# Supplementary material for: Post-transport recovery trajectory of the canine gut microbiome and metabolome
Source: J Anim Sci Biotechnol. 2026 Apr 12;17:65. doi: 10.1186/s40104-026-01385-z (PMC13070285; doi:10.1186/s40104-026-01385-z)
Supplement: Supplementary file 1 — Additional file 1. The summary of unprocessed clinincal and behavior data and marker bacteria and metabolites. [file 40104_2026_1385_MOESM1_ESM.xlsx]

## Sheet: clinical check
BW	D0	D1	D2	D3	D4	D5	D6	D7
1	11.2	11.5	11.6	11.5	11.5	11.7	11.3	11.6
2	12.4	12.7	12.5	12.5	12.4	12.3	12.4	12.6
3	12.7	13.4	13	12.7	12.9	13.1	12.9	12.9
4	11.4	12	12.1	12	12	12	12	11.9
5	11.1	11.4	11.9	12.1	11.9	11.8	12.3	11.8
6	9.9	10	10.1	10	10.8	10.4	10.3	10.2
7	11.3	12.1	12.2	11.7	11.7	11.5	11.4	11.4
8	11.2	11.3	11.3	11.2	11.2	11.4	12.1	12.2
9	10.5	10.8	10.9	10.9	11	11	11	11
10	10.6	11.5	11.6	11.4	11.5	11.6	11.6	11.5
11	12.7	12.8	13	13.2	13.3	13.3	13.2	13.1
12	10.8	11.1	10.9	11.1	11.8	11.9	11.8	11.8
food intake	D0	D1	D2	D3	D4	D5	D6	D7
1	200	200	205	205	200	206	211	211					1	2
2	206	210	210	210	212	213	213	210		HSD	0	12	201.667
3	220	215	215	215	210	211	214	210.6			1	12	209	209
4	205	200	205	205	205	210	216	210			3	12	212.2	212.2
5	195	202.5	207.5	207	213.3	217	220.7	213			2	12		212.925
6	190	200	205.6	205.6	200	203.7	201.8	201.8			4	12		213.008
7	218	227	227	230.8	230	230	230	227.9			5	12		214.85
8	200	201	220	215	213	213	211.1	214.8			6	12		215.092
9	195	220.5	222	220	217	217	215	220			7	12		215.508
10	195	212	213	213	213	205.5	205.5	212
11	196	215	220	215	220	220	220	220
12	200	205	205	205	222.8	232	223	235
fecal	D0	D1	D2	D3	D4	D5	D6	D7
1	2	2	2	2	3	3	2	3		post-hoc	p	Adj.p
2	2	2	3	4	3	3	3	3		0-1	0.289	1
3	2	2	2	2	2	3	3	4		0-2	0.077	1
4	2	2	3	3	4	4	4	4		0-4	0.001	0.03
5	2	2	2	2	2	3	3	3		0-5	0	0.008
6	2	3	2	2	2	2	3	3		0-6	0	0.001
7	2	2	2	2	3	3	3	3		0-7	0	0
8	2	3	3	3	3	4	3	3		1-6	0.002	0.064
9	2	2	2	2	2	2	3	3		1-7	0	0.008
10	2	2	3	4	4	3	3	3
11	2	2	2	3	3	2	3	3
12	2	3	3	3	3	3	3	3
BCS	D0	D1	D2	D3	D4	D5	D6	D7
1	4	5	5	5	5	5	5	5
2	4	5	5	5	5	5	5	5
3	4	5	5	5	5	5	5	5
4	4	5	5	5	5	5	5	5		post-hoc	p	Adj.p
5	4	4	4	4	5	5	5	5		0-1	0	0.013
6	4	4	5	5	5	5	5	5		0-2	0	0
7	4	5	5	5	5	5	5	5		0-3	0	0
8	4	5	5	4	4	5	5	5		0-4	0	0
9	5	5	5	5	5	5	5	5		0-5	0	0
10	4	4	5	5	5	5	5	5		0-6	0	0
11	4	4	4	5	5	5	5	5		0-7	0	0
12	4	5	5	5	5	5	5	5

## Sheet: behavior checklist
anxious	D0	D1	D2	D3	D4	D5	D6	D7		gait when moving out	D0	D1	D2	D3	D4	D5	D6	D7		behavior score	D0	D1	D2	D3	D4	D5	D6	D7
1	5	3	2	2	3	3	2	3		1	4	3	3	1	2	1	2	2		1	3.63636	2.45455	2.27273	1.72727	1.90909	1.72727	1.81818	1.90909
2	5	3	2	1	3	2	2	1		2	4	2	1	1	1	2	1	1		2	3.81818	2.72727	2.09091	1.54545	2.36364	1.81818	2.18182	2.09091
3	5	3	2	2	3	2	2	3		3	4	3	3	3	2	2	2	2		3	3.63636	2.54545	2.18182	2	1.72727	1.63636	1.90909	1.90909
4	4	3	2	1	2	2	1	2		4	3	2	1	1	1	1	1	1		4	3.90909	3.27273	2.81818	2.81818	2.90909	2.54545	2.81818	2.72727
5	5	3	2	1	2	1	2	2		5	4	3	3	2	1	2	1	2		5	3.27273	2.45455	2.72727	2	2.18182	1.90909	2.27273	2.36364
6	4	2	1	2	1	1	1	2		6	3	1	1	1	1	1	1	1		6	3.45455	2.45455	2.09091	1.63636	2.09091	1.72727	2	2.18182
7	4	2	2	1	1	2	1	1		7	3	2	1	1	1	1	1	1		7	3.81818	3.27273	2.63636	2.90909	2.90909	2.63636	3	2.72727
8	5	2	1	1	2	2	1	1		8	4	3	3	2	2	1	2	2		8	3.63636	2.27273	2.18182	2.09091	1.72727	2	1.90909	1.72727
9	4	2	1	1	2	1	1	2		9	3	1	1	1	1	1	1	1		9	3.81818	2.81818	2.72727	2.81818	2.63636	2.72727	2.63636	2.72727
10	4	2	2	1	1	2	1	2		10	3	2	1	1	1	1	1	1		10	3.09091	2.36364	2.45455	1.90909	2.18182	1.81818	1.81818	2
11	4	2	2	3	3	3	3	3		11	3	1	1	1	1	1	1	1		11	4	3.18182	3	3.27273	3.27273	3.36364	3.27273	3.18182
12	5	3	2	1	2	3	3	2		12	3	2	2	1	1	2	1	1		12	3.90909	3.36364	2.90909	2.81818	2.72727	2.90909	3.09091	2.81818
average	4.5	2.5	1.75	1.41667	2.08333	2	1.66667	2		average	3.41667	2.08333	1.75	1.33333	1.25	1.33333	1.25	1.33333
ACTIVATED WHEN EXPOSED TO POTENTIALLY STRESSFUL SITUATIONS	D0	D1	D2	D3	D4	D5	D6	D7		inappropriate behavior	D0	D1	D2	D3	D4	D5	D6	D7
1	3	2	1	1	2	1	2	1		1	2	1	2	2	1	2	1	1
2	4	3	2	2	3	2	2	3		2	3	3	3	2	3	2	3	3
3	4	3	2	2	1	2	1	1		3	3	2	3	3	3	2	2	3		post-hoc	p	Adj.p
4	4	4	3	4	3	3	3	3		4	4	4	3	4	4	2	3	4		5-0	0	0
5	5	3	4	3	2	2	3	2		5	2	2	3	2	3	2	3	3		3-0	0	0
6	4	4	3	2	3	3	2	3		6	3	3	3	2	3	2	3	3		7-0	0	0
7	4	3	3	2	3	2	3	3		7	4	4	3	4	4	3	4	3		4-0	0	0.001
8	4	3	3	2	3	3	4	3		8	2	1	2	2	1	2	1	1		6-0	0	0.001
9	5	3	4	3	3	3	3	3		9	4	4	4	4	3	4	4	3		2-0	0	0.008
10	3	2	1	2	1	1	1	1		10	3	3	4	3	4	3	3	3
11	5	4	4	4	4	4	4	4		11	4	4	3	4	4	4	4	3
12	4	4	3	4	3	3	3	3		12	4	4	3	4	3	3	3	4
average	4.08333	3.16667	2.75	2.58333	2.58333	2.41667	2.58333	2.5		average	3.16667	2.91667	3	3	3	2.58333	2.83333	2.83333
fear of novel subjects	D0	D1	D2	D3	D4	D5	D6	D7		Barks persistently	D0	D1	D2	D3	D4	D5	D6	D7
1	5	3	3	1	2	1	2	2		1	3	3	3	2	3	2	2	2
2	5	2	1	1	1	2	1	1		2	4	3	4	2	3	2	3	2
3	5	3	3	3	2	2	3	3		3	3	2	1	1	1	1	2	1
4	3	2	1	1	1	1	1	1		4	5	4	5	4	4	4	5	4
5	4	3	3	2	1	2	1	2		5	3	2	3	2	3	2	2	2
6	4	1	1	1	1	1	1	1		6	4	3	3	2	3	2	3	2
7	3	2	1	1	1	1	1	1		7	4	5	4	5	4	4	5	4
8	5	3	3	2	2	1	2	2		8	3	2	1	2	1	1	2	1
9	3	1	1	1	1	1	1	1		9	3	2	2	3	2	2	2	3
10	3	2	1	1	1	1	1	2		10	3	3	3	2	3	2	2	2
11	3	1	1	1	1	1	1	2		11	5	5	5	5	5	5	5	5
12	4	2	2	1	1	2	1	1		12	4	5	4	5	4	4	5	4
average	3.91667	2.08333	1.75	1.33333	1.25	1.33333	1.33333	1.58333		average	3.66667	3.25	3.16667	2.91667	3	2.58333	3.16667	2.66667
fear of underfooting	D0	D1	D2	D3	D4	D5	D6	D7		not willing	D0	D1	D2	D3	D4	D5	D6	D7
1	4	2	1	1	1	1	1	1		1	3	2	3	3	2	3	2	2
2	4	1	1	1	1	1	1	1		2	3	3	3	2	3	2	3	3
3	4	2	1	1	1	1	1	1		3	3	2	3	3	3	2	2	3
4	2	1	1	1	1	1	1	1		4	5	5	4	5	5	4	5	4
5	3	2	1	1	1	1	1	1		5	2	2	3	2	3	2	3	3
6	3	1	1	1	1	1	1	1		6	3	3	3	2	3	2	3	3
7	2	2	1	1	1	1	1	1		7	5	5	5	5	5	5	5	5
8	3	2	1	1	1	1	1	1		8	3	2	3	3	2	3	2	2
9	2	1	1	1	1	1	1	1		9	5	5	5	5	5	5	5	5
10	2	2	1	1	1	1	1	1		10	3	3	4	3	4	3	3	3
11	2	1	1	1	1	1	1	1		11	5	5	4	5	5	5	5	4
12	3	2	1	1	1	1	1	1		12	4	4	3	4	3	3	5	4
average	2.83333	1.58333	1	1	1	1	1	1		average	3.66667	3.41667	3.58333	3.5	3.58333	3.25	3.58333	3.41667
high energy level	D0	D1	D2	D3	D4	D5	D6	D7		lacks focus	D0	D1	D2	D3	D4	D5	D6	D7
1	3	2	3	3	2	3	2	2		1	3	2	1	2	1	1	2	2
2	3	3	3	2	3	2	3	3		2	2	3	2	2	3	2	3	2
3	2	2	2	1	1	1	2	1		3	2	2	2	1	1	1	2	1
4	5	5	5	5	5	5	5	5		4	5	4	5	4	5	4	5	4
5	2	2	3	2	3	2	3	3		5	2	2	3	2	3	2	3	3
6	3	3	3	2	3	2	3	3		6	3	3	3	2	3	2	3	3
7	5	5	5	5	5	5	5	5		7	5	4	3	5	5	4	5	4
8	3	2	3	3	2	3	2	2		8	3	2	3	3	2	3	2	2
9	5	5	5	5	5	5	5	5		9	5	5	5	5	5	5	5	5
10	3	3	4	3	4	3	3	3		10	3	2	3	2	1	1	2	2
11	5	5	5	5	5	5	5	5		11	5	5	5	5	5	5	5	5
12	4	4	5	4	5	5	5	5		12	4	4	5	4	5	5	5	5
average	3.58333	3.41667	3.83333	3.33333	3.58333	3.41667	3.58333	3.5		average	3.5	3.16667	3.33333	3.08333	3.25	2.91667	3.5	3.16667
fear of strangers	D0	D1	D2	D3	D4	D5	D6	D7
1	5	4	3	1	2	1	2	3
2	5	4	1	1	2	1	2	3
3	5	4	2	2	1	2	2	2
4	3	2	1	1	1	1	1	1
5	4	3	2	3	2	3	3	3
6	4	3	1	1	1	2	1	2
7	3	2	1	2	2	1	2	2
8	5	3	1	2	1	2	2	2
9	3	2	1	2	1	2	1	1
10	4	2	3	2	3	2	2	2
11	3	2	2	2	2	3	2	2
12	4	3	2	2	2	1	2	1
average	4	2.83333	1.66667	1.75	1.66667	1.75	1.83333	2

## Sheet: summary
Fecal	1	2	3	4	5	6	7	8	9	10	11	12
FS D0	2	2	2	2	2	2	2	2	2	2	2	2
FS D1	2	2	2	2	2	3	2	3	2	2	2	3
FS D2	2	3	2	3	2	2	2	3	2	3	2	3
FS D3	2	4	2	3	2	2	2	3	2	4	3	3
FS D4	3	3	2	4	2	2	3	3	2	4	3	3
FS D5	3	3	3	4	3	2	3	4	2	3	2	3
FS D6	2	3	3	4	3	3	3	3	3	3	3	3
FS D7	3	3	4	4	3	3	3	3	3	3	3	3
BCS	1	2	3	4	5	6	7	8	9	10	11	12
BCS D0	4	4	4	4	4	4	4	4	5	4	4	4
BCS D1	5	5	5	5	4	4	5	5	5	4	4	5
BCS D2	5	5	5	5	4	5	5	5	5	5	4	5
BCS D3	5	5	5	5	4	5	5	4	5	5	5	5
BCS D4	5	5	5	5	5	5	5	4	5	5	5	5
BCS D5	5	5	5	5	5	5	5	5	5	5	5	5
BCS D6	5	5	5	5	5	5	5	5	5	5	5	5
BCS D7	5	5	5	5	5	5	5	5	5	5	5	5
behavior score	1	2	3	4	5	6	7	8	9	10	11	12
BS D0	3	3	3	3	3	3.5	3	3.5	3.5	3	3	3.5
BS D1	3	3.66667	3.66667	4.33333	4	4.33333	5	5.66667	5.66667	6	6	4
BS D2	3.5	4.5	3.5	4	3	3.5	3.5	4	3.5	4.5	3.5	4
BS D3	4	4	3.5	4.5	3	3.5	4	3.5	3.5	4.5	4	4
BS D4	4	4	4	4.5	4	3.5	4	4	3.5	4	3.5	4
BS D5	3.5	4	4	4.5	4	4	4	4	4	4	4	4
BS D6	4	4	4.5	4.5	4	4	4	4	4	4	4	4
BS D7	5	5	5	5	5	5	5	5	5	5	5	5
Erysipelatoclostridium	0.00458617493999952	0.00325547133046598	0.00237625644559561	0.00133070360953354	0.000926740013782287	0.00220991849440392	0.00128317848062163	0.00287527029917069	0.00201981797875627	0.00187724259202053	0.00042772616020721	0.00306537081481834
Clostridium sensu stricto 1	0.000902977449326331	0.000190100515647649	0.00106931540051802	0.149822968894803	0.0013544661739895	0.00658223035429984	0.00895848679989544	0.00548915238932586	0.00149704156072523	0.000879214884870375	0.00610697906518071	0.00192476772093244
Fusobacterium	0.195779768552622	0.133830763015945	0.356462229403797	0.166337951191693	0.100159209181855	0.0858779079438253	0.348501770311052	0.309602452296652	0.201387733764228	0.250386141672409	0.183542047857805	1640000000
Prevotella_9	0.239574174844949	0.328351115652401	0.335503647553644	0.0077941211415536	0.625549509303044	0.312263859515719	0.00337428415274576	0.514008031746786	0.27065560915334	0.00185348002756457	0.157236889005061	0.363353373096025
Lactobacillus	0.0513033766604092	0.166290426062781	0.140222892854597	0.0207447187700497	0.00335052158828981	0.262861488011786	0.00199605541430031	0.0112634555521232	0.012974360192952	0.0170852838438324	0.0262338711593755	0.116222702754081
Phascolarctobacterium	0.0291566665874581	0.040586460090773	0.0109070170852838	0.0210061069790652	0.021647696219376	0.00527528930922225	0.0487845448280778	0.0231922629090131	0.0352398830881829	0.00171090464082884	0.0325547133046598	0.0381626785162655
Anaerobiospirillum	0.0803174678611316	0.000902977449326331	0.0126179217261127	0.0228358244421738	0.00190100515647649	0.00912482475108714	0.0426538031984412	0.00948126321792648	0.0198655038851793	0.00125941591616567	0.00358814723284937	0.00261388209015517
Parabacteroides	0.00494261340683887	0.0131169355796878	0.0116436565834185	0.00354062210393746	0.00235249388113965	0.0041109236508804	0.0103367155383409	0.0111921678587553	0.00420597390870423	0.00011881282227978	0.0224793859753345	0.00180595489865266
Prevotellaceae_GA6A1_group	0.000332675902383385	0.0009742651426942	0.00354062210393746	0.0151605161229	0.000998027707150156	0.00137822873844545	0.00563172777606159	0.00304160825036238	0.0237388018915001	0.000736639498134639	0.0068198559988594	0.00237625644559561

## Sheet: microbiome
PERMANOVA
Groups	Measure	permutations	R2	p.value	Significance
D0 vs D1	Bray_Curtis	999	0.257692392070285	0.001	***
D0 vs D2	Bray_Curtis	999	0.241875958121328	0.001	***
D0 vs D3	Bray_Curtis	999	0.301893536864023	0.001	***
D0 vs D5	Bray_Curtis	999	0.209549811374672	0.001	***
D0 vs D7	Bray_Curtis	999	0.253582454285399	0.001	***
D1 vs D2	Bray_Curtis	999	0.161233100784938	0.005	**
D1 vs D3	Bray_Curtis	999	0.254505153901557	0.001	***
D1 vs D5	Bray_Curtis	999	0.151519944726005	0.001	***
D1 vs D7	Bray_Curtis	999	0.192878396590317	0.001	***
D3 vs D5	Bray_Curtis	999	0.151156242867945	0.007	**
D3 vs D7	Bray_Curtis	999	0.151585555186714	0.004	**
functional pathways

## Sheet: metabolites
0V1	LEVEL_1	LEVEL_2	LEVEL_3	Compound_ID	Compound_Name	D0_1	D0_2	D0_3	D0_4	D0_5	D0_6	D0_7	D0_8	D0_9	D0_10	D0_11	D0_12	D1_1	D1_2	D1_3	D1_4	D1_5	D1_6	D1_7	D1_8	D1_9	D1_10	D1_11		logFC	logCPM	LR	PValue	FDR	Sig	Regulation
155	FA Fatty acyls	FA01 Fatty Acids and Conjugates	FA0106 Oxo fatty acids	C01180	2-Oxo-4-methylthiobutanoic acid	4179.06	0	0	0	0	0	7405.47	0	0	0	0	0	2.24455e+06	1.71617e+06	563323	81326.5	651179	147813	2.02905e+06	80433.8	69503.3	139608	233509		9.40795	3.63906	49.3905	2.09757e-12	6.84571e-11	***	Up
374	Phenylpropanoids	Coumarins	Furanocoumarins	C09305	Psoralen	296005	29740.1	45366.7	28241.2	62397.7	68368.8	40580.7	81407.8	81275.4	60064.1	57728.6	62816.4	1.05721e+07	7.72971e+06	5.73433e+06	1.49953e+07	4.59326e+06	1.5026e+07	1.13939e+07	1.03539e+07	36165.4	1.64487e+07	7.65245e+06		6.96379	7.45834	117.593	2.12872e-27	3.82105e-25	***	Up
19	Lipids	Fatty acids	Unsaturated fatty acids	C08323	Nervonic acid (24:1;15)	0	0	0	0	0	0	0	0	0	0	165009	153291	860400	6.95215e+06	666740	3.9671e+06	1.95058e+06	1.61606e+06	6.42152e+06	6.3246e+06	799020	835742	8.56232e+06		6.79038	6.05938	33.5466	6.95759e-09	1.31462e-07	***	Up
13	Lipids	Fatty acids	Saturated fatty acids	C08281	Behenic acid (22:0)	0	0	0	0	217001	24836.3	0	0	40760.9	11308.4	60690.8	24468.9	414832	144549	226093	633155	825213	609015	218759	4.57367e+06	331147	1.97085e+06	2.87318e+06		5.11104	4.4963	40.0388	2.48969e-10	6.38427e-09	***	Up
56	Nucleic acids	Nucleosides	Deoxyribonucleosides	C00526	Deoxyuridine (dU)	1.90699e+06	5.23633e+06	2.2533e+06	1.53599e+06	6.12939e+06	8.83695e+06	4.00844e+06	7.0801e+06	3.47716e+06	2.64291e+06	1.24982e+06	1.75857e+06	66006.3	78738	68562.4	60941.4	87453.3	112819	119378	126303	37988.6	50862.8	176728		-5.51135	6.39415	128.467	8.8731e-30	3.18544e-27	***	Down
424	Pesticides	Insecticides	Organophosphorus insecticides	C18663	Monocrotophos	3.03958e+06	1.41961e+07	5.11404e+06	741574	4.19495e+06	2.43287e+07	1.77216e+07	4.63231e+06	2.04863e+06	2.18438e+06	1.14018e+06	1.3295e+06	185302	38305	0	116457	94121	173726	268120	435017	3993.64	74303.7	243155		-5.63267	7.23859	50.1535	1.42178e-12	5.1042e-11	***	Down
257	ST Sterol lipids	ST04 Bile acids and derivatives	ST0401 C24 bile acids, alcohols, and derivatives	C17649	Hyocholate	2.92905e+07	8.35755e+06	1.51534e+07	2.80586e+07	1.13122e+07	1.78815e+07	2.51177e+07	9.2004e+06	9.2392e+06	2.31196e+06	0	0	920453	1.29821e+06	0	0	0	0	0	0	0	0	0		-6.1768	7.99743	4.26965	0.0387989	0.102593	*	Down
328	Alkaloids	Others	Purine alkaloids	C16355	7-Methyluric acid	1.4062e+07	6.88327e+06	1.70491e+06	2.61238e+07	1.38515e+06	568618	1.21851e+06	6.07317e+06	2.05212e+06	1.97409e+06	2.048e+06	1.71445e+06	0	207131	76935.2	8261.69	24610.3	0	74580.4	129456	74747.2	69442.5	1750.3		-6.45661	6.65327	56.1155	6.83367e-14	3.06661e-12	***	Down
86	Peptides	Amino acids	Other amino acids	C03145	N-Formylmethionine	966008	0	2.1764e+06	1.28171e+06	0	2.45245e+06	0	1.94948e+06	17369.5	939511	1.47543e+06	2.42109e+06	0	11291.5	7690.58	7932.43	7395.37	27660.7	2744.11	29140.5	15039.3	17823.8	20776.4		-6.47881	4.60239	23.1925	1.46566e-06	1.50335e-05	***	Down
361	Phenylpropanoids	Monolignols	Others	C10428	Anethole	79536.8	4.62132e+06	3.39379e+06	21368.2	7.66435e+06	6.05256e+06	3.46601e+06	7.0848e+06	4.70587e+06	3.74563e+06	2.41694e+06	6.04785e+06	3681.72	0	0	251112	34472.5	30018.4	0	0	224960	0	2988.4		-6.48757	6.48975	42.1452	8.47412e-11	2.53517e-09	***	Down
296	PK Polyketides	PK12 Flavonoids	PK1214 Flavanones	C09479	Betagarin	227221	223515	88238	16495.6	235632	168518	93502.4	302224	265048	297409	216494	172908	0	0	0	0	0	0	0	0	1060.55	0	0		-11.1862	2.045	22.537	2.06134e-06	1.94743e-05	***	Down
338	Flavonoids	Flavonoids	Flavanones	C09479	Betagarin	227221	223515	88238	16495.6	235632	168518	93502.4	302224	265048	297409	216494	172908	0	0	0	0	0	0	0	0	1060.55	0	0		-11.1862	2.045	22.537	2.06134e-06	1.94743e-05	***	Down
1V2
328	Alkaloids	Others	Purine alkaloids	C16355	7-Methyluric acid	0	207131	76935.2	8261.69	24610.3	0	74580.4	129456	74747.2	69442.5	1750.3	86723.2	25634.1	3.39313e+06	1.68503e+06	1.02956e+06	1.3815e+07	1.19606e+07	1.42922e+07	5.52699e+06	1.3017e+07	1.12321e+06	7.16238e+06		6.56004	6.98741	49.652	1.83584e-12	1.31813e-10	***	Up
86	Peptides	Amino acids	Other amino acids	C03145	N-Formylmethionine	0	11291.5	7690.58	7932.43	7395.37	27660.7	2744.11	29140.5	15039.3	17823.8	20776.4	99859.3	1.28194e+06	727692	1.02847e+06	653141	415771	301890	1.18962e+06	1.54195e+06	1.81938e+06	686281	558826		5.64588	4.00166	50.7575	1.04515e-12	9.3802e-11	***	Up
56	Nucleic acids	Nucleosides	Deoxyribonucleosides	C00526	Deoxyuridine (dU)	66006.3	78738	68562.4	60941.4	87453.3	112819	119378	126303	37988.6	50862.8	176728	356270	4.16454e+06	3.41816e+06	1.34824e+07	1.42106e+06	3.87533e+06	506440	4.35828e+06	4.50922e+06	6.38409e+06	4.81125e+06	761672		5.19698	6.31164	84.3174	4.21382e-20	1.51276e-17	***	Up
332	Alkaloids	Others	Purine alkaloids	C00385	Xanthine	6.48388e+06	1.81777e+06	5.59596e+06	1.9429e+06	2.39308e+06	2.48608e+06	2.83742e+06	3.16787e+06	1.58028e+06	2.15949e+06	1.23079e+07	5.56483e+07	1.64001e+08	1.25618e+08	1.97984e+07	4.02461e+08	1.39865e+08	2.19086e+07	1.67159e+08	2.73047e+08	1.32228e+08	2.07858e+08	3.58147e+07		4.83331	11.404	81.1943	2.04586e-19	3.67232e-17	***	Up
424	Pesticides	Insecticides	Organophosphorus insecticides	C18663	Monocrotophos	185302	38305	0	116457	94121	173726	268120	435017	3993.64	74303.7	243155	2.02432e+06	8.1136e+06	6.75312e+06	1.50838e+06	2.39441e+06	4.31562e+06	6308.91	4.89498e+06	6.06958e+06	8.6166e+06	5.16012e+06	1.01658e+06		4.4153	6.27005	43.3649	4.54256e-11	2.71797e-09	***	Up
80	Peptides	Amino acids	Other amino acids	C03406	L-Argininosuccinate	5583.32	165532	50794.4	168086	167540	65180.4	457615	74778	7.09757e+06	732267	2.34857e+06	32966.7	0	0	226833	0	4571.76	22069.9	32178.9	30015.5	21443.8	35296.5	50044.7		-4.89576	4.56743	37.3642	9.80035e-10	4.39791e-08	***	Down
2V7
387	Terpenoids	Triterpenoids (C30)	Liner triterpenes	C00751	Squalene	0	67465.8	26646.5	31092.1	0	58276.5	30745.3	0	5668.57	46048.5	45595	0	109910	14004.6	91740.5	109488	219075	180856	128206	86175.5	190586	1.59786e+06	579784	75162.7	3.30424	2.38779	7.14255	0.00752759	0.0753634	**	Up
304	PK Polyketides	PK13 Aromatic polyketides	PK1312 Other aromatic polyketides	C06972	Tetrahydrocannabinol	14133	0	16478.2	603635	0	22752.8	14445.2	8455.11	16096.3	7779.82	27280.7	0	1.4196e+06	0	1.50408e+06	1.54034e+06	10515.6	17424.7	28489.1	23398.4	31237.7	29724.4	6052.63	9810.73	2.64232	3.26514	19.8077	8.56365e-06	0.000510964	***	Up
401	Polyketides	Others	Cannabinoids	C06972	Tetrahydrocannabinol	14133	0	16478.2	603635	0	22752.8	14445.2	8455.11	16096.3	7779.82	27280.7	0	1.4196e+06	0	1.50408e+06	1.54034e+06	10515.6	17424.7	28489.1	23398.4	31237.7	29724.4	6052.63	9810.73	2.64232	3.26514	19.8077	8.56365e-06	0.000510964	***	Up
52	Nucleic acids	Nucleosides	Ribonucleosides	C00299	Uridine (U)	2.29858e+06	1.47979e+06	735884	2.00889e+06	1.37401e+06	934303	8.17109e+06	1.60096e+06	4.43287e+06	1.21568e+06	1.59331e+06	906906	9.41406e+06	3.71661e+07	1.90757e+06	1.76784e+06	1.97543e+06	3.23299e+06	4.642e+06	3.39206e+06	1.84604e+06	6.04761e+06	3.23117e+07	2.39615e+07	2.20902	7.81958	15.6019	7.81776e-05	0.00215289	***	Up
390	Terpenoids	Triterpenoids (C30)	Dammarenes	C08983	Soyasaponin I	336794	252648	107885	11601.7	2.52556e+06	340898	109790	409281	124358	252232	27676.3	193371	8434.45	255092	21496.2	15556	72062	8677.51	20874.7	29948.9	39835	57594.2	37657.8	6318.49	-3.16606	2.99759	19.9785	7.83181e-06	0.000510964	***	Down
76	Peptides	Amino acids	Other amino acids	C05688	Selenocysteine (Sec)	2.49467e+06	5.18805e+06	3.32315e+06	45552.7	2.50787e+06	2.14252e+07	6.34989e+06	8.0065e+06	4.10112e+06	2.28287e+06	3.29791e+06	321693	33711.7	2.35082e+06	83874.1	64525.7	683928	143223	162959	141124	146645	0	57692.9	14109.2	-4.22627	6.70835	33.2424	8.13579e-09	2.91261e-06	***	Down
410	Amino acid related compounds	Betalains	Betacyanins	C08539	Betanidin	45713.5	85025	0	0	251770	370739	0	222506	0	510494	17061.5	0	0	6743.4	0	8214.08	0	0	0	0	12925.9	0	6212.11	46077.5	-4.25949	1.31037	5.03751	0.0248041	0.170767	*	Down
80	Peptides	Amino acids	Other amino acids	C03406	L-Argininosuccinate	32966.7	0	0	226833	0	4571.76	22069.9	32178.9	30015.5	21443.8	35296.5	50044.7	0	0	4081.33	0	0	0	0	0	0	6139.5	0	0	-5.63437	-0.355332	4.57597	0.0324234	0.203642	*	Down
257	ST Sterol lipids	ST04 Bile acids and derivatives	ST0401 C24 bile acids, alcohols, and derivatives	C17649	Hyocholate	0	0	0	0	370304	0	0	0	0	400041	0	0	0	0	0	0	0	0	0	0	0	0	0	0	-18.8768	0.0902027	14.4586	0.000143276	0.00298012	***	Down
0V7
374	Phenylpropanoids	Coumarins	Furanocoumarins	C09305	Psoralen	296005	29740.1	45366.7	28241.2	62397.7	68368.8	40580.7	81407.8	81275.4	60064.1	57728.6	62816.4	6.23063e+06	1.11629e+07	7.01681e+06	7.30612e+06	9.98685e+06	2.37188e+07	2.40033e+07	9.31983e+06	4.42575e+06	1.29568e+07	1.58901e+07	1.17629e+07	6.92673	7.50321	217.705	2.86366e-49	5.14027e-47	***	Up
155	FA Fatty acyls	FA01 Fatty Acids and Conjugates	FA0106 Oxo fatty acids	C01180	2-Oxo-4-methylthiobutanoic acid	4179.06	0	0	0	0	0	7405.47	0	0	0	0	0	68906.9	17042.4	48387.9	59383.7	73675	29314.9	0	69364	51514.4	64788.2	86637.2	139632	5.55501	-0.0704955	6.35133	0.0117293	0.0292995	*	Up
19	Lipids	Fatty acids	Unsaturated fatty acids	C08323	Nervonic acid (24:1;15)	0	0	0	0	0	0	0	0	0	0	165009	153291	4.18235e+06	2.11996e+06	1.35401e+06	673820	1.97506e+06	1.56259e+06	1.80629e+06	2.54923e+06	1.47149e+06	23597	0	0	5.51995	4.58594	23.6146	1.17691e-06	8.98959e-06	***	Up
105	Steroids	19-Carbon atoms	Androstane derivatives	C00280	Androstenedione	0	16522.3	4025.03	14715	4959.52	3968.9	42190.7	11298.2	17661.6	11188.7	7298.69	23119.1	15492	747625	39498.6	6160.63	906881	869532	917963	681308	73243.6	397013	754540	767567	4.90638	2.95762	31.7577	1.74656e-08	1.95943e-07	***	Up
120	Hormones and transmitters	Steroid hormones	Androgens	C00280	Androstenedione	0	16522.3	4025.03	14715	4959.52	3968.9	42190.7	11298.2	17661.6	11188.7	7298.69	23119.1	15492	747625	39498.6	6160.63	906881	869532	917963	681308	73243.6	397013	754540	767567	4.90638	2.95762	31.7577	1.74656e-08	1.95943e-07	***	Up
395	Terpenoids	Steroids	Androstane	C00280	Androstenedione	0	16522.3	4025.03	14715	4959.52	3968.9	42190.7	11298.2	17661.6	11188.7	7298.69	23119.1	15492	747625	39498.6	6160.63	906881	869532	917963	681308	73243.6	397013	754540	767567	4.90638	2.95762	31.7577	1.74656e-08	1.95943e-07	***	Up
274	PR Prenol lipids	PR01 Isoprenoids	PR0109 Retinoids	C00777	Retinoate	1.5013e+06	1.47014e+06	1.87207e+06	1.34827e+06	1.37928e+06	1.27007e+06	1.11166e+06	1.63372e+06	1.89592e+06	1.04368e+06	1.07999e+06	1.65093e+06	4.48864e+07	3.97343e+07	4.30145e+07	4.4445e+07	2.22915e+07	3.03112e+07	2.90909e+07	3.03686e+07	4.84959e+07	5.14535e+07	2.94107e+07	2.84298e+07	4.37753	9.24085	322.456	4.22522e-72	1.51685e-69	***	Up
95	Vitamins and cofactors	Vitamins	Water-soluble vitamins	C00378	Thiamine (Vitamin B1)	6.19271e+07	6.9672e+07	2.10963e+08	8.65878e+07	4.63473e+08	6.16248e+07	3.22524e+08	4.31683e+08	3.90955e+08	2.22247e+08	2.83287e+08	9.51114e+07	1.34344e+07	2.07108e+07	1.22548e+07	4.75738e+06	4.62271e+06	4.29005e+07	3.71956e+07	1.38907e+07	4.56299e+06	2.33689e+07	1.96346e+07	1.29938e+07	-4.03919	12.1583	76.2964	2.44128e-18	1.09552e-16	***	Down
241	ST Sterol lipids	ST02 Steroids	ST0203 C21 steroids (gluco/mineralocorticoids, progestogins) and derivatives	C05480	Pregnanolone	1.72099e+07	1.70439e+07	1.09905e+07	4.42765e+06	4.15886e+06	1.79619e+06	2.85616e+07	325925	0	172327	38506	957218	480683	0	494846	417561	316320	725953	537700	0	398684	2.53426e+06	82007.6	516929	-4.14126	7.25511	9.45722	0.0021032	0.00686408	**	Down
110	Steroids	21-Carbon atoms	Pregnane derivatives	C02140	Corticosterone	3.50684e+07	2.53779e+07	1.77024e+07	1.19854e+07	7.45954e+06	3.35898e+06	4.65701e+07	630559	42398.5	529473	162594	2.19035e+06	791571	50452.2	1.06527e+06	1.06859e+06	553620	1.30266e+06	846193	30773.2	696603	3.80307e+06	207052	791285	-4.14834	8.06175	23.2541	1.41947e-06	1.06165e-05	***	Down
129	Hormones and transmitters	Steroid hormones	Mineralocorticoids	C02140	Corticosterone	3.50684e+07	2.53779e+07	1.77024e+07	1.19854e+07	7.45954e+06	3.35898e+06	4.65701e+07	630559	42398.5	529473	162594	2.19035e+06	791571	50452.2	1.06527e+06	1.06859e+06	553620	1.30266e+06	846193	30773.2	696603	3.80307e+06	207052	791285	-4.14834	8.06175	23.2541	1.41947e-06	1.06165e-05	***	Down
229	ST Sterol lipids	ST02 Steroids	ST0203 C21 steroids (gluco/mineralocorticoids, progestogins) and derivatives	C02140	Corticosterone	3.50684e+07	2.53779e+07	1.77024e+07	1.19854e+07	7.45954e+06	3.35898e+06	4.65701e+07	630559	42398.5	529473	162594	2.19035e+06	791571	50452.2	1.06527e+06	1.06859e+06	553620	1.30266e+06	846193	30773.2	696603	3.80307e+06	207052	791285	-4.14834	8.06175	23.2541	1.41947e-06	1.06165e-05	***	Down
2	Organic acids	Carboxylic acids	Dicarboxylic acids	C00042	Succinate	2.45069e+06	2.1434e+07	2.25306e+08	2.88259e+06	3.29487e+06	1.05204e+06	1.74056e+06	1.47778e+06	1.01719e+09	1.56313e+06	1.05453e+09	7.18719e+08	7.79193e+06	4.52602e+06	1.65455e+07	897655	1.52623e+06	2.24178e+06	2.17169e+06	1.19463e+06	1.2932e+07	1.2307e+06	4.03477e+06	6.80116e+07	-4.82867	12.2801	17.7115	2.57066e-05	0.00014885	***	Down
423	Pesticides	Insecticides	Organophosphorus insecticides	C07497	Malathion	1.67376e+06	7.74782e+06	5.62275e+06	2.01215e+06	8.79338e+06	9.44555e+06	6.75419e+06	8.95224e+06	7.95419e+06	6.01193e+06	4.46124e+06	4.74437e+06	24247.3	0	12264.9	23003.9	9965.84	8607.47	0	7301.79	0	26950.9	6892.25	87757.3	-8.76077	6.93455	83.0965	7.81443e-20	7.01345e-18	***	Down
80	Peptides	Amino acids	Other amino acids	C03406	L-Argininosuccinate	310683	84123.9	150431	3.74545e+06	0	38132.2	471383	117612	34919.1	177939	477825	201419	0	0	4081.33	0	0	0	0	0	0	6139.5	0	0	-9.42641	3.12896	42.3842	7.49927e-11	1.58367e-09	***	Down
361	Phenylpropanoids	Monolignols	Others	C10428	Anethole	79536.8	4.62132e+06	3.39379e+06	21368.2	7.66435e+06	6.05256e+06	3.46601e+06	7.0848e+06	4.70587e+06	3.74563e+06	2.41694e+06	6.04785e+06	3556.38	0	2536.57	0	0	59346.2	13837.2	0	0	0	0	0	-9.70056	6.32586	52.2017	5.00839e-13	1.28429e-11	***	Down
257	ST Sterol lipids	ST04 Bile acids and derivatives	ST0401 C24 bile acids, alcohols, and derivatives	C17649	Hyocholate	2.92905e+07	8.35755e+06	1.51534e+07	2.80586e+07	1.13122e+07	1.78815e+07	2.51177e+07	9.2004e+06	9.2392e+06	2.31196e+06	0	0	0	0	0	0	0	0	0	0	0	0	0	0	-26.8387	8.00087	177.863	1.41885e-40	1.69789e-38	***	Down

## Sheet: markers
0V1	LEVEL_1	LEVEL_2	LEVEL_3	Compound_ID	Compound_Name	D0_1	D0_2	D0_3	D0_4	D0_5	D0_6	D0_7	D0_8	D0_9	D0_10	D0_11	D0_12	D1_1	D1_2	D1_3	D1_4	D1_5	D1_6	D1_7	D1_8	D1_9	D1_10	D1_11		logFC	logCPM	LR	PValue	FDR	Sig	Regulation
155	FA Fatty acyls	FA01 Fatty Acids and Conjugates	FA0106 Oxo fatty acids	C01180	2-Oxo-4-methylthiobutanoic acid	4179.06	0	0	0	0	0	7405.47	0	0	0	0	0	2.24455e+06	1.71617e+06	563323	81326.5	651179	147813	2.02905e+06	80433.8	69503.3	139608	233509		9.40795	3.63906	49.3905	2.09757e-12	6.84571e-11	***	Up
19	Lipids	Fatty acids	Unsaturated fatty acids	C08323	Nervonic acid	0	0	0	0	0	0	0	0	0	0	165009	153291	860400	6.95215e+06	666740	3.9671e+06	1.95058e+06	1.61606e+06	6.42152e+06	6.3246e+06	799020	835742	8.56232e+06		6.79038	6.05938	33.5466	6.95759e-09	1.31462e-07	***	Up
296	PK Polyketides	PK12 Flavonoids	PK1214 Flavanones	C09479	Betagarin	227221	223515	88238	16495.6	235632	168518	93502.4	302224	265048	297409	216494	172908	0	0	0	0	0	0	0	0	1060.55	0	0		-11.1862	2.045	22.537	2.06134e-06	1.94743e-05	***	Down
338	Flavonoids	Flavonoids	Flavanones	C09479	Betagarin	227221	223515	88238	16495.6	235632	168518	93502.4	302224	265048	297409	216494	172908	0	0	0	0	0	0	0	0	1060.55	0	0		-11.1862	2.045	22.537	2.06134e-06	1.94743e-05	***	Down
1V2
328	Alkaloids	Others	Purine alkaloids	C16355	7-Methyluric acid	0	207131	76935.2	8261.69	24610.3	0	74580.4	129456	74747.2	69442.5	1750.3	86723.2	25634.1	3.39313e+06	1.68503e+06	1.02956e+06	1.3815e+07	1.19606e+07	1.42922e+07	5.52699e+06	1.3017e+07	1.12321e+06	7.16238e+06		6.56004	6.98741	49.652	1.83584e-12	1.31813e-10	***	Up
86	Peptides	Amino acids	Other amino acids	C03145	N-Formylmethionine	0	11291.5	7690.58	7932.43	7395.37	27660.7	2744.11	29140.5	15039.3	17823.8	20776.4	99859.3	1.28194e+06	727692	1.02847e+06	653141	415771	301890	1.18962e+06	1.54195e+06	1.81938e+06	686281	558826		5.64588	4.00166	50.7575	1.04515e-12	9.3802e-11	***	Up
80	Peptides	Amino acids	Other amino acids	C03406	L-Argininosuccinate	5583.32	165532	50794.4	168086	167540	65180.4	457615	74778	7.09757e+06	732267	2.34857e+06	32966.7	0	0	226833	0	4571.76	22069.9	32178.9	30015.5	21443.8	35296.5	50044.7		-4.89576	4.56743	37.3642	9.80035e-10	4.39791e-08	***	Down
2V7
387	Terpenoids	Triterpenoids (C30)	Liner triterpenes	C00751	Squalene	0	67465.8	26646.5	31092.1	0	58276.5	30745.3	0	5668.57	46048.5	45595	0	109910	14004.6	91740.5	109488	219075	180856	128206	86175.5	190586	1.59786e+06	579784	75162.7	3.30424	2.38779	7.14255	0.00752759	0.0753634	**	Up
80	Peptides	Amino acids	Other amino acids	C03406	L-Argininosuccinate	32966.7	0	0	226833	0	4571.76	22069.9	32178.9	30015.5	21443.8	35296.5	50044.7	0	0	4081.33	0	0	0	0	0	0	6139.5	0	0	-5.63437	-0.355332	4.57597	0.0324234	0.203642	*	Down
257	ST Sterol lipids	ST04 Bile acids and derivatives	ST0401 C24 bile acids, alcohols, and derivatives	C17649	Hyocholate	0	0	0	0	370304	0	0	0	0	400041	0	0	0	0	0	0	0	0	0	0	0	0	0	0	-18.8768	0.0902027	14.4586	0.000143276	0.00298012	***	Down
0V7
155	FA Fatty acyls	FA01 Fatty Acids and Conjugates	FA0106 Oxo fatty acids	C01180	2-Oxo-4-methylthiobutanoic acid	4179.06	0	0	0	0	0	7405.47	0	0	0	0	0	68906.9	17042.4	48387.9	59383.7	73675	29314.9	0	69364	51514.4	64788.2	86637.2	139632	5.55501	-0.0704955	6.35133	0.0117293	0.0292995	*	Up
19	Lipids	Fatty acids	Unsaturated fatty acids	C08323	Nervonic acid (24:1;15)	0	0	0	0	0	0	0	0	0	0	165009	153291	4.18235e+06	2.11996e+06	1.35401e+06	673820	1.97506e+06	1.56259e+06	1.80629e+06	2.54923e+06	1.47149e+06	23597	0	0	5.51995	4.58594	23.6146	1.17691e-06	8.98959e-06	***	Up
423	Pesticides	Insecticides	Organophosphorus insecticides	C07497	Malathion	1.67376e+06	7.74782e+06	5.62275e+06	2.01215e+06	8.79338e+06	9.44555e+06	6.75419e+06	8.95224e+06	7.95419e+06	6.01193e+06	4.46124e+06	4.74437e+06	24247.3	0	12264.9	23003.9	9965.84	8607.47	0	7301.79	0	26950.9	6892.25	87757.3	-8.76077	6.93455	83.0965	7.81443e-20	7.01345e-18	***	Down
80	Peptides	Amino acids	Other amino acids	C03406	L-Argininosuccinate	310683	84123.9	150431	3.74545e+06	0	38132.2	471383	117612	34919.1	177939	477825	201419	0	0	4081.33	0	0	0	0	0	0	6139.5	0	0	-9.42641	3.12896	42.3842	7.49927e-11	1.58367e-09	***	Down
361	Phenylpropanoids	Monolignols	Others	C10428	Anethole	79536.8	4.62132e+06	3.39379e+06	21368.2	7.66435e+06	6.05256e+06	3.46601e+06	7.0848e+06	4.70587e+06	3.74563e+06	2.41694e+06	6.04785e+06	3556.38	0	2536.57	0	0	59346.2	13837.2	0	0	0	0	0	-9.70056	6.32586	52.2017	5.00839e-13	1.28429e-11	***	Down
257	ST Sterol lipids	ST04 Bile acids and derivatives	ST0401 C24 bile acids, alcohols, and derivatives	C17649	Hyocholate	2.92905e+07	8.35755e+06	1.51534e+07	2.80586e+07	1.13122e+07	1.78815e+07	2.51177e+07	9.2004e+06	9.2392e+06	2.31196e+06	0	0	0	0	0	0	0	0	0	0	0	0	0	0	-26.8387	8.00087	177.863	1.41885e-40	1.69789e-38	***	Down
