# Supplementary material for: Post-transport recovery trajectory of the canine gut microbiome and metabolome
Source: J Anim Sci Biotechnol. 2026 Apr 12;17:65. doi: 10.1186/s40104-026-01385-z (PMC13070285; doi:10.1186/s40104-026-01385-z)
Supplement: Supplementary file 2 — Additional file 2. Raw data of the microbiome taxa. [file 40104_2026_1385_MOESM2_ESM.zip]

Archive with 19 entries (18 files):
- Taxa_summary/
- Taxa_summary/Group_OTU_counts.csv
- Taxa_summary/Sample_OTU_counts.csv
- Taxa_summary/Taxa_summary_Class.csv
- Taxa_summary/Taxa_summary_Class_mean_abundance.csv
- Taxa_summary/Taxa_summary_Family.csv
- Taxa_summary/Taxa_summary_Family_mean_abundance.csv
- Taxa_summary/Taxa_summary_Genus.csv
- Taxa_summary/Taxa_summary_Genus_mean_abundance.csv
- Taxa_summary/Taxa_summary_Kingdom.csv
- Taxa_summary/Taxa_summary_Kingdom_mean_abundance.csv
- Taxa_summary/Taxa_summary_Order.csv
- Taxa_summary/Taxa_summary_Order_mean_abundance.csv
- Taxa_summary/Taxa_summary_OTU_mean_abundance.csv
- Taxa_summary/Taxa_summary_Phylum.csv
- Taxa_summary/Taxa_summary_Phylum_mean_abundance.csv
- Taxa_summary/Taxa_summary_Species.csv
- Taxa_summary/Taxa_summary_Species_mean_abundance.csv
- Taxa_summary/Total_OTU_counts.csv
