# Supplementary material for: Post-transport recovery trajectory of the canine gut microbiome and metabolome
Source: J Anim Sci Biotechnol. 2026 Apr 12;17:65. doi: 10.1186/s40104-026-01385-z (PMC13070285; doi:10.1186/s40104-026-01385-z)
Supplement: Supplementary file 2 — Additional file 2. Raw data of the microbiome taxa. [file 40104_2026_1385_MOESM2_ESM.zip › Taxa_summary/Group_OTU_counts.csv]

Group	OTUs	Kingdom	Phylum	Class	Order	Family	Genus	Species
D0	1032	1032	966	940	932	903	768	174
D1	1229	1229	1118	1084	1073	1037	876	194
D2	1217	1217	953	916	893	858	710	140
D3	1401	1401	1193	1152	1124	1076	906	163
D5	1149	1149	1039	1014	1005	991	812	134
D7	1013	1013	923	901	891	874	722	143
