# Supplementary material for: Post-transport recovery trajectory of the canine gut microbiome and metabolome
Source: J Anim Sci Biotechnol. 2026 Apr 12;17:65. doi: 10.1186/s40104-026-01385-z (PMC13070285; doi:10.1186/s40104-026-01385-z)
Supplement: Supplementary file 2 — Additional file 2. Raw data of the microbiome taxa. [file 40104_2026_1385_MOESM2_ESM.zip › Taxa_summary/Sample_OTU_counts.csv]

SampleID	OTUs	Kingdom	Phylum	Class	Order	Family	Genus	Species
D0_1	289	289	288	287	285	280	247	56
D0_2	267	267	261	258	256	252	227	42
D0_3	216	216	215	214	213	211	188	44
D0_4	315	315	314	309	308	304	266	60
D0_5	207	207	204	201	201	201	179	30
D0_6	247	247	246	241	240	234	204	42
D0_7	177	177	175	175	174	171	150	27
D0_8	256	256	252	249	246	241	211	42
D0_9	252	252	246	243	239	230	204	39
D0_10	225	225	193	184	182	179	161	37
D0_11	267	267	253	248	247	244	215	49
D0_12	229	229	228	224	221	218	193	45
D1_1	203	203	199	199	197	196	183	40
D1_2	213	213	206	203	202	201	181	32
D1_3	190	190	186	186	185	184	164	36
D1_4	293	293	290	287	286	285	249	56
D1_5	251	251	245	242	242	239	208	39
D1_6	243	243	228	223	223	220	191	33
D1_7	194	194	193	193	193	191	173	34
D1_8	306	306	280	272	269	257	225	41
D1_9	244	244	232	226	226	225	201	44
D1_10	447	447	404	390	386	367	314	63
D1_11	238	238	236	233	233	233	206	42
D2_1	236	236	221	217	210	205	180	34
D2_2	182	182	177	177	174	174	156	27
D2_3	220	220	212	207	203	196	167	37
D2_4	229	229	229	226	226	223	199	38
D2_5	158	158	151	149	147	143	124	19
D2_6	159	159	137	134	133	132	119	21
D2_7	222	222	209	206	203	196	172	29
D2_8	198	198	197	196	196	192	172	34
D2_9	339	339	251	239	235	230	200	46
D2_10	164	164	155	154	154	153	141	27
D2_11	391	391	267	251	245	240	214	38
D2_12	224	224	221	219	217	216	196	38
D3_1	221	221	216	214	213	202	180	40
D3_2	221	221	215	215	212	206	191	42
D3_3	232	232	225	223	219	212	188	39
D3_4	214	214	193	184	180	174	157	32
D3_5	237	237	233	232	230	226	205	37
D3_6	261	261	241	239	238	234	210	33
D3_7	240	240	233	230	230	226	198	38
D3_8	287	287	230	220	212	204	174	32
D3_9	265	265	238	233	231	223	195	30
D3_10	292	292	221	205	202	194	163	26
D3_11	258	258	215	204	198	195	172	28
D3_12	265	265	222	213	209	204	176	27
D5_1	213	213	205	199	199	198	175	35
D5_2	253	253	221	217	216	215	183	31
D5_3	214	214	206	203	203	202	181	35
D5_4	241	241	216	211	211	209	179	34
D5_5	229	229	217	212	209	208	184	34
D5_6	230	230	225	222	220	219	195	36
D5_7	228	228	224	222	220	219	194	33
D5_8	199	199	198	196	196	196	179	34
D5_9	218	218	209	206	205	205	184	30
D5_10	293	293	289	289	288	287	222	48
D5_11	255	255	241	238	238	235	191	43
D5_12	181	181	181	180	179	177	160	27
D7_1	212	212	211	208	207	207	188	40
D7_2	223	223	214	211	210	208	186	37
D7_3	258	258	251	249	248	245	206	45
D7_4	266	266	247	243	241	237	194	38
D7_5	213	213	203	200	199	196	174	32
D7_6	298	298	287	282	280	279	216	48
D7_7	277	277	251	242	240	235	209	36
D7_8	183	183	169	166	164	162	147	20
D7_9	201	201	200	197	196	194	176	38
D7_10	202	202	199	197	196	194	177	36
D7_11	205	205	201	201	196	194	175	32
D7_12	193	193	192	190	189	189	161	28
