# Supplementary material for: Post-transport recovery trajectory of the canine gut microbiome and metabolome
Source: J Anim Sci Biotechnol. 2026 Apr 12;17:65. doi: 10.1186/s40104-026-01385-z (PMC13070285; doi:10.1186/s40104-026-01385-z)
Supplement: Supplementary file 2 — Additional file 2. Raw data of the microbiome taxa. [file 40104_2026_1385_MOESM2_ESM.zip › Taxa_summary/Taxa_summary_Class.csv]

	D0_1	D0_2	D0_3	D0_4	D0_5	D0_6	D0_7	D0_8	D0_9	D0_10	D0_11	D0_12	D1_1	D1_2	D1_3	D1_4	D1_5	D1_6	D1_7	D1_8	D1_9	D1_10	D1_11	D2_1	D2_2	D2_3	D2_4	D2_5	D2_6	D2_7	D2_8	D2_9	D2_10	D2_11	D2_12	D3_1	D3_2	D3_3	D3_4	D3_5	D3_6	D3_7	D3_8	D3_9	D3_10	D3_11	D3_12	D5_1	D5_2
k__Bacteria | p__Proteobacteria | c__Gammaproteobacteria	0.213958130361429	0.0554855880046575	0.0805550935056911	0.151082384810969	0.0312240096951263	0.123042558752941	0.126440605470142	0.0483330561034147	0.0545350854264192	0.324501580210536	0.297079580828363	0.206948173846922	0.273697217403702	0.084404628947556	0.262219898771475	0.308152935864839	0.102678041014186	0.0859729582016491	0.0498538602285959	0.0767055580638262	0.327804576669914	0.172492455385785	0.0441746073236224	0.395005108951358	0.127367345483925	0.726825559014329	0.181474704750137	0.857876101988927	0.800822184730176	0.581398664543878	0.358719673027113	0.387519901147732	0.333935318299551	0.316160920086496	0.147969488867239	0.536487417722121	0.450894660551767	0.645153624979208	0.527124967326474	0.110400874462372	0.370529667561723	0.077893686286624	0.827460019485303	0.744885108000856	0.771285317111423	0.59872157403227	0.717486871183138	0.121759380272319	0.462870993037569
k__Bacteria | p__Firmicutes | c__Clostridia	0.273269491243495	0.179431124206924	0.171637003065371	0.21835420478578	0.160777511108999	0.170971651260604	0.137252572297602	0.171328089727443	0.229213696742152	0.339852196849084	0.17833804624195	0.10500677233087	0.380201031295297	0.337713566048048	0.142195185704441	0.254283202243186	0.277190314378728	0.325784758691158	0.234774136824846	0.19397381365397	0.172920181545992	0.219756196088682	0.349879999049497	0.238195946106504	0.401088325452083	0.0806026186346031	0.0927215265071406	0.0177981607775111	0.119977187938122	0.212817527267543	0.25414062685645	0.392842715585866	0.445952047144928	0.246037592376969	0.182448969892831	0.227787942874795	0.310529192310434	0.154813107430554	0.288762683268778	0.434593541334981	0.320224318608464	0.602618634603046	0.0755649549699404	0.057885607014709	0.073069885702065	0.146995223724544	0.0824560986621676	0.305871729677067	0.211724449302569
k__Bacteria | p__Bacteroidetes | c__Bacteroidia	0.292540931017275	0.424827127343583	0.439654967564099	0.201268920941948	0.705985789986455	0.370434617303899	0.204500629707958	0.621818786683459	0.513057529168548	0.0110733550364755	0.302948934248984	0.403797257800062	0.0317943112420692	0.108761257514911	0.163510206021434	0.137395147684338	0.371052443979754	0.293752821804529	0.261388209015517	0.31366585081862	0.188080697668892	0.203930328161015	0.285626024760592	0.0403488344462134	0.0161347812655942	0.00879214884870375	0.23151866549438	0.00658223035429984	0.00598816624290093	0.0478578048142956	0.092507663427037	0.0108594919563719	0.014091200722382	0.146187296533042	0.236437516336763	0.0213150203169926	0.0148040776560606	0.00893472423543949	0.00810303447948103	0.117600931492527	0.0396121949480788	0.0263051588527434	0.00700995651450705	0.00641589240310814	0.0103604781027969	0.0523251669320153	0.0230734500867334	0.153458641256564	0.0683886605042416
k__Bacteria | p__Fusobacteria | c__Fusobacteriia	0.0261863460304636	0.0407290354775087	0.0262813962882874	0.319226290901314	0.0268041727063185	0.00960007604020626	0.430744005893116	0.0525865551410308	0.0753986170187487	0.0894422926122187	0.0683886605042416	0.0476914668631039	0.196872846517596	0.134591165078535	0.357484019675403	0.167597367107858	0.101085949195637	0.0868521730865195	0.350093862129601	0.310576717439346	0.20255209942257	0.251051493477176	0.184563838129411	0.080103604781028	0.107644416985481	0.00834066012404059	0.267447662951786	0.00327923389492194	0.00617826675854858	0.0640163486443457	0.108689969821543	0.0838343274006131	0.0787966637359504	0.15707055105387	0.331440249031676	0.0230734500867334	0.0054653898248699	0.0224318608464225	0.061663854763206	0.145569469857187	0.153529928949932	0.0886581279851722	0.00458617493999952	0.00717629446569874	0.0128080222417603	0.0787253760425825	0.0279685383646603	0.201055057861844	0.0814818335194734
k__Bacteria | p__Firmicutes | c__Erysipelotrichia	0.0393983318679752	0.0188199510491172	0.0269467480930542	0.0450062970795808	0.0217427464771998	0.0149466530427964	0.0258061449991683	0.0244754413896348	0.0167288453769931	0.0605232516693202	0.0345982938478721	0.0273744742532614	0.0505429745978186	0.109521659577502	0.0234061259891167	0.0662025045742937	0.0268041727063185	0.0815055960839294	0.0513746643537771	0.0224793859753345	0.0329349143359551	0.0767293206282822	0.0272081363020697	0.0457191740132595	0.0830739253380225	0.0116911817123304	0.178670722144334	0.00510895135803056	0.0113347432454911	0.0312952973884942	0.0455290734976119	0.0593588860109783	0.0824085735332557	0.0353824584749186	0.0265665470617589	0.0396359575125348	0.0620202932300454	0.0208160064634175	0.0191288643870446	0.0993037568614405	0.0632797091462111	0.142313998526721	0.0116674191478744	0.01192880735689	0.0111208801653874	0.0298933060855928	0.0161347812655942	0.114202884775325	0.0603569137181285
k__Bacteria | p__Firmicutes | c__Bacilli	0.0583133331749162	0.199272865527648	0.211771974431481	0.0240714777938835	0.00503766366466269	0.267400137822874	0.00327923389492194	0.0163486443456978	0.0367131620844522	0.0206259059477699	0.0303923199391678	0.135898106123613	0.0220041346862153	0.00679609343440344	0.00368319749067319	0.0235249388113965	0.0251407931944015	0.00375448518404106	0.00401587339305658	0.0038970605707768	0.0339329420431053	0.00339804671720172	0.0100753273293254	0.00921987500891096	0.0142100135446617	0.00598816624290093	0.00365943492621724	0.00686738112777131	0.00465746263336739	0.00670104317657962	0.0080079842216572	0.00558420264714968	0.0105030534895326	0.0060594539362688	0.00940997552455861	0.012451583774921	0.0136397119977188	0.00988522681367773	0.0542261720884918	0.00532281443813416	0.0077941211415536	0.0137822873844545	0.00468122519782335	0.00382577287740893	0.0141624884157498	0.0133783237887033	0.00739015754580234	0.00986146424922178	0.0420835016514982
k__Bacteria | p__Firmicutes | c__Negativicutes	0.0510182258869377	0.0500439607442435	0.0265903096262149	0.0231922629090131	0.0274219993821733	0.0117387068412423	0.0581707577881805	0.0339329420431053	0.0428676662785448	0.131026780410142	0.0424874652472495	0.0436993560345032	0.00639212983865219	0.180785590380914	0.0130456478863199	0.0121189078725376	0.0377111897916023	0.0624004942613407	0.0421310267804101	0.0693629256469358	0.01404367559347	0.0277546752845567	0.024356628567355	0.110282061640092	0.214813582681843	0.0222179977663189	0.024903167549842	0.00137822873844545	0.00152080412518119	0.0162773566523299	0.0307249958415512	0.014590214575957	0.00636836727419623	0.057909369579165	0.0596440367844498	0.0222892854596868	0.0345032435900482	0.0112159304232113	0.00137822873844545	0.0604757265404082	0.0166813202480812	0.0117387068412423	0.00159209181854906	0.00332675902383385	0.00387329800632084	0.00777035857709764	0.00793669652828933	0.0152318038162679	0.0276596250267329
k__Bacteria | p__Proteobacteria | c__Alphaproteobacteria	0.00178219233419671	0.00529905187367821	0.00121189078725376	0.0025425943967873	0.00114060309388589	0.00634460470974028	0.000594064111398902	0.00144951643181332	0.00130694104507758	0.0116198940189625	0.015707055105387	0.00463370006891144	0.0203882803032103	0.00201981797875627	0.0115961314545066	0.00501390110020673	0.0129030724995842	0.0042772616020721	0.000594064111398902	0.00244754413896348	0.00710500677233087	0.00406339852196849	0.00133070360953354	0.0577430316279733	0.002162393365492	0.125442577762992	0.010835729391916	0.0935294536986432	0.0415369626690112	0.0311527220017584	0.0951215455171922	0.0181070741154385	0.0133783237887033	0.0144714017536773	0.00192476772093244	0.100468122519782	0.0900125941591617	0.112634555521232	0.0245704916474586	0.00192476772093244	0.0158496304921227	0.0035168595394815	0.0519924910296319	0.15483686999501	0.0853313689613383	0.0557707387781289	0.105410735926621	0.00201981797875627	0.009742651426942
k__Bacteria | p__Actinobacteria | c__Coriobacteriia	0.0311764845662144	0.0234298885535727	0.0115010811966827	0.0121426704369936	0.0164674571679776	0.0130456478863199	0.0125703965972008	0.0234774136824846	0.021124919801345	0.0058455908561652	0.0256873321768885	0.0205070931254901	0.0168714207637288	0.0333626404961623	0.0211724449302569	0.0208635315923294	0.0401824964950217	0.0507806002423782	0.00468122519782335	0.00182971746310862	0.0166337951191693	0.0331487774160587	0.0713589810612361	0.0179644987287028	0.0317705486776133	0.0050851887935746	0.00465746263336739	0.00159209181854906	0.00289903286362664	0.00377824774849702	0.00401587339305658	0.0157783427987548	0.0131882232730556	0.00491885084238291	0.00261388209015517	0.00983770168476582	0.0151129909939881	0.0074139201102583	0.00149704156072523	0.0231447377801012	0.00632084214528432	0.017869448470879	0.00213863080103605	0.0023287313166837	0.00377824774849702	0.00399211082860062	0.0041109236508804	0.00841194781740845	0.0123327709526412
k__Bacteria | p__Actinobacteria | c__Actinobacteria	0.00280398260580282	0.000522776418031034	0.000380201031295297	0.000760402062590595	0.000237625644559561	0.0102179027160611	0.000380201031295297	0.00054653898248699	0.000403963595751253	0.000308913337927429	0.00137822873844545	0.000380201031295297	0.000570301546942946	0.000451488724663166	0.000499013853575078	0.00173466720528479	0.000237625644559561	0.000499013853575078	0.000308913337927429	0.0000950502578238243	0.000712876933678683	0.000617826675854858	0.000475251289119122	0.0013544661739895	0.000570301546942946	0.0019485302853884	0.00137822873844545	0.00339804671720172	0.00213863080103605	0.00168714207637288	0.0015683292540931	0.000807927191502507	0.000308913337927429	0.00054653898248699	0.000356438466839341	0.00308913337927429	0.00201981797875627	0.00370696005512915	0.00798422165720124	0.000522776418031034	0.00261388209015517	0.00805550935056911	0.00161585438300501	0.00268516978352304	0.000499013853575078	0.0009742651426942	0.0011881282227978	0.0656084404628948	0.0176080602618635
k__Bacteria | p__ | c__	0.0000237625644559561	0.000475251289119122	0.0000237625644559561	0.0000712876933678683	0.000190100515647649	0.000142575386735737	0.000213863080103605	0.000641589240310814	0.000403963595751253	0.00301784568590642	0.00149704156072523	0.0000712876933678683	0.000142575386735737	0.000499013853575078	0.000451488724663166	0.000855452320414419	0.000356438466839341	0.0009742651426942	0.0000475251289119122	0.00206734310766818	0.00109307796497398	0.00365943492621724	0.000166337951191693	0.00168714207637288	0.00042772616020721	0.000451488724663166	0	0.000736639498134639	0.00213863080103605	0.00121189078725376	0.000332675902383385	0.00872086115533588	0.000950502578238244	0.0116198940189625	0.000332675902383385	0.000475251289119122	0.000332675902383385	0.000570301546942946	0.00432478673098401	0.000403963595751253	0.00211486823658009	0.000308913337927429	0.00791293396383338	0.00228120618777178	0.0109545422141958	0.00914858731554309	0.00496637597129482	0.000641589240310814	0.00382577287740893
k__Bacteria | p__Proteobacteria | c__	0.000380201031295297	0.00144951643181332	0.000213863080103605	0.000213863080103605	0.00144951643181332	0.00142575386735737	0	0.00149704156072523	0.000237625644559561	0.000594064111398902	0.000499013853575078	0.00294655799253855	0	0.000213863080103605	0	0	0.00437231185989592	0.00173466720528479	0	0.00149704156072523	0.000712876933678683	0.000689114369222727	0.000403963595751253	0.00011881282227978	0	0.000166337951191693	0.000166337951191693	0.0000475251289119122	0.000190100515647649	0.00066535180476677	0.000285150773471473	0.00111684052942994	0.00011881282227978	0.00171090464082884	0.0000950502578238243	0.0000712876933678683	0	0.0000475251289119122	0.000902977449326331	0.000142575386735737	0.00011881282227978	0.000712876933678683	0.000998027707150156	0.000237625644559561	0.0013544661739895	0.00154456668963715	0.000594064111398902	0.00178219233419671	0.00133070360953354
k__Bacteria | p__Epsilonbacteraeota | c__Campylobacteria	0.00522776418031034	0	0.00199605541430031	0.000308913337927429	0.00123565335170972	0.000308913337927429	0	0.00244754413896348	0.00653470522538792	0	0.000380201031295297	0.000689114369222727	0.000285150773471473	0	0.0000475251289119122	0.00054653898248699	0	0.000308913337927429	0.0000950502578238243	0.0000475251289119122	0.000522776418031034	0.00011881282227978	0	0.000784164627046551	0	0.0000237625644559561	0.00011881282227978	0.0000237625644559561	0	0.0000237625644559561	0.0000712876933678683	0.000261388209015517	0	0.000926740013782287	0.000142575386735737	0.00142575386735737	0	0.00054653898248699	0.0000712876933678683	0.000356438466839341	0	0.0000712876933678683	0.00011881282227978	0	0.0000475251289119122	0	0.0000950502578238243	0	0.000142575386735737
k__Bacteria | p__Tenericutes | c__Mollicutes	0	0	0.000451488724663166	0.000879214884870375	0.0000712876933678683	0.0000950502578238243	0	0.00011881282227978	0.000308913337927429	0.00114060309388589	0	0.0000237625644559561	0	0	0.000285150773471473	0.0013544661739895	0	0.000831689755958463	0.000499013853575078	0	0.0000950502578238243	0	0	0.000166337951191693	0	0.000166337951191693	0.00173466720528479	0	0.0000475251289119122	0.000237625644559561	0.000237625644559561	0.0000475251289119122	0	0.0000237625644559561	0	0.000380201031295297	0	0.000308913337927429	0.0000475251289119122	0.0000712876933678683	0.0000475251289119122	0.00589311598507711	0.000403963595751253	0	0.00011881282227978	0.000237625644559561	0.0000950502578238243	0.0000237625644559561	0.0000950502578238243
k__Bacteria | p__Verrucomicrobia | c__Verrucomicrobiae	0	0	0	0.0000237625644559561	0	0	0	0.0000712876933678683	0	0	0	0	0.000237625644559561	0.000522776418031034	0.000332675902383385	0	0.000285150773471473	0.000190100515647649	0.0000237625644559561	0.000760402062590595	0.000451488724663166	0.00159209181854906	0.00011881282227978	0.000403963595751253	0.000237625644559561	0.000499013853575078	0.000237625644559561	0.0011881282227978	0.00011881282227978	0	0.0000475251289119122	0	0	0.000190100515647649	0	0.000166337951191693	0.000166337951191693	0.000142575386735737	0.0000712876933678683	0.0000237625644559561	0.000142575386735737	0	0.00111684052942994	0.0000475251289119122	0.000190100515647649	0.00011881282227978	0	0	0
k__Archaea | p__Euryarchaeota | c__Methanomicrobia	0.00011881282227978	0.0000950502578238243	0	0.000142575386735737	0	0.000237625644559561	0	0.0000712876933678683	0.000142575386735737	0	0	0	0	0	0	0	0	0	0	0	0	0	0	0	0	0.000237625644559561	0	0	0	0	0	0	0	0	0	0	0	0.0000475251289119122	0	0	0	0	0	0	0	0	0	0	0
k__Bacteria | p__Patescibacteria | c__Saccharimonadia	0	0	0	0	0	0	0	0	0.0000475251289119122	0.000403963595751253	0.000261388209015517	0.000332675902383385	0	0.000142575386735737	0.0000712876933678683	0.000142575386735737	0	0.000261388209015517	0.0000950502578238243	0.0000712876933678683	0.000356438466839341	0.000261388209015517	0	0	0.000166337951191693	0	0.00011881282227978	0.000166337951191693	0	0.000522776418031034	0	0.000356438466839341	0	0.0000475251289119122	0.000190100515647649	0.000237625644559561	0.000213863080103605	0.0000237625644559561	0.0000237625644559561	0	0	0.0000712876933678683	0	0.000166337951191693	0	0	0.0000712876933678683	0	0.000332675902383385
k__Bacteria | p__Firmicutes | c__	0	0.0000950502578238243	0	0.00011881282227978	0.0000237625644559561	0	0	0.0000475251289119122	0.000142575386735737	0.0000237625644559561	0	0	0	0	0	0.00011881282227978	0	0.00011881282227978	0	0.00042772616020721	0.0000475251289119122	0.000617826675854858	0.000261388209015517	0.000142575386735737	0	0.000285150773471473	0.0000475251289119122	0.0000712876933678683	0.000308913337927429	0	0	0	0	0.00011881282227978	0	0.000142575386735737	0	0	0.0000712876933678683	0	0	0.0000950502578238243	0	0.000617826675854858	0.000261388209015517	0.000190100515647649	0.000237625644559561	0.0000712876933678683	0
k__Bacteria | p__Spirochaetes | c__Brachyspirae	0.00220991849440392	0	0.00054653898248699	0	0.0000950502578238243	0	0	0.000237625644559561	0.000261388209015517	0	0.000356438466839341	0	0	0	0	0.0000237625644559561	0	0	0	0	0	0	0	0	0	0	0	0	0	0	0	0	0	0	0	0	0	0	0	0	0.000166337951191693	0	0	0	0	0	0	0	0
k__Bacteria | p__Proteobacteria | c__Deltaproteobacteria	0	0	0	0.000356438466839341	0.0000950502578238243	0	0	0	0	0	0	0	0	0.000142575386735737	0	0.0000237625644559561	0	0	0.0000237625644559561	0.0000950502578238243	0	0	0	0.00011881282227978	0.0000475251289119122	0.000142575386735737	0.00011881282227978	0.000213863080103605	0.0000475251289119122	0.0000950502578238243	0	0	0	0	0	0.0000237625644559561	0.0000712876933678683	0	0	0	0.0000237625644559561	0	0.0000475251289119122	0.000356438466839341	0.000142575386735737	0	0.000356438466839341	0	0
k__Bacteria | p__Deferribacteres | c__Deferribacteres	0.00152080412518119	0	0.000142575386735737	0	0	0	0	0.000166337951191693	0.000166337951191693	0	0	0	0	0	0	0	0	0	0	0	0	0	0	0.0000475251289119122	0	0	0	0	0	0	0	0	0	0.00042772616020721	0	0	0.0000712876933678683	0	0	0	0	0	0	0	0	0	0	0	0
k__Archaea | p__Euryarchaeota | c__Thermoplasmata	0	0.0000237625644559561	0	0.0000950502578238243	0	0.0000475251289119122	0.0000475251289119122	0.000332675902383385	0.000190100515647649	0	0	0	0	0	0	0	0	0	0	0	0	0	0	0	0	0	0	0	0	0	0	0	0	0	0	0	0	0.0000475251289119122	0	0.0000950502578238243	0	0	0	0	0	0	0	0	0
k__Archaea | p__Euryarchaeota | c__Methanobacteria	0.0000712876933678683	0	0	0	0	0	0	0	0	0	0	0	0	0	0	0	0	0	0	0	0	0	0	0	0	0	0	0	0	0	0	0	0	0	0	0	0	0	0	0	0.000926740013782287	0	0.00011881282227978	0	0	0	0	0	0
k__Bacteria | p__Spirochaetes | c__Spirochaetia	0	0	0	0	0	0	0	0	0	0	0	0	0	0	0	0	0	0	0	0	0	0.0000237625644559561	0	0	0	0	0	0	0	0	0	0	0	0.000142575386735737	0.000166337951191693	0	0	0.0000475251289119122	0.0000475251289119122	0	0	0	0.000784164627046551	0.000142575386735737	0.000213863080103605	0	0.0000475251289119122	0	0
k__Bacteria | p__Deinococcus-Thermus | c__Deinococci	0	0	0	0	0	0	0	0	0	0	0	0	0	0	0	0	0	0	0	0	0	0	0	0	0	0.000213863080103605	0	0	0	0	0	0	0	0	0	0.000380201031295297	0.0000712876933678683	0.000499013853575078	0	0	0	0	0.0000475251289119122	0.0000237625644559561	0	0.0000237625644559561	0.00011881282227978	0	0
k__Bacteria | p__Synergistetes | c__Synergistia	0	0	0	0.00011881282227978	0	0	0	0	0	0	0	0	0	0	0	0	0	0	0	0	0	0	0	0	0	0	0	0	0	0	0	0	0	0	0	0.00011881282227978	0.0000237625644559561	0.0000475251289119122	0	0	0	0	0	0.000166337951191693	0.00011881282227978	0.0000712876933678683	0.00011881282227978	0	0
k__Bacteria | p__Chloroflexi | c__OLB14	0	0	0	0	0	0	0	0	0	0	0	0	0	0	0	0	0	0	0	0	0	0	0	0.000237625644559561	0.0000475251289119122	0.00042772616020721	0	0.0000237625644559561	0	0	0	0.0000475251289119122	0	0	0	0	0	0	0	0	0	0	0	0	0	0	0	0	0
k__Archaea | p__Thaumarchaeota | c__Nitrososphaeria	0	0	0	0	0	0	0	0	0	0	0	0	0	0	0	0	0	0	0	0	0	0	0	0.000142575386735737	0.0000475251289119122	0.00011881282227978	0	0	0	0.000213863080103605	0	0	0	0	0.00011881282227978	0	0	0	0	0	0	0	0	0	0	0.0000475251289119122	0	0	0
k__Bacteria | p__Actinobacteria | c__Thermoleophilia	0	0	0	0	0	0	0	0	0	0	0	0	0	0	0	0	0	0	0	0	0	0	0	0	0	0	0.0000475251289119122	0	0	0	0	0.0000475251289119122	0	0	0	0	0.0000237625644559561	0.00011881282227978	0	0	0	0	0	0.000237625644559561	0	0	0	0	0
k__Bacteria | p__Chloroflexi | c__JG30-KF-CM66	0	0	0	0	0	0	0	0	0	0	0	0	0	0	0	0	0	0	0	0	0	0	0	0.0000475251289119122	0.0000475251289119122	0.000261388209015517	0	0	0	0	0	0.0000237625644559561	0	0	0.0000237625644559561	0	0	0	0	0	0	0	0	0	0	0	0	0	0
k__Bacteria | p__Acidobacteria | c__Acidobacteriia	0	0	0	0	0	0	0	0	0	0	0	0	0	0	0	0	0	0	0	0	0	0	0	0	0	0.0000712876933678683	0.0000950502578238243	0	0	0	0	0	0	0	0	0	0	0.0000712876933678683	0	0	0	0	0	0.000142575386735737	0.0000712876933678683	0	0	0	0
k__Bacteria | p__Planctomycetes | c__Phycisphaerae	0	0	0	0	0	0	0	0	0	0	0	0	0	0	0	0	0	0	0	0	0	0	0	0.0000475251289119122	0	0	0	0	0	0	0	0	0	0	0	0	0.0000237625644559561	0.0000950502578238243	0	0	0	0.0000950502578238243	0	0.0000950502578238243	0	0	0.0000475251289119122	0	0
k__Archaea | p__Nanoarchaeaeota | c__Woesearchaeia	0	0	0.0000950502578238243	0	0	0	0	0.0000712876933678683	0.000213863080103605	0	0	0	0	0	0	0	0	0	0	0	0	0	0	0	0	0	0	0	0	0	0	0	0	0	0	0	0	0	0	0	0	0	0	0	0	0	0	0	0
k__Bacteria | p__Chloroflexi | c__Anaerolineae	0	0	0	0	0	0	0	0	0	0	0	0	0	0	0	0	0	0	0	0	0	0	0	0	0	0	0	0	0	0	0	0	0	0	0	0.0000712876933678683	0	0.0000712876933678683	0	0	0	0	0.0000712876933678683	0.000142575386735737	0	0	0	0	0
k__Bacteria | p__Cyanobacteria | c__Melainabacteria	0	0	0	0	0	0	0	0	0	0	0	0	0	0	0	0	0	0	0	0	0	0	0	0	0	0	0	0	0	0	0	0.0000475251289119122	0	0	0	0	0	0.0000237625644559561	0	0	0	0	0.0000712876933678683	0	0.00011881282227978	0	0.0000712876933678683	0	0
k__Bacteria | p__Chloroflexi | c__TK10	0	0	0	0	0	0	0	0	0	0	0	0	0	0	0	0	0	0	0	0	0	0	0	0	0.000142575386735737	0	0	0	0	0	0	0.0000475251289119122	0	0.0000475251289119122	0	0	0	0	0	0	0	0	0	0	0	0	0	0	0
k__Bacteria | p__Acidobacteria | c__Subgroup 6	0	0	0	0	0	0	0	0	0	0	0	0	0	0	0	0	0	0	0	0	0	0	0	0	0	0	0	0	0.0000712876933678683	0	0	0	0	0	0	0	0	0.0000950502578238243	0	0.0000475251289119122	0	0	0	0	0	0	0	0	0
k__Bacteria | p__Kiritimatiellaeota | c__Kiritimatiellae	0	0	0	0	0	0	0	0	0	0	0	0	0	0	0	0	0	0	0	0	0	0	0	0	0	0	0	0	0	0	0	0	0	0	0	0	0	0	0	0	0	0	0	0	0.00011881282227978	0.0000712876933678683	0.0000237625644559561	0	0
k__Bacteria | p__Planctomycetes | c__Planctomycetacia	0	0	0	0	0	0	0	0	0	0	0	0	0	0	0	0	0	0	0	0	0	0	0	0	0	0	0	0.0000712876933678683	0	0	0	0	0	0	0.0000475251289119122	0	0	0.0000237625644559561	0	0	0	0	0	0	0	0	0	0	0
k__Bacteria | p__Chloroflexi | c__AD3	0	0	0	0	0	0	0	0	0	0	0	0	0	0	0	0	0	0	0	0	0	0	0	0.00011881282227978	0	0	0	0	0	0	0	0	0	0	0	0	0	0	0	0	0	0	0	0	0	0	0	0	0
k__Bacteria | p__Armatimonadetes | c__Fimbriimonadia	0	0	0	0	0	0	0	0	0	0	0	0	0	0	0	0	0	0	0	0	0	0	0	0	0	0	0	0.0000475251289119122	0	0	0	0	0	0	0	0	0	0.0000475251289119122	0	0	0	0	0	0	0	0	0	0	0
k__Bacteria | p__FBP | c__	0	0	0	0	0	0	0	0	0	0	0	0	0	0.0000712876933678683	0	0	0	0	0	0	0	0	0	0	0	0	0	0	0	0	0	0	0	0	0	0	0	0	0	0	0	0	0	0	0	0	0	0	0.0000237625644559561
k__Bacteria | p__Gemmatimonadetes | c__BD2-11 terrestrial group	0	0	0	0	0	0	0	0	0	0	0	0	0	0	0	0	0	0	0	0	0	0.0000950502578238243	0	0	0	0	0	0	0	0	0	0	0	0	0	0	0	0	0	0	0	0	0	0	0	0	0	0	0
k__Bacteria | p__Latescibacteria | c__	0	0	0	0	0	0	0	0	0	0	0	0	0	0	0	0	0	0	0	0	0	0	0	0	0	0	0	0	0	0	0	0	0	0	0	0	0	0.0000950502578238243	0	0	0	0	0	0	0	0	0	0	0
k__Bacteria | p__Thermotogae | c__Thermotogae	0	0	0	0	0	0	0	0	0	0	0	0	0	0	0	0	0	0	0	0	0	0	0	0	0	0	0	0	0	0	0	0	0	0	0	0	0	0	0	0	0	0	0	0	0	0	0	0	0
k__Bacteria | p__Armatimonadetes | c__Armatimonadia	0	0	0	0	0	0	0	0	0	0	0	0	0	0	0	0	0	0	0	0	0	0	0	0	0	0	0	0	0	0	0	0	0	0	0	0	0	0	0	0	0	0	0	0	0	0	0	0	0
k__Bacteria | p__Cloacimonetes | c__Cloacimonadia	0	0	0	0	0	0	0	0	0	0	0	0	0	0	0	0	0	0	0	0	0	0	0	0	0	0	0	0	0	0	0	0	0	0	0	0.0000712876933678683	0	0	0	0	0	0	0	0	0	0	0	0	0
k__Bacteria | p__Gemmatimonadetes | c__S0134 terrestrial group	0	0	0	0	0	0	0	0	0	0	0	0	0	0	0	0	0	0	0	0	0	0	0	0	0	0	0	0	0	0	0	0	0	0	0	0	0	0	0	0	0	0	0	0	0	0	0	0	0
k__Bacteria | p__Armatimonadetes | c__	0	0	0	0	0	0	0	0	0	0	0	0	0	0	0	0	0	0	0	0	0	0	0	0	0	0	0	0	0	0	0	0	0	0	0	0	0	0	0	0	0	0	0	0	0	0	0	0	0
k__Bacteria | p__Cyanobacteria | c__	0	0	0	0	0	0	0	0	0	0	0	0	0	0	0	0.0000475251289119122	0	0	0	0	0	0	0	0	0	0	0	0	0	0	0	0	0	0	0	0	0	0	0	0	0	0	0	0	0	0	0	0	0
k__Bacteria | p__Elusimicrobia | c__Elusimicrobia	0	0	0	0	0	0	0	0	0	0	0	0	0	0	0	0	0	0	0	0	0	0	0	0	0	0	0	0	0	0	0	0	0	0	0.0000475251289119122	0	0	0	0	0	0	0	0	0	0	0	0	0	0
k__Bacteria | p__Gemmatimonadetes | c__Gemmatimonadetes	0	0	0	0	0	0	0	0	0	0	0	0	0	0	0	0	0	0	0	0	0	0	0	0	0	0	0	0	0	0.0000475251289119122	0	0	0	0	0	0	0	0	0	0	0	0	0	0	0	0	0	0	0
k__Bacteria | p__Nitrospirae | c__Nitrospira	0	0	0	0	0	0	0	0	0	0	0	0	0	0	0	0	0	0	0	0	0	0	0	0	0	0	0	0	0	0	0	0	0	0	0	0	0	0	0	0	0	0	0	0.0000475251289119122	0	0	0	0	0
k__Bacteria | p__Patescibacteria | c__Gracilibacteria	0	0	0	0	0	0	0	0	0	0	0	0	0	0	0	0	0	0	0	0	0	0	0	0	0	0	0.0000475251289119122	0	0	0	0	0	0	0	0	0	0	0	0	0	0	0	0	0	0	0	0	0	0
k__Bacteria | p__Acidobacteria | c__Blastocatellia (Subgroup 4)	0	0	0	0	0	0	0	0	0	0	0	0	0	0	0	0	0	0	0	0	0	0	0	0	0	0	0	0	0	0	0	0	0	0	0	0	0	0	0	0	0	0	0	0	0	0	0	0	0
k__Bacteria | p__Actinobacteria | c__Acidimicrobiia	0	0	0	0	0	0	0	0	0	0	0	0	0	0	0	0	0	0	0	0	0	0	0	0	0	0	0	0	0	0	0	0	0	0	0	0	0	0	0	0	0.0000237625644559561	0	0	0	0	0	0	0	0
k__Bacteria | p__Actinobacteria | c__Nitriliruptoria	0	0	0	0.0000237625644559561	0	0	0	0	0	0	0	0	0	0	0	0	0	0	0	0	0	0	0	0	0	0	0	0	0	0	0	0	0	0	0	0	0	0	0	0	0	0	0	0	0	0	0	0	0
k__Bacteria | p__Chloroflexi | c__Chloroflexia	0	0	0	0	0	0	0	0	0	0	0	0	0	0	0	0	0	0	0	0	0	0	0	0	0	0	0	0	0.0000237625644559561	0	0	0	0	0	0	0	0	0	0	0	0	0	0	0	0	0	0	0	0
k__Bacteria | p__Chloroflexi | c__KD4-96	0	0	0	0	0	0	0	0	0	0	0	0	0	0	0	0	0	0	0	0	0	0	0	0	0	0	0	0	0	0	0	0	0	0	0	0	0	0.0000237625644559561	0	0	0	0	0	0	0	0	0	0	0
k__Bacteria | p__Elusimicrobia | c__Lineage IIa	0	0	0	0	0	0	0	0	0	0	0	0	0	0	0	0	0	0	0	0	0	0	0	0	0	0	0	0	0	0	0	0	0	0	0.0000237625644559561	0	0	0	0	0	0	0	0	0	0	0	0	0	0
[truncated: 22 more columns]
