# Supplementary material for: Post-transport recovery trajectory of the canine gut microbiome and metabolome
Source: J Anim Sci Biotechnol. 2026 Apr 12;17:65. doi: 10.1186/s40104-026-01385-z (PMC13070285; doi:10.1186/s40104-026-01385-z)
Supplement: Supplementary file 2 — Additional file 2. Raw data of the microbiome taxa. [file 40104_2026_1385_MOESM2_ESM.zip › Taxa_summary/Taxa_summary_Class_mean_abundance.csv]

	Mean_D0	Mean_D1	Mean_D2	Mean_D3	Mean_D5	Mean_D7	SD_D0	SD_D1	SD_D2	SD_D3	SD_D5	SD_D7
k__Bacteria | p__Proteobacteria | c__Gammaproteobacteria	0.142765487251384	0.162559703443196	0.434589580907572	0.53152698239194	0.268170440953988	0.284267598159193	0.0988041341091082	0.109787863457758	0.251278847096872	0.244612007258093	0.244852998713334	0.175946571042143
k__Bacteria | p__Firmicutes | c__Clostridia	0.19461936332169	0.262606580502168	0.223718603711713	0.231275099208707	0.324327321404526	0.361014740710818	0.0629796617863073	0.0782453966980183	0.136086156769286	0.168193517007858	0.180935623534645	0.171741611934351
k__Bacteria | p__Bacteroidetes | c__Bacteroidia	0.374325737233562	0.214450663515607	0.071442150036832	0.0279883405017069	0.0834105616678152	0.086778905179447	0.190865170117559	0.100894894530114	0.0867786739653129	0.0315908921672609	0.0614805872299239	0.0728024730264393
k__Bacteria | p__Fusobacteria | c__Fusobacteriia	0.101089909623047	0.213029230114514	0.108070162931984	0.0526380406973521	0.107458276897243	0.0843571038186441	0.132137465368376	0.0940556824420644	0.101432125888473	0.0534767484836806	0.0731122992004447	0.0460201667442436
k__Bacteria | p__Firmicutes | c__Erysipelotrichia	0.0296972649288311	0.0517008595567634	0.0513449611482071	0.0439369816790628	0.0981928569731245	0.0686698508503038	0.0132303316821906	0.0288029887020919	0.0475729012746554	0.0412598385708193	0.0529217963187089	0.0283791498388106
k__Bacteria | p__Firmicutes | c__Bacilli	0.0840937353959239	0.0127475357140543	0.00757233720663134	0.0133783237887033	0.0471389872395029	0.0651925955849155	0.0937343271266416	0.0111885416571143	0.0029036565610685	0.0134207341171106	0.0625901077179743	0.0904178152800414
k__Bacteria | p__Firmicutes | c__Negativicutes	0.0451825360992958	0.0445548083549177	0.0467191819341143	0.0152318038162679	0.0227368137569407	0.0134040665668639	0.0301513779387607	0.0496667816734632	0.0615010412451759	0.017205284156603	0.0218026201490187	0.0112776360683151
k__Bacteria | p__Proteobacteria | c__Alphaproteobacteria	0.00446934233142441	0.00652174382659377	0.0421171652844775	0.0668599355242418	0.0208298679593502	0.0159268588266046	0.00475213978628167	0.00609423720828062	0.0416888583559862	0.0488890687732088	0.0242675715462276	0.0179764221304303
k__Bacteria | p__Actinobacteria | c__Coriobacteriia	0.0180813313372779	0.0282623300706612	0.00902185363844466	0.00812877725764164	0.0132357484019675	0.0135624836632369	0.007316361716976	0.0204477640984993	0.00903614114664226	0.00701636807124939	0.00893575832975618	0.00798922286290032
k__Bacteria | p__Actinobacteria | c__Actinobacteria	0.00152674476629518	0.000563820847545867	0.00133862446435219	0.00291289435955928	0.0116753400026931	0.0036614151399219	0.00282995219431356	0.000426151090500255	0.000902200188852001	0.00258879050923258	0.018145286741205	0.00298880575862953
k__Bacteria | p__ | c__	0.000564360905828957	0.000937541179444086	0.00238417730041426	0.00364953385769392	0.00109307796497398	0.000853472106709756	0.000875975867003827	0.00107249820771997	0.00373931009709016	0.00381920547649456	0.00133174474322002	0.000747359754732318
k__Bacteria | p__Proteobacteria | c__	0.00090891809044032	0.000874894418605656	0.000390102099818612	0.000560400478419631	0.000548519196191653	0.000366339535362656	0.000860187229015692	0.00130917791790112	0.000522526786041507	0.000541249777460768	0.000674276842699816	0.000344420591073939
k__Bacteria | p__Epsilonbacteraeota | c__Campylobacteria	0.00159407203225372	0.00017929934998585	0.000198021370466301	0.000227724576036246	0.0000712876933678683	0.0000910898304144983	0.00217111069298173	0.000205615161074259	0.000318055969146595	0.000412508852413497	0.000131721089875861	0.0000623231314569544
k__Bacteria | p__Tenericutes | c__Mollicutes	0.000257427781606191	0.000278670074074394	0.000221783934922257	0.000633668385492162	0.000314853979041418	0.000231685003445572	0.000382198500358674	0.000448488538961776	0.000485439201769347	0.00166249460963525	0.000530875918780481	0.000233072537211294
k__Bacteria | p__Verrucomicrobia | c__Verrucomicrobiae	0.00000792085481865203	0.000410444295148332	0.00024356628567355	0.000182179660828997	0.000170298378601019	0.000291091414585462	0.0000210922549390156	0.000451249898887492	0.000340774636930928	0.000301995132037833	0.000425540339787986	0.000474940654087291
k__Archaea | p__Euryarchaeota | c__Methanomicrobia	0.0000673272659585422	0	0.0000198021370466301	0.00000396042740932601	0.000227724576036246	0.000724758215906661	0.0000803169139532902	0	0.0000685966149264104	0.0000137193229852821	0.00078886107165372	0.000613198070792449
k__Bacteria | p__Patescibacteria | c__Saccharimonadia	0.0000871294030051723	0.000127453754809219	0.000130694104507758	0.0000673272659585422	0.000239605858264224	0.000213863080103605	0.000151760541641598	0.00012035814067702	0.000166029059650878	0.0000888150982677646	0.000455220548297041	0.000395033345813575
k__Bacteria | p__Firmicutes | c__	0.0000376240603885971	0.000144735619868096	0.0000811887618911833	0.000134654531917084	0.0000297032055699451	0.000104951326347139	0.0000521186556452505	0.000208096727616138	0.000112582831735129	0.000180781098736283	0.0000487251106304639	0.000117053609865104
k__Bacteria | p__Spirochaetes | c__Brachyspirae	0.000308913337927429	0.00000216023313235964	0	0.0000138614959326411	0.00000990106852331504	0	0.000625095475035806	0.00000716468275973109	0	0.0000480176304484873	0.0000342983074632052	0
k__Bacteria | p__Proteobacteria | c__Deltaproteobacteria	0.0000376240603885971	0.0000259227975883157	0.0000653470522538792	0.0000851491893005093	0.0000237625644559561	0.00000990106852331504	0.000104052475010386	0.0000480621530639386	0.000071736330227582	0.000133447225172572	0.0000475251289119122	0.0000236723836203603
k__Bacteria | p__Deferribacteres | c__Deferribacteres	0.000166337951191693	0	0.0000396042740932601	0.00000594064111398902	0.00000198021370466301	0.00000594064111398902	0.0004323813329589	0	0.000122987923903213	0.0000205789844779231	0.00000685966149264104	0.0000147703718962066
k__Archaea | p__Euryarchaeota | c__Thermoplasmata	0.0000613866248445532	0	0	0.000011881282227978	0.00000792085481865203	0.000104951326347139	0.000102561793478379	0	0	0.0000295407437924131	0.0000274386459705642	0.000123871680831314
k__Archaea | p__Euryarchaeota | c__Methanobacteria	0.00000594064111398902	0	0	0.0000871294030051723	0.0000217823507512931	0.0000495053426165752	0.0000205789844779231	0	0	0.000266605794362939	0.0000620134921232076	0.000094757274707929
k__Bacteria | p__Spirochaetes | c__Spirochaetia	0	0.00000216023313235964	0.0000257427781606191	0.000106931540051802	0.00000990106852331504	0.00000198021370466301	0	0.00000716468275973109	0.0000603352508002145	0.000223717147468401	0.0000342983074632052	0.00000685966149264104
k__Bacteria | p__Deinococcus-Thermus | c__Deinococci	0	0	0.0000178219233419671	0.0000970304715284874	0.00000396042740932601	0.000011881282227978	0	0	0.0000617369534337694	0.000166016176697636	0.0000137193229852821	0.0000237625644559561
k__Bacteria | p__Synergistetes | c__Synergistia	0.00000990106852331504	0	0	0.0000554459837305642	0.00000198021370466301	0.0000455449152072492	0.0000342983074632052	0	0	0.0000610751559757162	0.00000685966149264104	0.0000787843667329006
k__Bacteria | p__Chloroflexi | c__OLB14	0	0	0.0000653470522538792	0	0.00000990106852331504	0	0	0	0.000132546631055025	0	0.0000236723836203603	0
k__Archaea | p__Thaumarchaeota | c__Nitrososphaeria	0	0	0.0000534657700259012	0.00000396042740932601	0.00000198021370466301	0.00000396042740932601	0	0	0.0000752291689771765	0.0000137193229852821	0.00000685966149264104	0.0000137193229852821
k__Bacteria | p__Actinobacteria | c__Thermoleophilia	0	0	0.00000792085481865203	0.0000316834192746081	0	0.00000990106852331504	0	0	0.0000184991313395319	0.0000732995252848262	0	0.0000213943073777658
k__Bacteria | p__Chloroflexi | c__JG30-KF-CM66	0	0	0.0000336636329792711	0	0.0000158417096373041	0	0	0	0.0000740831892863553	0	0.0000309549674347803	0
k__Bacteria | p__Acidobacteria | c__Acidobacteriia	0	0	0.0000138614959326411	0.0000237625644559561	0	0.00000990106852331504	0	0	0.0000327674920728667	0.0000464324511521704	0	0.0000342983074632052
k__Bacteria | p__Planctomycetes | c__Phycisphaerae	0	0	0.00000396042740932601	0.0000297032055699451	0.00000594064111398902	0.00000396042740932601	0	0	0.0000137193229852821	0.0000419302308290795	0.0000147703718962066	0.0000137193229852821
k__Archaea | p__Nanoarchaeaeota | c__Woesearchaeia	0.0000316834192746081	0	0	0	0	0	0.0000659254641699936	0	0	0	0	0
k__Bacteria | p__Chloroflexi | c__Anaerolineae	0	0	0	0.0000297032055699451	0	0	0	0	0	0.0000476599522435322	0	0
k__Bacteria | p__Cyanobacteria | c__Melainabacteria	0	0	0.00000396042740932601	0.0000237625644559561	0	0.00000198021370466301	0	0	0.0000137193229852821	0.0000405295661156496	0	0.00000685966149264104
k__Bacteria | p__Chloroflexi | c__TK10	0	0	0.0000198021370466301	0	0	0	0	0	0.0000427886147555317	0	0	0
k__Bacteria | p__Acidobacteria | c__Subgroup 6	0	0	0.00000594064111398902	0.000011881282227978	0	0	0	0	0.0000205789844779231	0.0000295407437924131	0	0
k__Bacteria | p__Kiritimatiellaeota | c__Kiritimatiellae	0	0	0	0.0000178219233419671	0	0	0	0	0	0.0000380808112189638	0	0
k__Bacteria | p__Planctomycetes | c__Planctomycetacia	0	0	0.00000990106852331504	0.00000198021370466301	0	0.00000594064111398902	0	0	0.0000236723836203603	0.00000685966149264104	0	0.0000205789844779231
k__Bacteria | p__Chloroflexi | c__AD3	0	0	0.00000990106852331504	0	0	0.00000396042740932601	0	0	0.0000342983074632052	0	0	0.0000137193229852821
k__Bacteria | p__Armatimonadetes | c__Fimbriimonadia	0	0	0.00000396042740932601	0.00000396042740932601	0.00000396042740932601	0	0	0	0.0000137193229852821	0.0000137193229852821	0.0000137193229852821	0
k__Bacteria | p__Gemmatimonadetes | c__BD2-11 terrestrial group	0	0.00000864093252943858	0	0	0	0	0	0.0000286587310389244	0	0	0	0
k__Bacteria | p__FBP | c__	0	0.00000648069939707893	0	0	0.00000198021370466301	0	0	0.0000214940482791933	0	0	0.00000685966149264104	0
k__Bacteria | p__Latescibacteria | c__	0	0	0	0.00000792085481865203	0	0	0	0	0	0.0000274386459705642	0	0
k__Bacteria | p__Thermotogae | c__Thermotogae	0	0	0	0	0	0.00000792085481865203	0	0	0	0	0	0.0000274386459705642
k__Bacteria | p__Armatimonadetes | c__Armatimonadia	0	0	0	0	0.00000594064111398902	0	0	0	0	0	0.0000205789844779231	0
k__Bacteria | p__Cloacimonetes | c__Cloacimonadia	0	0	0	0.00000594064111398902	0	0	0	0	0	0.0000205789844779231	0	0
k__Bacteria | p__Gemmatimonadetes | c__S0134 terrestrial group	0	0	0	0	0.00000198021370466301	0.00000396042740932601	0	0	0	0	0.00000685966149264104	0.0000137193229852821
k__Bacteria | p__Cyanobacteria | c__	0	0.00000432046626471929	0	0	0	0	0	0.0000143293655194622	0	0	0	0
k__Bacteria | p__Armatimonadetes | c__	0	0	0	0	0	0.00000396042740932601	0	0	0	0	0	0.0000137193229852821
k__Bacteria | p__Elusimicrobia | c__Elusimicrobia	0	0	0.00000396042740932601	0	0	0	0	0	0.0000137193229852821	0	0	0
k__Bacteria | p__Gemmatimonadetes | c__Gemmatimonadetes	0	0	0.00000396042740932601	0	0	0	0	0	0.0000137193229852821	0	0	0
k__Bacteria | p__Nitrospirae | c__Nitrospira	0	0	0	0.00000396042740932601	0	0	0	0	0	0.0000137193229852821	0	0
k__Bacteria | p__Patescibacteria | c__Gracilibacteria	0	0	0.00000396042740932601	0	0	0	0	0	0.0000137193229852821	0	0	0
k__Bacteria | p__Acidobacteria | c__Blastocatellia (Subgroup 4)	0	0	0	0	0	0.00000198021370466301	0	0	0	0	0	0.00000685966149264104
k__Bacteria | p__Actinobacteria | c__Acidimicrobiia	0	0	0	0.00000198021370466301	0	0	0	0	0	0.00000685966149264104	0	0
k__Bacteria | p__Actinobacteria | c__Nitriliruptoria	0.00000198021370466301	0	0	0	0	0	0.00000685966149264104	0	0	0	0	0
k__Bacteria | p__Chloroflexi | c__Chloroflexia	0	0	0.00000198021370466301	0	0	0	0	0	0.00000685966149264104	0	0	0
k__Bacteria | p__Chloroflexi | c__KD4-96	0	0	0	0.00000198021370466301	0	0	0	0	0	0.00000685966149264104	0	0
k__Bacteria | p__Elusimicrobia | c__Lineage IIa	0	0	0.00000198021370466301	0	0	0	0	0	0.00000685966149264104	0	0	0
