# Supplementary material for: Post-transport recovery trajectory of the canine gut microbiome and metabolome
Source: J Anim Sci Biotechnol. 2026 Apr 12;17:65. doi: 10.1186/s40104-026-01385-z (PMC13070285; doi:10.1186/s40104-026-01385-z)
Supplement: Supplementary file 2 — Additional file 2. Raw data of the microbiome taxa. [file 40104_2026_1385_MOESM2_ESM.zip › Taxa_summary/Taxa_summary_Family.csv]

	D0_1	D0_2	D0_3	D0_4	D0_5	D0_6	D0_7	D0_8	D0_9	D0_10	D0_11	D0_12	D1_1	D1_2	D1_3	D1_4	D1_5	D1_6	D1_7	D1_8	D1_9	D1_10	D1_11	D2_1	D2_2	D2_3	D2_4	D2_5	D2_6	D2_7	D2_8	D2_9	D2_10	D2_11	D2_12	D3_1	D3_2	D3_3	D3_4	D3_5	D3_6	D3_7	D3_8	D3_9	D3_10	D3_11	D3_12	D5_1	D5_2
k__Bacteria | p__Proteobacteria | c__Gammaproteobacteria | o__Betaproteobacteriales | f__Burkholderiaceae	0.0262813962882874	0.0195328279827959	0.0170615212793765	0.105030534895326	0.0125703965972008	0.0915571608487988	0.0547251859420669	0.0150179407361642	0.0240477152294276	0.171755815887651	0.269182330157071	0.183446997599981	0.0966185870779174	0.00962383860466222	0.0182734120666302	0.0726896846707697	0.0797709288786446	0.0626618824703562	0.0247605921631062	0.0632321840172991	0.0731886985243447	0.14290806263812	0.0214813582681843	0.172492455385785	0.010265427844973	0.357436494546491	0.145165506261436	0.648789297340969	0.656179454886771	0.392795190456954	0.163510206021434	0.344081933322244	0.251740607846399	0.291542903310125	0.0336715538340898	0.0659648789297341	0.0754936672765725	0.0343369056388565	0.0950977829527363	0.0139248627711903	0.195138179312311	0.046527101204762	0.598222560178694	0.516265475370102	0.655727966162108	0.476558230164199	0.559560867808854	0.0854026566547062	0.240857353325571
k__Bacteria | p__Proteobacteria | c__Gammaproteobacteria | o__Enterobacteriales | f__Enterobacteriaceae	0.0977591901718033	0.034075517429841	0.0425825155050733	0.0181308366798945	0.013544661739895	0.0190100515647649	0.0258536701280802	0.0175605351329515	0.00834066012404059	0.148112064253974	0.0169664710215526	0.0187724259202053	0.172064729225578	0.0703134282251741	0.219803721217594	0.231447377801012	0.0197229284984436	0.0175367725684956	0.0100990898937813	0.00734263241689043	0.249102963191788	0.0204595679965782	0.0190100515647649	0.213055152912102	0.11358505809947	0.36237910795333	0.0325309507402039	0.203954090725471	0.141102107739467	0.183874723760188	0.187201482784022	0.0292754794097379	0.0794382529762612	0.0214100705748164	0.105553311313357	0.46303733098876	0.369436589596749	0.601929520233824	0.427417246869282	0.0908680464795761	0.171755815887651	0.0297269681344011	0.224603759237697	0.223677019223915	0.111826628329729	0.117838557137086	0.153458641256564	0.0312002471306703	0.0403725970106694
k__Bacteria | p__Firmicutes | c__Clostridia | o__Clostridiales | f__Lachnospiraceae	0.124230686975738	0.0809115319725305	0.0608559275717035	0.0436993560345032	0.0930304398450681	0.0841907658674524	0.0452914478530523	0.0905353705771927	0.15148634840672	0.175652876458427	0.0832165007247582	0.0325784758691158	0.130456478863199	0.137395147684338	0.0336240287051779	0.130504003992111	0.127771309079676	0.152389325856046	0.0644440748045529	0.0647529881424803	0.0998265332794715	0.137062471781955	0.145046693439156	0.112373167312216	0.17510633747594	0.0374973267114987	0.0392319939167835	0.00874462371979184	0.0431528170520163	0.0923175629113894	0.109022645723927	0.168714207637288	0.243138559513343	0.114179122210869	0.0596440367844498	0.056840054178647	0.0667490435567806	0.0488320699569898	0.0601430506380249	0.240382102036452	0.157308176698429	0.275503172302355	0.0280398260580282	0.0259011952569921	0.0312240096951263	0.0630896086305634	0.0364755364398926	0.0951215455171922	0.0722381959461065
k__Bacteria | p__Firmicutes | c__Clostridia | o__Clostridiales | f__Peptostreptococcaceae	0.0670341943302521	0.0225269111042464	0.0741867262314949	0.144333816505477	0.0388755554499442	0.0490221704726374	0.0751609913741891	0.0289665660718105	0.0153743792030036	0.158496304921227	0.0534657700259012	0.0321745122733645	0.165126060404439	0.1212841289832	0.103153292303305	0.061164840909631	0.0594539362688021	0.0458379868355393	0.0225031485397904	0.0190100515647649	0.041109236508804	0.0448399591283891	0.13097925528123	0.107929567758953	0.204001615854383	0.034075517429841	0.0158258679276668	0.00632084214528432	0.0736639498134639	0.105315685668797	0.121474229498848	0.213768029845781	0.154860632559466	0.066558943041133	0.0303447948102559	0.161870589073973	0.235487013758525	0.101133474324549	0.0744956395694223	0.106693914407243	0.117482118670247	0.286600289903286	0.0380676282584416	0.0280873511869401	0.0361428605375092	0.0578143193213412	0.037877527742794	0.159969583917496	0.108951358030559
k__Bacteria | p__Fusobacteria | c__Fusobacteriia | o__Fusobacteriales | f__Fusobacteriaceae	0.0261863460304636	0.0407290354775087	0.0262813962882874	0.319083715514578	0.0268041727063185	0.00960007604020626	0.430744005893116	0.0525627925765749	0.0753986170187487	0.0893710049188508	0.0682223225530499	0.0476914668631039	0.196872846517596	0.134591165078535	0.357484019675403	0.167597367107858	0.101085949195637	0.0868521730865195	0.350046337000689	0.310576717439346	0.20255209942257	0.251051493477176	0.184563838129411	0.0800085545232041	0.107644416985481	0.00834066012404059	0.267447662951786	0.00327923389492194	0.00617826675854858	0.0640163486443457	0.108689969821543	0.0838343274006131	0.0787966637359504	0.15707055105387	0.331440249031676	0.0230734500867334	0.00539410213150203	0.0224318608464225	0.061663854763206	0.145569469857187	0.153529928949932	0.0886581279851722	0.00458617493999952	0.007033719078963	0.0128080222417603	0.0787253760425825	0.0278022004134686	0.201055057861844	0.0814818335194734
k__Bacteria | p__Bacteroidetes | c__Bacteroidia | o__Bacteroidales | f__Prevotellaceae	0.255685193546087	0.356557279661621	0.36596725518618	0.143573414442887	0.630872323741178	0.326854074091676	0.132309958890763	0.53225768124896	0.311479694888672	0.00394458569968871	0.190860917710239	0.37254948554048	0.0146852648337809	0.0954066962906637	0.0959769978376066	0.0262101085949196	0.285887412969608	0.179930138060499	0.0883967397761566	0.0505904997267305	0.115676163771594	0.0661074543164698	0.189031200247131	0.0153030915096357	0.0103604781027969	0.00342180928165768	0.0369745502934677	0.00311289594373025	0.00375448518404106	0.0305348953259036	0.0653945773827912	0.00408716108642445	0.00518023905139843	0.0950502578238243	0.0873749495045505	0.0147565525271487	0.0109070170852838	0.00451488724663166	0.00453864981108761	0.034099279994297	0.0196516408050757	0.0177506356485992	0.00368319749067319	0.00354062210393746	0.00615450419409263	0.025996245514816	0.014067438157926	0.111208801653874	0.031913124064349
k__Bacteria | p__Firmicutes | c__Erysipelotrichia | o__Erysipelotrichales | f__Erysipelotrichaceae	0.0393983318679752	0.0188199510491172	0.0269467480930542	0.0450062970795808	0.0217427464771998	0.0149466530427964	0.0258061449991683	0.0244754413896348	0.0167288453769931	0.0605232516693202	0.0345982938478721	0.0273744742532614	0.0505429745978186	0.109521659577502	0.0234061259891167	0.0662025045742937	0.0268041727063185	0.0815055960839294	0.0513746643537771	0.0224793859753345	0.0329349143359551	0.0767293206282822	0.0272081363020697	0.0457191740132595	0.0830739253380225	0.0116911817123304	0.178670722144334	0.00510895135803056	0.0113347432454911	0.0312952973884942	0.0455290734976119	0.0593588860109783	0.0824085735332557	0.0353824584749186	0.0265665470617589	0.0396359575125348	0.0620202932300454	0.0208160064634175	0.0191288643870446	0.0993037568614405	0.0632797091462111	0.142313998526721	0.0116674191478744	0.01192880735689	0.0111208801653874	0.0298933060855928	0.0161347812655942	0.114202884775325	0.0603569137181285
k__Bacteria | p__Bacteroidetes | c__Bacteroidia | o__Bacteroidales | f__Bacteroidaceae	0.0222892854596868	0.0434854929543996	0.048166718152223	0.0386141672409286	0.0700045148872466	0.02274077418435	0.0543449849107716	0.0652520019960554	0.189553976665162	0.00441983698880783	0.0539647838794763	0.0265427844973029	0.0160397310077704	0.0116198940189625	0.0657510158496305	0.070907492336573	0.0488558325214457	0.108143430839056	0.168737970201744	0.25860798897417	0.0591212603664187	0.124539600313666	0.0803649929900435	0.0219328469928475	0.00458617493999952	0.00301784568590642	0.156524012071383	0.00137822873844545	0.00173466720528479	0.0149941781717083	0.0258536701280802	0.00472875032673526	0.00843571038186441	0.0490459330370934	0.144238766247653	0.00446736211771974	0.0019485302853884	0.00356438466839341	0.00201981797875627	0.0814580709550175	0.0177268730841432	0.00696243138559513	0.00240001901005156	0.00180595489865266	0.00273269491243495	0.0240239526649716	0.00786540883492146	0.0411805242021719	0.0199605541430031
k__Bacteria | p__Firmicutes | c__Clostridia | o__Clostridiales | f__Ruminococcaceae	0.0657747784140865	0.0726421595418578	0.0284437896537794	0.0186773756623815	0.0240714777938835	0.0305824204548155	0.00834066012404059	0.0413468621533636	0.0596440367844498	0.00280398260580282	0.0342893805099446	0.0355963215550222	0.0419171637003065	0.0759213934367797	0.0033029964593779	0.0345745312834161	0.0808402442791626	0.124301974669106	0.146282346790866	0.108689969821543	0.0153506166385476	0.0318418363709812	0.0623767316968847	0.0157783427987548	0.020031841836371	0.00774659601264168	0.0327923389492194	0.00209110567212414	0.00173466720528479	0.00900601192880736	0.016800133070361	0.00422973647316018	0.0114060309388589	0.0542261720884918	0.0879214884870375	0.00556044008269372	0.00515647648694247	0.00306537081481834	0.00403963595751254	0.0836442268849654	0.0311764845662144	0.0213863080103605	0.00297032055699451	0.00206734310766818	0.00268516978352304	0.0146615022693249	0.00494261340683887	0.0352398830881829	0.0251645557588575
k__Bacteria | p__Proteobacteria | c__Alphaproteobacteria | o__Caulobacterales | f__Caulobacteraceae	0.00066535180476677	0.00510895135803056	0.00111684052942994	0.00244754413896348	0.00104555283606207	0.00617826675854858	0.00054653898248699	0.00137822873844545	0.00111684052942994	0.0107882042630041	0.0151842786873559	0.00401587339305658	0.0192714397737804	0.00130694104507758	0.011382268374403	0.00484756314901504	0.0126179217261127	0.00418221134424827	0.000594064111398902	0.00242378157450752	0.00651094266093197	0.00308913337927429	0.00128317848062163	0.0549390490221705	0.00140199130290141	0.11905044792434	0.00988522681367773	0.0865194971841361	0.0392795190456954	0.0279210132357484	0.0916759736710786	0.016800133070361	0.0128080222417603	0.0136397119977188	0.00144951643181332	0.0828600622579189	0.0777273483354324	0.0921749875246537	0.0226694864909821	0.00123565335170972	0.0134496114820711	0.00306537081481834	0.0482617684100468	0.144927880616876	0.0819570848085925	0.0529905187367821	0.100040396359575	0.00175842976974075	0.00933868783119074
k__Bacteria | p__Firmicutes | c__Negativicutes | o__Selenomonadales | f__Veillonellaceae	0.0218615592994796	0.00945750065347052	0.015683292540931	0.00218615592994796	0.00577430316279733	0.00641589240310814	0.00938621296010266	0.0107406791340922	0.0076277831903619	0.129315875769313	0.00993275194258964	0.00548915238932586	0.00235249388113965	0.163248817812418	0.0068198559988594	0.00190100515647649	0.0131882232730556	0.0345032435900482	0.0249506926787539	0.0401112088016539	0.00242378157450752	0.0181545992443505	0.0101466150226932	0.105767174393461	0.211106622626714	0.021101157236889	0.00159209181854906	0.000902977449326331	0.000950502578238244	0.0121901955659055	0.0238576147137799	0.0130456478863199	0.00537033956704608	0.0375448518404106	0.0305348953259036	0.0195090654183399	0.0327685763847634	0.0104317657961647	0.000689114369222727	0.042748853456265	0.0115010811966827	0.00993275194258964	0.000926740013782287	0.00275645747689091	0.0025425943967873	0.00522776418031034	0.00515647648694247	0.0112396929876672	0.0250932680654896
k__Bacteria | p__Firmicutes | c__Bacilli | o__Lactobacillales | f__Lactobacillaceae	0.0513033766604092	0.166290426062781	0.140222892854597	0.0207447187700497	0.00335052158828981	0.262861488011786	0.00199605541430031	0.0112634555521232	0.012974360192952	0.0170852838438324	0.0262338711593755	0.116222702754081	0.00218615592994796	0.00401587339305658	0.00175842976974075	0.0177268730841432	0.0233110757312929	0.00173466720528479	0.00201981797875627	0.00211486823658009	0.0196278782406197	0.00185348002756457	0.00691490625668322	0.00268516978352304	0.00439607442435188	0.00147327899626928	0.00185348002756457	0.00133070360953354	0.00173466720528479	0.00161585438300501	0.00225744362331583	0.00225744362331583	0.00344557184611363	0.00422973647316018	0.00180595489865266	0.00249506926787539	0.00332675902383385	0.00187724259202053	0.0080079842216572	0.00190100515647649	0.00370696005512915	0.0105268160539885	0.00259011952569921	0.00128317848062163	0.00228120618777178	0.00280398260580282	0.00123565335170972	0.00415844877979232	0.00879214884870375
k__Bacteria | p__Proteobacteria | c__Gammaproteobacteria | o__Pseudomonadales | f__Moraxellaceae	0.0009742651426942	0.000499013853575078	0.000285150773471473	0.000689114369222727	0.000261388209015517	0.000475251289119122	0.00235249388113965	0.00228120618777178	0.002162393365492	0.00280398260580282	0.00125941591616567	0.00121189078725376	0.00225744362331583	0.000831689755958463	0.000689114369222727	0.00066535180476677	0.000926740013782287	0.000807927191502507	0.00066535180476677	0.000831689755958463	0.00121189078725376	0.000879214884870375	0.00142575386735737	0.00197229284984436	0.00128317848062163	0.00240001901005156	0.000831689755958463	0.00287527029917069	0.00152080412518119	0.000902977449326331	0.00223368105885987	0.0123802960815531	0.00163961694746097	0.000570301546942946	0.000855452320414419	0.00159209181854906	0.00171090464082884	0.00199605541430031	0.00220991849440392	0.00109307796497398	0.00066535180476677	0.000641589240310814	0.00199605541430031	0.00066535180476677	0.00178219233419671	0.0009742651426942	0.00163961694746097	0.00180595489865266	0.178433096499774
k__Bacteria | p__Actinobacteria | c__Coriobacteriia | o__Coriobacteriales | f__Coriobacteriaceae	0.0280160634935722	0.0212199700591688	0.00848323551077632	0.0101466150226932	0.0110258299075636	0.00967136373357413	0.0112872181165791	0.0169189458926407	0.0178219233419671	0.00575054059834137	0.0231922629090131	0.0154456668963715	0.0157545802342989	0.0325309507402039	0.020554618254402	0.015683292540931	0.0306537081481834	0.0452676852885963	0.00432478673098401	0.0015683292540931	0.0145664520115011	0.0306299455837274	0.0632084214528432	0.0168714207637288	0.0305586578903595	0.00484756314901504	0.00375448518404106	0.00114060309388589	0.00240001901005156	0.0035168595394815	0.0035168595394815	0.0133070360953354	0.0122377206948174	0.0042772616020721	0.00223368105885987	0.00945750065347052	0.0142100135446617	0.00672480574103557	0.00142575386735737	0.0217427464771998	0.00537033956704608	0.0162060689589621	0.00182971746310862	0.00206734310766818	0.00308913337927429	0.00332675902383385	0.00311289594373025	0.00648718009647601	0.0109070170852838
k__Bacteria | p__Firmicutes | c__Negativicutes | o__Selenomonadales | f__Acidaminococcaceae	0.0291566665874581	0.040586460090773	0.0109070170852838	0.0210061069790652	0.021647696219376	0.00532281443813416	0.0487845448280778	0.0231922629090131	0.0352398830881829	0.00171090464082884	0.0325547133046598	0.0382102036451774	0.00403963595751254	0.0175367725684956	0.00622579188746049	0.0102179027160611	0.0245229665185467	0.0278972506712924	0.0171803341016563	0.0292517168452819	0.0116198940189625	0.00960007604020626	0.0142100135446617	0.00451488724663166	0.00370696005512915	0.00111684052942994	0.0233110757312929	0.000475251289119122	0.000570301546942946	0.00408716108642445	0.00686738112777131	0.00154456668963715	0.000998027707150156	0.0203645177387544	0.0291091414585462	0.00278022004134686	0.00173466720528479	0.000784164627046551	0.000689114369222727	0.0177268730841432	0.00518023905139843	0.00180595489865266	0.00066535180476677	0.000570301546942946	0.00133070360953354	0.0025425943967873	0.00278022004134686	0.00399211082860062	0.00256635696124326
k__Bacteria | p__Firmicutes | c__Bacilli | o__Lactobacillales | f__Enterococcaceae	0.00130694104507758	0.0015683292540931	0.000784164627046551	0.000950502578238244	0.00011881282227978	0.0009742651426942	0.000499013853575078	0.000902977449326331	0.00121189078725376	0.000760402062590595	0.000760402062590595	0.00144951643181332	0.00201981797875627	0.000902977449326331	0.000475251289119122	0.00211486823658009	0.000499013853575078	0.000332675902383385	0.00042772616020721	0.00011881282227978	0.00646341753202006	0.000308913337927429	0.00140199130290141	0.00054653898248699	0.000594064111398902	0.000261388209015517	0.000522776418031034	0.00042772616020721	0.000332675902383385	0.00152080412518119	0.00251883183233135	0.000451488724663166	0.00403963595751254	0.000451488724663166	0.000237625644559561	0.000831689755958463	0.000332675902383385	0.000641589240310814	0.0196041156761638	0.000522776418031034	0.00123565335170972	0.000784164627046551	0.000237625644559561	0.000332675902383385	0.00463370006891144	0.00441983698880783	0.00192476772093244	0.0013544661739895	0.00168714207637288
k__Bacteria | p__Firmicutes | c__Clostridia | o__Clostridiales | f__Clostridiaceae 1	0.00201981797875627	0.000451488724663166	0.00042772616020721	0.000902977449326331	0.000403963595751253	0.000784164627046551	0.000641589240310814	0.000285150773471473	0.000213863080103605	0.00261388209015517	0.000499013853575078	0.000332675902383385	0.0412280493310838	0.000831689755958463	0.00149704156072523	0.00301784568590642	0.00140199130290141	0.00054653898248699	0.000380201031295297	0.000451488724663166	0.00938621296010266	0.00149704156072523	0.000950502578238244	0.000522776418031034	0.000570301546942946	0.000261388209015517	0.00116436565834185	0.000237625644559561	0.00125941591616567	0.00365943492621724	0.00406339852196849	0.00211486823658009	0.036237910795333	0.00627331701637241	0.0031366585081862	0.000902977449326331	0.000190100515647649	0.00106931540051802	0.149822968894803	0.0013544661739895	0.00658223035429984	0.00895848679989544	0.00548915238932586	0.00149704156072523	0.000879214884870375	0.00610697906518071	0.0019485302853884	0.00636836727419623	0.0023287313166837
k__Bacteria | p__Firmicutes | c__Bacilli | o__Lactobacillales | f__Streptococcaceae	0.0015683292540931	0.0306061830192714	0.0701708528384383	0.00128317848062163	0.000879214884870375	0.00285150773471473	0.000308913337927429	0.00337428415274576	0.021647696219376	0.00137822873844545	0.00251883183233135	0.017322909488392	0.0166575576836252	0.00133070360953354	0.000285150773471473	0.00201981797875627	0.00042772616020721	0.000261388209015517	0.000403963595751253	0.000689114369222727	0.00677233086994748	0.000261388209015517	0.000807927191502507	0.00434854929543996	0.00862581089751206	0.00161585438300501	0.000712876933678683	0.000760402062590595	0.000831689755958463	0.0019485302853884	0.00159209181854906	0.00054653898248699	0.00133070360953354	0.000166337951191693	0.00629707958082836	0.00513271392248651	0.00670104317657962	0.00209110567212414	0.0247843547275622	0.000784164627046551	0.00173466720528479	0.00152080412518119	0.000760402062590595	0.00102179027160611	0.00617826675854858	0.00513271392248651	0.00344557184611363	0.00299408312145047	0.00114060309388589
k__Bacteria | p__Proteobacteria | c__Gammaproteobacteria | o__Aeromonadales | f__Succinivibrionaceae	0.0864719720552242	0.0013544661739895	0.0205070931254901	0.024332866002899	0.00472875032673526	0.0117624694056983	0.0434142052610318	0.0133070360953354	0.0199605541430031	0.00130694104507758	0.00933868783119074	0.00325547133046598	0.00159209181854906	0.0029227954280826	0.023287313166837	0.00282774517025877	0.00225744362331583	0.00463370006891144	0.0140199130290141	0.00506142622911865	0.00394458569968871	0.00791293396383338	0.00187724259202053	0.00591687854953307	0.00173466720528479	0.00140199130290141	0.00247130670341943	0.000784164627046551	0.0009742651426942	0.00213863080103605	0.00482380058455909	0.00142575386735737	0.00111684052942994	0.00220991849440392	0.00727134472352256	0.00154456668963715	0.000522776418031034	0.00123565335170972	0.000998027707150156	0.00387329800632084	0.00106931540051802	0.000807927191502507	0.000712876933678683	0.000475251289119122	0.000807927191502507	0.0019485302853884	0.000807927191502507	0.00325547133046598	0.00168714207637288
k__Bacteria | p__Firmicutes | c__Bacilli | o__Bacillales | f__Planococcaceae	0.000736639498134639	0.000142575386735737	0.000332675902383385	0.000451488724663166	0.00054653898248699	0.00054653898248699	0.000380201031295297	0.000807927191502507	0.000879214884870375	0.000760402062590595	0.000784164627046551	0.000807927191502507	0.000499013853575078	0.000213863080103605	0.00104555283606207	0.0015683292540931	0.000902977449326331	0.0009742651426942	0.00116436565834185	0.0009742651426942	0.0009742651426942	0.0009742651426942	0.000831689755958463	0.00102179027160611	0.000356438466839341	0.00109307796497398	0.000332675902383385	0.00278022004134686	0.00104555283606207	0.00102179027160611	0.00111684052942994	0.00192476772093244	0.00168714207637288	0.00111684052942994	0.00066535180476677	0.000760402062590595	0.000807927191502507	0.000760402062590595	0.00128317848062163	0.00114060309388589	0.000499013853575078	0.00066535180476677	0.00042772616020721	0.000237625644559561	0.000285150773471473	0.000285150773471473	0.00011881282227978	0.00116436565834185	0.0290616163296343
k__Bacteria | p__Bacteroidetes | c__Bacteroidia | o__Bacteroidales | f__Muribaculaceae	0.00441983698880783	0.00798422165720124	0.00539410213150203	0.01192880735689	0.00147327899626928	0.013520899175439	0.00439607442435188	0.00788917139937742	0.00401587339305658	0.000213863080103605	0.00869709859087993	0.00128317848062163	0	0.00102179027160611	0.00104555283606207	0.0187724259202053	0.00969512629803008	0.00211486823658009	0.000784164627046551	0.00142575386735737	0.00484756314901504	0.00171090464082884	0.00924363757336692	0.000451488724663166	0.000950502578238244	0.000712876933678683	0.021671458783832	0.00102179027160611	0.000237625644559561	0.000522776418031034	0.000617826675854858	0.000784164627046551	0.000190100515647649	0.000617826675854858	0.000902977449326331	0.000332675902383385	0.000308913337927429	0.000332675902383385	0.000356438466839341	0.000570301546942946	0.00144951643181332	0.00137822873844545	0.000237625644559561	0.000332675902383385	0.00109307796497398	0.00152080412518119	0.000641589240310814	0.000356438466839341	0.00539410213150203
k__Bacteria | p__Firmicutes | c__Clostridia | o__Clostridiales | f__Peptococcaceae	0.00273269491243495	0.00166337951191693	0.00199605541430031	0.00147327899626928	0.00318418363709812	0.00199605541430031	0.00603569137181285	0.00249506926787539	0.000831689755958463	0.000190100515647649	0.00304160825036238	0.0029227954280826	0.000522776418031034	0.00159209181854906	0.000356438466839341	0.00501390110020673	0.00249506926787539	0.00111684052942994	0.000522776418031034	0.000689114369222727	0.00182971746310862	0.0025425943967873	0.00477627545564717	0.00130694104507758	0.0009742651426942	0.000736639498134639	0.00182971746310862	0.00011881282227978	0.0000712876933678683	0.00185348002756457	0.00223368105885987	0.00225744362331583	0.000166337951191693	0.00363567236176128	0.00102179027160611	0.00171090464082884	0.00235249388113965	0.00011881282227978	0.0000712876933678683	0.00201981797875627	0.00617826675854858	0.00722381959461065	0.000522776418031034	0	0.00140199130290141	0.00439607442435188	0.000831689755958463	0.00501390110020673	0.00178219233419671
k__Bacteria | p__Bacteroidetes | c__Bacteroidia | o__Flavobacteriales | f__Weeksellaceae	0.000142575386735737	0.00011881282227978	0.000285150773471473	0.000166337951191693	0.00011881282227978	0.00011881282227978	0.000451488724663166	0.000142575386735737	0.000356438466839341	0.000380201031295297	0.000285150773471473	0.000190100515647649	0.000332675902383385	0.000142575386735737	0.00011881282227978	0.0000950502578238243	0.00011881282227978	0.000380201031295297	0.000190100515647649	0.0000712876933678683	0.000166337951191693	0.00011881282227978	0.000237625644559561	0.000213863080103605	0.0000712876933678683	0.000499013853575078	0.000784164627046551	0.000261388209015517	0	0	0.0000475251289119122	0.000879214884870375	0.0000475251289119122	0.0000475251289119122	0.0000712876933678683	0.0000950502578238243	0.0000950502578238243	0.0000475251289119122	0.000237625644559561	0.00011881282227978	0.00011881282227978	0.00011881282227978	0.0000475251289119122	0.000190100515647649	0.0000237625644559561	0.000166337951191693	0.0000950502578238243	0.00042772616020721	0.00784164627046551
k__Bacteria | p__Bacteroidetes | c__Bacteroidia | o__Bacteroidales | f__Tannerellaceae	0.00494261340683887	0.0131169355796878	0.0116436565834185	0.00354062210393746	0.00235249388113965	0.0041109236508804	0.0103367155383409	0.0111921678587553	0.00420597390870423	0.00011881282227978	0.0224793859753345	0.00180595489865266	0.000190100515647649	0.000380201031295297	0.000356438466839341	0.0165862699902573	0.0240952403583395	0.00263764465461113	0.00261388209015517	0.00123565335170972	0.0058455908561652	0.00660599291875579	0.00491885084238291	0.000356438466839341	0.0000237625644559561	0	0.00950502578238244	0.00011881282227978	0.00011881282227978	0.000142575386735737	0.000308913337927429	0.0000712876933678683	0.0000950502578238243	0.000902977449326331	0.00325547133046598	0	0.0000950502578238243	0	0.000190100515647649	0.000451488724663166	0.000213863080103605	0.0000712876933678683	0	0.00042772616020721	0.000190100515647649	0.000332675902383385	0.000190100515647649	0.000166337951191693	0.000475251289119122
k__Bacteria | p__Actinobacteria | c__Actinobacteria | o__Bifidobacteriales | f__Bifidobacteriaceae	0.00125941591616567	0.00042772616020721	0.000261388209015517	0.000261388209015517	0.000237625644559561	0.0100990898937813	0.000380201031295297	0.000475251289119122	0.000332675902383385	0.000166337951191693	0.00102179027160611	0.000237625644559561	0.000356438466839341	0.000332675902383385	0.000261388209015517	0.00173466720528479	0.000166337951191693	0.000380201031295297	0.000308913337927429	0	0.000641589240310814	0.00042772616020721	0.000166337951191693	0.000285150773471473	0	0.000166337951191693	0.000570301546942946	0.000237625644559561	0.000760402062590595	0.000522776418031034	0.00116436565834185	0.000285150773471473	0.000261388209015517	0.000356438466839341	0	0.00042772616020721	0.000356438466839341	0.000237625644559561	0.00679609343440344	0.000261388209015517	0.00166337951191693	0.00791293396383338	0.000213863080103605	0.00054653898248699	0.0000950502578238243	0.000451488724663166	0.000285150773471473	0.0655609153339828	0.0159922058788584
k__Bacteria | p__Firmicutes | c__Clostridia | o__Clostridiales | f__Family XIII	0.00648718009647601	0.00123565335170972	0.00537033956704608	0.00917234987999905	0.00102179027160611	0.0041109236508804	0.00178219233419671	0.00753273293253808	0.00161585438300501	0.0000950502578238243	0.00356438466839341	0.00140199130290141	0.000831689755958463	0.00066535180476677	0.000237625644559561	0.0166337951191693	0.00456241237554357	0.00149704156072523	0.000641589240310814	0.000380201031295297	0.00541786469595799	0.0015683292540931	0.00544162726041394	0.000237625644559561	0.000380201031295297	0.000166337951191693	0.0013544661739895	0.000190100515647649	0.0000950502578238243	0.000617826675854858	0.00054653898248699	0.00171090464082884	0.0000950502578238243	0.000689114369222727	0.000308913337927429	0.000261388209015517	0.000451488724663166	0.0000237625644559561	0.0000712876933678683	0.000403963595751253	0.00142575386735737	0.00266140721906708	0.000380201031295297	0.000308913337927429	0.000689114369222727	0.000784164627046551	0.000380201031295297	0.00365943492621724	0.00109307796497398
k__Bacteria | p__Actinobacteria | c__Coriobacteriia | o__Coriobacteriales | f__Eggerthellaceae	0.00316042107264216	0.00220991849440392	0.00301784568590642	0.00190100515647649	0.00539410213150203	0.00335052158828981	0.00128317848062163	0.00655846778984388	0.0033029964593779	0.0000950502578238243	0.00249506926787539	0.00506142622911865	0.00111684052942994	0.000831689755958463	0.000617826675854858	0.0050851887935746	0.00952878834683839	0.00551291495378181	0.000356438466839341	0.000261388209015517	0.00206734310766818	0.00251883183233135	0.00815055960839294	0.00109307796497398	0.00121189078725376	0.000237625644559561	0.000902977449326331	0.000451488724663166	0.000499013853575078	0.000261388209015517	0.00042772616020721	0.00247130670341943	0.000950502578238244	0.000641589240310814	0.000380201031295297	0.000332675902383385	0.000902977449326331	0.000451488724663166	0.0000712876933678683	0.00140199130290141	0.000950502578238244	0.00166337951191693	0.000308913337927429	0.000166337951191693	0.000689114369222727	0.00066535180476677	0.000998027707150156	0.00192476772093244	0.00137822873844545
k__Bacteria | p__ | c__ | o__ | f__	0.0000237625644559561	0.000475251289119122	0.0000237625644559561	0.0000712876933678683	0.000190100515647649	0.000142575386735737	0.000213863080103605	0.000641589240310814	0.000403963595751253	0.00301784568590642	0.00149704156072523	0.0000712876933678683	0.000142575386735737	0.000499013853575078	0.000451488724663166	0.000855452320414419	0.000356438466839341	0.0009742651426942	0.0000475251289119122	0.00206734310766818	0.00109307796497398	0.00365943492621724	0.000166337951191693	0.00168714207637288	0.00042772616020721	0.000451488724663166	0	0.000736639498134639	0.00213863080103605	0.00121189078725376	0.000332675902383385	0.00872086115533588	0.000950502578238244	0.0116198940189625	0.000332675902383385	0.000475251289119122	0.000332675902383385	0.000570301546942946	0.00432478673098401	0.000403963595751253	0.00211486823658009	0.000308913337927429	0.00791293396383338	0.00228120618777178	0.0109545422141958	0.00914858731554309	0.00496637597129482	0.000641589240310814	0.00382577287740893
k__Bacteria | p__Proteobacteria | c__Alphaproteobacteria | o__Azospirillales | f__Azospirillaceae	0.000190100515647649	0.0000950502578238243	0	0	0.0000950502578238243	0.0000475251289119122	0.0000475251289119122	0.0000712876933678683	0.000190100515647649	0.000190100515647649	0.000166337951191693	0	0.000403963595751253	0.000166337951191693	0.000166337951191693	0.000166337951191693	0.000190100515647649	0.0000950502578238243	0	0.0000237625644559561	0.000213863080103605	0.000403963595751253	0.0000475251289119122	0.00166337951191693	0.000356438466839341	0.00325547133046598	0.000522776418031034	0.00358814723284937	0.000926740013782287	0.00192476772093244	0.00106931540051802	0.000594064111398902	0.000213863080103605	0.000213863080103605	0.000308913337927429	0.0110971176009315	0.00746144523917021	0.0133070360953354	0.00142575386735737	0.000213863080103605	0.000332675902383385	0.0000950502578238243	0.00166337951191693	0.00206734310766818	0.00109307796497398	0.000902977449326331	0.00168714207637288	0	0.000332675902383385
k__Bacteria | p__Proteobacteria | c__Alphaproteobacteria | o__Sphingomonadales | f__Sphingomonadaceae	0.000855452320414419	0.0000475251289119122	0.0000950502578238243	0.0000950502578238243	0	0.00011881282227978	0	0	0	0.000475251289119122	0.0000475251289119122	0.000499013853575078	0.000403963595751253	0.000356438466839341	0.0000475251289119122	0	0.0000712876933678683	0	0	0	0.000380201031295297	0.000380201031295297	0	0.000926740013782287	0.000261388209015517	0.00240001901005156	0.000285150773471473	0.00228120618777178	0.000784164627046551	0.000760402062590595	0.00171090464082884	0.000451488724663166	0.000332675902383385	0.00011881282227978	0.000166337951191693	0.00342180928165768	0.0019485302853884	0.00380201031295297	0.000308913337927429	0.000308913337927429	0.00106931540051802	0.000237625644559561	0.00175842976974075	0.00591687854953307	0.00102179027160611	0.00111684052942994	0.00280398260580282	0.0000475251289119122	0
k__Bacteria | p__Proteobacteria | c__ | o__ | f__	0.000380201031295297	0.00144951643181332	0.000213863080103605	0.000213863080103605	0.00144951643181332	0.00142575386735737	0	0.00149704156072523	0.000237625644559561	0.000594064111398902	0.000499013853575078	0.00294655799253855	0	0.000213863080103605	0	0	0.00437231185989592	0.00173466720528479	0	0.00149704156072523	0.000712876933678683	0.000689114369222727	0.000403963595751253	0.00011881282227978	0	0.000166337951191693	0.000166337951191693	0.0000475251289119122	0.000190100515647649	0.00066535180476677	0.000285150773471473	0.00111684052942994	0.00011881282227978	0.00171090464082884	0.0000950502578238243	0.0000712876933678683	0	0.0000475251289119122	0.000902977449326331	0.000142575386735737	0.00011881282227978	0.000712876933678683	0.000998027707150156	0.000237625644559561	0.0013544661739895	0.00154456668963715	0.000594064111398902	0.00178219233419671	0.00133070360953354
k__Bacteria | p__Bacteroidetes | c__Bacteroidia | o__Bacteroidales | f__Rikenellaceae	0.00109307796497398	0.00242378157450752	0.00484756314901504	0.00161585438300501	0.000190100515647649	0.00180595489865266	0.00213863080103605	0.00225744362331583	0.000998027707150156	0	0.00470498776227931	0.000522776418031034	0.0000237625644559561	0.0000475251289119122	0	0.00325547133046598	0.00137822873844545	0.00011881282227978	0.000285150773471473	0.000142575386735737	0.00142575386735737	0.000926740013782287	0.000356438466839341	0.000380201031295297	0	0.000142575386735737	0.0038970605707768	0.0000712876933678683	0	0	0.0000237625644559561	0.000142575386735737	0	0.000332675902383385	0.000356438466839341	0.00042772616020721	0.000190100515647649	0	0.000142575386735737	0.0000237625644559561	0.000237625644559561	0	0.0000475251289119122	0.0000475251289119122	0.0000950502578238243	0.00011881282227978	0.000213863080103605	0	0.000213863080103605
k__Bacteria | p__Firmicutes | c__Bacilli | o__Bacillales | f__Staphylococcaceae	0.002162393365492	0.0000950502578238243	0.0000237625644559561	0.000142575386735737	0	0.000166337951191693	0	0	0	0.000570301546942946	0	0.0000950502578238243	0.000356438466839341	0.000332675902383385	0.00011881282227978	0	0	0	0	0	0.0000950502578238243	0	0	0.000594064111398902	0.000213863080103605	0.0009742651426942	0.000237625644559561	0.000855452320414419	0.000712876933678683	0.000499013853575078	0.000522776418031034	0.000237625644559561	0	0	0.000332675902383385	0.00301784568590642	0.002162393365492	0.00368319749067319	0.00042772616020721	0.000760402062590595	0.000617826675854858	0.000190100515647649	0.000475251289119122	0.000879214884870375	0.00054653898248699	0.000736639498134639	0.00066535180476677	0.0000712876933678683	0.000308913337927429
k__Bacteria | p__Actinobacteria | c__Actinobacteria | o__Corynebacteriales | f__Corynebacteriaceae	0.000926740013782287	0	0	0.000332675902383385	0	0	0	0	0.0000712876933678683	0.00011881282227978	0.0000475251289119122	0.000142575386735737	0.000190100515647649	0	0.000237625644559561	0	0.0000237625644559561	0.0000950502578238243	0	0	0.0000712876933678683	0	0	0.000475251289119122	0.000451488724663166	0.000879214884870375	0.000499013853575078	0.000617826675854858	0.000499013853575078	0.000166337951191693	0.000190100515647649	0.0000475251289119122	0	0.000190100515647649	0.000166337951191693	0.00114060309388589	0.000736639498134639	0.00206734310766818	0.000332675902383385	0.00011881282227978	0.0000712876933678683	0	0.000237625644559561	0.000784164627046551	0.000142575386735737	0.000261388209015517	0.000356438466839341	0	0.00042772616020721
k__Bacteria | p__Proteobacteria | c__Gammaproteobacteria | o__Pasteurellales | f__Pasteurellaceae	0.00111684052942994	0	0	0.00149704156072523	0	0	0	0	0	0.0000712876933678683	0.000166337951191693	0.0000475251289119122	0.000807927191502507	0.000356438466839341	0.000142575386735737	0	0	0.000142575386735737	0.000166337951191693	0.0000475251289119122	0.000237625644559561	0.0000712876933678683	0	0.000736639498134639	0.000285150773471473	0.00168714207637288	0.000142575386735737	0.000736639498134639	0.000594064111398902	0.00054653898248699	0.000237625644559561	0	0	0.0000475251289119122	0.000213863080103605	0.00197229284984436	0.00180595489865266	0.00251883183233135	0.00042772616020721	0.000356438466839341	0.00042772616020721	0.000142575386735737	0.000736639498134639	0.00180595489865266	0.000332675902383385	0.000356438466839341	0.000760402062590595	0	0
k__Bacteria | p__Epsilonbacteraeota | c__Campylobacteria | o__Campylobacterales | f__Helicobacteraceae	0.00484756314901504	0	0.00185348002756457	0.000308913337927429	0.00123565335170972	0.000308913337927429	0	0.00235249388113965	0.00641589240310814	0	0.000380201031295297	0.000689114369222727	0.000285150773471473	0	0.0000475251289119122	0.00054653898248699	0	0.000308913337927429	0.0000712876933678683	0.0000475251289119122	0.000522776418031034	0.00011881282227978	0	0.000784164627046551	0	0.0000237625644559561	0.00011881282227978	0	0	0.0000237625644559561	0.0000712876933678683	0.000261388209015517	0	0.000926740013782287	0.000142575386735737	0.00142575386735737	0	0.00054653898248699	0.0000712876933678683	0.000356438466839341	0	0.0000712876933678683	0.00011881282227978	0	0	0	0.0000950502578238243	0	0.000142575386735737
k__Bacteria | p__Bacteroidetes | c__Bacteroidia | o__Bacteroidales | f__Porphyromonadaceae	0.000950502578238244	0.0000950502578238243	0.0000712876933678683	0	0	0.0000475251289119122	0	0	0.0000950502578238243	0	0.018915001306941	0.0000237625644559561	0.0000237625644559561	0	0.0000712876933678683	0.0000475251289119122	0.00011881282227978	0	0.0000950502578238243	0	0	0.0000475251289119122	0.0000237625644559561	0.0000475251289119122	0.0000950502578238243	0.0000237625644559561	0.0000475251289119122	0	0.0000712876933678683	0.0000712876933678683	0	0	0.000142575386735737	0	0.000237625644559561	0.000166337951191693	0.000166337951191693	0.000356438466839341	0	0.000213863080103605	0	0	0	0.0000475251289119122	0	0.000166337951191693	0	0.0000475251289119122	0
k__Bacteria | p__Tenericutes | c__Mollicutes | o__Mycoplasmatales | f__Mycoplasmataceae	0	0	0.000451488724663166	0.000831689755958463	0	0.0000475251289119122	0	0	0	0.00114060309388589	0	0.0000237625644559561	0	0	0.000285150773471473	0.0013544661739895	0	0.000831689755958463	0.00042772616020721	0	0.0000712876933678683	0	0	0.000166337951191693	0	0.000166337951191693	0.00173466720528479	0	0.0000475251289119122	0.000190100515647649	0.000237625644559561	0	0	0.0000237625644559561	0	0.000285150773471473	0	0.000308913337927429	0.0000475251289119122	0.0000712876933678683	0	0.00589311598507711	0.0000950502578238243	0	0	0.0000475251289119122	0	0.0000237625644559561	0.0000950502578238243
k__Bacteria | p__Proteobacteria | c__Alphaproteobacteria | o__Rhizobiales | f__Beijerinckiaceae	0	0	0	0	0	0	0	0	0	0.0000475251289119122	0.000142575386735737	0.0000712876933678683	0.000285150773471473	0.00011881282227978	0	0	0.0000237625644559561	0	0	0	0	0.0000237625644559561	0	0.000213863080103605	0.0000950502578238243	0.000641589240310814	0.000142575386735737	0.00102179027160611	0.000522776418031034	0.000475251289119122	0.00066535180476677	0.000213863080103605	0.0000237625644559561	0.000237625644559561	0	0.00244754413896348	0.00268516978352304	0.00266140721906708	0.000142575386735737	0.000142575386735737	0.000451488724663166	0.0000475251289119122	0.000285150773471473	0.00104555283606207	0.00123565335170972	0.000617826675854858	0.000736639498134639	0.0000712876933678683	0.0000237625644559561
k__Bacteria | p__Bacteroidetes | c__Bacteroidia | o__Flavobacteriales | f__Flavobacteriaceae	0.00178219233419671	0.000332675902383385	0.000499013853575078	0.000879214884870375	0.000855452320414419	0.000499013853575078	0.000356438466839341	0.000570301546942946	0.000403963595751253	0.000285150773471473	0	0.00011881282227978	0.000213863080103605	0.0000950502578238243	0.0000237625644559561	0.000998027707150156	0.0000712876933678683	0.0000475251289119122	0.0000712876933678683	0.00011881282227978	0.000617826675854858	0.0000950502578238243	0.00123565335170972	0	0	0	0	0	0	0	0	0	0	0	0	0	0	0.0000237625644559561	0	0	0	0	0	0	0	0	0	0	0.00197229284984436
k__Bacteria | p__Bacteroidetes | c__Bacteroidia | o__Bacteroidales | f__	0.000237625644559561	0.000213863080103605	0.0000950502578238243	0.000213863080103605	0	0.00054653898248699	0.0000712876933678683	0.000356438466839341	0.00137822873844545	0.0009742651426942	0.0000712876933678683	0.000403963595751253	0	0.0000475251289119122	0.00011881282227978	0	0.000475251289119122	0.000380201031295297	0.0000712876933678683	0.00111684052942994	0	0.00237625644559561	0	0.00066535180476677	0	0.000760402062590595	0.0000950502578238243	0.000380201031295297	0	0.0013544661739895	0.000261388209015517	0.0000475251289119122	0	0.00011881282227978	0	0.000950502578238244	0.00104555283606207	0.0000950502578238243	0.000522776418031034	0.00066535180476677	0.000142575386735737	0.0000237625644559561	0.000499013853575078	0	0	0	0	0.0000712876933678683	0
k__Bacteria | p__Proteobacteria | c__Gammaproteobacteria | o__Pseudomonadales | f__Pseudomonadaceae	0.000475251289119122	0	0	0	0	0	0	0	0	0	0	0.0000475251289119122	0.0000475251289119122	0.0000712876933678683	0	0.000332675902383385	0	0.00011881282227978	0.000142575386735737	0	0.0000950502578238243	0	0.0000475251289119122	0.000237625644559561	0.0000475251289119122	0.000190100515647649	0	0.000332675902383385	0.000213863080103605	0.000261388209015517	0.000285150773471473	0	0	0	0.0000712876933678683	0.000998027707150156	0.000617826675854858	0.000926740013782287	0.000166337951191693	0	0.00011881282227978	0	0.000213863080103605	0.000594064111398902	0.0000475251289119122	0.000237625644559561	0.000475251289119122	0.0000950502578238243	0.00147327899626928
k__Bacteria | p__Bacteroidetes | c__Bacteroidia | o__Bacteroidales | f__Marinifilaceae	0.000950502578238244	0.00042772616020721	0.00268516978352304	0.000736639498134639	0.00011881282227978	0.000190100515647649	0.0000950502578238243	0.00182971746310862	0.00054653898248699	0.0000712876933678683	0.00297032055699451	0.000142575386735737	0.0000475251289119122	0	0	0.000522776418031034	0.000308913337927429	0	0.000142575386735737	0.00011881282227978	0.000380201031295297	0.0009742651426942	0.000213863080103605	0.0000475251289119122	0.0000475251289119122	0.000142575386735737	0.00199605541430031	0.0000475251289119122	0.0000712876933678683	0.0000475251289119122	0	0	0	0.0000237625644559561	0	0	0	0	0	0	0.0000237625644559561	0	0.0000950502578238243	0	0	0	0	0	0
k__Bacteria | p__Verrucomicrobia | c__Verrucomicrobiae | o__Verrucomicrobiales | f__Akkermansiaceae	0	0	0	0	0	0	0	0.0000712876933678683	0	0	0	0	0.000237625644559561	0.000522776418031034	0.000332675902383385	0	0.000285150773471473	0.000190100515647649	0.0000237625644559561	0.000760402062590595	0.000451488724663166	0.00159209181854906	0.00011881282227978	0.000403963595751253	0.000237625644559561	0.000499013853575078	0.000237625644559561	0.0011881282227978	0.00011881282227978	0	0.0000475251289119122	0	0	0.000190100515647649	0	0.000166337951191693	0.000166337951191693	0.000142575386735737	0.0000712876933678683	0.0000237625644559561	0.000142575386735737	0	0.00111684052942994	0.0000237625644559561	0.000190100515647649	0.00011881282227978	0	0	0
k__Bacteria | p__Firmicutes | c__Bacilli | o__Lactobacillales | f__Aerococcaceae	0.00123565335170972	0	0.000142575386735737	0.000499013853575078	0.000142575386735737	0	0	0	0	0.0000712876933678683	0	0	0	0	0	0.0000950502578238243	0	0	0	0	0	0	0	0.0000237625644559561	0.0000237625644559561	0	0	0.0000712876933678683	0	0	0	0.0000712876933678683	0	0.0000712876933678683	0	0.0000475251289119122	0	0.0000950502578238243	0	0.0000950502578238243	0	0.0000712876933678683	0.0000475251289119122	0	0.0000237625644559561	0	0	0.0000712876933678683	0.000998027707150156
k__Bacteria | p__Proteobacteria | c__Gammaproteobacteria | o__Betaproteobacteriales | f__Neisseriaceae	0.000760402062590595	0	0	0.0000712876933678683	0	0	0	0.000166337951191693	0	0	0	0.0000712876933678683	0.000237625644559561	0	0	0.0000950502578238243	0	0	0	0	0.0000237625644559561	0.0000712876933678683	0	0.000570301546942946	0.0000475251289119122	0.0011881282227978	0	0.000403963595751253	0.000237625644559561	0.00042772616020721	0.000142575386735737	0.000166337951191693	0	0	0.000142575386735737	0.000950502578238244	0.000451488724663166	0.00161585438300501	0.000142575386735737	0.000190100515647649	0.000451488724663166	0	0.000380201031295297	0.000594064111398902	0.000142575386735737	0.000213863080103605	0.000332675902383385	0	0
k__Archaea | p__Euryarchaeota | c__Methanomicrobia | o__ | f__	0.0000712876933678683	0.0000950502578238243	0	0.000142575386735737	0	0.000237625644559561	0	0.0000712876933678683	0.000142575386735737	0	0	0	0	0	0	0	0	0	0	0	0	0	0	0	0	0.000237625644559561	0	0	0	0	0	0	0	0	0	0	0	0.0000475251289119122	0	0	0	0	0	0	0	0	0	0	0
k__Bacteria | p__Actinobacteria | c__Actinobacteria | o__Micrococcales | f__Micrococcaceae	0.000332675902383385	0	0	0	0	0	0	0.0000712876933678683	0	0.0000237625644559561	0	0	0.0000237625644559561	0	0	0	0	0	0	0	0	0	0.000166337951191693	0.000142575386735737	0	0.000332675902383385	0.000142575386735737	0.0000712876933678683	0.0000237625644559561	0.000213863080103605	0	0.000166337951191693	0	0	0	0.000380201031295297	0.000213863080103605	0.000142575386735737	0	0.0000712876933678683	0.0000475251289119122	0	0.0000475251289119122	0.0000712876933678683	0.0000950502578238243	0.0000950502578238243	0.0000475251289119122	0.0000237625644559561	0.000570301546942946
k__Bacteria | p__Firmicutes | c__Clostridia | o__Clostridiales | f__Eubacteriaceae	0.0019485302853884	0	0.000356438466839341	0.0000950502578238243	0.000190100515647649	0.0000712876933678683	0	0.00011881282227978	0.0000475251289119122	0	0	0	0	0	0	0.0029227954280826	0.000356438466839341	0	0	0	0	0	0	0	0	0	0.000451488724663166	0	0	0	0	0	0	0.000190100515647649	0	0	0	0	0	0	0.0000475251289119122	0.000190100515647649	0	0	0.0000237625644559561	0.0000475251289119122	0	0.000499013853575078	0.0000712876933678683
k__Bacteria | p__Patescibacteria | c__Saccharimonadia | o__Saccharimonadales | f__Saccharimonadaceae	0	0	0	0	0	0	0	0	0.0000475251289119122	0.000403963595751253	0.000261388209015517	0.000332675902383385	0	0.000142575386735737	0.0000712876933678683	0.000142575386735737	0	0.000261388209015517	0.0000950502578238243	0.0000712876933678683	0.000356438466839341	0.000261388209015517	0	0	0.000166337951191693	0	0.00011881282227978	0.000142575386735737	0	0.000356438466839341	0	0.000285150773471473	0	0.0000475251289119122	0.000166337951191693	0.000142575386735737	0.000213863080103605	0	0.0000237625644559561	0	0	0.0000475251289119122	0	0	0	0	0	0	0.000332675902383385
k__Bacteria | p__Actinobacteria | c__Actinobacteria | o__Micrococcales | f__Microbacteriaceae	0	0.0000950502578238243	0.00011881282227978	0	0	0.00011881282227978	0	0	0	0	0	0	0	0	0	0	0.0000475251289119122	0.0000237625644559561	0	0.0000712876933678683	0	0	0	0	0	0.0000712876933678683	0.000166337951191693	0.00209110567212414	0.000760402062590595	0.000237625644559561	0.000213863080103605	0.000166337951191693	0	0	0.000190100515647649	0	0	0	0.000285150773471473	0	0.000831689755958463	0.0000950502578238243	0.000522776418031034	0.00011881282227978	0	0	0.0000237625644559561	0	0.0000475251289119122
k__Bacteria | p__Proteobacteria | c__Gammaproteobacteria | o__Xanthomonadales | f__Xanthomonadaceae	0	0	0	0.0000712876933678683	0	0	0	0	0	0.0000475251289119122	0	0	0	0	0	0	0	0	0	0	0	0	0	0	0.0000712876933678683	0.0000712876933678683	0	0	0	0.0000950502578238243	0.0000475251289119122	0.0000950502578238243	0	0	0.000190100515647649	0.00011881282227978	0.000285150773471473	0.000261388209015517	0.000142575386735737	0	0	0	0.0000475251289119122	0.000380201031295297	0.000285150773471473	0.000332675902383385	0.0000237625644559561	0	0.0000475251289119122
k__Bacteria | p__Firmicutes | c__ | o__ | f__	0	0.0000950502578238243	0	0.00011881282227978	0.0000237625644559561	0	0	0.0000475251289119122	0.000142575386735737	0.0000237625644559561	0	0	0	0	0	0.00011881282227978	0	0.00011881282227978	0	0.00042772616020721	0.0000475251289119122	0.000617826675854858	0.000261388209015517	0.000142575386735737	0	0.000285150773471473	0.0000475251289119122	0.0000712876933678683	0.000308913337927429	0	0	0	0	0.00011881282227978	0	0.000142575386735737	0	0	0.0000712876933678683	0	0	0.0000950502578238243	0	0.000617826675854858	0.000261388209015517	0.000190100515647649	0.000237625644559561	0.0000712876933678683	0
k__Bacteria | p__Firmicutes | c__Clostridia | o__Clostridiales | f__Family XI	0.00304160825036238	0	0	0	0	0	0	0	0	0	0.000237625644559561	0	0.00011881282227978	0.0000237625644559561	0.0000237625644559561	0	0	0	0	0	0	0	0	0.0000475251289119122	0.0000237625644559561	0.00011881282227978	0	0.0000950502578238243	0	0.0000475251289119122	0	0.0000475251289119122	0	0	0.0000712876933678683	0.000594064111398902	0.000142575386735737	0.000475251289119122	0	0.0000475251289119122	0	0.0000475251289119122	0.0000475251289119122	0.0000237625644559561	0	0.0000950502578238243	0	0	0
k__Bacteria | p__Actinobacteria | c__Actinobacteria | o__Micrococcales | f__Micrococcales Incertae Sedis	0	0	0	0	0	0	0	0	0	0	0	0	0	0	0	0	0	0	0	0.0000237625644559561	0	0	0	0	0	0	0	0	0	0	0	0	0	0	0	0	0	0	0.0000237625644559561	0	0	0	0	0.0000475251289119122	0	0	0	0	0.000475251289119122
k__Bacteria | p__Bacteroidetes | c__Bacteroidia | o__Sphingobacteriales | f__Sphingobacteriaceae	0	0	0	0	0	0	0	0	0	0.000213863080103605	0	0	0.000142575386735737	0	0	0	0.0000475251289119122	0	0	0	0	0	0	0	0	0	0	0	0	0	0	0.00011881282227978	0	0.0000475251289119122	0	0.0000712876933678683	0	0	0	0	0	0	0	0	0	0	0	0	0.000617826675854858
k__Bacteria | p__Spirochaetes | c__Brachyspirae | o__Brachyspirales | f__Brachyspiraceae	0.00220991849440392	0	0.00054653898248699	0	0.0000950502578238243	0	0	0.000237625644559561	0.000261388209015517	0	0.000356438466839341	0	0	0	0	0.0000237625644559561	0	0	0	0	0	0	0	0	0	0	0	0	0	0	0	0	0	0	0	0	0	0	0	0	0.000166337951191693	0	0	0	0	0	0	0	0
k__Bacteria | p__Proteobacteria | c__Gammaproteobacteria | o__ | f__	0	0	0	0	0	0	0.0000950502578238243	0	0	0.000213863080103605	0.000166337951191693	0.0000950502578238243	0.0000237625644559561	0.000237625644559561	0	0.0000237625644559561	0	0	0	0.000190100515647649	0	0.0000950502578238243	0	0	0	0	0	0	0	0.0000237625644559561	0	0.0000950502578238243	0	0.000332675902383385	0	0	0.0000475251289119122	0	0.000451488724663166	0	0	0	0.000499013853575078	0.0000475251289119122	0.000166337951191693	0.0000950502578238243	0.000142575386735737	0	0
k__Bacteria | p__Bacteroidetes | c__Bacteroidia | o__ | f__	0.0000475251289119122	0.0000712876933678683	0	0	0	0	0	0.0000712876933678683	0.0000237625644559561	0.000451488724663166	0	0.000213863080103605	0.0000950502578238243	0	0.0000475251289119122	0	0	0	0	0.000237625644559561	0	0.00042772616020721	0	0.000950502578238244	0	0.0000712876933678683	0	0.000166337951191693	0	0.000190100515647649	0	0	0	0	0	0.0000475251289119122	0.0000475251289119122	0	0.0000950502578238243	0	0.0000475251289119122	0	0	0	0	0	0	0	0
k__Bacteria | p__Proteobacteria | c__Alphaproteobacteria | o__Rhizobiales | f__Rhizobiaceae	0	0.0000475251289119122	0	0	0	0	0	0	0	0	0.0000475251289119122	0	0	0	0	0	0	0	0	0	0	0.000166337951191693	0	0	0.0000475251289119122	0	0	0	0	0	0	0	0	0.000261388209015517	0	0.000213863080103605	0.0000712876933678683	0.000190100515647649	0	0.0000237625644559561	0.000475251289119122	0.0000712876933678683	0	0.000285150773471473	0	0.0000712876933678683	0.0000237625644559561	0.000142575386735737	0
k__Bacteria | p__Actinobacteria | c__Actinobacteria | o__Actinomycetales | f__Actinomycetaceae	0	0	0	0.00011881282227978	0	0	0	0	0	0	0.000308913337927429	0	0	0	0	0	0	0	0	0	0	0	0.000142575386735737	0	0	0.0000950502578238243	0	0.0000950502578238243	0.0000237625644559561	0.000142575386735737	0	0	0	0	0	0.000142575386735737	0.0000950502578238243	0.000261388209015517	0.0000712876933678683	0	0	0.0000475251289119122	0.000166337951191693	0.000332675902383385	0.000142575386735737	0	0.00011881282227978	0	0
k__Bacteria | p__Actinobacteria | c__Actinobacteria | o__Streptosporangiales | f__Nocardiopsaceae	0.00011881282227978	0	0	0	0	0	0	0	0	0	0	0	0	0	0	0	0	0	0	0	0	0	0	0.0000950502578238243	0	0.0000712876933678683	0	0.00011881282227978	0.0000237625644559561	0	0	0	0	0	0	0.00042772616020721	0.0000712876933678683	0.000403963595751253	0	0.0000475251289119122	0	0	0.0000712876933678683	0.000332675902383385	0	0	0	0.0000237625644559561	0.0000475251289119122
k__Bacteria | p__Deferribacteres | c__Deferribacteres | o__Deferribacterales | f__Deferribacteraceae	0.00152080412518119	0	0.000142575386735737	0	0	0	0	0.000166337951191693	0.000166337951191693	0	0	0	0	0	0	0	0	0	0	0	0	0	0	0.0000475251289119122	0	0	0	0	0	0	0	0	0	0.00042772616020721	0	0	0.0000712876933678683	0	0	0	0	0	0	0	0	0	0	0	0
k__Bacteria | p__Proteobacteria | c__Alphaproteobacteria | o__Rhodobacterales | f__Rhodobacteraceae	0	0	0	0	0	0	0	0	0	0.00011881282227978	0	0	0.0000237625644559561	0	0	0	0	0	0	0	0	0	0	0	0	0	0	0	0	0	0	0	0	0	0	0.000190100515647649	0.0000237625644559561	0	0	0	0	0	0	0	0	0	0	0	0.0000475251289119122
k__Bacteria | p__Proteobacteria | c__Deltaproteobacteria | o__Desulfovibrionales | f__Desulfovibrionaceae	0	0	0	0.00011881282227978	0.0000950502578238243	0	0	0	0	0	0	0	0	0.000142575386735737	0	0	0	0	0.0000237625644559561	0	0	0	0	0.00011881282227978	0.0000475251289119122	0.000142575386735737	0.00011881282227978	0.000213863080103605	0.0000475251289119122	0.0000950502578238243	0	0	0	0	0	0	0	0	0	0	0	0	0.0000475251289119122	0.000308913337927429	0.0000950502578238243	0	0.000285150773471473	0	0
k__Archaea | p__Euryarchaeota | c__Thermoplasmata | o__Marine Group II | f__	0	0.0000237625644559561	0	0.0000950502578238243	0	0.0000475251289119122	0.0000475251289119122	0.000332675902383385	0.000190100515647649	0	0	0	0	0	0	0	0	0	0	0	0	0	0	0	0	0	0	0	0	0	0	0	0	0	0	0	0	0	0	0	0	0	0	0	0	0	0	0	0
k__Bacteria | p__Actinobacteria | c__Actinobacteria | o__Propionibacteriales | f__Propionibacteriaceae	0.0000475251289119122	0	0	0.0000475251289119122	0	0	0	0	0	0	0	0	0	0	0	0	0	0	0	0	0	0	0	0.000308913337927429	0	0.000261388209015517	0	0.0000712876933678683	0	0	0	0	0	0	0	0.000190100515647649	0.000308913337927429	0.000237625644559561	0	0	0	0	0	0.00011881282227978	0	0.0000237625644559561	0	0	0
k__Bacteria | p__Firmicutes | c__Bacilli | o__Lactobacillales | f__Carnobacteriaceae	0	0	0	0	0	0	0	0	0	0	0	0	0.000285150773471473	0	0	0	0	0.000451488724663166	0	0	0	0	0.0000475251289119122	0	0	0	0	0	0	0	0	0	0	0	0	0	0.00011881282227978	0.0000950502578238243	0	0	0	0	0	0	0	0	0	0	0
k__Archaea | p__Euryarchaeota | c__Methanobacteria | o__Methanobacteriales | f__Methanobacteriaceae	0.0000712876933678683	0	0	0	0	0	0	0	0	0	0	0	0	0	0	0	0	0	0	0	0	0	0	0	0	0	0	0	0	0	0	0	0	0	0	0	0	0	0	0	0.000926740013782287	0	0.00011881282227978	0	0	0	0	0	0
k__Bacteria | p__Firmicutes | c__Clostridia | o__Clostridiales | f__Christensenellaceae	0	0	0	0	0	0.000166337951191693	0	0	0	0	0	0	0	0	0	0.00042772616020721	0.000308913337927429	0.0000712876933678683	0	0	0	0.0000712876933678683	0.000308913337927429	0	0	0	0.0000712876933678683	0	0	0	0	0	0	0	0	0	0	0.0000950502578238243	0	0	0.0000237625644559561	0	0.0000475251289119122	0	0.0000237625644559561	0	0	0	0
k__Bacteria | p__Spirochaetes | c__Spirochaetia | o__Spirochaetales | f__Spirochaetaceae	0	0	0	0	0	0	0	0	0	0	0	0	0	0	0	0	0	0	0	0	0	0.0000237625644559561	0	0	0	0	0	0	0	0	0	0	0	0.000142575386735737	0.000166337951191693	0	0	0.0000475251289119122	0.0000475251289119122	0	0	0	0.000784164627046551	0.000142575386735737	0.000213863080103605	0	0.0000475251289119122	0	0
k__Bacteria | p__Proteobacteria | c__Alphaproteobacteria | o__Rhizobiales | f__Xanthobacteraceae	0.0000712876933678683	0	0	0	0	0	0	0	0	0	0.00011881282227978	0	0	0	0	0	0	0	0	0	0	0	0	0	0	0	0	0.0000712876933678683	0	0.0000475251289119122	0	0	0	0	0	0.00011881282227978	0	0.000261388209015517	0	0	0	0	0	0.000166337951191693	0	0	0.0000475251289119122	0	0
k__Bacteria | p__Proteobacteria | c__Gammaproteobacteria | o__Xanthomonadales | f__Rhodanobacteraceae	0	0	0	0	0	0	0	0	0	0	0	0	0	0	0	0	0	0	0	0	0	0	0	0	0	0	0.000332675902383385	0	0	0.000308913337927429	0.000190100515647649	0	0	0.0000237625644559561	0	0.000142575386735737	0.000190100515647649	0.0000712876933678683	0	0	0	0	0	0.00011881282227978	0	0	0	0	0
k__Bacteria | p__Actinobacteria | c__Actinobacteria | o__Corynebacteriales | f__Dietziaceae	0.00011881282227978	0	0	0	0	0	0	0	0	0	0	0	0	0.00011881282227978	0	0	0	0	0	0	0	0	0	0	0	0	0	0.0000475251289119122	0	0.000142575386735737	0	0	0	0	0	0.00011881282227978	0.00011881282227978	0	0	0.0000237625644559561	0	0	0.0000712876933678683	0.0000237625644559561	0	0	0	0	0
k__Bacteria | p__Deinococcus-Thermus | c__Deinococci | o__Deinococcales | f__Trueperaceae	0	0	0	0	0	0	0	0	0	0	0	0	0	0	0	0	0	0	0	0	0	0	0	0	0	0.000213863080103605	0	0	0	0	0	0	0	0	0	0.000380201031295297	0.0000712876933678683	0.000451488724663166	0	0	0	0	0.0000475251289119122	0.0000237625644559561	0	0	0.00011881282227978	0	0
k__Bacteria | p__Firmicutes | c__Clostridia | o__Clostridiales | f__	0	0	0	0	0	0.0000475251289119122	0	0.0000475251289119122	0	0	0.0000237625644559561	0	0	0	0	0.0000237625644559561	0	0.0000237625644559561	0	0	0	0.000332675902383385	0	0	0	0	0	0	0	0	0	0	0.0000475251289119122	0.000285150773471473	0	0	0	0	0.00011881282227978	0.0000475251289119122	0	0.0000475251289119122	0	0	0	0	0	0	0
k__Bacteria | p__Firmicutes | c__Bacilli | o__Bacillales | f__Bacillaceae	0	0	0	0	0	0	0	0	0	0	0	0	0	0	0	0	0	0	0	0	0	0	0.0000712876933678683	0	0	0.00011881282227978	0	0	0	0	0	0	0	0	0	0.00011881282227978	0.000142575386735737	0.000213863080103605	0	0.0000237625644559561	0	0.0000237625644559561	0.0000475251289119122	0.0000712876933678683	0.0000712876933678683	0	0	0.0000475251289119122	0.0000950502578238243
k__Bacteria | p__Proteobacteria | c__Gammaproteobacteria | o__Vibrionales | f__Vibrionaceae	0.00011881282227978	0.0000237625644559561	0.00011881282227978	0.0000712876933678683	0.00011881282227978	0.000237625644559561	0	0	0	0.000190100515647649	0	0	0	0.0000475251289119122	0	0.0000712876933678683	0	0.0000712876933678683	0	0	0	0.0000950502578238243	0.000213863080103605	0	0	0	0	0	0	0	0	0	0	0	0	0	0	0	0	0	0	0	0	0	0	0	0	0	0
k__Bacteria | p__Proteobacteria | c__Gammaproteobacteria | o__Cardiobacteriales | f__Cardiobacteriaceae	0	0	0	0.00102179027160611	0	0	0	0	0	0	0	0	0	0	0.0000237625644559561	0	0	0	0	0	0	0	0	0	0	0	0	0	0	0	0	0	0	0	0	0	0	0	0.0000237625644559561	0	0	0	0	0.0000237625644559561	0	0	0	0	0
k__Bacteria | p__Synergistetes | c__Synergistia | o__Synergistales | f__Synergistaceae	0	0	0	0.00011881282227978	0	0	0	0	0	0	0	0	0	0	0	0	0	0	0	0	0	0	0	0	0	0	0	0	0	0	0	0	0	0	0	0.00011881282227978	0.0000237625644559561	0.0000475251289119122	0	0	0	0	0	0.000166337951191693	0.00011881282227978	0.0000712876933678683	0.00011881282227978	0	0
k__Bacteria | p__Epsilonbacteraeota | c__Campylobacteria | o__Campylobacterales | f__Campylobacteraceae	0.000380201031295297	0	0.000142575386735737	0	0	0	0	0.0000950502578238243	0.00011881282227978	0	0	0	0	0	0	0	0	0	0.0000237625644559561	0	0	0	0	0	0	0	0	0.0000237625644559561	0	0	0	0	0	0	0	0	0	0	0	0	0	0	0	0	0.0000475251289119122	0	0	0	0
k__Bacteria | p__Proteobacteria | c__Gammaproteobacteria | o__Betaproteobacteriales | f__Rhodocyclaceae	0	0	0	0.000166337951191693	0	0	0	0	0	0	0	0	0	0	0	0	0	0	0	0	0	0	0	0	0	0	0	0	0	0	0	0	0	0	0	0	0	0	0	0	0.000879214884870375	0	0	0	0	0	0	0	0
k__Bacteria | p__Firmicutes | c__Bacilli | o__Bacillales | f__Family XI	0	0	0	0	0	0	0	0	0	0	0	0	0	0	0	0	0	0	0	0	0	0	0	0	0	0.000332675902383385	0	0.0000712876933678683	0	0.0000950502578238243	0	0	0	0	0.0000712876933678683	0.0000237625644559561	0.0000237625644559561	0.000142575386735737	0	0.0000950502578238243	0	0	0.0000950502578238243	0	0	0	0	0	0
k__Bacteria | p__Proteobacteria | c__Alphaproteobacteria | o__Reyranellales | f__Reyranellaceae	0	0	0	0	0	0	0	0	0	0	0	0	0	0.0000712876933678683	0	0	0	0	0	0	0	0	0	0	0	0.0000950502578238243	0	0.0000475251289119122	0	0	0	0	0	0	0	0.0000712876933678683	0	0.000190100515647649	0	0	0	0	0	0.0000950502578238243	0	0	0.0000237625644559561	0	0
k__Bacteria | p__Tenericutes | c__Mollicutes | o__Anaeroplasmatales | f__Anaeroplasmataceae	0	0	0	0.0000475251289119122	0.0000712876933678683	0.0000475251289119122	0	0.00011881282227978	0.000308913337927429	0	0	0	0	0	0	0	0	0	0.0000712876933678683	0	0	0	0	0	0	0	0	0	0	0.0000475251289119122	0	0.0000475251289119122	0	0	0	0.0000950502578238243	0	0	0	0	0.0000475251289119122	0	0	0	0	0	0	0	0
k__Bacteria | p__Actinobacteria | c__Actinobacteria | o__ | f__	0	0	0	0	0	0	0	0	0	0	0	0	0	0	0	0	0	0	0	0	0	0.0000712876933678683	0	0.0000475251289119122	0	0	0	0	0	0	0	0	0	0	0	0	0	0	0.000285150773471473	0	0	0	0.000142575386735737	0.0000712876933678683	0	0.0000712876933678683	0.000213863080103605	0	0.0000475251289119122
k__Bacteria | p__Fusobacteria | c__Fusobacteriia | o__Fusobacteriales | f__Leptotrichiaceae	0	0	0	0.000142575386735737	0	0	0	0.0000237625644559561	0	0.0000712876933678683	0.000166337951191693	0	0	0	0	0	0	0	0.0000475251289119122	0	0	0	0	0.0000950502578238243	0	0	0	0	0	0	0	0	0	0	0	0	0.0000712876933678683	0	0	0	0	0	0	0.000142575386735737	0	0	0.000166337951191693	0	0
k__Bacteria | p__Proteobacteria | c__Gammaproteobacteria | o__Betaproteobacteriales | f__	0	0	0	0	0	0	0	0	0.0000237625644559561	0	0	0	0.0000475251289119122	0	0	0	0	0	0	0	0	0	0	0	0	0	0	0	0	0	0	0	0	0.0000237625644559561	0	0.0000237625644559561	0.000142575386735737	0	0	0.0000712876933678683	0	0.0000475251289119122	0	0	0.00011881282227978	0.0000950502578238243	0.0000237625644559561	0	0
k__Bacteria | p__Chloroflexi | c__OLB14 | o__ | f__	0	0	0	0	0	0	0	0	0	0	0	0	0	0	0	0	0	0	0	0	0	0	0	0.000237625644559561	0.0000475251289119122	0.00042772616020721	0	0.0000237625644559561	0	0	0	0.0000475251289119122	0	0	0	0	0	0	0	0	0	0	0	0	0	0	0	0	0
k__Bacteria | p__Actinobacteria | c__Coriobacteriia | o__Coriobacteriales | f__Atopobiaceae	0	0	0	0.0000950502578238243	0.0000475251289119122	0.0000237625644559561	0	0	0	0	0	0	0	0	0	0.0000950502578238243	0	0	0	0	0	0	0	0	0	0	0	0	0	0	0.0000712876933678683	0	0	0	0	0.0000475251289119122	0	0.000237625644559561	0	0	0	0	0	0.0000950502578238243	0	0	0	0	0
k__Bacteria | p__Tenericutes | c__Mollicutes | o__Mollicutes RF39 | f__	0	0	0	0	0	0	0	0	0	0	0	0	0	0	0	0	0	0	0	0	0.0000237625644559561	0	0	0	0	0	0	0	0	0	0	0	0	0	0	0	0	0	0	0	0	0	0.000308913337927429	0	0.00011881282227978	0.000190100515647649	0.0000950502578238243	0	0
k__Bacteria | p__Patescibacteria | c__Saccharimonadia | o__Saccharimonadales | f__	0	0	0	0	0	0	0	0	0	0	0	0	0	0	0	0	0	0	0	0	0	0	0	0	0	0	0	0.0000237625644559561	0	0.000166337951191693	0	0.0000712876933678683	0	0	0.0000237625644559561	0	0	0.0000237625644559561	0	0	0	0.0000237625644559561	0	0.000166337951191693	0	0	0.0000712876933678683	0	0
k__Bacteria | p__Firmicutes | c__Bacilli | o__Lactobacillales | f__Leuconostocaceae	0	0.000570301546942946	0.0000950502578238243	0	0	0	0	0	0	0	0	0	0	0	0	0	0	0	0	0	0	0	0	0	0	0	0	0	0	0	0	0	0	0	0	0	0	0	0	0	0	0	0	0	0	0	0	0	0
k__Bacteria | p__Actinobacteria | c__Actinobacteria | o__Streptomycetales | f__Streptomycetaceae	0	0	0	0	0	0	0	0	0	0	0	0	0	0	0	0	0	0	0	0	0	0	0	0	0	0	0	0.0000237625644559561	0	0.00011881282227978	0	0.0000237625644559561	0	0	0	0.0000475251289119122	0	0.0000712876933678683	0.00011881282227978	0	0	0	0	0	0	0	0	0	0
k__Bacteria | p__Firmicutes | c__Bacilli | o__Bacillales | f__Family XII	0	0	0	0	0	0	0	0	0	0	0	0	0	0	0	0	0	0	0	0	0	0	0	0	0	0	0	0.000570301546942946	0	0	0	0	0	0	0	0	0	0	0	0	0	0	0	0	0	0	0	0	0
k__Bacteria | p__Firmicutes | c__Bacilli | o__Bacillales | f__	0	0	0	0	0	0	0	0	0	0	0.0000950502578238243	0	0	0	0	0	0	0	0	0	0	0	0	0	0	0	0	0	0	0	0	0	0	0	0	0	0	0	0.00011881282227978	0	0	0	0	0	0.0000950502578238243	0	0	0	0
k__Bacteria | p__Chloroflexi | c__JG30-KF-CM66 | o__ | f__	0	0	0	0	0	0	0	0	0	0	0	0	0	0	0	0	0	0	0	0	0	0	0	0.0000475251289119122	0.0000475251289119122	0.000261388209015517	0	0	0	0	0	0.0000237625644559561	0	0	0.0000237625644559561	0	0	0	0	0	0	0	0	0	0	0	0	0	0
k__Bacteria | p__Bacteroidetes | c__Bacteroidia | o__Bacteroidales | f__Barnesiellaceae	0	0	0	0	0	0	0	0	0	0	0	0	0	0	0	0	0	0	0	0	0	0	0	0	0	0	0	0	0	0	0	0	0	0	0	0	0	0	0	0	0	0	0	0	0	0	0	0	0
k__Bacteria | p__Planctomycetes | c__Phycisphaerae | o__Tepidisphaerales | f__WD2101 soil group	0	0	0	0	0	0	0	0	0	0	0	0	0	0	0	0	0	0	0	0	0	0	0	0.0000475251289119122	0	0	0	0	0	0	0	0	0	0	0	0	0.0000237625644559561	0.0000950502578238243	0	0	0	0.0000950502578238243	0	0.0000950502578238243	0	0	0.0000475251289119122	0	0
k__Archaea | p__Thaumarchaeota | c__Nitrososphaeria | o__Nitrososphaerales | f__Nitrososphaeraceae	0	0	0	0	0	0	0	0	0	0	0	0	0	0	0	0	0	0	0	0	0	0	0	0.0000712876933678683	0.0000475251289119122	0.00011881282227978	0	0	0	0.000213863080103605	0	0	0	0	0	0	0	0	0	0	0	0	0	0	0	0.0000475251289119122	0	0	0
k__Bacteria | p__Actinobacteria | c__Actinobacteria | o__Corynebacteriales | f__Mycobacteriaceae	0	0	0	0	0	0	0	0	0	0	0	0	0	0	0	0	0	0	0	0	0	0.00011881282227978	0	0	0.0000712876933678683	0	0	0	0	0	0	0.0000475251289119122	0	0	0	0	0	0.0000237625644559561	0	0	0	0	0	0	0.0000237625644559561	0.0000712876933678683	0.0000475251289119122	0	0
k__Bacteria | p__Proteobacteria | c__Alphaproteobacteria | o__Acetobacterales | f__Acetobacteraceae	0	0	0	0	0	0	0	0	0	0	0	0.0000237625644559561	0	0	0	0	0	0	0	0	0	0	0	0	0	0	0	0	0	0	0	0	0	0	0	0	0.0000237625644559561	0	0.0000237625644559561	0	0	0	0	0.000142575386735737	0	0	0.0000475251289119122	0	0
k__Bacteria | p__Proteobacteria | c__Gammaproteobacteria | o__Betaproteobacteriales | f__SC-I-84	0	0	0	0	0	0	0	0	0	0	0	0	0	0	0	0	0	0	0	0	0	0	0	0	0	0.0000237625644559561	0	0	0	0.0000237625644559561	0	0	0	0	0	0	0.0000712876933678683	0	0	0	0	0	0	0.0000712876933678683	0	0	0.0000712876933678683	0	0
k__Bacteria | p__Proteobacteria | c__Gammaproteobacteria | o__Salinisphaerales | f__Solimonadaceae	0	0	0	0	0	0	0	0	0	0	0	0	0	0	0	0	0	0	0	0	0	0	0	0	0	0	0	0	0	0	0	0	0	0	0	0.00011881282227978	0.0000237625644559561	0.000213863080103605	0	0	0	0	0	0.0000475251289119122	0	0	0	0	0
k__Bacteria | p__Actinobacteria | c__Actinobacteria | o__Micrococcales | f__Promicromonosporaceae	0	0	0	0	0	0	0	0	0	0	0	0	0	0	0	0	0	0	0	0	0	0	0	0	0	0	0	0.0000237625644559561	0	0	0	0	0	0	0	0.0000712876933678683	0	0.00011881282227978	0	0	0	0	0	0	0	0	0	0	0
k__Archaea | p__Nanoarchaeaeota | c__Woesearchaeia | o__ | f__	0	0	0.0000950502578238243	0	0	0	0	0.0000712876933678683	0.000213863080103605	0	0	0	0	0	0	0	0	0	0	0	0	0	0	0	0	0	0	0	0	0	0	0	0	0	0	0	0	0	0	0	0	0	0	0	0	0	0	0	0
k__Bacteria | p__Chloroflexi | c__Anaerolineae | o__SBR1031 | f__	0	0	0	0	0	0	0	0	0	0	0	0	0	0	0	0	0	0	0	0	0	0	0	0	0	0	0	0	0	0	0	0	0	0	0	0.0000712876933678683	0	0.0000712876933678683	0	0	0	0	0.0000712876933678683	0.000142575386735737	0	0	0	0	0
k__Bacteria | p__Actinobacteria | c__Actinobacteria | o__Corynebacteriales | f__Nocardiaceae	0	0	0	0	0	0	0	0	0	0	0	0	0	0	0	0	0	0	0	0	0	0	0	0	0	0.0000712876933678683	0	0	0	0	0	0	0	0	0	0.0000950502578238243	0.0000712876933678683	0	0	0	0	0	0	0	0	0	0	0	0
k__Bacteria | p__Actinobacteria | c__Actinobacteria | o__Propionibacteriales | f__Nocardioidaceae	0	0	0	0	0	0	0	0	0	0	0	0	0	0	0	0	0	0	0	0	0	0	0	0	0	0	0	0	0	0	0	0.0000712876933678683	0.0000475251289119122	0	0	0	0	0.0000475251289119122	0	0	0	0	0	0	0	0	0	0	0
k__Bacteria | p__Actinobacteria | c__Thermoleophilia | o__Gaiellales | f__	0	0	0	0	0	0	0	0	0	0	0	0	0	0	0	0	0	0	0	0	0	0	0	0	0	0	0.0000475251289119122	0	0	0	0	0.0000475251289119122	0	0	0	0	0.0000237625644559561	0	0	0	0	0	0	0.0000950502578238243	0	0	0	0	0
k__Bacteria | p__Bacteroidetes | c__Bacteroidia | o__Chitinophagales | f__Chitinophagaceae	0	0	0	0	0	0	0	0	0	0	0	0	0	0	0	0	0	0	0	0	0	0	0	0	0	0	0.0000237625644559561	0.0000237625644559561	0	0	0	0	0	0	0	0	0	0	0	0	0	0	0	0.0000237625644559561	0	0	0	0	0
k__Bacteria | p__Cyanobacteria | c__Melainabacteria | o__Obscuribacterales | f__	0	0	0	0	0	0	0	0	0	0	0	0	0	0	0	0	0	0	0	0	0	0	0	0	0	0	0	0	0	0	0	0	0	0	0	0	0	0.0000237625644559561	0	0	0	0	0.0000712876933678683	0	0.00011881282227978	0	0.0000712876933678683	0	0
k__Bacteria | p__Proteobacteria | c__Gammaproteobacteria | o__Betaproteobacteriales | f__Nitrosomonadaceae	0	0	0	0	0	0	0	0	0	0	0	0	0	0	0	0	0	0	0	0	0	0	0	0	0	0	0	0	0	0	0.0000475251289119122	0	0	0	0	0	0	0	0	0	0	0	0	0.00011881282227978	0	0	0.0000712876933678683	0	0
k__Bacteria | p__Acidobacteria | c__Acidobacteriia | o__Acidobacteriales | f__	0	0	0	0	0	0	0	0	0	0	0	0	0	0	0	0	0	0	0	0	0	0	0	0	0	0	0	0	0	0	0	0	0	0	0	0	0	0.0000712876933678683	0	0	0	0	0	0.0000237625644559561	0.0000712876933678683	0	0	0	0
k__Bacteria | p__Actinobacteria | c__Thermoleophilia | o__Solirubrobacterales | f__Solirubrobacteraceae	0	0	0	0	0	0	0	0	0	0	0	0	0	0	0	0	0	0	0	0	0	0	0	0	0	0	0	0	0	0	0	0	0	0	0	0	0	0.00011881282227978	0	0	0	0	0	0.000142575386735737	0	0	0	0	0
k__Bacteria | p__Firmicutes | c__Clostridia | o__Clostridiales | f__Clostridiales vadinBB60 group	0	0	0	0	0	0	0	0	0	0	0	0	0	0	0	0	0	0	0	0	0	0	0	0	0	0	0	0	0	0	0	0	0	0	0	0.0000475251289119122	0	0	0	0	0	0	0	0	0	0	0	0	0.0000950502578238243
k__Bacteria | p__Actinobacteria | c__Actinobacteria | o__Micrococcales | f__Intrasporangiaceae	0	0	0	0	0	0	0	0	0	0	0	0	0	0	0	0	0	0	0	0	0	0	0	0	0	0	0	0	0	0.000142575386735737	0	0	0	0	0	0	0	0.0000950502578238243	0	0	0	0	0	0	0	0	0	0	0
k__Bacteria | p__Chloroflexi | c__TK10 | o__ | f__	0	0	0	0	0	0	0	0	0	0	0	0	0	0	0	0	0	0	0	0	0	0	0	0	0.000142575386735737	0	0	0	0	0	0	0.0000475251289119122	0	0.0000475251289119122	0	0	0	0	0	0	0	0	0	0	0	0	0	0	0
k__Bacteria | p__Firmicutes | c__Bacilli | o__Bacillales | f__Listeriaceae	0	0	0	0	0	0	0	0	0	0	0	0	0	0	0	0	0	0	0	0	0	0	0	0	0	0	0	0	0	0	0	0	0	0	0	0	0	0.000237625644559561	0	0	0	0	0	0	0	0	0	0	0
k__Bacteria | p__Firmicutes | c__Bacilli | o__Bacillales | f__Paenibacillaceae	0	0	0	0	0	0	0	0	0	0	0	0	0	0	0	0	0	0	0	0	0	0	0	0	0	0.0000712876933678683	0	0	0	0	0	0.0000950502578238243	0	0	0	0	0.0000237625644559561	0	0	0	0	0	0	0	0	0	0	0	0
k__Bacteria | p__Proteobacteria | c__Deltaproteobacteria | o__Desulfovibrionales | f__Desulfomicrobiaceae	0	0	0	0.000166337951191693	0	0	0	0	0	0	0	0	0	0	0	0	0	0	0	0	0	0	0	0	0	0	0	0	0	0	0	0	0	0	0	0	0.0000712876933678683	0	0	0	0	0	0	0	0	0	0	0	0
k__Bacteria | p__Proteobacteria | c__Gammaproteobacteria | o__Oceanospirillales | f__Halomonadaceae	0	0	0	0	0	0	0	0	0	0	0	0	0	0	0	0	0	0	0	0	0	0	0	0	0	0	0	0	0	0	0	0	0	0	0	0	0	0	0	0	0	0	0	0	0.0000475251289119122	0.0000712876933678683	0.00011881282227978	0	0
k__Bacteria | p__Acidobacteria | c__Subgroup 6 | o__ | f__	0	0	0	0	0	0	0	0	0	0	0	0	0	0	0	0	0	0	0	0	0	0	0	0	0	0	0	0	0.0000712876933678683	0	0	0	0	0	0	0	0	0.0000950502578238243	0	0.0000475251289119122	0	0	0	0	0	0	0	0	0
k__Bacteria | p__Kiritimatiellaeota | c__Kiritimatiellae | o__WCHB1-41 | f__	0	0	0	0	0	0	0	0	0	0	0	0	0	0	0	0	0	0	0	0	0	0	0	0	0	0	0	0	0	0	0	0	0	0	0	0	0	0	0	0	0	0	0	0	0.00011881282227978	0.0000712876933678683	0.0000237625644559561	0	0
k__Bacteria | p__Proteobacteria | c__Alphaproteobacteria | o__ | f__	0	0	0	0	0	0	0	0	0	0	0	0.0000237625644559561	0	0	0	0	0	0	0	0	0	0	0	0	0	0	0	0	0	0	0	0	0	0	0	0	0.0000712876933678683	0	0	0	0	0	0	0	0	0.0000712876933678683	0	0	0
k__Bacteria | p__Actinobacteria | c__Actinobacteria | o__Micromonosporales | f__Micromonosporaceae	0	0	0	0	0	0	0	0	0	0	0	0	0	0	0	0	0	0	0	0	0	0	0	0	0	0	0	0	0	0	0	0	0	0	0	0	0	0	0	0	0	0	0.000142575386735737	0	0	0	0.0000712876933678683	0	0
k__Archaea | p__Thaumarchaeota | c__Nitrososphaeria | o__Nitrosopumilales | f__Nitrosopumilaceae	0	0	0	0	0	0	0	0	0	0	0	0	0	0	0	0	0	0	0	0	0	0	0	0	0	0	0	0	0	0	0	0	0	0	0.00011881282227978	0	0	0	0	0	0	0	0	0	0	0	0	0	0
k__Bacteria | p__Actinobacteria | c__Actinobacteria | o__Frankiales | f__Sporichthyaceae	0	0	0	0	0	0	0	0	0	0	0	0	0	0	0	0	0	0	0	0	0	0	0	0	0	0	0	0	0	0	0	0	0	0	0	0	0	0	0	0	0	0	0	0	0	0	0	0	0
k__Bacteria | p__Firmicutes | c__Bacilli | o__Lactobacillales | f__	0	0	0	0	0	0	0.0000950502578238243	0	0	0	0	0	0	0	0	0	0	0	0	0	0	0	0	0	0	0	0	0	0	0	0	0	0	0	0	0.0000237625644559561	0	0.0000475251289119122	0	0	0	0	0	0	0	0	0	0	0
k__Bacteria | p__Actinobacteria | c__Actinobacteria | o__Catenulisporales | f__Actinospicaceae	0	0	0	0	0	0	0	0	0	0	0	0	0	0	0	0	0	0	0	0	0	0	0	0	0	0	0	0	0	0	0	0	0	0	0	0	0	0	0.0000712876933678683	0	0	0	0	0	0	0	0	0	0
k__Bacteria | p__Chloroflexi | c__AD3 | o__ | f__	0	0	0	0	0	0	0	0	0	0	0	0	0	0	0	0	0	0	0	0	0	0	0	0.00011881282227978	0	0	0	0	0	0	0	0	0	0	0	0	0	0	0	0	0	0	0	0	0	0	0	0	0
k__Archaea | p__Euryarchaeota | c__Thermoplasmata | o__ | f__	0	0	0	0	0	0	0	0	0	0	0	0	0	0	0	0	0	0	0	0	0	0	0	0	0	0	0	0	0	0	0	0	0	0	0	0	0	0.0000475251289119122	0	0.0000950502578238243	0	0	0	0	0	0	0	0	0
k__Bacteria | p__Actinobacteria | c__Actinobacteria | o__Frankiales | f__Acidothermaceae	0	0	0	0	0	0	0	0	0	0	0	0	0	0	0	0	0	0	0	0	0	0	0	0	0	0	0	0	0	0	0	0	0	0	0	0	0	0	0	0	0	0	0	0.0000712876933678683	0	0	0	0	0
k__Bacteria | p__Actinobacteria | c__Actinobacteria | o__Pseudonocardiales | f__Pseudonocardiaceae	0	0	0	0	0	0	0	0	0	0	0	0	0	0	0	0	0	0	0	0	0	0	0	0	0	0	0	0	0	0	0	0	0	0	0	0	0	0	0	0	0	0	0	0.00011881282227978	0	0	0.0000237625644559561	0	0
k__Bacteria | p__Armatimonadetes | c__Fimbriimonadia | o__Fimbriimonadales | f__Fimbriimonadaceae	0	0	0	0	0	0	0	0	0	0	0	0	0	0	0	0	0	0	0	0	0	0	0	0	0	0	0	0.0000475251289119122	0	0	0	0	0	0	0	0	0	0.0000475251289119122	0	0	0	0	0	0	0	0	0	0	0
k__Bacteria | p__Proteobacteria | c__Alphaproteobacteria | o__Micavibrionales | f__Micavibrionaceae	0	0	0	0	0	0	0	0	0	0	0	0	0	0	0	0	0	0	0	0	0	0	0	0	0	0	0	0	0	0	0	0	0	0	0	0	0	0	0	0	0	0	0	0.000142575386735737	0	0	0	0	0
k__Bacteria | p__Firmicutes | c__Bacilli | o__ | f__	0	0	0	0	0	0	0	0	0	0	0	0	0	0	0	0	0	0	0	0	0	0	0	0	0	0	0	0	0	0	0	0	0	0.0000237625644559561	0	0	0	0	0	0	0	0	0	0	0.0000475251289119122	0	0	0	0
k__Bacteria | p__Proteobacteria | c__Alphaproteobacteria | o__Micropepsales | f__Micropepsaceae	0	0	0	0	0	0	0	0	0	0	0	0	0	0	0	0	0	0	0	0	0	0	0	0	0	0	0	0	0	0	0	0	0	0	0	0	0	0	0	0	0	0	0	0	0	0	0	0	0
k__Bacteria | p__Proteobacteria | c__Gammaproteobacteria | o__Alteromonadales | f__Shewanellaceae	0	0	0	0	0	0	0	0	0	0	0	0	0	0	0	0	0	0	0	0	0	0	0.00011881282227978	0	0	0	0	0	0	0	0	0	0	0	0	0	0	0	0	0	0	0	0	0	0	0	0	0	0
k__Bacteria | p__Acidobacteria | c__Acidobacteriia | o__Acidobacteriales | f__Koribacteraceae	0	0	0	0	0	0	0	0	0	0	0	0	0	0	0	0	0	0	0	0	0	0	0	0	0	0	0.0000950502578238243	0	0	0	0	0	0	0	0	0	0	0	0	0	0	0	0	0	0	0	0	0	0
k__Bacteria | p__Actinobacteria | c__Actinobacteria | o__Frankiales | f__Geodermatophilaceae	0	0	0	0	0	0	0	0	0	0	0	0	0	0	0	0	0	0	0	0	0	0	0	0	0.0000475251289119122	0	0	0	0.0000475251289119122	0	0	0	0	0	0	0	0	0	0	0	0	0	0	0	0	0	0	0	0
k__Bacteria | p__Actinobacteria | c__Actinobacteria | o__Kineosporiales | f__Kineosporiaceae	0	0	0	0	0	0	0	0	0	0	0	0	0	0	0	0	0	0	0	0	0	0	0	0	0	0	0	0	0	0	0	0	0	0	0	0	0	0	0	0	0	0	0	0	0	0	0	0	0
k__Bacteria | p__Actinobacteria | c__Actinobacteria | o__Micrococcales | f__	0	0	0	0	0	0	0	0	0	0	0	0	0	0	0	0	0	0	0	0	0	0	0	0	0	0	0	0	0	0	0	0	0	0	0	0	0	0	0	0	0	0	0	0	0	0	0	0	0
k__Bacteria | p__Actinobacteria | c__Actinobacteria | o__Micrococcales | f__Brevibacteriaceae	0	0	0	0	0	0	0	0	0	0	0	0	0	0	0	0	0	0	0	0	0	0	0	0	0	0	0	0	0	0	0	0	0	0	0	0.0000475251289119122	0.0000475251289119122	0	0	0	0	0	0	0	0	0	0	0	0
k__Bacteria | p__FBP | c__ | o__ | f__	0	0	0	0	0	0	0	0	0	0	0	0	0	0.0000712876933678683	0	0	0	0	0	0	0	0	0	0	0	0	0	0	0	0	0	0	0	0	0	0	0	0	0	0	0	0	0	0	0	0	0	0	0.0000237625644559561
k__Bacteria | p__Gemmatimonadetes | c__BD2-11 terrestrial group | o__ | f__	0	0	0	0	0	0	0	0	0	0	0	0	0	0	0	0	0	0	0	0	0	0.0000950502578238243	0	0	0	0	0	0	0	0	0	0	0	0	0	0	0	0	0	0	0	0	0	0	0	0	0	0	0
k__Bacteria | p__Latescibacteria | c__ | o__ | f__	0	0	0	0	0	0	0	0	0	0	0	0	0	0	0	0	0	0	0	0	0	0	0	0	0	0	0	0	0	0	0	0	0	0	0	0	0	0.0000950502578238243	0	0	0	0	0	0	0	0	0	0	0
k__Bacteria | p__Patescibacteria | c__Saccharimonadia | o__Saccharimonadales | f__TM7 phylum sp. oral clone FR058	0	0	0	0	0	0	0	0	0	0	0	0	0	0	0	0	0	0	0	0	0	0	0	0	0	0	0	0	0	0	0	0	0	0	0	0.0000950502578238243	0	0	0	0	0	0	0	0	0	0	0	0	0
k__Bacteria | p__Planctomycetes | c__Planctomycetacia | o__Gemmatales | f__Gemmataceae	0	0	0	0	0	0	0	0	0	0	0	0	0	0	0	0	0	0	0	0	0	0	0	0	0	0	0	0.0000712876933678683	0	0	0	0	0	0	0	0	0	0.0000237625644559561	0	0	0	0	0	0	0	0	0	0	0
k__Bacteria | p__Proteobacteria | c__Alphaproteobacteria | o__Elsterales | f__	0	0	0	0	0	0	0	0	0	0	0	0	0	0	0	0	0	0	0	0	0	0	0	0	0	0	0	0	0	0.0000237625644559561	0	0.0000475251289119122	0	0	0	0	0	0	0	0	0	0	0	0.0000237625644559561	0	0	0	0	0
k__Bacteria | p__Proteobacteria | c__Deltaproteobacteria | o__Myxococcales | f__Haliangiaceae	0	0	0	0	0	0	0	0	0	0	0	0	0	0	0	0	0	0	0	0.0000950502578238243	0	0	0	0	0	0	0	0	0	0	0	0	0	0	0	0	0	0	0	0	0	0	0	0	0	0	0	0	0
k__Bacteria | p__Proteobacteria | c__Deltaproteobacteria | o__NB1-j | f__	0	0	0	0	0	0	0	0	0	0	0	0	0	0	0	0	0	0	0	0	0	0	0	0	0	0	0	0	0	0	0	0	0	0	0	0	0	0	0	0	0.0000237625644559561	0	0	0	0	0	0	0	0
k__Bacteria | p__Proteobacteria | c__Gammaproteobacteria | o__Beggiatoales | f__Beggiatoaceae	0	0	0	0	0	0	0	0	0	0	0	0	0	0	0	0	0	0	0	0	0	0	0	0	0.0000475251289119122	0	0	0	0	0	0	0	0	0	0	0	0	0.0000475251289119122	0	0	0	0	0	0	0	0	0	0	0
k__Bacteria | p__Proteobacteria | c__Gammaproteobacteria | o__Gammaproteobacteria Incertae Sedis | f__	0	0	0	0	0	0	0	0	0	0	0	0	0	0	0	0	0	0	0	0	0	0	0	0	0	0	0	0	0	0	0	0	0	0	0	0	0	0	0.0000475251289119122	0	0	0	0	0	0	0	0	0	0
k__Bacteria | p__Proteobacteria | c__Gammaproteobacteria | o__Legionellales | f__Legionellaceae	0	0	0	0	0	0	0	0	0	0	0	0	0	0	0	0	0	0	0	0	0	0	0	0	0	0	0	0	0	0	0	0	0	0	0	0	0	0	0	0	0	0	0	0	0	0	0	0	0
k__Bacteria | p__Thermotogae | c__Thermotogae | o__Petrotogales | f__Petrotogaceae	0	0	0	0	0	0	0	0	0	0	0	0	0	0	0	0	0	0	0	0	0	0	0	0	0	0	0	0	0	0	0	0	0	0	0	0	0	0	0	0	0	0	0	0	0	0	0	0	0
k__Archaea | p__Thaumarchaeota | c__Nitrososphaeria | o__Nitrosotaleales | f__Nitrosotaleaceae	0	0	0	0	0	0	0	0	0	0	0	0	0	0	0	0	0	0	0	0	0	0	0	0.0000712876933678683	0	0	0	0	0	0	0	0	0	0	0	0	0	0	0	0	0	0	0	0	0	0	0	0	0
k__Bacteria | p__Acidobacteria | c__Acidobacteriia | o__Acidobacteriales | f__Acidobacteriaceae (Subgroup 1)	0	0	0	0	0	0	0	0	0	0	0	0	0	0	0	0	0	0	0	0	0	0	0	0	0	0	0	0	0	0	0	0	0	0	0	0	0	0	0	0	0	0	0	0.0000712876933678683	0	0	0	0	0
k__Bacteria | p__Acidobacteria | c__Acidobacteriia | o__Solibacterales | f__Solibacteraceae (Subgroup 3)	0	0	0	0	0	0	0	0	0	0	0	0	0	0	0	0	0	0	0	0	0	0	0	0	0	0.0000712876933678683	0	0	0	0	0	0	0	0	0	0	0	0	0	0	0	0	0	0	0	0	0	0	0
k__Bacteria | p__Armatimonadetes | c__Armatimonadia | o__Armatimonadales | f__Armatimonadaceae	0	0	0	0	0	0	0	0	0	0	0	0	0	0	0	0	0	0	0	0	0	0	0	0	0	0	0	0	0	0	0	0	0	0	0	0	0	0	0	0	0	0	0	0	0	0	0	0	0
k__Bacteria | p__Bacteroidetes | c__Bacteroidia | o__Bacteroidales | f__Bacteroidales RF16 group	0	0	0	0	0	0	0	0	0	0	0	0	0	0	0	0	0	0	0	0	0	0	0	0	0	0	0	0	0	0	0	0	0	0	0	0	0	0	0	0	0	0	0	0	0.0000712876933678683	0	0	0	0
k__Bacteria | p__Cloacimonetes | c__Cloacimonadia | o__MSBL2 | f__	0	0	0	0	0	0	0	0	0	0	0	0	0	0	0	0	0	0	0	0	0	0	0	0	0	0	0	0	0	0	0	0	0	0	0	0.0000712876933678683	0	0	0	0	0	0	0	0	0	0	0	0	0
k__Bacteria | p__Deinococcus-Thermus | c__Deinococci | o__Deinococcales | f__Deinococcaceae	0	0	0	0	0	0	0	0	0	0	0	0	0	0	0	0	0	0	0	0	0	0	0	0	0	0	0	0	0	0	0	0	0	0	0	0	0	0.0000475251289119122	0	0	0	0	0	0	0	0.0000237625644559561	0	0	0
k__Bacteria | p__Gemmatimonadetes | c__S0134 terrestrial group | o__ | f__	0	0	0	0	0	0	0	0	0	0	0	0	0	0	0	0	0	0	0	0	0	0	0	0	0	0	0	0	0	0	0	0	0	0	0	0	0	0	0	0	0	0	0	0	0	0	0	0	0
k__Bacteria | p__Planctomycetes | c__Planctomycetacia | o__Pirellulales | f__Pirellulaceae	0	0	0	0	0	0	0	0	0	0	0	0	0	0	0	0	0	0	0	0	0	0	0	0	0	0	0	0	0	0	0	0	0	0	0	0	0	0	0	0	0	0	0	0	0	0	0	0	0
k__Bacteria | p__Proteobacteria | c__Alphaproteobacteria | o__Rhizobiales | f__Devosiaceae	0	0	0	0	0	0	0	0	0	0	0	0	0	0	0	0	0	0	0	0	0	0	0	0	0	0	0	0	0	0	0	0	0	0	0	0	0	0	0	0	0.0000712876933678683	0	0	0	0	0	0	0	0
k__Bacteria | p__Proteobacteria | c__Alphaproteobacteria | o__Rhizobiales | f__Hyphomicrobiaceae	0	0	0	0	0	0	0	0	0	0	0	0	0	0	0	0	0	0	0	0	0	0	0	0	0	0	0	0	0	0	0	0	0	0	0	0	0	0	0	0	0	0	0	0	0	0	0	0	0
k__Bacteria | p__Proteobacteria | c__Deltaproteobacteria | o__Desulfobacterales | f__Desulfobulbaceae	0	0	0	0.0000712876933678683	0	0	0	0	0	0	0	0	0	0	0	0	0	0	0	0	0	0	0	0	0	0	0	0	0	0	0	0	0	0	0	0	0	0	0	0	0	0	0	0	0	0	0	0	0
k__Bacteria | p__Proteobacteria | c__Deltaproteobacteria | o__Myxococcales | f__P3OB-42	0	0	0	0	0	0	0	0	0	0	0	0	0	0	0	0	0	0	0	0	0	0	0	0	0	0	0	0	0	0	0	0	0	0	0	0	0	0	0	0	0	0	0	0	0	0	0.0000712876933678683	0	0
k__Bacteria | p__Proteobacteria | c__Gammaproteobacteria | o__Cellvibrionales | f__Cellvibrionaceae	0	0	0	0	0	0	0	0	0	0	0	0	0	0	0	0	0	0	0	0	0	0	0	0	0	0	0	0	0	0	0	0	0	0	0	0	0.0000475251289119122	0	0	0	0.0000237625644559561	0	0	0	0	0	0	0	0
k__Bacteria | p__Proteobacteria | c__Gammaproteobacteria | o__Cellvibrionales | f__Microbulbiferaceae	0	0	0	0	0	0	0	0	0	0	0	0	0	0	0	0	0	0	0	0	0	0	0	0	0	0	0	0	0	0	0	0	0	0	0	0	0	0	0	0.0000237625644559561	0	0	0.0000475251289119122	0	0	0	0	0	0
k__Bacteria | p__Proteobacteria | c__Gammaproteobacteria | o__Methylococcales | f__Methylococcaceae	0	0	0	0	0	0	0	0	0	0	0	0	0	0	0	0	0	0	0	0	0	0	0	0.0000237625644559561	0	0.0000475251289119122	0	0	0	0	0	0	0	0	0	0	0	0	0	0	0	0	0	0	0	0	0	0	0
k__Bacteria | p__Proteobacteria | c__Gammaproteobacteria | o__WD260 | f__	0	0	0	0	0	0	0	0	0	0	0	0	0	0	0	0	0	0	0	0	0	0	0	0	0	0	0	0	0	0	0	0	0	0	0	0.0000237625644559561	0.0000475251289119122	0	0	0	0	0	0	0	0	0	0	0	0
k__Bacteria | p__Verrucomicrobia | c__Verrucomicrobiae | o__Pedosphaerales | f__Pedosphaeraceae	0	0	0	0.0000237625644559561	0	0	0	0	0	0	0	0	0	0	0	0	0	0	0	0	0	0	0	0	0	0	0	0	0	0	0	0	0	0	0	0	0	0	0	0	0	0	0	0	0	0	0	0	0
k__Archaea | p__Euryarchaeota | c__Methanobacteria | o__Methanobacteriales | f__Methanothermobacteraceae	0	0	0	0	0	0	0	0	0	0	0	0	0	0	0	0	0	0	0	0	0	0	0	0	0	0	0	0	0	0	0	0	0	0	0	0	0	0	0	0	0	0	0	0	0	0	0	0	0
k__Archaea | p__Euryarchaeota | c__Methanomicrobia | o__Methanomicrobiales | f__Methanomicrobiaceae	0.0000475251289119122	0	0	0	0	0	0	0	0	0	0	0	0	0	0	0	0	0	0	0	0	0	0	0	0	0	0	0	0	0	0	0	0	0	0	0	0	0	0	0	0	0	0	0	0	0	0	0	0
k__Bacteria | p__Acidobacteria | c__Acidobacteriia | o__Subgroup 2 | f__	0	0	0	0	0	0	0	0	0	0	0	0	0	0	0	0	0	0	0	0	0	0	0	0	0	0	0	0	0	0	0	0	0	0	0	0	0	0	0	0	0	0	0	0.0000475251289119122	0	0	0	0	0
k__Bacteria | p__Actinobacteria | c__Actinobacteria | o__Micrococcales | f__Demequinaceae	0	0	0	0	0	0	0	0	0	0	0	0	0	0	0	0	0	0	0	0	0	0	0	0	0	0	0	0	0	0	0	0	0	0	0	0	0	0	0	0	0	0	0	0.0000475251289119122	0	0	0	0	0
k__Bacteria | p__Actinobacteria | c__Actinobacteria | o__Micrococcales | f__Dermacoccaceae	0	0	0	0	0	0	0	0	0	0	0	0	0	0	0	0	0	0	0	0	0	0	0	0	0	0	0	0	0	0	0	0	0	0	0	0	0	0	0	0	0	0	0	0	0	0	0	0	0
k__Bacteria | p__Actinobacteria | c__Coriobacteriia | o__Coriobacteriales | f__	0	0	0	0	0	0	0	0	0	0	0	0	0	0	0	0	0	0	0	0	0	0	0	0	0	0	0	0	0	0	0	0	0	0	0	0	0	0	0	0	0	0	0	0	0	0	0	0	0.0000475251289119122
k__Bacteria | p__Armatimonadetes | c__ | o__ | f__	0	0	0	0	0	0	0	0	0	0	0	0	0	0	0	0	0	0	0	0	0	0	0	0	0	0	0	0	0	0	0	0	0	0	0	0	0	0	0	0	0	0	0	0	0	0	0	0	0
k__Bacteria | p__Cyanobacteria | c__ | o__ | f__	0	0	0	0	0	0	0	0	0	0	0	0	0	0	0	0.0000475251289119122	0	0	0	0	0	0	0	0	0	0	0	0	0	0	0	0	0	0	0	0	0	0	0	0	0	0	0	0	0	0	0	0	0
k__Bacteria | p__Cyanobacteria | c__Melainabacteria | o__Vampirovibrionales | f__	0	0	0	0	0	0	0	0	0	0	0	0	0	0	0	0	0	0	0	0	0	0	0	0	0	0	0	0	0	0	0	0.0000475251289119122	0	0	0	0	0	0	0	0	0	0	0	0	0	0	0	0	0
k__Bacteria | p__Elusimicrobia | c__Elusimicrobia | o__Elusimicrobiales | f__Elusimicrobiaceae	0	0	0	0	0	0	0	0	0	0	0	0	0	0	0	0	0	0	0	0	0	0	0	0	0	0	0	0	0	0	0	0	0	0	0.0000475251289119122	0	0	0	0	0	0	0	0	0	0	0	0	0	0
k__Bacteria | p__Firmicutes | c__Bacilli | o__Bacillales | f__Alicyclobacillaceae	0	0	0	0	0	0	0	0	0	0	0	0	0	0	0	0	0	0	0	0	0	0	0	0	0	0.0000475251289119122	0	0	0	0	0	0	0	0	0	0	0	0	0	0	0	0	0	0	0	0	0	0	0
k__Bacteria | p__Gemmatimonadetes | c__Gemmatimonadetes | o__Gemmatimonadales | f__Gemmatimonadaceae	0	0	0	0	0	0	0	0	0	0	0	0	0	0	0	0	0	0	0	0	0	0	0	0	0	0	0	0	0	0.0000475251289119122	0	0	0	0	0	0	0	0	0	0	0	0	0	0	0	0	0	0	0
k__Bacteria | p__Nitrospirae | c__Nitrospira | o__Nitrospirales | f__Nitrospiraceae	0	0	0	0	0	0	0	0	0	0	0	0	0	0	0	0	0	0	0	0	0	0	0	0	0	0	0	0	0	0	0	0	0	0	0	0	0	0	0	0	0	0	0	0.0000475251289119122	0	0	0	0	0
k__Bacteria | p__Patescibacteria | c__Gracilibacteria | o__Absconditabacteriales (SR1) | f__	0	0	0	0	0	0	0	0	0	0	0	0	0	0	0	0	0	0	0	0	0	0	0	0	0	0	0.0000475251289119122	0	0	0	0	0	0	0	0	0	0	0	0	0	0	0	0	0	0	0	0	0	0
k__Bacteria | p__Planctomycetes | c__Planctomycetacia | o__Isosphaerales | f__Isosphaeraceae	0	0	0	0	0	0	0	0	0	0	0	0	0	0	0	0	0	0	0	0	0	0	0	0	0	0	0	0	0	0	0	0	0	0	0.0000475251289119122	0	0	0	0	0	0	0	0	0	0	0	0	0	0
k__Bacteria | p__Proteobacteria | c__Alphaproteobacteria | o__Parvibaculales | f__Parvibaculaceae	0	0	0	0	0	0	0	0	0	0	0	0	0	0	0	0	0	0	0	0	0	0	0	0	0	0	0	0	0	0	0	0	0	0	0	0.0000475251289119122	0	0	0	0	0	0	0	0	0	0	0	0	0
k__Bacteria | p__Proteobacteria | c__Alphaproteobacteria | o__Rhizobiales | f__	0	0	0	0	0	0	0	0	0	0	0	0	0	0	0	0	0	0	0	0	0	0	0	0	0	0	0	0	0	0	0	0	0	0	0	0	0	0.0000475251289119122	0	0	0	0	0	0	0	0	0	0	0
k__Bacteria | p__Proteobacteria | c__Deltaproteobacteria | o__Desulfarculales | f__Desulfarculaceae	0	0	0	0	0	0	0	0	0	0	0	0	0	0	0	0	0	0	0	0	0	0	0	0	0	0	0	0	0	0	0	0	0	0	0	0	0	0	0	0	0	0	0	0	0.0000475251289119122	0	0	0	0
k__Bacteria | p__Proteobacteria | c__Deltaproteobacteria | o__Myxococcales | f__Polyangiaceae	0	0	0	0	0	0	0	0	0	0	0	0	0	0	0	0	0	0	0	0	0	0	0	0	0	0	0	0	0	0	0	0	0	0	0	0	0	0	0	0	0	0	0	0.0000475251289119122	0	0	0	0	0
k__Bacteria | p__Acidobacteria | c__Blastocatellia (Subgroup 4) | o__Pyrinomonadales | f__Pyrinomonadaceae	0	0	0	0	0	0	0	0	0	0	0	0	0	0	0	0	0	0	0	0	0	0	0	0	0	0	0	0	0	0	0	0	0	0	0	0	0	0	0	0	0	0	0	0	0	0	0	0	0
k__Bacteria | p__Actinobacteria | c__Acidimicrobiia | o__Actinomarinales | f__	0	0	0	0	0	0	0	0	0	0	0	0	0	0	0	0	0	0	0	0	0	0	0	0	0	0	0	0	0	0	0	0	0	0	0	0	0	0	0	0	0.0000237625644559561	0	0	0	0	0	0	0	0
k__Bacteria | p__Actinobacteria | c__Actinobacteria | o__Micrococcales | f__Cellulomonadaceae	0	0	0	0	0	0	0	0	0	0	0	0	0	0	0	0	0	0	0	0	0	0	0	0	0	0	0	0	0	0	0	0	0	0	0	0	0	0	0	0	0	0	0	0	0	0	0	0	0
k__Bacteria | p__Actinobacteria | c__Nitriliruptoria | o__Euzebyales | f__Euzebyaceae	0	0	0	0.0000237625644559561	0	0	0	0	0	0	0	0	0	0	0	0	0	0	0	0	0	0	0	0	0	0	0	0	0	0	0	0	0	0	0	0	0	0	0	0	0	0	0	0	0	0	0	0	0
k__Bacteria | p__Chloroflexi | c__Chloroflexia | o__Thermomicrobiales | f__JG30-KF-CM45	0	0	0	0	0	0	0	0	0	0	0	0	0	0	0	0	0	0	0	0	0	0	0	0	0	0	0	0	0.0000237625644559561	0	0	0	0	0	0	0	0	0	0	0	0	0	0	0	0	0	0	0	0
k__Bacteria | p__Chloroflexi | c__KD4-96 | o__ | f__	0	0	0	0	0	0	0	0	0	0	0	0	0	0	0	0	0	0	0	0	0	0	0	0	0	0	0	0	0	0	0	0	0	0	0	0	0	0.0000237625644559561	0	0	0	0	0	0	0	0	0	0	0
k__Bacteria | p__Elusimicrobia | c__Lineage IIa | o__ | f__	0	0	0	0	0	0	0	0	0	0	0	0	0	0	0	0	0	0	0	0	0	0	0	0	0	0	0	0	0	0	0	0	0	0	0.0000237625644559561	0	0	0	0	0	0	0	0	0	0	0	0	0	0
k__Bacteria | p__Proteobacteria | c__Alphaproteobacteria | o__Acetobacterales | f__	0	0	0	0	0	0	0	0	0	0	0	0	0	0	0	0	0	0	0	0	0	0	0	0	0	0	0	0	0	0	0	0	0	0	0	0	0	0	0	0	0	0	0.0000237625644559561	0	0	0	0	0	0
k__Bacteria | p__Proteobacteria | c__Alphaproteobacteria | o__Elsterales | f__Elsteraceae	0	0	0	0	0	0	0	0	0	0	0	0	0	0	0	0	0	0	0	0	0	0	0	0	0	0	0	0	0	0	0	0	0	0	0	0	0	0	0	0	0	0	0	0.0000237625644559561	0	0	0	0	0
k__Bacteria | p__Proteobacteria | c__Alphaproteobacteria | o__Micavibrionales | f__	0	0	0	0	0	0	0	0	0	0	0	0	0	0	0	0	0	0	0	0	0	0	0	0	0	0	0	0	0.0000237625644559561	0	0	0	0	0	0	0	0	0	0	0	0	0	0	0	0	0	0	0	0
k__Bacteria | p__Proteobacteria | c__Alphaproteobacteria | o__Rhodospirillales | f__	0	0	0	0	0	0	0	0	0	0	0	0	0	0	0	0	0	0	0	0	0	0	0	0	0	0	0	0	0	0	0	0	0	0	0	0	0	0	0	0	0	0	0	0	0.0000237625644559561	0	0	0	0
k__Bacteria | p__Proteobacteria | c__Deltaproteobacteria | o__Bdellovibrionales | f__Bdellovibrionaceae	0	0	0	0	0	0	0	0	0	0	0	0	0	0	0	0.0000237625644559561	0	0	0	0	0	0	0	0	0	0	0	0	0	0	0	0	0	0	0	0	0	0	0	0	0	0	0	0	0	0	0	0	0
k__Bacteria | p__Proteobacteria | c__Deltaproteobacteria | o__RCP2-54 | f__	0	0	0	0	0	0	0	0	0	0	0	0	0	0	0	0	0	0	0	0	0	0	0	0	0	0	0	0	0	0	0	0	0	0	0	0.0000237625644559561	0	0	0	0	0	0	0	0	0	0	0	0	0
k__Bacteria | p__Proteobacteria | c__Gammaproteobacteria | o__Steroidobacterales | f__Steroidobacteraceae	0	0	0	0	0	0	0	0	0	0	0	0	0	0	0	0	0	0	0	0	0	0	0	0	0	0	0	0	0	0	0	0	0	0	0	0	0	0	0	0	0	0	0	0	0	0	0	0	0
k__Bacteria | p__Verrucomicrobia | c__Verrucomicrobiae | o__Chthoniobacterales | f__Xiphinematobacteraceae	0	0	0	0	0	0	0	0	0	0	0	0	0	0	0	0	0	0	0	0	0	0	0	0	0	0	0	0	0	0	0	0	0	0	0	0	0	0	0	0	0	0	0	0.0000237625644559561	0	0	0	0	0
k__Bacteria | p__Verrucomicrobia | c__Verrucomicrobiae | o__Opitutales | f__Opitutaceae	0	0	0	0	0	0	0	0	0	0	0	0	0	0	0	0	0	0	0	0	0	0	0	0	0	0	0	0	0	0	0	0	0	0	0	0	0	0	0	0	0	0	0	0	0	0	0	0	0
[truncated: 22 more columns]
