# Supplementary material for: Post-transport recovery trajectory of the canine gut microbiome and metabolome
Source: J Anim Sci Biotechnol. 2026 Apr 12;17:65. doi: 10.1186/s40104-026-01385-z (PMC13070285; doi:10.1186/s40104-026-01385-z)
Supplement: Supplementary file 2 — Additional file 2. Raw data of the microbiome taxa. [file 40104_2026_1385_MOESM2_ESM.zip › Taxa_summary/Taxa_summary_Family_mean_abundance.csv]

	Mean_D0	Mean_D1	Mean_D2	Mean_D3	Mean_D5	Mean_D7	SD_D0	SD_D1	SD_D2	SD_D3	SD_D5	SD_D7
k__Bacteria | p__Proteobacteria | c__Gammaproteobacteria | o__Betaproteobacteriales | f__Burkholderiaceae	0.0825174852870122	0.0604735663072759	0.288972585921473	0.27773487314751	0.138197134234727	0.168636979302806	0.0845504266864151	0.039949919128653	0.208250386883999	0.257552551563141	0.148291841820605	0.141074499720239
k__Bacteria | p__Proteobacteria | c__Gammaproteobacteria | o__Enterobacteriales | f__Enterobacteriaceae	0.0383923833060064	0.0942639329636454	0.139446649082369	0.24879801028127	0.0611153355670144	0.0900323962962083	0.0419316941788022	0.101180005223853	0.0983755773774326	0.176363751725763	0.0446350885888597	0.0985214996576704
k__Bacteria | p__Firmicutes | c__Clostridia | o__Clostridiales | f__Lachnospiraceae	0.0888066440130219	0.111206641420742	0.100260200080793	0.0908739871206901	0.1322406514111	0.144119953425374	0.043414161069048	0.0396309289530621	0.0688424381468853	0.0856871832736874	0.0820272232012794	0.0642734925139778
k__Bacteria | p__Fusobacteria | c__Fusobacteriia | o__Fusobacteriales | f__Fusobacteriaceae	0.101056245990067	0.213024909648249	0.108062242077165	0.0526063572780774	0.107454316469833	0.0843571038186441	0.132121187582022	0.0940487575787795	0.101434512023366	0.0535004893810832	0.0731156932253759	0.0460201667442436
k__Bacteria | p__Firmicutes | c__Clostridia | o__Clostridiales | f__Peptostreptococcaceae	0.0633014914969623	0.0740419906116268	0.094511639696156	0.106812727229523	0.146636805044	0.16970035406221	0.0456328993742389	0.0483876399900302	0.0699550814285362	0.0832156099785166	0.0854050912149672	0.112472240378896
k__Bacteria | p__Bacteroidetes | c__Bacteroidia | o__Bacteroidales | f__Prevotellaceae	0.301909322054036	0.109808970584105	0.0300457825408518	0.0133050558816307	0.0412458712544258	0.0269724908712148	0.173508268709757	0.0803382556253441	0.0341553291755538	0.00979386953465515	0.0430676871360223	0.0233870334928254
k__Bacteria | p__Firmicutes | c__Erysipelotrichia | o__Erysipelotrichales | f__Erysipelotrichaceae	0.0296972649288311	0.0517008595567634	0.0513449611482071	0.0439369816790628	0.0981928569731245	0.0686698508503038	0.0132303316821906	0.0288029887020919	0.0475729012746554	0.0412598385708193	0.0529217963187089	0.0283791498388106
k__Bacteria | p__Bacteroidetes | c__Bacteroidia | o__Bacteroidales | f__Bacteroidaceae	0.0532816101513675	0.092062655401771	0.0363725653272501	0.0130812917330038	0.0221625517825884	0.0477112690001505	0.0470277148753309	0.0717000431468638	0.0550515363271758	0.0226449577448359	0.0167055862447733	0.0526764918518985
k__Bacteria | p__Firmicutes | c__Clostridia | o__Clostridiales | f__Ruminococcaceae	0.0351844371044523	0.0659454368315429	0.0219803721217594	0.0151129909939881	0.0284022051659815	0.0298754841622508	0.0217584805812197	0.0460751220522052	0.0255437690923746	0.0234089977167933	0.0189714823177718	0.0174065820195809
k__Bacteria | p__Proteobacteria | c__Alphaproteobacteria | o__Caulobacterales | f__Caulobacteraceae	0.0041327060016317	0.00613722232903375	0.0396141751617835	0.0601133474324549	0.0172258790168635	0.0135961472962162	0.00461829757961421	0.00590205935830996	0.0396651907694417	0.0443254842068373	0.0241664047637514	0.0150122479670041
k__Bacteria | p__Firmicutes | c__Negativicutes | o__Selenomonadales | f__Veillonellaceae	0.0194892632812933	0.0288909579121779	0.0386636725835452	0.0120159367598951	0.0188536146820965	0.0107961251178227	0.0349645002163189	0.046431175126658	0.0614391573662854	0.0133427759627221	0.0208054873624176	0.0103953316855913
k__Bacteria | p__Firmicutes | c__Bacilli | o__Lactobacillales | f__Lactobacillaceae	0.0692124294053814	0.00756945689578819	0.00242378157450752	0.00350299804354886	0.00773867515782303	0.00683965813590603	0.0835504375728213	0.00836331119924906	0.00105537503759307	0.00284141704358238	0.00948487825730621	0.00649814081197233
k__Bacteria | p__Proteobacteria | c__Gammaproteobacteria | o__Pseudomonadales | f__Moraxellaceae	0.00127129719839365	0.00101746980534139	0.00245546499378213	0.00141387258512939	0.0654282410157704	0.02127145561549	0.00090380137291568	0.000473086123921938	0.0032056544690538	0.000574561101150294	0.116807541329449	0.0431898247162366
k__Bacteria | p__Actinobacteria | c__Coriobacteriia | o__Coriobacteriales | f__Coriobacteriaceae	0.0149149696235218	0.0249766154763422	0.00822184730176081	0.00738025647727903	0.0110693946090662	0.0109307796497398	0.00671853457866936	0.0180788253172334	0.00866973390346342	0.00665481759673063	0.00815023420234851	0.00654384643708989
k__Bacteria | p__Firmicutes | c__Negativicutes | o__Selenomonadales | f__Acidaminococcaceae	0.0256932728180025	0.0156638504427398	0.00805550935056911	0.00321586705637272	0.00388319907484416	0.00260794144904118	0.0145077842362113	0.00853036890039593	0.0101351724887527	0.0047558420845333	0.00307815414714071	0.00163458825934751
k__Bacteria | p__Firmicutes | c__Bacilli | o__Lactobacillales | f__Enterococcaceae	0.000940601509714928	0.00136958780591601	0.000992087066036167	0.00295843927476653	0.00356042424098409	0.0388102083976903	0.000407122761487745	0.00182629717028436	0.0011644813793663	0.00545893819066118	0.00563484724885407	0.0812298549412649
k__Bacteria | p__Firmicutes | c__Clostridia | o__Clostridiales | f__Clostridiaceae 1	0.000798026122979192	0.00556260031582608	0.00495845511647617	0.0154001219811642	0.0106159256706984	0.00914462688813377	0.000747634445719251	0.0121048866256098	0.0100244452573443	0.0424291962048827	0.0183918400759139	0.01109636511734
k__Bacteria | p__Firmicutes | c__Bacilli | o__Lactobacillales | f__Streptococcaceae	0.0128258441651023	0.00271973351364079	0.0023980387963469	0.0049406331931342	0.0135664440906463	0.00917234987999905	0.0206443943466691	0.00499514159651496	0.00264194134878396	0.00661207031175848	0.038555172348121	0.0112395993619512
k__Bacteria | p__Proteobacteria | c__Gammaproteobacteria | o__Aeromonadales | f__Succinivibrionaceae	0.0199783760663451	0.00639429007178455	0.00268913021093236	0.00123367313800505	0.00205942225284953	0.00353072103541414	0.0241637742347994	0.00664874221842377	0.00212683298986555	0.000931929889574793	0.00121552103648341	0.00284475726676426
k__Bacteria | p__Firmicutes | c__Bacilli | o__Bacillales | f__Planococcaceae	0.000598024538808228	0.000920259314385208	0.00118020736797915	0.00060594539362688	0.020760560479687	0.00935452954082805	0.000233448483086788	0.000345186057953187	0.000682063750184155	0.000364132269896421	0.0437577582258275	0.019391222382353
k__Bacteria | p__Bacteroidetes | c__Bacteroidia | o__Bacteroidales | f__Muribaculaceae	0.00593470047287503	0.00460561703819076	0.00239011794152825	0.000712876933678683	0.00807531148761574	0.00495053426165752	0.00417825876601989	0.00578099600675734	0.0060776738074182	0.000500708302775598	0.0202231337028438	0.00815181807271804
k__Bacteria | p__Firmicutes | c__Clostridia | o__Clostridiales | f__Peptococcaceae	0.00238021687300493	0.00195069051852076	0.00135050574658017	0.00223566127256454	0.00426340010613945	0.00530301230108753	0.00146796755942518	0.00164509915756198	0.00106562864779328	0.00243446301711815	0.00320399066960134	0.00281962507341656
k__Bacteria | p__Bacteroidetes | c__Bacteroidia | o__Flavobacteriales | f__Weeksellaceae	0.000229704789740909	0.00017929934998585	0.00024356628567355	0.000112872181165791	0.0101109711760093	0.00615252398038796	0.000117436705381177	0.000099328449665473	0.000309846644307715	0.0000617369534337694	0.026736667553588	0.0132879330913541
k__Bacteria | p__Bacteroidetes | c__Bacteroidia | o__Bacteroidales | f__Tannerellaceae	0.00748718801733083	0.00595144227965082	0.00124159399282371	0.000180199447124334	0.000663371591062107	0.000774263558523236	0.00641541600067609	0.00764001268885958	0.00275591969398471	0.000158421596794807	0.000654340582734005	0.000814410994676908
k__Bacteria | p__Actinobacteria | c__Actinobacteria | o__Bifidobacteriales | f__Bifidobacteriaceae	0.001263376343575	0.000434206859604288	0.000384161458704623	0.00160397310077704	0.00975255249546531	0.0023604147359583	0.00280275271184587	0.000461641365492702	0.00033079322973187	0.00272645128061373	0.0185615829331262	0.00237263169009872
k__Bacteria | p__Firmicutes | c__Clostridia | o__Clostridiales | f__Family XIII	0.00361587022471465	0.00344341161298127	0.000532677486554349	0.000653470522538792	0.00190892601129514	0.00264358529572511	0.00293631100656895	0.00482165157843173	0.000512608726341397	0.000732796803702648	0.00146051784204422	0.00130570814874468
k__Bacteria | p__Actinobacteria | c__Coriobacteriia | o__Coriobacteriales | f__Eggerthellaceae	0.00315250021782351	0.00327707366178958	0.000794065695569866	0.000716837361088009	0.00215051208326403	0.00263170401349714	0.00181104511728798	0.0032936912413063	0.00062084845916301	0.00049001751161729	0.00129664923431345	0.00192577090113071
k__Bacteria | p__ | c__ | o__ | f__	0.000564360905828957	0.000937541179444086	0.00238417730041426	0.00364953385769392	0.00109307796497398	0.000853472106709756	0.000875975867003827	0.00107249820771997	0.00373931009709016	0.00381920547649456	0.00133174474322002	0.000747359754732318
k__Bacteria | p__Proteobacteria | c__Alphaproteobacteria | o__Azospirillales | f__Azospirillaceae	0.0000910898304144983	0.000170658417456412	0.00121981164207241	0.00344557184611363	0.000601984966217554	0.00158219075002574	0.0000763859575996084	0.000135182963944949	0.0011689782453206	0.00454801059331082	0.000574635548343572	0.00272290859569599
k__Bacteria | p__Proteobacteria | c__Alphaproteobacteria | o__Sphingomonadales | f__Sphingomonadaceae	0.000186140088238323	0.000149056086132815	0.000873274243756386	0.00197625327725368	0.0026336842272018	0.000435647015025862	0.000274292902917207	0.000185009811601795	0.000814516038627103	0.00172521137419281	0.0052944226257968	0.000512896548268627
k__Bacteria | p__Proteobacteria | c__ | o__ | f__	0.00090891809044032	0.000874894418605656	0.000390102099818612	0.000560400478419631	0.000548519196191653	0.000366339535362656	0.000860187229015692	0.00130917791790112	0.000522526786041507	0.000541249777460768	0.000674276842699816	0.000344420591073939
k__Bacteria | p__Bacteroidetes | c__Bacteroidia | o__Bacteroidales | f__Rikenellaceae	0.00188318323313452	0.000723678099340481	0.000445548083549177	0.000128713890803095	0.000134654531917084	0.0000990106852331504	0.00156659765684586	0.000993682350931108	0.00109683430805616	0.00012469773064561	0.000238559908976255	0.000167975779751598
k__Bacteria | p__Firmicutes | c__Bacilli | o__Bacillales | f__Staphylococcaceae	0.000271289277538832	0.0000820888590296665	0.000431686587616536	0.00118020736797915	0.000663371591062107	0.000687134155518064	0.000616783760079998	0.000136655876703172	0.000315869620532737	0.00113203499130107	0.000612356875293628	0.00063142429509749
k__Bacteria | p__Actinobacteria | c__Actinobacteria | o__Corynebacteriales | f__Corynebacteriaceae	0.000136634745621748	0.0000561660614413507	0.000348517612020689	0.000520796204326371	0.000871294030051723	0.000653470522538792	0.000267526798213001	0.0000851964835972057	0.000261944041721909	0.000593887666156423	0.00209550334117481	0.000905843736289926
k__Bacteria | p__Proteobacteria | c__Gammaproteobacteria | o__Pasteurellales | f__Pasteurellaceae	0.000241586071968887	0.00017929934998585	0.000435647015025862	0.000970304715284873	0.000237625644559561	0.000338616543497374	0.000506602688844941	0.000236282504075432	0.000477872345077326	0.000816386179366644	0.000270175997464005	0.00047558870576732
k__Bacteria | p__Epsilonbacteraeota | c__Campylobacteria | o__Campylobacterales | f__Helicobacteraceae	0.00153268540740917	0.000177139116853491	0.000196041156761638	0.00022376414862692	0.0000673272659585422	0.0000653470522538792	0.00208413466526752	0.00020671072066831	0.00031931102980992	0.000414618938794549	0.00011938749466428	0.0000600509841975388
k__Bacteria | p__Bacteroidetes | c__Bacteroidia | o__Bacteroidales | f__Porphyromonadaceae	0.00168318164896356	0.0000388841963824736	0.0000613866248445532	0.0000930700441191613	0.0000356438466839341	0.0000336636329792711	0.0054331432252554	0.0000415304468552766	0.0000712576838134474	0.000118361918101801	0.0000501527793181177	0.0000644489664742629
k__Bacteria | p__Tenericutes | c__Mollicutes | o__Mycoplasmatales | f__Mycoplasmataceae	0.000207922438989616	0.000270029141544956	0.000213863080103605	0.000562380692124294	0.000304952910518103	0.000227724576036246	0.000390869397645024	0.000446492544561735	0.000487198427661714	0.00168223130167093	0.000536522649294377	0.000228475506057308
k__Bacteria | p__Proteobacteria | c__Alphaproteobacteria | o__Rhizobiales | f__Beijerinckiaceae	0.0000217823507512931	0.0000410444295148332	0.000354458253134678	0.00104159240865274	0.000152476455259052	0.000114852394870454	0.0000446956011213851	0.0000883321414618335	0.000311553877131604	0.0010062150121329	0.00018613242767951	0.000154276544507145
k__Bacteria | p__Bacteroidetes | c__Bacteroidia | o__Flavobacteriales | f__Flavobacteriaceae	0.000548519196191653	0.000326195202986306	0	0.00000198021370466301	0.000619806889559521	0	0.000466140485996642	0.000427209792825251	0	0.00000685966149264104	0.000840772291075937	0
k__Bacteria | p__Bacteroidetes | c__Bacteroidia | o__Bacteroidales | f__	0.000380201031295297	0.000416924994545411	0.000306933124222766	0.000328715474974059	0.0000237625644559561	0.00000990106852331504	0.000412327337203843	0.000733055944210106	0.000422468279667491	0.000392534828528429	0.0000365328572005707	0.0000342983074632052
k__Bacteria | p__Proteobacteria | c__Gammaproteobacteria | o__Pseudomonadales | f__Pseudomonadaceae	0.0000435647015025862	0.0000777683927649472	0.000136634745621748	0.000366339535362656	0.000631688171787499	0.000156436882668378	0.000136630832099882	0.0000986022789372191	0.000128615534921273	0.000350477992515399	0.000618113947770104	0.000201239176218978
k__Bacteria | p__Bacteroidetes | c__Bacteroidia | o__Bacteroidales | f__Marinifilaceae	0.000897036808212342	0.000246266577088999	0.000201981797875627	0.00000990106852331504	0.00000198021370466301	0.0000237625644559561	0.00103296364885359	0.000296275009360181	0.000566463217452353	0.000027671509941813	0.00000685966149264104	0.0000365328572005707
k__Bacteria | p__Verrucomicrobia | c__Verrucomicrobiae | o__Verrucomicrobiales | f__Akkermansiaceae	0.00000594064111398902	0.000410444295148332	0.00024356628567355	0.000180199447124334	0.00016435773748703	0.000291091414585462	0.0000205789844779231	0.000451249898887492	0.000340774636930928	0.000303034461889866	0.000426820102873138	0.000474940654087291
k__Bacteria | p__Firmicutes | c__Bacilli | o__Lactobacillales | f__Aerococcaceae	0.000174258806010345	0.00000864093252943858	0.0000217823507512931	0.0000316834192746081	0.000724758215906661	0.000271289277538832	0.000363967764683644	0.0000286587310389244	0.0000311615657284772	0.0000383606152109711	0.00161612438958773	0.000639823286291817
k__Bacteria | p__Proteobacteria | c__Gammaproteobacteria | o__Betaproteobacteriales | f__Neisseriaceae	0.0000891096167098353	0.0000388841963824736	0.000277229918652821	0.000455449152072492	0.0000851491893005093	0.000154456668963715	0.000217581164744649	0.0000738344805280964	0.000342158925083845	0.000443497142287683	0.000134214353265399	0.000220248454478052
k__Archaea | p__Euryarchaeota | c__Methanomicrobia | o__ | f__	0.0000633668385492162	0	0.0000198021370466301	0.00000396042740932601	0.000227724576036246	0.000724758215906661	0.000078702879691548	0	0.0000685966149264104	0.0000137193229852821	0.00078886107165372	0.000613198070792449
k__Bacteria | p__Actinobacteria | c__Actinobacteria | o__Micrococcales | f__Micrococcaceae	0.0000356438466839341	0.0000172818650588772	0.0000910898304144983	0.000100990898937813	0.00044752829725384	0.000300992483108777	0.0000958569222827347	0.0000499476546167363	0.000109050770955663	0.000105845912543357	0.000530460776727046	0.000289143257357845
k__Bacteria | p__Firmicutes | c__Clostridia | o__Clostridiales | f__Eubacteriaceae	0.000235645430854898	0.000298112172265631	0.0000534657700259012	0.0000257427781606191	0.000198021370466301	0.000178219233419671	0.000549719204530728	0.00087705199134835	0.000136740368374098	0.0000549940936879018	0.000184435504487436	0.000177099595985073
k__Bacteria | p__Patescibacteria | c__Saccharimonadia | o__Saccharimonadales | f__Saccharimonadaceae	0.0000871294030051723	0.000127453754809219	0.000106931540051802	0.0000356438466839341	0.000239605858264224	0.000198021370466301	0.000151760541641598	0.00012035814067702	0.000121799606915429	0.0000698326894048973	0.000455220548297041	0.000366777645025855
k__Bacteria | p__Actinobacteria | c__Actinobacteria | o__Micrococcales | f__Microbacteriaceae	0.0000277229918652821	0.0000129613987941579	0.000324755047564733	0.000156436882668378	0.000114852394870454	0.0000792085481865203	0.0000504928020549814	0.0000246114935093655	0.000594222507378626	0.000265665496380654	0.000156588344686733	0.000155106142948314
k__Bacteria | p__Proteobacteria | c__Gammaproteobacteria | o__Xanthomonadales | f__Xanthomonadaceae	0.00000990106852331504	0	0.0000475251289119122	0.000156436882668378	0.000350497825725352	0.0000514855563212382	0.0000236723836203603	0	0.0000599440366786485	0.000144527238433156	0.000580306132762647	0.0000893912022427703
k__Bacteria | p__Firmicutes | c__ | o__ | f__	0.0000376240603885971	0.000144735619868096	0.0000811887618911833	0.000134654531917084	0.0000297032055699451	0.000104951326347139	0.0000521186556452505	0.000208096727616138	0.000112582831735129	0.000180781098736283	0.0000487251106304639	0.000117053609865104
k__Bacteria | p__Firmicutes | c__Clostridia | o__Clostridiales | f__Family XI	0.000273269491243495	0.0000151216319265175	0.0000376240603885971	0.000122773249689106	0.000011881282227978	0.0000257427781606191	0.000874472938273059	0.0000356798324040372	0.0000411059689743039	0.000198768840550089	0.0000295407437924131	0.0000549940936879018
k__Bacteria | p__Actinobacteria | c__Actinobacteria | o__Micrococcales | f__Micrococcales Incertae Sedis	0	0.00000216023313235964	0	0.00000594064111398902	0.000306933124222766	0.000106931540051802	0	0.00000716468275973109	0	0.0000147703718962066	0.000642625182524457	0.000286139167331043
k__Bacteria | p__Bacteroidetes | c__Bacteroidia | o__Sphingobacteriales | f__Sphingobacteriaceae	0.0000178219233419671	0.0000172818650588772	0.0000138614959326411	0.00000594064111398902	0.00030297269681344	0.0000138614959326411	0.0000617369534337694	0.0000439330027677293	0.0000357636582711519	0.0000205789844779231	0.000222249567859066	0.0000357636582711519
k__Bacteria | p__Spirochaetes | c__Brachyspirae | o__Brachyspirales | f__Brachyspiraceae	0.000308913337927429	0.00000216023313235964	0	0.0000138614959326411	0.00000990106852331504	0	0.000625095475035806	0.00000716468275973109	0	0.0000480176304484873	0.0000342983074632052	0
k__Bacteria | p__Proteobacteria | c__Gammaproteobacteria | o__ | f__	0.0000475251289119122	0.0000518455951766315	0.0000376240603885971	0.000120793035984443	0	0.0000297032055699451	0.0000764978784766285	0.0000855572324948981	0.0000968999615193661	0.000175632179239302	0	0.0000465704379382521
k__Bacteria | p__Bacteroidetes | c__Bacteroidia | o__ | f__	0.0000732679070725313	0.0000734479265002279	0.000114852394870454	0.0000198021370466301	0	0.00000396042740932601	0.000134214353265399	0.000138335905494347	0.000272037887606866	0.0000317733014956881	0	0.0000137193229852821
k__Bacteria | p__Proteobacteria | c__Alphaproteobacteria | o__Rhizobiales | f__Rhizobiaceae	0.00000792085481865203	0.0000151216319265175	0.0000257427781606191	0.00011881282227978	0.0000574261974352272	0.0000237625644559561	0.0000184991313395319	0.0000501527793181177	0.0000754562764190514	0.000146482285078749	0.000065240590414985	0.0000417769205138195
k__Bacteria | p__Actinobacteria | c__Actinobacteria | o__Actinomycetales | f__Actinomycetaceae	0.0000356438466839341	0.0000129613987941579	0.0000297032055699451	0.000114852394870454	0.0000297032055699451	0.000011881282227978	0.0000925881061527191	0.0000429880965583866	0.0000507884546146198	0.000104237311290501	0.0000574293011345909	0.0000411579689558462
k__Bacteria | p__Actinobacteria | c__Actinobacteria | o__Streptosporangiales | f__Nocardiopsaceae	0.00000990106852331504	0	0.0000257427781606191	0.000112872181165791	0.0000435647015025862	0.0000356438466839341	0.0000342983074632052	0	0.0000435319583927347	0.000169585180474035	0.0000655349841457334	0.0000683467175022364
k__Bacteria | p__Deferribacteres | c__Deferribacteres | o__Deferribacterales | f__Deferribacteraceae	0.000166337951191693	0	0.0000396042740932601	0.00000594064111398902	0.00000198021370466301	0.00000594064111398902	0.0004323813329589	0	0.000122987923903213	0.0000205789844779231	0.00000685966149264104	0.0000147703718962066
k__Bacteria | p__Proteobacteria | c__Alphaproteobacteria | o__Rhodobacterales | f__Rhodobacteraceae	0.00000990106852331504	0.00000216023313235964	0	0.0000178219233419671	0.0000910898304144983	0.0000970304715284874	0.0000342983074632052	0.00000716468275973109	0	0.000054682067942992	0.000249806778988984	0.000146992449315536
k__Bacteria | p__Proteobacteria | c__Deltaproteobacteria | o__Desulfovibrionales | f__Desulfovibrionaceae	0.0000178219233419671	0.0000151216319265175	0.0000653470522538792	0.0000613866248445532	0.0000178219233419671	0.00000990106852331504	0.0000419302308290795	0.0000428685188676218	0.000071736330227582	0.000113942485824146	0.0000419302308290795	0.0000236723836203603
k__Archaea | p__Euryarchaeota | c__Thermoplasmata | o__Marine Group II | f__	0.0000613866248445532	0	0	0	0.00000792085481865203	0.000104951326347139	0.000102561793478379	0	0	0	0.0000274386459705642	0.000123871680831314
k__Bacteria | p__Actinobacteria | c__Actinobacteria | o__Propionibacteriales | f__Propionibacteriaceae	0.00000792085481865203	0	0.0000534657700259012	0.0000732679070725313	0	0.0000396042740932601	0.0000184991313395319	0	0.000110589379160423	0.000112125949910826	0	0.0000732995252848262
k__Bacteria | p__Firmicutes | c__Bacilli | o__Lactobacillales | f__Carnobacteriaceae	0	0.0000712876933678683	0	0.0000178219233419671	0.0000693074796632053	0.0000158417096373041	0	0.000152154652411493	0	0.0000419302308290795	0.00017119194494169	0.0000548772919411283
k__Bacteria | p__Firmicutes | c__Clostridia | o__Clostridiales | f__Christensenellaceae	0.0000138614959326411	0.000108011656617982	0.00000594064111398902	0.0000158417096373041	0.0000257427781606191	0	0.0000480176304484873	0.000159886441469247	0.0000205789844779231	0.0000292496948837613	0.0000754562764190514	0
k__Archaea | p__Euryarchaeota | c__Methanobacteria | o__Methanobacteriales | f__Methanobacteriaceae	0.00000594064111398902	0	0	0.0000871294030051723	0.0000178219233419671	0.0000495053426165752	0.0000205789844779231	0	0	0.000266605794362939	0.0000617369534337694	0.000094757274707929
k__Bacteria | p__Spirochaetes | c__Spirochaetia | o__Spirochaetales | f__Spirochaetaceae	0	0.00000216023313235964	0.0000257427781606191	0.000106931540051802	0.00000990106852331504	0.00000198021370466301	0	0.00000716468275973109	0.0000603352508002145	0.000223717147468401	0.0000342983074632052	0.00000685966149264104
k__Bacteria | p__Proteobacteria | c__Alphaproteobacteria | o__Rhizobiales | f__Xanthobacteraceae	0.0000158417096373041	0	0.00000990106852331504	0.0000495053426165752	0.0000415844877979232	0.0000277229918652821	0.0000383606152109711	0	0.0000236723836203603	0.000086842536217809	0.0000745436952860629	0.0000623231314569544
k__Bacteria | p__Proteobacteria | c__Gammaproteobacteria | o__Xanthomonadales | f__Rhodanobacteraceae	0	0	0.0000712876933678683	0.0000435647015025862	0.0000277229918652821	0	0	0	0.000128565635584799	0.000069340903783102	0.0000562629114775852	0
k__Bacteria | p__Actinobacteria | c__Actinobacteria | o__Corynebacteriales | f__Dietziaceae	0.00000990106852331504	0.0000108011656617982	0.0000158417096373041	0.0000297032055699451	0.0000336636329792711	0.0000277229918652821	0.0000342983074632052	0.0000358234137986555	0.0000421845098780312	0.0000465704379382521	0.0000530944406163524	0.0000589365021206732
k__Bacteria | p__Deinococcus-Thermus | c__Deinococci | o__Deinococcales | f__Trueperaceae	0	0	0.0000178219233419671	0.0000910898304144983	0.00000396042740932601	0.000011881282227978	0	0	0.0000617369534337694	0.000156915821540807	0.0000137193229852821	0.0000237625644559561
k__Bacteria | p__Firmicutes | c__Clostridia | o__Clostridiales | f__	0.00000990106852331504	0.0000345637301177543	0.0000277229918652821	0.0000178219233419671	0.00000594064111398902	0.0000237625644559561	0.0000188427978304484	0.000099328449665473	0.0000822119379486079	0.000036708075746342	0.0000205789844779231	0.0000526494507907704
k__Bacteria | p__Proteobacteria | c__Gammaproteobacteria | o__Vibrionales | f__Vibrionaceae	0.0000732679070725313	0.0000453648957795525	0	0	0	0	0.0000832203938236921	0.000066750854236711	0	0	0	0
k__Bacteria | p__Firmicutes | c__Bacilli | o__Bacillales | f__Bacillaceae	0	0.00000648069939707893	0.00000990106852331504	0.0000594064111398902	0.0000237625644559561	0.0000178219233419671	0	0.0000214940482791933	0.0000342983074632052	0.0000683467175022364	0.0000379119376098408	0.0000487251106304639
k__Bacteria | p__Proteobacteria | c__Gammaproteobacteria | o__Cardiobacteriales | f__Cardiobacteriaceae	0.0000851491893005093	0.00000216023313235964	0	0.00000396042740932601	0.00000594064111398902	0.0000158417096373041	0.000294965444183565	0.00000716468275973109	0	0.00000924956566976597	0.0000205789844779231	0.0000292496948837613
k__Bacteria | p__Synergistetes | c__Synergistia | o__Synergistales | f__Synergistaceae	0.00000990106852331504	0	0	0.0000554459837305642	0.00000198021370466301	0.0000455449152072492	0.0000342983074632052	0	0	0.0000610751559757162	0.00000685966149264104	0.0000787843667329006
k__Bacteria | p__Epsilonbacteraeota | c__Campylobacteria | o__Campylobacterales | f__Campylobacteraceae	0.0000613866248445532	0.00000216023313235964	0.00000198021370466301	0.00000396042740932601	0.00000396042740932601	0.0000257427781606191	0.000113942485824146	0.00000716468275973109	0.00000685966149264104	0.0000137193229852821	0.0000137193229852821	0.0000435319583927347
k__Bacteria | p__Proteobacteria | c__Gammaproteobacteria | o__Betaproteobacteriales | f__Rhodocyclaceae	0.0000138614959326411	0	0	0.0000732679070725313	0	0.00000990106852331504	0.0000480176304484873	0	0	0.000253807475227718	0	0.0000342983074632052
k__Bacteria | p__Firmicutes | c__Bacilli | o__Bacillales | f__Family XI	0	0	0.0000475251289119122	0.0000316834192746081	0.00000792085481865203	0.00000396042740932601	0	0	0.0000966568548353453	0.0000499819005272503	0.0000274386459705642	0.00000924956566976597
k__Bacteria | p__Proteobacteria | c__Alphaproteobacteria | o__Reyranellales | f__Reyranellaceae	0	0.00000648069939707893	0.000011881282227978	0.0000316834192746081	0.00000594064111398902	0.0000316834192746081	0	0.0000214940482791933	0.0000295407437924131	0.0000593703963374653	0.0000205789844779231	0.000088525640360661
k__Bacteria | p__Tenericutes | c__Mollicutes | o__Anaeroplasmatales | f__Anaeroplasmataceae	0.0000495053426165752	0.00000648069939707893	0.00000792085481865203	0.000011881282227978	0.00000594064111398902	0.00000396042740932601	0.0000903195341291823	0.0000214940482791933	0.0000184991313395319	0.0000295407437924131	0.0000205789844779231	0.0000137193229852821
k__Bacteria | p__Actinobacteria | c__Actinobacteria | o__ | f__	0	0.00000648069939707893	0.00000396042740932601	0.0000653470522538792	0.00000594064111398902	0.00000198021370466301	0	0.0000214940482791933	0.0000137193229852821	0.0000983024762186001	0.0000147703718962066	0.00000685966149264104
k__Bacteria | p__Fusobacteria | c__Fusobacteriia | o__Fusobacteriales | f__Leptotrichiaceae	0.0000336636329792711	0.00000432046626471929	0.00000792085481865203	0.0000316834192746081	0.00000396042740932601	0	0.0000603352508002145	0.0000143293655194622	0.0000274386459705642	0.0000610751559757162	0.0000137193229852821	0
k__Bacteria | p__Proteobacteria | c__Gammaproteobacteria | o__Betaproteobacteriales | f__	0.00000198021370466301	0.00000432046626471929	0.00000198021370466301	0.0000435647015025862	0.00000594064111398902	0.0000217823507512931	0.00000685966149264104	0.0000143293655194622	0.00000685966149264104	0.000051499402107779	0.0000205789844779231	0.0000446956011213851
k__Bacteria | p__Chloroflexi | c__OLB14 | o__ | f__	0	0	0.0000653470522538792	0	0.00000990106852331504	0	0	0	0.000132546631055025	0	0.0000236723836203603	0
k__Bacteria | p__Actinobacteria | c__Coriobacteriia | o__Coriobacteriales | f__Atopobiaceae	0.0000138614959326411	0.00000864093252943858	0.00000594064111398902	0.0000316834192746081	0.000011881282227978	0	0.0000294682510603366	0.0000286587310389244	0.0000205789844779231	0.0000711675792246395	0.0000411579689558462	0
k__Bacteria | p__Tenericutes | c__Mollicutes | o__Mollicutes RF39 | f__	0	0.00000216023313235964	0	0.0000594064111398902	0.00000396042740932601	0	0	0.00000716468275973109	0	0.00010107028806959	0.0000137193229852821	0
k__Bacteria | p__Patescibacteria | c__Saccharimonadia | o__Saccharimonadales | f__	0	0	0.0000237625644559561	0.0000237625644559561	0	0.0000158417096373041	0	0	0.0000496383782398682	0.0000496383782398682	0	0.0000383606152109711
k__Bacteria | p__Firmicutes | c__Bacilli | o__Lactobacillales | f__Leuconostocaceae	0.0000554459837305642	0	0	0	0	0.00000198021370466301	0.000164423875897216	0	0	0	0	0.00000685966149264104
k__Bacteria | p__Actinobacteria | c__Actinobacteria | o__Streptomycetales | f__Streptomycetaceae	0	0	0.0000138614959326411	0.0000198021370466301	0.0000217823507512931	0	0	0	0.0000342983074632052	0.0000390239603117338	0.0000342983074632052	0
k__Bacteria | p__Firmicutes | c__Bacilli | o__Bacillales | f__Family XII	0	0	0.0000475251289119122	0	0	0.00000594064111398902	0	0	0.000164631875823385	0	0	0.0000205789844779231
k__Bacteria | p__Firmicutes | c__Bacilli | o__Bacillales | f__	0.00000792085481865203	0	0	0.0000178219233419671	0.0000138614959326411	0.000011881282227978	0.0000274386459705642	0	0	0.0000419302308290795	0.0000480176304484873	0.0000295407437924131
k__Bacteria | p__Chloroflexi | c__JG30-KF-CM66 | o__ | f__	0	0	0.0000336636329792711	0	0.0000158417096373041	0	0	0	0.0000740831892863553	0	0.0000309549674347803	0
k__Bacteria | p__Bacteroidetes | c__Bacteroidia | o__Bacteroidales | f__Barnesiellaceae	0	0	0	0	0.0000138614959326411	0.0000336636329792711	0	0	0	0	0.0000480176304484873	0.0000530944406163524
k__Bacteria | p__Planctomycetes | c__Phycisphaerae | o__Tepidisphaerales | f__WD2101 soil group	0	0	0.00000396042740932601	0.0000297032055699451	0.00000594064111398902	0.00000396042740932601	0	0	0.0000137193229852821	0.0000419302308290795	0.0000147703718962066	0.0000137193229852821
k__Archaea | p__Thaumarchaeota | c__Nitrososphaeria | o__Nitrososphaerales | f__Nitrososphaeraceae	0	0	0.0000376240603885971	0.00000396042740932601	0	0	0	0	0.000067559830609478	0.0000137193229852821	0	0
k__Bacteria | p__Actinobacteria | c__Actinobacteria | o__Corynebacteriales | f__Mycobacteriaceae	0	0.0000108011656617982	0.00000990106852331504	0.0000138614959326411	0.00000594064111398902	0	0	0.0000358234137986555	0.0000236723836203603	0.0000236723836203603	0.0000205789844779231	0
k__Bacteria | p__Proteobacteria | c__Alphaproteobacteria | o__Acetobacterales | f__Acetobacteraceae	0.00000198021370466301	0	0	0.0000198021370466301	0.00000594064111398902	0.000011881282227978	0.00000685966149264104	0	0	0.0000415716272787358	0.0000205789844779231	0.0000411579689558462
k__Bacteria | p__Proteobacteria | c__Gammaproteobacteria | o__Betaproteobacteriales | f__SC-I-84	0	0	0.00000396042740932601	0.0000178219233419671	0.000011881282227978	0.00000594064111398902	0	0	0.00000924956566976597	0.0000322410724187899	0.0000411579689558462	0.0000205789844779231
k__Bacteria | p__Proteobacteria | c__Gammaproteobacteria | o__Salinisphaerales | f__Solimonadaceae	0	0	0	0.0000336636329792711	0.00000198021370466301	0.00000396042740932601	0	0	0	0.000066795698618146	0.00000685966149264104	0.0000137193229852821
k__Archaea | p__Nanoarchaeaeota | c__Woesearchaeia | o__ | f__	0.0000316834192746081	0	0	0	0	0	0.0000659254641699936	0	0	0	0	0
k__Bacteria | p__Actinobacteria | c__Actinobacteria | o__Micrococcales | f__Promicromonosporaceae	0	0	0.00000198021370466301	0.0000158417096373041	0	0.0000138614959326411	0	0	0.00000685966149264104	0.0000383606152109711	0	0.0000480176304484873
k__Bacteria | p__Chloroflexi | c__Anaerolineae | o__SBR1031 | f__	0	0	0	0.0000297032055699451	0	0	0	0	0	0.0000476599522435322	0	0
k__Bacteria | p__Actinobacteria | c__Actinobacteria | o__Corynebacteriales | f__Nocardiaceae	0	0	0.00000594064111398902	0.0000138614959326411	0.00000198021370466301	0.00000594064111398902	0	0	0.0000205789844779231	0.0000327674920728667	0.00000685966149264104	0.0000205789844779231
k__Bacteria | p__Actinobacteria | c__Actinobacteria | o__Propionibacteriales | f__Nocardioidaceae	0	0	0.00000990106852331504	0.00000396042740932601	0.00000792085481865203	0.00000396042740932601	0	0	0.0000236723836203603	0.0000137193229852821	0.0000274386459705642	0.0000137193229852821
k__Bacteria | p__Actinobacteria | c__Thermoleophilia | o__Gaiellales | f__	0	0	0.00000792085481865203	0.00000990106852331504	0	0.00000792085481865203	0	0	0.0000184991313395319	0.000027671509941813	0	0.0000210922549390156
k__Bacteria | p__Bacteroidetes | c__Bacteroidia | o__Chitinophagales | f__Chitinophagaceae	0	0	0.00000396042740932601	0.00000198021370466301	0.0000198021370466301	0	0	0	0.00000924956566976597	0.00000685966149264104	0.0000553430198836259	0
k__Bacteria | p__Cyanobacteria | c__Melainabacteria | o__Obscuribacterales | f__	0	0	0	0.0000237625644559561	0	0.00000198021370466301	0	0	0	0.0000405295661156496	0	0.00000685966149264104
k__Bacteria | p__Proteobacteria | c__Gammaproteobacteria | o__Betaproteobacteriales | f__Nitrosomonadaceae	0	0	0.00000396042740932601	0.0000158417096373041	0.00000396042740932601	0.00000198021370466301	0	0	0.0000137193229852821	0.0000383606152109711	0.0000137193229852821	0.00000685966149264104
k__Bacteria | p__Acidobacteria | c__Acidobacteriia | o__Acidobacteriales | f__	0	0	0	0.0000138614959326411	0	0.00000990106852331504	0	0	0	0.000027671509941813	0	0.0000342983074632052
k__Bacteria | p__Actinobacteria | c__Thermoleophilia | o__Solirubrobacterales | f__Solirubrobacteraceae	0	0	0	0.0000217823507512931	0	0.00000198021370466301	0	0	0	0.0000511242497076781	0	0.00000685966149264104
k__Bacteria | p__Firmicutes | c__Clostridia | o__Clostridiales | f__Clostridiales vadinBB60 group	0	0	0	0.00000396042740932601	0.0000178219233419671	0	0	0	0	0.0000137193229852821	0.0000419302308290795	0
k__Bacteria | p__Firmicutes | c__Bacilli | o__Bacillales | f__Listeriaceae	0	0	0	0.0000198021370466301	0	0	0	0	0	0.0000685966149264104	0	0
k__Bacteria | p__Proteobacteria | c__Deltaproteobacteria | o__Desulfovibrionales | f__Desulfomicrobiaceae	0.0000138614959326411	0	0	0.00000594064111398902	0	0	0.0000480176304484873	0	0	0.0000205789844779231	0	0
k__Bacteria | p__Actinobacteria | c__Actinobacteria | o__Micrococcales | f__Intrasporangiaceae	0	0	0.000011881282227978	0.00000792085481865203	0	0	0	0	0.0000411579689558462	0.0000274386459705642	0	0
k__Bacteria | p__Chloroflexi | c__TK10 | o__ | f__	0	0	0.0000198021370466301	0	0	0	0	0	0.0000427886147555317	0	0	0
k__Bacteria | p__Firmicutes | c__Bacilli | o__Bacillales | f__Paenibacillaceae	0	0	0.0000138614959326411	0.00000198021370466301	0.00000396042740932601	0	0	0	0.0000327674920728667	0.00000685966149264104	0.0000137193229852821	0
k__Bacteria | p__Proteobacteria | c__Gammaproteobacteria | o__Oceanospirillales | f__Halomonadaceae	0	0	0	0.0000198021370466301	0	0	0	0	0	0.0000390239603117338	0	0
k__Bacteria | p__Acidobacteria | c__Subgroup 6 | o__ | f__	0	0	0.00000594064111398902	0.000011881282227978	0	0	0	0	0.0000205789844779231	0.0000295407437924131	0	0
k__Bacteria | p__Actinobacteria | c__Actinobacteria | o__Micromonosporales | f__Micromonosporaceae	0	0	0	0.0000178219233419671	0	0	0	0	0	0.0000443111156886197	0	0
k__Bacteria | p__Kiritimatiellaeota | c__Kiritimatiellae | o__WCHB1-41 | f__	0	0	0	0.0000178219233419671	0	0	0	0	0	0.0000380808112189638	0	0
k__Bacteria | p__Proteobacteria | c__Alphaproteobacteria | o__ | f__	0.00000198021370466301	0	0	0.000011881282227978	0.00000396042740932601	0	0.00000685966149264104	0	0	0.0000277486970092979	0.0000137193229852821	0
k__Archaea | p__Thaumarchaeota | c__Nitrososphaeria | o__Nitrosopumilales | f__Nitrosopumilaceae	0	0	0.00000990106852331504	0	0.00000198021370466301	0.00000396042740932601	0	0	0.0000342983074632052	0	0.00000685966149264104	0.0000137193229852821
k__Bacteria | p__Actinobacteria | c__Actinobacteria | o__Frankiales | f__Sporichthyaceae	0	0	0	0	0.0000158417096373041	0	0	0	0	0	0.0000421845098780312	0
k__Bacteria | p__Firmicutes | c__Bacilli | o__Lactobacillales | f__	0.00000792085481865203	0	0	0.00000594064111398902	0.00000198021370466301	0	0.0000274386459705642	0	0	0.0000147703718962066	0.00000685966149264104	0
k__Bacteria | p__Chloroflexi | c__AD3 | o__ | f__	0	0	0.00000990106852331504	0	0	0.00000396042740932601	0	0	0.0000342983074632052	0	0	0.0000137193229852821
k__Bacteria | p__Actinobacteria | c__Actinobacteria | o__Catenulisporales | f__Actinospicaceae	0	0	0	0.00000594064111398902	0.00000792085481865203	0	0	0	0	0.0000205789844779231	0.0000184991313395319	0
k__Archaea | p__Euryarchaeota | c__Thermoplasmata | o__ | f__	0	0	0	0.000011881282227978	0	0	0	0	0	0.0000295407437924131	0	0
k__Bacteria | p__Actinobacteria | c__Actinobacteria | o__Frankiales | f__Acidothermaceae	0	0	0	0.00000594064111398902	0.00000594064111398902	0	0	0	0	0.0000205789844779231	0.0000205789844779231	0
k__Bacteria | p__Actinobacteria | c__Actinobacteria | o__Pseudonocardiales | f__Pseudonocardiaceae	0	0	0	0.000011881282227978	0	0	0	0	0	0.0000343606114336536	0	0
k__Bacteria | p__Armatimonadetes | c__Fimbriimonadia | o__Fimbriimonadales | f__Fimbriimonadaceae	0	0	0.00000396042740932601	0.00000396042740932601	0.00000396042740932601	0	0	0	0.0000137193229852821	0.0000137193229852821	0.0000137193229852821	0
k__Bacteria | p__Proteobacteria | c__Alphaproteobacteria | o__Micavibrionales | f__Micavibrionaceae	0	0	0	0.000011881282227978	0	0	0	0	0	0.0000411579689558462	0	0
k__Bacteria | p__Proteobacteria | c__Gammaproteobacteria | o__Alteromonadales | f__Shewanellaceae	0	0.0000108011656617982	0	0	0	0	0	0.0000358234137986555	0	0	0	0
k__Bacteria | p__Proteobacteria | c__Alphaproteobacteria | o__Micropepsales | f__Micropepsaceae	0	0	0	0	0.00000990106852331504	0	0	0	0	0	0.0000342983074632052	0
k__Bacteria | p__Firmicutes | c__Bacilli | o__ | f__	0	0	0.00000198021370466301	0.00000396042740932601	0.00000396042740932601	0	0	0	0.00000685966149264104	0.0000137193229852821	0.0000137193229852821	0
k__Bacteria | p__Gemmatimonadetes | c__BD2-11 terrestrial group | o__ | f__	0	0.00000864093252943858	0	0	0	0	0	0.0000286587310389244	0	0	0	0
k__Bacteria | p__Proteobacteria | c__Deltaproteobacteria | o__Myxococcales | f__Haliangiaceae	0	0.00000864093252943858	0	0	0	0	0	0.0000286587310389244	0	0	0	0
k__Bacteria | p__FBP | c__ | o__ | f__	0	0.00000648069939707893	0	0	0.00000198021370466301	0	0	0.0000214940482791933	0	0	0.00000685966149264104	0
k__Bacteria | p__Acidobacteria | c__Acidobacteriia | o__Acidobacteriales | f__Koribacteraceae	0	0	0.00000792085481865203	0	0	0	0	0	0.0000274386459705642	0	0	0
k__Bacteria | p__Actinobacteria | c__Actinobacteria | o__Frankiales | f__Geodermatophilaceae	0	0	0.00000792085481865203	0	0	0	0	0	0.0000184991313395319	0	0	0
k__Bacteria | p__Actinobacteria | c__Actinobacteria | o__Kineosporiales | f__Kineosporiaceae	0	0	0	0	0.00000198021370466301	0.00000594064111398902	0	0	0	0	0.00000685966149264104	0.0000205789844779231
k__Bacteria | p__Actinobacteria | c__Actinobacteria | o__Micrococcales | f__	0	0	0	0	0	0.00000792085481865203	0	0	0	0	0	0.0000274386459705642
k__Bacteria | p__Actinobacteria | c__Actinobacteria | o__Micrococcales | f__Brevibacteriaceae	0	0	0	0.00000792085481865203	0	0	0	0	0	0.0000184991313395319	0	0
k__Bacteria | p__Latescibacteria | c__ | o__ | f__	0	0	0	0.00000792085481865203	0	0	0	0	0	0.0000274386459705642	0	0
k__Bacteria | p__Patescibacteria | c__Saccharimonadia | o__Saccharimonadales | f__TM7 phylum sp. oral clone FR058	0	0	0	0.00000792085481865203	0	0	0	0	0	0.0000274386459705642	0	0
k__Bacteria | p__Planctomycetes | c__Planctomycetacia | o__Gemmatales | f__Gemmataceae	0	0	0.00000594064111398902	0.00000198021370466301	0	0	0	0	0.0000205789844779231	0.00000685966149264104	0	0
k__Bacteria | p__Proteobacteria | c__Alphaproteobacteria | o__Elsterales | f__	0	0	0.00000594064111398902	0.00000198021370466301	0	0	0	0	0.0000147703718962066	0.00000685966149264104	0	0
k__Bacteria | p__Proteobacteria | c__Deltaproteobacteria | o__NB1-j | f__	0	0	0	0.00000198021370466301	0.00000594064111398902	0	0	0	0	0.00000685966149264104	0.0000205789844779231	0
k__Bacteria | p__Proteobacteria | c__Gammaproteobacteria | o__Beggiatoales | f__Beggiatoaceae	0	0	0.00000396042740932601	0.00000396042740932601	0	0	0	0	0.0000137193229852821	0.0000137193229852821	0	0
k__Bacteria | p__Proteobacteria | c__Gammaproteobacteria | o__Gammaproteobacteria Incertae Sedis | f__	0	0	0	0.00000396042740932601	0	0.00000396042740932601	0	0	0	0.0000137193229852821	0	0.0000137193229852821
k__Bacteria | p__Proteobacteria | c__Gammaproteobacteria | o__Legionellales | f__Legionellaceae	0	0	0	0	0.00000792085481865203	0	0	0	0	0	0.0000274386459705642	0
k__Bacteria | p__Thermotogae | c__Thermotogae | o__Petrotogales | f__Petrotogaceae	0	0	0	0	0	0.00000792085481865203	0	0	0	0	0	0.0000274386459705642
k__Archaea | p__Thaumarchaeota | c__Nitrososphaeria | o__Nitrosotaleales | f__Nitrosotaleaceae	0	0	0.00000594064111398902	0	0	0	0	0	0.0000205789844779231	0	0	0
k__Bacteria | p__Acidobacteria | c__Acidobacteriia | o__Acidobacteriales | f__Acidobacteriaceae (Subgroup 1)	0	0	0	0.00000594064111398902	0	0	0	0	0	0.0000205789844779231	0	0
k__Bacteria | p__Acidobacteria | c__Acidobacteriia | o__Solibacterales | f__Solibacteraceae (Subgroup 3)	0	0	0.00000594064111398902	0	0	0	0	0	0.0000205789844779231	0	0	0
k__Bacteria | p__Armatimonadetes | c__Armatimonadia | o__Armatimonadales | f__Armatimonadaceae	0	0	0	0	0.00000594064111398902	0	0	0	0	0	0.0000205789844779231	0
k__Bacteria | p__Bacteroidetes | c__Bacteroidia | o__Bacteroidales | f__Bacteroidales RF16 group	0	0	0	0.00000594064111398902	0	0	0	0	0	0.0000205789844779231	0	0
k__Bacteria | p__Cloacimonetes | c__Cloacimonadia | o__MSBL2 | f__	0	0	0	0.00000594064111398902	0	0	0	0	0	0.0000205789844779231	0	0
k__Bacteria | p__Deinococcus-Thermus | c__Deinococci | o__Deinococcales | f__Deinococcaceae	0	0	0	0.00000594064111398902	0	0	0	0	0	0.0000147703718962066	0	0
k__Bacteria | p__Gemmatimonadetes | c__S0134 terrestrial group | o__ | f__	0	0	0	0	0.00000198021370466301	0.00000396042740932601	0	0	0	0	0.00000685966149264104	0.0000137193229852821
k__Bacteria | p__Planctomycetes | c__Planctomycetacia | o__Pirellulales | f__Pirellulaceae	0	0	0	0	0	0.00000594064111398902	0	0	0	0	0	0.0000205789844779231
k__Bacteria | p__Proteobacteria | c__Alphaproteobacteria | o__Rhizobiales | f__Devosiaceae	0	0	0	0.00000594064111398902	0	0	0	0	0	0.0000205789844779231	0	0
k__Bacteria | p__Proteobacteria | c__Alphaproteobacteria | o__Rhizobiales | f__Hyphomicrobiaceae	0	0	0	0	0	0.00000594064111398902	0	0	0	0	0	0.0000205789844779231
k__Bacteria | p__Proteobacteria | c__Deltaproteobacteria | o__Desulfobacterales | f__Desulfobulbaceae	0.00000594064111398902	0	0	0	0	0	0.0000205789844779231	0	0	0	0	0
k__Bacteria | p__Proteobacteria | c__Deltaproteobacteria | o__Myxococcales | f__P3OB-42	0	0	0	0.00000594064111398902	0	0	0	0	0	0.0000205789844779231	0	0
k__Bacteria | p__Proteobacteria | c__Gammaproteobacteria | o__Cellvibrionales | f__Cellvibrionaceae	0	0	0	0.00000594064111398902	0	0	0	0	0	0.0000147703718962066	0	0
k__Bacteria | p__Proteobacteria | c__Gammaproteobacteria | o__Cellvibrionales | f__Microbulbiferaceae	0	0	0	0.00000594064111398902	0	0	0	0	0	0.0000147703718962066	0	0
k__Bacteria | p__Proteobacteria | c__Gammaproteobacteria | o__Methylococcales | f__Methylococcaceae	0	0	0.00000594064111398902	0	0	0	0	0	0.0000147703718962066	0	0	0
k__Bacteria | p__Proteobacteria | c__Gammaproteobacteria | o__WD260 | f__	0	0	0	0.00000594064111398902	0	0	0	0	0	0.0000147703718962066	0	0
k__Bacteria | p__Verrucomicrobia | c__Verrucomicrobiae | o__Pedosphaerales | f__Pedosphaeraceae	0.00000198021370466301	0	0	0	0.00000396042740932601	0	0.00000685966149264104	0	0	0	0.0000137193229852821	0
k__Bacteria | p__Cyanobacteria | c__ | o__ | f__	0	0.00000432046626471929	0	0	0	0	0	0.0000143293655194622	0	0	0	0
k__Archaea | p__Euryarchaeota | c__Methanobacteria | o__Methanobacteriales | f__Methanothermobacteraceae	0	0	0	0	0.00000396042740932601	0	0	0	0	0	0.0000137193229852821	0
k__Archaea | p__Euryarchaeota | c__Methanomicrobia | o__Methanomicrobiales | f__Methanomicrobiaceae	0.00000396042740932601	0	0	0	0	0	0.0000137193229852821	0	0	0	0	0
k__Bacteria | p__Acidobacteria | c__Acidobacteriia | o__Subgroup 2 | f__	0	0	0	0.00000396042740932601	0	0	0	0	0	0.0000137193229852821	0	0
k__Bacteria | p__Actinobacteria | c__Actinobacteria | o__Micrococcales | f__Demequinaceae	0	0	0	0.00000396042740932601	0	0	0	0	0	0.0000137193229852821	0	0
k__Bacteria | p__Actinobacteria | c__Actinobacteria | o__Micrococcales | f__Dermacoccaceae	0	0	0	0	0	0.00000396042740932601	0	0	0	0	0	0.0000137193229852821
k__Bacteria | p__Actinobacteria | c__Coriobacteriia | o__Coriobacteriales | f__	0	0	0	0	0.00000396042740932601	0	0	0	0	0	0.0000137193229852821	0
k__Bacteria | p__Armatimonadetes | c__ | o__ | f__	0	0	0	0	0	0.00000396042740932601	0	0	0	0	0	0.0000137193229852821
k__Bacteria | p__Cyanobacteria | c__Melainabacteria | o__Vampirovibrionales | f__	0	0	0.00000396042740932601	0	0	0	0	0	0.0000137193229852821	0	0	0
k__Bacteria | p__Elusimicrobia | c__Elusimicrobia | o__Elusimicrobiales | f__Elusimicrobiaceae	0	0	0.00000396042740932601	0	0	0	0	0	0.0000137193229852821	0	0	0
k__Bacteria | p__Firmicutes | c__Bacilli | o__Bacillales | f__Alicyclobacillaceae	0	0	0.00000396042740932601	0	0	0	0	0	0.0000137193229852821	0	0	0
k__Bacteria | p__Gemmatimonadetes | c__Gemmatimonadetes | o__Gemmatimonadales | f__Gemmatimonadaceae	0	0	0.00000396042740932601	0	0	0	0	0	0.0000137193229852821	0	0	0
k__Bacteria | p__Nitrospirae | c__Nitrospira | o__Nitrospirales | f__Nitrospiraceae	0	0	0	0.00000396042740932601	0	0	0	0	0	0.0000137193229852821	0	0
k__Bacteria | p__Patescibacteria | c__Gracilibacteria | o__Absconditabacteriales (SR1) | f__	0	0	0.00000396042740932601	0	0	0	0	0	0.0000137193229852821	0	0	0
k__Bacteria | p__Planctomycetes | c__Planctomycetacia | o__Isosphaerales | f__Isosphaeraceae	0	0	0.00000396042740932601	0	0	0	0	0	0.0000137193229852821	0	0	0
k__Bacteria | p__Proteobacteria | c__Alphaproteobacteria | o__Parvibaculales | f__Parvibaculaceae	0	0	0	0.00000396042740932601	0	0	0	0	0	0.0000137193229852821	0	0
k__Bacteria | p__Proteobacteria | c__Alphaproteobacteria | o__Rhizobiales | f__	0	0	0	0.00000396042740932601	0	0	0	0	0	0.0000137193229852821	0	0
k__Bacteria | p__Proteobacteria | c__Deltaproteobacteria | o__Desulfarculales | f__Desulfarculaceae	0	0	0	0.00000396042740932601	0	0	0	0	0	0.0000137193229852821	0	0
k__Bacteria | p__Proteobacteria | c__Deltaproteobacteria | o__Myxococcales | f__Polyangiaceae	0	0	0	0.00000396042740932601	0	0	0	0	0	0.0000137193229852821	0	0
k__Bacteria | p__Proteobacteria | c__Deltaproteobacteria | o__Bdellovibrionales | f__Bdellovibrionaceae	0	0.00000216023313235964	0	0	0	0	0	0.00000716468275973109	0	0	0	0
k__Bacteria | p__Acidobacteria | c__Blastocatellia (Subgroup 4) | o__Pyrinomonadales | f__Pyrinomonadaceae	0	0	0	0	0	0.00000198021370466301	0	0	0	0	0	0.00000685966149264104
k__Bacteria | p__Actinobacteria | c__Acidimicrobiia | o__Actinomarinales | f__	0	0	0	0.00000198021370466301	0	0	0	0	0	0.00000685966149264104	0	0
k__Bacteria | p__Actinobacteria | c__Actinobacteria | o__Micrococcales | f__Cellulomonadaceae	0	0	0	0	0	0.00000198021370466301	0	0	0	0	0	0.00000685966149264104
k__Bacteria | p__Actinobacteria | c__Nitriliruptoria | o__Euzebyales | f__Euzebyaceae	0.00000198021370466301	0	0	0	0	0	0.00000685966149264104	0	0	0	0	0
k__Bacteria | p__Chloroflexi | c__Chloroflexia | o__Thermomicrobiales | f__JG30-KF-CM45	0	0	0.00000198021370466301	0	0	0	0	0	0.00000685966149264104	0	0	0
k__Bacteria | p__Chloroflexi | c__KD4-96 | o__ | f__	0	0	0	0.00000198021370466301	0	0	0	0	0	0.00000685966149264104	0	0
k__Bacteria | p__Elusimicrobia | c__Lineage IIa | o__ | f__	0	0	0.00000198021370466301	0	0	0	0	0	0.00000685966149264104	0	0	0
k__Bacteria | p__Proteobacteria | c__Alphaproteobacteria | o__Acetobacterales | f__	0	0	0	0.00000198021370466301	0	0	0	0	0	0.00000685966149264104	0	0
k__Bacteria | p__Proteobacteria | c__Alphaproteobacteria | o__Elsterales | f__Elsteraceae	0	0	0	0.00000198021370466301	0	0	0	0	0	0.00000685966149264104	0	0
k__Bacteria | p__Proteobacteria | c__Alphaproteobacteria | o__Micavibrionales | f__	0	0	0.00000198021370466301	0	0	0	0	0	0.00000685966149264104	0	0	0
k__Bacteria | p__Proteobacteria | c__Alphaproteobacteria | o__Rhodospirillales | f__	0	0	0	0.00000198021370466301	0	0	0	0	0	0.00000685966149264104	0	0
k__Bacteria | p__Proteobacteria | c__Deltaproteobacteria | o__RCP2-54 | f__	0	0	0	0.00000198021370466301	0	0	0	0	0	0.00000685966149264104	0	0
k__Bacteria | p__Proteobacteria | c__Gammaproteobacteria | o__Steroidobacterales | f__Steroidobacteraceae	0	0	0	0	0	0.00000198021370466301	0	0	0	0	0	0.00000685966149264104
k__Bacteria | p__Verrucomicrobia | c__Verrucomicrobiae | o__Chthoniobacterales | f__Xiphinematobacteraceae	0	0	0	0.00000198021370466301	0	0	0	0	0	0.00000685966149264104	0	0
k__Bacteria | p__Verrucomicrobia | c__Verrucomicrobiae | o__Opitutales | f__Opitutaceae	0	0	0	0	0.00000198021370466301	0	0	0	0	0	0.00000685966149264104	0
