# Supplementary material for: Post-transport recovery trajectory of the canine gut microbiome and metabolome
Source: J Anim Sci Biotechnol. 2026 Apr 12;17:65. doi: 10.1186/s40104-026-01385-z (PMC13070285; doi:10.1186/s40104-026-01385-z)
Supplement: Supplementary file 2 — Additional file 2. Raw data of the microbiome taxa. [file 40104_2026_1385_MOESM2_ESM.zip › Taxa_summary/Taxa_summary_Genus.csv]

	D0_1	D0_2	D0_3	D0_4	D0_5	D0_6	D0_7	D0_8	D0_9	D0_10	D0_11	D0_12	D1_1	D1_2	D1_3	D1_4	D1_5	D1_6	D1_7	D1_8	D1_9	D1_10	D1_11	D2_1	D2_2	D2_3	D2_4	D2_5	D2_6	D2_7	D2_8	D2_9	D2_10	D2_11	D2_12	D3_1	D3_2	D3_3	D3_4	D3_5	D3_6	D3_7	D3_8	D3_9	D3_10	D3_11	D3_12	D5_1	D5_2
k__Bacteria | p__Proteobacteria | c__Gammaproteobacteria | o__Betaproteobacteriales | f__Burkholderiaceae | g__Aquabacterium	0.00598816624290093	0.00484756314901504	0.00603569137181285	0.035691371812846	0.0044911246821757	0.0781075493667277	0.00689114369222726	0.00541786469595799	0.00648718009647601	0.154741819737186	0.228334481857282	0.169308271748687	0.0901551695458974	0.00634460470974028	0.0149941781717083	0.0284913147826913	0.0580044198369888	0.0509707007580258	0.00503766366466269	0.0371646508091153	0.0413230995889076	0.121593042321127	0.0068198559988594	0.146282346790866	0.00727134472352256	0.313143074400589	0.0603569137181285	0.629327757051541	0.638357531544804	0.362569208468978	0.133925813273769	0.325143169450847	0.240192001520804	0.274338806644013	0.00539410213150203	0.0331487774160587	0.0372121759380272	0.00929116270227883	0.0888482285008198	0.00793669652828933	0.153672504336668	0.0391607062234156	0.551576646151653	0.460280873511869	0.58902644773424	0.428391512011976	0.50093862129601	0.0596915619133617	0.223296818192619
k__Bacteria | p__Proteobacteria | c__Gammaproteobacteria | o__Enterobacteriales | f__Enterobacteriaceae | g__Escherichia-Shigella	0.0958819475797828	0.034075517429841	0.0424399401183376	0.0139723879001022	0.0133545612242473	0.0190100515647649	0.0248081172920182	0.0164912197324335	0.00720005703015469	0.147898201173871	0.0169664710215526	0.0187724259202053	0.171351852291899	0.0697431266782311	0.219067081719459	0.212484851365159	0.0194140151605161	0.0164912197324335	0.00917234987999905	0.00734263241689043	0.248104935484637	0.0203169926098425	0.0184397500178219	0.212532376494071	0.113418720148278	0.361903856664211	0.0322220374022765	0.203763990209823	0.140816956965996	0.183850961195732	0.186441080721431	0.027588337333365	0.0792719150250695	0.0212912577525367	0.104959247201958	0.461587814556947	0.368462324454055	0.60083644226885	0.426846945322339	0.0901551695458974	0.171209276905164	0.0293942922320177	0.223486918708267	0.223296818192619	0.110923650880403	0.11693557968776	0.152864577145166	0.0305824204548155	0.0268041727063185
k__Bacteria | p__Fusobacteria | c__Fusobacteriia | o__Fusobacteriales | f__Fusobacteriaceae | g__Fusobacterium	0.0256398070479766	0.0402775467528456	0.0255447567901528	0.317396573438205	0.0264714968039351	0.00924363757336692	0.428581612527624	0.047620179169736	0.0738302877646556	0.0883967397761566	0.0675094456193712	0.0471686904450728	0.195779768552622	0.133830763015945	0.356462229403797	0.166337951191693	0.100159209181855	0.0858779079438253	0.348501770311052	0.309602452296652	0.201387733764228	0.250386141672409	0.183542047857805	0.0794620155407171	0.10688401492289	0.00826937243067272	0.26642587268018	0.00299408312145047	0.00594064111398902	0.0600242378157451	0.101299812275741	0.0827174868711831	0.0777035857709764	0.155668559750968	0.33006202029323	0.0219566095573034	0.00501390110020673	0.0221467100729511	0.0606420644915999	0.144690254972317	0.152769526887342	0.0880878264382292	0.00422973647316018	0.0064396549675641	0.0123090083881853	0.0781075493667277	0.027612099897821	0.123494047477604	0.0621153434878692
k__Bacteria | p__Firmicutes | c__Clostridia | o__Clostridiales | f__Peptostreptococcaceae | g__Peptoclostridium	0.0309626214861108	0.0191051018225887	0.0709787800299408	0.141007057481643	0.0327210512558515	0.0380676282584416	0.0729273103153292	0.0266853598840387	0.0139961504645581	0.138630801036048	0.0492122709882851	0.0285626024760592	0.117173205332319	0.109331559061854	0.0947888696148088	0.0521113038519117	0.0510182258869377	0.0438894565501509	0.0207922438989616	0.0185585628401017	0.0333626404961623	0.0440320319368866	0.124777225958225	0.102274077418435	0.191882707981845	0.031936886628805	0.0141624884157498	0.00413468621533636	0.0694342133403037	0.0903215074970891	0.103485968205689	0.199249102963192	0.111684052942994	0.0528954684789582	0.0129030724995842	0.158211154147756	0.233158282441841	0.0987809804434095	0.037877527742794	0.0991611814747047	0.0946462942280731	0.179217261126821	0.0280873511869401	0.0245704916474586	0.0327923389492194	0.051398426918233	0.0333151153672504	0.136492170235012	0.101276049711285
k__Bacteria | p__Firmicutes | c__Clostridia | o__Clostridiales | f__Lachnospiraceae | g__Blautia	0.0399686334149181	0.0287527029917069	0.028705177862795	0.0248318798564741	0.0320319368866288	0.0320794620155407	0.0263051588527434	0.0335052158828981	0.0561747023738802	0.0900363567236176	0.0309388589216548	0.0163724069101537	0.0859729582016491	0.0931967777962598	0.0194377777249721	0.0780124991089038	0.0692916379535679	0.099018606087969	0.0396597200769907	0.0336953163985457	0.0399923959793741	0.0805788560701471	0.0798897417009244	0.0699094646294228	0.113680108357294	0.0261150583370957	0.024332866002899	0.00617826675854858	0.0320556994510848	0.0631608963239313	0.0749946534229974	0.107644416985481	0.132737685050971	0.0723570087683863	0.0315804481619656	0.0365468241332605	0.0472637407028967	0.0255685193546087	0.0361190979730533	0.175938027231899	0.109093933417294	0.222108689969822	0.0192952023382363	0.0161110187011382	0.0192239146448685	0.0405151723974051	0.0226694864909821	0.0649906137870399	0.0500439607442435
k__Bacteria | p__Bacteroidetes | c__Bacteroidia | o__Bacteroidales | f__Prevotellaceae | g__Prevotella 9	0.239574174844949	0.328351115652401	0.335503647553644	0.0077941211415536	0.625549509303044	0.312263859515719	0.00337428415274576	0.514008031746786	0.27065560915334	0.00185348002756457	0.157236889005061	0.363353373096025	0.00282774517025877	0.083858089965069	0.00420597390870423	0.0044911246821757	0.261815935175724	0.145165506261436	0.0139248627711903	0.0166575576836252	0.0613787039897346	0.0284437896537794	0.121569279756671	0.00472875032673526	0.00720005703015469	0.00249506926787539	0.0206021433833139	0.00251883183233135	0.00289903286362664	0.0188437136135732	0.0423924149894257	0.00237625644559561	0.00220991849440392	0.0206734310766818	0.0226932490554381	0.0115486063255947	0.00929116270227883	0.0029227954280826	0.00320794620155407	0.00577430316279733	0.0076277831903619	0.0119525699213459	0.00261388209015517	0.00297032055699451	0.0015683292540931	0.0149941781717083	0.00639212983865219	0.0808402442791626	0.0197466910628995
k__Bacteria | p__Bacteroidetes | c__Bacteroidia | o__Bacteroidales | f__Bacteroidaceae | g__Bacteroides	0.0222892854596868	0.0434854929543996	0.048166718152223	0.0386141672409286	0.0700045148872466	0.02274077418435	0.0543449849107716	0.0652520019960554	0.189553976665162	0.00441983698880783	0.0539647838794763	0.0265427844973029	0.0160397310077704	0.0116198940189625	0.0657510158496305	0.070907492336573	0.0488558325214457	0.108143430839056	0.168737970201744	0.25860798897417	0.0591212603664187	0.124539600313666	0.0803649929900435	0.0219328469928475	0.00458617493999952	0.00301784568590642	0.156524012071383	0.00137822873844545	0.00173466720528479	0.0149941781717083	0.0258536701280802	0.00472875032673526	0.00843571038186441	0.0490459330370934	0.144238766247653	0.00446736211771974	0.0019485302853884	0.00356438466839341	0.00201981797875627	0.0814580709550175	0.0177268730841432	0.00696243138559513	0.00240001901005156	0.00180595489865266	0.00273269491243495	0.0240239526649716	0.00786540883492146	0.0411805242021719	0.0199605541430031
k__Bacteria | p__Firmicutes | c__Clostridia | o__Clostridiales | f__Ruminococcaceae | g__Faecalibacterium	0.0444597580970938	0.0508043628068341	0.0186773756623815	0.00883967397761566	0.00940997552455861	0.0123327709526412	0.00375448518404106	0.0258299075636243	0.0442696575814462	0.00163961694746097	0.0214575957037283	0.0322457999667324	0.0317467861131573	0.0650381389159518	0.00192476772093244	0.0124753463393769	0.0479053299432075	0.0948126321792648	0.12439702492693	0.0991374189102488	0.00601192880735689	0.0244516788251788	0.0421547893448661	0.0130218853218639	0.0168714207637288	0.00667728061212366	0.0244041536962669	0.00149704156072523	0.00137822873844545	0.00686738112777131	0.0134496114820711	0.00192476772093244	0.00320794620155407	0.0440320319368866	0.0678658840862106	0.00460993750445548	0.00394458569968871	0.00218615592994796	0.002162393365492	0.0768956585794739	0.0248318798564741	0.0177743982130552	0.00173466720528479	0.00140199130290141	0.00149704156072523	0.0109545422141958	0.00356438466839341	0.0299170686500487	0.0228595870066298
k__Bacteria | p__Proteobacteria | c__Alphaproteobacteria | o__Caulobacterales | f__Caulobacteraceae | g__Caulobacter	0.00066535180476677	0.00444359955326379	0.00104555283606207	0.00228120618777178	0.000926740013782287	0.00601192880735689	0.000522776418031034	0.00130694104507758	0.000998027707150156	0.00969512629803008	0.0148753653494285	0.00401587339305658	0.0153743792030036	0.00130694104507758	0.0106693914407243	0.00453864981108761	0.0118099945346102	0.00377824774849702	0.000594064111398902	0.00242378157450752	0.00627331701637241	0.00289903286362664	0.00111684052942994	0.0490459330370934	0.00116436565834185	0.103272105125585	0.00881591141315971	0.08226599814652	0.0375923769693225	0.0271843737376138	0.0879690136159494	0.0158733930565787	0.0125228714682889	0.0133070360953354	0.00140199130290141	0.0514459520471449	0.0528717059145023	0.053038043865694	0.0197466910628995	0.000879214884870375	0.0089822493643514	0.00230496875222774	0.0461231376090108	0.144119953425374	0.0803174678611316	0.0515647648694247	0.0988760307012333	0.00159209181854906	0.0089822493643514
k__Bacteria | p__Firmicutes | c__Negativicutes | o__Selenomonadales | f__Veillonellaceae | g__Megamonas	0.00883967397761566	0.00667728061212366	0.00624955445191645	0.0015683292540931	0.00197229284984436	0.00209110567212414	0.00746144523917021	0.00394458569968871	0.00722381959461065	0.128888149609106	0.00548915238932586	0.00285150773471473	0.00220991849440392	0.161110187011382	0.0068198559988594	0.00163961694746097	0.0118099945346102	0.033528978447354	0.0249506926787539	0.039517144690255	0.00187724259202053	0.0159684433144025	0.0086020483330561	0.104721621557398	0.209562055937077	0.0207447187700497	0.00144951643181332	0.000902977449326331	0.000926740013782287	0.0120951453080816	0.0233823634246608	0.0129030724995842	0.00525152674476629	0.0365943492621724	0.0292754794097379	0.0190813392581327	0.0322695625311884	0.0100278022004135	0.000641589240310814	0.0423448898605137	0.0112872181165791	0.00981393912030986	0.000879214884870375	0.00235249388113965	0.00228120618777178	0.00503766366466269	0.00472875032673526	0.0110733550364755	0.0249744552432098
k__Bacteria | p__Bacteroidetes | c__Bacteroidia | o__Bacteroidales | f__Prevotellaceae | g__Alloprevotella	0.0147803150916047	0.0268516978352304	0.0250219803721218	0.120452439227241	0.00406339852196849	0.0117387068412423	0.123303946961956	0.0143288263669415	0.0166100325547133	0.0013544661739895	0.0267566475774066	0.00674856830549153	0.0111921678587553	0.0109070170852838	0.0821234227597842	0.0203169926098425	0.0199130290140912	0.0337428415274576	0.0555568756980253	0.0287527029917069	0.0533707197680774	0.0354062210393746	0.0667490435567806	0.00921987500891096	0.00251883183233135	0.000902977449326331	0.0152555663807238	0.000594064111398902	0.000784164627046551	0.0103604781027969	0.0203169926098425	0.00130694104507758	0.00125941591616567	0.0723570087683863	0.0597390870422736	0.00251883183233135	0.000855452320414419	0.000831689755958463	0.00109307796497398	0.0268041727063185	0.0095763134757503	0.00484756314901504	0.000475251289119122	0.000380201031295297	0.000926740013782287	0.00812679704393698	0.00615450419409263	0.0274695245110852	0.0106456288762683
k__Bacteria | p__Firmicutes | c__Bacilli | o__Lactobacillales | f__Lactobacillaceae | g__Lactobacillus	0.0513033766604092	0.166290426062781	0.140222892854597	0.0207447187700497	0.00335052158828981	0.262861488011786	0.00199605541430031	0.0112634555521232	0.012974360192952	0.0170852838438324	0.0262338711593755	0.116222702754081	0.00218615592994796	0.00401587339305658	0.00175842976974075	0.0177268730841432	0.0233110757312929	0.00173466720528479	0.00201981797875627	0.00211486823658009	0.0196278782406197	0.00185348002756457	0.00691490625668322	0.00268516978352304	0.00439607442435188	0.00147327899626928	0.00185348002756457	0.00133070360953354	0.00173466720528479	0.00161585438300501	0.00225744362331583	0.00225744362331583	0.00344557184611363	0.00422973647316018	0.00180595489865266	0.00249506926787539	0.00332675902383385	0.00187724259202053	0.0080079842216572	0.00190100515647649	0.00370696005512915	0.0105268160539885	0.00259011952569921	0.00128317848062163	0.00228120618777178	0.00280398260580282	0.00123565335170972	0.00415844877979232	0.00879214884870375
k__Bacteria | p__Firmicutes | c__Erysipelotrichia | o__Erysipelotrichales | f__Erysipelotrichaceae | g__Allobaculum	0.00396834826414467	0.0023287313166837	0.00470498776227931	0.0157545802342989	0.00311289594373025	0.00230496875222774	0.0197704536273555	0.00185348002756457	0.00251883183233135	0.0153981417674595	0.00346933441056959	0.0064396549675641	0.0173941971817599	0.0149704156072523	0.00948126321792648	0.0151842786873559	0.00537033956704608	0.033029964593779	0.00655846778984388	0.00648718009647601	0.00463370006891144	0.0502102986954352	0.00565549034051755	0.00891096167098353	0.0124753463393769	0.00446736211771974	0.0558420264714968	0.00168714207637288	0.00380201031295297	0.00805550935056911	0.0126416842905686	0.0252833685811373	0.0178219233419671	0.00969512629803008	0.00285150773471473	0.0110733550364755	0.0109545422141958	0.0114535560677708	0.00171090464082884	0.0437706437278711	0.0103129529738849	0.0253784188389611	0.00337428415274576	0.00259011952569921	0.00446736211771974	0.00857828576860015	0.00387329800632084	0.0155407171541953	0.0238813772782359
k__Bacteria | p__Proteobacteria | c__Gammaproteobacteria | o__Pseudomonadales | f__Moraxellaceae | g__Acinetobacter	0.000617826675854858	0.000499013853575078	0.000285150773471473	0.000689114369222727	0.000261388209015517	0.000475251289119122	0.00235249388113965	0.00228120618777178	0.002162393365492	0.00249506926787539	0.00125941591616567	0.00121189078725376	0.00190100515647649	0.000712876933678683	0.000641589240310814	0.000522776418031034	0.000855452320414419	0.000261388209015517	0.000617826675854858	0.000831689755958463	0.00121189078725376	0.000879214884870375	0.00125941591616567	0.00178219233419671	0.00123565335170972	0.00218615592994796	0.000807927191502507	0.00287527029917069	0.00152080412518119	0.000902977449326331	0.00223368105885987	0.011905044792434	0.00163961694746097	0.000570301546942946	0.000855452320414419	0.00159209181854906	0.00159209181854906	0.00199605541430031	0.002162393365492	0.000998027707150156	0.00066535180476677	0.000641589240310814	0.00199605541430031	0.000522776418031034	0.00166337951191693	0.0009742651426942	0.00163961694746097	0.00180595489865266	0.178314283677494
k__Bacteria | p__Actinobacteria | c__Coriobacteriia | o__Coriobacteriales | f__Coriobacteriaceae | g__Collinsella	0.0280160634935722	0.0212199700591688	0.00848323551077632	0.0101466150226932	0.0110258299075636	0.00967136373357413	0.0112872181165791	0.0169189458926407	0.0178219233419671	0.00575054059834137	0.0231922629090131	0.0154456668963715	0.0157545802342989	0.0325309507402039	0.020554618254402	0.015683292540931	0.0306537081481834	0.0452676852885963	0.00432478673098401	0.0015683292540931	0.0145664520115011	0.0306299455837274	0.0632084214528432	0.0168714207637288	0.0305586578903595	0.00484756314901504	0.00375448518404106	0.00114060309388589	0.00240001901005156	0.0035168595394815	0.0035168595394815	0.0133070360953354	0.0122377206948174	0.0042772616020721	0.00223368105885987	0.00945750065347052	0.0142100135446617	0.00672480574103557	0.00142575386735737	0.0217427464771998	0.00537033956704608	0.0162060689589621	0.00182971746310862	0.00206734310766818	0.00308913337927429	0.00332675902383385	0.00311289594373025	0.00648718009647601	0.0109070170852838
k__Bacteria | p__Firmicutes | c__Clostridia | o__Clostridiales | f__Lachnospiraceae | g__[Ruminococcus] gnavus group	0.0133783237887033	0.00841194781740845	0.00201981797875627	0.00280398260580282	0.00577430316279733	0.00287527029917069	0.00299408312145047	0.00558420264714968	0.0105505786184445	0.053014281301238	0.00760402062590595	0.00121189078725376	0.0192239146448685	0.0115723688900506	0.00468122519782335	0.011905044792434	0.00874462371979184	0.00886343654207162	0.00308913337927429	0.00850699807523228	0.0242615783095312	0.0231922629090131	0.0110495924720196	0.0182971746310862	0.0273982368177174	0.00325547133046598	0.00344557184611363	0.000926740013782287	0.00370696005512915	0.0114773186322268	0.0149466530427964	0.0113347432454911	0.0322933250956443	0.0149704156072523	0.00553667751823777	0.0100278022004135	0.0108832545208279	0.0101703775871492	0.00867333602642397	0.00981393912030986	0.011358505809947	0.0151129909939881	0.00301784568590642	0.00318418363709812	0.00537033956704608	0.0132119858375116	0.00506142622911865	0.0101466150226932	0.00803174678611316
k__Bacteria | p__Firmicutes | c__Clostridia | o__Clostridiales | f__Peptostreptococcaceae | g__Romboutsia	0.0307249958415512	0.00280398260580282	0.00289903286362664	0.00185348002756457	0.00335052158828981	0.0104792909250766	0.00199605541430031	0.00211486823658009	0.000736639498134639	0.00743768267471426	0.0033029964593779	0.00251883183233135	0.0410854739443481	0.00235249388113965	0.00831689755958463	0.00610697906518071	0.00812679704393698	0.00125941591616567	0.00159209181854906	0.000451488724663166	0.0054653898248699	0.000712876933678683	0.00235249388113965	0.00116436565834185	0.00220991849440392	0.000475251289119122	0.00116436565834185	0.00211486823658009	0.00263764465461113	0.0132357484019675	0.0171565715372003	0.00537033956704608	0.0372359385024832	0.0110733550364755	0.0165625074258014	0.0029227954280826	0.00142575386735737	0.00163961694746097	0.0149228904783404	0.00679609343440344	0.0208635315923294	0.0980205783808189	0.00919611244445501	0.00228120618777178	0.00316042107264216	0.00539410213150203	0.00401587339305658	0.0221467100729511	0.00563172777606159
k__Bacteria | p__Firmicutes | c__Erysipelotrichia | o__Erysipelotrichales | f__Erysipelotrichaceae | g__Turicibacter	0.00601192880735689	0.00154456668963715	0.00116436565834185	0.000926740013782287	0.00480003802010313	0.00527528930922225	0.000998027707150156	0.00589311598507711	0.00199605541430031	0.009742651426942	0.000451488724663166	0.00437231185989592	0.0202932300453865	0.00133070360953354	0.000237625644559561	0.0023287313166837	0.00182971746310862	0.000499013853575078	0.00173466720528479	0.000451488724663166	0.00121189078725376	0.00054653898248699	0.000499013853575078	0.00106931540051802	0.00161585438300501	0.000594064111398902	0.00054653898248699	0.000879214884870375	0.00339804671720172	0.0103842406672528	0.0114535560677708	0.00144951643181332	0.0102179027160611	0.00140199130290141	0.0009742651426942	0.00204358054321222	0.000784164627046551	0.00066535180476677	0.01081196682746	0.000594064111398902	0.0220278972506713	0.0345982938478721	0.00415844877979232	0.0009742651426942	0.000522776418031034	0.000641589240310814	0.000902977449326331	0.0630896086305634	0.0165149822968895
k__Bacteria | p__Firmicutes | c__Erysipelotrichia | o__Erysipelotrichales | f__Erysipelotrichaceae | g__Holdemanella	0.0218377967350236	0.00955255091129435	0.0131644607085997	0.00993275194258964	0.00758025806144999	0.0035168595394815	0.00365943492621724	0.0107169165696362	0.00282774517025877	0.0060594539362688	0.0269705106575102	0.00881591141315971	0.00380201031295297	0.0421547893448661	0.0111446427298434	0.00299408312145047	0.011905044792434	0.0211962074947128	0.0263051588527434	0.00541786469595799	0.0104080032317088	0.0197704536273555	0.0118099945346102	0.0125941591616567	0.0253546562745051	0.00220991849440392	0.00356438466839341	0.00066535180476677	0.00121189078725376	0.00294655799253855	0.00441983698880783	0.0124040586460091	0.0177268730841432	0.00796045909274529	0.0038970605707768	0.011881282227978	0.0263764465461113	0.00294655799253855	0.000403963595751253	0.0239289024071478	0.00537033956704608	0.0433429175676639	0.00128317848062163	0.00128317848062163	0.0033029964593779	0.00346933441056959	0.00418221134424827	0.0170615212793765	0.00905353705771927
k__Bacteria | p__Firmicutes | c__Negativicutes | o__Selenomonadales | f__Acidaminococcaceae | g__Phascolarctobacterium	0.0291566665874581	0.040586460090773	0.0109070170852838	0.0210061069790652	0.021647696219376	0.00527528930922225	0.0487845448280778	0.0231922629090131	0.0352398830881829	0.00171090464082884	0.0325547133046598	0.0381626785162655	0.00403963595751254	0.0175367725684956	0.00622579188746049	0.0102179027160611	0.0245229665185467	0.0278972506712924	0.0171803341016563	0.0292517168452819	0.0116198940189625	0.00960007604020626	0.0142100135446617	0.00451488724663166	0.00370696005512915	0.00111684052942994	0.0233110757312929	0.000475251289119122	0.000570301546942946	0.00408716108642445	0.00686738112777131	0.00154456668963715	0.000998027707150156	0.0203645177387544	0.0291091414585462	0.00278022004134686	0.00173466720528479	0.000784164627046551	0.000689114369222727	0.0177268730841432	0.00518023905139843	0.00180595489865266	0.00066535180476677	0.000570301546942946	0.00133070360953354	0.0025425943967873	0.00278022004134686	0.00399211082860062	0.00256635696124326
k__Bacteria | p__Proteobacteria | c__Gammaproteobacteria | o__Betaproteobacteriales | f__Burkholderiaceae | g__Herbaspirillum	0.000736639498134639	0.00213863080103605	0.000570301546942946	0.00182971746310862	0.000380201031295297	0.00489508827792695	0.000879214884870375	0.000594064111398902	0.000617826675854858	0.0132119858375116	0.00567925290497351	0.00575054059834137	0.00206734310766818	0.000237625644559561	0.00106931540051802	0.00178219233419671	0.00577430316279733	0.00268516978352304	0.000332675902383385	0.00201981797875627	0.00458617493999952	0.00434854929543996	0.000451488724663166	0.0184872751467338	0.000641589240310814	0.0364755364398926	0.00323170876601003	0.0136159494332628	0.0134258489176152	0.02162393365492	0.0196991659339876	0.0124753463393769	0.00684361856331535	0.00591687854953307	0.000760402062590595	0.0249744552432098	0.0325071881757479	0.0158971556210346	0.00249506926787539	0.000831689755958463	0.00130694104507758	0.00054653898248699	0.04113299907326	0.0499726730508757	0.060594539362688	0.0419409262647625	0.0528479433500463	0.00206734310766818	0.00693866882113918
k__Bacteria | p__Firmicutes | c__Bacilli | o__Lactobacillales | f__Enterococcaceae | g__Enterococcus	0.00114060309388589	0.0015683292540931	0.000784164627046551	0.000855452320414419	0.00011881282227978	0.000641589240310814	0.000285150773471473	0.000499013853575078	0.00104555283606207	0.000760402062590595	0.000760402062590595	0.00144951643181332	0.00168714207637288	0.000522776418031034	0.000285150773471473	0.00211486823658009	0.000499013853575078	0.000332675902383385	0.000237625644559561	0.00011881282227978	0.00646341753202006	0.000308913337927429	0.00140199130290141	0.00054653898248699	0.000594064111398902	0.000261388209015517	0.000522776418031034	0.00042772616020721	0.000332675902383385	0.00152080412518119	0.00251883183233135	0.000451488724663166	0.00403963595751254	0.000451488724663166	0.000237625644559561	0.000831689755958463	0.000332675902383385	0.000641589240310814	0.0196041156761638	0.000522776418031034	0.00123565335170972	0.000784164627046551	0.000237625644559561	0.000332675902383385	0.00463370006891144	0.00441983698880783	0.00192476772093244	0.0013544661739895	0.00168714207637288
k__Bacteria | p__Proteobacteria | c__Gammaproteobacteria | o__Betaproteobacteriales | f__Burkholderiaceae | g__Sutterella	0.015683292540931	0.011881282227978	0.0101228524582373	0.0617589050210299	0.00727134472352256	0.00468122519782335	0.0458855119644512	0.00817432217284889	0.0159209181854906	0.00218615592994796	0.0336715538340898	0.00731886985243447	0.00285150773471473	0.00192476772093244	0.00163961694746097	0.0111921678587553	0.0148991279138845	0.00748520780362617	0.0158258679276668	0.020554618254402	0.0261150583370957	0.0154456668963715	0.0136159494332628	0.00432478673098401	0.00142575386735737	0.00240001901005156	0.0177268730841432	0.00173466720528479	0.00185348002756457	0.00620202932300454	0.00753273293253808	0.00375448518404106	0.00392082313523275	0.00948126321792648	0.023810089584868	0.00204358054321222	0.00140199130290141	0.00104555283606207	0.00228120618777178	0.00413468621533636	0.00365943492621724	0.00111684052942994	0.00237625644559561	0.00171090464082884	0.00344557184611363	0.00406339852196849	0.00263764465461113	0.0117387068412423	0.00570301546942946
k__Bacteria | p__Firmicutes | c__Clostridia | o__Clostridiales | f__Lachnospiraceae | g__	0.00905353705771927	0.00556044008269372	0.00575054059834137	0.00247130670341943	0.00653470522538792	0.00496637597129482	0.00582182829170924	0.00765154575481786	0.00964760116911817	0.0244754413896348	0.00634460470974028	0.00506142622911865	0.0111208801653874	0.00803174678611316	0.00375448518404106	0.00503766366466269	0.00648718009647601	0.00475251289119122	0.00465746263336739	0.00743768267471426	0.0117624694056983	0.0105743411829005	0.0145664520115011	0.00929116270227883	0.0150179407361642	0.00171090464082884	0.00125941591616567	0.000499013853575078	0.0031366585081862	0.00872086115533588	0.00910106218663118	0.0296556804410332	0.0495687094551244	0.00646341753202006	0.00541786469595799	0.00570301546942946	0.00256635696124326	0.00983770168476582	0.00662975548321175	0.0156595299764751	0.00891096167098353	0.00567925290497351	0.00280398260580282	0.00382577287740893	0.00263764465461113	0.00363567236176128	0.00406339852196849	0.00527528930922225	0.00632084214528432
k__Bacteria | p__Firmicutes | c__Erysipelotrichia | o__Erysipelotrichales | f__Erysipelotrichaceae | g__	0.00163961694746097	0.00147327899626928	0.00128317848062163	0.0154931920252834	0.00102179027160611	0.00128317848062163	0.000594064111398902	0.000308913337927429	0.00152080412518119	0.000950502578238244	0.000831689755958463	0.000807927191502507	0.00299408312145047	0.00446736211771974	0.000902977449326331	0.0379250528717059	0.00199605541430031	0.00354062210393746	0.00178219233419671	0.00242378157450752	0.0147803150916047	0.00111684052942994	0.00140199130290141	0.00137822873844545	0.00133070360953354	0.000522776418031034	0.107311741083098	0.000475251289119122	0.000736639498134639	0.00439607442435188	0.00736639498134639	0.00204358054321222	0.00434854929543996	0.00211486823658009	0.00123565335170972	0.000879214884870375	0.000641589240310814	0.000499013853575078	0.000451488724663166	0.00325547133046598	0.00539410213150203	0.00342180928165768	0.000570301546942946	0.000784164627046551	0.00066535180476677	0.011881282227978	0.000499013853575078	0.00579806572725329	0.00235249388113965
k__Bacteria | p__Firmicutes | c__Clostridia | o__Clostridiales | f__Clostridiaceae 1 | g__Clostridium sensu stricto 1	0.00201981797875627	0.000451488724663166	0.000213863080103605	0.000902977449326331	0.000403963595751253	0.000784164627046551	0.000641589240310814	0.000285150773471473	0.000213863080103605	0.00261388209015517	0.000499013853575078	0.000332675902383385	0.0412280493310838	0.000831689755958463	0.00149704156072523	0.00301784568590642	0.00140199130290141	0.00054653898248699	0.000380201031295297	0.000451488724663166	0.00938621296010266	0.00149704156072523	0.000950502578238244	0.000522776418031034	0.000570301546942946	0.000261388209015517	0.00116436565834185	0.000237625644559561	0.00121189078725376	0.00365943492621724	0.00406339852196849	0.00211486823658009	0.036237910795333	0.00627331701637241	0.0031366585081862	0.000902977449326331	0.000190100515647649	0.00106931540051802	0.149822968894803	0.0013544661739895	0.00658223035429984	0.00895848679989544	0.00548915238932586	0.00149704156072523	0.000879214884870375	0.00610697906518071	0.00192476772093244	0.00636836727419623	0.0023287313166837
k__Bacteria | p__Firmicutes | c__Bacilli | o__Lactobacillales | f__Streptococcaceae | g__Streptococcus	0.0015683292540931	0.0306061830192714	0.0701708528384383	0.00128317848062163	0.000879214884870375	0.00285150773471473	0.000308913337927429	0.00337428415274576	0.021647696219376	0.00137822873844545	0.00251883183233135	0.017322909488392	0.0166575576836252	0.00133070360953354	0.000285150773471473	0.00201981797875627	0.00042772616020721	0.000261388209015517	0.000403963595751253	0.000689114369222727	0.00677233086994748	0.000261388209015517	0.000807927191502507	0.00434854929543996	0.00862581089751206	0.00161585438300501	0.000712876933678683	0.000760402062590595	0.000831689755958463	0.0019485302853884	0.00159209181854906	0.00054653898248699	0.00133070360953354	0.000166337951191693	0.00629707958082836	0.00513271392248651	0.00670104317657962	0.00209110567212414	0.0247843547275622	0.000784164627046551	0.00173466720528479	0.00152080412518119	0.000760402062590595	0.00102179027160611	0.00617826675854858	0.00513271392248651	0.00344557184611363	0.00299408312145047	0.00114060309388589
k__Bacteria | p__Fusobacteria | c__Fusobacteriia | o__Fusobacteriales | f__Fusobacteriaceae | g__Cetobacterium	0.00054653898248699	0.000451488724663166	0.000736639498134639	0.00168714207637288	0.000332675902383385	0.000356438466839341	0.002162393365492	0.00494261340683887	0.0015683292540931	0.0009742651426942	0.000712876933678683	0.000522776418031034	0.00109307796497398	0.000760402062590595	0.00102179027160611	0.00125941591616567	0.000926740013782287	0.0009742651426942	0.00154456668963715	0.0009742651426942	0.00116436565834185	0.00066535180476677	0.00102179027160611	0.00054653898248699	0.000760402062590595	0.0000712876933678683	0.00102179027160611	0.000285150773471473	0.000237625644559561	0.00399211082860062	0.00739015754580234	0.00111684052942994	0.00109307796497398	0.00140199130290141	0.00137822873844545	0.00111684052942994	0.000380201031295297	0.000285150773471473	0.00102179027160611	0.000879214884870375	0.000760402062590595	0.000570301546942946	0.000356438466839341	0.000594064111398902	0.000499013853575078	0.000617826675854858	0.000190100515647649	0.0774659601264168	0.0193664900316042
k__Bacteria | p__Firmicutes | c__Clostridia | o__Clostridiales | f__Lachnospiraceae | g__[Ruminococcus] torques group	0.0207447187700497	0.00403963595751254	0.00289903286362664	0.00425349903761614	0.00477627545564717	0.00534657700259012	0.00278022004134686	0.00786540883492146	0.0170852838438324	0.00163961694746097	0.00354062210393746	0.00147327899626928	0.00553667751823777	0.00917234987999905	0.00242378157450752	0.0149466530427964	0.00888719910652758	0.00943373808901457	0.00527528930922225	0.0033029964593779	0.00551291495378181	0.00964760116911817	0.0122139581303614	0.00434854929543996	0.00586935342062115	0.0019485302853884	0.00477627545564717	0.000641589240310814	0.00149704156072523	0.00387329800632084	0.00273269491243495	0.00470498776227931	0.00518023905139843	0.00755649549699404	0.00240001901005156	0.0013544661739895	0.00209110567212414	0.00104555283606207	0.00297032055699451	0.00952878834683839	0.0100753273293254	0.0117624694056983	0.000807927191502507	0.000285150773471473	0.00128317848062163	0.00209110567212414	0.00133070360953354	0.00518023905139843	0.00282774517025877
k__Bacteria | p__Firmicutes | c__Bacilli | o__Bacillales | f__Planococcaceae | g__Kurthia	0.000736639498134639	0.000142575386735737	0.000261388209015517	0.000403963595751253	0.00042772616020721	0.00054653898248699	0.000380201031295297	0.000807927191502507	0.000879214884870375	0.000760402062590595	0.000784164627046551	0.000807927191502507	0.000499013853575078	0.000213863080103605	0.00104555283606207	0.0015683292540931	0.000902977449326331	0.0009742651426942	0.00116436565834185	0.000950502578238244	0.0009742651426942	0.000807927191502507	0.000831689755958463	0.000998027707150156	0.000356438466839341	0.00106931540051802	0.000332675902383385	0.00278022004134686	0.00104555283606207	0.00102179027160611	0.00106931540051802	0.00192476772093244	0.00168714207637288	0.00111684052942994	0.00066535180476677	0.000736639498134639	0.000807927191502507	0.000760402062590595	0.00128317848062163	0.00114060309388589	0.000499013853575078	0.00066535180476677	0.00042772616020721	0.00011881282227978	0.000285150773471473	0.000285150773471473	0.00011881282227978	0.00116436565834185	0.0290616163296343
k__Bacteria | p__Firmicutes | c__Erysipelotrichia | o__Erysipelotrichales | f__Erysipelotrichaceae | g__Catenibacterium	0.0015683292540931	0.00225744362331583	0.00453864981108761	0.00054653898248699	0.00121189078725376	0.000902977449326331	0.000261388209015517	0.00304160825036238	0.00282774517025877	0.00983770168476582	0.00185348002756457	0.00356438466839341	0.00373072261958511	0.0355487964261103	0.000902977449326331	0.00121189078725376	0.00204358054321222	0.00648718009647601	0.00475251289119122	0.00658223035429984	0.000522776418031034	0.00240001901005156	0.00518023905139843	0.0188437136135732	0.0379963405650738	0.0015683292540931	0.000570301546942946	0.00066535180476677	0.000356438466839341	0.0023287313166837	0.00475251289119122	0.0142813012380296	0.0103367155383409	0.00998027707150156	0.0134258489176152	0.0115486063255947	0.0213625454459045	0.00247130670341943	0.00066535180476677	0.0104792909250766	0.00166337951191693	0.0155882422831072	0.000617826675854858	0.00434854929543996	0.00116436565834185	0.002162393365492	0.00325547133046598	0.00358814723284937	0.0033029964593779
k__Bacteria | p__Proteobacteria | c__Gammaproteobacteria | o__Aeromonadales | f__Succinivibrionaceae | g__Anaerobiospirillum	0.0803174678611316	0.000902977449326331	0.0126179217261127	0.0228358244421738	0.00190100515647649	0.00912482475108714	0.0426538031984412	0.00948126321792648	0.0198655038851793	0.00125941591616567	0.00358814723284937	0.00261388209015517	0.00144951643181332	0.00237625644559561	0.0230021623933655	0.00275645747689091	0.00109307796497398	0.00220991849440392	0.0136872371266307	0.00503766366466269	0.00384953544186489	0.0064396549675641	0.00168714207637288	0.00567925290497351	0.0013544661739895	0.00123565335170972	0.00242378157450752	0.000760402062590595	0.0009742651426942	0.00197229284984436	0.00477627545564717	0.00133070360953354	0.00111684052942994	0.00213863080103605	0.0068198559988594	0.00140199130290141	0.000380201031295297	0.00104555283606207	0.000784164627046551	0.00387329800632084	0.00106931540051802	0.000807927191502507	0.000570301546942946	0.000451488724663166	0.000736639498134639	0.00190100515647649	0.000807927191502507	0.00323170876601003	0.00152080412518119
k__Bacteria | p__Bacteroidetes | c__Bacteroidia | o__Bacteroidales | f__Muribaculaceae | g__	0.00441983698880783	0.00781788370600955	0.00539410213150203	0.01192880735689	0.00147327899626928	0.013520899175439	0.00418221134424827	0.0074139201102583	0.0038970605707768	0.000213863080103605	0.00857828576860015	0.00128317848062163	0	0.000594064111398902	0.000641589240310814	0.0187724259202053	0.00969512629803008	0.0019485302853884	0.000784164627046551	0.00142575386735737	0.00484756314901504	0.00166337951191693	0.00924363757336692	0.000451488724663166	0.000784164627046551	0.000712876933678683	0.021671458783832	0.000879214884870375	0.000237625644559561	0.000522776418031034	0.000594064111398902	0.000784164627046551	0.0000950502578238243	0.000570301546942946	0.000902977449326331	0.000332675902383385	0.000213863080103605	0.000332675902383385	0.000356438466839341	0.000570301546942946	0.00144951643181332	0.00137822873844545	0.000166337951191693	0.000332675902383385	0.00109307796497398	0.00152080412518119	0.000641589240310814	0.000237625644559561	0.00346933441056959
k__Bacteria | p__Firmicutes | c__Clostridia | o__Clostridiales | f__Lachnospiraceae | g__Lachnoclostridium	0.0112872181165791	0.00689114369222726	0.00582182829170924	0.00190100515647649	0.00819808473730485	0.00496637597129482	0.00242378157450752	0.00743768267471426	0.0131882232730556	0.00301784568590642	0.00767530831927382	0.00116436565834185	0.00140199130290141	0.00515647648694247	0.000902977449326331	0.00401587339305658	0.0042772616020721	0.00872086115533588	0.0041109236508804	0.00311289594373025	0.0038970605707768	0.00301784568590642	0.00895848679989544	0.00356438466839341	0.00506142622911865	0.0009742651426942	0.00106931540051802	0	0.00114060309388589	0.0023287313166837	0.00304160825036238	0.00902977449326331	0.00392082313523275	0.00349309697502554	0.00441983698880783	0.00128317848062163	0.00114060309388589	0.000736639498134639	0.0009742651426942	0.00983770168476582	0.00579806572725329	0.00624955445191645	0.0000712876933678683	0.00116436565834185	0.000332675902383385	0.000784164627046551	0.00111684052942994	0.00301784568590642	0.00182971746310862
k__Bacteria | p__Proteobacteria | c__Gammaproteobacteria | o__Betaproteobacteriales | f__Burkholderiaceae | g__Parasutterella	0.00104555283606207	0.00066535180476677	0.000166337951191693	0.00513271392248651	0.000356438466839341	0.00365943492621724	0.000902977449326331	0.000641589240310814	0.00102179027160611	0.000641589240310814	0.000926740013782287	0.000499013853575078	0.000356438466839341	0.000190100515647649	0.000308913337927429	0.0310576717439346	0.00104555283606207	0.00130694104507758	0.00339804671720172	0.00325547133046598	0.000760402062590595	0.000712876933678683	0.000356438466839341	0.00066535180476677	0.00011881282227978	0.000712876933678683	0.0634222845329468	0.000451488724663166	0.000736639498134639	0.000380201031295297	0.000712876933678683	0.000760402062590595	0.000499013853575078	0.00128317848062163	0.00282774517025877	0.000166337951191693	0.000308913337927429	0.000760402062590595	0.000261388209015517	0.000332675902383385	0.00171090464082884	0.000902977449326331	0.000807927191502507	0.000617826675854858	0.00066535180476677	0.000760402062590595	0.00054653898248699	0.0118575196635221	0.00363567236176128
k__Bacteria | p__Firmicutes | c__Erysipelotrichia | o__Erysipelotrichales | f__Erysipelotrichaceae | g__Erysipelotrichaceae UCG-003	0.00332675902383385	0.000689114369222727	0.00106931540051802	0.00042772616020721	0.00323170876601003	0.000950502578238244	0.000285150773471473	0.00206734310766818	0.00375448518404106	0.0120713827436257	0.000403963595751253	0.00213863080103605	0.000641589240310814	0.0086020483330561	0.000190100515647649	0.000594064111398902	0.00244754413896348	0.00674856830549153	0.00708124420787491	0.000594064111398902	0.000190100515647649	0.000380201031295297	0.00102179027160611	0.00201981797875627	0.0029227954280826	0.00159209181854906	0.000213863080103605	0.000285150773471473	0.000998027707150156	0.00206734310766818	0.00268516978352304	0.00192476772093244	0.00598816624290093	0.0025425943967873	0.00220991849440392	0.00114060309388589	0.00149704156072523	0.000855452320414419	0.00102179027160611	0.0122852458237293	0.00689114369222726	0.0147565525271487	0.00128317848062163	0.00130694104507758	0.00066535180476677	0.00152080412518119	0.00263764465461113	0.00354062210393746	0.0019485302853884
k__Bacteria | p__Firmicutes | c__Clostridia | o__Clostridiales | f__Peptococcaceae | g__Peptococcus	0.00273269491243495	0.00166337951191693	0.00199605541430031	0.00147327899626928	0.00318418363709812	0.00199605541430031	0.00603569137181285	0.00249506926787539	0.000831689755958463	0.000190100515647649	0.00304160825036238	0.0029227954280826	0.000522776418031034	0.00159209181854906	0.000356438466839341	0.00501390110020673	0.00249506926787539	0.00111684052942994	0.000522776418031034	0.000689114369222727	0.00182971746310862	0.0025425943967873	0.00477627545564717	0.00130694104507758	0.0009742651426942	0.000736639498134639	0.00182971746310862	0.00011881282227978	0.0000712876933678683	0.00185348002756457	0.00223368105885987	0.00225744362331583	0.000166337951191693	0.00363567236176128	0.00102179027160611	0.00171090464082884	0.00235249388113965	0.00011881282227978	0.0000712876933678683	0.00201981797875627	0.00617826675854858	0.00722381959461065	0.000522776418031034	0	0.00140199130290141	0.00439607442435188	0.000831689755958463	0.00501390110020673	0.00178219233419671
k__Bacteria | p__Bacteroidetes | c__Bacteroidia | o__Flavobacteriales | f__Weeksellaceae | g__Empedobacter	0.000142575386735737	0.00011881282227978	0.000285150773471473	0.000166337951191693	0.00011881282227978	0.00011881282227978	0.000451488724663166	0.000142575386735737	0.000356438466839341	0.000380201031295297	0.000261388209015517	0.000190100515647649	0.000166337951191693	0.000142575386735737	0.00011881282227978	0.0000950502578238243	0.00011881282227978	0.000380201031295297	0.000190100515647649	0.0000712876933678683	0.000166337951191693	0.00011881282227978	0.000237625644559561	0.000213863080103605	0.0000712876933678683	0.000451488724663166	0.000784164627046551	0.000261388209015517	0	0	0.0000475251289119122	0.000879214884870375	0.0000475251289119122	0.0000475251289119122	0.0000712876933678683	0.0000950502578238243	0.0000712876933678683	0.0000475251289119122	0.000237625644559561	0.00011881282227978	0.00011881282227978	0.00011881282227978	0.0000475251289119122	0.000166337951191693	0.0000237625644559561	0.000166337951191693	0.0000950502578238243	0.000308913337927429	0.00784164627046551
k__Bacteria | p__Proteobacteria | c__Alphaproteobacteria | o__Caulobacterales | f__Caulobacteraceae | g__Brevundimonas	0	0.00066535180476677	0.0000712876933678683	0.000166337951191693	0.00011881282227978	0.000166337951191693	0.0000237625644559561	0.0000712876933678683	0.00011881282227978	0.00109307796497398	0.000213863080103605	0	0.00384953544186489	0	0.000712876933678683	0.000308913337927429	0.000807927191502507	0.000403963595751253	0	0	0.000237625644559561	0.000190100515647649	0.000166337951191693	0.00572677803388542	0.000237625644559561	0.0153981417674595	0.00106931540051802	0.00425349903761614	0.00149704156072523	0.000736639498134639	0.00358814723284937	0.000926740013782287	0.000285150773471473	0.000332675902383385	0.0000475251289119122	0.0311764845662144	0.0246655419052824	0.0387329800632084	0.0029227954280826	0.000166337951191693	0.00437231185989592	0.000760402062590595	0.00213863080103605	0.000807927191502507	0.00152080412518119	0.00121189078725376	0.00116436565834185	0.000166337951191693	0.000356438466839341
k__Bacteria | p__Bacteroidetes | c__Bacteroidia | o__Bacteroidales | f__Tannerellaceae | g__Parabacteroides	0.00494261340683887	0.0131169355796878	0.0116436565834185	0.00354062210393746	0.00235249388113965	0.0041109236508804	0.0103367155383409	0.0111921678587553	0.00420597390870423	0.00011881282227978	0.0224793859753345	0.00180595489865266	0.000190100515647649	0.000380201031295297	0.000356438466839341	0.0165862699902573	0.0240952403583395	0.00263764465461113	0.00261388209015517	0.00123565335170972	0.0058455908561652	0.00660599291875579	0.00491885084238291	0.000356438466839341	0.0000237625644559561	0	0.00950502578238244	0.00011881282227978	0.00011881282227978	0.000142575386735737	0.000308913337927429	0.0000712876933678683	0.0000950502578238243	0.000902977449326331	0.00325547133046598	0	0.0000950502578238243	0	0.000190100515647649	0.000451488724663166	0.000213863080103605	0.0000712876933678683	0	0.00042772616020721	0.000190100515647649	0.000332675902383385	0.000190100515647649	0.000166337951191693	0.000475251289119122
k__Bacteria | p__Actinobacteria | c__Actinobacteria | o__Bifidobacteriales | f__Bifidobacteriaceae | g__Bifidobacterium	0.00125941591616567	0.00042772616020721	0.000261388209015517	0.000261388209015517	0.000237625644559561	0.0100990898937813	0.000380201031295297	0.000475251289119122	0.000332675902383385	0.000166337951191693	0.00102179027160611	0.000237625644559561	0.000356438466839341	0.000332675902383385	0.000261388209015517	0.00173466720528479	0.000166337951191693	0.000380201031295297	0.000308913337927429	0	0.000641589240310814	0.00042772616020721	0.000166337951191693	0.000285150773471473	0	0.000166337951191693	0.000570301546942946	0.000237625644559561	0.000760402062590595	0.000522776418031034	0.00116436565834185	0.000285150773471473	0.000261388209015517	0.000356438466839341	0	0.00042772616020721	0.000356438466839341	0.000237625644559561	0.00679609343440344	0.000261388209015517	0.00166337951191693	0.00791293396383338	0.000213863080103605	0.00054653898248699	0.0000950502578238243	0.000451488724663166	0.000285150773471473	0.0655609153339828	0.0159922058788584
k__Bacteria | p__Bacteroidetes | c__Bacteroidia | o__Bacteroidales | f__Prevotellaceae | g__Prevotellaceae Ga6A1 group	0.000332675902383385	0.0009742651426942	0.00354062210393746	0.0151605161229	0.000998027707150156	0.00137822873844545	0.00563172777606159	0.00304160825036238	0.0237388018915001	0.000736639498134639	0.0068198559988594	0.00237625644559561	0.000451488724663166	0.000475251289119122	0.00964760116911817	0.000784164627046551	0.000570301546942946	0.000736639498134639	0.018915001306941	0.0044911246821757	0.000736639498134639	0.00192476772093244	0.000522776418031034	0.00130694104507758	0.000451488724663166	0	0.000760402062590595	0	0	0.00125941591616567	0.00237625644559561	0.000403963595751253	0.00171090464082884	0.00192476772093244	0.00477627545564717	0.000380201031295297	0.0000712876933678683	0.000332675902383385	0.0000950502578238243	0.00125941591616567	0.000902977449326331	0.000308913337927429	0.000285150773471473	0.00011881282227978	0.000261388209015517	0.000902977449326331	0.00011881282227978	0.00289903286362664	0.00144951643181332
k__Bacteria | p__Firmicutes | c__Clostridia | o__Clostridiales | f__Ruminococcaceae | g__Fournierella	0.00121189078725376	0.00335052158828981	0.00042772616020721	0.000641589240310814	0.00211486823658009	0.00159209181854906	0.000213863080103605	0.00199605541430031	0.00346933441056959	0.000451488724663166	0.000926740013782287	0.000522776418031034	0.00327923389492194	0.00648718009647601	0.000261388209015517	0.00218615592994796	0.0035168595394815	0.00924363757336692	0.015136753558444	0.00480003802010313	0.00054653898248699	0.000237625644559561	0.00220991849440392	0.00128317848062163	0.00111684052942994	0.000380201031295297	0.00147327899626928	0.000285150773471473	0	0.000712876933678683	0.00147327899626928	0.000926740013782287	0.00510895135803056	0.00299408312145047	0.0117862319701542	0.000332675902383385	0.000285150773471473	0.000356438466839341	0.000831689755958463	0.00149704156072523	0.00278022004134686	0.00066535180476677	0.0000475251289119122	0.0000237625644559561	0.00011881282227978	0.00213863080103605	0.000499013853575078	0.00204358054321222	0.000760402062590595
k__Bacteria | p__Firmicutes | c__Clostridia | o__Clostridiales | f__Lachnospiraceae | g__[Ruminococcus] gauvreauii group	0.00190100515647649	0.000784164627046551	0.0009742651426942	0.000712876933678683	0.00128317848062163	0.00192476772093244	0.000594064111398902	0.00240001901005156	0.0013544661739895	0.000213863080103605	0.00133070360953354	0.00175842976974075	0.00125941591616567	0.00175842976974075	0.00054653898248699	0.00218615592994796	0.00140199130290141	0.00337428415274576	0.00408716108642445	0.000451488724663166	0.00187724259202053	0.00218615592994796	0.00399211082860062	0.00144951643181332	0.00308913337927429	0.00144951643181332	0.000712876933678683	0.000285150773471473	0.0009742651426942	0.0011881282227978	0.000998027707150156	0.00204358054321222	0.0041109236508804	0.00187724259202053	0.00361190979730533	0.000736639498134639	0.000998027707150156	0.00011881282227978	0.000641589240310814	0.00807927191502507	0.00354062210393746	0.00527528930922225	0.000641589240310814	0.000451488724663166	0.000499013853575078	0.000522776418031034	0.000594064111398902	0.00154456668963715	0.000902977449326331
k__Bacteria | p__Firmicutes | c__Clostridia | o__Clostridiales | f__Peptostreptococcaceae | g__	0.000308913337927429	0.000617826675854858	0.000308913337927429	0.000308913337927429	0.00280398260580282	0.000475251289119122	0.000237625644559561	0.000166337951191693	0.000641589240310814	0.0123090083881853	0.00066535180476677	0.00109307796497398	0.00513271392248651	0.00950502578238244	0	0.000760402062590595	0.000308913337927429	0.000617826675854858	0	0	0.000617826675854858	0	0.000237625644559561	0.00437231185989592	0.00988522681367773	0.0015683292540931	0.0000950502578238243	0.0000712876933678683	0.000950502578238244	0.00125941591616567	0.000617826675854858	0.0089822493643514	0.00520400161585438	0.00142575386735737	0.000356438466839341	0.000736639498134639	0.000902977449326331	0.00054653898248699	0.00463370006891144	0.000499013853575078	0.00133070360953354	0.00929116270227883	0.000617826675854858	0.00114060309388589	0.000190100515647649	0.00042772616020721	0.000499013853575078	0.000213863080103605	0.00190100515647649
k__Bacteria | p__Firmicutes | c__Clostridia | o__Clostridiales | f__Lachnospiraceae | g__Lachnospiraceae NK4A136 group	0.00173466720528479	0.00613074162963667	0.00116436565834185	0.000451488724663166	0.00788917139937742	0.0136397119977188	0.00066535180476677	0.00499013853575078	0.00211486823658009	0.000522776418031034	0.00111684052942994	0.000594064111398902	0.000641589240310814	0.00228120618777178	0.000594064111398902	0.00106931540051802	0.0110020673431077	0.00363567236176128	0.000760402062590595	0.00401587339305658	0.00140199130290141	0.000807927191502507	0.00225744362331583	0.00159209181854906	0.00128317848062163	0.000237625644559561	0.00128317848062163	0	0.0000712876933678683	0.000380201031295297	0.000712876933678683	0.00166337951191693	0.00263764465461113	0.00349309697502554	0.00299408312145047	0.000380201031295297	0.000237625644559561	0.000142575386735737	0	0.00720005703015469	0.00263764465461113	0.00137822873844545	0.00054653898248699	0.00011881282227978	0.000570301546942946	0.000712876933678683	0.00054653898248699	0.00173466720528479	0.000855452320414419
k__Bacteria | p__Firmicutes | c__Clostridia | o__Clostridiales | f__Lachnospiraceae | g__Sellimonas	0.0041109236508804	0.00104555283606207	0.0019485302853884	0.00116436565834185	0.00168714207637288	0.002162393365492	0.00175842976974075	0.00327923389492194	0.00750897036808212	0.000594064111398902	0.00453864981108761	0.00042772616020721	0.00192476772093244	0.00316042107264216	0.00042772616020721	0.00320794620155407	0.00304160825036238	0.00318418363709812	0.00102179027160611	0.0019485302853884	0.00365943492621724	0.00285150773471473	0.00651094266093197	0.000998027707150156	0.00159209181854906	0.000308913337927429	0.000594064111398902	0	0.000380201031295297	0.000499013853575078	0.00116436565834185	0.00152080412518119	0.00106931540051802	0.00247130670341943	0.00147327899626928	0.000451488724663166	0.000998027707150156	0.00011881282227978	0.000332675902383385	0.00213863080103605	0.0019485302853884	0.00332675902383385	0.000142575386735737	0.00011881282227978	0.000594064111398902	0.000475251289119122	0.000332675902383385	0.00152080412518119	0.000617826675854858
k__Bacteria | p__Firmicutes | c__Clostridia | o__Clostridiales | f__Family XIII | g__[Eubacterium] brachy group	0.00240001901005156	0.000855452320414419	0.00439607442435188	0.00520400161585438	0.000499013853575078	0.00225744362331583	0.00178219233419671	0.0038970605707768	0.000712876933678683	0.0000237625644559561	0.00268516978352304	0.00125941591616567	0.000831689755958463	0.00066535180476677	0.000237625644559561	0.00981393912030986	0.00325547133046598	0.00137822873844545	0.000617826675854858	0.000380201031295297	0.00437231185989592	0.00130694104507758	0.00470498776227931	0.000237625644559561	0.000380201031295297	0.000166337951191693	0.00066535180476677	0.000190100515647649	0.0000950502578238243	0.000617826675854858	0.00054653898248699	0.00140199130290141	0.0000950502578238243	0.000522776418031034	0.000308913337927429	0.000261388209015517	0.000451488724663166	0	0.0000712876933678683	0.000403963595751253	0.00142575386735737	0.00247130670341943	0.000285150773471473	0.000308913337927429	0.000689114369222727	0.000784164627046551	0.000380201031295297	0.00354062210393746	0.00109307796497398
k__Bacteria | p__ | c__ | o__ | f__ | g__	0.0000237625644559561	0.000475251289119122	0.0000237625644559561	0.0000712876933678683	0.000190100515647649	0.000142575386735737	0.000213863080103605	0.000641589240310814	0.000403963595751253	0.00301784568590642	0.00149704156072523	0.0000712876933678683	0.000142575386735737	0.000499013853575078	0.000451488724663166	0.000855452320414419	0.000356438466839341	0.0009742651426942	0.0000475251289119122	0.00206734310766818	0.00109307796497398	0.00365943492621724	0.000166337951191693	0.00168714207637288	0.00042772616020721	0.000451488724663166	0	0.000736639498134639	0.00213863080103605	0.00121189078725376	0.000332675902383385	0.00872086115533588	0.000950502578238244	0.0116198940189625	0.000332675902383385	0.000475251289119122	0.000332675902383385	0.000570301546942946	0.00432478673098401	0.000403963595751253	0.00211486823658009	0.000308913337927429	0.00791293396383338	0.00228120618777178	0.0109545422141958	0.00914858731554309	0.00496637597129482	0.000641589240310814	0.00382577287740893
k__Bacteria | p__Firmicutes | c__Erysipelotrichia | o__Erysipelotrichales | f__Erysipelotrichaceae | g__Erysipelatoclostridium	0.00011881282227978	0.000499013853575078	0.000261388209015517	0.000356438466839341	0.000451488724663166	0.0000712876933678683	0	0.00011881282227978	0.000736639498134639	0.00480003802010313	0	0.000403963595751253	0.000784164627046551	0.0019485302853884	0.000285150773471473	0.000308913337927429	0.000689114369222727	0.00171090464082884	0.00106931540051802	0.000285150773471473	0.0000950502578238243	0.000641589240310814	0.00066535180476677	0.000784164627046551	0.00137822873844545	0.000332675902383385	0.0000475251289119122	0	0.000499013853575078	0.000451488724663166	0.00163961694746097	0.00166337951191693	0.00843571038186441	0.00133070360953354	0.00109307796497398	0.000499013853575078	0.000356438466839341	0.000998027707150156	0.00247130670341943	0.00363567236176128	0.00843571038186441	0.00278022004134686	0.000380201031295297	0.00042772616020721	0.000213863080103605	0.0009742651426942	0.000617826675854858	0.00106931540051802	0.000617826675854858
k__Bacteria | p__Firmicutes | c__Clostridia | o__Clostridiales | f__Ruminococcaceae | g__Ruminococcaceae UCG-005	0.00147327899626928	0.000594064111398902	0.00116436565834185	0.00273269491243495	0.00365943492621724	0.00339804671720172	0.00190100515647649	0.00144951643181332	0.00244754413896348	0.0000475251289119122	0.000190100515647649	0.000570301546942946	0.00204358054321222	0.00228120618777178	0.000190100515647649	0.00534657700259012	0.00610697906518071	0.00548915238932586	0.0015683292540931	0.00249506926787539	0.00275645747689091	0.00116436565834185	0.00363567236176128	0.00042772616020721	0.000950502578238244	0.000166337951191693	0.00228120618777178	0.0000950502578238243	0.0000237625644559561	0.0000712876933678683	0.000166337951191693	0.000617826675854858	0.000712876933678683	0.0029227954280826	0.00396834826414467	0	0	0	0.000142575386735737	0.00327923389492194	0.000570301546942946	0.00106931540051802	0.0000475251289119122	0.000237625644559561	0.000475251289119122	0.000285150773471473	0.000451488724663166	0.000570301546942946	0.000594064111398902
k__Bacteria | p__Actinobacteria | c__Coriobacteriia | o__Coriobacteriales | f__Eggerthellaceae | g__Slackia	0.0013544661739895	0.000522776418031034	0.00133070360953354	0.00111684052942994	0.00149704156072523	0.00140199130290141	0.00109307796497398	0.00278022004134686	0.00197229284984436	0.0000950502578238243	0.00109307796497398	0.00342180928165768	0.000926740013782287	0.000689114369222727	0.000475251289119122	0.00311289594373025	0.00544162726041394	0.00285150773471473	0.000332675902383385	0.000237625644559561	0.0015683292540931	0.00187724259202053	0.00499013853575078	0.00109307796497398	0.00114060309388589	0.000237625644559561	0.000784164627046551	0.000451488724663166	0.000332675902383385	0.00011881282227978	0.000166337951191693	0.00235249388113965	0.000950502578238244	0.000285150773471473	0.000237625644559561	0.000332675902383385	0.000831689755958463	0.000356438466839341	0.0000237625644559561	0.00121189078725376	0.000570301546942946	0.0011881282227978	0.000142575386735737	0.000166337951191693	0.000570301546942946	0.000356438466839341	0.000594064111398902	0.000831689755958463	0.00106931540051802
k__Bacteria | p__Proteobacteria | c__Alphaproteobacteria | o__Azospirillales | f__Azospirillaceae | g__Azospirillum	0.000190100515647649	0.0000950502578238243	0	0	0.0000950502578238243	0.0000475251289119122	0.0000475251289119122	0.0000712876933678683	0.000190100515647649	0.000190100515647649	0.000166337951191693	0	0.000403963595751253	0.000166337951191693	0.000166337951191693	0.000166337951191693	0.000190100515647649	0.0000950502578238243	0	0.0000237625644559561	0.000213863080103605	0.000403963595751253	0.0000475251289119122	0.00166337951191693	0.000356438466839341	0.00325547133046598	0.000522776418031034	0.00358814723284937	0.000926740013782287	0.00192476772093244	0.00106931540051802	0.000594064111398902	0.000213863080103605	0.000213863080103605	0.000308913337927429	0.0110971176009315	0.00746144523917021	0.0133070360953354	0.00142575386735737	0.000213863080103605	0.000332675902383385	0.0000950502578238243	0.00166337951191693	0.00206734310766818	0.00109307796497398	0.000902977449326331	0.00168714207637288	0	0.000332675902383385
k__Bacteria | p__Firmicutes | c__Clostridia | o__Clostridiales | f__Lachnospiraceae | g__Lachnospira	0.000475251289119122	0.00798422165720124	0.0011881282227978	0.000166337951191693	0.0150179407361642	0.0066535180476677	0	0.00439607442435188	0.0136634745621747	0.0000712876933678683	0.00339804671720172	0.000332675902383385	0.000380201031295297	0.0000712876933678683	0.0000950502578238243	0.00316042107264216	0.00670104317657962	0.00392082313523275	0.000261388209015517	0	0.00111684052942994	0.000285150773471473	0.000499013853575078	0.000261388209015517	0.0000475251289119122	0	0.000166337951191693	0	0	0	0.000261388209015517	0.0000950502578238243	0.00011881282227978	0.0000712876933678683	0.00011881282227978	0	0	0.000190100515647649	0.000784164627046551	0.000142575386735737	0.00204358054321222	0	0.0000475251289119122	0	0	0	0	0.000213863080103605	0.000142575386735737
k__Bacteria | p__Firmicutes | c__Erysipelotrichia | o__Erysipelotrichales | f__Erysipelotrichaceae | g__Dubosiella	0	0.000308913337927429	0	0.000617826675854858	0	0	0	0	0	0.000142575386735737	0	0.000142575386735737	0.0000475251289119122	0.000190100515647649	0	0.00472875032673526	0.00011881282227978	0.000213863080103605	0	0.000237625644559561	0.000451488724663166	0.0000712876933678683	0.000213863080103605	0	0	0	0.00791293396383338	0.000451488724663166	0.0000950502578238243	0.0000475251289119122	0.00011881282227978	0	0.0000712876933678683	0.00011881282227978	0	0	0	0	0.000213863080103605	0.0000712876933678683	0.000237625644559561	0	0	0.0000475251289119122	0	0.000237625644559561	0	0.00430102416652805	0.00206734310766818
k__Bacteria | p__Proteobacteria | c__Gammaproteobacteria | o__Betaproteobacteriales | f__Burkholderiaceae | g__Ralstonia	0.00275645747689091	0	0.000166337951191693	0.000332675902383385	0	0.000166337951191693	0	0.000190100515647649	0	0.000594064111398902	0	0.000475251289119122	0.00109307796497398	0.000926740013782287	0.000213863080103605	0.000166337951191693	0	0.000142575386735737	0.000166337951191693	0.000166337951191693	0.000261388209015517	0.000237625644559561	0.000237625644559561	0.00249506926787539	0.000736639498134639	0.00430102416652805	0.00042772616020721	0.0023287313166837	0.00173466720528479	0.00187724259202053	0.00102179027160611	0.000522776418031034	0.000166337951191693	0.000285150773471473	0.000760402062590595	0.00553667751823777	0.00375448518404106	0.00727134472352256	0.00116436565834185	0.000689114369222727	0.00175842976974075	0.000213863080103605	0.00159209181854906	0.00361190979730533	0.00161585438300501	0.00123565335170972	0.00240001901005156	0	0.000142575386735737
k__Bacteria | p__Firmicutes | c__Clostridia | o__Clostridiales | f__Ruminococcaceae | g__Butyricicoccus	0.00294655799253855	0.00054653898248699	0.000784164627046551	0.000712876933678683	0.00066535180476677	0.000570301546942946	0.000237625644559561	0.00140199130290141	0.00152080412518119	0.000380201031295297	0.000475251289119122	0.0000950502578238243	0.00413468621533636	0.00054653898248699	0.000213863080103605	0.0023287313166837	0.00109307796497398	0.000712876933678683	0.00128317848062163	0.000522776418031034	0.00147327899626928	0.00042772616020721	0.00102179027160611	0.000522776418031034	0.00066535180476677	0.000142575386735737	0.000831689755958463	0.0000950502578238243	0	0.000617826675854858	0.000807927191502507	0.000285150773471473	0.00206734310766818	0.00149704156072523	0.000879214884870375	0.00011881282227978	0.000285150773471473	0	0.000475251289119122	0.0009742651426942	0.00104555283606207	0.000736639498134639	0.000142575386735737	0	0	0.000142575386735737	0	0.00206734310766818	0.000641589240310814
k__Bacteria | p__Proteobacteria | c__Gammaproteobacteria | o__Enterobacteriales | f__Enterobacteriaceae | g__Enterobacter	0	0	0	0	0	0	0	0	0	0	0	0	0.000403963595751253	0	0.000261388209015517	0.0000712876933678683	0	0	0	0	0	0	0	0.000285150773471473	0	0.000475251289119122	0.000190100515647649	0	0.000166337951191693	0	0.000285150773471473	0.000403963595751253	0.000166337951191693	0	0	0.00104555283606207	0.000831689755958463	0.000926740013782287	0.000522776418031034	0.000237625644559561	0.000142575386735737	0.0000475251289119122	0.000380201031295297	0.000380201031295297	0	0.000142575386735737	0.000261388209015517	0	0.0107644416985481
k__Bacteria | p__Proteobacteria | c__Alphaproteobacteria | o__Sphingomonadales | f__Sphingomonadaceae | g__Sphingomonas	0.000831689755958463	0	0.0000950502578238243	0.0000950502578238243	0	0	0	0	0	0.000380201031295297	0	0.000308913337927429	0.000261388209015517	0.000356438466839341	0.0000475251289119122	0	0	0	0	0	0.000261388209015517	0.000213863080103605	0	0.000784164627046551	0.000213863080103605	0.00182971746310862	0.000190100515647649	0.00140199130290141	0.000451488724663166	0.000594064111398902	0.000403963595751253	0.000332675902383385	0.00011881282227978	0.00011881282227978	0.000166337951191693	0.00218615592994796	0.00130694104507758	0.00278022004134686	0.000261388209015517	0.000237625644559561	0.000403963595751253	0.0000712876933678683	0.00054653898248699	0.00182971746310862	0.000594064111398902	0.000736639498134639	0.000807927191502507	0	0
k__Bacteria | p__Actinobacteria | c__Coriobacteriia | o__Coriobacteriales | f__Eggerthellaceae | g__Parvibacter	0.00166337951191693	0.00147327899626928	0.0015683292540931	0.000784164627046551	0.00356438466839341	0.00175842976974075	0.000190100515647649	0.00349309697502554	0.00102179027160611	0	0.00137822873844545	0.000736639498134639	0.000190100515647649	0	0.000142575386735737	0.00173466720528479	0.0038970605707768	0.00261388209015517	0.0000237625644559561	0	0.000499013853575078	0.000617826675854858	0.00294655799253855	0	0	0	0.00011881282227978	0	0.000166337951191693	0.000142575386735737	0.000261388209015517	0	0	0.000356438466839341	0.000142575386735737	0	0	0.0000950502578238243	0	0.000190100515647649	0.000380201031295297	0.000475251289119122	0.000166337951191693	0	0.00011881282227978	0.000308913337927429	0.000403963595751253	0.00109307796497398	0.000261388209015517
k__Bacteria | p__Firmicutes | c__Negativicutes | o__Selenomonadales | f__Veillonellaceae | g__Anaerovibrio	0.00869709859087993	0.00201981797875627	0.00672480574103557	0.000617826675854858	0.00316042107264216	0.00413468621533636	0.00130694104507758	0.00575054059834137	0.000403963595751253	0.000332675902383385	0.0019485302853884	0.00109307796497398	0.0000712876933678683	0.00178219233419671	0	0	0.00130694104507758	0.000784164627046551	0	0.000522776418031034	0.000142575386735737	0.00121189078725376	0.00144951643181332	0.00054653898248699	0.00106931540051802	0.000166337951191693	0.0000237625644559561	0	0.0000237625644559561	0	0.000308913337927429	0.0000712876933678683	0	0.000285150773471473	0.00114060309388589	0.000213863080103605	0.000190100515647649	0	0	0.000285150773471473	0.000166337951191693	0.0000237625644559561	0	0	0.000142575386735737	0.000142575386735737	0.000213863080103605	0	0.0000475251289119122
k__Bacteria | p__Firmicutes | c__Clostridia | o__Clostridiales | f__Lachnospiraceae | g__Oribacterium	0.00525152674476629	0.000190100515647649	0.00106931540051802	0.00192476772093244	0.00480003802010313	0.00161585438300501	0.00140199130290141	0.00180595489865266	0.000617826675854858	0	0	0.000190100515647649	0.0013544661739895	0.000261388209015517	0.0000712876933678683	0.00332675902383385	0.00116436565834185	0.00320794620155407	0	0.00066535180476677	0.000855452320414419	0.00111684052942994	0.0025425943967873	0.000237625644559561	0.000237625644559561	0.0000950502578238243	0.000522776418031034	0	0	0.000380201031295297	0.000332675902383385	0.0000237625644559561	0.000142575386735737	0.00042772616020721	0.000356438466839341	0	0.0000475251289119122	0	0	0.000166337951191693	0.000285150773471473	0.000617826675854858	0	0.000166337951191693	0	0.000736639498134639	0.000332675902383385	0	0
k__Bacteria | p__Firmicutes | c__Clostridia | o__Clostridiales | f__Ruminococcaceae | g__Negativibacillus	0.0015683292540931	0.000689114369222727	0.00206734310766818	0.0011881282227978	0.00240001901005156	0.00187724259202053	0.000522776418031034	0.00223368105885987	0.0011881282227978	0.000213863080103605	0.000689114369222727	0.0000475251289119122	0.0000712876933678683	0.000332675902383385	0.000261388209015517	0.00251883183233135	0.00223368105885987	0.00261388209015517	0.00114060309388589	0.000213863080103605	0.00106931540051802	0.00137822873844545	0.00370696005512915	0	0	0.0000950502578238243	0.000926740013782287	0	0.0000237625644559561	0.00011881282227978	0.0000475251289119122	0	0.000142575386735737	0.00140199130290141	0.000285150773471473	0	0.0000712876933678683	0	0.000142575386735737	0.000712876933678683	0.000285150773471473	0.000380201031295297	0.0000475251289119122	0	0	0.000499013853575078	0	0.00011881282227978	0.0000475251289119122
k__Bacteria | p__Firmicutes | c__Clostridia | o__Clostridiales | f__Ruminococcaceae | g__	0.00422973647316018	0.0013544661739895	0.00178219233419671	0.000831689755958463	0.00128317848062163	0.00173466720528479	0.000594064111398902	0.000736639498134639	0.000166337951191693	0.0000237625644559561	0.000879214884870375	0.000213863080103605	0.0000950502578238243	0.000356438466839341	0.0000712876933678683	0.00242378157450752	0.0105505786184445	0.00187724259202053	0.000403963595751253	0.000522776418031034	0.000617826675854858	0.000831689755958463	0.00106931540051802	0.000261388209015517	0.00042772616020721	0.0000712876933678683	0.000902977449326331	0	0.0000950502578238243	0.000403963595751253	0.000213863080103605	0.000237625644559561	0	0.000879214884870375	0.000879214884870375	0.000213863080103605	0.000213863080103605	0.0000712876933678683	0	0.000285150773471473	0.00104555283606207	0.000475251289119122	0	0.0000475251289119122	0	0.000261388209015517	0.0000237625644559561	0.000166337951191693	0.0000475251289119122
k__Bacteria | p__Firmicutes | c__Clostridia | o__Clostridiales | f__Lachnospiraceae | g__Roseburia	0.00565549034051755	0.00399211082860062	0.0058455908561652	0.0000950502578238243	0.00175842976974075	0.00220991849440392	0	0.00346933441056959	0.00843571038186441	0	0.00917234987999905	0.000570301546942946	0	0.0000712876933678683	0	0	0.000522776418031034	0	0	0	0.000831689755958463	0.000142575386735737	0	0	0	0.000213863080103605	0.0000712876933678683	0	0	0	0.000190100515647649	0	0	0	0.000166337951191693	0.0000475251289119122	0	0.000142575386735737	0	0	0.0000950502578238243	0	0	0.000142575386735737	0.0000475251289119122	0	0.0000475251289119122	0	0
k__Bacteria | p__Proteobacteria | c__Gammaproteobacteria | o__Aeromonadales | f__Succinivibrionaceae | g__Succinivibrio	0.00615450419409263	0.000451488724663166	0.00788917139937742	0.00149704156072523	0.00282774517025877	0.00263764465461113	0.000760402062590595	0.00382577287740893	0.0000950502578238243	0.0000475251289119122	0.00575054059834137	0.000641589240310814	0.000142575386735737	0.00054653898248699	0.000285150773471473	0.0000712876933678683	0.00116436565834185	0.00242378157450752	0.000332675902383385	0.0000237625644559561	0.0000950502578238243	0.00142575386735737	0.000190100515647649	0.000237625644559561	0.000380201031295297	0.000166337951191693	0.0000475251289119122	0.0000237625644559561	0	0.000166337951191693	0.0000475251289119122	0.0000950502578238243	0	0.0000712876933678683	0.000451488724663166	0.000142575386735737	0.000142575386735737	0.000190100515647649	0.000213863080103605	0	0	0	0.000142575386735737	0.0000237625644559561	0.0000475251289119122	0	0	0	0.000166337951191693
k__Bacteria | p__Firmicutes | c__Clostridia | o__Clostridiales | f__Lachnospiraceae | g__Tyzzerella 4	0.0009742651426942	0.00042772616020721	0.000285150773471473	0	0.000308913337927429	0	0.000332675902383385	0.00235249388113965	0.00620202932300454	0.00197229284984436	0.00171090464082884	0.000356438466839341	0.00104555283606207	0.000926740013782287	0.000522776418031034	0.000380201031295297	0.000166337951191693	0.000522776418031034	0	0.000332675902383385	0.00225744362331583	0.000784164627046551	0	0.00128317848062163	0.00109307796497398	0.000356438466839341	0.0000475251289119122	0.00011881282227978	0	0	0.000213863080103605	0.000403963595751253	0.0107169165696362	0.000261388209015517	0.0000712876933678683	0.000285150773471473	0.000285150773471473	0.00042772616020721	0	0.000902977449326331	0.000166337951191693	0.00106931540051802	0	0	0.000285150773471473	0.00011881282227978	0	0.000142575386735737	0.000142575386735737
k__Bacteria | p__Proteobacteria | c__ | o__ | f__ | g__	0.000380201031295297	0.00144951643181332	0.000213863080103605	0.000213863080103605	0.00144951643181332	0.00142575386735737	0	0.00149704156072523	0.000237625644559561	0.000594064111398902	0.000499013853575078	0.00294655799253855	0	0.000213863080103605	0	0	0.00437231185989592	0.00173466720528479	0	0.00149704156072523	0.000712876933678683	0.000689114369222727	0.000403963595751253	0.00011881282227978	0	0.000166337951191693	0.000166337951191693	0.0000475251289119122	0.000190100515647649	0.00066535180476677	0.000285150773471473	0.00111684052942994	0.00011881282227978	0.00171090464082884	0.0000950502578238243	0.0000712876933678683	0	0.0000475251289119122	0.000902977449326331	0.000142575386735737	0.00011881282227978	0.000712876933678683	0.000998027707150156	0.000237625644559561	0.0013544661739895	0.00154456668963715	0.000594064111398902	0.00178219233419671	0.00133070360953354
k__Bacteria | p__Proteobacteria | c__Gammaproteobacteria | o__Betaproteobacteriales | f__Burkholderiaceae | g__Acidovorax	0	0	0	0	0	0	0	0	0	0.00011881282227978	0	0	0	0	0	0	0	0	0	0	0	0	0	0	0.0000712876933678683	0	0	0.000190100515647649	0	0	0.000499013853575078	0	0.00011881282227978	0.000213863080103605	0	0	0.00011881282227978	0	0	0	0.0328636266425873	0.00458617493999952	0	0	0.000190100515647649	0	0.0000475251289119122	0	0
k__Bacteria | p__Firmicutes | c__Clostridia | o__Clostridiales | f__Lachnospiraceae | g__Tyzzerella	0.00544162726041394	0.00247130670341943	0.0015683292540931	0.00244754413896348	0.00152080412518119	0.00104555283606207	0.000213863080103605	0.00384953544186489	0.00287527029917069	0.0000475251289119122	0.00282774517025877	0.0011881282227978	0.000261388209015517	0.000190100515647649	0.0000475251289119122	0.00180595489865266	0.00280398260580282	0.00104555283606207	0.00054653898248699	0.000142575386735737	0.00190100515647649	0.000213863080103605	0.000998027707150156	0.000190100515647649	0.0000475251289119122	0	0.000166337951191693	0	0	0	0	0.0000237625644559561	0.000166337951191693	0	0.000475251289119122	0	0	0.0000712876933678683	0	0.0000475251289119122	0.0000950502578238243	0.0000237625644559561	0	0.0000237625644559561	0	0.0000712876933678683	0.0000712876933678683	0	0
k__Bacteria | p__Firmicutes | c__Erysipelotrichia | o__Erysipelotrichales | f__Erysipelotrichaceae | g__Faecalitalea	0.0000475251289119122	0	0.000237625644559561	0.000570301546942946	0.00011881282227978	0	0.0000237625644559561	0.00011881282227978	0.000166337951191693	0.00111684052942994	0	0.000641589240310814	0.000380201031295297	0.00011881282227978	0.0000712876933678683	0.000594064111398902	0.0000475251289119122	0	0	0	0.000641589240310814	0.0000475251289119122	0.00054653898248699	0.0000237625644559561	0	0	0.00175842976974075	0	0.000237625644559561	0.000522776418031034	0.000261388209015517	0.0000712876933678683	0.00739015754580234	0	0.0000712876933678683	0.000475251289119122	0	0.000902977449326331	0.000784164627046551	0.000356438466839341	0.00166337951191693	0.0000950502578238243	0	0.0000950502578238243	0.0000712876933678683	0.000261388209015517	0.0000475251289119122	0.000166337951191693	0.000285150773471473
k__Bacteria | p__Firmicutes | c__Bacilli | o__Bacillales | f__Staphylococcaceae | g__Staphylococcus	0.002162393365492	0.0000950502578238243	0.0000237625644559561	0.0000950502578238243	0	0.000166337951191693	0	0	0	0.000570301546942946	0	0.0000950502578238243	0.000356438466839341	0.000332675902383385	0.00011881282227978	0	0	0	0	0	0.0000950502578238243	0	0	0.000594064111398902	0.000213863080103605	0.0009742651426942	0.000237625644559561	0.000855452320414419	0.000712876933678683	0.000499013853575078	0.000522776418031034	0.000166337951191693	0	0	0.000332675902383385	0.00301784568590642	0.002162393365492	0.00368319749067319	0.00042772616020721	0.00066535180476677	0.000617826675854858	0.000190100515647649	0.000475251289119122	0.000879214884870375	0.00054653898248699	0.000736639498134639	0.00066535180476677	0.0000712876933678683	0.000166337951191693
k__Bacteria | p__Firmicutes | c__Clostridia | o__Clostridiales | f__Ruminococcaceae | g__Oscillospira	0.00204358054321222	0.00470498776227931	0.00192476772093244	0.00109307796497398	0.00173466720528479	0.00244754413896348	0.000760402062590595	0.00344557184611363	0.00168714207637288	0	0.00441983698880783	0.0009742651426942	0	0	0	0.00130694104507758	0.00182971746310862	0.000261388209015517	0.0000712876933678683	0.000166337951191693	0.00152080412518119	0.000760402062590595	0.00185348002756457	0	0	0.00011881282227978	0.000142575386735737	0	0	0.0000950502578238243	0.0000237625644559561	0.0000475251289119122	0.0000950502578238243	0	0.000142575386735737	0	0	0	0.0000712876933678683	0	0	0	0	0	0	0.000213863080103605	0	0	0
k__Bacteria | p__Bacteroidetes | c__Bacteroidia | o__Bacteroidales | f__Rikenellaceae | g__Rikenellaceae RC9 gut group	0.000736639498134639	0.00199605541430031	0.00484756314901504	0.00140199130290141	0.000190100515647649	0.00123565335170972	0.00213863080103605	0.00197229284984436	0.000998027707150156	0	0.00470498776227931	0.000451488724663166	0.0000237625644559561	0.0000475251289119122	0	0.00114060309388589	0.00111684052942994	0.00011881282227978	0.000285150773471473	0.000142575386735737	0.00142575386735737	0.000855452320414419	0.000356438466839341	0.000380201031295297	0	0.00011881282227978	0.00335052158828981	0.0000712876933678683	0	0	0.0000237625644559561	0.000142575386735737	0	0.000213863080103605	0.000356438466839341	0.00042772616020721	0.0000950502578238243	0	0.0000712876933678683	0.0000237625644559561	0.000237625644559561	0	0.0000475251289119122	0.0000475251289119122	0.0000950502578238243	0.00011881282227978	0.000213863080103605	0	0
k__Bacteria | p__Firmicutes | c__Clostridia | o__Clostridiales | f__Family XIII | g__[Eubacterium] nodatum group	0.00408716108642445	0.000380201031295297	0.0009742651426942	0.00377824774849702	0.000522776418031034	0.00185348002756457	0	0.00361190979730533	0.000902977449326331	0	0.000712876933678683	0.0000950502578238243	0	0	0	0.0068198559988594	0.00128317848062163	0.00011881282227978	0.0000237625644559561	0	0.00104555283606207	0.000261388209015517	0.000736639498134639	0	0	0	0.000689114369222727	0	0	0	0	0.000308913337927429	0	0.000166337951191693	0	0	0	0.0000237625644559561	0	0	0	0.000190100515647649	0.0000712876933678683	0	0	0	0	0.00011881282227978	0
k__Bacteria | p__Firmicutes | c__Clostridia | o__Clostridiales | f__Ruminococcaceae | g__Ruminiclostridium 9	0.0042772616020721	0.0044911246821757	0.000570301546942946	0.000308913337927429	0.00123565335170972	0.0019485302853884	0.000285150773471473	0.00201981797875627	0.00159209181854906	0	0.00240001901005156	0.000451488724663166	0.000190100515647649	0	0.0000475251289119122	0.00128317848062163	0.00201981797875627	0.000261388209015517	0.000190100515647649	0.0000475251289119122	0.00054653898248699	0.000380201031295297	0.000879214884870375	0.0000712876933678683	0	0	0.000332675902383385	0	0	0	0	0	0	0.000237625644559561	0.000142575386735737	0	0.0000712876933678683	0	0	0	0.0000475251289119122	0	0.0000475251289119122	0.000142575386735737	0.000142575386735737	0.000142575386735737	0.0000950502578238243	0.000190100515647649	0.0000237625644559561
k__Bacteria | p__Proteobacteria | c__Gammaproteobacteria | o__Enterobacteriales | f__Enterobacteriaceae | g__Citrobacter	0	0	0	0	0	0	0	0	0	0	0	0	0	0	0	0	0	0	0	0	0.000760402062590595	0	0	0	0	0	0	0	0	0	0	0	0	0	0	0	0	0	0	0	0	0	0	0	0	0	0	0	0.00244754413896348
k__Bacteria | p__Bacteroidetes | c__Bacteroidia | o__Bacteroidales | f__Muribaculaceae | g__Muribaculum	0	0.000166337951191693	0	0	0	0	0.000213863080103605	0.000475251289119122	0.00011881282227978	0	0.00011881282227978	0	0	0.00042772616020721	0.000403963595751253	0	0	0.000166337951191693	0	0	0	0.0000475251289119122	0	0	0.000166337951191693	0	0	0.000142575386735737	0	0	0.0000237625644559561	0	0.0000950502578238243	0.0000475251289119122	0	0	0.0000950502578238243	0	0	0	0	0	0.0000712876933678683	0	0	0	0	0.00011881282227978	0.00192476772093244
k__Bacteria | p__Firmicutes | c__Clostridia | o__Clostridiales | f__Peptostreptococcaceae | g__Terrisporobacter	0	0	0	0	0	0	0	0	0	0	0	0	0.00147327899626928	0.0000950502578238243	0.0000475251289119122	0	0	0	0	0	0.00147327899626928	0	0	0	0	0	0	0	0.000475251289119122	0.000499013853575078	0.000213863080103605	0	0.000736639498134639	0.00111684052942994	0	0	0	0.0000950502578238243	0.0161110187011382	0	0.000641589240310814	0	0.0000712876933678683	0.0000950502578238243	0	0.000594064111398902	0	0	0
k__Bacteria | p__Epsilonbacteraeota | c__Campylobacteria | o__Campylobacterales | f__Helicobacteraceae | g__Helicobacter	0.00484756314901504	0	0.00185348002756457	0.000308913337927429	0.00123565335170972	0.000308913337927429	0	0.00235249388113965	0.00641589240310814	0	0.000380201031295297	0.000689114369222727	0.000285150773471473	0	0.0000475251289119122	0.00054653898248699	0	0.000308913337927429	0.0000712876933678683	0.0000475251289119122	0.000522776418031034	0.00011881282227978	0	0.000784164627046551	0	0.0000237625644559561	0.00011881282227978	0	0	0.0000237625644559561	0.0000712876933678683	0.000261388209015517	0	0.000926740013782287	0.000142575386735737	0.00142575386735737	0	0.00054653898248699	0.0000712876933678683	0.000356438466839341	0	0.0000712876933678683	0.00011881282227978	0	0	0	0.0000950502578238243	0	0.000142575386735737
k__Bacteria | p__Firmicutes | c__Clostridia | o__Clostridiales | f__Ruminococcaceae | g__Ruminococcaceae UCG-014	0	0.00235249388113965	0.00011881282227978	0.0000950502578238243	0.000308913337927429	0.0013544661739895	0	0.000166337951191693	0.000190100515647649	0.0000237625644559561	0.00140199130290141	0.0000712876933678683	0	0.000308913337927429	0.000285150773471473	0.000166337951191693	0.00406339852196849	0.0068198559988594	0.00042772616020721	0.000285150773471473	0	0.000261388209015517	0.0019485302853884	0	0	0	0.000142575386735737	0.0000712876933678683	0	0.0000950502578238243	0	0	0	0.0000475251289119122	0.000594064111398902	0.000213863080103605	0.000166337951191693	0.00011881282227978	0	0	0.000142575386735737	0	0.0000712876933678683	0	0.000190100515647649	0.0000237625644559561	0.0000475251289119122	0	0.000190100515647649
k__Bacteria | p__Actinobacteria | c__Actinobacteria | o__Corynebacteriales | f__Corynebacteriaceae | g__	0.000475251289119122	0	0	0.000190100515647649	0	0	0	0	0.0000712876933678683	0.00011881282227978	0.0000475251289119122	0	0.0000237625644559561	0	0.000237625644559561	0	0.0000237625644559561	0.0000950502578238243	0	0	0	0	0	0.000356438466839341	0.000213863080103605	0.00066535180476677	0.000403963595751253	0.000308913337927429	0.000308913337927429	0.000166337951191693	0.000190100515647649	0.0000475251289119122	0	0.000166337951191693	0.000166337951191693	0.000807927191502507	0.000570301546942946	0.00147327899626928	0.000261388209015517	0.0000475251289119122	0	0	0.000237625644559561	0.000617826675854858	0.0000712876933678683	0.000237625644559561	0.000308913337927429	0	0.00042772616020721
k__Bacteria | p__Proteobacteria | c__Gammaproteobacteria | o__Enterobacteriales | f__Enterobacteriaceae | g__Plesiomonas	0.00102179027160611	0	0	0.00375448518404106	0	0	0	0	0	0.000190100515647649	0	0	0	0	0	0.0171803341016563	0	0	0	0	0	0	0	0.000190100515647649	0.000166337951191693	0	0.00011881282227978	0.000190100515647649	0.00011881282227978	0	0.000308913337927429	0	0	0	0.00011881282227978	0	0	0	0	0	0.000190100515647649	0	0.000332675902383385	0	0	0	0	0.000356438466839341	0
k__Bacteria | p__Firmicutes | c__Erysipelotrichia | o__Erysipelotrichales | f__Erysipelotrichaceae | g__Candidatus Stoquefichus	0.000166337951191693	0	0	0	0	0	0	0.000285150773471473	0.0000950502578238243	0.000403963595751253	0	0	0	0.000166337951191693	0	0	0	0.00111684052942994	0.000451488724663166	0	0	0	0.0000237625644559561	0.0000950502578238243	0	0.000356438466839341	0.0000950502578238243	0	0	0.0000950502578238243	0.000190100515647649	0.000166337951191693	0.0000712876933678683	0	0.000166337951191693	0.0000950502578238243	0.0000475251289119122	0	0.000570301546942946	0.000594064111398902	0.000855452320414419	0.00102179027160611	0	0.0000712876933678683	0	0.00011881282227978	0.00011881282227978	0	0
k__Bacteria | p__Proteobacteria | c__Gammaproteobacteria | o__Pasteurellales | f__Pasteurellaceae | g__Haemophilus	0.000879214884870375	0	0	0	0	0	0	0	0	0.0000712876933678683	0	0.0000475251289119122	0.000784164627046551	0.000356438466839341	0	0	0	0.000142575386735737	0	0.0000475251289119122	0.000237625644559561	0.0000712876933678683	0	0.000617826675854858	0.000285150773471473	0.00144951643181332	0.000142575386735737	0.000736639498134639	0.000594064111398902	0.00054653898248699	0.000237625644559561	0	0	0.0000475251289119122	0	0.00142575386735737	0.00175842976974075	0.00251883183233135	0.00042772616020721	0.000356438466839341	0.00042772616020721	0.000142575386735737	0.000736639498134639	0.000998027707150156	0.000332675902383385	0.000356438466839341	0.00054653898248699	0	0
k__Bacteria | p__Bacteroidetes | c__Bacteroidia | o__Bacteroidales | f__Porphyromonadaceae | g__Porphyromonas	0.000950502578238244	0.0000950502578238243	0.0000712876933678683	0	0	0.0000475251289119122	0	0	0.0000950502578238243	0	0.018915001306941	0.0000237625644559561	0.0000237625644559561	0	0.0000712876933678683	0.0000475251289119122	0.00011881282227978	0	0.0000950502578238243	0	0	0.0000475251289119122	0.0000237625644559561	0.0000475251289119122	0.0000950502578238243	0.0000237625644559561	0.0000475251289119122	0	0.0000712876933678683	0.0000712876933678683	0	0	0.000142575386735737	0	0.000237625644559561	0.000166337951191693	0.000166337951191693	0.000356438466839341	0	0.000213863080103605	0	0	0	0.0000475251289119122	0	0.000166337951191693	0	0.0000475251289119122	0
k__Bacteria | p__Firmicutes | c__Clostridia | o__Clostridiales | f__Peptostreptococcaceae | g__Peptostreptococcus	0.00503766366466269	0	0	0.00116436565834185	0	0	0	0	0	0	0.000285150773471473	0	0.000261388209015517	0	0	0.00218615592994796	0	0.0000712876933678683	0.00011881282227978	0	0.000190100515647649	0.0000950502578238243	0.00361190979730533	0.00011881282227978	0.0000237625644559561	0.0000950502578238243	0.000403963595751253	0	0.000166337951191693	0	0	0.000166337951191693	0	0.0000475251289119122	0.000237625644559561	0	0	0	0.0000712876933678683	0	0	0.0000712876933678683	0.0000950502578238243	0	0	0	0.0000475251289119122	0.00111684052942994	0.000142575386735737
k__Bacteria | p__Tenericutes | c__Mollicutes | o__Mycoplasmatales | f__Mycoplasmataceae | g__Candidatus Bacilloplasma	0	0	0.000451488724663166	0.000831689755958463	0	0.0000475251289119122	0	0	0	0.00114060309388589	0	0.0000237625644559561	0	0	0.000285150773471473	0.0013544661739895	0	0.000831689755958463	0.00042772616020721	0	0.0000712876933678683	0	0	0.000166337951191693	0	0.000166337951191693	0.00173466720528479	0	0.0000475251289119122	0.000190100515647649	0.000237625644559561	0	0	0.0000237625644559561	0	0.000285150773471473	0	0.000308913337927429	0.0000475251289119122	0.0000712876933678683	0	0.00589311598507711	0.0000950502578238243	0	0	0	0	0.0000237625644559561	0.0000950502578238243
k__Bacteria | p__Firmicutes | c__Clostridia | o__Clostridiales | f__Lachnospiraceae | g__Howardella	0.00144951643181332	0.000190100515647649	0.000190100515647649	0.0000237625644559561	0.000403963595751253	0.000332675902383385	0	0.000285150773471473	0.000522776418031034	0	0.000380201031295297	0.00147327899626928	0.000190100515647649	0.000332675902383385	0	0.000522776418031034	0.0000712876933678683	0.000308913337927429	0.0000950502578238243	0.000190100515647649	0	0	0.000332675902383385	0.000166337951191693	0.000285150773471473	0.00011881282227978	0.000475251289119122	0	0	0.000142575386735737	0.000261388209015517	0.0000950502578238243	0.00042772616020721	0.000332675902383385	0.000213863080103605	0.0000237625644559561	0.0000950502578238243	0.000190100515647649	0	0.000403963595751253	0.0000712876933678683	0.000380201031295297	0	0.00011881282227978	0.00011881282227978	0.000190100515647649	0.0000712876933678683	0.000784164627046551	0.000285150773471473
k__Bacteria | p__Proteobacteria | c__Alphaproteobacteria | o__Sphingomonadales | f__Sphingomonadaceae | g__Novosphingobium	0	0.0000475251289119122	0	0	0	0.00011881282227978	0	0	0	0.0000237625644559561	0.0000475251289119122	0.000190100515647649	0.000142575386735737	0	0	0	0.0000712876933678683	0	0	0	0.00011881282227978	0.000166337951191693	0	0.000142575386735737	0.0000475251289119122	0.000380201031295297	0.0000950502578238243	0.000807927191502507	0.000308913337927429	0.000166337951191693	0.00130694104507758	0.00011881282227978	0.000213863080103605	0	0	0.00123565335170972	0.000641589240310814	0.00102179027160611	0.0000237625644559561	0.0000712876933678683	0.00011881282227978	0.0000712876933678683	0.00102179027160611	0.00406339852196849	0.00042772616020721	0.000380201031295297	0.0019485302853884	0.0000475251289119122	0
k__Bacteria | p__Proteobacteria | c__Gammaproteobacteria | o__Betaproteobacteriales | f__Burkholderiaceae | g__Comamonas	0	0	0	0	0.0000712876933678683	0	0	0	0	0.000190100515647649	0	0	0	0	0	0	0	0	0	0	0	0.0000475251289119122	0	0	0	0	0	0	0	0.0000237625644559561	0	0.0013544661739895	0	0	0	0	0	0	0	0	0	0	0.000190100515647649	0	0	0	0	0	0.000570301546942946
k__Bacteria | p__Bacteroidetes | c__Bacteroidia | o__Bacteroidales | f__ | g__	0.000237625644559561	0.000213863080103605	0.0000950502578238243	0.000213863080103605	0	0.00054653898248699	0.0000712876933678683	0.000356438466839341	0.00137822873844545	0.0009742651426942	0.0000712876933678683	0.000403963595751253	0	0.0000475251289119122	0.00011881282227978	0	0.000475251289119122	0.000380201031295297	0.0000712876933678683	0.00111684052942994	0	0.00237625644559561	0	0.00066535180476677	0	0.000760402062590595	0.0000950502578238243	0.000380201031295297	0	0.0013544661739895	0.000261388209015517	0.0000475251289119122	0	0.00011881282227978	0	0.000950502578238244	0.00104555283606207	0.0000950502578238243	0.000522776418031034	0.00066535180476677	0.000142575386735737	0.0000237625644559561	0.000499013853575078	0	0	0	0	0.0000712876933678683	0
k__Bacteria | p__Firmicutes | c__Clostridia | o__Clostridiales | f__Lachnospiraceae | g__[Eubacterium] hallii group	0.000308913337927429	0.00173466720528479	0.00042772616020721	0.000166337951191693	0.000332675902383385	0.00280398260580282	0	0.000998027707150156	0.000213863080103605	0	0.00109307796497398	0	0	0.000594064111398902	0.0000950502578238243	0.0000237625644559561	0.00201981797875627	0.00140199130290141	0.00011881282227978	0	0	0	0.000166337951191693	0.000356438466839341	0.0000712876933678683	0.000380201031295297	0	0	0.0000950502578238243	0	0.0000475251289119122	0	0	0	0	0	0.00011881282227978	0	0	0.0000712876933678683	0.0000237625644559561	0.000380201031295297	0	0	0	0	0	0.0000475251289119122	0
k__Bacteria | p__Proteobacteria | c__Gammaproteobacteria | o__Pseudomonadales | f__Pseudomonadaceae | g__Pseudomonas	0.000475251289119122	0	0	0	0	0	0	0	0	0	0	0.0000475251289119122	0.0000475251289119122	0.0000712876933678683	0	0.000332675902383385	0	0.00011881282227978	0	0	0.0000950502578238243	0	0.0000475251289119122	0.000237625644559561	0.0000475251289119122	0.000190100515647649	0	0.000332675902383385	0.000213863080103605	0.000261388209015517	0.000285150773471473	0	0	0	0.0000712876933678683	0.000998027707150156	0.000617826675854858	0.000926740013782287	0.000166337951191693	0	0.00011881282227978	0	0.000213863080103605	0.000594064111398902	0.0000475251289119122	0.000237625644559561	0.000475251289119122	0.0000950502578238243	0.00147327899626928
k__Bacteria | p__Bacteroidetes | c__Bacteroidia | o__Bacteroidales | f__Marinifilaceae | g__Odoribacter	0.000950502578238244	0.00042772616020721	0.00268516978352304	0.000736639498134639	0.00011881282227978	0.000190100515647649	0.0000950502578238243	0.00182971746310862	0.00054653898248699	0.0000712876933678683	0.00297032055699451	0.000142575386735737	0.0000475251289119122	0	0	0.000522776418031034	0.000308913337927429	0	0.000142575386735737	0.00011881282227978	0.000380201031295297	0.0009742651426942	0.000213863080103605	0.0000475251289119122	0.0000475251289119122	0.000142575386735737	0.00199605541430031	0.0000475251289119122	0.0000712876933678683	0.0000475251289119122	0	0	0	0.0000237625644559561	0	0	0	0	0	0	0.0000237625644559561	0	0.0000950502578238243	0	0	0	0	0	0
k__Bacteria | p__Proteobacteria | c__Alphaproteobacteria | o__Rhizobiales | f__Beijerinckiaceae | g__Bosea	0	0	0	0	0	0	0	0	0	0	0.000142575386735737	0.0000712876933678683	0.000166337951191693	0	0	0	0.0000237625644559561	0	0	0	0	0.0000237625644559561	0	0.000213863080103605	0	0.000451488724663166	0.000142575386735737	0.000641589240310814	0.000451488724663166	0.000380201031295297	0.000617826675854858	0.000142575386735737	0.0000237625644559561	0.000237625644559561	0	0.00175842976974075	0.00242378157450752	0.00211486823658009	0.000142575386735737	0.0000237625644559561	0.000356438466839341	0.0000475251289119122	0.000285150773471473	0.000855452320414419	0.00123565335170972	0.000617826675854858	0.000617826675854858	0.0000712876933678683	0.0000237625644559561
k__Bacteria | p__Firmicutes | c__Negativicutes | o__Selenomonadales | f__Veillonellaceae | g__Allisonella	0.00384953544186489	0.000760402062590595	0.000926740013782287	0	0.000641589240310814	0.000190100515647649	0.000617826675854858	0.00104555283606207	0	0.0000950502578238243	0.00249506926787539	0.000926740013782287	0.0000712876933678683	0.000261388209015517	0	0.0000475251289119122	0.0000712876933678683	0.000190100515647649	0	0.0000712876933678683	0.000403963595751253	0.000950502578238244	0.0000950502578238243	0.000142575386735737	0.000380201031295297	0	0.0000237625644559561	0	0	0.0000712876933678683	0	0	0.00011881282227978	0.00066535180476677	0	0.0000237625644559561	0.0000475251289119122	0	0	0	0.0000475251289119122	0.0000950502578238243	0.0000475251289119122	0.0000712876933678683	0.0000237625644559561	0.0000475251289119122	0	0.000166337951191693	0.0000237625644559561
k__Bacteria | p__Verrucomicrobia | c__Verrucomicrobiae | o__Verrucomicrobiales | f__Akkermansiaceae | g__Akkermansia	0	0	0	0	0	0	0	0.0000712876933678683	0	0	0	0	0.000237625644559561	0.000522776418031034	0.000332675902383385	0	0.000285150773471473	0.000190100515647649	0.0000237625644559561	0.000760402062590595	0.000451488724663166	0.00159209181854906	0.00011881282227978	0.000403963595751253	0.000237625644559561	0.000499013853575078	0.000237625644559561	0.0011881282227978	0.00011881282227978	0	0.0000475251289119122	0	0	0.000190100515647649	0	0.000166337951191693	0.000166337951191693	0.000142575386735737	0.0000712876933678683	0.0000237625644559561	0.000142575386735737	0	0.00111684052942994	0.0000237625644559561	0.000190100515647649	0.00011881282227978	0	0	0
k__Bacteria | p__Firmicutes | c__Erysipelotrichia | o__Erysipelotrichales | f__Erysipelotrichaceae | g__Catenisphaera	0.0000475251289119122	0	0	0.000190100515647649	0.0000712876933678683	0.000475251289119122	0.000213863080103605	0	0	0	0	0	0.000213863080103605	0	0.0000950502578238243	0	0.0000712876933678683	0.00670104317657962	0	0	0	0.00154456668963715	0.0000712876933678683	0	0	0.0000475251289119122	0.000308913337927429	0	0	0	0	0	0	0.0000950502578238243	0	0	0	0	0	0	0.000166337951191693	0.00133070360953354	0	0	0	0.0000475251289119122	0	0.0000475251289119122	0
k__Bacteria | p__Proteobacteria | c__Gammaproteobacteria | o__Pseudomonadales | f__Moraxellaceae | g__Psychrobacter	0.000356438466839341	0	0	0	0	0	0	0	0	0.000285150773471473	0	0	0.000356438466839341	0.00011881282227978	0	0.000142575386735737	0.0000712876933678683	0.00054653898248699	0.0000475251289119122	0	0	0	0.000166337951191693	0.000190100515647649	0.0000475251289119122	0.000166337951191693	0.0000237625644559561	0	0	0	0	0.000475251289119122	0	0	0	0	0.00011881282227978	0	0.0000475251289119122	0.0000237625644559561	0	0	0	0.0000475251289119122	0	0	0	0	0.00011881282227978
k__Bacteria | p__Proteobacteria | c__Gammaproteobacteria | o__Enterobacteriales | f__Enterobacteriaceae | g__	0.000166337951191693	0	0	0.0000950502578238243	0	0	0.000784164627046551	0.000403963595751253	0.000451488724663166	0	0	0	0	0	0.000261388209015517	0	0	0.000261388209015517	0.000166337951191693	0	0.000142575386735737	0.000142575386735737	0	0.0000475251289119122	0	0	0	0	0	0.0000237625644559561	0.000166337951191693	0.00102179027160611	0	0.00011881282227978	0.000475251289119122	0.000403963595751253	0.000142575386735737	0.000166337951191693	0.0000475251289119122	0.000475251289119122	0.000213863080103605	0.000285150773471473	0.000403963595751253	0	0.000902977449326331	0.000760402062590595	0.000332675902383385	0.000261388209015517	0.000356438466839341
k__Archaea | p__Euryarchaeota | c__Methanomicrobia | o__ | f__ | g__	0.0000712876933678683	0.0000950502578238243	0	0.000142575386735737	0	0.000237625644559561	0	0.0000712876933678683	0.000142575386735737	0	0	0	0	0	0	0	0	0	0	0	0	0	0	0	0	0.000237625644559561	0	0	0	0	0	0	0	0	0	0	0	0.0000475251289119122	0	0	0	0	0	0	0	0	0	0	0
k__Bacteria | p__Proteobacteria | c__Gammaproteobacteria | o__Betaproteobacteriales | f__Neisseriaceae | g__Neisseria	0.000760402062590595	0	0	0	0	0	0	0	0	0	0	0.0000712876933678683	0.000237625644559561	0	0	0.0000950502578238243	0	0	0	0	0	0.0000712876933678683	0	0.000570301546942946	0.0000475251289119122	0.00114060309388589	0	0.000403963595751253	0.000237625644559561	0.00042772616020721	0.000142575386735737	0.000166337951191693	0	0	0.000142575386735737	0.000950502578238244	0.000451488724663166	0.00123565335170972	0.000142575386735737	0.000190100515647649	0.000451488724663166	0	0.000380201031295297	0.000594064111398902	0.000142575386735737	0.000213863080103605	0.000332675902383385	0	0
k__Bacteria | p__Firmicutes | c__Clostridia | o__Clostridiales | f__Ruminococcaceae | g__Anaerofilum	0.000190100515647649	0.0000950502578238243	0	0.000142575386735737	0.000285150773471473	0.000190100515647649	0	0.000237625644559561	0.00125941591616567	0.0000237625644559561	0	0.0000475251289119122	0.000166337951191693	0.000332675902383385	0	0.000332675902383385	0.000380201031295297	0.000166337951191693	0.00114060309388589	0	0.00011881282227978	0.00011881282227978	0.00011881282227978	0.000190100515647649	0	0	0.000261388209015517	0	0	0.0000237625644559561	0.000237625644559561	0	0.0000712876933678683	0	0.000617826675854858	0	0	0	0.000142575386735737	0	0.000190100515647649	0.0000950502578238243	0.0000237625644559561	0.0000950502578238243	0.0000475251289119122	0	0.000213863080103605	0.00011881282227978	0
k__Bacteria | p__Firmicutes | c__Clostridia | o__Clostridiales | f__Ruminococcaceae | g__Oscillibacter	0.00011881282227978	0.000712876933678683	0.000641589240310814	0.000213863080103605	0.000522776418031034	0.00109307796497398	0	0.000451488724663166	0.000237625644559561	0	0.000380201031295297	0.000142575386735737	0	0.0000950502578238243	0	0.000522776418031034	0.000594064111398902	0.000855452320414419	0.000332675902383385	0.0000237625644559561	0.000308913337927429	0.000285150773471473	0.000736639498134639	0	0	0	0.000308913337927429	0.0000237625644559561	0	0	0.00011881282227978	0.0000950502578238243	0	0.0000475251289119122	0.00011881282227978	0.0000475251289119122	0.0000475251289119122	0.000166337951191693	0.0000237625644559561	0	0	0.0000237625644559561	0.0000237625644559561	0	0	0	0.0000475251289119122	0	0
k__Bacteria | p__Firmicutes | c__Clostridia | o__Clostridiales | f__Lachnospiraceae | g__Lachnospiraceae UCG-009	0	0.000308913337927429	0	0	0.00011881282227978	0.0000950502578238243	0	0	0.000237625644559561	0	0.0000237625644559561	0	0	0.000403963595751253	0	0	0.00011881282227978	0.000332675902383385	0.000641589240310814	0	0	0	0.000332675902383385	0.000237625644559561	0.000142575386735737	0.000285150773471473	0	0	0	0	0	0	0	0	0.000403963595751253	0	0	0	0	0.000380201031295297	0.000285150773471473	0.0011881282227978	0	0	0.000213863080103605	0.0000237625644559561	0.0000950502578238243	0.0000950502578238243	0
k__Bacteria | p__Firmicutes | c__Bacilli | o__Lactobacillales | f__Aerococcaceae | g__Aerococcus	0.00123565335170972	0	0.000142575386735737	0	0.000142575386735737	0	0	0	0	0.0000712876933678683	0	0	0	0	0	0.0000950502578238243	0	0	0	0	0	0	0	0.0000237625644559561	0.0000237625644559561	0	0	0.0000712876933678683	0	0	0	0	0	0.0000712876933678683	0	0.0000475251289119122	0	0.0000712876933678683	0	0.0000950502578238243	0	0.0000712876933678683	0.0000475251289119122	0	0.0000237625644559561	0	0	0.0000712876933678683	0.000736639498134639
k__Bacteria | p__Bacteroidetes | c__Bacteroidia | o__Flavobacteriales | f__Flavobacteriaceae | g__Myroides	0.00178219233419671	0.000332675902383385	0.000499013853575078	0.000879214884870375	0.000855452320414419	0.000499013853575078	0.000356438466839341	0.000570301546942946	0.000403963595751253	0.000237625644559561	0	0.00011881282227978	0.000213863080103605	0.0000950502578238243	0.0000237625644559561	0.000998027707150156	0.0000712876933678683	0.0000475251289119122	0.0000712876933678683	0.00011881282227978	0.000617826675854858	0.0000950502578238243	0.00123565335170972	0	0	0	0	0	0	0	0	0	0	0	0	0	0	0	0	0	0	0	0	0	0	0	0	0	0
k__Bacteria | p__Firmicutes | c__Clostridia | o__Clostridiales | f__Ruminococcaceae | g__Intestinimonas	0.0009742651426942	0.00247130670341943	0.00011881282227978	0.000213863080103605	0	0.000570301546942946	0.0000712876933678683	0.000926740013782287	0.00128317848062163	0	0.000760402062590595	0.0000950502578238243	0	0.0000475251289119122	0	0.00011881282227978	0.000332675902383385	0	0	0	0.000142575386735737	0.00011881282227978	0.000332675902383385	0	0	0	0.0000950502578238243	0	0	0	0.00011881282227978	0	0	0.000166337951191693	0	0	0	0	0	0	0	0	0	0.0000475251289119122	0	0	0	0.0000237625644559561	0
k__Bacteria | p__Actinobacteria | c__Actinobacteria | o__Micrococcales | f__Micrococcaceae | g__Glutamicibacter	0	0	0	0	0	0	0	0	0	0.0000237625644559561	0	0	0.0000237625644559561	0	0	0	0	0	0	0	0	0	0.000166337951191693	0	0	0.000142575386735737	0	0	0	0	0	0.000166337951191693	0	0	0	0.0000712876933678683	0.000142575386735737	0	0	0	0	0	0	0	0.0000950502578238243	0.0000950502578238243	0.0000475251289119122	0	0.000570301546942946
k__Bacteria | p__Patescibacteria | c__Saccharimonadia | o__Saccharimonadales | f__Saccharimonadaceae | g__Candidatus Saccharimonas	0	0	0	0	0	0	0	0	0.0000475251289119122	0.000403963595751253	0.0000712876933678683	0.000332675902383385	0	0.000142575386735737	0.0000712876933678683	0.000142575386735737	0	0.000261388209015517	0.0000950502578238243	0.0000712876933678683	0.000356438466839341	0.000261388209015517	0	0	0.000166337951191693	0	0.00011881282227978	0.000142575386735737	0	0.000213863080103605	0	0.000190100515647649	0	0.0000475251289119122	0.000166337951191693	0.000142575386735737	0.000213863080103605	0	0.0000237625644559561	0	0	0.0000475251289119122	0	0	0	0	0	0	0.000332675902383385
k__Bacteria | p__Firmicutes | c__Clostridia | o__Clostridiales | f__Eubacteriaceae | g__Eubacterium	0.00182971746310862	0	0.000332675902383385	0.0000950502578238243	0	0	0	0	0	0	0	0	0	0	0	0.0029227954280826	0.000356438466839341	0	0	0	0	0	0	0	0	0	0.000403963595751253	0	0	0	0	0	0	0	0	0	0	0	0	0	0	0	0	0	0.0000237625644559561	0	0	0.000499013853575078	0.0000712876933678683
k__Bacteria | p__Actinobacteria | c__Actinobacteria | o__Micrococcales | f__Microbacteriaceae | g__Microbacterium	0	0.0000950502578238243	0	0	0	0.00011881282227978	0	0	0	0	0	0	0	0	0	0	0.0000475251289119122	0.0000237625644559561	0	0.0000712876933678683	0	0	0	0	0	0.0000712876933678683	0.000166337951191693	0.00209110567212414	0.000760402062590595	0.000237625644559561	0.000213863080103605	0.000166337951191693	0	0	0	0	0	0	0.000285150773471473	0	0.000831689755958463	0.0000950502578238243	0.000522776418031034	0.00011881282227978	0	0	0.0000237625644559561	0	0.0000475251289119122
k__Bacteria | p__Bacteroidetes | c__Bacteroidia | o__Bacteroidales | f__Prevotellaceae | g__	0.000332675902383385	0	0.00168714207637288	0.0000475251289119122	0.0000950502578238243	0.00123565335170972	0	0.000451488724663166	0.000356438466839341	0	0	0.0000712876933678683	0.00011881282227978	0.0000475251289119122	0	0.0000950502578238243	0.00133070360953354	0.000142575386735737	0	0.000641589240310814	0.0000712876933678683	0.000332675902383385	0.0000712876933678683	0	0	0	0.0000712876933678683	0	0	0	0.0000712876933678683	0	0	0.0000475251289119122	0	0	0	0	0.000142575386735737	0	0	0	0.0000237625644559561	0	0.0000712876933678683	0	0	0	0
k__Bacteria | p__Proteobacteria | c__Gammaproteobacteria | o__Enterobacteriales | f__Enterobacteriaceae | g__Yersinia	0.000332675902383385	0	0.000142575386735737	0	0	0	0.000261388209015517	0.000499013853575078	0.000689114369222727	0	0	0	0.000308913337927429	0.000570301546942946	0.000213863080103605	0.00171090464082884	0.000308913337927429	0.000784164627046551	0.000760402062590595	0	0.0000950502578238243	0	0.000570301546942946	0	0	0	0	0	0	0	0	0	0	0	0	0	0	0	0	0	0	0	0	0	0	0	0	0	0
k__Bacteria | p__Bacteroidetes | c__Bacteroidia | o__Bacteroidales | f__Prevotellaceae | g__Prevotellaceae NK3B31 group	0	0	0	0	0	0	0	0	0	0	0	0	0	0	0	0	0	0	0	0	0	0	0	0	0	0	0	0	0	0	0.0000475251289119122	0	0	0	0	0	0	0.0000712876933678683	0	0	0.000308913337927429	0.000308913337927429	0.000285150773471473	0	0.00294655799253855	0.00166337951191693	0.00125941591616567	0	0
k__Bacteria | p__Bacteroidetes | c__Bacteroidia | o__Flavobacteriales | f__Flavobacteriaceae | g__Flavobacterium	0	0	0	0	0	0	0	0	0	0.0000475251289119122	0	0	0	0	0	0	0	0	0	0	0	0	0	0	0	0	0	0	0	0	0	0	0	0	0	0	0	0	0	0	0	0	0	0	0	0	0	0	0.00147327899626928
k__Bacteria | p__Firmicutes | c__ | o__ | f__ | g__	0	0.0000950502578238243	0	0.00011881282227978	0.0000237625644559561	0	0	0.0000475251289119122	0.000142575386735737	0.0000237625644559561	0	0	0	0	0	0.00011881282227978	0	0.00011881282227978	0	0.00042772616020721	0.0000475251289119122	0.000617826675854858	0.000261388209015517	0.000142575386735737	0	0.000285150773471473	0.0000475251289119122	0.0000712876933678683	0.000308913337927429	0	0	0	0	0.00011881282227978	0	0.000142575386735737	0	0	0.0000712876933678683	0	0	0.0000950502578238243	0	0.000617826675854858	0.000261388209015517	0.000190100515647649	0.000237625644559561	0.0000712876933678683	0
k__Bacteria | p__Bacteroidetes | c__Bacteroidia | o__Bacteroidales | f__Rikenellaceae | g__Alistipes	0.000356438466839341	0.00042772616020721	0	0.000213863080103605	0	0.000570301546942946	0	0.000285150773471473	0	0	0	0.0000712876933678683	0	0	0	0.00211486823658009	0.000261388209015517	0	0	0	0	0.0000712876933678683	0	0	0	0.0000237625644559561	0.00054653898248699	0	0	0	0	0	0	0.00011881282227978	0	0	0.0000950502578238243	0	0.0000712876933678683	0	0	0	0	0	0	0	0	0	0.000213863080103605
k__Bacteria | p__Firmicutes | c__Erysipelotrichia | o__Erysipelotrichales | f__Erysipelotrichaceae | g__Faecalibaculum	0.000166337951191693	0	0	0	0	0	0	0	0	0	0	0	0	0	0	0	0	0	0	0	0	0	0	0	0	0	0.000261388209015517	0	0	0	0	0	0	0.0000712876933678683	0	0	0	0.0000237625644559561	0.0000237625644559561	0	0	0	0	0	0.0000475251289119122	0	0	0	0.000332675902383385
k__Bacteria | p__Firmicutes | c__Clostridia | o__Clostridiales | f__Lachnospiraceae | g__Marvinbryantia	0.000237625644559561	0.000308913337927429	0.0000712876933678683	0	0.000237625644559561	0.000712876933678683	0	0	0.000166337951191693	0	0	0	0.000142575386735737	0	0	0.000213863080103605	0.000570301546942946	0.000451488724663166	0	0	0.000308913337927429	0.000166337951191693	0.00011881282227978	0	0	0	0	0	0	0	0	0.0000712876933678683	0	0.00011881282227978	0	0	0	0	0.000166337951191693	0	0.000285150773471473	0	0	0	0	0	0	0	0
k__Bacteria | p__Firmicutes | c__Clostridia | o__Clostridiales | f__Ruminococcaceae | g__Ruminococcaceae UCG-004	0.00066535180476677	0	0.0000712876933678683	0.00106931540051802	0.0000950502578238243	0.00054653898248699	0	0.000190100515647649	0	0	0.000190100515647649	0	0	0	0	0.00142575386735737	0	0	0	0	0	0.000166337951191693	0	0	0	0.0000950502578238243	0.0000950502578238243	0	0	0	0	0	0	0	0	0	0.0000712876933678683	0	0	0	0.0000712876933678683	0	0.000475251289119122	0	0	0	0	0	0
k__Bacteria | p__Bacteroidetes | c__Bacteroidia | o__Bacteroidales | f__Prevotellaceae | g__Paraprevotella	0.000166337951191693	0.000380201031295297	0.000190100515647649	0.0000950502578238243	0.000166337951191693	0.000237625644559561	0	0.00042772616020721	0.00011881282227978	0	0	0	0	0	0	0.000499013853575078	0.00225744362331583	0.000142575386735737	0	0	0.00011881282227978	0	0.0000712876933678683	0	0	0	0.000285150773471473	0	0	0.0000712876933678683	0	0	0	0	0	0	0	0	0	0	0	0	0	0	0	0	0	0	0
k__Bacteria | p__Firmicutes | c__Negativicutes | o__Selenomonadales | f__Veillonellaceae | g__Megasphaera	0	0	0.00178219233419671	0	0	0	0	0	0	0	0	0.000617826675854858	0	0	0	0.000213863080103605	0	0	0	0	0	0.0000237625644559561	0	0	0	0	0	0	0	0	0	0	0	0	0	0	0	0.0000237625644559561	0	0	0	0	0	0.0000475251289119122	0	0	0.0000475251289119122	0	0
k__Bacteria | p__Actinobacteria | c__Actinobacteria | o__Micrococcales | f__Micrococcales Incertae Sedis | g__Timonella	0	0	0	0	0	0	0	0	0	0	0	0	0	0	0	0	0	0	0	0.0000237625644559561	0	0	0	0	0	0	0	0	0	0	0	0	0	0	0	0	0	0	0.0000237625644559561	0	0	0	0	0.0000475251289119122	0	0	0	0	0.000475251289119122
k__Bacteria | p__Proteobacteria | c__Gammaproteobacteria | o__Betaproteobacteriales | f__Burkholderiaceae | g__	0.0000712876933678683	0	0	0.0000950502578238243	0	0.0000475251289119122	0.000166337951191693	0	0	0.0000712876933678683	0.0000712876933678683	0.0000950502578238243	0	0	0	0	0.0000475251289119122	0.0000712876933678683	0	0.0000712876933678683	0.000142575386735737	0.000522776418031034	0	0	0	0.00011881282227978	0	0.0000237625644559561	0	0.0000475251289119122	0.00011881282227978	0	0	0	0	0	0	0	0.0000475251289119122	0	0.000166337951191693	0	0.00054653898248699	0.0000475251289119122	0.000142575386735737	0.000166337951191693	0.0000475251289119122	0.0000475251289119122	0.00054653898248699
k__Bacteria | p__Firmicutes | c__Erysipelotrichia | o__Erysipelotrichales | f__Erysipelotrichaceae | g__Erysipelotrichaceae UCG-010	0.000142575386735737	0.0000712876933678683	0	0.000190100515647649	0.0000712876933678683	0.0000950502578238243	0	0	0.000166337951191693	0	0	0	0.000261388209015517	0.0000237625644559561	0.0000950502578238243	0.000142575386735737	0.0000712876933678683	0	0.00163961694746097	0	0	0	0.0000237625644559561	0	0	0	0.000237625644559561	0	0	0	0	0	0	0.0000712876933678683	0.00054653898248699	0	0	0	0	0.000332675902383385	0.000261388209015517	0	0	0	0	0	0	0	0
k__Bacteria | p__Firmicutes | c__Clostridia | o__Clostridiales | f__Lachnospiraceae | g__Fusicatenibacter	0.00201981797875627	0.000190100515647649	0.000285150773471473	0	0	0.000285150773471473	0	0	0	0	0.000499013853575078	0	0	0.000166337951191693	0	0	0	0	0	0	0	0.000142575386735737	0	0	0	0	0	0	0	0	0	0	0	0	0	0	0	0	0	0	0	0	0	0	0	0	0	0	0
k__Bacteria | p__Firmicutes | c__Clostridia | o__Clostridiales | f__Ruminococcaceae | g__[Eubacterium] coprostanoligenes group	0.000356438466839341	0	0	0.00042772616020721	0	0	0	0	0	0	0	0	0	0	0	0.000475251289119122	0	0.000760402062590595	0	0	0.000166337951191693	0.000926740013782287	0.00149704156072523	0	0	0	0	0	0	0	0	0	0	0	0.000213863080103605	0	0	0	0	0	0	0	0	0	0	0	0	0	0
k__Bacteria | p__Firmicutes | c__Clostridia | o__Clostridiales | f__Lachnospiraceae | g__GCA-900066575	0.0000712876933678683	0.00066535180476677	0.000190100515647649	0.0000950502578238243	0.0000237625644559561	0.00011881282227978	0	0.0000712876933678683	0.000332675902383385	0	0.000499013853575078	0.000213863080103605	0	0	0	0.000261388209015517	0.000285150773471473	0.0000950502578238243	0.00011881282227978	0.00011881282227978	0	0.000190100515647649	0.000522776418031034	0	0	0.0000237625644559561	0.000237625644559561	0	0	0	0	0	0	0.0000237625644559561	0.0000712876933678683	0	0	0	0	0	0.000142575386735737	0	0	0	0	0	0	0	0.0000475251289119122
k__Bacteria | p__Actinobacteria | c__Actinobacteria | o__Corynebacteriales | f__Corynebacteriaceae | g__Lawsonella	0.000451488724663166	0	0	0	0	0	0	0	0	0	0	0.0000950502578238243	0.000166337951191693	0	0	0	0	0	0	0	0	0	0	0.00011881282227978	0.000166337951191693	0.000213863080103605	0.0000950502578238243	0.000308913337927429	0.000190100515647649	0	0	0	0	0.0000237625644559561	0	0.000332675902383385	0.000166337951191693	0.000594064111398902	0.0000712876933678683	0.0000712876933678683	0.0000712876933678683	0	0	0.000166337951191693	0.0000712876933678683	0.0000237625644559561	0.0000475251289119122	0	0
k__Bacteria | p__Firmicutes | c__Clostridia | o__Clostridiales | f__Lachnospiraceae | g__Lachnospiraceae UCG-004	0	0.00011881282227978	0	0	0.00011881282227978	0.00011881282227978	0	0.00011881282227978	0.000332675902383385	0	0	0	0	0	0	0.00011881282227978	0.0000237625644559561	0	0	0.00042772616020721	0	0.000475251289119122	0	0.0000950502578238243	0.0000950502578238243	0	0.0000237625644559561	0	0	0.0000237625644559561	0	0	0	0.00011881282227978	0	0	0	0	0	0	0.00011881282227978	0	0.0000712876933678683	0	0.0000237625644559561	0	0	0.00042772616020721	0.0000950502578238243
k__Bacteria | p__Proteobacteria | c__Gammaproteobacteria | o__Xanthomonadales | f__Xanthomonadaceae | g__Stenotrophomonas	0	0	0	0	0	0	0	0	0	0	0	0	0	0	0	0	0	0	0	0	0	0	0	0	0	0	0	0	0	0.0000950502578238243	0	0	0	0	0.000190100515647649	0	0	0.0000475251289119122	0	0	0	0	0	0	0	0	0	0	0.0000475251289119122
k__Bacteria | p__Firmicutes | c__Negativicutes | o__Selenomonadales | f__Veillonellaceae | g__Veillonella	0.000475251289119122	0	0	0	0	0	0	0	0	0	0	0	0	0.0000950502578238243	0	0	0	0	0	0	0	0	0	0.000356438466839341	0.0000950502578238243	0.000190100515647649	0.0000950502578238243	0	0	0.0000237625644559561	0.0000950502578238243	0.0000712876933678683	0	0	0.00011881282227978	0.000190100515647649	0.000261388209015517	0.000380201031295297	0.0000475251289119122	0.00011881282227978	0	0	0	0.000261388209015517	0.0000712876933678683	0	0.000142575386735737	0	0.0000475251289119122
k__Bacteria | p__Proteobacteria | c__Alphaproteobacteria | o__Rhizobiales | f__Beijerinckiaceae | g__Methylobacterium	0	0	0	0	0	0	0	0	0	0	0	0	0.00011881282227978	0.00011881282227978	0	0	0	0	0	0	0	0	0	0	0.0000950502578238243	0.000190100515647649	0	0.000380201031295297	0.0000712876933678683	0.0000950502578238243	0.0000475251289119122	0.0000712876933678683	0	0	0	0.000641589240310814	0.000166337951191693	0.00054653898248699	0	0.00011881282227978	0.0000950502578238243	0	0	0.000190100515647649	0	0	0.00011881282227978	0	0
k__Bacteria | p__Spirochaetes | c__Brachyspirae | o__Brachyspirales | f__Brachyspiraceae | g__Brachyspira	0.00220991849440392	0	0.00054653898248699	0	0.0000950502578238243	0	0	0.000237625644559561	0.000261388209015517	0	0.000356438466839341	0	0	0	0	0.0000237625644559561	0	0	0	0	0	0	0	0	0	0	0	0	0	0	0	0	0	0	0	0	0	0	0	0	0.000166337951191693	0	0	0	0	0	0	0	0
k__Bacteria | p__Firmicutes | c__Clostridia | o__Clostridiales | f__Family XI | g__Peptoniphilus	0.00289903286362664	0	0	0	0	0	0	0	0	0	0	0	0	0	0.0000237625644559561	0	0	0	0	0	0	0	0	0.0000475251289119122	0.0000237625644559561	0	0	0	0	0	0	0	0	0	0	0.0000950502578238243	0	0.0000950502578238243	0	0	0	0	0	0	0	0.0000950502578238243	0	0	0
k__Bacteria | p__Firmicutes | c__Clostridia | o__Clostridiales | f__Lachnospiraceae | g__Lachnospiraceae UCG-008	0.0000712876933678683	0.0000950502578238243	0	0.0000237625644559561	0	0.000142575386735737	0	0	0	0.0000475251289119122	0	0.0000712876933678683	0	0	0	0.000237625644559561	0	0.00011881282227978	0	0.000213863080103605	0	0.000451488724663166	0	0	0.0000950502578238243	0.0000237625644559561	0	0	0	0.0000712876933678683	0.0000237625644559561	0.000332675902383385	0	0	0.0000950502578238243	0	0	0	0.0000475251289119122	0	0	0.00011881282227978	0.000166337951191693	0	0	0	0	0	0
k__Bacteria | p__Proteobacteria | c__Gammaproteobacteria | o__ | f__ | g__	0	0	0	0	0	0	0.0000950502578238243	0	0	0.000213863080103605	0.000166337951191693	0.0000950502578238243	0.0000237625644559561	0.000237625644559561	0	0.0000237625644559561	0	0	0	0.000190100515647649	0	0.0000950502578238243	0	0	0	0	0	0	0	0.0000237625644559561	0	0.0000950502578238243	0	0.000332675902383385	0	0	0.0000475251289119122	0	0.000451488724663166	0	0	0	0.000499013853575078	0.0000475251289119122	0.000166337951191693	0.0000950502578238243	0.000142575386735737	0	0
k__Bacteria | p__Bacteroidetes | c__Bacteroidia | o__ | f__ | g__	0.0000475251289119122	0.0000712876933678683	0	0	0	0	0	0.0000712876933678683	0.0000237625644559561	0.000451488724663166	0	0.000213863080103605	0.0000950502578238243	0	0.0000475251289119122	0	0	0	0	0.000237625644559561	0	0.00042772616020721	0	0.000950502578238244	0	0.0000712876933678683	0	0.000166337951191693	0	0.000190100515647649	0	0	0	0	0	0.0000475251289119122	0.0000475251289119122	0	0.0000950502578238243	0	0.0000475251289119122	0	0	0	0	0	0	0	0
k__Bacteria | p__Firmicutes | c__Clostridia | o__Clostridiales | f__Lachnospiraceae | g__Epulopiscium	0	0	0	0.0000237625644559561	0	0	0	0	0	0	0	0	0	0	0	0	0	0	0	0	0.00011881282227978	0	0	0	0	0	0	0	0.0000950502578238243	0.0000237625644559561	0	0.0000475251289119122	0	0	0	0	0	0.0000475251289119122	0.00268516978352304	0	0.0000712876933678683	0	0	0.000142575386735737	0	0	0.0000950502578238243	0	0
k__Bacteria | p__Firmicutes | c__Bacilli | o__Bacillales | f__Staphylococcaceae | g__Jeotgalicoccus	0	0	0	0.0000475251289119122	0	0	0	0	0	0	0	0	0	0	0	0	0	0	0	0	0	0	0	0	0	0	0	0	0	0	0	0.0000712876933678683	0	0	0	0	0	0	0	0.0000950502578238243	0	0	0	0	0	0	0	0	0.000142575386735737
k__Bacteria | p__Proteobacteria | c__Alphaproteobacteria | o__Caulobacterales | f__Caulobacteraceae | g__Phenylobacterium	0	0	0	0	0	0	0	0	0	0	0.0000950502578238243	0	0.0000475251289119122	0	0	0	0	0	0	0	0	0	0	0.000166337951191693	0	0.000380201031295297	0	0	0.000190100515647649	0	0.00011881282227978	0	0	0	0	0.000237625644559561	0.000190100515647649	0.000403963595751253	0	0.00011881282227978	0	0	0	0	0.00011881282227978	0.000190100515647649	0	0	0
k__Bacteria | p__Firmicutes | c__Clostridia | o__Clostridiales | f__Eubacteriaceae | g__	0	0	0	0	0.000190100515647649	0.0000712876933678683	0	0.00011881282227978	0.0000475251289119122	0	0	0	0	0	0	0	0	0	0	0	0	0	0	0	0	0	0	0	0	0	0	0	0	0.000190100515647649	0	0	0	0	0	0	0.0000475251289119122	0.000190100515647649	0	0	0	0.0000475251289119122	0	0	0
k__Bacteria | p__Actinobacteria | c__Actinobacteria | o__Streptosporangiales | f__Nocardiopsaceae | g__Nocardiopsis	0.00011881282227978	0	0	0	0	0	0	0	0	0	0	0	0	0	0	0	0	0	0	0	0	0	0	0.0000950502578238243	0	0.0000712876933678683	0	0.00011881282227978	0.0000237625644559561	0	0	0	0	0	0	0.00042772616020721	0.0000712876933678683	0.000403963595751253	0	0.0000475251289119122	0	0	0.0000712876933678683	0.000332675902383385	0	0	0	0.0000237625644559561	0.0000475251289119122
k__Bacteria | p__Firmicutes | c__Clostridia | o__Clostridiales | f__Ruminococcaceae | g__GCA-900066225	0	0	0	0	0.000142575386735737	0.0000950502578238243	0	0	0	0	0	0	0	0.0000950502578238243	0	0.000617826675854858	0.0000237625644559561	0.000261388209015517	0.0000475251289119122	0	0	0	0.000594064111398902	0	0	0	0.000522776418031034	0.0000237625644559561	0	0	0	0	0	0	0.000237625644559561	0	0	0	0	0	0	0	0	0	0	0	0	0	0
k__Bacteria | p__Deferribacteres | c__Deferribacteres | o__Deferribacterales | f__Deferribacteraceae | g__Mucispirillum	0.00152080412518119	0	0.000142575386735737	0	0	0	0	0.000166337951191693	0.000166337951191693	0	0	0	0	0	0	0	0	0	0	0	0	0	0	0.0000475251289119122	0	0	0	0	0	0	0	0	0	0.00042772616020721	0	0	0.0000712876933678683	0	0	0	0	0	0	0	0	0	0	0	0
k__Bacteria | p__Actinobacteria | c__Actinobacteria | o__Actinomycetales | f__Actinomycetaceae | g__Actinomyces	0	0	0	0.00011881282227978	0	0	0	0	0	0	0.000308913337927429	0	0	0	0	0	0	0	0	0	0	0	0.000142575386735737	0	0	0.0000950502578238243	0	0.0000950502578238243	0.0000237625644559561	0.000142575386735737	0	0	0	0	0	0.000142575386735737	0.0000950502578238243	0.000261388209015517	0.0000712876933678683	0	0	0.0000475251289119122	0.0000950502578238243	0.000261388209015517	0.000142575386735737	0	0.00011881282227978	0	0
k__Bacteria | p__Proteobacteria | c__Gammaproteobacteria | o__Betaproteobacteriales | f__Burkholderiaceae | g__Paenalcaligenes	0	0	0	0	0	0	0	0	0	0	0	0	0	0	0.0000475251289119122	0	0	0	0	0	0	0	0	0	0	0	0	0	0	0	0	0.0000712876933678683	0	0	0	0	0	0	0	0	0	0	0	0	0	0	0	0	0.0000237625644559561
k__Bacteria | p__Firmicutes | c__Bacilli | o__Lactobacillales | f__Enterococcaceae | g__Vagococcus	0.000166337951191693	0	0	0.0000950502578238243	0	0.000332675902383385	0.000213863080103605	0.000403963595751253	0.000166337951191693	0	0	0	0.000332675902383385	0.000380201031295297	0.000190100515647649	0	0	0	0.000190100515647649	0	0	0	0	0	0	0	0	0	0	0	0	0	0	0	0	0	0	0	0	0	0	0	0	0	0	0	0	0	0
k__Bacteria | p__Actinobacteria | c__Coriobacteriia | o__Coriobacteriales | f__Eggerthellaceae | g__	0.000142575386735737	0.0000712876933678683	0.0000237625644559561	0	0.000332675902383385	0	0	0.000285150773471473	0.000308913337927429	0	0.0000237625644559561	0.000499013853575078	0	0	0	0.0000950502578238243	0.000190100515647649	0	0	0.0000237625644559561	0	0.0000237625644559561	0.000213863080103605	0	0.0000712876933678683	0	0	0	0	0	0	0	0	0	0	0	0	0	0	0	0	0	0	0	0	0	0	0	0
k__Bacteria | p__Bacteroidetes | c__Bacteroidia | o__Flavobacteriales | f__Weeksellaceae | g__Chryseobacterium	0	0	0	0	0	0	0	0	0	0	0	0	0	0	0	0	0	0	0	0	0	0	0	0	0	0	0	0	0	0	0	0	0	0	0	0	0	0	0	0	0	0	0	0	0	0	0	0	0
k__Bacteria | p__Bacteroidetes | c__Bacteroidia | o__Sphingobacteriales | f__Sphingobacteriaceae | g__Sphingobacterium	0	0	0	0	0	0	0	0	0	0.000213863080103605	0	0	0.000142575386735737	0	0	0	0.0000475251289119122	0	0	0	0	0	0	0	0	0	0	0	0	0	0	0.00011881282227978	0	0.0000475251289119122	0	0	0	0	0	0	0	0	0	0	0	0	0	0	0
k__Bacteria | p__Bacteroidetes | c__Bacteroidia | o__Sphingobacteriales | f__Sphingobacteriaceae | g__	0	0	0	0	0	0	0	0	0	0	0	0	0	0	0	0	0	0	0	0	0	0	0	0	0	0	0	0	0	0	0	0	0	0	0	0.0000712876933678683	0	0	0	0	0	0	0	0	0	0	0	0	0.000617826675854858
k__Archaea | p__Euryarchaeota | c__Thermoplasmata | o__Marine Group II | f__ | g__	0	0.0000237625644559561	0	0.0000950502578238243	0	0.0000475251289119122	0.0000475251289119122	0.000332675902383385	0.000190100515647649	0	0	0	0	0	0	0	0	0	0	0	0	0	0	0	0	0	0	0	0	0	0	0	0	0	0	0	0	0	0	0	0	0	0	0	0	0	0	0	0
k__Bacteria | p__Firmicutes | c__Bacilli | o__Lactobacillales | f__Aerococcaceae | g__Aerosphaera	0	0	0	0	0	0	0	0	0	0	0	0	0	0	0	0	0	0	0	0	0	0	0	0	0	0	0	0	0	0	0	0.0000712876933678683	0	0	0	0	0	0	0	0	0	0	0	0	0	0	0	0	0.000190100515647649
k__Bacteria | p__Actinobacteria | c__Actinobacteria | o__Propionibacteriales | f__Propionibacteriaceae | g__Cutibacterium	0.0000475251289119122	0	0	0	0	0	0	0	0	0	0	0	0	0	0	0	0	0	0	0	0	0	0	0.000308913337927429	0	0.000261388209015517	0	0.0000712876933678683	0	0	0	0	0	0	0	0.000190100515647649	0.000308913337927429	0.000237625644559561	0	0	0	0	0	0.00011881282227978	0	0.0000237625644559561	0	0	0
k__Bacteria | p__Firmicutes | c__Clostridia | o__Clostridiales | f__Lachnospiraceae | g__CHKCI001	0.0000950502578238243	0.00042772616020721	0.000213863080103605	0	0.000166337951191693	0.0000712876933678683	0	0.000308913337927429	0.0000237625644559561	0	0.0000237625644559561	0	0	0	0	0.0000475251289119122	0.000190100515647649	0	0	0	0.0000712876933678683	0	0.0000475251289119122	0	0	0	0	0	0	0	0	0	0	0	0	0	0.0000237625644559561	0	0	0	0	0	0	0	0	0	0	0	0.0000950502578238243
k__Bacteria | p__Proteobacteria | c__Alphaproteobacteria | o__Rhodobacterales | f__Rhodobacteraceae | g__Gemmobacter	0	0	0	0	0	0	0	0	0	0.00011881282227978	0	0	0	0	0	0	0	0	0	0	0	0	0	0	0	0	0	0	0	0	0	0	0	0	0	0	0	0	0	0	0	0	0	0	0	0	0	0	0
k__Bacteria | p__Bacteroidetes | c__Bacteroidia | o__Bacteroidales | f__Prevotellaceae | g__Prevotellaceae UCG-001	0.00011881282227978	0	0	0	0	0	0	0	0	0	0.0000237625644559561	0	0	0	0	0	0	0	0	0	0	0	0	0	0	0	0	0	0.0000712876933678683	0	0	0	0	0	0.00011881282227978	0.0000950502578238243	0.0000712876933678683	0.0000475251289119122	0	0	0.000570301546942946	0.000166337951191693	0	0	0.0000950502578238243	0	0	0	0.0000712876933678683
k__Bacteria | p__Actinobacteria | c__Actinobacteria | o__Micrococcales | f__Micrococcaceae | g__Rothia	0.000332675902383385	0	0	0	0	0	0	0	0	0	0	0	0	0	0	0	0	0	0	0	0	0	0	0.000142575386735737	0	0.000190100515647649	0	0.0000712876933678683	0	0	0	0	0	0	0	0.000308913337927429	0.0000712876933678683	0.000142575386735737	0	0.0000712876933678683	0.0000475251289119122	0	0	0	0	0	0	0	0
k__Bacteria | p__Bacteroidetes | c__Bacteroidia | o__Flavobacteriales | f__Weeksellaceae | g__	0	0	0	0	0	0	0	0	0	0	0	0	0.000166337951191693	0	0	0	0	0	0	0	0	0	0	0	0	0	0	0	0	0	0	0	0	0	0	0	0	0	0	0	0	0	0	0	0	0	0	0.00011881282227978	0
k__Bacteria | p__Firmicutes | c__Erysipelotrichia | o__Erysipelotrichales | f__Erysipelotrichaceae | g__Solobacterium	0.000308913337927429	0	0.000522776418031034	0	0	0	0	0	0	0	0.000451488724663166	0.0000475251289119122	0	0	0	0.0000237625644559561	0	0	0	0	0	0	0	0	0	0	0	0	0	0	0	0	0	0	0	0	0	0	0	0	0	0	0	0	0	0	0	0	0
k__Bacteria | p__Firmicutes | c__Bacilli | o__Lactobacillales | f__Aerococcaceae | g__Facklamia	0	0	0	0.0000475251289119122	0	0	0	0	0	0	0	0	0	0	0	0	0	0	0	0	0	0	0	0	0	0	0	0	0	0	0	0	0	0	0	0	0	0	0	0	0	0	0	0	0	0	0	0	0.0000712876933678683
k__Bacteria | p__Spirochaetes | c__Spirochaetia | o__Spirochaetales | f__Spirochaetaceae | g__Treponema 2	0	0	0	0	0	0	0	0	0	0	0	0	0	0	0	0	0	0	0	0	0	0.0000237625644559561	0	0	0	0	0	0	0	0	0	0	0	0.000142575386735737	0.000166337951191693	0	0	0.0000475251289119122	0.0000475251289119122	0	0	0	0.000784164627046551	0.000142575386735737	0.000213863080103605	0	0.0000475251289119122	0	0
k__Bacteria | p__Bacteroidetes | c__Bacteroidia | o__Bacteroidales | f__Prevotellaceae | g__Prevotella 7	0.000261388209015517	0	0	0.0000237625644559561	0	0	0	0	0	0	0	0	0.0000237625644559561	0	0	0	0	0	0	0.0000475251289119122	0	0	0	0	0	0.0000237625644559561	0	0	0	0	0	0	0	0.0000475251289119122	0.0000475251289119122	0.000142575386735737	0.000308913337927429	0.000142575386735737	0	0.000261388209015517	0	0.0000712876933678683	0	0.0000712876933678683	0	0	0	0	0
k__Archaea | p__Euryarchaeota | c__Methanobacteria | o__Methanobacteriales | f__Methanobacteriaceae | g__Methanobrevibacter	0	0	0	0	0	0	0	0	0	0	0	0	0	0	0	0	0	0	0	0	0	0	0	0	0	0	0	0	0	0	0	0	0	0	0	0	0	0	0	0	0.000902977449326331	0	0	0	0	0	0	0	0
k__Bacteria | p__Firmicutes | c__Clostridia | o__Clostridiales | f__Christensenellaceae | g__Christensenellaceae R-7 group	0	0	0	0	0	0.000166337951191693	0	0	0	0	0	0	0	0	0	0.000237625644559561	0.000308913337927429	0.0000712876933678683	0	0	0	0.0000712876933678683	0.000308913337927429	0	0	0	0.0000712876933678683	0	0	0	0	0	0	0	0	0	0	0	0	0	0.0000237625644559561	0	0.0000475251289119122	0	0.0000237625644559561	0	0	0	0
k__Bacteria | p__Firmicutes | c__Clostridia | o__Clostridiales | f__Family XI | g__Finegoldia	0.0000950502578238243	0	0	0	0	0	0	0	0	0	0	0	0.00011881282227978	0.0000237625644559561	0	0	0	0	0	0	0	0	0	0	0	0	0	0.0000950502578238243	0	0	0	0.0000475251289119122	0	0	0.0000712876933678683	0.000499013853575078	0.0000950502578238243	0.000332675902383385	0	0.0000475251289119122	0	0	0	0.0000237625644559561	0	0	0	0	0
k__Bacteria | p__Firmicutes | c__Clostridia | o__Clostridiales | f__Ruminococcaceae | g__Caproiciproducens	0.000190100515647649	0.0000712876933678683	0	0	0.000190100515647649	0	0	0	0	0	0	0.00011881282227978	0.000190100515647649	0	0.0000475251289119122	0	0	0	0.000142575386735737	0	0	0.0000712876933678683	0	0	0	0	0.0000475251289119122	0	0	0	0	0	0	0	0.000142575386735737	0	0	0.0000237625644559561	0	0	0.000142575386735737	0	0	0	0	0	0	0.0000237625644559561	0
k__Bacteria | p__Actinobacteria | c__Actinobacteria | o__Corynebacteriales | f__Dietziaceae | g__Dietzia	0.00011881282227978	0	0	0	0	0	0	0	0	0	0	0	0	0.00011881282227978	0	0	0	0	0	0	0	0	0	0	0	0	0	0.0000475251289119122	0	0.000142575386735737	0	0	0	0	0	0.00011881282227978	0.00011881282227978	0	0	0.0000237625644559561	0	0	0.0000712876933678683	0.0000237625644559561	0	0	0	0	0
k__Bacteria | p__Deinococcus-Thermus | c__Deinococci | o__Deinococcales | f__Trueperaceae | g__Truepera	0	0	0	0	0	0	0	0	0	0	0	0	0	0	0	0	0	0	0	0	0	0	0	0	0	0.000213863080103605	0	0	0	0	0	0	0	0	0	0.000380201031295297	0.0000712876933678683	0.000451488724663166	0	0	0	0	0.0000475251289119122	0.0000237625644559561	0	0	0.00011881282227978	0	0
k__Bacteria | p__Proteobacteria | c__Deltaproteobacteria | o__Desulfovibrionales | f__Desulfovibrionaceae | g__	0	0	0	0.00011881282227978	0	0	0	0	0	0	0	0	0	0	0	0	0	0	0	0	0	0	0	0.00011881282227978	0	0.000142575386735737	0.00011881282227978	0.00011881282227978	0.0000475251289119122	0.0000950502578238243	0	0	0	0	0	0	0	0	0	0	0	0	0	0.000213863080103605	0.0000950502578238243	0	0.000285150773471473	0	0
k__Bacteria | p__Firmicutes | c__Clostridia | o__Clostridiales | f__Lachnospiraceae | g__Tyzzerella 3	0	0	0	0	0	0	0	0	0	0	0	0	0	0	0.0000237625644559561	0	0	0	0	0	0	0	0	0	0	0	0	0	0	0	0	0	0	0	0	0	0	0	0	0	0.000213863080103605	0.00066535180476677	0	0	0	0	0	0	0
k__Bacteria | p__Firmicutes | c__Clostridia | o__Clostridiales | f__ | g__	0	0	0	0	0	0.0000475251289119122	0	0.0000475251289119122	0	0	0.0000237625644559561	0	0	0	0	0.0000237625644559561	0	0.0000237625644559561	0	0	0	0.000332675902383385	0	0	0	0	0	0	0	0	0	0	0.0000475251289119122	0.000285150773471473	0	0	0	0	0.00011881282227978	0.0000475251289119122	0	0.0000475251289119122	0	0	0	0	0	0	0
k__Bacteria | p__Firmicutes | c__Clostridia | o__Clostridiales | f__Ruminococcaceae | g__Flavonifractor	0.000308913337927429	0.000356438466839341	0	0	0	0.000332675902383385	0	0.0000475251289119122	0	0	0	0	0	0	0	0.0000950502578238243	0.0000950502578238243	0	0	0	0.0000712876933678683	0	0.0000950502578238243	0	0	0	0	0	0	0	0	0	0	0	0	0	0	0	0	0	0	0	0	0	0	0	0	0	0
k__Bacteria | p__Proteobacteria | c__Gammaproteobacteria | o__Pasteurellales | f__Pasteurellaceae | g__Aggregatibacter	0	0	0	0	0	0	0	0	0	0	0	0	0.0000237625644559561	0	0	0	0	0	0	0	0	0	0	0	0	0.000237625644559561	0	0	0	0	0	0	0	0	0	0.000522776418031034	0	0	0	0	0	0	0	0.000403963595751253	0	0	0.000213863080103605	0	0
k__Bacteria | p__Proteobacteria | c__Gammaproteobacteria | o__Vibrionales | f__Vibrionaceae | g__Vibrio	0.00011881282227978	0.0000237625644559561	0.00011881282227978	0.0000712876933678683	0.00011881282227978	0.000237625644559561	0	0	0	0.000190100515647649	0	0	0	0.0000475251289119122	0	0.0000712876933678683	0	0.0000712876933678683	0	0	0	0.0000950502578238243	0.000213863080103605	0	0	0	0	0	0	0	0	0	0	0	0	0	0	0	0	0	0	0	0	0	0	0	0	0	0
k__Bacteria | p__Bacteroidetes | c__Bacteroidia | o__Bacteroidales | f__Prevotellaceae | g__Prevotella	0.00011881282227978	0	0	0	0	0	0	0	0	0	0	0	0.0000712876933678683	0.0000475251289119122	0	0	0	0	0	0	0	0	0.0000475251289119122	0	0.00011881282227978	0	0	0	0	0	0.000190100515647649	0	0	0	0	0.0000712876933678683	0.000190100515647649	0.0000950502578238243	0	0	0.0000712876933678683	0	0	0	0	0	0	0	0
k__Bacteria | p__Proteobacteria | c__Alphaproteobacteria | o__Rhizobiales | f__Rhizobiaceae | g__Ensifer	0	0.0000475251289119122	0	0	0	0	0	0	0	0	0.0000475251289119122	0	0	0	0	0	0	0	0	0	0	0	0	0	0	0	0	0	0	0	0	0	0	0.000261388209015517	0	0.000213863080103605	0	0	0	0	0.000475251289119122	0	0	0.0000237625644559561	0	0	0	0.0000950502578238243	0
k__Bacteria | p__Proteobacteria | c__Gammaproteobacteria | o__Betaproteobacteriales | f__Burkholderiaceae | g__Pelomonas	0	0	0	0	0	0	0	0	0	0	0	0	0	0	0	0	0	0	0	0	0	0	0	0	0	0	0	0.0009742651426942	0	0	0	0	0	0	0.00011881282227978	0	0	0	0	0	0	0	0	0	0	0	0	0	0
k__Bacteria | p__Proteobacteria | c__Gammaproteobacteria | o__Xanthomonadales | f__Rhodanobacteraceae | g__Rhodanobacter	0	0	0	0	0	0	0	0	0	0	0	0	0	0	0	0	0	0	0	0	0	0	0	0	0	0	0.0000712876933678683	0	0	0.000190100515647649	0.000190100515647649	0	0	0.0000237625644559561	0	0.000142575386735737	0.000190100515647649	0	0	0	0	0	0	0.00011881282227978	0	0	0	0	0
k__Bacteria | p__Actinobacteria | c__Coriobacteriia | o__Coriobacteriales | f__Eggerthellaceae | g__Enterorhabdus	0	0	0	0	0	0	0	0	0	0	0	0	0	0.000142575386735737	0	0	0	0.0000475251289119122	0	0	0	0	0	0	0	0	0	0	0	0	0	0.00011881282227978	0	0	0	0	0.0000712876933678683	0	0	0	0	0	0	0	0	0	0	0	0.0000475251289119122
k__Bacteria | p__Firmicutes | c__Erysipelotrichia | o__Erysipelotrichales | f__Erysipelotrichaceae | g__Holdemania	0.0000475251289119122	0.0000950502578238243	0	0	0.0000237625644559561	0.0000712876933678683	0	0.0000712876933678683	0	0	0	0	0	0	0	0.000166337951191693	0.000213863080103605	0.000261388209015517	0	0	0	0	0.0000950502578238243	0	0	0	0	0	0	0	0	0	0	0	0.0000950502578238243	0	0	0	0	0	0	0	0	0	0	0	0	0	0
k__Bacteria | p__Proteobacteria | c__Gammaproteobacteria | o__Xanthomonadales | f__Xanthomonadaceae | g__Pseudoxanthomonas	0	0	0	0	0	0	0	0	0	0.0000475251289119122	0	0	0	0	0	0	0	0	0	0	0	0	0	0	0.0000712876933678683	0	0	0	0	0	0.0000475251289119122	0.0000950502578238243	0	0	0	0	0	0	0.000142575386735737	0	0	0	0	0	0.000237625644559561	0.000285150773471473	0	0	0
k__Bacteria | p__Epsilonbacteraeota | c__Campylobacteria | o__Campylobacterales | f__Campylobacteraceae | g__Campylobacter	0.000380201031295297	0	0.000142575386735737	0	0	0	0	0.0000950502578238243	0.00011881282227978	0	0	0	0	0	0	0	0	0	0.0000237625644559561	0	0	0	0	0	0	0	0	0.0000237625644559561	0	0	0	0	0	0	0	0	0	0	0	0	0	0	0	0	0.0000475251289119122	0	0	0	0
k__Bacteria | p__Synergistetes | c__Synergistia | o__Synergistales | f__Synergistaceae | g__Acetomicrobium	0	0	0	0	0	0	0	0	0	0	0	0	0	0	0	0	0	0	0	0	0	0	0	0	0	0	0	0	0	0	0	0	0	0	0	0.00011881282227978	0.0000237625644559561	0.0000237625644559561	0	0	0	0	0	0.000166337951191693	0.00011881282227978	0.0000475251289119122	0.00011881282227978	0	0
k__Bacteria | p__Firmicutes | c__Clostridia | o__Clostridiales | f__Peptostreptococcaceae | g__Paeniclostridium	0	0	0	0	0	0	0	0	0	0	0	0	0	0	0	0	0	0	0	0	0	0	0	0	0	0	0	0	0	0	0	0	0	0	0.000285150773471473	0	0	0	0.000879214884870375	0	0	0	0	0	0	0	0	0	0
k__Bacteria | p__Firmicutes | c__Clostridia | o__Clostridiales | f__Lachnospiraceae | g__Agathobacter	0	0.0000950502578238243	0	0	0	0	0	0	0	0	0	0	0	0	0	0	0	0	0	0	0	0	0	0	0	0	0	0	0	0	0	0	0	0	0	0	0	0	0	0	0	0	0	0	0	0	0	0	0
k__Bacteria | p__Firmicutes | c__Clostridia | o__Clostridiales | f__Lachnospiraceae | g__Lachnospiraceae NC2004 group	0	0	0	0	0	0	0	0	0	0	0	0	0	0	0	0	0	0	0	0	0	0.000142575386735737	0	0.0000237625644559561	0	0	0	0	0	0.0000237625644559561	0	0	0.0000475251289119122	0.000142575386735737	0	0	0	0	0.00011881282227978	0.0000712876933678683	0	0	0	0.0000475251289119122	0	0	0.0000475251289119122	0	0
k__Bacteria | p__Firmicutes | c__Bacilli | o__Bacillales | f__Bacillaceae | g__Bacillus	0	0	0	0	0	0	0	0	0	0	0	0	0	0	0	0	0	0	0	0	0	0	0.0000712876933678683	0	0	0.00011881282227978	0	0	0	0	0	0	0	0	0	0.00011881282227978	0.0000712876933678683	0.000190100515647649	0	0	0	0.0000237625644559561	0	0.0000475251289119122	0	0	0	0	0.0000950502578238243
k__Bacteria | p__Firmicutes | c__Bacilli | o__Bacillales | f__Family XI | g__Gemella	0	0	0	0	0	0	0	0	0	0	0	0	0	0	0	0	0	0	0	0	0	0	0	0	0	0.000332675902383385	0	0.0000712876933678683	0	0.0000950502578238243	0	0	0	0	0.0000712876933678683	0.0000237625644559561	0.0000237625644559561	0.000142575386735737	0	0.0000950502578238243	0	0	0.0000950502578238243	0	0	0	0	0	0
k__Bacteria | p__Proteobacteria | c__Gammaproteobacteria | o__Xanthomonadales | f__Xanthomonadaceae | g__Xanthomonas	0	0	0	0	0	0	0	0	0	0	0	0	0	0	0	0	0	0	0	0	0	0	0	0	0	0.0000712876933678683	0	0	0	0	0	0	0	0	0	0.00011881282227978	0.00011881282227978	0.000213863080103605	0	0	0	0	0.0000475251289119122	0.000213863080103605	0	0	0	0	0
k__Bacteria | p__Firmicutes | c__Bacilli | o__Lactobacillales | f__Carnobacteriaceae | g__Jeotgalibaca	0	0	0	0	0	0	0	0	0	0	0	0	0	0	0	0	0	0	0	0	0	0	0	0	0	0	0	0	0	0	0	0	0	0	0	0	0	0	0	0	0	0	0	0	0	0	0	0	0
k__Bacteria | p__Firmicutes | c__Clostridia | o__Clostridiales | f__Lachnospiraceae | g__Cellulosilyticum	0	0	0	0	0	0	0	0	0	0	0	0	0	0	0	0	0	0	0	0	0	0	0	0	0	0	0	0	0	0	0	0	0	0	0	0	0	0	0	0	0	0	0	0	0	0	0	0	0
k__Bacteria | p__Firmicutes | c__Clostridia | o__Clostridiales | f__Ruminococcaceae | g__Ruminococcaceae UCG-013	0	0	0	0	0	0	0	0	0	0	0	0	0	0	0	0	0	0	0	0	0	0	0	0	0	0	0	0	0	0	0	0	0	0	0	0	0	0	0	0	0	0.0000237625644559561	0.000166337951191693	0	0.0000950502578238243	0	0	0	0
k__Bacteria | p__Proteobacteria | c__Gammaproteobacteria | o__Cardiobacteriales | f__Cardiobacteriaceae | g__	0	0	0	0.00102179027160611	0	0	0	0	0	0	0	0	0	0	0	0	0	0	0	0	0	0	0	0	0	0	0	0	0	0	0	0	0	0	0	0	0	0	0	0	0	0	0	0	0	0	0	0	0
k__Bacteria | p__Proteobacteria | c__Gammaproteobacteria | o__Pasteurellales | f__Pasteurellaceae | g__Frederiksenia	0	0	0	0.000950502578238244	0	0	0	0	0	0	0	0	0	0	0	0	0	0	0	0	0	0	0	0	0	0	0	0	0	0	0	0	0	0	0	0	0	0	0	0	0	0	0	0	0	0	0	0	0
k__Bacteria | p__Tenericutes | c__Mollicutes | o__Anaeroplasmatales | f__Anaeroplasmataceae | g__Anaeroplasma	0	0	0	0.0000475251289119122	0.0000712876933678683	0.0000475251289119122	0	0.00011881282227978	0.000308913337927429	0	0	0	0	0	0	0	0	0	0.0000712876933678683	0	0	0	0	0	0	0	0	0	0	0.0000475251289119122	0	0.0000475251289119122	0	0	0	0.0000950502578238243	0	0	0	0	0.0000475251289119122	0	0	0	0	0	0	0	0
k__Bacteria | p__Actinobacteria | c__Actinobacteria | o__ | f__ | g__	0	0	0	0	0	0	0	0	0	0	0	0	0	0	0	0	0	0	0	0	0	0.0000712876933678683	0	0.0000475251289119122	0	0	0	0	0	0	0	0	0	0	0	0	0	0	0.000285150773471473	0	0	0	0.000142575386735737	0.0000712876933678683	0	0.0000712876933678683	0.000213863080103605	0	0.0000475251289119122
k__Bacteria | p__Proteobacteria | c__Alphaproteobacteria | o__Rhizobiales | f__Rhizobiaceae | g__Mesorhizobium	0	0	0	0	0	0	0	0	0	0	0	0	0	0	0	0	0	0	0	0	0	0.000166337951191693	0	0	0.0000475251289119122	0	0	0	0	0	0	0	0	0	0	0	0.0000712876933678683	0.0000475251289119122	0	0	0	0.0000712876933678683	0	0	0	0.0000712876933678683	0	0	0
k__Bacteria | p__Proteobacteria | c__Alphaproteobacteria | o__Rhizobiales | f__Xanthobacteraceae | g__Bradyrhizobium	0.0000712876933678683	0	0	0	0	0	0	0	0	0	0.00011881282227978	0	0	0	0	0	0	0	0	0	0	0	0	0	0	0	0	0	0	0	0	0	0	0	0	0.00011881282227978	0	0.000237625644559561	0	0	0	0	0	0.0000950502578238243	0	0	0	0	0
k__Bacteria | p__Proteobacteria | c__Gammaproteobacteria | o__Betaproteobacteriales | f__Rhodocyclaceae | g__Methyloversatilis	0	0	0	0	0	0	0	0	0	0	0	0	0	0	0	0	0	0	0	0	0	0	0	0	0	0	0	0	0	0	0	0	0	0	0	0	0	0	0	0	0.000879214884870375	0	0	0	0	0	0	0	0
k__Bacteria | p__Proteobacteria | c__Gammaproteobacteria | o__Betaproteobacteriales | f__ | g__	0	0	0	0	0	0	0	0	0.0000237625644559561	0	0	0	0.0000475251289119122	0	0	0	0	0	0	0	0	0	0	0	0	0	0	0	0	0	0	0	0	0.0000237625644559561	0	0.0000237625644559561	0.000142575386735737	0	0	0.0000712876933678683	0	0.0000475251289119122	0	0	0.00011881282227978	0.0000950502578238243	0.0000237625644559561	0	0
k__Bacteria | p__Proteobacteria | c__Gammaproteobacteria | o__Pasteurellales | f__Pasteurellaceae | g__Pasteurella	0.000237625644559561	0	0	0.000261388209015517	0	0	0	0	0	0	0.000166337951191693	0	0	0	0	0	0	0	0.000166337951191693	0	0	0	0	0.00011881282227978	0	0	0	0	0	0	0	0	0	0	0	0	0	0	0	0	0	0	0	0	0	0	0	0	0
k__Bacteria | p__Bacteroidetes | c__Bacteroidia | o__Bacteroidales | f__Prevotellaceae | g__Prevotella 1	0	0	0	0	0	0	0	0	0	0	0	0	0	0	0	0	0	0	0	0	0	0	0	0	0	0	0	0	0	0	0	0	0	0	0	0	0	0	0	0	0.0000950502578238243	0.0000950502578238243	0	0	0.000285150773471473	0.000308913337927429	0.000142575386735737	0	0
k__Bacteria | p__Firmicutes | c__Clostridia | o__Clostridiales | f__Ruminococcaceae | g__Ruminococcus 1	0	0	0	0	0	0	0	0.0000237625644559561	0	0	0.0000475251289119122	0	0	0	0	0	0	0	0	0.000403963595751253	0	0.0000712876933678683	0	0	0	0	0	0	0	0	0.000142575386735737	0	0	0	0	0	0	0.0000712876933678683	0	0	0	0	0.0000475251289119122	0	0	0	0	0	0
k__Bacteria | p__Chloroflexi | c__OLB14 | o__ | f__ | g__	0	0	0	0	0	0	0	0	0	0	0	0	0	0	0	0	0	0	0	0	0	0	0	0.000237625644559561	0.0000475251289119122	0.00042772616020721	0	0.0000237625644559561	0	0	0	0.0000475251289119122	0	0	0	0	0	0	0	0	0	0	0	0	0	0	0	0	0
k__Bacteria | p__Proteobacteria | c__Gammaproteobacteria | o__Enterobacteriales | f__Enterobacteriaceae | g__Providencia	0.000237625644559561	0	0	0.000308913337927429	0.000190100515647649	0	0	0.000166337951191693	0	0	0	0	0	0	0	0	0	0	0	0	0	0	0	0	0	0	0	0	0	0	0	0	0	0	0	0	0	0	0	0	0	0	0	0	0	0	0	0	0
k__Bacteria | p__Bacteroidetes | c__Bacteroidia | o__Bacteroidales | f__Rikenellaceae | g__Rikenella	0	0	0	0	0	0	0	0	0	0	0	0	0	0	0	0	0	0	0	0	0	0	0	0	0	0	0	0	0	0	0	0	0	0	0	0	0	0	0	0	0	0	0	0	0	0	0	0	0
k__Bacteria | p__Proteobacteria | c__Alphaproteobacteria | o__Reyranellales | f__Reyranellaceae | g__	0	0	0	0	0	0	0	0	0	0	0	0	0	0.0000712876933678683	0	0	0	0	0	0	0	0	0	0	0	0.0000950502578238243	0	0.0000475251289119122	0	0	0	0	0	0	0	0.0000712876933678683	0	0.000190100515647649	0	0	0	0	0	0.0000950502578238243	0	0	0.0000237625644559561	0	0
k__Bacteria | p__Firmicutes | c__Clostridia | o__Clostridiales | f__Ruminococcaceae | g__UBA1819	0.000285150773471473	0	0	0	0	0	0	0	0	0	0	0	0	0	0	0.000403963595751253	0	0	0	0	0	0	0	0	0	0	0.0000237625644559561	0	0	0	0	0	0	0	0	0	0	0	0	0	0	0	0	0	0	0	0	0	0
k__Bacteria | p__Firmicutes | c__Bacilli | o__Lactobacillales | f__Carnobacteriaceae | g__Carnobacterium	0	0	0	0	0	0	0	0	0	0	0	0	0.000285150773471473	0	0	0	0	0.000451488724663166	0	0	0	0	0.0000475251289119122	0	0	0	0	0	0	0	0	0	0	0	0	0	0	0	0	0	0	0	0	0	0	0	0	0	0
k__Bacteria | p__Firmicutes | c__Clostridia | o__Clostridiales | f__Lachnospiraceae | g__Anaerostipes	0	0	0.000237625644559561	0	0.0000475251289119122	0	0	0	0.000237625644559561	0	0	0	0	0	0	0.0000237625644559561	0	0	0	0	0	0	0	0	0	0	0	0	0	0	0	0	0	0	0	0	0	0	0	0	0	0.0000950502578238243	0	0	0	0	0	0	0
k__Bacteria | p__Fusobacteria | c__Fusobacteriia | o__Fusobacteriales | f__Leptotrichiaceae | g__Leptotrichia	0	0	0	0.000142575386735737	0	0	0	0.0000237625644559561	0	0.0000475251289119122	0	0	0	0	0	0	0	0	0.0000475251289119122	0	0	0	0	0.0000950502578238243	0	0	0	0	0	0	0	0	0	0	0	0	0.0000712876933678683	0	0	0	0	0	0	0.000142575386735737	0	0	0.000166337951191693	0	0
k__Bacteria | p__Tenericutes | c__Mollicutes | o__Mollicutes RF39 | f__ | g__	0	0	0	0	0	0	0	0	0	0	0	0	0	0	0	0	0	0	0	0	0.0000237625644559561	0	0	0	0	0	0	0	0	0	0	0	0	0	0	0	0	0	0	0	0	0	0.000308913337927429	0	0.00011881282227978	0.000190100515647649	0.0000950502578238243	0	0
k__Bacteria | p__Firmicutes | c__Clostridia | o__Clostridiales | f__Lachnospiraceae | g__Murimonas	0	0	0	0	0	0	0	0.000166337951191693	0	0	0	0	0	0	0	0	0	0	0	0.000166337951191693	0	0	0	0	0	0	0	0	0	0	0	0	0	0	0	0	0	0	0	0	0	0	0	0	0	0	0	0	0
k__Bacteria | p__Patescibacteria | c__Saccharimonadia | o__Saccharimonadales | f__ | g__	0	0	0	0	0	0	0	0	0	0	0	0	0	0	0	0	0	0	0	0	0	0	0	0	0	0	0	0.0000237625644559561	0	0.000166337951191693	0	0.0000712876933678683	0	0	0.0000237625644559561	0	0	0.0000237625644559561	0	0	0	0.0000237625644559561	0	0.000166337951191693	0	0	0.0000712876933678683	0	0
k__Bacteria | p__Firmicutes | c__Clostridia | o__Clostridiales | f__Ruminococcaceae | g__Pseudoflavonifractor	0	0	0	0	0	0.000261388209015517	0	0	0	0	0	0	0	0	0	0.0000950502578238243	0	0.000166337951191693	0	0	0	0.000166337951191693	0.0000475251289119122	0	0	0	0	0	0	0	0	0	0	0	0	0	0	0	0	0	0	0	0	0	0	0	0	0	0
k__Bacteria | p__Actinobacteria | c__Coriobacteriia | o__Coriobacteriales | f__Eggerthellaceae | g__Adlercreutzia	0	0	0	0	0	0.000190100515647649	0	0	0	0	0	0	0	0	0	0.000142575386735737	0	0	0	0	0	0	0	0	0	0	0	0	0	0	0	0	0	0	0	0	0	0	0	0	0	0	0	0	0	0	0	0	0
k__Bacteria | p__Firmicutes | c__Bacilli | o__Lactobacillales | f__Leuconostocaceae | g__Weissella	0	0.000570301546942946	0.0000950502578238243	0	0	0	0	0	0	0	0	0	0	0	0	0	0	0	0	0	0	0	0	0	0	0	0	0	0	0	0	0	0	0	0	0	0	0	0	0	0	0	0	0	0	0	0	0	0
k__Bacteria | p__Proteobacteria | c__Alphaproteobacteria | o__Sphingomonadales | f__Sphingomonadaceae | g__Sphingobium	0	0	0	0	0	0	0	0	0	0	0	0	0	0	0	0	0	0	0	0	0	0	0	0	0	0	0	0	0.0000237625644559561	0	0	0	0	0	0	0	0	0	0.0000237625644559561	0	0.00054653898248699	0.0000475251289119122	0	0	0	0	0	0	0
k__Bacteria | p__Proteobacteria | c__Gammaproteobacteria | o__Betaproteobacteriales | f__Burkholderiaceae | g__Lautropia	0	0	0	0.0000950502578238243	0	0	0	0	0	0	0.0000712876933678683	0	0	0	0	0	0	0	0	0	0	0	0	0.00011881282227978	0	0.00011881282227978	0	0	0.0000712876933678683	0	0	0	0	0	0	0	0	0.0000712876933678683	0	0	0	0	0	0	0.0000475251289119122	0	0.0000712876933678683	0	0
k__Bacteria | p__Firmicutes | c__Bacilli | o__Bacillales | f__Planococcaceae | g__	0	0	0	0	0	0	0	0	0	0	0	0	0	0	0	0	0	0	0	0.0000237625644559561	0	0	0	0.0000237625644559561	0	0.0000237625644559561	0	0	0	0	0.0000475251289119122	0	0	0	0	0	0	0	0	0	0	0	0	0.00011881282227978	0	0	0	0	0
k__Bacteria | p__Firmicutes | c__Bacilli | o__Bacillales | f__Family XII | g__Exiguobacterium	0	0	0	0	0	0	0	0	0	0	0	0	0	0	0	0	0	0	0	0	0	0	0	0	0	0	0	0.000570301546942946	0	0	0	0	0	0	0	0	0	0	0	0	0	0	0	0	0	0	0	0	0
k__Bacteria | p__Proteobacteria | c__Deltaproteobacteria | o__Desulfovibrionales | f__Desulfovibrionaceae | g__Desulfovibrio	0	0	0	0	0.0000950502578238243	0	0	0	0	0	0	0	0	0.000142575386735737	0	0	0	0	0.0000237625644559561	0	0	0	0	0	0.0000475251289119122	0	0	0.0000950502578238243	0	0	0	0	0	0	0	0	0	0	0	0	0	0	0.0000475251289119122	0	0	0	0	0	0
k__Bacteria | p__Firmicutes | c__Bacilli | o__Bacillales | f__ | g__	0	0	0	0	0	0	0	0	0	0	0.0000950502578238243	0	0	0	0	0	0	0	0	0	0	0	0	0	0	0	0	0	0	0	0	0	0	0	0	0	0	0	0.00011881282227978	0	0	0	0	0	0.0000950502578238243	0	0	0	0
k__Bacteria | p__Firmicutes | c__Clostridia | o__Clostridiales | f__Ruminococcaceae | g__Candidatus Soleaferrea	0.0000712876933678683	0	0	0	0.0000237625644559561	0.000213863080103605	0	0	0	0	0	0	0	0	0	0.0000475251289119122	0.0000475251289119122	0	0	0	0	0	0.0000950502578238243	0	0	0	0	0	0	0	0	0	0	0	0	0	0	0	0	0	0	0	0	0	0	0	0	0	0
k__Bacteria | p__Proteobacteria | c__Gammaproteobacteria | o__Betaproteobacteriales | f__Neisseriaceae | g__Eikenella	0	0	0	0.0000712876933678683	0	0	0	0.000166337951191693	0	0	0	0	0	0	0	0	0	0	0	0	0	0	0	0	0	0	0	0	0	0	0	0	0	0	0	0	0	0.000380201031295297	0	0	0	0	0	0	0	0	0	0	0
k__Bacteria | p__Actinobacteria | c__Actinobacteria | o__Streptomycetales | f__Streptomycetaceae | g__Streptomyces	0	0	0	0	0	0	0	0	0	0	0	0	0	0	0	0	0	0	0	0	0	0	0	0	0	0	0	0.0000237625644559561	0	0.00011881282227978	0	0.0000237625644559561	0	0	0	0.0000475251289119122	0	0.0000712876933678683	0.00011881282227978	0	0	0	0	0	0	0	0	0	0
k__Bacteria | p__Chloroflexi | c__JG30-KF-CM66 | o__ | f__ | g__	0	0	0	0	0	0	0	0	0	0	0	0	0	0	0	0	0	0	0	0	0	0	0	0.0000475251289119122	0.0000475251289119122	0.000261388209015517	0	0	0	0	0	0.0000237625644559561	0	0	0.0000237625644559561	0	0	0	0	0	0	0	0	0	0	0	0	0	0
k__Bacteria | p__Firmicutes | c__Clostridia | o__Clostridiales | f__Ruminococcaceae | g__Ruminococcaceae UCG-011	0	0.0000475251289119122	0	0	0	0	0	0	0.0000475251289119122	0	0.0000712876933678683	0	0	0	0	0.0000475251289119122	0.0000475251289119122	0	0	0	0	0	0	0	0	0	0	0	0	0	0	0.0000950502578238243	0	0	0	0	0	0	0.0000475251289119122	0	0	0	0.0000712876933678683	0.0000712876933678683	0	0	0	0	0
k__Bacteria | p__Bacteroidetes | c__Bacteroidia | o__Bacteroidales | f__Barnesiellaceae | g__Barnesiella	0	0	0	0	0	0	0	0	0	0	0	0	0	0	0	0	0	0	0	0	0	0	0	0	0	0	0	0	0	0	0	0	0	0	0	0	0	0	0	0	0	0	0	0	0	0	0	0	0
k__Bacteria | p__Patescibacteria | c__Saccharimonadia | o__Saccharimonadales | f__Saccharimonadaceae | g__	0	0	0	0	0	0	0	0	0	0	0.000190100515647649	0	0	0	0	0	0	0	0	0	0	0	0	0	0	0	0	0	0	0.000142575386735737	0	0	0	0	0	0	0	0	0	0	0	0	0	0	0	0	0	0	0
k__Bacteria | p__Proteobacteria | c__Gammaproteobacteria | o__Betaproteobacteriales | f__Burkholderiaceae | g__Massilia	0	0	0	0	0	0	0	0	0	0	0	0	0.0000950502578238243	0	0	0	0	0	0	0	0	0	0	0	0	0	0	0.000142575386735737	0	0	0	0	0	0	0	0.0000950502578238243	0.00011881282227978	0	0	0	0	0	0	0	0	0	0	0	0
k__Bacteria | p__Firmicutes | c__Bacilli | o__Lactobacillales | f__Aerococcaceae | g__Abiotrophia	0	0	0	0.000451488724663166	0	0	0	0	0	0	0	0	0	0	0	0	0	0	0	0	0	0	0	0	0	0	0	0	0	0	0	0	0	0	0	0	0	0.0000237625644559561	0	0	0	0	0	0	0	0	0	0	0
k__Bacteria | p__Planctomycetes | c__Phycisphaerae | o__Tepidisphaerales | f__WD2101 soil group | g__	0	0	0	0	0	0	0	0	0	0	0	0	0	0	0	0	0	0	0	0	0	0	0	0.0000475251289119122	0	0	0	0	0	0	0	0	0	0	0	0	0.0000237625644559561	0.0000950502578238243	0	0	0	0.0000950502578238243	0	0.0000950502578238243	0	0	0.0000475251289119122	0	0
k__Bacteria | p__Actinobacteria | c__Coriobacteriia | o__Coriobacteriales | f__Atopobiaceae | g__Atopobium	0	0	0	0.0000950502578238243	0	0	0	0	0	0	0	0	0	0	0	0	0	0	0	0	0	0	0	0	0	0	0	0	0	0	0.0000712876933678683	0	0	0	0	0	0	0.000237625644559561	0	0	0	0	0	0.0000950502578238243	0	0	0	0	0
k__Bacteria | p__Firmicutes | c__Clostridia | o__Clostridiales | f__Ruminococcaceae | g__Ruminococcaceae NK4A214 group	0	0	0	0.000166337951191693	0	0	0	0	0	0	0	0	0	0	0	0.00011881282227978	0	0	0	0	0	0	0.000190100515647649	0	0	0	0	0	0	0	0	0	0	0	0	0	0	0	0	0	0.0000237625644559561	0	0	0	0	0	0	0	0
k__Bacteria | p__Firmicutes | c__Clostridia | o__Clostridiales | f__Ruminococcaceae | g__Ruminococcus 2	0	0	0	0	0	0	0	0	0	0	0	0	0	0	0	0	0	0	0	0	0	0	0	0	0	0	0	0	0.000213863080103605	0	0	0	0	0	0.0000237625644559561	0	0	0	0	0	0	0.0000950502578238243	0	0	0	0	0	0	0
k__Bacteria | p__Proteobacteria | c__Gammaproteobacteria | o__Pasteurellales | f__Pasteurellaceae | g__	0	0	0	0	0	0	0	0	0	0	0	0	0	0	0	0	0	0	0	0	0	0	0	0	0	0	0	0	0	0	0	0	0	0	0	0.0000237625644559561	0.0000475251289119122	0	0	0	0	0	0	0.000356438466839341	0	0	0	0	0
k__Bacteria | p__Bacteroidetes | c__Bacteroidia | o__Flavobacteriales | f__Flavobacteriaceae | g__	0	0	0	0	0	0	0	0	0	0	0	0	0	0	0	0	0	0	0	0	0	0	0	0	0	0	0	0	0	0	0	0	0	0	0	0	0	0	0	0	0	0	0	0	0	0	0	0	0.000499013853575078
k__Bacteria | p__Firmicutes | c__Clostridia | o__Clostridiales | f__Lachnospiraceae | g__Acetitomaculum	0	0	0	0	0	0	0	0	0	0	0.000499013853575078	0	0	0	0	0	0	0	0	0	0	0	0	0	0	0	0	0	0	0	0	0	0	0	0	0	0	0	0	0	0	0	0	0	0	0	0	0	0
k__Bacteria | p__Actinobacteria | c__Actinobacteria | o__Corynebacteriales | f__Mycobacteriaceae | g__Mycobacterium	0	0	0	0	0	0	0	0	0	0	0	0	0	0	0	0	0	0	0	0	0	0.00011881282227978	0	0	0.0000712876933678683	0	0	0	0	0	0	0.0000475251289119122	0	0	0	0	0	0.0000237625644559561	0	0	0	0	0	0	0.0000237625644559561	0.0000712876933678683	0.0000475251289119122	0	0
k__Bacteria | p__Firmicutes | c__Clostridia | o__Clostridiales | f__Lachnospiraceae | g__[Eubacterium] oxidoreducens group	0	0.0000950502578238243	0	0.0000712876933678683	0	0.0000237625644559561	0	0	0	0	0	0	0	0	0	0	0	0	0	0.0000237625644559561	0	0.0000950502578238243	0	0	0	0	0	0	0	0.0000237625644559561	0	0	0	0	0	0	0	0	0	0	0	0	0	0	0	0	0	0	0
k__Bacteria | p__Proteobacteria | c__Gammaproteobacteria | o__Betaproteobacteriales | f__SC-I-84 | g__	0	0	0	0	0	0	0	0	0	0	0	0	0	0	0	0	0	0	0	0	0	0	0	0	0	0.0000237625644559561	0	0	0	0.0000237625644559561	0	0	0	0	0	0	0.0000712876933678683	0	0	0	0	0	0	0.0000712876933678683	0	0	0.0000712876933678683	0	0
k__Bacteria | p__Proteobacteria | c__Gammaproteobacteria | o__Salinisphaerales | f__Solimonadaceae | g__Nevskia	0	0	0	0	0	0	0	0	0	0	0	0	0	0	0	0	0	0	0	0	0	0	0	0	0	0	0	0	0	0	0	0	0	0	0	0.00011881282227978	0.0000237625644559561	0.000213863080103605	0	0	0	0	0	0.0000475251289119122	0	0	0	0	0
k__Bacteria | p__Proteobacteria | c__Gammaproteobacteria | o__Xanthomonadales | f__Xanthomonadaceae | g__Luteimonas	0	0	0	0.0000712876933678683	0	0	0	0	0	0	0	0	0	0	0	0	0	0	0	0	0	0	0	0	0	0	0	0	0	0	0	0	0	0	0	0	0.000166337951191693	0	0	0	0	0	0	0.0000950502578238243	0	0	0	0	0
k__Archaea | p__Thaumarchaeota | c__Nitrososphaeria | o__Nitrososphaerales | f__Nitrososphaeraceae | g__Candidatus Nitrocosmicus	0	0	0	0	0	0	0	0	0	0	0	0	0	0	0	0	0	0	0	0	0	0	0	0.0000712876933678683	0.0000475251289119122	0.00011881282227978	0	0	0	0.000213863080103605	0	0	0	0	0	0	0	0	0	0	0	0	0	0	0	0	0	0	0
k__Bacteria | p__Actinobacteria | c__Actinobacteria | o__Micrococcales | f__Micrococcaceae | g__Micrococcus	0	0	0	0	0	0	0	0.0000712876933678683	0	0	0	0	0	0	0	0	0	0	0	0	0	0	0	0	0	0	0	0	0.0000237625644559561	0	0	0	0	0	0	0	0	0	0	0	0	0	0.0000475251289119122	0	0	0	0	0	0
k__Bacteria | p__Bacteroidetes | c__Bacteroidia | o__Bacteroidales | f__Prevotellaceae | g__Prevotellaceae UCG-003	0	0	0	0	0	0	0	0	0	0	0.0000237625644559561	0	0	0	0	0	0	0	0	0	0	0	0	0	0	0	0	0	0	0	0	0	0	0	0	0	0.0000237625644559561	0	0	0	0.000403963595751253	0	0	0	0	0	0	0	0
k__Bacteria | p__Firmicutes | c__Clostridia | o__Clostridiales | f__Ruminococcaceae | g__Phocea	0	0	0.0000950502578238243	0	0	0.0000237625644559561	0	0.000190100515647649	0	0	0	0	0	0	0	0.000142575386735737	0	0	0	0	0	0	0	0	0	0	0	0	0	0	0	0	0	0	0	0	0	0	0	0	0	0	0	0	0	0	0	0	0
k__Bacteria | p__Firmicutes | c__Clostridia | o__Clostridiales | f__Ruminococcaceae | g__Ruminiclostridium 5	0	0	0	0	0	0	0	0	0.0000950502578238243	0	0	0	0	0	0	0	0	0	0	0.0000712876933678683	0	0.0000237625644559561	0.0000950502578238243	0	0	0	0	0	0	0	0	0	0	0	0.0000237625644559561	0	0	0	0	0	0	0	0	0	0	0	0	0	0
k__Bacteria | p__Actinobacteria | c__Coriobacteriia | o__Coriobacteriales | f__Eggerthellaceae | g__Asaccharobacter	0	0.000142575386735737	0	0	0	0	0	0	0	0	0	0.000285150773471473	0	0	0	0	0	0	0	0	0	0	0	0	0	0	0	0	0	0	0	0	0	0	0	0	0	0	0	0	0	0	0	0	0	0	0	0	0
k__Bacteria | p__Firmicutes | c__Clostridia | o__Clostridiales | f__Ruminococcaceae | g__Angelakisella	0.000237625644559561	0	0	0	0	0	0	0	0.000142575386735737	0	0	0	0	0	0	0	0	0	0	0	0	0	0	0	0	0	0	0	0	0	0	0	0	0	0	0	0	0	0	0	0	0	0	0	0	0	0	0	0
k__Bacteria | p__Proteobacteria | c__Alphaproteobacteria | o__Rhodobacterales | f__Rhodobacteraceae | g__Paracoccus	0	0	0	0	0	0	0	0	0	0	0	0	0.0000237625644559561	0	0	0	0	0	0	0	0	0	0	0	0	0	0	0	0	0	0	0	0	0	0	0.000190100515647649	0.0000237625644559561	0	0	0	0	0	0	0	0	0	0	0	0
k__Bacteria | p__Proteobacteria | c__Alphaproteobacteria | o__Rhizobiales | f__Rhizobiaceae | g__Allorhizobium-Neorhizobium-Pararhizobium-Rhizobium	0	0	0	0	0	0	0	0	0	0	0	0	0	0	0	0	0	0	0	0	0	0	0	0	0	0	0	0	0	0	0	0	0	0	0	0	0	0.000142575386735737	0	0	0	0	0	0.0000712876933678683	0	0	0.0000237625644559561	0	0
k__Bacteria | p__Proteobacteria | c__Alphaproteobacteria | o__Rhizobiales | f__Xanthobacteraceae | g__	0	0	0	0	0	0	0	0	0	0	0	0	0	0	0	0	0	0	0	0	0	0	0	0	0	0	0	0.0000712876933678683	0	0	0	0	0	0	0	0	0	0	0	0	0	0	0	0	0	0	0	0	0
k__Bacteria | p__Actinobacteria | c__Actinobacteria | o__Micrococcales | f__Promicromonosporaceae | g__Cellulosimicrobium	0	0	0	0	0	0	0	0	0	0	0	0	0	0	0	0	0	0	0	0	0	0	0	0	0	0	0	0.0000237625644559561	0	0	0	0	0	0	0	0.0000712876933678683	0	0.00011881282227978	0	0	0	0	0	0	0	0	0	0	0
k__Archaea | p__Nanoarchaeaeota | c__Woesearchaeia | o__ | f__ | g__	0	0	0.0000950502578238243	0	0	0	0	0.0000712876933678683	0.000213863080103605	0	0	0	0	0	0	0	0	0	0	0	0	0	0	0	0	0	0	0	0	0	0	0	0	0	0	0	0	0	0	0	0	0	0	0	0	0	0	0	0
k__Bacteria | p__Proteobacteria | c__Gammaproteobacteria | o__Pasteurellales | f__Pasteurellaceae | g__Actinobacillus	0	0	0	0	0	0	0	0	0	0	0	0	0	0	0.000142575386735737	0	0	0	0	0	0	0	0	0	0	0	0	0	0	0	0	0	0	0	0.000213863080103605	0	0	0	0	0	0	0	0	0	0	0	0	0	0
k__Bacteria | p__Proteobacteria | c__Gammaproteobacteria | o__Xanthomonadales | f__Rhodanobacteraceae | g__Chujaibacter	0	0	0	0	0	0	0	0	0	0	0	0	0	0	0	0	0	0	0	0	0	0	0	0	0	0	0.000261388209015517	0	0	0.00011881282227978	0	0	0	0	0	0	0	0	0	0	0	0	0	0	0	0	0	0	0
k__Bacteria | p__Actinobacteria | c__Actinobacteria | o__Micrococcales | f__Micrococcaceae | g__Pseudarthrobacter	0	0	0	0	0	0	0	0	0	0	0	0	0	0	0	0	0	0	0	0	0	0	0	0	0	0	0.000142575386735737	0	0	0.000213863080103605	0	0	0	0	0	0	0	0	0	0	0	0	0	0	0	0	0	0	0
k__Bacteria | p__Chloroflexi | c__Anaerolineae | o__SBR1031 | f__ | g__	0	0	0	0	0	0	0	0	0	0	0	0	0	0	0	0	0	0	0	0	0	0	0	0	0	0	0	0	0	0	0	0	0	0	0	0.0000712876933678683	0	0.0000712876933678683	0	0	0	0	0.0000712876933678683	0.000142575386735737	0	0	0	0	0
k__Bacteria | p__Firmicutes | c__Clostridia | o__Clostridiales | f__Peptostreptococcaceae | g__Paraclostridium	0	0	0	0	0	0	0	0	0	0.00011881282227978	0	0	0	0	0	0	0	0	0	0	0	0	0	0	0	0	0	0	0	0	0	0	0	0	0	0	0	0	0	0.000237625644559561	0	0	0	0	0	0	0	0	0
k__Bacteria | p__Proteobacteria | c__Gammaproteobacteria | o__Betaproteobacteriales | f__Burkholderiaceae | g__Corticibacter	0	0	0	0	0	0	0	0	0	0	0.000356438466839341	0	0	0	0	0	0	0	0	0	0	0	0	0	0	0	0	0	0	0	0	0	0	0	0	0	0	0	0	0	0	0	0	0	0	0	0	0	0
k__Bacteria | p__Proteobacteria | c__Gammaproteobacteria | o__Betaproteobacteriales | f__Burkholderiaceae | g__Variovorax	0	0	0	0	0	0	0	0	0	0	0	0	0	0	0	0	0	0	0	0	0	0	0	0.00011881282227978	0	0.000166337951191693	0	0	0	0.0000712876933678683	0	0	0	0	0	0	0	0	0	0	0	0	0	0	0	0	0	0	0
k__Bacteria | p__Actinobacteria | c__Actinobacteria | o__Corynebacteriales | f__Corynebacteriaceae | g__Corynebacterium	0	0	0	0.000142575386735737	0	0	0	0	0	0	0	0.0000475251289119122	0	0	0	0	0	0	0	0	0.0000712876933678683	0	0	0	0.0000712876933678683	0	0	0	0	0	0	0	0	0	0	0	0	0	0	0	0	0	0	0	0	0	0	0	0
k__Bacteria | p__Actinobacteria | c__Actinobacteria | o__Corynebacteriales | f__Nocardiaceae | g__Rhodococcus	0	0	0	0	0	0	0	0	0	0	0	0	0	0	0	0	0	0	0	0	0	0	0	0	0	0.0000712876933678683	0	0	0	0	0	0	0	0	0	0.0000950502578238243	0.0000712876933678683	0	0	0	0	0	0	0	0	0	0	0	0
k__Bacteria | p__Firmicutes | c__Clostridia | o__Clostridiales | f__Family XI | g__Parvimonas	0	0	0	0	0	0	0	0	0	0	0.000237625644559561	0	0	0	0	0	0	0	0	0	0	0	0	0	0	0	0	0	0	0.0000475251289119122	0	0	0	0	0	0	0	0	0	0	0	0	0	0	0	0	0	0	0
k__Bacteria | p__Firmicutes | c__Clostridia | o__Clostridiales | f__Ruminococcaceae | g__Hydrogenoanaerobacterium	0.000166337951191693	0	0	0	0	0	0	0	0	0	0	0	0	0	0	0.0000712876933678683	0	0	0	0	0	0	0.0000950502578238243	0	0	0	0	0	0	0	0	0	0	0	0	0	0	0	0	0	0	0	0	0	0	0	0	0	0
k__Bacteria | p__Firmicutes | c__Clostridia | o__Clostridiales | f__Ruminococcaceae | g__Ruminococcaceae UCG-010	0	0	0	0	0	0	0	0	0	0	0	0	0	0	0	0	0	0	0	0	0	0	0	0	0	0	0	0	0	0	0	0	0	0	0	0	0	0	0	0	0	0	0	0	0	0	0	0	0
k__Bacteria | p__Proteobacteria | c__Gammaproteobacteria | o__Cardiobacteriales | f__Cardiobacteriaceae | g__Cardiobacterium	0	0	0	0	0	0	0	0	0	0	0	0	0	0	0.0000237625644559561	0	0	0	0	0	0	0	0	0	0	0	0	0	0	0	0	0	0	0	0	0	0	0	0.0000237625644559561	0	0	0	0	0.0000237625644559561	0	0	0	0	0
k__Bacteria | p__Cyanobacteria | c__Melainabacteria | o__Obscuribacterales | f__ | g__	0	0	0	0	0	0	0	0	0	0	0	0	0	0	0	0	0	0	0	0	0	0	0	0	0	0	0	0	0	0	0	0	0	0	0	0	0	0.0000237625644559561	0	0	0	0	0.0000712876933678683	0	0.00011881282227978	0	0.0000712876933678683	0	0
k__Bacteria | p__Firmicutes | c__Clostridia | o__Clostridiales | f__Clostridiaceae 1 | g__Candidatus Arthromitus	0	0	0.000213863080103605	0	0	0	0	0	0	0	0	0	0	0	0	0	0	0	0	0	0	0	0	0	0	0	0	0	0	0	0	0	0	0	0	0	0	0	0	0	0	0	0	0	0	0	0	0	0
k__Bacteria | p__Acidobacteria | c__Acidobacteriia | o__Acidobacteriales | f__ | g__	0	0	0	0	0	0	0	0	0	0	0	0	0	0	0	0	0	0	0	0	0	0	0	0	0	0	0	0	0	0	0	0	0	0	0	0	0	0.0000712876933678683	0	0	0	0	0	0.0000237625644559561	0.0000712876933678683	0	0	0	0
k__Bacteria | p__Actinobacteria | c__Thermoleophilia | o__Gaiellales | f__ | g__	0	0	0	0	0	0	0	0	0	0	0	0	0	0	0	0	0	0	0	0	0	0	0	0	0	0	0.0000475251289119122	0	0	0	0	0.0000475251289119122	0	0	0	0	0	0	0	0	0	0	0	0.0000950502578238243	0	0	0	0	0
k__Bacteria | p__Firmicutes | c__Bacilli | o__Bacillales | f__Planococcaceae | g__Rummeliibacillus	0	0	0	0	0	0	0	0	0	0	0	0	0	0	0	0	0	0	0	0	0	0.000166337951191693	0	0	0	0	0	0	0	0	0	0	0	0	0	0	0	0	0	0	0	0	0	0	0	0	0	0	0
k__Bacteria | p__Firmicutes | c__Clostridia | o__Clostridiales | f__Clostridiales vadinBB60 group | g__	0	0	0	0	0	0	0	0	0	0	0	0	0	0	0	0	0	0	0	0	0	0	0	0	0	0	0	0	0	0	0	0	0	0	0	0.0000475251289119122	0	0	0	0	0	0	0	0	0	0	0	0	0.0000950502578238243
k__Bacteria | p__Proteobacteria | c__Gammaproteobacteria | o__Enterobacteriales | f__Enterobacteriaceae | g__Proteus	0.00011881282227978	0	0	0	0	0	0	0	0	0.0000237625644559561	0	0	0	0	0	0	0	0	0	0	0	0	0	0	0	0	0	0	0	0	0	0	0	0	0	0	0	0	0	0	0	0	0	0	0	0	0	0	0
k__Bacteria | p__Firmicutes | c__Bacilli | o__Bacillales | f__Planococcaceae | g__Lysinibacillus	0	0	0.0000712876933678683	0.0000475251289119122	0.00011881282227978	0	0	0	0	0	0	0	0	0	0	0	0	0	0	0	0	0	0	0	0	0	0	0	0	0	0	0	0	0	0	0.0000237625644559561	0	0	0	0	0	0	0	0	0	0	0	0	0
k__Bacteria | p__Firmicutes | c__Bacilli | o__Bacillales | f__Staphylococcaceae | g__Macrococcus	0	0	0	0	0	0	0	0	0	0	0	0	0	0	0	0	0	0	0	0	0	0	0	0	0	0	0	0	0	0	0	0	0	0	0	0	0	0	0	0	0	0	0	0	0	0	0	0	0
k__Bacteria | p__Firmicutes | c__Clostridia | o__Clostridiales | f__Family XIII | g__	0	0	0	0.000190100515647649	0	0	0	0.0000237625644559561	0	0	0	0	0	0	0	0	0.0000237625644559561	0	0	0	0	0	0	0	0	0	0	0	0	0	0	0	0	0	0	0	0	0	0	0	0	0	0.0000237625644559561	0	0	0	0	0	0
k__Bacteria | p__Firmicutes | c__Clostridia | o__Clostridiales | f__Lachnospiraceae | g__[Eubacterium] ruminantium group	0	0	0	0	0	0	0	0	0	0	0	0	0	0	0	0	0	0	0	0	0	0	0	0	0	0	0	0	0	0	0	0	0	0	0	0	0	0	0	0	0	0	0.000261388209015517	0	0	0	0	0	0
k__Bacteria | p__Firmicutes | c__Clostridia | o__Clostridiales | f__Ruminococcaceae | g__Subdoligranulum	0	0	0	0	0	0	0	0	0	0	0	0	0	0	0	0	0	0	0	0	0	0	0	0	0	0	0	0	0	0	0	0	0	0	0	0	0	0	0	0	0	0	0	0	0	0	0	0	0
k__Bacteria | p__Proteobacteria | c__Gammaproteobacteria | o__Enterobacteriales | f__Enterobacteriaceae | g__Buttiauxella	0	0	0	0	0	0	0	0	0	0	0	0	0	0	0	0	0	0	0	0	0	0	0	0	0	0	0	0	0	0	0	0.000261388209015517	0	0	0	0	0	0	0	0	0	0	0	0	0	0	0	0	0
k__Bacteria | p__Proteobacteria | c__Gammaproteobacteria | o__Pasteurellales | f__Pasteurellaceae | g__Mannheimia	0	0	0	0.000213863080103605	0	0	0	0	0	0	0	0	0	0	0	0	0	0	0	0	0	0	0	0	0	0	0	0	0	0	0	0	0	0	0	0	0	0	0	0	0	0	0	0.0000475251289119122	0	0	0	0	0
k__Bacteria | p__Bacteroidetes | c__Bacteroidia | o__Chitinophagales | f__Chitinophagaceae | g__	0	0	0	0	0	0	0	0	0	0	0	0	0	0	0	0	0	0	0	0	0	0	0	0	0	0	0.0000237625644559561	0	0	0	0	0	0	0	0	0	0	0	0	0	0	0	0	0.0000237625644559561	0	0	0	0	0
k__Bacteria | p__Chloroflexi | c__TK10 | o__ | f__ | g__	0	0	0	0	0	0	0	0	0	0	0	0	0	0	0	0	0	0	0	0	0	0	0	0	0.000142575386735737	0	0	0	0	0	0	0.0000475251289119122	0	0.0000475251289119122	0	0	0	0	0	0	0	0	0	0	0	0	0	0	0
k__Bacteria | p__Firmicutes | c__Bacilli | o__Bacillales | f__Listeriaceae | g__Listeria	0	0	0	0	0	0	0	0	0	0	0	0	0	0	0	0	0	0	0	0	0	0	0	0	0	0	0	0	0	0	0	0	0	0	0	0	0	0.000237625644559561	0	0	0	0	0	0	0	0	0	0	0
k__Bacteria | p__Firmicutes | c__Clostridia | o__Clostridiales | f__Family XI | g__Ezakiella	0	0	0	0	0	0	0	0	0	0	0	0	0	0	0	0	0	0	0	0	0	0	0	0	0	0.00011881282227978	0	0	0	0	0	0	0	0	0	0	0.0000475251289119122	0.0000237625644559561	0	0	0	0	0.0000475251289119122	0	0	0	0	0	0
k__Bacteria | p__Firmicutes | c__Clostridia | o__Clostridiales | f__Family XIII | g__S5-A14a	0	0	0	0	0	0	0	0	0	0.0000712876933678683	0.000166337951191693	0	0	0	0	0	0	0	0	0	0	0	0	0	0	0	0	0	0	0	0	0	0	0	0	0	0	0	0	0	0	0	0	0	0	0	0	0	0
k__Bacteria | p__Firmicutes | c__Clostridia | o__Clostridiales | f__Lachnospiraceae | g__A2	0	0	0	0	0	0	0	0	0	0	0	0	0	0	0	0	0	0	0	0	0	0	0	0	0	0	0	0	0	0	0	0	0	0	0.000237625644559561	0	0	0	0	0	0	0	0	0	0	0	0	0	0
k__Bacteria | p__Firmicutes | c__Erysipelotrichia | o__Erysipelotrichales | f__Erysipelotrichaceae | g__[Anaerorhabdus] furcosa group	0	0	0	0	0	0	0	0	0	0	0.000166337951191693	0	0	0	0	0	0	0	0	0	0	0	0	0	0	0	0	0	0	0	0	0.0000712876933678683	0	0	0	0	0	0	0	0	0	0	0	0	0	0	0	0	0
k__Bacteria | p__Proteobacteria | c__Alphaproteobacteria | o__Caulobacterales | f__Caulobacteraceae | g__Asticcacaulis	0	0	0	0	0	0	0	0	0	0	0	0	0	0	0	0	0	0	0	0	0	0	0	0	0	0	0	0	0	0	0	0	0	0	0	0	0	0	0	0.0000712876933678683	0.0000950502578238243	0	0	0	0	0.0000237625644559561	0	0	0
k__Bacteria | p__Proteobacteria | c__Alphaproteobacteria | o__Reyranellales | f__Reyranellaceae | g__Reyranella	0	0	0	0	0	0	0	0	0	0	0	0	0	0	0	0	0	0	0	0	0	0	0	0	0	0	0	0	0	0	0	0	0	0	0	0	0	0	0	0	0	0	0	0	0	0	0	0	0
k__Bacteria | p__Proteobacteria | c__Deltaproteobacteria | o__Desulfovibrionales | f__Desulfomicrobiaceae | g__Desulfomicrobium	0	0	0	0.000166337951191693	0	0	0	0	0	0	0	0	0	0	0	0	0	0	0	0	0	0	0	0	0	0	0	0	0	0	0	0	0	0	0	0	0.0000712876933678683	0	0	0	0	0	0	0	0	0	0	0	0
k__Bacteria | p__Proteobacteria | c__Gammaproteobacteria | o__Oceanospirillales | f__Halomonadaceae | g__Halomonas	0	0	0	0	0	0	0	0	0	0	0	0	0	0	0	0	0	0	0	0	0	0	0	0	0	0	0	0	0	0	0	0	0	0	0	0	0	0	0	0	0	0	0	0	0.0000475251289119122	0.0000712876933678683	0.00011881282227978	0	0
k__Bacteria | p__Acidobacteria | c__Subgroup 6 | o__ | f__ | g__	0	0	0	0	0	0	0	0	0	0	0	0	0	0	0	0	0	0	0	0	0	0	0	0	0	0	0	0	0.0000712876933678683	0	0	0	0	0	0	0	0	0.0000950502578238243	0	0.0000475251289119122	0	0	0	0	0	0	0	0	0
k__Bacteria | p__Actinobacteria | c__Coriobacteriia | o__Coriobacteriales | f__Eggerthellaceae | g__Denitrobacterium	0	0	0.0000950502578238243	0	0	0	0	0	0	0	0	0.00011881282227978	0	0	0	0	0	0	0	0	0	0	0	0	0	0	0	0	0	0	0	0	0	0	0	0	0	0	0	0	0	0	0	0	0	0	0	0	0
k__Bacteria | p__Bacteroidetes | c__Bacteroidia | o__Bacteroidales | f__Prevotellaceae | g__Prevotellaceae UCG-004	0	0	0	0	0	0	0	0	0	0	0	0	0	0	0	0	0	0	0	0	0	0	0	0.0000475251289119122	0.0000712876933678683	0	0	0	0	0	0	0	0	0	0	0	0	0	0	0	0.0000950502578238243	0	0	0	0	0	0	0	0
k__Bacteria | p__Firmicutes | c__Bacilli | o__Lactobacillales | f__Carnobacteriaceae | g__Granulicatella	0	0	0	0	0	0	0	0	0	0	0	0	0	0	0	0	0	0	0	0	0	0	0	0	0	0	0	0	0	0	0	0	0	0	0	0	0.00011881282227978	0.0000950502578238243	0	0	0	0	0	0	0	0	0	0	0
k__Bacteria | p__Kiritimatiellaeota | c__Kiritimatiellae | o__WCHB1-41 | f__ | g__	0	0	0	0	0	0	0	0	0	0	0	0	0	0	0	0	0	0	0	0	0	0	0	0	0	0	0	0	0	0	0	0	0	0	0	0	0	0	0	0	0	0	0	0	0.00011881282227978	0.0000712876933678683	0.0000237625644559561	0	0
k__Bacteria | p__Proteobacteria | c__Alphaproteobacteria | o__ | f__ | g__	0	0	0	0	0	0	0	0	0	0	0	0.0000237625644559561	0	0	0	0	0	0	0	0	0	0	0	0	0	0	0	0	0	0	0	0	0	0	0	0	0.0000712876933678683	0	0	0	0	0	0	0	0	0.0000712876933678683	0	0	0
k__Bacteria | p__Proteobacteria | c__Alphaproteobacteria | o__Sphingomonadales | f__Sphingomonadaceae | g__Altererythrobacter	0.0000237625644559561	0	0	0	0	0	0	0	0	0.0000712876933678683	0	0	0	0	0	0	0	0	0	0	0	0	0	0	0	0	0	0	0	0	0	0	0	0	0	0	0	0	0	0	0	0.0000475251289119122	0	0.0000237625644559561	0	0	0.0000475251289119122	0	0
k__Bacteria | p__Proteobacteria | c__Gammaproteobacteria | o__Betaproteobacteriales | f__Nitrosomonadaceae | g__MND1	0	0	0	0	0	0	0	0	0	0	0	0	0	0	0	0	0	0	0	0	0	0	0	0	0	0	0	0	0	0	0	0	0	0	0	0	0	0	0	0	0	0	0	0.00011881282227978	0	0	0.0000712876933678683	0	0
k__Bacteria | p__Firmicutes | c__Clostridia | o__Clostridiales | f__Eubacteriaceae | g__Anaerofustis	0.00011881282227978	0	0.0000237625644559561	0	0	0	0	0	0	0	0	0	0	0	0	0	0	0	0	0	0	0	0	0	0	0	0.0000475251289119122	0	0	0	0	0	0	0	0	0	0	0	0	0	0	0	0	0	0	0	0	0	0
k__Bacteria | p__Actinobacteria | c__Actinobacteria | o__Micrococcales | f__Microbacteriaceae | g__	0	0	0	0	0	0	0	0	0	0	0	0	0	0	0	0	0	0	0	0	0	0	0	0	0	0	0	0	0	0	0	0	0	0	0.000190100515647649	0	0	0	0	0	0	0	0	0	0	0	0	0	0
k__Bacteria | p__Actinobacteria | c__Actinobacteria | o__Micrococcales | f__Micrococcaceae | g__Kocuria	0	0	0	0	0	0	0	0	0	0	0	0	0	0	0	0	0	0	0	0	0	0	0	0	0	0	0	0	0	0	0	0	0	0	0	0	0	0	0	0	0	0	0	0.0000712876933678683	0	0	0	0	0
k__Bacteria | p__Actinobacteria | c__Actinobacteria | o__Propionibacteriales | f__Nocardioidaceae | g__Nocardioides	0	0	0	0	0	0	0	0	0	0	0	0	0	0	0	0	0	0	0	0	0	0	0	0	0	0	0	0	0	0	0	0	0.0000475251289119122	0	0	0	0	0.0000475251289119122	0	0	0	0	0	0	0	0	0	0	0
k__Bacteria | p__Actinobacteria | c__Thermoleophilia | o__Solirubrobacterales | f__Solirubrobacteraceae | g__Parviterribacter	0	0	0	0	0	0	0	0	0	0	0	0	0	0	0	0	0	0	0	0	0	0	0	0	0	0	0	0	0	0	0	0	0	0	0	0	0	0.00011881282227978	0	0	0	0	0	0.0000712876933678683	0	0	0	0	0
k__Bacteria | p__Firmicutes | c__Bacilli | o__Bacillales | f__Planococcaceae | g__Chryseomicrobium	0	0	0	0	0	0	0	0	0	0	0	0	0	0	0	0	0	0	0	0	0	0	0	0	0	0	0	0	0	0	0	0	0	0	0	0	0	0	0	0	0	0	0	0	0	0	0	0	0
k__Bacteria | p__Firmicutes | c__Bacilli | o__Lactobacillales | f__ | g__	0	0	0	0	0	0	0.0000950502578238243	0	0	0	0	0	0	0	0	0	0	0	0	0	0	0	0	0	0	0	0	0	0	0	0	0	0	0	0	0.0000237625644559561	0	0.0000475251289119122	0	0	0	0	0	0	0	0	0	0	0
k__Bacteria | p__Firmicutes | c__Bacilli | o__Lactobacillales | f__Enterococcaceae | g__	0	0	0	0	0	0	0	0	0	0	0	0	0	0	0	0	0	0	0	0	0	0	0	0	0	0	0	0	0	0	0	0	0	0	0	0	0	0	0	0	0	0	0	0	0	0	0	0	0
k__Bacteria | p__Firmicutes | c__Bacilli | o__Lactobacillales | f__Streptococcaceae | g__Lactococcus	0	0	0	0	0	0	0	0	0	0	0	0	0	0	0	0	0	0	0	0	0	0	0	0	0	0	0	0	0	0	0	0	0	0	0	0	0	0	0	0	0	0	0	0	0	0	0	0	0
k__Bacteria | p__Firmicutes | c__Clostridia | o__Clostridiales | f__Christensenellaceae | g__Catabacter	0	0	0	0	0	0	0	0	0	0	0	0	0	0	0	0.000190100515647649	0	0	0	0	0	0	0	0	0	0	0	0	0	0	0	0	0	0	0	0	0	0	0	0	0	0	0	0	0	0	0	0	0
k__Bacteria | p__Proteobacteria | c__Alphaproteobacteria | o__Acetobacterales | f__Acetobacteraceae | g__Craurococcus	0	0	0	0	0	0	0	0	0	0	0	0.0000237625644559561	0	0	0	0	0	0	0	0	0	0	0	0	0	0	0	0	0	0	0	0	0	0	0	0	0.0000237625644559561	0	0	0	0	0	0	0	0	0	0	0	0
k__Bacteria | p__Proteobacteria | c__Alphaproteobacteria | o__Rhizobiales | f__Beijerinckiaceae | g__Chelatococcus	0	0	0	0	0	0	0	0	0	0.0000475251289119122	0	0	0	0	0	0	0	0	0	0	0	0	0	0	0	0	0	0	0	0	0	0	0	0	0	0.0000475251289119122	0.0000950502578238243	0	0	0	0	0	0	0	0	0	0	0	0
k__Bacteria | p__Proteobacteria | c__Alphaproteobacteria | o__Sphingomonadales | f__Sphingomonadaceae | g__Sphingopyxis	0	0	0	0	0	0	0	0	0	0	0	0	0	0	0	0	0	0	0	0	0	0	0	0	0	0	0	0	0	0	0	0	0	0	0	0	0	0	0	0	0	0	0.000190100515647649	0	0	0	0	0	0
k__Bacteria | p__Proteobacteria | c__Alphaproteobacteria | o__Sphingomonadales | f__Sphingomonadaceae | g__Sphingosinicella	0	0	0	0	0	0	0	0	0	0	0	0	0	0	0	0	0	0	0	0	0	0	0	0	0	0.000190100515647649	0	0	0	0	0	0	0	0	0	0	0	0	0	0	0	0	0	0	0	0	0	0	0
k__Bacteria | p__Proteobacteria | c__Gammaproteobacteria | o__Pseudomonadales | f__Moraxellaceae | g__	0	0	0	0	0	0	0	0	0	0	0	0	0	0	0	0	0	0	0	0	0	0	0	0	0	0	0	0	0	0	0	0	0	0	0	0	0	0	0	0.0000712876933678683	0	0	0	0	0.00011881282227978	0	0	0	0
k__Bacteria | p__Firmicutes | c__Clostridia | o__Clostridiales | f__Lachnospiraceae | g__Lachnospiraceae AC2044 group	0	0	0	0	0	0	0	0	0	0	0	0	0	0	0	0	0	0	0	0	0	0	0	0	0	0	0	0	0	0	0	0	0	0	0	0	0	0	0	0	0	0	0.000166337951191693	0	0	0	0	0	0
k__Bacteria | p__Fusobacteria | c__Fusobacteriia | o__Fusobacteriales | f__Leptotrichiaceae | g__Streptobacillus	0	0	0	0	0	0	0	0	0	0	0.000166337951191693	0	0	0	0	0	0	0	0	0	0	0	0	0	0	0	0	0	0	0	0	0	0	0	0	0	0	0	0	0	0	0	0	0	0	0	0	0	0
k__Bacteria | p__Proteobacteria | c__Gammaproteobacteria | o__Betaproteobacteriales | f__Rhodocyclaceae | g__Propionivibrio	0	0	0	0.000166337951191693	0	0	0	0	0	0	0	0	0	0	0	0	0	0	0	0	0	0	0	0	0	0	0	0	0	0	0	0	0	0	0	0	0	0	0	0	0	0	0	0	0	0	0	0	0
k__Archaea | p__Thaumarchaeota | c__Nitrososphaeria | o__Nitrosopumilales | f__Nitrosopumilaceae | g__Candidatus Nitrosotenuis	0	0	0	0	0	0	0	0	0	0	0	0	0	0	0	0	0	0	0	0	0	0	0	0	0	0	0	0	0	0	0	0	0	0	0.00011881282227978	0	0	0	0	0	0	0	0	0	0	0	0	0	0
k__Bacteria | p__Actinobacteria | c__Actinobacteria | o__Catenulisporales | f__Actinospicaceae | g__Actinospica	0	0	0	0	0	0	0	0	0	0	0	0	0	0	0	0	0	0	0	0	0	0	0	0	0	0	0	0	0	0	0	0	0	0	0	0	0	0	0.0000712876933678683	0	0	0	0	0	0	0	0	0	0
k__Bacteria | p__Actinobacteria | c__Coriobacteriia | o__Coriobacteriales | f__Atopobiaceae | g__Coriobacteriaceae UCG-002	0	0	0	0	0.0000475251289119122	0	0	0	0	0	0	0	0	0	0	0	0	0	0	0	0	0	0	0	0	0	0	0	0	0	0	0	0	0	0	0	0	0	0	0	0	0	0	0	0	0	0	0	0
k__Bacteria | p__Bacteroidetes | c__Bacteroidia | o__Bacteroidales | f__Prevotellaceae | g__Prevotella 6	0	0	0.0000237625644559561	0	0	0	0	0	0	0	0	0	0	0.0000712876933678683	0	0	0	0	0	0	0	0	0	0	0	0	0	0	0	0	0	0	0	0	0	0	0	0.0000712876933678683	0	0	0	0	0	0	0	0	0	0	0
k__Bacteria | p__Chloroflexi | c__AD3 | o__ | f__ | g__	0	0	0	0	0	0	0	0	0	0	0	0	0	0	0	0	0	0	0	0	0	0	0	0.00011881282227978	0	0	0	0	0	0	0	0	0	0	0	0	0	0	0	0	0	0	0	0	0	0	0	0	0
k__Bacteria | p__Firmicutes | c__Clostridia | o__Clostridiales | f__Lachnospiraceae | g__Johnsonella	0	0	0	0.0000712876933678683	0	0	0	0	0	0	0	0	0	0	0	0	0	0	0	0	0	0	0	0.0000712876933678683	0	0	0	0	0	0	0	0	0	0	0	0	0	0.0000237625644559561	0	0	0	0	0	0	0	0	0	0	0
k__Bacteria | p__Firmicutes | c__Clostridia | o__Clostridiales | f__Ruminococcaceae | g__Ruminococcaceae UCG-003	0	0	0	0	0	0	0	0	0	0	0	0	0	0	0	0	0	0	0	0	0	0	0	0	0	0	0	0	0	0	0	0	0	0	0	0	0	0	0	0	0	0	0	0	0.00011881282227978	0	0	0	0
k__Bacteria | p__Firmicutes | c__Erysipelotrichia | o__Erysipelotrichales | f__Erysipelotrichaceae | g__Erysipelotrichaceae UCG-004	0	0	0	0	0.0000475251289119122	0	0	0	0.00011881282227978	0	0	0	0	0	0	0	0	0	0	0	0	0	0	0	0	0	0	0	0	0	0	0	0	0	0	0	0	0	0	0	0	0	0	0	0	0	0	0	0
k__Bacteria | p__Proteobacteria | c__Alphaproteobacteria | o__Acetobacterales | f__Acetobacteraceae | g__Roseomonas	0	0	0	0	0	0	0	0	0	0	0	0	0	0	0	0	0	0	0	0	0	0	0	0	0	0	0	0	0	0	0	0	0	0	0	0	0	0	0	0	0	0	0	0.0000950502578238243	0	0	0	0	0
k__Bacteria | p__Proteobacteria | c__Alphaproteobacteria | o__Rhizobiales | f__Rhizobiaceae | g__Chelativorans	0	0	0	0	0	0	0	0	0	0	0	0	0	0	0	0	0	0	0	0	0	0	0	0	0	0	0	0	0	0	0	0	0	0	0	0	0	0	0	0.0000237625644559561	0	0	0	0.0000950502578238243	0	0	0	0.0000475251289119122	0
k__Bacteria | p__Proteobacteria | c__Alphaproteobacteria | o__Rhodobacterales | f__Rhodobacteraceae | g__	0	0	0	0	0	0	0	0	0	0	0	0	0	0	0	0	0	0	0	0	0	0	0	0	0	0	0	0	0	0	0	0	0	0	0	0	0	0	0	0	0	0	0	0	0	0	0	0	0.0000475251289119122
k__Bacteria | p__Proteobacteria | c__Gammaproteobacteria | o__Pseudomonadales | f__Moraxellaceae | g__Enhydrobacter	0	0	0	0	0	0	0	0	0	0	0	0	0	0	0.0000475251289119122	0	0	0	0	0	0	0	0	0	0	0.0000475251289119122	0	0	0	0	0	0	0	0	0	0	0	0	0	0	0	0	0	0	0	0	0	0	0
k__Archaea | p__Euryarchaeota | c__Methanobacteria | o__Methanobacteriales | f__Methanobacteriaceae | g__Methanosphaera	0	0	0	0	0	0	0	0	0	0	0	0	0	0	0	0	0	0	0	0	0	0	0	0	0	0	0	0	0	0	0	0	0	0	0	0	0	0	0	0	0.0000237625644559561	0	0.00011881282227978	0	0	0	0	0	0
k__Archaea | p__Euryarchaeota | c__Thermoplasmata | o__ | f__ | g__	0	0	0	0	0	0	0	0	0	0	0	0	0	0	0	0	0	0	0	0	0	0	0	0	0	0	0	0	0	0	0	0	0	0	0	0	0	0.0000475251289119122	0	0.0000950502578238243	0	0	0	0	0	0	0	0	0
k__Bacteria | p__Actinobacteria | c__Actinobacteria | o__Actinomycetales | f__Actinomycetaceae | g__Mobiluncus	0	0	0	0	0	0	0	0	0	0	0	0	0	0	0	0	0	0	0	0	0	0	0	0	0	0	0	0	0	0	0	0	0	0	0	0	0	0	0	0	0	0	0.0000712876933678683	0.0000712876933678683	0	0	0	0	0
k__Bacteria | p__Actinobacteria | c__Actinobacteria | o__Frankiales | f__Acidothermaceae | g__Acidothermus	0	0	0	0	0	0	0	0	0	0	0	0	0	0	0	0	0	0	0	0	0	0	0	0	0	0	0	0	0	0	0	0	0	0	0	0	0	0	0	0	0	0	0	0.0000712876933678683	0	0	0	0	0
k__Bacteria | p__Actinobacteria | c__Actinobacteria | o__Micrococcales | f__Intrasporangiaceae | g__Terrabacter	0	0	0	0	0	0	0	0	0	0	0	0	0	0	0	0	0	0	0	0	0	0	0	0	0	0	0	0	0	0.000142575386735737	0	0	0	0	0	0	0	0	0	0	0	0	0	0	0	0	0	0	0
k__Bacteria | p__Actinobacteria | c__Actinobacteria | o__Micromonosporales | f__Micromonosporaceae | g__Micromonospora	0	0	0	0	0	0	0	0	0	0	0	0	0	0	0	0	0	0	0	0	0	0	0	0	0	0	0	0	0	0	0	0	0	0	0	0	0	0	0	0	0	0	0.000142575386735737	0	0	0	0	0	0
k__Bacteria | p__Actinobacteria | c__Coriobacteriia | o__Coriobacteriales | f__Atopobiaceae | g__	0	0	0	0	0	0.0000237625644559561	0	0	0	0	0	0	0	0	0	0.0000950502578238243	0	0	0	0	0	0	0	0	0	0	0	0	0	0	0	0	0	0	0	0	0	0	0	0	0	0	0	0	0	0	0	0	0
k__Bacteria | p__Armatimonadetes | c__Fimbriimonadia | o__Fimbriimonadales | f__Fimbriimonadaceae | g__	0	0	0	0	0	0	0	0	0	0	0	0	0	0	0	0	0	0	0	0	0	0	0	0	0	0	0	0.0000475251289119122	0	0	0	0	0	0	0	0	0	0.0000475251289119122	0	0	0	0	0	0	0	0	0	0	0
k__Bacteria | p__Firmicutes | c__Clostridia | o__Clostridiales | f__Clostridiaceae 1 | g__	0	0	0	0	0	0	0	0	0	0	0	0	0	0	0	0	0	0	0	0	0	0	0	0	0	0	0	0	0.0000475251289119122	0	0	0	0	0	0	0	0	0	0	0	0	0	0	0	0	0	0.0000237625644559561	0	0
k__Bacteria | p__Firmicutes | c__Clostridia | o__Clostridiales | f__Family XIII | g__Mogibacterium	0	0	0	0	0	0	0	0	0	0	0	0.0000475251289119122	0	0	0	0	0	0	0	0	0	0	0	0	0	0	0	0	0	0	0	0	0	0	0	0	0	0	0	0	0	0	0	0	0	0	0	0	0
k__Bacteria | p__Firmicutes | c__Clostridia | o__Clostridiales | f__Lachnospiraceae | g__Moryella	0	0	0	0	0	0	0	0	0	0	0	0	0	0	0	0	0	0	0	0	0	0	0	0	0	0	0	0	0	0	0	0	0	0	0	0	0	0	0	0	0	0	0	0	0	0	0	0	0
k__Bacteria | p__Firmicutes | c__Clostridia | o__Clostridiales | f__Lachnospiraceae | g__[Eubacterium] xylanophilum group	0	0	0	0	0	0	0	0	0	0	0	0	0	0	0	0	0	0	0	0	0	0	0	0	0	0	0	0.0000950502578238243	0	0	0	0	0	0	0	0	0	0	0	0	0.0000475251289119122	0	0	0	0	0	0	0	0
k__Bacteria | p__Firmicutes | c__Clostridia | o__Clostridiales | f__Ruminococcaceae | g__Ruminococcaceae UCG-002	0	0	0	0	0	0	0	0	0	0	0	0	0	0	0	0	0	0	0	0	0	0	0	0	0	0	0	0	0	0	0	0	0	0	0	0	0	0.0000712876933678683	0	0	0	0	0	0	0	0	0	0	0
k__Bacteria | p__Fusobacteria | c__Fusobacteriia | o__Fusobacteriales | f__Fusobacteriaceae | g__	0	0	0	0	0	0	0	0	0	0	0	0	0	0	0	0	0	0	0	0	0	0	0	0	0	0	0	0	0	0	0	0	0	0	0	0	0	0	0	0	0	0	0	0	0	0	0	0.0000950502578238243	0
k__Bacteria | p__Proteobacteria | c__Alphaproteobacteria | o__Micavibrionales | f__Micavibrionaceae | g__	0	0	0	0	0	0	0	0	0	0	0	0	0	0	0	0	0	0	0	0	0	0	0	0	0	0	0	0	0	0	0	0	0	0	0	0	0	0	0	0	0	0	0	0.000142575386735737	0	0	0	0	0
k__Bacteria | p__Proteobacteria | c__Alphaproteobacteria | o__Rhizobiales | f__Xanthobacteraceae | g__Pseudolabrys	0	0	0	0	0	0	0	0	0	0	0	0	0	0	0	0	0	0	0	0	0	0	0	0	0	0	0	0	0	0	0	0	0	0	0	0	0	0	0	0	0	0	0	0.0000712876933678683	0	0	0.0000475251289119122	0	0
k__Bacteria | p__Proteobacteria | c__Gammaproteobacteria | o__Aeromonadales | f__Succinivibrionaceae | g__	0	0	0	0	0	0	0	0	0	0	0	0	0	0	0	0	0	0	0	0	0	0.0000475251289119122	0	0	0	0	0	0	0	0	0	0	0	0	0	0	0	0	0	0	0	0	0	0	0.0000237625644559561	0.0000475251289119122	0	0.0000237625644559561	0
k__Bacteria | p__Proteobacteria | c__Gammaproteobacteria | o__Pseudomonadales | f__Pseudomonadaceae | g__Azomonas	0	0	0	0	0	0	0	0	0	0	0	0	0	0	0	0	0	0	0.000142575386735737	0	0	0	0	0	0	0	0	0	0	0	0	0	0	0	0	0	0	0	0	0	0	0	0	0	0	0	0	0	0
k__Bacteria | p__Actinobacteria | c__Actinobacteria | o__Micrococcales | f__Microbacteriaceae | g__Leucobacter	0	0	0.00011881282227978	0	0	0	0	0	0	0	0	0	0	0	0	0	0	0	0	0	0	0	0	0	0	0	0	0	0	0	0	0	0	0	0	0	0	0	0	0	0	0	0	0	0	0	0	0	0
k__Bacteria | p__Actinobacteria | c__Actinobacteria | o__Pseudonocardiales | f__Pseudonocardiaceae | g__Pseudonocardia	0	0	0	0	0	0	0	0	0	0	0	0	0	0	0	0	0	0	0	0	0	0	0	0	0	0	0	0	0	0	0	0	0	0	0	0	0	0	0	0	0	0	0	0.00011881282227978	0	0	0	0	0
k__Bacteria | p__Bacteroidetes | c__Bacteroidia | o__Bacteroidales | f__Prevotellaceae | g__Prevotella 2	0	0	0	0	0	0	0	0	0	0	0	0	0	0	0	0.0000237625644559561	0	0	0	0	0	0	0	0	0	0	0	0	0	0	0	0	0	0	0	0	0.0000950502578238243	0	0	0	0	0	0	0	0	0	0	0	0
k__Bacteria | p__Bacteroidetes | c__Bacteroidia | o__Flavobacteriales | f__Weeksellaceae | g__Bergeyella	0	0	0	0	0	0	0	0	0	0	0.0000237625644559561	0	0	0	0	0	0	0	0	0	0	0	0	0	0	0	0	0	0	0	0	0	0	0	0	0	0.0000237625644559561	0	0	0	0	0	0	0.0000237625644559561	0	0	0	0	0
k__Bacteria | p__Bacteroidetes | c__Bacteroidia | o__Sphingobacteriales | f__Sphingobacteriaceae | g__Pedobacter	0	0	0	0	0	0	0	0	0	0	0	0	0	0	0	0	0	0	0	0	0	0	0	0	0	0	0	0	0	0	0	0	0	0	0	0	0	0	0	0	0	0	0	0	0	0	0	0	0
k__Bacteria | p__Firmicutes | c__Bacilli | o__ | f__ | g__	0	0	0	0	0	0	0	0	0	0	0	0	0	0	0	0	0	0	0	0	0	0	0	0	0	0	0	0	0	0	0	0	0	0.0000237625644559561	0	0	0	0	0	0	0	0	0	0	0.0000475251289119122	0	0	0	0
k__Bacteria | p__Firmicutes | c__Clostridia | o__Clostridiales | f__Family XI | g__Anaerococcus	0.0000475251289119122	0	0	0	0	0	0	0	0	0	0	0	0	0	0	0	0	0	0	0	0	0	0	0	0	0	0	0	0	0	0	0	0	0	0	0	0	0.0000237625644559561	0	0	0	0	0	0	0	0	0	0	0
k__Bacteria | p__Firmicutes | c__Clostridia | o__Clostridiales | f__Lachnospiraceae | g__Lachnospiraceae UCG-001	0	0	0	0	0	0	0	0	0	0	0	0.00011881282227978	0	0	0	0	0	0	0	0	0	0	0	0	0	0	0	0	0	0	0	0	0	0	0	0	0	0	0	0	0	0	0	0	0	0	0	0	0
k__Bacteria | p__Proteobacteria | c__Alphaproteobacteria | o__Micropepsales | f__Micropepsaceae | g__	0	0	0	0	0	0	0	0	0	0	0	0	0	0	0	0	0	0	0	0	0	0	0	0	0	0	0	0	0	0	0	0	0	0	0	0	0	0	0	0	0	0	0	0	0	0	0	0	0
k__Bacteria | p__Proteobacteria | c__Alphaproteobacteria | o__Rhizobiales | f__Xanthobacteraceae | g__Rhodopseudomonas	0	0	0	0	0	0	0	0	0	0	0	0	0	0	0	0	0	0	0	0	0	0	0	0	0	0	0	0	0	0.0000475251289119122	0	0	0	0	0	0	0	0	0	0	0	0	0	0	0	0	0	0	0
k__Bacteria | p__Proteobacteria | c__Gammaproteobacteria | o__Alteromonadales | f__Shewanellaceae | g__Shewanella	0	0	0	0	0	0	0	0	0	0	0	0	0	0	0	0	0	0	0	0	0	0	0.00011881282227978	0	0	0	0	0	0	0	0	0	0	0	0	0	0	0	0	0	0	0	0	0	0	0	0	0	0
k__Bacteria | p__Proteobacteria | c__Gammaproteobacteria | o__Enterobacteriales | f__Enterobacteriaceae | g__Pantoea	0	0	0	0	0	0	0	0	0	0	0	0	0	0	0	0	0	0	0	0	0	0	0	0	0	0	0	0	0	0	0	0	0	0	0	0	0	0	0	0	0	0	0	0	0	0	0	0	0
k__Bacteria | p__Proteobacteria | c__Gammaproteobacteria | o__Xanthomonadales | f__Xanthomonadaceae | g__Arenimonas	0	0	0	0	0	0	0	0	0	0	0	0	0	0	0	0	0	0	0	0	0	0	0	0	0	0	0	0	0	0	0	0	0	0	0	0	0	0	0	0	0	0	0	0	0.0000475251289119122	0.0000475251289119122	0.0000237625644559561	0	0
k__Bacteria | p__Proteobacteria | c__Gammaproteobacteria | o__Xanthomonadales | f__Xanthomonadaceae | g__Lysobacter	0	0	0	0	0	0	0	0	0	0	0	0	0	0	0	0	0	0	0	0	0	0	0	0	0	0	0	0	0	0	0	0	0	0	0	0	0	0	0	0	0	0	0	0.0000712876933678683	0	0	0	0	0
k__Bacteria | p__Synergistetes | c__Synergistia | o__Synergistales | f__Synergistaceae | g__Fretibacterium	0	0	0	0.00011881282227978	0	0	0	0	0	0	0	0	0	0	0	0	0	0	0	0	0	0	0	0	0	0	0	0	0	0	0	0	0	0	0	0	0	0	0	0	0	0	0	0	0	0	0	0	0
k__Bacteria | p__Tenericutes | c__Mollicutes | o__Mycoplasmatales | f__Mycoplasmataceae | g__Candidatus Lumbricincola	0	0	0	0	0	0	0	0	0	0	0	0	0	0	0	0	0	0	0	0	0	0	0	0	0	0	0	0	0	0	0	0	0	0	0	0	0	0	0	0	0	0	0	0	0	0	0	0	0
k__Bacteria | p__Acidobacteria | c__Acidobacteriia | o__Acidobacteriales | f__Koribacteraceae | g__Candidatus Koribacter	0	0	0	0	0	0	0	0	0	0	0	0	0	0	0	0	0	0	0	0	0	0	0	0	0	0	0.0000950502578238243	0	0	0	0	0	0	0	0	0	0	0	0	0	0	0	0	0	0	0	0	0	0
k__Bacteria | p__Actinobacteria | c__Actinobacteria | o__Frankiales | f__Sporichthyaceae | g__	0	0	0	0	0	0	0	0	0	0	0	0	0	0	0	0	0	0	0	0	0	0	0	0	0	0	0	0	0	0	0	0	0	0	0	0	0	0	0	0	0	0	0	0	0	0	0	0	0
k__Bacteria | p__Actinobacteria | c__Actinobacteria | o__Micrococcales | f__ | g__	0	0	0	0	0	0	0	0	0	0	0	0	0	0	0	0	0	0	0	0	0	0	0	0	0	0	0	0	0	0	0	0	0	0	0	0	0	0	0	0	0	0	0	0	0	0	0	0	0
k__Bacteria | p__Actinobacteria | c__Actinobacteria | o__Micrococcales | f__Brevibacteriaceae | g__Brevibacterium	0	0	0	0	0	0	0	0	0	0	0	0	0	0	0	0	0	0	0	0	0	0	0	0	0	0	0	0	0	0	0	0	0	0	0	0.0000475251289119122	0.0000475251289119122	0	0	0	0	0	0	0	0	0	0	0	0
k__Bacteria | p__Actinobacteria | c__Actinobacteria | o__Micrococcales | f__Intrasporangiaceae | g__	0	0	0	0	0	0	0	0	0	0	0	0	0	0	0	0	0	0	0	0	0	0	0	0	0	0	0	0	0	0	0	0	0	0	0	0	0	0.0000950502578238243	0	0	0	0	0	0	0	0	0	0	0
k__Bacteria | p__FBP | c__ | o__ | f__ | g__	0	0	0	0	0	0	0	0	0	0	0	0	0	0.0000712876933678683	0	0	0	0	0	0	0	0	0	0	0	0	0	0	0	0	0	0	0	0	0	0	0	0	0	0	0	0	0	0	0	0	0	0	0.0000237625644559561
k__Bacteria | p__Firmicutes | c__Bacilli | o__Bacillales | f__Paenibacillaceae | g__Brevibacillus	0	0	0	0	0	0	0	0	0	0	0	0	0	0	0	0	0	0	0	0	0	0	0	0	0	0	0	0	0	0	0	0.0000950502578238243	0	0	0	0	0	0	0	0	0	0	0	0	0	0	0	0	0
k__Bacteria | p__Firmicutes | c__Bacilli | o__Bacillales | f__Paenibacillaceae | g__Paenibacillus	0	0	0	0	0	0	0	0	0	0	0	0	0	0	0	0	0	0	0	0	0	0	0	0	0	0.0000712876933678683	0	0	0	0	0	0	0	0	0	0	0.0000237625644559561	0	0	0	0	0	0	0	0	0	0	0	0
k__Bacteria | p__Firmicutes | c__Clostridia | o__Clostridiales | f__Christensenellaceae | g__	0	0	0	0	0	0	0	0	0	0	0	0	0	0	0	0	0	0	0	0	0	0	0	0	0	0	0	0	0	0	0	0	0	0	0	0	0	0.0000950502578238243	0	0	0	0	0	0	0	0	0	0	0
k__Bacteria | p__Firmicutes | c__Clostridia | o__Clostridiales | f__Lachnospiraceae | g__Lachnoanaerobaculum	0	0	0	0	0	0	0	0	0	0	0	0	0	0	0	0	0	0	0	0	0	0	0	0	0	0	0	0	0	0	0	0	0	0	0	0	0	0	0	0	0	0	0	0	0	0	0	0	0
k__Bacteria | p__Gemmatimonadetes | c__BD2-11 terrestrial group | o__ | f__ | g__	0	0	0	0	0	0	0	0	0	0	0	0	0	0	0	0	0	0	0	0	0	0.0000950502578238243	0	0	0	0	0	0	0	0	0	0	0	0	0	0	0	0	0	0	0	0	0	0	0	0	0	0	0
k__Bacteria | p__Latescibacteria | c__ | o__ | f__ | g__	0	0	0	0	0	0	0	0	0	0	0	0	0	0	0	0	0	0	0	0	0	0	0	0	0	0	0	0	0	0	0	0	0	0	0	0	0	0.0000950502578238243	0	0	0	0	0	0	0	0	0	0	0
k__Bacteria | p__Patescibacteria | c__Saccharimonadia | o__Saccharimonadales | f__Saccharimonadaceae | g__TM7 phylum sp. oral clone DR034	0	0	0	0	0	0	0	0	0	0	0	0	0	0	0	0	0	0	0	0	0	0	0	0	0	0	0	0	0	0	0	0.0000950502578238243	0	0	0	0	0	0	0	0	0	0	0	0	0	0	0	0	0
k__Bacteria | p__Patescibacteria | c__Saccharimonadia | o__Saccharimonadales | f__TM7 phylum sp. oral clone FR058 | g__TM7 phylum sp. oral clone FR058	0	0	0	0	0	0	0	0	0	0	0	0	0	0	0	0	0	0	0	0	0	0	0	0	0	0	0	0	0	0	0	0	0	0	0	0.0000950502578238243	0	0	0	0	0	0	0	0	0	0	0	0	0
k__Bacteria | p__Proteobacteria | c__Alphaproteobacteria | o__Acetobacterales | f__Acetobacteraceae | g__	0	0	0	0	0	0	0	0	0	0	0	0	0	0	0	0	0	0	0	0	0	0	0	0	0	0	0	0	0	0	0	0	0	0	0	0	0	0	0	0	0	0	0	0.0000475251289119122	0	0	0.0000475251289119122	0	0
k__Bacteria | p__Proteobacteria | c__Alphaproteobacteria | o__Elsterales | f__ | g__	0	0	0	0	0	0	0	0	0	0	0	0	0	0	0	0	0	0	0	0	0	0	0	0	0	0	0	0	0	0.0000237625644559561	0	0.0000475251289119122	0	0	0	0	0	0	0	0	0	0	0	0.0000237625644559561	0	0	0	0	0
k__Bacteria | p__Proteobacteria | c__Alphaproteobacteria | o__Rhizobiales | f__Rhizobiaceae | g__Aminobacter	0	0	0	0	0	0	0	0	0	0	0	0	0	0	0	0	0	0	0	0	0	0	0	0	0	0	0	0	0	0	0	0	0	0	0	0	0	0	0	0	0	0	0	0.0000950502578238243	0	0	0	0	0
k__Bacteria | p__Proteobacteria | c__Alphaproteobacteria | o__Rhodobacterales | f__Rhodobacteraceae | g__Rubellimicrobium	0	0	0	0	0	0	0	0	0	0	0	0	0	0	0	0	0	0	0	0	0	0	0	0	0	0	0	0	0	0	0	0	0	0	0	0	0	0	0	0	0	0	0	0	0	0	0	0	0
k__Bacteria | p__Proteobacteria | c__Deltaproteobacteria | o__Desulfovibrionales | f__Desulfovibrionaceae | g__Bilophila	0	0	0	0	0	0	0	0	0	0	0	0	0	0	0	0	0	0	0	0	0	0	0	0	0	0	0	0	0	0	0	0	0	0	0	0	0	0	0	0	0	0	0	0.0000950502578238243	0	0	0	0	0
k__Bacteria | p__Proteobacteria | c__Deltaproteobacteria | o__Myxococcales | f__Haliangiaceae | g__Haliangium	0	0	0	0	0	0	0	0	0	0	0	0	0	0	0	0	0	0	0	0.0000950502578238243	0	0	0	0	0	0	0	0	0	0	0	0	0	0	0	0	0	0	0	0	0	0	0	0	0	0	0	0	0
k__Bacteria | p__Proteobacteria | c__Deltaproteobacteria | o__NB1-j | f__ | g__	0	0	0	0	0	0	0	0	0	0	0	0	0	0	0	0	0	0	0	0	0	0	0	0	0	0	0	0	0	0	0	0	0	0	0	0	0	0	0	0	0.0000237625644559561	0	0	0	0	0	0	0	0
k__Bacteria | p__Proteobacteria | c__Gammaproteobacteria | o__Beggiatoales | f__Beggiatoaceae | g__	0	0	0	0	0	0	0	0	0	0	0	0	0	0	0	0	0	0	0	0	0	0	0	0	0.0000475251289119122	0	0	0	0	0	0	0	0	0	0	0	0	0.0000475251289119122	0	0	0	0	0	0	0	0	0	0	0
k__Bacteria | p__Proteobacteria | c__Gammaproteobacteria | o__Betaproteobacteriales | f__Burkholderiaceae | g__Pigmentiphaga	0	0	0	0.0000950502578238243	0	0	0	0	0	0	0	0	0	0	0	0	0	0	0	0	0	0	0	0	0	0	0	0	0	0	0	0	0	0	0	0	0	0	0	0	0	0	0	0	0	0	0	0	0
k__Bacteria | p__Proteobacteria | c__Gammaproteobacteria | o__Betaproteobacteriales | f__Neisseriaceae | g__Kingella	0	0	0	0	0	0	0	0	0	0	0	0	0	0	0	0	0	0	0	0	0	0	0	0	0	0	0	0	0	0	0	0	0	0	0	0	0	0	0	0	0	0	0	0	0	0	0	0	0
k__Bacteria | p__Proteobacteria | c__Gammaproteobacteria | o__Betaproteobacteriales | f__Nitrosomonadaceae | g__Ellin6067	0	0	0	0	0	0	0	0	0	0	0	0	0	0	0	0	0	0	0	0	0	0	0	0	0	0	0	0	0	0	0.0000475251289119122	0	0	0	0	0	0	0	0	0	0	0	0	0	0	0	0	0	0
k__Bacteria | p__Proteobacteria | c__Gammaproteobacteria | o__Gammaproteobacteria Incertae Sedis | f__ | g__Acidibacter	0	0	0	0	0	0	0	0	0	0	0	0	0	0	0	0	0	0	0	0	0	0	0	0	0	0	0	0	0	0	0	0	0	0	0	0	0	0	0.0000475251289119122	0	0	0	0	0	0	0	0	0	0
k__Bacteria | p__Proteobacteria | c__Gammaproteobacteria | o__Legionellales | f__Legionellaceae | g__Legionella	0	0	0	0	0	0	0	0	0	0	0	0	0	0	0	0	0	0	0	0	0	0	0	0	0	0	0	0	0	0	0	0	0	0	0	0	0	0	0	0	0	0	0	0	0	0	0	0	0
k__Bacteria | p__Proteobacteria | c__Gammaproteobacteria | o__Pseudomonadales | f__Moraxellaceae | g__Cavicella	0	0	0	0	0	0	0	0	0	0	0	0	0	0	0	0	0	0	0	0	0	0	0	0	0	0	0	0	0	0	0	0	0	0	0	0	0	0	0	0	0	0	0	0.0000950502578238243	0	0	0	0	0
k__Bacteria | p__Thermotogae | c__Thermotogae | o__Petrotogales | f__Petrotogaceae | g__Petrotoga	0	0	0	0	0	0	0	0	0	0	0	0	0	0	0	0	0	0	0	0	0	0	0	0	0	0	0	0	0	0	0	0	0	0	0	0	0	0	0	0	0	0	0	0	0	0	0	0	0
k__Archaea | p__Euryarchaeota | c__Methanobacteria | o__Methanobacteriales | f__Methanobacteriaceae | g__Methanobacterium	0.0000712876933678683	0	0	0	0	0	0	0	0	0	0	0	0	0	0	0	0	0	0	0	0	0	0	0	0	0	0	0	0	0	0	0	0	0	0	0	0	0	0	0	0	0	0	0	0	0	0	0	0
k__Archaea | p__Thaumarchaeota | c__Nitrososphaeria | o__Nitrosotaleales | f__Nitrosotaleaceae | g__Candidatus Nitrosotalea	0	0	0	0	0	0	0	0	0	0	0	0	0	0	0	0	0	0	0	0	0	0	0	0.0000712876933678683	0	0	0	0	0	0	0	0	0	0	0	0	0	0	0	0	0	0	0	0	0	0	0	0	0
k__Bacteria | p__Acidobacteria | c__Acidobacteriia | o__Acidobacteriales | f__Acidobacteriaceae (Subgroup 1) | g__	0	0	0	0	0	0	0	0	0	0	0	0	0	0	0	0	0	0	0	0	0	0	0	0	0	0	0	0	0	0	0	0	0	0	0	0	0	0	0	0	0	0	0	0.0000712876933678683	0	0	0	0	0
k__Bacteria | p__Acidobacteria | c__Acidobacteriia | o__Solibacterales | f__Solibacteraceae (Subgroup 3) | g__Bryobacter	0	0	0	0	0	0	0	0	0	0	0	0	0	0	0	0	0	0	0	0	0	0	0	0	0	0.0000712876933678683	0	0	0	0	0	0	0	0	0	0	0	0	0	0	0	0	0	0	0	0	0	0	0
k__Bacteria | p__Actinobacteria | c__Actinobacteria | o__Actinomycetales | f__Actinomycetaceae | g__Varibaculum	0	0	0	0	0	0	0	0	0	0	0	0	0	0	0	0	0	0	0	0	0	0	0	0	0	0	0	0	0	0	0	0	0	0	0	0	0	0	0	0	0	0	0	0	0	0	0	0	0
k__Bacteria | p__Actinobacteria | c__Actinobacteria | o__Kineosporiales | f__Kineosporiaceae | g__Quadrisphaera	0	0	0	0	0	0	0	0	0	0	0	0	0	0	0	0	0	0	0	0	0	0	0	0	0	0	0	0	0	0	0	0	0	0	0	0	0	0	0	0	0	0	0	0	0	0	0	0	0
k__Bacteria | p__Actinobacteria | c__Actinobacteria | o__Micrococcales | f__Micrococcaceae | g__Arthrobacter	0	0	0	0	0	0	0	0	0	0	0	0	0	0	0	0	0	0	0	0	0	0	0	0	0	0	0	0	0	0	0	0	0	0	0	0	0	0	0	0	0	0	0	0	0	0	0	0.0000237625644559561	0
k__Bacteria | p__Actinobacteria | c__Actinobacteria | o__Micromonosporales | f__Micromonosporaceae | g__	0	0	0	0	0	0	0	0	0	0	0	0	0	0	0	0	0	0	0	0	0	0	0	0	0	0	0	0	0	0	0	0	0	0	0	0	0	0	0	0	0	0	0	0	0	0	0.0000712876933678683	0	0
k__Bacteria | p__Actinobacteria | c__Actinobacteria | o__Propionibacteriales | f__Nocardioidaceae | g__Marmoricola	0	0	0	0	0	0	0	0	0	0	0	0	0	0	0	0	0	0	0	0	0	0	0	0	0	0	0	0	0	0	0	0.0000712876933678683	0	0	0	0	0	0	0	0	0	0	0	0	0	0	0	0	0
k__Bacteria | p__Actinobacteria | c__Actinobacteria | o__Streptomycetales | f__Streptomycetaceae | g__Streptacidiphilus	0	0	0	0	0	0	0	0	0	0	0	0	0	0	0	0	0	0	0	0	0	0	0	0	0	0	0	0	0	0	0	0	0	0	0	0	0	0	0	0	0	0	0	0	0	0	0	0	0
k__Bacteria | p__Actinobacteria | c__Thermoleophilia | o__Solirubrobacterales | f__Solirubrobacteraceae | g__Conexibacter	0	0	0	0	0	0	0	0	0	0	0	0	0	0	0	0	0	0	0	0	0	0	0	0	0	0	0	0	0	0	0	0	0	0	0	0	0	0	0	0	0	0	0	0.0000712876933678683	0	0	0	0	0
k__Bacteria | p__Armatimonadetes | c__Armatimonadia | o__Armatimonadales | f__Armatimonadaceae | g__Armatimonas	0	0	0	0	0	0	0	0	0	0	0	0	0	0	0	0	0	0	0	0	0	0	0	0	0	0	0	0	0	0	0	0	0	0	0	0	0	0	0	0	0	0	0	0	0	0	0	0	0
k__Bacteria | p__Bacteroidetes | c__Bacteroidia | o__Bacteroidales | f__Bacteroidales RF16 group | g__	0	0	0	0	0	0	0	0	0	0	0	0	0	0	0	0	0	0	0	0	0	0	0	0	0	0	0	0	0	0	0	0	0	0	0	0	0	0	0	0	0	0	0	0	0.0000712876933678683	0	0	0	0
k__Bacteria | p__Bacteroidetes | c__Bacteroidia | o__Flavobacteriales | f__Flavobacteriaceae | g__Capnocytophaga	0	0	0	0	0	0	0	0	0	0	0	0	0	0	0	0	0	0	0	0	0	0	0	0	0	0	0	0	0	0	0	0	0	0	0	0	0	0.0000237625644559561	0	0	0	0	0	0	0	0	0	0	0
k__Bacteria | p__Cloacimonetes | c__Cloacimonadia | o__MSBL2 | f__ | g__	0	0	0	0	0	0	0	0	0	0	0	0	0	0	0	0	0	0	0	0	0	0	0	0	0	0	0	0	0	0	0	0	0	0	0	0.0000712876933678683	0	0	0	0	0	0	0	0	0	0	0	0	0
k__Bacteria | p__Deinococcus-Thermus | c__Deinococci | o__Deinococcales | f__Deinococcaceae | g__Deinococcus	0	0	0	0	0	0	0	0	0	0	0	0	0	0	0	0	0	0	0	0	0	0	0	0	0	0	0	0	0	0	0	0	0	0	0	0	0	0.0000475251289119122	0	0	0	0	0	0	0	0.0000237625644559561	0	0	0
k__Bacteria | p__Firmicutes | c__Bacilli | o__Bacillales | f__Bacillaceae | g__	0	0	0	0	0	0	0	0	0	0	0	0	0	0	0	0	0	0	0	0	0	0	0	0	0	0	0	0	0	0	0	0	0	0	0	0	0	0	0	0	0	0	0	0.0000237625644559561	0	0	0	0.0000475251289119122	0
k__Bacteria | p__Firmicutes | c__Bacilli | o__Bacillales | f__Bacillaceae | g__Oceanobacillus	0	0	0	0	0	0	0	0	0	0	0	0	0	0	0	0	0	0	0	0	0	0	0	0	0	0	0	0	0	0	0	0	0	0	0	0	0	0	0	0.0000237625644559561	0	0	0.0000475251289119122	0	0	0	0	0	0
k__Bacteria | p__Firmicutes | c__Bacilli | o__Bacillales | f__Bacillaceae | g__Ornithinibacillus	0	0	0	0	0	0	0	0	0	0	0	0	0	0	0	0	0	0	0	0	0	0	0	0	0	0	0	0	0	0	0	0	0	0	0	0	0	0	0	0	0	0	0	0	0.0000712876933678683	0	0	0	0
k__Bacteria | p__Firmicutes | c__Bacilli | o__Bacillales | f__Bacillaceae | g__Terribacillus	0	0	0	0	0	0	0	0	0	0	0	0	0	0	0	0	0	0	0	0	0	0	0	0	0	0	0	0	0	0	0	0	0	0	0	0	0.0000712876933678683	0	0	0	0	0	0	0	0	0	0	0	0
k__Bacteria | p__Firmicutes | c__Clostridia | o__Clostridiales | f__Lachnospiraceae | g__Herbinix	0	0	0	0	0	0	0	0	0	0	0	0	0	0	0	0	0	0	0	0	0	0	0	0	0	0	0	0	0	0	0	0	0	0	0	0	0	0	0	0	0	0	0	0	0	0	0	0	0
k__Bacteria | p__Firmicutes | c__Clostridia | o__Clostridiales | f__Lachnospiraceae | g__Lachnospiraceae FCS020 group	0	0	0	0	0	0	0	0	0	0	0	0	0	0	0	0	0	0	0	0	0	0	0	0	0	0	0	0	0	0	0	0	0	0	0	0	0	0	0	0	0	0.0000712876933678683	0	0	0	0	0	0	0
k__Bacteria | p__Firmicutes | c__Clostridia | o__Clostridiales | f__Peptococcaceae | g__	0	0	0	0	0	0	0	0	0	0	0	0	0	0	0	0	0	0	0	0	0	0	0	0	0	0	0	0	0	0	0	0	0	0	0	0	0	0	0	0	0	0	0	0	0	0	0	0	0
k__Bacteria | p__Firmicutes | c__Clostridia | o__Clostridiales | f__Peptostreptococcaceae | g__Filifactor	0	0	0	0	0	0	0	0	0	0	0	0	0	0	0	0	0	0	0	0	0	0	0	0	0	0	0	0	0	0	0	0	0	0	0	0	0	0.0000712876933678683	0	0	0	0	0	0	0	0	0	0	0
k__Bacteria | p__Firmicutes | c__Negativicutes | o__Selenomonadales | f__Veillonellaceae | g__Dialister	0	0	0	0	0	0	0	0	0	0	0	0	0	0	0	0	0	0	0	0	0	0	0	0	0	0	0	0	0	0	0.0000712876933678683	0	0	0	0	0	0	0	0	0	0	0	0	0	0	0	0	0	0
k__Bacteria | p__Gemmatimonadetes | c__S0134 terrestrial group | o__ | f__ | g__	0	0	0	0	0	0	0	0	0	0	0	0	0	0	0	0	0	0	0	0	0	0	0	0	0	0	0	0	0	0	0	0	0	0	0	0	0	0	0	0	0	0	0	0	0	0	0	0	0
k__Bacteria | p__Planctomycetes | c__Planctomycetacia | o__Gemmatales | f__Gemmataceae | g__Fimbriiglobus	0	0	0	0	0	0	0	0	0	0	0	0	0	0	0	0	0	0	0	0	0	0	0	0	0	0	0	0.0000712876933678683	0	0	0	0	0	0	0	0	0	0	0	0	0	0	0	0	0	0	0	0	0
k__Bacteria | p__Planctomycetes | c__Planctomycetacia | o__Pirellulales | f__Pirellulaceae | g__	0	0	0	0	0	0	0	0	0	0	0	0	0	0	0	0	0	0	0	0	0	0	0	0	0	0	0	0	0	0	0	0	0	0	0	0	0	0	0	0	0	0	0	0	0	0	0	0	0
k__Bacteria | p__Proteobacteria | c__Alphaproteobacteria | o__Rhizobiales | f__Devosiaceae | g__Devosia	0	0	0	0	0	0	0	0	0	0	0	0	0	0	0	0	0	0	0	0	0	0	0	0	0	0	0	0	0	0	0	0	0	0	0	0	0	0	0	0	0.0000712876933678683	0	0	0	0	0	0	0	0
k__Bacteria | p__Proteobacteria | c__Alphaproteobacteria | o__Rhizobiales | f__Hyphomicrobiaceae | g__Hyphomicrobium	0	0	0	0	0	0	0	0	0	0	0	0	0	0	0	0	0	0	0	0	0	0	0	0	0	0	0	0	0	0	0	0	0	0	0	0	0	0	0	0	0	0	0	0	0	0	0	0	0
k__Bacteria | p__Proteobacteria | c__Alphaproteobacteria | o__Sphingomonadales | f__Sphingomonadaceae | g__Sphingoaurantiacus	0	0	0	0	0	0	0	0	0	0	0	0	0	0	0	0	0	0	0	0	0	0	0	0	0	0	0	0.0000712876933678683	0	0	0	0	0	0	0	0	0	0	0	0	0	0	0	0	0	0	0	0	0
k__Bacteria | p__Proteobacteria | c__Deltaproteobacteria | o__Desulfobacterales | f__Desulfobulbaceae | g__Desulfobulbus	0	0	0	0.0000712876933678683	0	0	0	0	0	0	0	0	0	0	0	0	0	0	0	0	0	0	0	0	0	0	0	0	0	0	0	0	0	0	0	0	0	0	0	0	0	0	0	0	0	0	0	0	0
k__Bacteria | p__Proteobacteria | c__Deltaproteobacteria | o__Myxococcales | f__P3OB-42 | g__	0	0	0	0	0	0	0	0	0	0	0	0	0	0	0	0	0	0	0	0	0	0	0	0	0	0	0	0	0	0	0	0	0	0	0	0	0	0	0	0	0	0	0	0	0	0	0.0000712876933678683	0	0
k__Bacteria | p__Proteobacteria | c__Gammaproteobacteria | o__Betaproteobacteriales | f__Burkholderiaceae | g__Brachymonas	0	0	0	0	0	0	0	0	0	0	0.0000712876933678683	0	0	0	0	0	0	0	0	0	0	0	0	0	0	0	0	0	0	0	0	0	0	0	0	0	0	0	0	0	0	0	0	0	0	0	0	0	0
k__Bacteria | p__Proteobacteria | c__Gammaproteobacteria | o__Betaproteobacteriales | f__Burkholderiaceae | g__Burkholderia-Caballeronia-Paraburkholderia	0	0	0	0	0	0	0	0	0	0	0	0	0	0	0	0	0	0	0	0	0	0	0	0	0	0	0	0	0	0	0	0	0	0	0	0	0.0000712876933678683	0	0	0	0	0	0	0	0	0	0	0	0
k__Bacteria | p__Proteobacteria | c__Gammaproteobacteria | o__Betaproteobacteriales | f__Burkholderiaceae | g__Candidatus Symbiobacter	0	0	0	0	0	0	0	0	0	0	0	0	0	0	0	0	0	0	0	0	0	0	0	0	0	0	0	0	0	0	0	0	0	0	0	0	0	0	0	0	0	0	0	0	0	0	0	0	0
k__Bacteria | p__Proteobacteria | c__Gammaproteobacteria | o__Cellvibrionales | f__Microbulbiferaceae | g__Microbulbifer	0	0	0	0	0	0	0	0	0	0	0	0	0	0	0	0	0	0	0	0	0	0	0	0	0	0	0	0	0	0	0	0	0	0	0	0	0	0	0	0.0000237625644559561	0	0	0.0000475251289119122	0	0	0	0	0	0
k__Bacteria | p__Proteobacteria | c__Gammaproteobacteria | o__Methylococcales | f__Methylococcaceae | g__	0	0	0	0	0	0	0	0	0	0	0	0	0	0	0	0	0	0	0	0	0	0	0	0.0000237625644559561	0	0.0000475251289119122	0	0	0	0	0	0	0	0	0	0	0	0	0	0	0	0	0	0	0	0	0	0	0
k__Bacteria | p__Proteobacteria | c__Gammaproteobacteria | o__Pasteurellales | f__Pasteurellaceae | g__Ursidibacter	0	0	0	0.0000712876933678683	0	0	0	0	0	0	0	0	0	0	0	0	0	0	0	0	0	0	0	0	0	0	0	0	0	0	0	0	0	0	0	0	0	0	0	0	0	0	0	0	0	0	0	0	0
k__Bacteria | p__Proteobacteria | c__Gammaproteobacteria | o__WD260 | f__ | g__	0	0	0	0	0	0	0	0	0	0	0	0	0	0	0	0	0	0	0	0	0	0	0	0	0	0	0	0	0	0	0	0	0	0	0	0.0000237625644559561	0.0000475251289119122	0	0	0	0	0	0	0	0	0	0	0	0
k__Bacteria | p__Proteobacteria | c__Gammaproteobacteria | o__Xanthomonadales | f__Rhodanobacteraceae | g__Dokdonella	0	0	0	0	0	0	0	0	0	0	0	0	0	0	0	0	0	0	0	0	0	0	0	0	0	0	0	0	0	0	0	0	0	0	0	0	0	0.0000712876933678683	0	0	0	0	0	0	0	0	0	0	0
k__Bacteria | p__Verrucomicrobia | c__Verrucomicrobiae | o__Pedosphaerales | f__Pedosphaeraceae | g__	0	0	0	0.0000237625644559561	0	0	0	0	0	0	0	0	0	0	0	0	0	0	0	0	0	0	0	0	0	0	0	0	0	0	0	0	0	0	0	0	0	0	0	0	0	0	0	0	0	0	0	0	0
k__Archaea | p__Euryarchaeota | c__Methanobacteria | o__Methanobacteriales | f__Methanothermobacteraceae | g__Methanothermobacter	0	0	0	0	0	0	0	0	0	0	0	0	0	0	0	0	0	0	0	0	0	0	0	0	0	0	0	0	0	0	0	0	0	0	0	0	0	0	0	0	0	0	0	0	0	0	0	0	0
k__Archaea | p__Euryarchaeota | c__Methanomicrobia | o__Methanomicrobiales | f__Methanomicrobiaceae | g__Methanoculleus	0.0000475251289119122	0	0	0	0	0	0	0	0	0	0	0	0	0	0	0	0	0	0	0	0	0	0	0	0	0	0	0	0	0	0	0	0	0	0	0	0	0	0	0	0	0	0	0	0	0	0	0	0
k__Archaea | p__Thaumarchaeota | c__Nitrososphaeria | o__Nitrososphaerales | f__Nitrososphaeraceae | g__Candidatus Nitrososphaera	0	0	0	0	0	0	0	0	0	0	0	0	0	0	0	0	0	0	0	0	0	0	0	0	0	0	0	0	0	0	0	0	0	0	0	0	0	0	0	0	0	0	0	0	0	0.0000475251289119122	0	0	0
k__Bacteria | p__Acidobacteria | c__Acidobacteriia | o__Subgroup 2 | f__ | g__	0	0	0	0	0	0	0	0	0	0	0	0	0	0	0	0	0	0	0	0	0	0	0	0	0	0	0	0	0	0	0	0	0	0	0	0	0	0	0	0	0	0	0	0.0000475251289119122	0	0	0	0	0
k__Bacteria | p__Actinobacteria | c__Actinobacteria | o__Frankiales | f__Geodermatophilaceae | g__Blastococcus	0	0	0	0	0	0	0	0	0	0	0	0	0	0	0	0	0	0	0	0	0	0	0	0	0.0000475251289119122	0	0	0	0	0	0	0	0	0	0	0	0	0	0	0	0	0	0	0	0	0	0	0	0
k__Bacteria | p__Actinobacteria | c__Actinobacteria | o__Frankiales | f__Geodermatophilaceae | g__Geodermatophilus	0	0	0	0	0	0	0	0	0	0	0	0	0	0	0	0	0	0	0	0	0	0	0	0	0	0	0	0	0.0000475251289119122	0	0	0	0	0	0	0	0	0	0	0	0	0	0	0	0	0	0	0	0
k__Bacteria | p__Actinobacteria | c__Actinobacteria | o__Frankiales | f__Sporichthyaceae | g__Sporichthya	0	0	0	0	0	0	0	0	0	0	0	0	0	0	0	0	0	0	0	0	0	0	0	0	0	0	0	0	0	0	0	0	0	0	0	0	0	0	0	0	0	0	0	0	0	0	0	0	0
k__Bacteria | p__Actinobacteria | c__Actinobacteria | o__Frankiales | f__Sporichthyaceae | g__hgcI clade	0	0	0	0	0	0	0	0	0	0	0	0	0	0	0	0	0	0	0	0	0	0	0	0	0	0	0	0	0	0	0	0	0	0	0	0	0	0	0	0	0	0	0	0	0	0	0	0	0
k__Bacteria | p__Actinobacteria | c__Actinobacteria | o__Micrococcales | f__Demequinaceae | g__Demequina	0	0	0	0	0	0	0	0	0	0	0	0	0	0	0	0	0	0	0	0	0	0	0	0	0	0	0	0	0	0	0	0	0	0	0	0	0	0	0	0	0	0	0	0.0000475251289119122	0	0	0	0	0
k__Bacteria | p__Actinobacteria | c__Actinobacteria | o__Micrococcales | f__Dermacoccaceae | g__Kytococcus	0	0	0	0	0	0	0	0	0	0	0	0	0	0	0	0	0	0	0	0	0	0	0	0	0	0	0	0	0	0	0	0	0	0	0	0	0	0	0	0	0	0	0	0	0	0	0	0	0
k__Bacteria | p__Actinobacteria | c__Actinobacteria | o__Propionibacteriales | f__Nocardioidaceae | g__Kribbella	0	0	0	0	0	0	0	0	0	0	0	0	0	0	0	0	0	0	0	0	0	0	0	0	0	0	0	0	0	0	0	0	0	0	0	0	0	0	0	0	0	0	0	0	0	0	0	0	0
k__Bacteria | p__Actinobacteria | c__Actinobacteria | o__Propionibacteriales | f__Propionibacteriaceae | g__	0	0	0	0.0000475251289119122	0	0	0	0	0	0	0	0	0	0	0	0	0	0	0	0	0	0	0	0	0	0	0	0	0	0	0	0	0	0	0	0	0	0	0	0	0	0	0	0	0	0	0	0	0
k__Bacteria | p__Actinobacteria | c__Coriobacteriia | o__Coriobacteriales | f__ | g__	0	0	0	0	0	0	0	0	0	0	0	0	0	0	0	0	0	0	0	0	0	0	0	0	0	0	0	0	0	0	0	0	0	0	0	0	0	0	0	0	0	0	0	0	0	0	0	0	0.0000475251289119122
k__Bacteria | p__Actinobacteria | c__Coriobacteriia | o__Coriobacteriales | f__Atopobiaceae | g__Olsenella	0	0	0	0	0	0	0	0	0	0	0	0	0	0	0	0	0	0	0	0	0	0	0	0	0	0	0	0	0	0	0	0	0	0	0	0.0000475251289119122	0	0	0	0	0	0	0	0	0	0	0	0	0
k__Bacteria | p__Actinobacteria | c__Coriobacteriia | o__Coriobacteriales | f__Eggerthellaceae | g__DNF00809	0	0	0	0	0	0	0	0	0	0	0	0	0	0	0	0	0	0	0	0	0	0	0	0	0	0	0	0	0	0	0	0	0	0	0	0	0	0	0.0000475251289119122	0	0	0	0	0	0	0	0	0	0
k__Bacteria | p__Armatimonadetes | c__ | o__ | f__ | g__	0	0	0	0	0	0	0	0	0	0	0	0	0	0	0	0	0	0	0	0	0	0	0	0	0	0	0	0	0	0	0	0	0	0	0	0	0	0	0	0	0	0	0	0	0	0	0	0	0
k__Bacteria | p__Bacteroidetes | c__Bacteroidia | o__Bacteroidales | f__Tannerellaceae | g__Tannerella	0	0	0	0	0	0	0	0	0	0	0	0	0	0	0	0	0	0	0	0	0	0	0	0	0	0	0	0	0	0	0	0	0	0	0	0	0	0	0	0	0	0	0	0	0	0	0	0	0
k__Bacteria | p__Bacteroidetes | c__Bacteroidia | o__Chitinophagales | f__Chitinophagaceae | g__Sediminibacterium	0	0	0	0	0	0	0	0	0	0	0	0	0	0	0	0	0	0	0	0	0	0	0	0	0	0	0	0	0	0	0	0	0	0	0	0	0	0	0	0	0	0	0	0	0	0	0	0	0
k__Bacteria | p__Bacteroidetes | c__Bacteroidia | o__Flavobacteriales | f__Weeksellaceae | g__Cloacibacterium	0	0	0	0	0	0	0	0	0	0	0	0	0	0	0	0	0	0	0	0	0	0	0	0	0	0.0000475251289119122	0	0	0	0	0	0	0	0	0	0	0	0	0	0	0	0	0	0	0	0	0	0	0
k__Bacteria | p__Cyanobacteria | c__ | o__ | f__ | g__	0	0	0	0	0	0	0	0	0	0	0	0	0	0	0	0.0000475251289119122	0	0	0	0	0	0	0	0	0	0	0	0	0	0	0	0	0	0	0	0	0	0	0	0	0	0	0	0	0	0	0	0	0
k__Bacteria | p__Cyanobacteria | c__Melainabacteria | o__Vampirovibrionales | f__ | g__	0	0	0	0	0	0	0	0	0	0	0	0	0	0	0	0	0	0	0	0	0	0	0	0	0	0	0	0	0	0	0	0.0000475251289119122	0	0	0	0	0	0	0	0	0	0	0	0	0	0	0	0	0
k__Bacteria | p__Elusimicrobia | c__Elusimicrobia | o__Elusimicrobiales | f__Elusimicrobiaceae | g__Elusimicrobium	0	0	0	0	0	0	0	0	0	0	0	0	0	0	0	0	0	0	0	0	0	0	0	0	0	0	0	0	0	0	0	0	0	0	0.0000475251289119122	0	0	0	0	0	0	0	0	0	0	0	0	0	0
k__Bacteria | p__Firmicutes | c__Bacilli | o__Bacillales | f__Alicyclobacillaceae | g__Alicyclobacillus	0	0	0	0	0	0	0	0	0	0	0	0	0	0	0	0	0	0	0	0	0	0	0	0	0	0.0000475251289119122	0	0	0	0	0	0	0	0	0	0	0	0	0	0	0	0	0	0	0	0	0	0	0
k__Bacteria | p__Firmicutes | c__Bacilli | o__Bacillales | f__Paenibacillaceae | g__Cohnella	0	0	0	0	0	0	0	0	0	0	0	0	0	0	0	0	0	0	0	0	0	0	0	0	0	0	0	0	0	0	0	0	0	0	0	0	0	0	0	0	0	0	0	0	0	0	0	0	0
k__Bacteria | p__Firmicutes | c__Clostridia | o__Clostridiales | f__Family XI | g__Tissierella	0	0	0	0	0	0	0	0	0	0	0	0	0	0	0	0	0	0	0	0	0	0	0	0	0	0	0	0	0	0	0	0	0	0	0	0	0	0	0	0	0	0.0000475251289119122	0	0	0	0	0	0	0
k__Bacteria | p__Firmicutes | c__Clostridia | o__Clostridiales | f__Lachnospiraceae | g__Hungatella	0	0	0	0	0	0	0	0	0	0	0	0	0	0	0	0	0	0	0	0	0	0	0.0000475251289119122	0	0	0	0	0	0	0	0	0	0	0	0	0	0	0	0	0	0	0	0	0	0	0	0	0	0
k__Bacteria | p__Firmicutes | c__Clostridia | o__Clostridiales | f__Lachnospiraceae | g__Lachnoclostridium 12	0	0	0	0	0	0	0	0	0	0	0	0	0	0	0	0	0	0	0	0	0	0	0	0	0	0	0.0000475251289119122	0	0	0	0	0	0	0	0	0	0	0	0	0	0	0	0	0	0	0	0	0	0
k__Bacteria | p__Firmicutes | c__Clostridia | o__Clostridiales | f__Lachnospiraceae | g__Lachnoclostridium 5	0	0	0	0	0	0	0	0	0	0	0	0	0	0	0	0	0	0	0	0	0	0	0	0	0	0	0	0	0	0	0	0	0	0	0	0	0	0	0	0	0	0	0	0	0	0	0	0	0
k__Bacteria | p__Firmicutes | c__Clostridia | o__Clostridiales | f__Lachnospiraceae | g__Stomatobaculum	0	0	0	0	0	0	0	0	0	0	0	0	0	0.0000475251289119122	0	0	0	0	0	0	0	0	0	0	0	0	0	0	0	0	0	0	0	0	0	0	0	0	0	0	0	0	0	0	0	0	0	0	0
k__Bacteria | p__Firmicutes | c__Clostridia | o__Clostridiales | f__Ruminococcaceae | g__Anaerotruncus	0	0	0	0	0	0	0	0	0	0	0	0	0	0	0	0	0	0	0	0	0	0	0	0	0	0	0	0	0	0	0	0	0	0	0	0.0000237625644559561	0	0	0	0	0	0	0.0000237625644559561	0	0	0	0	0	0
k__Bacteria | p__Firmicutes | c__Clostridia | o__Clostridiales | f__Ruminococcaceae | g__Ruminiclostridium 6	0	0	0	0	0	0	0	0	0	0	0	0	0	0	0	0	0	0	0	0	0	0	0	0	0	0	0	0	0	0	0	0	0	0	0	0	0	0	0	0	0	0.0000475251289119122	0	0	0	0	0	0	0
k__Bacteria | p__Firmicutes | c__Clostridia | o__Clostridiales | f__Ruminococcaceae | g__Ruminococcaceae UCG-008	0	0	0	0	0	0	0	0	0.0000475251289119122	0	0	0	0	0	0	0	0	0	0	0	0	0	0	0	0	0	0	0	0	0	0	0	0	0	0	0	0	0	0	0	0	0	0	0	0	0	0	0	0
k__Bacteria | p__Firmicutes | c__Negativicutes | o__Selenomonadales | f__Acidaminococcaceae | g__	0	0	0	0	0	0	0	0	0	0	0	0.0000475251289119122	0	0	0	0	0	0	0	0	0	0	0	0	0	0	0	0	0	0	0	0	0	0	0	0	0	0	0	0	0	0	0	0	0	0	0	0	0
k__Bacteria | p__Firmicutes | c__Negativicutes | o__Selenomonadales | f__Acidaminococcaceae | g__Acidaminococcus	0	0	0	0	0	0.0000475251289119122	0	0	0	0	0	0	0	0	0	0	0	0	0	0	0	0	0	0	0	0	0	0	0	0	0	0	0	0	0	0	0	0	0	0	0	0	0	0	0	0	0	0	0
k__Bacteria | p__Firmicutes | c__Negativicutes | o__Selenomonadales | f__Veillonellaceae | g__	0	0	0	0	0	0	0	0	0	0	0	0	0	0	0	0	0	0	0	0	0	0	0	0	0	0	0	0	0	0	0	0	0	0	0	0	0	0	0	0	0	0	0	0	0	0	0	0	0
k__Bacteria | p__Firmicutes | c__Negativicutes | o__Selenomonadales | f__Veillonellaceae | g__Pectinatus	0	0	0	0	0	0	0	0	0	0	0	0	0	0	0	0	0	0	0	0	0	0	0	0	0	0	0	0	0	0	0	0	0	0	0	0	0	0	0	0	0	0	0	0.0000237625644559561	0	0	0.0000237625644559561	0	0
k__Bacteria | p__Gemmatimonadetes | c__Gemmatimonadetes | o__Gemmatimonadales | f__Gemmatimonadaceae | g__Gemmatimonas	0	0	0	0	0	0	0	0	0	0	0	0	0	0	0	0	0	0	0	0	0	0	0	0	0	0	0	0	0	0.0000475251289119122	0	0	0	0	0	0	0	0	0	0	0	0	0	0	0	0	0	0	0
k__Bacteria | p__Nitrospirae | c__Nitrospira | o__Nitrospirales | f__Nitrospiraceae | g__Nitrospira	0	0	0	0	0	0	0	0	0	0	0	0	0	0	0	0	0	0	0	0	0	0	0	0	0	0	0	0	0	0	0	0	0	0	0	0	0	0	0	0	0	0	0	0.0000475251289119122	0	0	0	0	0
k__Bacteria | p__Patescibacteria | c__Gracilibacteria | o__Absconditabacteriales (SR1) | f__ | g__	0	0	0	0	0	0	0	0	0	0	0	0	0	0	0	0	0	0	0	0	0	0	0	0	0	0	0.0000475251289119122	0	0	0	0	0	0	0	0	0	0	0	0	0	0	0	0	0	0	0	0	0	0
k__Bacteria | p__Planctomycetes | c__Planctomycetacia | o__Isosphaerales | f__Isosphaeraceae | g__Singulisphaera	0	0	0	0	0	0	0	0	0	0	0	0	0	0	0	0	0	0	0	0	0	0	0	0	0	0	0	0	0	0	0	0	0	0	0.0000475251289119122	0	0	0	0	0	0	0	0	0	0	0	0	0	0
k__Bacteria | p__Proteobacteria | c__Alphaproteobacteria | o__Parvibaculales | f__Parvibaculaceae | g__Rhodoligotrophos	0	0	0	0	0	0	0	0	0	0	0	0	0	0	0	0	0	0	0	0	0	0	0	0	0	0	0	0	0	0	0	0	0	0	0	0.0000475251289119122	0	0	0	0	0	0	0	0	0	0	0	0	0
k__Bacteria | p__Proteobacteria | c__Alphaproteobacteria | o__Rhizobiales | f__ | g__	0	0	0	0	0	0	0	0	0	0	0	0	0	0	0	0	0	0	0	0	0	0	0	0	0	0	0	0	0	0	0	0	0	0	0	0	0	0.0000475251289119122	0	0	0	0	0	0	0	0	0	0	0
k__Bacteria | p__Proteobacteria | c__Alphaproteobacteria | o__Rhizobiales | f__Xanthobacteraceae | g__Afipia	0	0	0	0	0	0	0	0	0	0	0	0	0	0	0	0	0	0	0	0	0	0	0	0	0	0	0	0	0	0	0	0	0	0	0	0	0	0	0	0	0	0	0	0	0	0	0	0	0
k__Bacteria | p__Proteobacteria | c__Deltaproteobacteria | o__Desulfarculales | f__Desulfarculaceae | g__	0	0	0	0	0	0	0	0	0	0	0	0	0	0	0	0	0	0	0	0	0	0	0	0	0	0	0	0	0	0	0	0	0	0	0	0	0	0	0	0	0	0	0	0	0.0000475251289119122	0	0	0	0
k__Bacteria | p__Proteobacteria | c__Deltaproteobacteria | o__Myxococcales | f__Polyangiaceae | g__Pajaroellobacter	0	0	0	0	0	0	0	0	0	0	0	0	0	0	0	0	0	0	0	0	0	0	0	0	0	0	0	0	0	0	0	0	0	0	0	0	0	0	0	0	0	0	0	0.0000475251289119122	0	0	0	0	0
k__Bacteria | p__Proteobacteria | c__Gammaproteobacteria | o__Betaproteobacteriales | f__Burkholderiaceae | g__Achromobacter	0	0	0	0	0	0	0	0	0	0	0	0	0	0	0	0	0	0	0	0	0	0	0	0	0	0	0	0	0	0	0	0	0	0	0	0	0	0	0	0	0	0	0	0	0	0	0	0	0
k__Bacteria | p__Proteobacteria | c__Gammaproteobacteria | o__Betaproteobacteriales | f__Burkholderiaceae | g__Janthinobacterium	0	0	0	0	0	0	0	0	0	0	0	0	0	0	0	0	0	0	0	0	0	0	0	0	0	0	0	0	0	0	0	0	0	0	0	0	0	0	0	0	0	0	0	0	0	0	0	0	0
k__Bacteria | p__Proteobacteria | c__Gammaproteobacteria | o__Betaproteobacteriales | f__Burkholderiaceae | g__Parapusillimonas	0	0	0	0	0	0	0	0	0	0	0	0	0	0	0	0	0	0	0	0	0	0	0	0	0	0	0	0	0	0	0	0	0	0	0	0	0	0	0	0	0	0	0	0.0000237625644559561	0	0	0.0000237625644559561	0	0
k__Bacteria | p__Proteobacteria | c__Gammaproteobacteria | o__Betaproteobacteriales | f__Neisseriaceae | g__	0	0	0	0	0	0	0	0	0	0	0	0	0	0	0	0	0	0	0	0	0	0	0	0	0	0.0000475251289119122	0	0	0	0	0	0	0	0	0	0	0	0	0	0	0	0	0	0	0	0	0	0	0
k__Bacteria | p__Proteobacteria | c__Gammaproteobacteria | o__Cellvibrionales | f__Cellvibrionaceae | g__	0	0	0	0	0	0	0	0	0	0	0	0	0	0	0	0	0	0	0	0	0	0	0	0	0	0	0	0	0	0	0	0	0	0	0	0	0.0000475251289119122	0	0	0	0	0	0	0	0	0	0	0	0
k__Bacteria | p__Synergistetes | c__Synergistia | o__Synergistales | f__Synergistaceae | g__Thermovirga	0	0	0	0	0	0	0	0	0	0	0	0	0	0	0	0	0	0	0	0	0	0	0	0	0	0	0	0	0	0	0	0	0	0	0	0	0	0.0000237625644559561	0	0	0	0	0	0	0	0.0000237625644559561	0	0	0
k__Bacteria | p__Tenericutes | c__Mollicutes | o__Mycoplasmatales | f__Mycoplasmataceae | g__Mycoplasma	0	0	0	0	0	0	0	0	0	0	0	0	0	0	0	0	0	0	0	0	0	0	0	0	0	0	0	0	0	0	0	0	0	0	0	0	0	0	0	0	0	0	0	0	0	0.0000475251289119122	0	0	0
k__Archaea | p__Thaumarchaeota | c__Nitrososphaeria | o__Nitrosopumilales | f__Nitrosopumilaceae | g__Candidatus Nitrosoarchaeum	0	0	0	0	0	0	0	0	0	0	0	0	0	0	0	0	0	0	0	0	0	0	0	0	0	0	0	0	0	0	0	0	0	0	0	0	0	0	0	0	0	0	0	0	0	0	0	0	0
k__Bacteria | p__Acidobacteria | c__Blastocatellia (Subgroup 4) | o__Pyrinomonadales | f__Pyrinomonadaceae | g__RB41	0	0	0	0	0	0	0	0	0	0	0	0	0	0	0	0	0	0	0	0	0	0	0	0	0	0	0	0	0	0	0	0	0	0	0	0	0	0	0	0	0	0	0	0	0	0	0	0	0
k__Bacteria | p__Actinobacteria | c__Acidimicrobiia | o__Actinomarinales | f__ | g__	0	0	0	0	0	0	0	0	0	0	0	0	0	0	0	0	0	0	0	0	0	0	0	0	0	0	0	0	0	0	0	0	0	0	0	0	0	0	0	0	0.0000237625644559561	0	0	0	0	0	0	0	0
k__Bacteria | p__Actinobacteria | c__Actinobacteria | o__Kineosporiales | f__Kineosporiaceae | g__Kineosporia	0	0	0	0	0	0	0	0	0	0	0	0	0	0	0	0	0	0	0	0	0	0	0	0	0	0	0	0	0	0	0	0	0	0	0	0	0	0	0	0	0	0	0	0	0	0	0	0	0
k__Bacteria | p__Actinobacteria | c__Actinobacteria | o__Micrococcales | f__Cellulomonadaceae | g__Cellulomonas	0	0	0	0	0	0	0	0	0	0	0	0	0	0	0	0	0	0	0	0	0	0	0	0	0	0	0	0	0	0	0	0	0	0	0	0	0	0	0	0	0	0	0	0	0	0	0	0	0
k__Bacteria | p__Actinobacteria | c__Actinobacteria | o__Pseudonocardiales | f__Pseudonocardiaceae | g__Amycolatopsis	0	0	0	0	0	0	0	0	0	0	0	0	0	0	0	0	0	0	0	0	0	0	0	0	0	0	0	0	0	0	0	0	0	0	0	0	0	0	0	0	0	0	0	0	0	0	0.0000237625644559561	0	0
k__Bacteria | p__Actinobacteria | c__Nitriliruptoria | o__Euzebyales | f__Euzebyaceae | g__	0	0	0	0.0000237625644559561	0	0	0	0	0	0	0	0	0	0	0	0	0	0	0	0	0	0	0	0	0	0	0	0	0	0	0	0	0	0	0	0	0	0	0	0	0	0	0	0	0	0	0	0	0
k__Bacteria | p__Actinobacteria | c__Thermoleophilia | o__Gaiellales | f__ | g__Gaiella sp. EBR4-RS1	0	0	0	0	0	0	0	0	0	0	0	0	0	0	0	0	0	0	0	0	0	0	0	0	0	0	0	0	0	0	0	0	0	0	0	0	0.0000237625644559561	0	0	0	0	0	0	0	0	0	0	0	0
k__Bacteria | p__Actinobacteria | c__Thermoleophilia | o__Solirubrobacterales | f__Solirubrobacteraceae | g__Patulibacter	0	0	0	0	0	0	0	0	0	0	0	0	0	0	0	0	0	0	0	0	0	0	0	0	0	0	0	0	0	0	0	0	0	0	0	0	0	0	0	0	0	0	0	0	0	0	0	0	0
k__Bacteria | p__Bacteroidetes | c__Bacteroidia | o__Bacteroidales | f__Rikenellaceae | g__	0	0	0	0	0	0	0	0	0	0	0	0	0	0	0	0	0	0	0	0	0	0	0	0	0	0	0	0	0	0	0	0	0	0	0	0	0	0	0	0	0	0	0	0	0	0	0	0	0
k__Bacteria | p__Bacteroidetes | c__Bacteroidia | o__Chitinophagales | f__Chitinophagaceae | g__Flavisolibacter	0	0	0	0	0	0	0	0	0	0	0	0	0	0	0	0	0	0	0	0	0	0	0	0	0	0	0	0.0000237625644559561	0	0	0	0	0	0	0	0	0	0	0	0	0	0	0	0	0	0	0	0	0
k__Bacteria | p__Chloroflexi | c__Chloroflexia | o__Thermomicrobiales | f__JG30-KF-CM45 | g__	0	0	0	0	0	0	0	0	0	0	0	0	0	0	0	0	0	0	0	0	0	0	0	0	0	0	0	0	0.0000237625644559561	0	0	0	0	0	0	0	0	0	0	0	0	0	0	0	0	0	0	0	0
k__Bacteria | p__Chloroflexi | c__KD4-96 | o__ | f__ | g__	0	0	0	0	0	0	0	0	0	0	0	0	0	0	0	0	0	0	0	0	0	0	0	0	0	0	0	0	0	0	0	0	0	0	0	0	0	0.0000237625644559561	0	0	0	0	0	0	0	0	0	0	0
k__Bacteria | p__Elusimicrobia | c__Lineage IIa | o__ | f__ | g__	0	0	0	0	0	0	0	0	0	0	0	0	0	0	0	0	0	0	0	0	0	0	0	0	0	0	0	0	0	0	0	0	0	0	0.0000237625644559561	0	0	0	0	0	0	0	0	0	0	0	0	0	0
k__Bacteria | p__Firmicutes | c__Bacilli | o__Bacillales | f__Bacillaceae | g__Geomicrobium	0	0	0	0	0	0	0	0	0	0	0	0	0	0	0	0	0	0	0	0	0	0	0	0	0	0	0	0	0	0	0	0	0	0	0	0	0	0.0000237625644559561	0	0	0	0	0	0	0	0	0	0	0
k__Bacteria | p__Firmicutes | c__Clostridia | o__Clostridiales | f__Lachnospiraceae | g__Anaerosporobacter	0	0	0	0	0	0	0	0	0	0	0	0	0	0	0	0	0	0	0	0	0	0	0	0	0	0	0	0	0	0	0	0	0	0	0	0	0	0	0	0	0	0	0	0	0.0000237625644559561	0	0	0	0
k__Bacteria | p__Firmicutes | c__Clostridia | o__Clostridiales | f__Lachnospiraceae | g__Catonella	0	0	0	0	0	0	0	0	0	0	0	0	0	0	0	0	0	0	0	0	0	0	0	0	0	0	0	0	0	0	0	0.0000237625644559561	0	0	0	0	0	0	0	0	0	0	0	0	0	0	0	0	0
k__Bacteria | p__Firmicutes | c__Clostridia | o__Clostridiales | f__Lachnospiraceae | g__Shuttleworthia	0	0	0	0	0	0	0	0	0	0	0	0	0	0	0	0	0	0	0	0	0	0	0	0	0	0	0	0	0	0	0	0	0	0	0	0	0	0	0	0	0	0	0	0	0	0	0	0	0
k__Bacteria | p__Firmicutes | c__Clostridia | o__Clostridiales | f__Ruminococcaceae | g__Ruminiclostridium	0	0	0	0	0	0	0	0	0	0	0	0	0	0	0	0.0000237625644559561	0	0	0	0	0	0	0	0	0	0	0	0	0	0	0	0	0	0	0	0	0	0	0	0	0	0	0	0	0	0	0	0	0
k__Bacteria | p__Firmicutes | c__Negativicutes | o__Selenomonadales | f__Veillonellaceae | g__Quinella	0	0	0	0	0	0	0	0	0	0	0	0	0	0	0	0	0	0	0	0	0	0	0	0	0	0	0	0	0	0	0	0	0	0	0	0	0	0	0	0	0	0	0	0	0.0000237625644559561	0	0	0	0
k__Bacteria | p__Fusobacteria | c__Fusobacteriia | o__Fusobacteriales | f__Leptotrichiaceae | g__	0	0	0	0	0	0	0	0	0	0.0000237625644559561	0	0	0	0	0	0	0	0	0	0	0	0	0	0	0	0	0	0	0	0	0	0	0	0	0	0	0	0	0	0	0	0	0	0	0	0	0	0	0
k__Bacteria | p__Planctomycetes | c__Planctomycetacia | o__Gemmatales | f__Gemmataceae | g__	0	0	0	0	0	0	0	0	0	0	0	0	0	0	0	0	0	0	0	0	0	0	0	0	0	0	0	0	0	0	0	0	0	0	0	0	0	0.0000237625644559561	0	0	0	0	0	0	0	0	0	0	0
k__Bacteria | p__Proteobacteria | c__Alphaproteobacteria | o__Acetobacterales | f__ | g__	0	0	0	0	0	0	0	0	0	0	0	0	0	0	0	0	0	0	0	0	0	0	0	0	0	0	0	0	0	0	0	0	0	0	0	0	0	0	0	0	0	0	0.0000237625644559561	0	0	0	0	0	0
k__Bacteria | p__Proteobacteria | c__Alphaproteobacteria | o__Acetobacterales | f__Acetobacteraceae | g__Acidicaldus	0	0	0	0	0	0	0	0	0	0	0	0	0	0	0	0	0	0	0	0	0	0	0	0	0	0	0	0	0	0	0	0	0	0	0	0	0	0	0.0000237625644559561	0	0	0	0	0	0	0	0	0	0
k__Bacteria | p__Proteobacteria | c__Alphaproteobacteria | o__Elsterales | f__Elsteraceae | g__	0	0	0	0	0	0	0	0	0	0	0	0	0	0	0	0	0	0	0	0	0	0	0	0	0	0	0	0	0	0	0	0	0	0	0	0	0	0	0	0	0	0	0	0.0000237625644559561	0	0	0	0	0
k__Bacteria | p__Proteobacteria | c__Alphaproteobacteria | o__Micavibrionales | f__ | g__	0	0	0	0	0	0	0	0	0	0	0	0	0	0	0	0	0	0	0	0	0	0	0	0	0	0	0	0	0.0000237625644559561	0	0	0	0	0	0	0	0	0	0	0	0	0	0	0	0	0	0	0	0
k__Bacteria | p__Proteobacteria | c__Alphaproteobacteria | o__Rhizobiales | f__Rhizobiaceae | g__Pseudochrobactrum	0	0	0	0	0	0	0	0	0	0	0	0	0	0	0	0	0	0	0	0	0	0	0	0	0	0	0	0	0	0	0	0	0	0	0	0	0	0	0	0	0	0	0	0	0	0	0	0	0
k__Bacteria | p__Proteobacteria | c__Alphaproteobacteria | o__Rhizobiales | f__Xanthobacteraceae | g__Xanthobacter	0	0	0	0	0	0	0	0	0	0	0	0	0	0	0	0	0	0	0	0	0	0	0	0	0	0	0	0	0	0	0	0	0	0	0	0	0	0.0000237625644559561	0	0	0	0	0	0	0	0	0	0	0
k__Bacteria | p__Proteobacteria | c__Alphaproteobacteria | o__Rhodospirillales | f__ | g__	0	0	0	0	0	0	0	0	0	0	0	0	0	0	0	0	0	0	0	0	0	0	0	0	0	0	0	0	0	0	0	0	0	0	0	0	0	0	0	0	0	0	0	0	0.0000237625644559561	0	0	0	0
k__Bacteria | p__Proteobacteria | c__Alphaproteobacteria | o__Sphingomonadales | f__Sphingomonadaceae | g__Porphyrobacter	0	0	0	0	0	0	0	0	0	0	0	0	0	0	0	0	0	0	0	0	0	0	0	0	0	0	0	0	0	0	0	0	0	0	0	0	0	0	0	0	0	0	0	0	0	0	0	0	0
k__Bacteria | p__Proteobacteria | c__Deltaproteobacteria | o__Bdellovibrionales | f__Bdellovibrionaceae | g__Bdellovibrio	0	0	0	0	0	0	0	0	0	0	0	0	0	0	0	0.0000237625644559561	0	0	0	0	0	0	0	0	0	0	0	0	0	0	0	0	0	0	0	0	0	0	0	0	0	0	0	0	0	0	0	0	0
k__Bacteria | p__Proteobacteria | c__Deltaproteobacteria | o__RCP2-54 | f__ | g__	0	0	0	0	0	0	0	0	0	0	0	0	0	0	0	0	0	0	0	0	0	0	0	0	0	0	0	0	0	0	0	0	0	0	0	0.0000237625644559561	0	0	0	0	0	0	0	0	0	0	0	0	0
k__Bacteria | p__Proteobacteria | c__Gammaproteobacteria | o__Betaproteobacteriales | f__Burkholderiaceae | g__Pelistega	0	0	0	0	0	0	0	0	0	0	0	0	0	0	0	0	0	0	0	0	0	0	0	0	0	0	0	0	0	0	0	0	0	0.0000237625644559561	0	0	0	0	0	0	0	0	0	0	0	0	0	0	0
k__Bacteria | p__Proteobacteria | c__Gammaproteobacteria | o__Betaproteobacteriales | f__Neisseriaceae | g__Alysiella	0	0	0	0	0	0	0	0	0	0	0	0	0	0	0	0	0	0	0	0	0.0000237625644559561	0	0	0	0	0	0	0	0	0	0	0	0	0	0	0	0	0	0	0	0	0	0	0	0	0	0	0	0
k__Bacteria | p__Proteobacteria | c__Gammaproteobacteria | o__Cellvibrionales | f__Cellvibrionaceae | g__Cellvibrio	0	0	0	0	0	0	0	0	0	0	0	0	0	0	0	0	0	0	0	0	0	0	0	0	0	0	0	0	0	0	0	0	0	0	0	0	0	0	0	0	0.0000237625644559561	0	0	0	0	0	0	0	0
k__Bacteria | p__Proteobacteria | c__Gammaproteobacteria | o__Pseudomonadales | f__Moraxellaceae | g__Moraxella	0	0	0	0	0	0	0	0	0	0.0000237625644559561	0	0	0	0	0	0	0	0	0	0	0	0	0	0	0	0	0	0	0	0	0	0	0	0	0	0	0	0	0	0	0	0	0	0	0	0	0	0	0
k__Bacteria | p__Proteobacteria | c__Gammaproteobacteria | o__Steroidobacterales | f__Steroidobacteraceae | g__	0	0	0	0	0	0	0	0	0	0	0	0	0	0	0	0	0	0	0	0	0	0	0	0	0	0	0	0	0	0	0	0	0	0	0	0	0	0	0	0	0	0	0	0	0	0	0	0	0
k__Bacteria | p__Proteobacteria | c__Gammaproteobacteria | o__Xanthomonadales | f__Rhodanobacteraceae | g__Rudaea	0	0	0	0	0	0	0	0	0	0	0	0	0	0	0	0	0	0	0	0	0	0	0	0	0	0	0	0	0	0	0	0	0	0	0	0	0	0	0	0	0	0	0	0	0	0	0	0	0
k__Bacteria | p__Verrucomicrobia | c__Verrucomicrobiae | o__Chthoniobacterales | f__Xiphinematobacteraceae | g__Candidatus Xiphinematobacter	0	0	0	0	0	0	0	0	0	0	0	0	0	0	0	0	0	0	0	0	0	0	0	0	0	0	0	0	0	0	0	0	0	0	0	0	0	0	0	0	0	0	0	0.0000237625644559561	0	0	0	0	0
k__Bacteria | p__Verrucomicrobia | c__Verrucomicrobiae | o__Opitutales | f__Opitutaceae | g__Lacunisphaera	0	0	0	0	0	0	0	0	0	0	0	0	0	0	0	0	0	0	0	0	0	0	0	0	0	0	0	0	0	0	0	0	0	0	0	0	0	0	0	0	0	0	0	0	0	0	0	0	0
[truncated: 22 more columns]
