# Supplementary material for: Post-transport recovery trajectory of the canine gut microbiome and metabolome
Source: J Anim Sci Biotechnol. 2026 Apr 12;17:65. doi: 10.1186/s40104-026-01385-z (PMC13070285; doi:10.1186/s40104-026-01385-z)
Supplement: Supplementary file 2 — Additional file 2. Raw data of the microbiome taxa. [file 40104_2026_1385_MOESM2_ESM.zip › Taxa_summary/Taxa_summary_Genus_mean_abundance.csv]

	Mean_D0	Mean_D1	Mean_D2	Mean_D3	Mean_D5	Mean_D7	SD_D0	SD_D1	SD_D2	SD_D3	SD_D5	SD_D7
k__Bacteria | p__Proteobacteria | c__Gammaproteobacteria | o__Betaproteobacteriales | f__Burkholderiaceae | g__Aquabacterium	0.0588618523711079	0.0418998818352477	0.261358505809947	0.241623696029275	0.122527703189728	0.153698247114829	0.0802155561754676	0.037150073006278	0.212153715814952	0.239810116333352	0.142398486872634	0.134861682659837
k__Bacteria | p__Proteobacteria | c__Gammaproteobacteria | o__Enterobacteriales | f__Enterobacteriaceae | g__Escherichia-Shigella	0.0375725748322759	0.0919935279415355	0.139005061426229	0.24799998415829	0.0556816291614191	0.088359115715768	0.0419995644671607	0.0986765587606069	0.0984438643744694	0.176181896421836	0.0401031379896249	0.0991777227070923
k__Bacteria | p__Fusobacteria | c__Fusobacteriia | o__Fusobacteriales | f__Fusobacteriaceae | g__Fusobacterium	0.0998067311424249	0.211987997744717	0.106454308548979	0.0520004118844506	0.0913076539220113	0.0672282552733091	0.131743403344187	0.0939669995557346	0.101247572120796	0.0533717723022778	0.0644225481342239	0.0387070801925211
k__Bacteria | p__Firmicutes | c__Clostridia | o__Clostridiales | f__Peptostreptococcaceae | g__Peptoclostridium	0.0552380612915746	0.0645304841298473	0.0820303527156651	0.0892680338062084	0.125422775625946	0.153238837535347	0.0435181456138235	0.0393758474315756	0.0650840258737455	0.0688145660571481	0.0753760761020852	0.107564057851153
k__Bacteria | p__Firmicutes | c__Clostridia | o__Clostridiales | f__Lachnospiraceae | g__Blautia	0.0366418743910843	0.0653405715544822	0.0628955476875064	0.0642044689462887	0.0900323962962083	0.103264184270767	0.0193306274385022	0.0271412430599276	0.0401509612390272	0.0683613815261777	0.0611356706666503	0.0524752921556142
k__Bacteria | p__Bacteroidetes | c__Bacteroidia | o__Bacteroidales | f__Prevotellaceae | g__Prevotella 9	0.263293174599403	0.0676671426380335	0.012469405698263	0.00673866723696821	0.0259942653011113	0.012239700908522	0.197483645574355	0.0813377157886517	0.0126451520651747	0.00438803285087383	0.0285712950283575	0.00987103728692436
k__Bacteria | p__Bacteroidetes | c__Bacteroidia | o__Bacteroidales | f__Bacteroidaceae | g__Bacteroides	0.0532816101513675	0.092062655401771	0.0363725653272501	0.0130812917330038	0.0221625517825884	0.0477112690001505	0.0470277148753309	0.0717000431468638	0.0550515363271758	0.0226449577448359	0.0167055862447733	0.0526764918518985
k__Bacteria | p__Firmicutes | c__Clostridia | o__Clostridiales | f__Ruminococcaceae | g__Faecalibacterium	0.0228100816640132	0.050005076547861	0.0167664694373817	0.0126298030083407	0.0224833464027438	0.0242457365998939	0.0168570885526079	0.0410972384713989	0.0202524442757346	0.0215692117033896	0.015932246781038	0.0167218210989249
k__Bacteria | p__Proteobacteria | c__Alphaproteobacteria | o__Caulobacterales | f__Caulobacteraceae | g__Caulobacter	0.00389904078448146	0.00552587635257597	0.0367012808022242	0.0508558483631554	0.0153624979207756	0.0119327677842993	0.00442548318566729	0.00495592039321652	0.0359698707648089	0.0420824115592643	0.0211932079004789	0.0125537339267005
k__Bacteria | p__Firmicutes | c__Negativicutes | o__Selenomonadales | f__Veillonellaceae | g__Megamonas	0.0152714080903611	0.0280031020947781	0.0381507972340375	0.011728805772719	0.0183942051026147	0.0104515679332114	0.0358630574573462	0.0460054176106983	0.0610025985960317	0.0132516437514752	0.0208601395496356	0.0104111584364829
k__Bacteria | p__Bacteroidetes | c__Bacteroidia | o__Bacteroidales | f__Prevotellaceae | g__Alloprevotella	0.0326675854858256	0.0380028212644709	0.01621795024119	0.00521588289808236	0.0139050606341436	0.0124812869804909	0.0425023886835	0.0234963129257132	0.0243035955925664	0.00751554731179985	0.0153198269608048	0.0172831547711937
k__Bacteria | p__Firmicutes | c__Bacilli | o__Lactobacillales | f__Lactobacillaceae | g__Lactobacillus	0.0692124294053814	0.00756945689578819	0.00242378157450752	0.00350299804354886	0.00773867515782303	0.00683965813590603	0.0835504375728213	0.00836331119924906	0.00105537503759307	0.00284141704358238	0.00948487825730621	0.00649814081197233
k__Bacteria | p__Firmicutes | c__Erysipelotrichia | o__Erysipelotrichales | f__Erysipelotrichaceae | g__Allobaculum	0.00680203407551743	0.0153614178042094	0.0136278307154908	0.0114614769225895	0.0300834066012404	0.0183526206148167	0.00634295903783525	0.0142508573071789	0.0149109992986267	0.012035094683822	0.0256799381594571	0.0088518913702729
k__Bacteria | p__Proteobacteria | c__Gammaproteobacteria | o__Pseudomonadales | f__Moraxellaceae | g__Acinetobacter	0.00121585121466309	0.000881375118002735	0.00237625644559561	0.0013703078836268	0.0648817020332834	0.0208734326608528	0.000875724336808078	0.000443087987069617	0.00307831326414073	0.000580678273892342	0.116014830143286	0.0424005822310377
k__Bacteria | p__Actinobacteria | c__Coriobacteriia | o__Coriobacteriales | f__Coriobacteriaceae | g__Collinsella	0.0149149696235218	0.0249766154763422	0.00822184730176081	0.00738025647727903	0.0110693946090662	0.0109307796497398	0.00671853457866936	0.0180788253172334	0.00866973390346342	0.00665481759673063	0.00815023420234851	0.00654384643708989
k__Bacteria | p__Firmicutes | c__Clostridia | o__Clostridiales | f__Lachnospiraceae | g__[Ruminococcus] gnavus group	0.00968522522950677	0.0122809253574646	0.0122991073196619	0.00882383226797836	0.0177407345800759	0.0141684290568638	0.0141386494562883	0.00702587802486248	0.00994776640276383	0.00387695189210677	0.0205542610219941	0.00497848152088475
k__Bacteria | p__Firmicutes | c__Clostridia | o__Clostridiales | f__Peptostreptococcaceae | g__Romboutsia	0.00585153149727919	0.00707476350847783	0.00920007287186433	0.0142199146131851	0.018562523267511	0.0139525857630555	0.00828721313021329	0.0116435551842789	0.0108098412023237	0.0270420156230139	0.0188607816231642	0.0113863596047425
k__Bacteria | p__Firmicutes | c__Erysipelotrichia | o__Erysipelotrichales | f__Erysipelotrichaceae | g__Holdemanella	0.0103862208809575	0.0151734775216941	0.00791293396383338	0.010647609089973	0.0105129545580559	0.00826343178955873	0.00734558874279803	0.0115890802220869	0.00765430928076508	0.013514435755709	0.00657786132103814	0.00477091619926162
k__Bacteria | p__Firmicutes | c__Erysipelotrichia | o__Erysipelotrichales | f__Erysipelotrichaceae | g__Turicibacter	0.00359804830137268	0.00281478377146462	0.00366537556733123	0.00656044800354854	0.0310893551632092	0.015124872276216	0.00286373110811725	0.00583728122459997	0.00430585065365458	0.0109046446104617	0.0411094541964605	0.014582674680687
k__Bacteria | p__Firmicutes | c__Negativicutes | o__Selenomonadales | f__Acidaminococcaceae | g__Phascolarctobacterium	0.0256853519631839	0.0156638504427398	0.00805550935056911	0.00321586705637272	0.00388319907484416	0.00260794144904118	0.0145101346466538	0.00853036890039593	0.0101351724887527	0.0047558420845333	0.00307815414714071	0.00163458825934751
k__Bacteria | p__Proteobacteria | c__Gammaproteobacteria | o__Betaproteobacteriales | f__Burkholderiaceae | g__Herbaspirillum	0.00310695530261626	0.00230496875222774	0.0127664377539624	0.0270873432660853	0.00507330751134662	0.00587331384803048	0.00379526879671006	0.00187344877983466	0.0103864976678651	0.0224625555653085	0.00701778024756287	0.00473770121417691
k__Bacteria | p__Proteobacteria | c__Gammaproteobacteria | o__Betaproteobacteriales | f__Burkholderiaceae | g__Sutterella	0.0187130195090654	0.011959050620743	0.00701391694191637	0.00249308905417073	0.00420003326759024	0.00457231344406688	0.0185725119846938	0.00789621894015019	0.00699567221745976	0.00110788600992323	0.00298716796180127	0.00319339898455386
k__Bacteria | p__Firmicutes | c__Bacilli | o__Lactobacillales | f__Enterococcaceae | g__Enterococcus	0.000825749114844474	0.00127021708182747	0.000992087066036167	0.00295843927476653	0.00356042424098409	0.0387904062606436	0.000429776467926041	0.00184912952977763	0.0011644813793663	0.00545893819066118	0.00563484724885407	0.0811923191464291
k__Bacteria | p__Firmicutes | c__Clostridia | o__Clostridiales | f__Lachnospiraceae | g__	0.00777827943191629	0.00801662515418664	0.0116535576519418	0.00599608709771959	0.00741193989655364	0.00655450736243455	0.00559093514548544	0.00353217988084162	0.014344236908162	0.00386679638840854	0.00514193122525053	0.00365854874926733
k__Bacteria | p__Firmicutes | c__Erysipelotrichia | o__Erysipelotrichales | f__Erysipelotrichaceae | g__	0.00226734469183914	0.00666647944646186	0.0111050384557501	0.00241190029227954	0.0123862367226671	0.0118179153894288	0.00418388590566421	0.0110744174864375	0.0303664500319252	0.00338486335992821	0.0205855191388019	0.0129462797455234
k__Bacteria | p__Firmicutes | c__Clostridia | o__Clostridiales | f__Clostridiaceae 1 | g__Clostridium sensu stricto 1	0.000780204199637225	0.00556260031582608	0.00495449468906684	0.0153981417674595	0.0106080048158797	0.00913868624701978	0.00075971542851127	0.0121048866256098	0.0100260487773335	0.0424298816259899	0.0183909422639101	0.0110778806731385
k__Bacteria | p__Firmicutes | c__Bacilli | o__Lactobacillales | f__Streptococcaceae | g__Streptococcus	0.0128258441651023	0.00271973351364079	0.0023980387963469	0.0049406331931342	0.0135664440906463	0.00915650817036175	0.0206443943466691	0.00499514159651496	0.00264194134878396	0.00661207031175848	0.038555172348121	0.0112505794617513
k__Bacteria | p__Fusobacteria | c__Fusobacteriia | o__Fusobacteriales | f__Fusobacteriaceae | g__Cetobacterium	0.00124951484764236	0.00103691190353263	0.00160793352818636	0.00060594539362688	0.0161347812655942	0.017128848545335	0.0013034784486415	0.000236976688469692	0.00208669053511023	0.000291471411674898	0.0254287924895715	0.0159291018611344
k__Bacteria | p__Firmicutes | c__Clostridia | o__Clostridiales | f__Lachnospiraceae | g__[Ruminococcus] torques group	0.00637034748790089	0.00785028720299495	0.00379408945813432	0.00371884133735713	0.00609311756924807	0.00729510728797852	0.00615317753729269	0.00381486895861753	0.0020041484542178	0.00414899472827014	0.00470160936671097	0.00382714793400027
k__Bacteria | p__Firmicutes | c__Erysipelotrichia | o__Erysipelotrichales | f__Erysipelotrichaceae | g__Catenibacterium	0.00270101149316034	0.0063057205133578	0.00959215518538761	0.00627727744378173	0.00452676852885963	0.00429904395282339	0.00258366712351541	0.00993768669442416	0.0109408357619513	0.00684188440647323	0.00409529781958614	0.00471734876961983
k__Bacteria | p__Firmicutes | c__Bacilli | o__Bacillales | f__Planococcaceae | g__Kurthia	0.000578222401761598	0.000902977449326331	0.0011722865131605	0.000594064111398902	0.0207466989837543	0.0093089846256208	0.000248674018263524	0.000345824920509021	0.000683417102332819	0.00037558248364743	0.0437636024179589	0.0193055142303951
k__Bacteria | p__Proteobacteria | c__Gammaproteobacteria | o__Aeromonadales | f__Succinivibrionaceae | g__Anaerobiospirillum	0.0172635030772521	0.00578078386219441	0.00254853503790129	0.00115248437611387	0.00195645114020705	0.00347527505168358	0.0232928089890582	0.00674377301406366	0.00204232734933961	0.000954248601584075	0.00125110761779516	0.00287471010150291
k__Bacteria | p__Bacteroidetes | c__Bacteroidia | o__Bacteroidales | f__Muribaculaceae | g__	0.00584361064246053	0.00451056678036694	0.00235051366743499	0.000699015437746042	0.00667332018471433	0.0042772616020721	0.00415804088719866	0.00584398538928892	0.00608948687581396	0.000514707372048767	0.0169629454008469	0.00678266557432729
k__Bacteria | p__Firmicutes | c__Clostridia | o__Clostridiales | f__Lachnospiraceae | g__Lachnoclostridium	0.00616440526261594	0.00432478673098401	0.00317032214116547	0.00245744520748679	0.00345745312834161	0.00359804830137268	0.00372666079834516	0.00255427120225358	0.00242010338695879	0.00308603202639548	0.0028792844595254	0.00157079712441077
k__Bacteria | p__Proteobacteria | c__Gammaproteobacteria | o__Betaproteobacteriales | f__Burkholderiaceae | g__Parasutterella	0.00130496083137292	0.003886259405115	0.00604757265404082	0.000653470522538792	0.00478221609676116	0.0028158638880308	0.00150097823868181	0.00908220236667751	0.0180814890285619	0.000410393128542786	0.00581924976900572	0.00303157530974294
k__Bacteria | p__Firmicutes | c__Erysipelotrichia | o__Erysipelotrichales | f__Erysipelotrichaceae | g__Erysipelotrichaceae UCG-003	0.00253467354196865	0.00259011952569921	0.00212080887769408	0.0038218124499996	0.00312279701225356	0.0049406331931342	0.00324776473560548	0.0032288594967263	0.0014985366898363	0.00485500001231066	0.0020497870218637	0.00320912944438846
k__Bacteria | p__Firmicutes | c__Clostridia | o__Clostridiales | f__Peptococcaceae | g__Peptococcus	0.00238021687300493	0.00195069051852076	0.00135050574658017	0.00223566127256454	0.00425745946502547	0.00530301230108753	0.00146796755942518	0.00164509915756198	0.00106562864779328	0.00243446301711815	0.0032111342949357	0.00281962507341656
k__Bacteria | p__Bacteroidetes | c__Bacteroidia | o__Flavobacteriales | f__Weeksellaceae | g__Empedobacter	0.000227724576036246	0.000164177718059333	0.000239605858264224	0.000108911753756465	0.00991691023295234	0.00601786944847088	0.000116614245374898	0.0000853169027153938	0.000306571129777218	0.0000603352508002145	0.0261580013168776	0.0130304529720745
k__Bacteria | p__Bacteroidetes | c__Bacteroidia | o__Bacteroidales | f__Tannerellaceae | g__Parabacteroides	0.00748718801733083	0.00595144227965082	0.00124159399282371	0.000180199447124334	0.000663371591062107	0.00077030313111391	0.00641541600067609	0.00764001268885958	0.00275591969398471	0.000158421596794807	0.000654340582734005	0.000811063501996968
k__Bacteria | p__Proteobacteria | c__Alphaproteobacteria | o__Caulobacterales | f__Caulobacteraceae | g__Brevundimonas	0.000225744362331583	0.00060702551019306	0.00284160666619142	0.00913670603331512	0.0018415987453366	0.00162773566523299	0.000325579456098307	0.00110930022181949	0.0043589597621848	0.0138743799531366	0.00390092468203426	0.00249379337542113
k__Bacteria | p__Actinobacteria | c__Actinobacteria | o__Bifidobacteriales | f__Bifidobacteriaceae | g__Bifidobacterium	0.001263376343575	0.000434206859604288	0.000384161458704623	0.00160397310077704	0.00975255249546531	0.0023604147359583	0.00280275271184587	0.000461641365492702	0.00033079322973187	0.00272645128061373	0.0185615829331262	0.00237263169009872
k__Bacteria | p__Bacteroidetes | c__Bacteroidia | o__Bacteroidales | f__Prevotellaceae | g__Prevotellaceae Ga6A1 group	0.00539410213150203	0.00356870513465813	0.00124753463393769	0.000419805305388558	0.00127723783950764	0.00219803721217594	0.00709913414659951	0.00580830981687093	0.00137029123433003	0.000386671673610323	0.00101177523133192	0.00216455252066345
k__Bacteria | p__Firmicutes | c__Clostridia | o__Clostridiales | f__Ruminococcaceae | g__Fournierella	0.00140991215772006	0.00435502999483704	0.00229506768370443	0.000798026122979192	0.00151882391147653	0.00243764307044016	0.00112187737595282	0.00451961340959921	0.00329739621580807	0.000885321635708948	0.00118204057175422	0.00176961741841983
k__Bacteria | p__Firmicutes | c__Clostridia | o__Clostridiales | f__Lachnospiraceae | g__[Ruminococcus] gauvreauii group	0.00126931698468899	0.00210190683778593	0.00181585596717598	0.0018415987453366	0.00244160349784949	0.0031049750889116	0.000643822262418766	0.0012513359960985	0.00119731510056406	0.00249356693921685	0.00225759426612637	0.00165503654816603
k__Bacteria | p__Firmicutes | c__Clostridia | o__Clostridiales | f__Peptostreptococcaceae | g__	0.00166139929821226	0.00156184855469602	0.00289903286362664	0.00173466720528479	0.00210298695435211	0.00210100674064745	0.00342820087765332	0.00302242802469909	0.0034542391228491	0.00265458989568912	0.00185913508877414	0.00169087904570086
k__Bacteria | p__Firmicutes | c__Clostridia | o__Clostridiales | f__Lachnospiraceae | g__Lachnospiraceae NK4A136 group	0.00341784885424835	0.00258795929256685	0.00136238702880815	0.00120595014613977	0.00140991215772006	0.00174258806010345	0.00406700152411809	0.00303516798780012	0.00117392986310835	0.00202062155270521	0.000955368648874426	0.000689027457811461
k__Bacteria | p__Firmicutes | c__Clostridia | o__Clostridiales | f__Lachnospiraceae | g__Sellimonas	0.00251883183233135	0.00281262353833226	0.00100594856196881	0.000914858731554309	0.00151684369777186	0.00231486982075106	0.00204270118937211	0.0015903981977451	0.000695404960015609	0.00101992977253307	0.00162920012806888	0.00122192854035493
k__Bacteria | p__Firmicutes | c__Clostridia | o__Clostridiales | f__Family XIII | g__[Eubacterium] brachy group	0.00216437357919667	0.00250587043353719	0.000435647015025862	0.000627727744378173	0.00176437041085474	0.0024891286267614	0.00164311836968145	0.00290546039992272	0.000364672264532531	0.000691713541633611	0.00132436694721204	0.00128394333523875
k__Bacteria | p__ | c__ | o__ | f__ | g__	0.000564360905828957	0.000937541179444086	0.00238417730041426	0.00364953385769392	0.00109307796497398	0.000853472106709756	0.000875975867003827	0.00107249820771997	0.00373931009709016	0.00381920547649456	0.00133174474322002	0.000747359754732318
k__Bacteria | p__Firmicutes | c__Erysipelotrichia | o__Erysipelotrichales | f__Erysipelotrichaceae | g__Erysipelatoclostridium	0.000651490308834129	0.000771203228252393	0.00147129878256461	0.00181585596717598	0.00143763514958534	0.00218615592994796	0.00132577448517657	0.000594668669057681	0.00227007313520623	0.00236882351959907	0.00141981887537736	0.00114956882760499
k__Bacteria | p__Firmicutes | c__Clostridia | o__Clostridiales | f__Ruminococcaceae | g__Ruminococcaceae UCG-005	0.00163565652005164	0.00300704452024462	0.00103367155383409	0.00054653898248699	0.00112674159795325	0.00064554966772014	0.00121541545437701	0.00191884329821848	0.00130450360026586	0.000915903183199885	0.001296528813042	0.000391224919997297
k__Bacteria | p__Actinobacteria | c__Coriobacteriia | o__Coriobacteriales | f__Eggerthellaceae | g__Slackia	0.00147327899626928	0.00204574077634458	0.000679213300699411	0.000528717059145023	0.00131486189989624	0.00166733993932625	0.000905191815560436	0.00184414814636053	0.000644061411404459	0.000385447280874417	0.00101046583714768	0.00119264891125412
k__Bacteria | p__Proteobacteria | c__Alphaproteobacteria | o__Azospirillales | f__Azospirillaceae | g__Azospirillum	0.0000910898304144983	0.000170658417456412	0.00121981164207241	0.00344557184611363	0.000601984966217554	0.00158219075002574	0.0000763859575996084	0.000135182963944949	0.0011689782453206	0.00454801059331082	0.000574635548343572	0.00272290859569599
k__Bacteria | p__Firmicutes | c__Clostridia | o__Clostridiales | f__Lachnospiraceae | g__Lachnospira	0.00444557976696845	0.00149920179385759	0.0000950502578238243	0.000267328850129506	0.000188120301942986	0.000192080729352312	0.00535758725528531	0.00217591545165234	0.0000955887905063698	0.000602440763923067	0.000191032083901059	0.000161311470620887
k__Bacteria | p__Firmicutes | c__Erysipelotrichia | o__Erysipelotrichales | f__Erysipelotrichaceae | g__Dubosiella	0.000100990898937813	0.000570301546942946	0.000734659284429976	0.0000673272659585422	0.00292477564178726	0.00213467037362672	0.000189593534971722	0.0013853799251145	0.00226407281669337	0.000100731125072673	0.00540363830039733	0.00301914381455161
k__Bacteria | p__Proteobacteria | c__Gammaproteobacteria | o__Betaproteobacteriales | f__Burkholderiaceae | g__Ralstonia	0.000390102099818612	0.000328355436118666	0.00138812980696877	0.00257031738865258	0.000611886034740869	0.000825749114844474	0.000771823465971335	0.000346121664102756	0.00121683476668134	0.0021060958396068	0.000699878029832232	0.000993394310020242
k__Bacteria | p__Firmicutes | c__Clostridia | o__Clostridiales | f__Ruminococcaceae | g__Butyricicoccus	0.000861392961528408	0.00125077498363623	0.000700995651450705	0.000326735261269396	0.00156436882668378	0.000946542150828917	0.000779412443459121	0.0011258176783564	0.000598797764814968	0.000389158369253632	0.00153701510865543	0.000470565687782565
k__Bacteria | p__Proteobacteria | c__Gammaproteobacteria | o__Enterobacteriales | f__Enterobacteriaceae | g__Enterobacter	0	0.000066967227103149	0.00016435773748703	0.000409904236865242	0.00372676219217578	0.000590103683989576	0	0.000136843565126608	0.000170290005398535	0.000351306979150946	0.00722175025913954	0.00127365545276926
k__Bacteria | p__Proteobacteria | c__Alphaproteobacteria | o__Sphingomonadales | f__Sphingomonadaceae | g__Sphingomonas	0.000142575386735737	0.000103691190353263	0.000550499409896316	0.000980205783808189	0.00254457461049196	0.000308913337927429	0.00025330978822281	0.000139076070785492	0.000544405894464559	0.000862094751417001	0.00532585581719645	0.000392687366563981
k__Bacteria | p__Actinobacteria | c__Coriobacteriia | o__Coriobacteriales | f__Eggerthellaceae | g__Parvibacter	0.00146931856885995	0.00115140425954769	0.0000990106852331504	0.000178219233419671	0.000756441635181269	0.000930700441191613	0.00111298836466666	0.00140767328474863	0.000120670501600429	0.000174471426529445	0.000560297737066671	0.000839145148518298
k__Bacteria | p__Firmicutes | c__Negativicutes | o__Selenomonadales | f__Veillonellaceae | g__Anaerovibrio	0.00301586547220176	0.000661031338502051	0.00030297269681344	0.000114852394870454	0.000330695688678722	0.0000811887618911833	0.00275193698962139	0.000675360190127785	0.000410346220216356	0.000104237311290501	0.000522919595696362	0.0000768048199478304
k__Bacteria | p__Firmicutes | c__Clostridia | o__Clostridiales | f__Lachnospiraceae | g__Oribacterium	0.00157228968150243	0.00132422291013646	0.000229704789740909	0.000196041156761638	0.000495053426165752	0.000639609026606151	0.00176052550393351	0.00119244947175543	0.000177918948061599	0.00025454798001127	0.000738472254934848	0.000326360278374209
k__Bacteria | p__Firmicutes | c__Clostridia | o__Clostridiales | f__Ruminococcaceae | g__Negativibacillus	0.00122377206948174	0.00141279246856321	0.000253467354196865	0.000178219233419671	0.00062574753067351	0.000570301546942946	0.000805094862940941	0.00120522657021218	0.000445287579287606	0.000239240333426579	0.000671979513592948	0.000518932783974617
k__Bacteria | p__Firmicutes | c__Clostridia | o__Clostridiales | f__Ruminococcaceae | g__	0.00115248437611387	0.00171090464082884	0.000364359321657993	0.000219803721217594	0.00042772616020721	0.000376240603885971	0.00113027270313731	0.00302173500126603	0.000343655908716094	0.000299741591213233	0.000354199191970147	0.000259086922289083
k__Bacteria | p__Firmicutes | c__Clostridia | o__Clostridiales | f__Lachnospiraceae | g__Roseburia	0.00343369056388565	0.000142575386735737	0.0000534657700259012	0.0000435647015025862	0.0000158417096373041	0.00000990106852331504	0.00325086377735552	0.000276912903204757	0.0000854521713856318	0.0000553430198836259	0.0000421845098780312	0.0000342983074632052
k__Bacteria | p__Proteobacteria | c__Gammaproteobacteria | o__Aeromonadales | f__Succinivibrionaceae | g__Succinivibrio	0.00271487298909298	0.00060918574332542	0.000140595173031074	0.0000752481207771943	0.000100990898937813	0.0000554459837305642	0.00265903617497514	0.000757818896645363	0.000148382753674951	0.0000840642540890673	0.000159605269265665	0.0000935990236280362
k__Bacteria | p__Firmicutes | c__Clostridia | o__Clostridiales | f__Lachnospiraceae | g__Tyzzerella 4	0.00124357420652837	0.000630788074649016	0.00121387100095842	0.000295051841994788	0.000200001584170964	0.0000673272659585422	0.00175305991084362	0.00064153323182197	0.00302170371520908	0.000354555289432112	0.000193965399024228	0.000116338799957483
k__Bacteria | p__Proteobacteria | c__ | o__ | f__ | g__	0.00090891809044032	0.000874894418605656	0.000390102099818612	0.000560400478419631	0.000548519196191653	0.000366339535362656	0.000860187229015692	0.00130917791790112	0.000522526786041507	0.000541249777460768	0.000674276842699816	0.000344420591073939
k__Bacteria | p__Proteobacteria | c__Gammaproteobacteria | o__Betaproteobacteriales | f__Burkholderiaceae | g__Acidovorax	0.00000990106852331504	0	0.0000910898304144983	0.00315052000411884	0.0000376240603885971	0.0000772283344818573	0.0000342983074632052	0	0.000150912552838103	0.00944839647029196	0.0000747728847439573	0.000123733469707849
k__Bacteria | p__Firmicutes | c__Clostridia | o__Clostridiales | f__Lachnospiraceae | g__Tyzzerella	0.00212476930510341	0.000905137682458691	0.0000891096167098353	0.0000336636329792711	0.0000792085481865203	0.0000772283344818573	0.00153566608688282	0.000910292611338675	0.000142979856730597	0.0000357636582711519	0.000101492647987671	0.000101892268290458
k__Bacteria | p__Firmicutes | c__Erysipelotrichia | o__Erysipelotrichales | f__Erysipelotrichaceae | g__Faecalitalea	0.000253467354196865	0.000222504012633043	0.000861392961528408	0.000396042740932601	0.000833669969663126	0.000647529881424803	0.000347517888612887	0.000262094240878128	0.00211512611385826	0.000501049919996737	0.00120343034540697	0.000611741827429413
k__Bacteria | p__Firmicutes | c__Bacilli | o__Bacillales | f__Staphylococcaceae | g__Staphylococcus	0.000267328850129506	0.0000820888590296665	0.000425745946502547	0.0011722865131605	0.000495053426165752	0.000609905821036206	0.00061783706150378	0.000136655876703172	0.000320487773637263	0.00113556643110892	0.000467501268973266	0.000589887379395917
k__Bacteria | p__Firmicutes | c__Clostridia | o__Clostridiales | f__Ruminococcaceae | g__Oscillospira	0.00210298695435211	0.000706396234281604	0.0000554459837305642	0.0000237625644559561	0.0000633668385492162	0.0000297032055699451	0.00144355467715526	0.000774243346359478	0.0000593703963374652	0.0000632767648170469	0.0000984112059014534	0.0000527711837874767
k__Bacteria | p__Bacteroidetes | c__Bacteroidia | o__Bacteroidales | f__Rikenellaceae | g__Rikenellaceae RC9 gut group	0.00172278592305682	0.000501174086707438	0.000388121886113949	0.000114852394870454	0.0000415844877979231	0.0000455449152072492	0.00158799176893735	0.000528732229103886	0.000942711812516357	0.000124026984246415	0.0000817684624164374	0.0000931179093181779
k__Bacteria | p__Firmicutes | c__Clostridia | o__Clostridiales | f__Family XIII | g__[Eubacterium] nodatum group	0.00140991215772006	0.000935380946311726	0.0000970304715284874	0.0000237625644559561	0.0001445556004404	0.000146535814145063	0.00154645435537395	0.00200627748882315	0.000209977364443466	0.0000564147684649193	0.00018223052878301	0.000154276544507145
k__Bacteria | p__Firmicutes | c__Clostridia | o__Clostridiales | f__Ruminococcaceae | g__Ruminiclostridium 9	0.00163169609264232	0.000531417350560473	0.0000653470522538792	0.0000574261974352272	0.0000792085481865203	0.0000475251289119122	0.00150514052949025	0.00063096412387827	0.000113340208803667	0.0000603352508002145	0.0000780479206234676	0.0000648789617819383
k__Bacteria | p__Proteobacteria | c__Gammaproteobacteria | o__Enterobacteriales | f__Enterobacteriaceae | g__Citrobacter	0	0.0000691274602355086	0	0	0.00153466562111383	0.000738619711839302	0	0.000229269848311395	0	0	0.00343723306364763	0.0016834247635273
k__Bacteria | p__Firmicutes | c__Clostridia | o__Clostridiales | f__Peptostreptococcaceae | g__Terrisporobacter	0	0.000280830307206754	0.000253467354196865	0.00146733835515529	0.000209902652694279	0.000114852394870454	0	0.000590328121910404	0.000374121778128134	0.00461731564445968	0.000342083903940955	0.000242084300563522
k__Bacteria | p__Bacteroidetes | c__Bacteroidia | o__Bacteroidales | f__Muribaculaceae | g__Muribaculum	0.0000910898304144983	0.0000950502578238243	0.0000396042740932601	0.0000138614959326411	0.00140199130290141	0.000673272659585422	0.000143948919559022	0.000166337951191693	0.0000610751559757162	0.0000327674920728667	0.00330054780555636	0.00141521377449017
k__Bacteria | p__Firmicutes | c__Clostridia | o__Clostridiales | f__Ruminococcaceae | g__Ruminococcaceae UCG-014	0.00050693470839373	0.00132422291013646	0.0000792085481865203	0.0000811887618911833	0.000200001584170964	0.0000950502578238243	0.00076506825073756	0.00219239994866525	0.000169041980988424	0.0000813488652280097	0.000384291347673424	0.000221294771315092
k__Bacteria | p__Proteobacteria | c__Gammaproteobacteria | o__Enterobacteriales | f__Enterobacteriaceae | g__Plesiomonas	0.000413864664274569	0.00156184855469602	0.000100990898937813	0.0000435647015025862	0.0000653470522538792	0.0000831689755958463	0.00109215987167884	0.00518006563528558	0.0001023948226009	0.000106188881232705	0.000116907338505418	0.00011881282227978
k__Bacteria | p__Epsilonbacteraeota | c__Campylobacteria | o__Campylobacterales | f__Helicobacteraceae | g__Helicobacter	0.00153268540740917	0.000177139116853491	0.000196041156761638	0.00022376414862692	0.0000673272659585422	0.0000653470522538792	0.00208413466526752	0.00020671072066831	0.00031931102980992	0.000414618938794549	0.00011938749466428	0.0000600509841975388
k__Bacteria | p__Actinobacteria | c__Actinobacteria | o__Corynebacteriales | f__Corynebacteriaceae | g__	0.0000752481207771943	0.0000345637301177543	0.000249506926787539	0.000386141672409286	0.000847531465595767	0.000572281760647609	0.000139971327432309	0.0000731359361515163	0.00017680950636202	0.000429059226954056	0.00207172927341218	0.00091194103730818
k__Bacteria | p__Firmicutes | c__Erysipelotrichia | o__Erysipelotrichales | f__Erysipelotrichaceae | g__Candidatus Stoquefichus	0.0000792085481865203	0.000159857251794614	0.000102971112642476	0.000291091414585462	0.000851491893005093	0.000550499409896316	0.000136818554879642	0.000346166153701787	0.000105946900938186	0.000367028313608954	0.0015219119662754	0.000702930478510546
k__Bacteria | p__Proteobacteria | c__Gammaproteobacteria | o__Pasteurellales | f__Pasteurellaceae | g__Haemophilus	0.0000831689755958463	0.000149056086132815	0.000388121886113949	0.000835650183367789	0.000231685003445572	0.000330695688678722	0.000251785342352908	0.000241184974442287	0.000429562417214382	0.000718459678485528	0.000274347481587723	0.000478851542320082
k__Bacteria | p__Bacteroidetes | c__Bacteroidia | o__Bacteroidales | f__Porphyromonadaceae | g__Porphyromonas	0.00168318164896356	0.0000388841963824736	0.0000613866248445532	0.0000930700441191613	0.0000356438466839341	0.0000336636329792711	0.0054331432252554	0.0000415304468552766	0.0000712576838134474	0.000118361918101801	0.0000501527793181177	0.0000644489664742629
k__Bacteria | p__Firmicutes | c__Clostridia | o__Clostridiales | f__Peptostreptococcaceae | g__Peptostreptococcus	0.000540598341373001	0.000594064111398902	0.000104951326347139	0.0000237625644559561	0.000338616543497374	0.000293071628290125	0.0014556521421329	0.00118641608452857	0.000123871680831314	0.0000365328572005707	0.0004197458608028	0.000699306315139049
k__Bacteria | p__Tenericutes | c__Mollicutes | o__Mycoplasmatales | f__Mycoplasmataceae | g__Candidatus Bacilloplasma	0.000207922438989616	0.000270029141544956	0.000213863080103605	0.000558420264714968	0.000304952910518103	0.000217823507512931	0.000390869397645024	0.000446492544561735	0.000487198427661714	0.00168360898201713	0.000536522649294377	0.000236072401082093
k__Bacteria | p__Firmicutes | c__Clostridia | o__Clostridiales | f__Lachnospiraceae | g__Howardella	0.000437627228730525	0.000185780049382929	0.000209902652694279	0.000138614959326411	0.000437627228730525	0.000299012269404114	0.000506260593727531	0.000172280454565558	0.000152939827228503	0.000133975097587723	0.000435982376696541	0.00017208915737839
k__Bacteria | p__Proteobacteria | c__Alphaproteobacteria | o__Sphingomonadales | f__Sphingomonadaceae | g__Novosphingobium	0.0000356438466839341	0.0000453648957795525	0.000299012269404114	0.000918819158963635	0.0000851491893005093	0.000124753463393769	0.0000603706900107887	0.000066750854236711	0.000386953675597687	0.00115034256735755	0.000222326544073292	0.000159283321849057
k__Bacteria | p__Proteobacteria | c__Gammaproteobacteria | o__Betaproteobacteriales | f__Burkholderiaceae | g__Comamonas	0.0000217823507512931	0.00000432046626471929	0.000114852394870454	0.0000158417096373041	0.00075050099406728	0.000574261974352272	0.0000568302829197962	0.0000143293655194622	0.000390436865419136	0.0000548772919411283	0.00188809329327091	0.00120838415965068
k__Bacteria | p__Bacteroidetes | c__Bacteroidia | o__Bacteroidales | f__ | g__	0.000380201031295297	0.000416924994545411	0.000306933124222766	0.000328715474974059	0.0000237625644559561	0.00000990106852331504	0.000412327337203843	0.000733055944210106	0.000422468279667491	0.000392534828528429	0.0000365328572005707	0.0000342983074632052
k__Bacteria | p__Firmicutes | c__Clostridia | o__Clostridiales | f__Lachnospiraceae | g__[Eubacterium] hallii group	0.000673272659585422	0.000401803362618894	0.0000792085481865203	0.0000495053426165752	0.000114852394870454	0.000112872181165791	0.000857330461601241	0.000683639897648367	0.000139051462084815	0.000110743995634615	0.000133591397236292	0.000209160884771285
k__Bacteria | p__Proteobacteria | c__Gammaproteobacteria | o__Pseudomonadales | f__Pseudomonadaceae | g__Pseudomonas	0.0000435647015025862	0.0000648069939707893	0.000136634745621748	0.000366339535362656	0.000631688171787499	0.000156436882668378	0.000136630832099882	0.0000986022789372191	0.000128615534921273	0.000350477992515399	0.000618113947770104	0.000201239176218978
k__Bacteria | p__Bacteroidetes | c__Bacteroidia | o__Bacteroidales | f__Marinifilaceae | g__Odoribacter	0.000897036808212342	0.000246266577088999	0.000201981797875627	0.00000990106852331504	0.00000198021370466301	0.0000237625644559561	0.00103296364885359	0.000296275009360181	0.000566463217452353	0.000027671509941813	0.00000685966149264104	0.0000365328572005707
k__Bacteria | p__Firmicutes | c__Negativicutes | o__Selenomonadales | f__Veillonellaceae | g__Allisonella	0.000962383860466222	0.000196581215044728	0.000116832608575117	0.0000336636329792711	0.0000376240603885971	0.0000178219233419671	0.00113448854633274	0.000277949063618894	0.000205279935149093	0.0000311615657284772	0.0000594783753227138	0.0000419302308290795
k__Bacteria | p__Proteobacteria | c__Alphaproteobacteria | o__Rhizobiales | f__Beijerinckiaceae | g__Bosea	0.0000178219233419671	0.0000194420981912368	0.000275249704948158	0.000873274243756386	0.000124753463393769	0.0000495053426165752	0.0000443111156886197	0.0000496383782398682	0.000229596131628168	0.000828016965121698	0.000171690975135787	0.0000747728847439573
k__Bacteria | p__Verrucomicrobia | c__Verrucomicrobiae | o__Verrucomicrobiales | f__Akkermansiaceae | g__Akkermansia	0.00000594064111398902	0.000410444295148332	0.00024356628567355	0.000180199447124334	0.00016435773748703	0.000291091414585462	0.0000205789844779231	0.000451249898887492	0.000340774636930928	0.000303034461889866	0.000426820102873138	0.000474940654087291
k__Bacteria | p__Firmicutes | c__Erysipelotrichia | o__Erysipelotrichales | f__Erysipelotrichaceae | g__Catenisphaera	0.0000831689755958463	0.00079064532644363	0.0000376240603885971	0.000128713890803095	0.000134654531917084	0.000104951326347139	0.000145250580338113	0.0020119215043738	0.0000903195341291823	0.000381610446312405	0.000215735089874472	0.000266244534294068
k__Bacteria | p__Proteobacteria | c__Gammaproteobacteria | o__Pseudomonadales | f__Moraxellaceae | g__Psychrobacter	0.0000534657700259012	0.000131774221073938	0.0000752481207771943	0.0000198021370466301	0.000540598341373001	0.000398022954637264	0.000125790692487238	0.00017441257295161	0.000142875104087186	0.0000362979167752286	0.0015057130988291	0.000795449203350114
k__Bacteria | p__Proteobacteria | c__Gammaproteobacteria | o__Enterobacteriales | f__Enterobacteriaceae | g__	0.000158417096373041	0.0000885695584267454	0.000154456668963715	0.000344557184611363	0.0000990106852331504	0.000249506926787539	0.000255395231311136	0.000108940880278261	0.000305739772593717	0.00027121896887053	0.000122360252487807	0.000215774743415818
k__Archaea | p__Euryarchaeota | c__Methanomicrobia | o__ | f__ | g__	0.0000633668385492162	0	0.0000198021370466301	0.00000396042740932601	0.000227724576036246	0.000724758215906661	0.000078702879691548	0	0.0000685966149264104	0.0000137193229852821	0.00078886107165372	0.000613198070792449
k__Bacteria | p__Proteobacteria | c__Gammaproteobacteria | o__Betaproteobacteriales | f__Neisseriaceae | g__Neisseria	0.0000693074796632053	0.000036723963250114	0.000273269491243495	0.000423765732797884	0.0000772283344818573	0.000154456668963715	0.000218601112691703	0.0000746641074718506	0.000330741498833167	0.000358496746766473	0.000136364449124355	0.000220248454478052
k__Bacteria | p__Firmicutes | c__Clostridia | o__Clostridiales | f__Ruminococcaceae | g__Oscillibacter	0.000376240603885971	0.000341316834912824	0.0000594064111398902	0.0000316834192746081	0.0000653470522538792	0.0000950502578238243	0.000326733624725046	0.000302685588629745	0.0000920320164010982	0.0000467995118140181	0.0000811382529258127	0.000115527038187486
k__Bacteria | p__Firmicutes | c__Clostridia | o__Clostridiales | f__Ruminococcaceae | g__Anaerofilum	0.000205942225284953	0.000261388209015517	0.000116832608575117	0.0000673272659585422	0.000160397310077704	0.000156436882668378	0.000346334173943602	0.000318276466036228	0.000186957954385882	0.0000790283237250409	0.000228175743066646	0.000172684709234473
k__Bacteria | p__Firmicutes | c__Clostridia | o__Clostridiales | f__Lachnospiraceae | g__Lachnospiraceae UCG-009	0.0000653470522538792	0.000166337951191693	0.0000891096167098353	0.000182179660828997	0.000142575386735737	0.000257427781606191	0.000106329782094347	0.000224929963475973	0.000143338427467295	0.000343057899141097	0.000284429784268453	0.000560755633901709
k__Bacteria | p__Bacteroidetes | c__Bacteroidia | o__Flavobacteriales | f__Flavobacteriaceae | g__Myroides	0.000544558768782327	0.000326195202986306	0	0	0.00000594064111398902	0	0.000468775981978034	0.000427209792825251	0	0	0.0000205789844779231	0
k__Bacteria | p__Firmicutes | c__Bacilli | o__Lactobacillales | f__Aerococcaceae | g__Aerococcus	0.000132674318212421	0.00000864093252943858	0.0000158417096373041	0.0000297032055699451	0.000491092998756426	0.000190100515647649	0.000351793705828402	0.0000286587310389244	0.0000274386459705642	0.0000352819708477858	0.00102814237765689	0.000440846371057048
k__Bacteria | p__Firmicutes | c__Clostridia | o__Clostridiales | f__Ruminococcaceae | g__Intestinimonas	0.000623767316968847	0.0000993707240885436	0.0000316834192746081	0.00000396042740932601	0.0000158417096373041	0.0000554459837305642	0.000730525403082252	0.000127885071625118	0.0000593703963374653	0.0000137193229852821	0.0000325710817594916	0.000078702879691548
k__Bacteria | p__Actinobacteria | c__Actinobacteria | o__Micrococcales | f__Micrococcaceae | g__Glutamicibacter	0.00000198021370466301	0.0000172818650588772	0.0000257427781606191	0.0000376240603885971	0.00040792402316058	0.000259407995310854	0.00000685966149264104	0.0000499476546167363	0.0000603352508002145	0.0000511242497076781	0.000506805302913372	0.000240301864756149
k__Bacteria | p__Patescibacteria | c__Saccharimonadia | o__Saccharimonadales | f__Saccharimonadaceae | g__Candidatus Saccharimonas	0.0000712876933678683	0.000127453754809219	0.0000871294030051723	0.0000356438466839341	0.000227724576036246	0.000190100515647649	0.000141491147527184	0.00012035814067702	0.0000867686171779842	0.0000698326894048973	0.000460824278328104	0.00037021379371528
k__Bacteria | p__Firmicutes | c__Clostridia | o__Clostridiales | f__Eubacteriaceae | g__Eubacterium	0.000188120301942986	0.000298112172265631	0.0000336636329792711	0.00000198021370466301	0.000136634745621748	0.0000792085481865203	0.000525953923518209	0.00087705199134835	0.000116614245374898	0.00000685966149264104	0.000199359792216472	0.000199155843526545
k__Bacteria | p__Actinobacteria | c__Actinobacteria | o__Micrococcales | f__Microbacteriaceae | g__Microbacterium	0.0000178219233419671	0.0000129613987941579	0.000308913337927429	0.000156436882668378	0.000114852394870454	0.0000792085481865203	0.0000419302308290795	0.0000246114935093655	0.000600638051031108	0.000265665496380654	0.000156588344686733	0.000155106142948314
k__Bacteria | p__Bacteroidetes | c__Bacteroidia | o__Bacteroidales | f__Prevotellaceae | g__	0.000356438466839341	0.000259227975883157	0.0000158417096373041	0.0000198021370466301	0	0.00000396042740932601	0.000548273807967037	0.000401222234544941	0.0000292496948837613	0.0000439719332164561	0	0.0000137193229852821
k__Bacteria | p__Proteobacteria | c__Gammaproteobacteria | o__Enterobacteriales | f__Enterobacteriaceae | g__Yersinia	0.000160397310077704	0.00048389222164856	0	0	0	0	0.000236353100198702	0.000494041114013268	0	0	0	0
k__Bacteria | p__Bacteroidetes | c__Bacteroidia | o__Bacteroidales | f__Prevotellaceae | g__Prevotellaceae NK3B31 group	0	0	0.00000396042740932601	0.000570301546942946	0.00000198021370466301	0	0	0	0.0000137193229852821	0.000924882567491141	0.00000685966149264104	0
k__Bacteria | p__Bacteroidetes | c__Bacteroidia | o__Flavobacteriales | f__Flavobacteriaceae | g__Flavobacterium	0.00000396042740932601	0	0	0	0.000568321333238283	0	0.0000137193229852821	0	0	0	0.000768824766451837	0
k__Bacteria | p__Firmicutes | c__ | o__ | f__ | g__	0.0000376240603885971	0.000144735619868096	0.0000811887618911833	0.000134654531917084	0.0000297032055699451	0.000104951326347139	0.0000521186556452505	0.000208096727616138	0.000112582831735129	0.000180781098736283	0.0000487251106304639	0.000117053609865104
k__Bacteria | p__Bacteroidetes | c__Bacteroidia | o__Bacteroidales | f__Rikenellaceae | g__Alistipes	0.000160397310077704	0.000222504012633043	0.0000574261974352272	0.0000138614959326411	0.0000495053426165752	0.0000257427781606191	0.000204193458652336	0.000632572920469852	0.000157772214330744	0.0000327674920728667	0.0000914491605292409	0.000065240590414985
k__Bacteria | p__Firmicutes | c__Erysipelotrichia | o__Erysipelotrichales | f__Erysipelotrichaceae | g__Faecalibaculum	0.0000138614959326411	0	0.0000277229918652821	0.00000792085481865203	0.000267328850129506	0.000180199447124334	0.0000480176304484873	0	0.0000763859575996084	0.0000154774837173901	0.00060439736702967	0.000364830589516753
k__Bacteria | p__Firmicutes | c__Clostridia | o__Clostridiales | f__Lachnospiraceae | g__Marvinbryantia	0.0001445556004404	0.00017929934998585	0.0000158417096373041	0.0000376240603885971	0.0000594064111398902	0.0000594064111398902	0.000212890765125607	0.000194610509997046	0.0000383606152109711	0.0000914491605292409	0.000104073028585898	0.000089199581010093
k__Bacteria | p__Bacteroidetes | c__Bacteroidia | o__Bacteroidales | f__Prevotellaceae | g__Paraprevotella	0.000148516027849726	0.000280830307206754	0.0000297032055699451	0	0.00000594064111398902	0.0000237625644559561	0.000145823737078239	0.000672091543279005	0.0000830145298254389	0	0.0000205789844779231	0.000050661957644562
k__Bacteria | p__Firmicutes | c__Clostridia | o__Clostridiales | f__Ruminococcaceae | g__Ruminococcaceae UCG-004	0.000235645430854898	0.000144735619868096	0.0000158417096373041	0.0000514855563212382	0	0.0000396042740932601	0.000344420591073939	0.00042778616247449	0.0000369982626790639	0.000136254610645699	0	0.0000773874185869507
k__Bacteria | p__Firmicutes | c__Negativicutes | o__Selenomonadales | f__Veillonellaceae | g__Megasphaera	0.000200001584170964	0.0000216023313235964	0	0.00000990106852331504	0.0000653470522538792	0.000162377523782367	0.000528970845855561	0.0000641629243380985	0	0.0000188427978304484	0.000190404056094819	0.000225621157523383
k__Bacteria | p__Firmicutes | c__Clostridia | o__Clostridiales | f__Ruminococcaceae | g__[Eubacterium] coprostanoligenes group	0.0000653470522538792	0.000347797534309903	0.0000178219233419671	0	0	0.00000792085481865203	0.000153372749123034	0.000510012697165411	0.0000617369534337694	0	0	0.0000274386459705642
k__Bacteria | p__Firmicutes | c__Erysipelotrichia | o__Erysipelotrichales | f__Erysipelotrichaceae | g__Erysipelotrichaceae UCG-010	0.0000613866248445532	0.000205222147574166	0.0000712876933678683	0.0000495053426165752	0.0000158417096373041	0.0000297032055699451	0.0000726841675927268	0.000482593374217784	0.000164943383908606	0.000116614245374898	0.0000292496948837613	0.0000419302308290795
k__Bacteria | p__Proteobacteria | c__Gammaproteobacteria | o__Betaproteobacteriales | f__Burkholderiaceae | g__	0.0000514855563212382	0.0000777683927649472	0.0000257427781606191	0.0000970304715284874	0.0000910898304144983	0.0000811887618911833	0.0000534557680110301	0.000154763781433527	0.0000458297078072416	0.000156136942535552	0.000182617443000159	0.000175924210222589
k__Bacteria | p__Actinobacteria | c__Actinobacteria | o__Micrococcales | f__Micrococcales Incertae Sedis | g__Timonella	0	0.00000216023313235964	0	0.00000594064111398902	0.000306933124222766	0.000106931540051802	0	0.00000716468275973109	0	0.0000147703718962066	0.000642625182524457	0.000286139167331043
k__Bacteria | p__Firmicutes | c__Clostridia | o__Clostridiales | f__Lachnospiraceae | g__Fusicatenibacter	0.000273269491243495	0.0000280830307206754	0	0	0	0.000110891967461128	0.000574561101150294	0.0000627063251597894	0	0	0	0.000162855408797458
k__Bacteria | p__Firmicutes | c__Clostridia | o__Clostridiales | f__Lachnospiraceae | g__GCA-900066575	0.000190100515647649	0.000144735619868096	0.0000297032055699451	0.000011881282227978	0.0000198021370466301	0.00000990106852331504	0.000209865286845706	0.000163065409411839	0.0000688145307485272	0.0000411579689558462	0.0000427886147555317	0.0000342983074632052
k__Bacteria | p__Actinobacteria | c__Actinobacteria | o__Corynebacteriales | f__Corynebacteriaceae | g__Lawsonella	0.0000455449152072492	0.0000151216319265175	0.0000930700441191613	0.000134654531917084	0.0000237625644559561	0.0000811887618911833	0.000130726831215297	0.0000501527793181177	0.000106490583368967	0.00017175325196149	0.0000365328572005707	0.000133831338872307
k__Bacteria | p__Firmicutes | c__Clostridia | o__Clostridiales | f__Lachnospiraceae | g__Lachnospiraceae UCG-004	0.0000673272659585422	0.0000950502578238243	0.0000297032055699451	0.0000178219233419671	0.000124753463393769	0.0000514855563212382	0.000101239443481786	0.000180031812607236	0.0000454548163747849	0.0000380808112189638	0.000137861975966433	0.000109988187375804
k__Bacteria | p__Proteobacteria | c__Gammaproteobacteria | o__Xanthomonadales | f__Xanthomonadaceae | g__Stenotrophomonas	0	0	0.0000237625644559561	0.00000396042740932601	0.000338616543497374	0.00000198021370466301	0	0	0.0000590814875848263	0.0000137193229852821	0.000555077988046171	0.00000685966149264104
k__Bacteria | p__Firmicutes | c__Negativicutes | o__Selenomonadales | f__Veillonellaceae | g__Veillonella	0.0000396042740932601	0.00000864093252943858	0.0000871294030051723	0.000122773249689106	0.0000217823507512931	0.0000831689755958463	0.000137193229852821	0.0000286587310389244	0.000103990789909613	0.000127294994740649	0.0000342983074632052	0.000153498207425503
k__Bacteria | p__Proteobacteria | c__Alphaproteobacteria | o__Rhizobiales | f__Beijerinckiaceae | g__Methylobacterium	0	0.0000216023313235964	0.0000792085481865203	0.000156436882668378	0.0000277229918652821	0.0000653470522538792	0	0.0000480621530639386	0.000111148840558293	0.000216951121138804	0.0000439719332164562	0.000100369508632299
k__Bacteria | p__Spirochaetes | c__Brachyspirae | o__Brachyspirales | f__Brachyspiraceae | g__Brachyspira	0.000308913337927429	0.00000216023313235964	0	0.0000138614959326411	0.00000990106852331504	0	0.000625095475035806	0.00000716468275973109	0	0.0000480176304484873	0.0000342983074632052	0
k__Bacteria | p__Firmicutes | c__Clostridia | o__Clostridiales | f__Lachnospiraceae | g__Lachnospiraceae UCG-008	0.0000376240603885971	0.0000928900246914647	0.0000534657700259012	0.0000277229918652821	0.0000514855563212382	0.0000336636329792711	0.0000480176304484873	0.000150082575824383	0.000095655893912673	0.0000562629114775852	0.000097625649343989	0.0000813488652280097
k__Bacteria | p__Firmicutes | c__Clostridia | o__Clostridiales | f__Family XI | g__Peptoniphilus	0.000241586071968887	0.00000216023313235964	0.00000594064111398902	0.0000237625644559561	0.00000792085481865203	0.00000792085481865203	0.000836878702102207	0.00000716468275973109	0.0000147703718962066	0.0000429880965583866	0.0000274386459705642	0.0000184991313395319
k__Bacteria | p__Proteobacteria | c__Gammaproteobacteria | o__ | f__ | g__	0.0000475251289119122	0.0000518455951766315	0.0000376240603885971	0.000120793035984443	0	0.0000297032055699451	0.0000764978784766285	0.0000855572324948981	0.0000968999615193661	0.000175632179239302	0	0.0000465704379382521
k__Bacteria | p__Bacteroidetes | c__Bacteroidia | o__ | f__ | g__	0.0000732679070725313	0.0000734479265002279	0.000114852394870454	0.0000198021370466301	0	0.00000396042740932601	0.000134214353265399	0.000138335905494347	0.000272037887606866	0.0000317733014956881	0	0.0000137193229852821
k__Bacteria | p__Firmicutes | c__Clostridia | o__Clostridiales | f__Lachnospiraceae | g__Epulopiscium	0.00000198021370466301	0.0000108011656617982	0.0000138614959326411	0.000253467354196865	0	0	0.00000685966149264104	0.0000358234137986555	0.0000294682510603366	0.000767279209351961	0	0
k__Bacteria | p__Proteobacteria | c__Alphaproteobacteria | o__Caulobacterales | f__Caulobacteraceae | g__Phenylobacterium	0.00000792085481865203	0.00000432046626471929	0.0000712876933678683	0.000104951326347139	0.0000217823507512931	0.0000316834192746081	0.0000274386459705642	0.0000143293655194622	0.000121165779853926	0.000130726831215297	0.0000754562764190514	0.000109754583882257
k__Bacteria | p__Firmicutes | c__Bacilli | o__Bacillales | f__Staphylococcaceae | g__Jeotgalicoccus	0.00000396042740932601	0	0.00000594064111398902	0.00000792085481865203	0.000156436882668378	0.0000673272659585422	0.0000137193229852821	0	0.0000205789844779231	0.0000274386459705642	0.000210221689976842	0.000115896725654577
k__Bacteria | p__Firmicutes | c__Clostridia | o__Clostridiales | f__Eubacteriaceae | g__	0.0000356438466839341	0	0.0000158417096373041	0.0000237625644559561	0.0000613866248445532	0.0000990106852331504	0.0000620479727998353	0	0.0000548772919411283	0.0000554973940185958	0.000112125949910826	0.0000893912022427703
k__Bacteria | p__Firmicutes | c__Clostridia | o__Clostridiales | f__Ruminococcaceae | g__GCA-900066225	0.0000198021370466301	0.000149056086132815	0.0000653470522538792	0	0	0	0.0000473447672407206	0.000238832311376999	0.000159283321849057	0	0	0
k__Bacteria | p__Actinobacteria | c__Actinobacteria | o__Streptosporangiales | f__Nocardiopsaceae | g__Nocardiopsis	0.00000990106852331504	0	0.0000257427781606191	0.000112872181165791	0.0000435647015025862	0.0000356438466839341	0.0000342983074632052	0	0.0000435319583927347	0.000169585180474035	0.0000655349841457334	0.0000683467175022364
k__Bacteria | p__Deferribacteres | c__Deferribacteres | o__Deferribacterales | f__Deferribacteraceae | g__Mucispirillum	0.000166337951191693	0	0.0000396042740932601	0.00000594064111398902	0.00000198021370466301	0.00000594064111398902	0.0004323813329589	0	0.000122987923903213	0.0000205789844779231	0.00000685966149264104	0.0000147703718962066
k__Bacteria | p__Firmicutes | c__Bacilli | o__Lactobacillales | f__Enterococcaceae | g__Vagococcus	0.000114852394870454	0.0000993707240885436	0	0	0	0.00000396042740932601	0.000143233937061087	0.000147946795659425	0	0	0	0.0000137193229852821
k__Bacteria | p__Actinobacteria | c__Actinobacteria | o__Actinomycetales | f__Actinomycetaceae | g__Actinomyces	0.0000356438466839341	0.0000129613987941579	0.0000297032055699451	0.000102971112642476	0.0000297032055699451	0.00000594064111398902	0.0000925881061527191	0.0000429880965583866	0.0000507884546146198	0.0000902484630093534	0.0000574293011345909	0.0000205789844779231
k__Bacteria | p__Proteobacteria | c__Gammaproteobacteria | o__Betaproteobacteriales | f__Burkholderiaceae | g__Paenalcaligenes	0	0.00000432046626471929	0.00000594064111398902	0	0.000120793035984443	0.0000831689755958463	0	0.0000143293655194622	0.0000205789844779231	0	0.00041101285749032	0.000159725832245918
k__Bacteria | p__Actinobacteria | c__Coriobacteriia | o__Coriobacteriales | f__Eggerthellaceae | g__	0.000140595173031073	0.0000496853620442718	0.00000594064111398902	0	0	0.000011881282227978	0.00017208915737839	0.0000805509194957768	0.0000205789844779231	0	0	0.0000237625644559561
k__Bacteria | p__Bacteroidetes | c__Bacteroidia | o__Flavobacteriales | f__Weeksellaceae | g__Chryseobacterium	0	0	0	0	0.0000851491893005093	0.000100990898937813	0	0	0	0	0.000287563329064069	0.000190134266294279
k__Bacteria | p__Bacteroidetes | c__Bacteroidia | o__Sphingobacteriales | f__Sphingobacteriaceae | g__Sphingobacterium	0.0000178219233419671	0.0000172818650588772	0.0000138614959326411	0	0.000122773249689106	0.0000138614959326411	0.0000617369534337694	0.0000439330027677293	0.0000357636582711519	0	0.000147819519621925	0.0000357636582711519
k__Bacteria | p__Bacteroidetes | c__Bacteroidia | o__Sphingobacteriales | f__Sphingobacteriaceae | g__	0	0	0	0.00000594064111398902	0.000170298378601019	0	0	0	0	0.0000205789844779231	0.000254690783938358	0
k__Archaea | p__Euryarchaeota | c__Thermoplasmata | o__Marine Group II | f__ | g__	0.0000613866248445532	0	0	0	0.00000792085481865203	0.000104951326347139	0.000102561793478379	0	0	0	0.0000274386459705642	0.000123871680831314
k__Bacteria | p__Firmicutes | c__Bacilli | o__Lactobacillales | f__Aerococcaceae | g__Aerosphaera	0	0	0.00000594064111398902	0	0.000134654531917084	0.0000316834192746081	0	0	0.0000205789844779231	0	0.000290206504792839	0.000109754583882257
k__Bacteria | p__Actinobacteria | c__Actinobacteria | o__Propionibacteriales | f__Propionibacteriaceae | g__Cutibacterium	0.00000396042740932601	0	0.0000534657700259012	0.0000732679070725313	0	0.0000396042740932601	0.0000137193229852821	0	0.000110589379160423	0.000112125949910826	0	0.0000732995252848262
k__Bacteria | p__Firmicutes | c__Clostridia | o__Clostridiales | f__Lachnospiraceae | g__CHKCI001	0.000110891967461128	0.0000324034969853947	0	0.00000198021370466301	0.0000158417096373041	0.00000396042740932601	0.000141249075241206	0.0000584701327565566	0	0.00000685966149264104	0.0000369982626790639	0.0000137193229852821
k__Bacteria | p__Proteobacteria | c__Alphaproteobacteria | o__Rhodobacterales | f__Rhodobacteraceae | g__Gemmobacter	0.00000990106852331504	0	0	0	0.0000772283344818573	0.0000752481207771943	0.0000342983074632052	0	0	0	0.000224318654231872	0.000133591397236292
k__Bacteria | p__Bacteroidetes | c__Bacteroidia | o__Bacteroidales | f__Prevotellaceae | g__Prevotellaceae UCG-001	0.000011881282227978	0	0.0000158417096373041	0.0000871294030051723	0.0000435647015025862	0	0.0000343606114336536	0	0.0000383606152109711	0.000161589673996225	0.000070806014247716	0
k__Bacteria | p__Actinobacteria | c__Actinobacteria | o__Micrococcales | f__Micrococcaceae | g__Rothia	0.0000277229918652821	0	0.0000336636329792711	0.0000534657700259012	0.0000237625644559561	0.0000158417096373041	0.0000960352608969746	0	0.0000660227233291009	0.0000923799647740867	0.0000590814875848263	0.0000383606152109711
k__Bacteria | p__Bacteroidetes | c__Bacteroidia | o__Flavobacteriales | f__Weeksellaceae | g__	0	0.0000151216319265175	0	0	0.000108911753756465	0.0000297032055699451	0	0.0000501527793181177	0	0	0.000299284558931441	0.000102894922389616
k__Bacteria | p__Firmicutes | c__Erysipelotrichia | o__Erysipelotrichales | f__Erysipelotrichaceae | g__Solobacterium	0.000110891967461128	0.00000216023313235964	0	0	0	0.0000376240603885971	0.000197083046318064	0.00000716468275973109	0	0	0	0.00013033356836018
k__Bacteria | p__Spirochaetes | c__Spirochaetia | o__Spirochaetales | f__Spirochaetaceae | g__Treponema 2	0	0.00000216023313235964	0.0000257427781606191	0.000106931540051802	0.00000990106852331504	0.00000198021370466301	0	0.00000716468275973109	0.0000603352508002145	0.000223717147468401	0.0000342983074632052	0.00000685966149264104
k__Bacteria | p__Firmicutes | c__Bacilli | o__Lactobacillales | f__Aerococcaceae | g__Facklamia	0.00000396042740932601	0	0	0	0.0000990106852331504	0.0000435647015025862	0.0000137193229852821	0	0	0	0.000321187755047785	0.0000981500523073252
k__Bacteria | p__Firmicutes | c__Clostridia | o__Clostridiales | f__Christensenellaceae | g__Christensenellaceae R-7 group	0.0000138614959326411	0.0000907297915591051	0.00000594064111398902	0.00000792085481865203	0.0000257427781606191	0	0.0000480176304484873	0.000129202891710192	0.0000205789844779231	0.0000154774837173901	0.0000754562764190514	0
k__Bacteria | p__Bacteroidetes | c__Bacteroidia | o__Bacteroidales | f__Prevotellaceae | g__Prevotella 7	0.0000237625644559561	0.00000648069939707893	0.00000990106852331504	0.0000831689755958463	0.00000396042740932601	0.0000158417096373041	0.0000751438267273811	0.0000153665325828212	0.0000188427978304484	0.000109364135885984	0.0000137193229852821	0.0000548772919411283
k__Archaea | p__Euryarchaeota | c__Methanobacteria | o__Methanobacteriales | f__Methanobacteriaceae | g__Methanobrevibacter	0	0	0	0.0000752481207771943	0.0000178219233419671	0.0000495053426165752	0	0	0	0.000260667136720359	0.0000617369534337694	0.000094757274707929
k__Bacteria | p__Firmicutes | c__Clostridia | o__Clostridiales | f__Ruminococcaceae | g__Caproiciproducens	0.0000475251289119122	0.0000410444295148332	0.0000158417096373041	0.0000138614959326411	0.0000178219233419671	0	0.0000764978784766285	0.000067287014289514	0.0000421845098780312	0.0000411059689743039	0.000036708075746342	0
k__Bacteria | p__Firmicutes | c__Clostridia | o__Clostridiales | f__Family XI | g__Finegoldia	0.00000792085481865203	0.0000129613987941579	0.0000178219233419671	0.0000831689755958463	0.00000396042740932601	0.00000990106852331504	0.0000274386459705642	0.0000358234137986555	0.0000337957409862372	0.000161959868465362	0.0000137193229852821	0.000027671509941813
k__Bacteria | p__Actinobacteria | c__Actinobacteria | o__Corynebacteriales | f__Dietziaceae | g__Dietzia	0.00000990106852331504	0.0000108011656617982	0.0000158417096373041	0.0000297032055699451	0.0000336636329792711	0.0000277229918652821	0.0000342983074632052	0.0000358234137986555	0.0000421845098780312	0.0000465704379382521	0.0000530944406163524	0.0000589365021206732
k__Bacteria | p__Deinococcus-Thermus | c__Deinococci | o__Deinococcales | f__Trueperaceae | g__Truepera	0	0	0.0000178219233419671	0.0000910898304144983	0.00000396042740932601	0.000011881282227978	0	0	0.0000617369534337694	0.000156915821540807	0.0000137193229852821	0.0000237625644559561
k__Bacteria | p__Proteobacteria | c__Deltaproteobacteria | o__Desulfovibrionales | f__Desulfovibrionaceae | g__	0.00000990106852331504	0	0.0000534657700259012	0.0000495053426165752	0.00000198021370466301	0.00000990106852331504	0.0000342983074632052	0	0.0000600509841975388	0.0000984763860869201	0.00000685966149264104	0.0000236723836203603
k__Bacteria | p__Firmicutes | c__Clostridia | o__Clostridiales | f__ | g__	0.00000990106852331504	0.0000345637301177543	0.0000277229918652821	0.0000178219233419671	0.00000594064111398902	0.0000237625644559561	0.0000188427978304484	0.000099328449665473	0.0000822119379486079	0.000036708075746342	0.0000205789844779231	0.0000526494507907704
k__Bacteria | p__Firmicutes | c__Clostridia | o__Clostridiales | f__Ruminococcaceae | g__Flavonifractor	0.0000871294030051723	0.0000324034969853947	0	0	0	0	0.000149029994076997	0.0000454265747961811	0	0	0	0
k__Bacteria | p__Firmicutes | c__Clostridia | o__Clostridiales | f__Lachnospiraceae | g__Tyzzerella 3	0	0.00000216023313235964	0	0.0000732679070725313	0.0000435647015025862	0	0	0.00000716468275973109	0	0.000196332789521986	0.000102248499415356	0
k__Bacteria | p__Proteobacteria | c__Gammaproteobacteria | o__Vibrionales | f__Vibrionaceae | g__Vibrio	0.0000732679070725313	0.0000453648957795525	0	0	0	0	0.0000832203938236921	0.000066750854236711	0	0	0	0
k__Bacteria | p__Proteobacteria | c__Gammaproteobacteria | o__Pasteurellales | f__Pasteurellaceae | g__Aggregatibacter	0	0.00000216023313235964	0.0000198021370466301	0.0000950502578238243	0	0	0	0.00000716468275973109	0.0000685966149264104	0.000184342706743454	0	0
k__Bacteria | p__Bacteroidetes | c__Bacteroidia | o__Bacteroidales | f__Prevotellaceae | g__Prevotella	0.00000990106852331504	0.0000151216319265175	0.0000257427781606191	0.0000356438466839341	0.0000138614959326411	0.00000990106852331504	0.0000342983074632052	0.0000266156151696089	0.0000620134921232076	0.0000603706900107887	0.0000411059689743039	0.0000342983074632052
k__Bacteria | p__Proteobacteria | c__Alphaproteobacteria | o__Rhizobiales | f__Rhizobiaceae | g__Ensifer	0.00000792085481865203	0	0.0000217823507512931	0.0000594064111398902	0.00000792085481865203	0.00000990106852331504	0.0000184991313395319	0	0.0000754562764190514	0.000144542036696486	0.0000274386459705642	0.0000342983074632052
k__Bacteria | p__Firmicutes | c__Erysipelotrichia | o__Erysipelotrichales | f__Erysipelotrichaceae | g__Holdemania	0.0000257427781606191	0.000066967227103149	0.00000792085481865203	0	0.00000594064111398902	0	0.0000357636582711519	0.000100714136941163	0.0000274386459705642	0	0.0000205789844779231	0
k__Bacteria | p__Proteobacteria | c__Gammaproteobacteria | o__Betaproteobacteriales | f__Burkholderiaceae | g__Pelomonas	0	0	0.0000910898304144983	0	0	0.000011881282227978	0	0	0.000280217572699846	0	0	0.0000411579689558462
k__Bacteria | p__Proteobacteria | c__Gammaproteobacteria | o__Xanthomonadales | f__Rhodanobacteraceae | g__Rhodanobacter	0	0	0.0000396042740932601	0.0000376240603885971	0.0000257427781606191	0	0	0	0.0000732995252848262	0.0000698020543126554	0.0000530944406163524	0
k__Bacteria | p__Actinobacteria | c__Coriobacteriia | o__Coriobacteriales | f__Eggerthellaceae | g__Enterorhabdus	0	0.0000172818650588772	0.00000990106852331504	0.00000594064111398902	0.0000475251289119122	0.0000217823507512931	0	0.0000439330027677293	0.0000342983074632052	0.0000205789844779231	0.000102832542921991	0.0000754562764190514
k__Bacteria | p__Proteobacteria | c__Gammaproteobacteria | o__Xanthomonadales | f__Xanthomonadaceae | g__Pseudoxanthomonas	0.00000396042740932601	0	0.0000178219233419671	0.0000554459837305642	0.00000594064111398902	0.0000178219233419671	0.0000137193229852821	0	0.0000337957409862372	0.000104973401879788	0.0000205789844779231	0.000054682067942992
k__Bacteria | p__Epsilonbacteraeota | c__Campylobacteria | o__Campylobacterales | f__Campylobacteraceae | g__Campylobacter	0.0000613866248445532	0.00000216023313235964	0.00000198021370466301	0.00000396042740932601	0.00000396042740932601	0.0000257427781606191	0.000113942485824146	0.00000716468275973109	0.00000685966149264104	0.0000137193229852821	0.0000137193229852821	0.0000435319583927347
k__Bacteria | p__Synergistetes | c__Synergistia | o__Synergistales | f__Synergistaceae | g__Acetomicrobium	0	0	0	0.0000514855563212382	0.00000198021370466301	0.0000455449152072492	0	0	0	0.0000614939619516067	0.00000685966149264104	0.0000787843667329006
k__Bacteria | p__Firmicutes | c__Clostridia | o__Clostridiales | f__Peptostreptococcaceae | g__Paeniclostridium	0	0	0.0000237625644559561	0.0000732679070725313	0	0	0	0	0.0000823159379116925	0.000253807475227718	0	0
k__Bacteria | p__Firmicutes | c__Clostridia | o__Clostridiales | f__Lachnospiraceae | g__Agathobacter	0.00000792085481865203	0	0	0	0.0000198021370466301	0.0000673272659585422	0.0000274386459705642	0	0	0	0.0000685966149264104	0.000137753331555326
k__Bacteria | p__Firmicutes | c__Clostridia | o__Clostridiales | f__Lachnospiraceae | g__Lachnospiraceae NC2004 group	0	0.0000129613987941579	0.0000198021370466301	0.0000237625644559561	0	0.0000376240603885971	0	0.0000429880965583866	0.0000415716272787358	0.0000392425836487309	0	0.0000568302829197962
k__Bacteria | p__Firmicutes | c__Bacilli | o__Bacillales | f__Bacillaceae | g__Bacillus	0	0.00000648069939707893	0.00000990106852331504	0.0000376240603885971	0.0000198021370466301	0.0000178219233419671	0	0.0000214940482791933	0.0000342983074632052	0.0000611801262439034	0.0000376855956608968	0.0000487251106304639
k__Bacteria | p__Firmicutes | c__Bacilli | o__Bacillales | f__Family XI | g__Gemella	0	0	0.0000475251289119122	0.0000316834192746081	0.00000792085481865203	0.00000396042740932601	0	0	0.0000966568548353453	0.0000499819005272503	0.0000274386459705642	0.00000924956566976597
k__Bacteria | p__Proteobacteria | c__Gammaproteobacteria | o__Xanthomonadales | f__Xanthomonadaceae | g__Xanthomonas	0	0	0.00000594064111398902	0.0000594064111398902	0.00000396042740932601	0.0000178219233419671	0	0	0.0000205789844779231	0.0000850758940341499	0.0000137193229852821	0.0000617369534337694
k__Bacteria | p__Tenericutes | c__Mollicutes | o__Anaeroplasmatales | f__Anaeroplasmataceae | g__Anaeroplasma	0.0000495053426165752	0.00000648069939707893	0.00000792085481865203	0.000011881282227978	0.00000594064111398902	0.00000396042740932601	0.0000903195341291823	0.0000214940482791933	0.0000184991313395319	0.0000295407437924131	0.0000205789844779231	0.0000137193229852821
k__Bacteria | p__Proteobacteria | c__Gammaproteobacteria | o__Cardiobacteriales | f__Cardiobacteriaceae | g__	0.0000851491893005093	0	0	0	0	0	0.000294965444183565	0	0	0	0	0
k__Bacteria | p__Proteobacteria | c__Gammaproteobacteria | o__Pasteurellales | f__Pasteurellaceae | g__Frederiksenia	0.0000792085481865203	0	0	0	0.00000594064111398902	0	0.000274386459705642	0	0	0	0.0000205789844779231	0
k__Bacteria | p__Firmicutes | c__Bacilli | o__Lactobacillales | f__Carnobacteriaceae | g__Jeotgalibaca	0	0	0	0	0.0000693074796632053	0.0000158417096373041	0	0	0	0	0.00017119194494169	0.0000548772919411283
k__Bacteria | p__Firmicutes | c__Clostridia | o__Clostridiales | f__Lachnospiraceae | g__Cellulosilyticum	0	0	0	0	0.0000732679070725313	0.000011881282227978	0	0	0	0	0.000108874106824069	0.0000295407437924131
k__Bacteria | p__Firmicutes | c__Clostridia | o__Clostridiales | f__Ruminococcaceae | g__Ruminococcaceae UCG-013	0	0	0	0.0000237625644559561	0.0000198021370466301	0.0000415844877979231	0	0	0	0.0000526494507907704	0.0000504928020549814	0.000071736330227582
k__Bacteria | p__Proteobacteria | c__Alphaproteobacteria | o__Rhizobiales | f__Rhizobiaceae | g__Mesorhizobium	0	0.0000151216319265175	0.00000396042740932601	0.0000217823507512931	0.0000396042740932601	0.00000396042740932601	0	0.0000501527793181177	0.0000137193229852821	0.0000327674920728667	0.0000619099348695606	0.0000137193229852821
k__Bacteria | p__Actinobacteria | c__Actinobacteria | o__ | f__ | g__	0	0.00000648069939707893	0.00000396042740932601	0.0000653470522538792	0.00000594064111398902	0.00000198021370466301	0	0.0000214940482791933	0.0000137193229852821	0.0000983024762186001	0.0000147703718962066	0.00000685966149264104
k__Bacteria | p__Proteobacteria | c__Alphaproteobacteria | o__Rhizobiales | f__Xanthobacteraceae | g__Bradyrhizobium	0.0000158417096373041	0	0	0.0000376240603885971	0.0000297032055699451	0	0.0000383606152109711	0	0	0.0000754562764190514	0.0000738518594810328	0
k__Bacteria | p__Proteobacteria | c__Gammaproteobacteria | o__Betaproteobacteriales | f__Rhodocyclaceae | g__Methyloversatilis	0	0	0	0.0000732679070725313	0	0.00000990106852331504	0	0	0	0.000253807475227718	0	0.0000342983074632052
k__Bacteria | p__Firmicutes | c__Clostridia | o__Clostridiales | f__Ruminococcaceae | g__Ruminococcus 1	0.00000594064111398902	0.0000432046626471929	0.000011881282227978	0.00000990106852331504	0	0.00000990106852331504	0.0000147703718962066	0.0001215464727168	0.0000411579689558462	0.0000236723836203603	0	0.0000342983074632052
k__Bacteria | p__Proteobacteria | c__Gammaproteobacteria | o__Pasteurellales | f__Pasteurellaceae | g__Pasteurella	0.0000554459837305642	0.0000151216319265175	0.00000990106852331504	0	0	0	0.000102499211273744	0.0000501527793181177	0.0000342983074632052	0	0	0
k__Bacteria | p__Proteobacteria | c__Gammaproteobacteria | o__Betaproteobacteriales | f__ | g__	0.00000198021370466301	0.00000432046626471929	0.00000198021370466301	0.0000435647015025862	0.00000594064111398902	0.0000217823507512931	0.00000685966149264104	0.0000143293655194622	0.00000685966149264104	0.000051499402107779	0.0000205789844779231	0.0000446956011213851
k__Bacteria | p__Bacteroidetes | c__Bacteroidia | o__Bacteroidales | f__Prevotellaceae | g__Prevotella 1	0	0	0	0.0000772283344818573	0	0	0	0	0	0.000114242433656891	0	0
k__Bacteria | p__Chloroflexi | c__OLB14 | o__ | f__ | g__	0	0	0.0000653470522538792	0	0.00000990106852331504	0	0	0	0.000132546631055025	0	0.0000236723836203603	0
k__Bacteria | p__Proteobacteria | c__Gammaproteobacteria | o__Enterobacteriales | f__Enterobacteriaceae | g__Providencia	0.0000752481207771943	0	0	0	0	0	0.000115896725654577	0	0	0	0	0
k__Bacteria | p__Firmicutes | c__Bacilli | o__Lactobacillales | f__Carnobacteriaceae | g__Carnobacterium	0	0.0000712876933678683	0	0	0	0	0	0.000152154652411493	0	0	0	0
k__Bacteria | p__Firmicutes | c__Clostridia | o__Clostridiales | f__Ruminococcaceae | g__UBA1819	0.0000237625644559561	0.000036723963250114	0.00000198021370466301	0	0	0.00000792085481865203	0.0000823159379116925	0.000121799606915429	0.00000685966149264104	0	0	0.0000274386459705642
k__Bacteria | p__Bacteroidetes | c__Bacteroidia | o__Bacteroidales | f__Rikenellaceae | g__Rikenella	0	0	0	0	0.0000415844877979232	0.0000277229918652821	0	0	0	0	0.000136740368374098	0.0000960352608969746
k__Bacteria | p__Proteobacteria | c__Alphaproteobacteria | o__Reyranellales | f__Reyranellaceae | g__	0	0.00000648069939707893	0.000011881282227978	0.0000316834192746081	0.00000594064111398902	0.000011881282227978	0	0.0000214940482791933	0.0000295407437924131	0.0000593703963374653	0.0000205789844779231	0.0000295407437924131
k__Bacteria | p__Fusobacteria | c__Fusobacteriia | o__Fusobacteriales | f__Leptotrichiaceae | g__Leptotrichia	0.0000178219233419671	0.00000432046626471929	0.00000792085481865203	0.0000316834192746081	0.00000396042740932601	0	0.0000419302308290795	0.0000143293655194622	0.0000274386459705642	0.0000610751559757162	0.0000137193229852821	0
k__Bacteria | p__Firmicutes | c__Clostridia | o__Clostridiales | f__Lachnospiraceae | g__Anaerostipes	0.0000435647015025862	0.00000216023313235964	0	0.00000792085481865203	0.00000198021370466301	0.00000990106852331504	0.0000916594156144832	0.00000716468275973109	0	0.0000274386459705642	0.00000685966149264104	0.0000342983074632052
k__Bacteria | p__Tenericutes | c__Mollicutes | o__Mollicutes RF39 | f__ | g__	0	0.00000216023313235964	0	0.0000594064111398902	0.00000396042740932601	0	0	0.00000716468275973109	0	0.00010107028806959	0.0000137193229852821	0
k__Bacteria | p__Firmicutes | c__Clostridia | o__Clostridiales | f__Ruminococcaceae | g__Pseudoflavonifractor	0.0000217823507512931	0.0000432046626471929	0	0	0	0	0.0000754562764190514	0.0000678945843088637	0	0	0	0
k__Bacteria | p__Firmicutes | c__Clostridia | o__Clostridiales | f__Lachnospiraceae | g__Murimonas	0.0000138614959326411	0.0000151216319265175	0	0	0.0000198021370466301	0.0000158417096373041	0.0000480176304484873	0.0000501527793181177	0	0	0.0000685966149264104	0.0000369982626790639
k__Bacteria | p__Patescibacteria | c__Saccharimonadia | o__Saccharimonadales | f__ | g__	0	0	0.0000237625644559561	0.0000237625644559561	0	0.0000158417096373041	0	0	0.0000496383782398682	0.0000496383782398682	0	0.0000383606152109711
k__Bacteria | p__Actinobacteria | c__Coriobacteriia | o__Coriobacteriales | f__Eggerthellaceae | g__Adlercreutzia	0.0000158417096373041	0.0000129613987941579	0	0	0.0000316834192746081	0	0.0000548772919411283	0.0000429880965583866	0	0	0.0000767212304219422	0
k__Bacteria | p__Proteobacteria | c__Alphaproteobacteria | o__Sphingomonadales | f__Sphingomonadaceae | g__Sphingobium	0	0	0.00000198021370466301	0.0000514855563212382	0.00000396042740932601	0	0	0	0.00000685966149264104	0.000156588344686733	0.0000137193229852821	0
k__Bacteria | p__Firmicutes | c__Bacilli | o__Lactobacillales | f__Leuconostocaceae | g__Weissella	0.0000554459837305642	0	0	0	0	0.00000198021370466301	0.000164423875897216	0	0	0	0	0.00000685966149264104
k__Bacteria | p__Proteobacteria | c__Gammaproteobacteria | o__Betaproteobacteriales | f__Burkholderiaceae | g__Lautropia	0.0000138614959326411	0	0.0000257427781606191	0.0000158417096373041	0.00000198021370466301	0	0.0000327674920728667	0	0.0000480176304484873	0.0000292496948837613	0.00000685966149264104	0
k__Bacteria | p__Proteobacteria | c__Deltaproteobacteria | o__Desulfovibrionales | f__Desulfovibrionaceae | g__Desulfovibrio	0.00000792085481865203	0.0000151216319265175	0.000011881282227978	0.00000396042740932601	0.0000158417096373041	0	0.0000274386459705642	0.0000428685188676218	0.0000295407437924131	0.0000137193229852821	0.0000421845098780312	0
k__Bacteria | p__Firmicutes | c__Bacilli | o__Bacillales | f__Planococcaceae | g__	0	0.00000216023313235964	0.00000792085481865203	0.00000990106852331504	0.00000396042740932601	0.0000297032055699451	0	0.00000716468275973109	0.0000154774837173901	0.0000342983074632052	0.0000137193229852821	0.000102894922389616
k__Bacteria | p__Firmicutes | c__Bacilli | o__Bacillales | f__Family XII | g__Exiguobacterium	0	0	0.0000475251289119122	0	0	0.00000594064111398902	0	0	0.000164631875823385	0	0	0.0000205789844779231
k__Bacteria | p__Firmicutes | c__Clostridia | o__Clostridiales | f__Ruminococcaceae | g__Candidatus Soleaferrea	0.0000257427781606191	0.0000172818650588772	0	0	0	0.00000990106852331504	0.0000628358063798843	0.000032041435375959	0	0	0	0.0000342983074632052
k__Bacteria | p__Firmicutes | c__Bacilli | o__Bacillales | f__ | g__	0.00000792085481865203	0	0	0.0000178219233419671	0.0000138614959326411	0.000011881282227978	0.0000274386459705642	0	0	0.0000419302308290795	0.0000480176304484873	0.0000295407437924131
k__Bacteria | p__Proteobacteria | c__Gammaproteobacteria | o__Betaproteobacteriales | f__Neisseriaceae | g__Eikenella	0.0000198021370466301	0	0	0.0000316834192746081	0	0	0.0000504928020549814	0	0	0.000109754583882257	0	0
k__Bacteria | p__Firmicutes | c__Clostridia | o__Clostridiales | f__Ruminococcaceae | g__Ruminococcaceae UCG-011	0.0000138614959326411	0.00000864093252943858	0.00000792085481865203	0.0000158417096373041	0.00000198021370466301	0.00000198021370466301	0.0000257497010538895	0.0000192248612255754	0.0000274386459705642	0.0000292496948837613	0.00000685966149264104	0.00000685966149264104
k__Bacteria | p__Actinobacteria | c__Actinobacteria | o__Streptomycetales | f__Streptomycetaceae | g__Streptomyces	0	0	0.0000138614959326411	0.0000198021370466301	0.0000158417096373041	0	0	0	0.0000342983074632052	0.0000390239603117338	0.0000309549674347803	0
k__Bacteria | p__Chloroflexi | c__JG30-KF-CM66 | o__ | f__ | g__	0	0	0.0000336636329792711	0	0.0000158417096373041	0	0	0	0.0000740831892863553	0	0.0000309549674347803	0
k__Bacteria | p__Proteobacteria | c__Gammaproteobacteria | o__Betaproteobacteriales | f__Burkholderiaceae | g__Massilia	0	0.00000864093252943858	0.000011881282227978	0.0000178219233419671	0	0.00000990106852331504	0	0.0000286587310389244	0.0000411579689558462	0.0000419302308290795	0	0.0000236723836203603
k__Bacteria | p__Bacteroidetes | c__Bacteroidia | o__Bacteroidales | f__Barnesiellaceae | g__Barnesiella	0	0	0	0	0.0000138614959326411	0.0000336636329792711	0	0	0	0	0.0000480176304484873	0.0000530944406163524
k__Bacteria | p__Patescibacteria | c__Saccharimonadia | o__Saccharimonadales | f__Saccharimonadaceae | g__	0.0000158417096373041	0	0.000011881282227978	0	0.000011881282227978	0.00000792085481865203	0.0000548772919411283	0	0.0000411579689558462	0	0.0000277486970092979	0.0000274386459705642
k__Bacteria | p__Firmicutes | c__Bacilli | o__Lactobacillales | f__Aerococcaceae | g__Abiotrophia	0.0000376240603885971	0	0	0.00000198021370466301	0	0.00000594064111398902	0.00013033356836018	0	0	0.00000685966149264104	0	0.0000205789844779231
k__Bacteria | p__Firmicutes | c__Clostridia | o__Clostridiales | f__Ruminococcaceae | g__Ruminococcaceae NK4A214 group	0.0000138614959326411	0.0000280830307206754	0	0.00000198021370466301	0	0	0.0000480176304484873	0.0000644821448375798	0	0.00000685966149264104	0	0
k__Bacteria | p__Planctomycetes | c__Phycisphaerae | o__Tepidisphaerales | f__WD2101 soil group | g__	0	0	0.00000396042740932601	0.0000297032055699451	0.00000594064111398902	0.00000396042740932601	0	0	0.0000137193229852821	0.0000419302308290795	0.0000147703718962066	0.0000137193229852821
k__Bacteria | p__Actinobacteria | c__Coriobacteriia | o__Coriobacteriales | f__Atopobiaceae | g__Atopobium	0.00000792085481865203	0	0.00000594064111398902	0.0000277229918652821	0	0	0.0000274386459705642	0	0.0000205789844779231	0.0000715273165423039	0	0
k__Bacteria | p__Bacteroidetes | c__Bacteroidia | o__Flavobacteriales | f__Flavobacteriaceae | g__	0	0	0	0	0.0000415844877979231	0	0	0	0	0	0.000144052891345462	0
k__Bacteria | p__Firmicutes | c__Clostridia | o__Clostridiales | f__Lachnospiraceae | g__Acetitomaculum	0.0000415844877979231	0	0	0	0	0	0.000144052891345462	0	0	0	0	0
k__Bacteria | p__Firmicutes | c__Clostridia | o__Clostridiales | f__Ruminococcaceae | g__Ruminococcus 2	0	0	0.0000198021370466301	0.00000792085481865203	0	0.0000138614959326411	0	0	0.0000614939619516066	0.0000274386459705642	0	0.0000327674920728667
k__Bacteria | p__Proteobacteria | c__Gammaproteobacteria | o__Pasteurellales | f__Pasteurellaceae | g__	0	0	0	0.0000356438466839341	0	0.00000594064111398902	0	0	0	0.000102081016093397	0	0.0000205789844779231
k__Bacteria | p__Actinobacteria | c__Actinobacteria | o__Corynebacteriales | f__Mycobacteriaceae | g__Mycobacterium	0	0.0000108011656617982	0.00000990106852331504	0.0000138614959326411	0.00000594064111398902	0	0	0.0000358234137986555	0.0000236723836203603	0.0000236723836203603	0.0000205789844779231	0
k__Bacteria | p__Firmicutes | c__Clostridia | o__Clostridiales | f__Lachnospiraceae | g__[Eubacterium] oxidoreducens group	0.0000158417096373041	0.0000108011656617982	0.00000198021370466301	0	0.00000990106852331504	0.00000198021370466301	0.0000325710817594916	0.0000288372918383631	0.00000685966149264104	0	0.000027671509941813	0.00000685966149264104
k__Bacteria | p__Proteobacteria | c__Gammaproteobacteria | o__Xanthomonadales | f__Xanthomonadaceae | g__Luteimonas	0.00000594064111398902	0	0	0.0000217823507512931	0.00000198021370466301	0.00000990106852331504	0.0000205789844779231	0	0	0.0000530944406163524	0.00000685966149264104	0.0000342983074632052
k__Bacteria | p__Proteobacteria | c__Gammaproteobacteria | o__Betaproteobacteriales | f__SC-I-84 | g__	0	0	0.00000396042740932601	0.0000178219233419671	0.000011881282227978	0.00000594064111398902	0	0	0.00000924956566976597	0.0000322410724187899	0.0000411579689558462	0.0000205789844779231
k__Bacteria | p__Proteobacteria | c__Gammaproteobacteria | o__Salinisphaerales | f__Solimonadaceae | g__Nevskia	0	0	0	0.0000336636329792711	0.00000198021370466301	0.00000396042740932601	0	0	0	0.000066795698618146	0.00000685966149264104	0.0000137193229852821
k__Bacteria | p__Firmicutes | c__Clostridia | o__Clostridiales | f__Ruminococcaceae | g__Ruminiclostridium 5	0.00000792085481865203	0.0000172818650588772	0.00000198021370466301	0	0.00000990106852331504	0.00000198021370466301	0.0000274386459705642	0.0000337577468865511	0.00000685966149264104	0	0.0000342983074632052	0.00000685966149264104
k__Bacteria | p__Firmicutes | c__Clostridia | o__Clostridiales | f__Ruminococcaceae | g__Phocea	0.0000257427781606191	0.0000129613987941579	0	0	0	0	0.0000586089734847355	0.0000429880965583866	0	0	0	0
k__Archaea | p__Thaumarchaeota | c__Nitrososphaeria | o__Nitrososphaerales | f__Nitrososphaeraceae | g__Candidatus Nitrocosmicus	0	0	0.0000376240603885971	0	0	0	0	0	0.000067559830609478	0	0	0
k__Bacteria | p__Actinobacteria | c__Actinobacteria | o__Micrococcales | f__Micrococcaceae | g__Micrococcus	0.00000594064111398902	0	0.00000198021370466301	0.00000396042740932601	0	0.0000257427781606191	0.0000205789844779231	0	0.00000685966149264104	0.0000137193229852821	0	0.0000698020543126554
k__Bacteria | p__Bacteroidetes | c__Bacteroidia | o__Bacteroidales | f__Prevotellaceae | g__Prevotellaceae UCG-003	0.00000198021370466301	0	0	0.0000356438466839341	0	0	0.00000685966149264104	0	0	0.000116191628741126	0	0
k__Bacteria | p__Actinobacteria | c__Coriobacteriia | o__Coriobacteriales | f__Eggerthellaceae | g__Asaccharobacter	0.0000356438466839341	0	0	0	0	0	0.0000886222313772394	0	0	0	0	0
k__Bacteria | p__Proteobacteria | c__Alphaproteobacteria | o__Rhodobacterales | f__Rhodobacteraceae | g__Paracoccus	0	0.00000216023313235964	0	0.0000178219233419671	0.00000792085481865203	0.00000594064111398902	0	0.00000716468275973109	0	0.000054682067942992	0.0000274386459705642	0.0000205789844779231
k__Bacteria | p__Firmicutes | c__Clostridia | o__Clostridiales | f__Ruminococcaceae | g__Angelakisella	0.0000316834192746081	0	0	0	0	0.00000198021370466301	0.0000767212304219422	0	0	0	0	0.00000685966149264104
k__Bacteria | p__Proteobacteria | c__Alphaproteobacteria | o__Rhizobiales | f__Rhizobiaceae | g__Allorhizobium-Neorhizobium-Pararhizobium-Rhizobium	0	0	0	0.0000198021370466301	0.00000594064111398902	0.00000792085481865203	0	0	0	0.0000439719332164561	0.0000205789844779231	0.0000274386459705642
k__Bacteria | p__Proteobacteria | c__Alphaproteobacteria | o__Rhizobiales | f__Xanthobacteraceae | g__	0	0	0.00000594064111398902	0	0.00000792085481865203	0.0000198021370466301	0	0	0.0000205789844779231	0	0.0000274386459705642	0.0000614939619516066
k__Bacteria | p__Proteobacteria | c__Gammaproteobacteria | o__Pasteurellales | f__Pasteurellaceae | g__Actinobacillus	0	0.0000129613987941579	0.0000178219233419671	0	0	0.00000198021370466301	0	0.0000429880965583866	0.0000617369534337694	0	0	0.00000685966149264104
k__Archaea | p__Nanoarchaeaeota | c__Woesearchaeia | o__ | f__ | g__	0.0000316834192746081	0	0	0	0	0	0.0000659254641699936	0	0	0	0	0
k__Bacteria | p__Actinobacteria | c__Actinobacteria | o__Micrococcales | f__Promicromonosporaceae | g__Cellulosimicrobium	0	0	0.00000198021370466301	0.0000158417096373041	0	0.0000138614959326411	0	0	0.00000685966149264104	0.0000383606152109711	0	0.0000480176304484873
k__Bacteria | p__Proteobacteria | c__Gammaproteobacteria | o__Xanthomonadales | f__Rhodanobacteraceae | g__Chujaibacter	0	0	0.0000316834192746081	0	0	0	0	0	0.0000799967123570252	0	0	0
k__Bacteria | p__Firmicutes | c__Clostridia | o__Clostridiales | f__Peptostreptococcaceae | g__Paraclostridium	0.00000990106852331504	0	0	0.0000198021370466301	0	0	0.0000342983074632052	0	0	0.0000685966149264104	0	0
k__Bacteria | p__Proteobacteria | c__Gammaproteobacteria | o__Betaproteobacteriales | f__Burkholderiaceae | g__Corticibacter	0.0000297032055699451	0	0	0	0	0	0.000102894922389616	0	0	0	0	0
k__Bacteria | p__Proteobacteria | c__Gammaproteobacteria | o__Betaproteobacteriales | f__Burkholderiaceae | g__Variovorax	0	0	0.0000297032055699451	0	0	0	0	0	0.0000574293011345909	0	0	0
k__Bacteria | p__Actinobacteria | c__Actinobacteria | o__Micrococcales | f__Micrococcaceae | g__Pseudarthrobacter	0	0	0.0000297032055699451	0	0	0	0	0	0.0000710171508610809	0	0	0
k__Bacteria | p__Chloroflexi | c__Anaerolineae | o__SBR1031 | f__ | g__	0	0	0	0.0000297032055699451	0	0	0	0	0	0.0000476599522435322	0	0
k__Bacteria | p__Firmicutes | c__Clostridia | o__Clostridiales | f__Ruminococcaceae | g__Hydrogenoanaerobacterium	0.0000138614959326411	0.0000151216319265175	0	0	0	0	0.0000480176304484873	0.0000340605130095759	0	0	0	0
k__Bacteria | p__Actinobacteria | c__Actinobacteria | o__Corynebacteriales | f__Corynebacteriaceae | g__Corynebacterium	0.0000158417096373041	0.00000648069939707893	0.00000594064111398902	0	0	0	0.0000421845098780312	0.0000214940482791933	0.0000205789844779231	0	0	0
k__Bacteria | p__Proteobacteria | c__Gammaproteobacteria | o__Cardiobacteriales | f__Cardiobacteriaceae | g__Cardiobacterium	0	0.00000216023313235964	0	0.00000396042740932601	0.00000594064111398902	0.0000158417096373041	0	0.00000716468275973109	0	0.00000924956566976597	0.0000205789844779231	0.0000292496948837613
k__Bacteria | p__Firmicutes | c__Clostridia | o__Clostridiales | f__Family XI | g__Parvimonas	0.0000198021370466301	0	0.00000396042740932601	0	0	0.00000396042740932601	0.0000685966149264104	0	0.0000137193229852821	0	0	0.0000137193229852821
k__Bacteria | p__Actinobacteria | c__Actinobacteria | o__Corynebacteriales | f__Nocardiaceae | g__Rhodococcus	0	0	0.00000594064111398902	0.0000138614959326411	0.00000198021370466301	0.00000594064111398902	0	0	0.0000205789844779231	0.0000327674920728667	0.00000685966149264104	0.0000205789844779231
k__Bacteria | p__Firmicutes | c__Clostridia | o__Clostridiales | f__Ruminococcaceae | g__Ruminococcaceae UCG-010	0	0	0	0	0.0000158417096373041	0.000011881282227978	0	0	0	0	0.0000325710817594916	0.0000411579689558462
k__Bacteria | p__Cyanobacteria | c__Melainabacteria | o__Obscuribacterales | f__ | g__	0	0	0	0.0000237625644559561	0	0.00000198021370466301	0	0	0	0.0000405295661156496	0	0.00000685966149264104
k__Bacteria | p__Firmicutes | c__Clostridia | o__Clostridiales | f__Clostridiaceae 1 | g__Candidatus Arthromitus	0.0000178219233419671	0	0	0	0.00000792085481865203	0	0.0000617369534337694	0	0	0	0.0000274386459705642	0
k__Bacteria | p__Firmicutes | c__Bacilli | o__Bacillales | f__Planococcaceae | g__Rummeliibacillus	0	0.0000151216319265175	0	0	0	0.00000990106852331504	0	0.0000501527793181177	0	0	0	0.0000342983074632052
k__Bacteria | p__Acidobacteria | c__Acidobacteriia | o__Acidobacteriales | f__ | g__	0	0	0	0.0000138614959326411	0	0.00000990106852331504	0	0	0	0.000027671509941813	0	0.0000342983074632052
k__Bacteria | p__Actinobacteria | c__Thermoleophilia | o__Gaiellales | f__ | g__	0	0	0.00000792085481865203	0.00000792085481865203	0	0.00000792085481865203	0	0	0.0000184991313395319	0.0000274386459705642	0	0.0000210922549390156
k__Bacteria | p__Firmicutes | c__Clostridia | o__Clostridiales | f__Family XIII | g__	0.0000178219233419671	0.00000216023313235964	0	0.00000198021370466301	0	0	0.000054682067942992	0.00000716468275973109	0	0.00000685966149264104	0	0
k__Bacteria | p__Firmicutes | c__Bacilli | o__Bacillales | f__Staphylococcaceae | g__Macrococcus	0	0	0	0	0.000011881282227978	0.00000990106852331504	0	0	0	0	0.0000411579689558462	0.0000342983074632052
k__Bacteria | p__Firmicutes | c__Clostridia | o__Clostridiales | f__Lachnospiraceae | g__[Eubacterium] ruminantium group	0	0	0	0.0000217823507512931	0	0	0	0	0	0.0000754562764190514	0	0
k__Bacteria | p__Firmicutes | c__Clostridia | o__Clostridiales | f__Ruminococcaceae | g__Subdoligranulum	0	0	0	0	0.00000594064111398902	0.0000158417096373041	0	0	0	0	0.0000205789844779231	0.0000421845098780312
k__Bacteria | p__Proteobacteria | c__Gammaproteobacteria | o__Enterobacteriales | f__Enterobacteriaceae | g__Buttiauxella	0	0	0.0000217823507512931	0	0	0	0	0	0.0000754562764190514	0	0	0
k__Bacteria | p__Proteobacteria | c__Gammaproteobacteria | o__Enterobacteriales | f__Enterobacteriaceae | g__Proteus	0.000011881282227978	0	0	0	0.00000792085481865203	0.00000198021370466301	0.0000343606114336536	0	0	0	0.0000274386459705642	0.00000685966149264104
k__Bacteria | p__Firmicutes | c__Bacilli | o__Bacillales | f__Planococcaceae | g__Lysinibacillus	0.0000198021370466301	0	0	0.00000198021370466301	0	0	0.0000390239603117338	0	0	0.00000685966149264104	0	0
k__Bacteria | p__Firmicutes | c__Clostridia | o__Clostridiales | f__Clostridiales vadinBB60 group | g__	0	0	0	0.00000396042740932601	0.0000178219233419671	0	0	0	0	0.0000137193229852821	0.0000419302308290795	0
k__Bacteria | p__Proteobacteria | c__Gammaproteobacteria | o__Pasteurellales | f__Pasteurellaceae | g__Mannheimia	0.0000178219233419671	0	0	0.00000396042740932601	0	0	0.0000617369534337694	0	0	0.0000137193229852821	0	0
k__Bacteria | p__Firmicutes | c__Bacilli | o__Bacillales | f__Listeriaceae | g__Listeria	0	0	0	0.0000198021370466301	0	0	0	0	0	0.0000685966149264104	0	0
k__Bacteria | p__Firmicutes | c__Clostridia | o__Clostridiales | f__Family XIII | g__S5-A14a	0.0000198021370466301	0	0	0	0	0	0.0000504928020549814	0	0	0	0	0
k__Bacteria | p__Firmicutes | c__Clostridia | o__Clostridiales | f__Lachnospiraceae | g__A2	0	0	0.0000198021370466301	0	0	0	0	0	0.0000685966149264104	0	0	0
k__Bacteria | p__Firmicutes | c__Erysipelotrichia | o__Erysipelotrichales | f__Erysipelotrichaceae | g__[Anaerorhabdus] furcosa group	0.0000138614959326411	0	0.00000594064111398902	0	0	0	0.0000480176304484873	0	0.0000205789844779231	0	0	0
k__Bacteria | p__Proteobacteria | c__Deltaproteobacteria | o__Desulfovibrionales | f__Desulfomicrobiaceae | g__Desulfomicrobium	0.0000138614959326411	0	0	0.00000594064111398902	0	0	0.0000480176304484873	0	0	0.0000205789844779231	0	0
k__Bacteria | p__Bacteroidetes | c__Bacteroidia | o__Chitinophagales | f__Chitinophagaceae | g__	0	0	0.00000198021370466301	0.00000198021370466301	0.0000158417096373041	0	0	0	0.00000685966149264104	0.00000685966149264104	0.0000548772919411283	0
k__Bacteria | p__Chloroflexi | c__TK10 | o__ | f__ | g__	0	0	0.0000198021370466301	0	0	0	0	0	0.0000427886147555317	0	0	0
k__Bacteria | p__Firmicutes | c__Clostridia | o__Clostridiales | f__Family XI | g__Ezakiella	0	0	0.00000990106852331504	0.00000990106852331504	0	0	0	0	0.0000342983074632052	0.0000188427978304484	0	0
k__Bacteria | p__Proteobacteria | c__Alphaproteobacteria | o__Caulobacterales | f__Caulobacteraceae | g__Asticcacaulis	0	0	0	0.0000158417096373041	0	0.00000396042740932601	0	0	0	0.0000325710817594916	0	0.0000137193229852821
k__Bacteria | p__Proteobacteria | c__Alphaproteobacteria | o__Reyranellales | f__Reyranellaceae | g__Reyranella	0	0	0	0	0	0.0000198021370466301	0	0	0	0	0	0.0000614939619516066
k__Bacteria | p__Proteobacteria | c__Gammaproteobacteria | o__Oceanospirillales | f__Halomonadaceae | g__Halomonas	0	0	0	0.0000198021370466301	0	0	0	0	0	0.0000390239603117338	0	0
k__Bacteria | p__Acidobacteria | c__Subgroup 6 | o__ | f__ | g__	0	0	0.00000594064111398902	0.000011881282227978	0	0	0	0	0.0000205789844779231	0.0000295407437924131	0	0
k__Bacteria | p__Actinobacteria | c__Coriobacteriia | o__Coriobacteriales | f__Eggerthellaceae | g__Denitrobacterium	0.0000178219233419671	0	0	0	0	0	0.0000419302308290795	0	0	0	0	0
k__Bacteria | p__Bacteroidetes | c__Bacteroidia | o__Bacteroidales | f__Prevotellaceae | g__Prevotellaceae UCG-004	0	0	0.00000990106852331504	0.00000792085481865203	0	0	0	0	0.0000236723836203603	0.0000274386459705642	0	0
k__Bacteria | p__Firmicutes | c__Bacilli | o__Lactobacillales | f__Carnobacteriaceae | g__Granulicatella	0	0	0	0.0000178219233419671	0	0	0	0	0	0.0000419302308290795	0	0
k__Bacteria | p__Kiritimatiellaeota | c__Kiritimatiellae | o__WCHB1-41 | f__ | g__	0	0	0	0.0000178219233419671	0	0	0	0	0	0.0000380808112189638	0	0
k__Bacteria | p__Proteobacteria | c__Alphaproteobacteria | o__ | f__ | g__	0.00000198021370466301	0	0	0.000011881282227978	0.00000396042740932601	0	0.00000685966149264104	0	0	0.0000277486970092979	0.0000137193229852821	0
k__Bacteria | p__Proteobacteria | c__Alphaproteobacteria | o__Sphingomonadales | f__Sphingomonadaceae | g__Altererythrobacter	0.00000792085481865203	0	0	0.00000990106852331504	0	0	0.0000210922549390156	0	0	0.0000188427978304484	0	0
k__Bacteria | p__Proteobacteria | c__Gammaproteobacteria | o__Betaproteobacteriales | f__Nitrosomonadaceae | g__MND1	0	0	0	0.0000158417096373041	0	0.00000198021370466301	0	0	0	0.0000383606152109711	0	0.00000685966149264104
k__Bacteria | p__Firmicutes | c__Clostridia | o__Clostridiales | f__Christensenellaceae | g__Catabacter	0	0.0000172818650588772	0	0	0	0	0	0.0000573174620778488	0	0	0	0
k__Bacteria | p__Actinobacteria | c__Actinobacteria | o__Micrococcales | f__Microbacteriaceae | g__	0	0	0.0000158417096373041	0	0	0	0	0	0.0000548772919411283	0	0	0
k__Bacteria | p__Actinobacteria | c__Actinobacteria | o__Micrococcales | f__Micrococcaceae | g__Kocuria	0	0	0	0.00000594064111398902	0.00000990106852331504	0	0	0	0	0.0000205789844779231	0.0000342983074632052	0
k__Bacteria | p__Actinobacteria | c__Actinobacteria | o__Propionibacteriales | f__Nocardioidaceae | g__Nocardioides	0	0	0.00000396042740932601	0.00000396042740932601	0.00000792085481865203	0	0	0	0.0000137193229852821	0.0000137193229852821	0.0000274386459705642	0
k__Bacteria | p__Actinobacteria | c__Thermoleophilia | o__Solirubrobacterales | f__Solirubrobacteraceae | g__Parviterribacter	0	0	0	0.0000158417096373041	0	0	0	0	0	0.0000383606152109711	0	0
k__Bacteria | p__Firmicutes | c__Bacilli | o__Bacillales | f__Planococcaceae | g__Chryseomicrobium	0	0	0	0	0.00000990106852331504	0.00000594064111398902	0	0	0	0	0.0000342983074632052	0.0000205789844779231
k__Bacteria | p__Firmicutes | c__Bacilli | o__Lactobacillales | f__ | g__	0.00000792085481865203	0	0	0.00000594064111398902	0.00000198021370466301	0	0.0000274386459705642	0	0	0.0000147703718962066	0.00000685966149264104	0
k__Bacteria | p__Firmicutes | c__Bacilli | o__Lactobacillales | f__Enterococcaceae | g__	0	0	0	0	0	0.0000158417096373041	0	0	0	0	0	0.0000548772919411283
k__Bacteria | p__Firmicutes | c__Bacilli | o__Lactobacillales | f__Streptococcaceae | g__Lactococcus	0	0	0	0	0	0.0000158417096373041	0	0	0	0	0	0.0000548772919411283
k__Bacteria | p__Firmicutes | c__Clostridia | o__Clostridiales | f__Eubacteriaceae | g__Anaerofustis	0.000011881282227978	0	0.00000396042740932601	0	0	0	0.0000343606114336536	0	0.0000137193229852821	0	0	0
k__Bacteria | p__Proteobacteria | c__Alphaproteobacteria | o__Acetobacterales | f__Acetobacteraceae | g__Craurococcus	0.00000198021370466301	0	0	0.00000198021370466301	0	0.000011881282227978	0.00000685966149264104	0	0	0.00000685966149264104	0	0.0000411579689558462
k__Bacteria | p__Proteobacteria | c__Alphaproteobacteria | o__Rhizobiales | f__Beijerinckiaceae | g__Chelatococcus	0.00000396042740932601	0	0	0.000011881282227978	0	0	0.0000137193229852821	0	0	0.0000295407437924131	0	0
k__Bacteria | p__Proteobacteria | c__Alphaproteobacteria | o__Sphingomonadales | f__Sphingomonadaceae | g__Sphingopyxis	0	0	0	0.0000158417096373041	0	0	0	0	0	0.0000548772919411283	0	0
k__Bacteria | p__Proteobacteria | c__Alphaproteobacteria | o__Sphingomonadales | f__Sphingomonadaceae | g__Sphingosinicella	0	0	0.0000158417096373041	0	0	0	0	0	0.0000548772919411283	0	0	0
k__Bacteria | p__Proteobacteria | c__Gammaproteobacteria | o__Pseudomonadales | f__Moraxellaceae | g__	0	0	0	0.0000158417096373041	0	0	0	0	0	0.0000383606152109711	0	0
k__Bacteria | p__Bacteroidetes | c__Bacteroidia | o__Bacteroidales | f__Prevotellaceae | g__Prevotella 6	0.00000198021370466301	0.00000648069939707893	0	0.00000594064111398902	0	0	0.00000685966149264104	0.0000214940482791933	0	0.0000205789844779231	0	0
k__Bacteria | p__Proteobacteria | c__Gammaproteobacteria | o__Pseudomonadales | f__Moraxellaceae | g__Enhydrobacter	0	0.00000432046626471929	0.00000396042740932601	0	0.00000594064111398902	0	0	0.0000143293655194622	0.0000137193229852821	0	0.0000205789844779231	0
k__Archaea | p__Thaumarchaeota | c__Nitrososphaeria | o__Nitrosopumilales | f__Nitrosopumilaceae | g__Candidatus Nitrosotenuis	0	0	0.00000990106852331504	0	0	0.00000396042740932601	0	0	0.0000342983074632052	0	0	0.0000137193229852821
k__Bacteria | p__Actinobacteria | c__Coriobacteriia | o__Coriobacteriales | f__Atopobiaceae | g__Coriobacteriaceae UCG-002	0.00000396042740932601	0	0	0	0.00000990106852331504	0	0.0000137193229852821	0	0	0	0.0000342983074632052	0
k__Bacteria | p__Chloroflexi | c__AD3 | o__ | f__ | g__	0	0	0.00000990106852331504	0	0	0.00000396042740932601	0	0	0.0000342983074632052	0	0	0.0000137193229852821
k__Bacteria | p__Firmicutes | c__Clostridia | o__Clostridiales | f__Lachnospiraceae | g__Lachnospiraceae AC2044 group	0	0	0	0.0000138614959326411	0	0	0	0	0	0.0000480176304484873	0	0
k__Bacteria | p__Firmicutes | c__Clostridia | o__Clostridiales | f__Ruminococcaceae | g__Ruminococcaceae UCG-003	0	0	0	0.00000990106852331504	0	0.00000396042740932601	0	0	0	0.0000342983074632052	0	0.0000137193229852821
k__Bacteria | p__Firmicutes | c__Erysipelotrichia | o__Erysipelotrichales | f__Erysipelotrichaceae | g__Erysipelotrichaceae UCG-004	0.0000138614959326411	0	0	0	0	0	0.0000357636582711519	0	0	0	0	0
k__Bacteria | p__Fusobacteria | c__Fusobacteriia | o__Fusobacteriales | f__Leptotrichiaceae | g__Streptobacillus	0.0000138614959326411	0	0	0	0	0	0.0000480176304484873	0	0	0	0	0
k__Bacteria | p__Proteobacteria | c__Gammaproteobacteria | o__Betaproteobacteriales | f__Rhodocyclaceae | g__Propionivibrio	0.0000138614959326411	0	0	0	0	0	0.0000480176304484873	0	0	0	0	0
k__Bacteria | p__Actinobacteria | c__Actinobacteria | o__Catenulisporales | f__Actinospicaceae | g__Actinospica	0	0	0	0.00000594064111398902	0.00000792085481865203	0	0	0	0	0.0000205789844779231	0.0000184991313395319	0
k__Bacteria | p__Firmicutes | c__Clostridia | o__Clostridiales | f__Lachnospiraceae | g__Johnsonella	0.00000594064111398902	0	0.00000594064111398902	0.00000198021370466301	0	0	0.0000205789844779231	0	0.0000205789844779231	0.00000685966149264104	0	0
k__Bacteria | p__Proteobacteria | c__Alphaproteobacteria | o__Acetobacterales | f__Acetobacteraceae | g__Roseomonas	0	0	0	0.00000792085481865203	0.00000594064111398902	0	0	0	0	0.0000274386459705642	0.0000205789844779231	0
k__Bacteria | p__Proteobacteria | c__Alphaproteobacteria | o__Rhizobiales | f__Rhizobiaceae | g__Chelativorans	0	0	0	0.00000990106852331504	0.00000396042740932601	0	0	0	0	0.000027671509941813	0.0000137193229852821	0
k__Bacteria | p__Proteobacteria | c__Alphaproteobacteria | o__Rhodobacterales | f__Rhodobacteraceae | g__	0	0	0	0	0.00000594064111398902	0.00000792085481865203	0	0	0	0	0.0000147703718962066	0.0000274386459705642
k__Bacteria | p__Proteobacteria | c__Gammaproteobacteria | o__Pseudomonadales | f__Pseudomonadaceae | g__Azomonas	0	0.0000129613987941579	0	0	0	0	0	0.0000429880965583866	0	0	0	0
k__Bacteria | p__Actinobacteria | c__Coriobacteriia | o__Coriobacteriales | f__Atopobiaceae | g__	0.00000198021370466301	0.00000864093252943858	0	0	0.00000198021370466301	0	0.00000685966149264104	0.0000286587310389244	0	0	0.00000685966149264104	0
k__Bacteria | p__Proteobacteria | c__Gammaproteobacteria | o__Aeromonadales | f__Succinivibrionaceae | g__	0	0.00000432046626471929	0	0.00000594064111398902	0.00000198021370466301	0	0	0.0000143293655194622	0	0.0000147703718962066	0.00000685966149264104	0
k__Archaea | p__Euryarchaeota | c__Methanobacteria | o__Methanobacteriales | f__Methanobacteriaceae | g__Methanosphaera	0	0	0	0.000011881282227978	0	0	0	0	0	0.0000343606114336536	0	0
k__Archaea | p__Euryarchaeota | c__Thermoplasmata | o__ | f__ | g__	0	0	0	0.000011881282227978	0	0	0	0	0	0.0000295407437924131	0	0
k__Bacteria | p__Actinobacteria | c__Actinobacteria | o__Actinomycetales | f__Actinomycetaceae | g__Mobiluncus	0	0	0	0.000011881282227978	0	0	0	0	0	0.0000277486970092979	0	0
k__Bacteria | p__Actinobacteria | c__Actinobacteria | o__Frankiales | f__Acidothermaceae | g__Acidothermus	0	0	0	0.00000594064111398902	0.00000594064111398902	0	0	0	0	0.0000205789844779231	0.0000205789844779231	0
k__Bacteria | p__Actinobacteria | c__Actinobacteria | o__Micrococcales | f__Intrasporangiaceae | g__Terrabacter	0	0	0.000011881282227978	0	0	0	0	0	0.0000411579689558462	0	0	0
k__Bacteria | p__Actinobacteria | c__Actinobacteria | o__Micromonosporales | f__Micromonosporaceae | g__Micromonospora	0	0	0	0.000011881282227978	0	0	0	0	0	0.0000411579689558462	0	0
k__Bacteria | p__Armatimonadetes | c__Fimbriimonadia | o__Fimbriimonadales | f__Fimbriimonadaceae | g__	0	0	0.00000396042740932601	0.00000396042740932601	0.00000396042740932601	0	0	0	0.0000137193229852821	0.0000137193229852821	0.0000137193229852821	0
k__Bacteria | p__Firmicutes | c__Clostridia | o__Clostridiales | f__Clostridiaceae 1 | g__	0	0	0.00000396042740932601	0.00000198021370466301	0	0.00000594064111398902	0	0	0.0000137193229852821	0.00000685966149264104	0	0.0000205789844779231
k__Bacteria | p__Firmicutes | c__Clostridia | o__Clostridiales | f__Family XIII | g__Mogibacterium	0.00000396042740932601	0	0	0	0	0.00000792085481865203	0.0000137193229852821	0	0	0	0	0.0000274386459705642
k__Bacteria | p__Firmicutes | c__Clostridia | o__Clostridiales | f__Lachnospiraceae | g__Moryella	0	0	0	0	0.000011881282227978	0	0	0	0	0	0.0000411579689558462	0
k__Bacteria | p__Firmicutes | c__Clostridia | o__Clostridiales | f__Lachnospiraceae | g__[Eubacterium] xylanophilum group	0	0	0.00000792085481865203	0.00000396042740932601	0	0	0	0	0.0000274386459705642	0.0000137193229852821	0	0
k__Bacteria | p__Firmicutes | c__Clostridia | o__Clostridiales | f__Ruminococcaceae | g__Ruminococcaceae UCG-002	0	0	0	0.00000594064111398902	0	0.00000594064111398902	0	0	0	0.0000205789844779231	0	0.0000205789844779231
k__Bacteria | p__Fusobacteria | c__Fusobacteriia | o__Fusobacteriales | f__Fusobacteriaceae | g__	0	0	0	0	0.000011881282227978	0	0	0	0	0	0.0000295407437924131	0
k__Bacteria | p__Proteobacteria | c__Alphaproteobacteria | o__Micavibrionales | f__Micavibrionaceae | g__	0	0	0	0.000011881282227978	0	0	0	0	0	0.0000411579689558462	0	0
k__Bacteria | p__Proteobacteria | c__Alphaproteobacteria | o__Rhizobiales | f__Xanthobacteraceae | g__Pseudolabrys	0	0	0	0.00000990106852331504	0	0.00000198021370466301	0	0	0	0.0000236723836203603	0	0.00000685966149264104
k__Bacteria | p__Proteobacteria | c__Gammaproteobacteria | o__Alteromonadales | f__Shewanellaceae | g__Shewanella	0	0.0000108011656617982	0	0	0	0	0	0.0000358234137986555	0	0	0	0
k__Bacteria | p__Bacteroidetes | c__Bacteroidia | o__Bacteroidales | f__Prevotellaceae | g__Prevotella 2	0	0.00000216023313235964	0	0.00000792085481865203	0	0	0	0.00000716468275973109	0	0.0000274386459705642	0	0
k__Bacteria | p__Actinobacteria | c__Actinobacteria | o__Micrococcales | f__Microbacteriaceae | g__Leucobacter	0.00000990106852331504	0	0	0	0	0	0.0000342983074632052	0	0	0	0	0
k__Bacteria | p__Actinobacteria | c__Actinobacteria | o__Pseudonocardiales | f__Pseudonocardiaceae | g__Pseudonocardia	0	0	0	0.00000990106852331504	0	0	0	0	0	0.0000342983074632052	0	0
k__Bacteria | p__Bacteroidetes | c__Bacteroidia | o__Sphingobacteriales | f__Sphingobacteriaceae | g__Pedobacter	0	0	0	0	0.00000990106852331504	0	0	0	0	0	0.0000342983074632052	0
k__Bacteria | p__Firmicutes | c__Clostridia | o__Clostridiales | f__Lachnospiraceae | g__Lachnospiraceae UCG-001	0.00000990106852331504	0	0	0	0	0	0.0000342983074632052	0	0	0	0	0
k__Bacteria | p__Proteobacteria | c__Alphaproteobacteria | o__Micropepsales | f__Micropepsaceae | g__	0	0	0	0	0.00000990106852331504	0	0	0	0	0	0.0000342983074632052	0
k__Bacteria | p__Proteobacteria | c__Gammaproteobacteria | o__Enterobacteriales | f__Enterobacteriaceae | g__Pantoea	0	0	0	0	0	0.00000990106852331504	0	0	0	0	0	0.0000342983074632052
k__Bacteria | p__Synergistetes | c__Synergistia | o__Synergistales | f__Synergistaceae | g__Fretibacterium	0.00000990106852331504	0	0	0	0	0	0.0000342983074632052	0	0	0	0	0
k__Bacteria | p__Tenericutes | c__Mollicutes | o__Mycoplasmatales | f__Mycoplasmataceae | g__Candidatus Lumbricincola	0	0	0	0	0	0.00000990106852331504	0	0	0	0	0	0.0000342983074632052
k__Bacteria | p__Bacteroidetes | c__Bacteroidia | o__Flavobacteriales | f__Weeksellaceae | g__Bergeyella	0.00000198021370466301	0	0	0.00000396042740932601	0	0.00000396042740932601	0.00000685966149264104	0	0	0.00000924956566976597	0	0.0000137193229852821
k__Bacteria | p__Firmicutes | c__Bacilli | o__ | f__ | g__	0	0	0.00000198021370466301	0.00000396042740932601	0.00000396042740932601	0	0	0	0.00000685966149264104	0.0000137193229852821	0.0000137193229852821	0
k__Bacteria | p__Firmicutes | c__Clostridia | o__Clostridiales | f__Family XI | g__Anaerococcus	0.00000396042740932601	0	0	0.00000198021370466301	0	0.00000396042740932601	0.0000137193229852821	0	0	0.00000685966149264104	0	0.0000137193229852821
k__Bacteria | p__Proteobacteria | c__Alphaproteobacteria | o__Rhizobiales | f__Xanthobacteraceae | g__Rhodopseudomonas	0	0	0.00000396042740932601	0	0	0.00000594064111398902	0	0	0.0000137193229852821	0	0	0.0000205789844779231
k__Bacteria | p__Proteobacteria | c__Gammaproteobacteria | o__Xanthomonadales | f__Xanthomonadaceae | g__Arenimonas	0	0	0	0.00000990106852331504	0	0	0	0	0	0.0000188427978304484	0	0
k__Bacteria | p__Proteobacteria | c__Gammaproteobacteria | o__Xanthomonadales | f__Xanthomonadaceae | g__Lysobacter	0	0	0	0.00000594064111398902	0	0.00000396042740932601	0	0	0	0.0000205789844779231	0	0.0000137193229852821
k__Bacteria | p__Gemmatimonadetes | c__BD2-11 terrestrial group | o__ | f__ | g__	0	0.00000864093252943858	0	0	0	0	0	0.0000286587310389244	0	0	0	0
k__Bacteria | p__Proteobacteria | c__Deltaproteobacteria | o__Myxococcales | f__Haliangiaceae | g__Haliangium	0	0.00000864093252943858	0	0	0	0	0	0.0000286587310389244	0	0	0	0
k__Bacteria | p__FBP | c__ | o__ | f__ | g__	0	0.00000648069939707893	0	0	0.00000198021370466301	0	0	0.0000214940482791933	0	0	0.00000685966149264104	0
k__Bacteria | p__Acidobacteria | c__Acidobacteriia | o__Acidobacteriales | f__Koribacteraceae | g__Candidatus Koribacter	0	0	0.00000792085481865203	0	0	0	0	0	0.0000274386459705642	0	0	0
k__Bacteria | p__Actinobacteria | c__Actinobacteria | o__Frankiales | f__Sporichthyaceae | g__	0	0	0	0	0.00000792085481865203	0	0	0	0	0	0.0000274386459705642	0
k__Bacteria | p__Actinobacteria | c__Actinobacteria | o__Micrococcales | f__ | g__	0	0	0	0	0	0.00000792085481865203	0	0	0	0	0	0.0000274386459705642
k__Bacteria | p__Actinobacteria | c__Actinobacteria | o__Micrococcales | f__Brevibacteriaceae | g__Brevibacterium	0	0	0	0.00000792085481865203	0	0	0	0	0	0.0000184991313395319	0	0
k__Bacteria | p__Actinobacteria | c__Actinobacteria | o__Micrococcales | f__Intrasporangiaceae | g__	0	0	0	0.00000792085481865203	0	0	0	0	0	0.0000274386459705642	0	0
k__Bacteria | p__Firmicutes | c__Bacilli | o__Bacillales | f__Paenibacillaceae | g__Brevibacillus	0	0	0.00000792085481865203	0	0	0	0	0	0.0000274386459705642	0	0	0
k__Bacteria | p__Firmicutes | c__Bacilli | o__Bacillales | f__Paenibacillaceae | g__Paenibacillus	0	0	0.00000594064111398902	0.00000198021370466301	0	0	0	0	0.0000205789844779231	0.00000685966149264104	0	0
k__Bacteria | p__Firmicutes | c__Clostridia | o__Clostridiales | f__Christensenellaceae | g__	0	0	0	0.00000792085481865203	0	0	0	0	0	0.0000274386459705642	0	0
k__Bacteria | p__Firmicutes | c__Clostridia | o__Clostridiales | f__Lachnospiraceae | g__Lachnoanaerobaculum	0	0	0	0	0.00000792085481865203	0	0	0	0	0	0.0000274386459705642	0
k__Bacteria | p__Latescibacteria | c__ | o__ | f__ | g__	0	0	0	0.00000792085481865203	0	0	0	0	0	0.0000274386459705642	0	0
k__Bacteria | p__Patescibacteria | c__Saccharimonadia | o__Saccharimonadales | f__Saccharimonadaceae | g__TM7 phylum sp. oral clone DR034	0	0	0.00000792085481865203	0	0	0	0	0	0.0000274386459705642	0	0	0
k__Bacteria | p__Patescibacteria | c__Saccharimonadia | o__Saccharimonadales | f__TM7 phylum sp. oral clone FR058 | g__TM7 phylum sp. oral clone FR058	0	0	0	0.00000792085481865203	0	0	0	0	0	0.0000274386459705642	0	0
k__Bacteria | p__Proteobacteria | c__Alphaproteobacteria | o__Acetobacterales | f__Acetobacteraceae | g__	0	0	0	0.00000792085481865203	0	0	0	0	0	0.0000184991313395319	0	0
k__Bacteria | p__Proteobacteria | c__Alphaproteobacteria | o__Elsterales | f__ | g__	0	0	0.00000594064111398902	0.00000198021370466301	0	0	0	0	0.0000147703718962066	0.00000685966149264104	0	0
k__Bacteria | p__Proteobacteria | c__Alphaproteobacteria | o__Rhizobiales | f__Rhizobiaceae | g__Aminobacter	0	0	0	0.00000792085481865203	0	0	0	0	0	0.0000274386459705642	0	0
k__Bacteria | p__Proteobacteria | c__Alphaproteobacteria | o__Rhodobacterales | f__Rhodobacteraceae | g__Rubellimicrobium	0	0	0	0	0	0.00000792085481865203	0	0	0	0	0	0.0000274386459705642
k__Bacteria | p__Proteobacteria | c__Deltaproteobacteria | o__Desulfovibrionales | f__Desulfovibrionaceae | g__Bilophila	0	0	0	0.00000792085481865203	0	0	0	0	0	0.0000274386459705642	0	0
k__Bacteria | p__Proteobacteria | c__Deltaproteobacteria | o__NB1-j | f__ | g__	0	0	0	0.00000198021370466301	0.00000594064111398902	0	0	0	0	0.00000685966149264104	0.0000205789844779231	0
k__Bacteria | p__Proteobacteria | c__Gammaproteobacteria | o__Beggiatoales | f__Beggiatoaceae | g__	0	0	0.00000396042740932601	0.00000396042740932601	0	0	0	0	0.0000137193229852821	0.0000137193229852821	0	0
k__Bacteria | p__Proteobacteria | c__Gammaproteobacteria | o__Betaproteobacteriales | f__Burkholderiaceae | g__Pigmentiphaga	0.00000792085481865203	0	0	0	0	0	0.0000274386459705642	0	0	0	0	0
k__Bacteria | p__Proteobacteria | c__Gammaproteobacteria | o__Betaproteobacteriales | f__Neisseriaceae | g__Kingella	0	0	0	0	0.00000792085481865203	0	0	0	0	0	0.0000274386459705642	0
k__Bacteria | p__Proteobacteria | c__Gammaproteobacteria | o__Betaproteobacteriales | f__Nitrosomonadaceae | g__Ellin6067	0	0	0.00000396042740932601	0	0.00000396042740932601	0	0	0	0.0000137193229852821	0	0.0000137193229852821	0
k__Bacteria | p__Proteobacteria | c__Gammaproteobacteria | o__Gammaproteobacteria Incertae Sedis | f__ | g__Acidibacter	0	0	0	0.00000396042740932601	0	0.00000396042740932601	0	0	0	0.0000137193229852821	0	0.0000137193229852821
k__Bacteria | p__Proteobacteria | c__Gammaproteobacteria | o__Legionellales | f__Legionellaceae | g__Legionella	0	0	0	0	0.00000792085481865203	0	0	0	0	0	0.0000274386459705642	0
k__Bacteria | p__Proteobacteria | c__Gammaproteobacteria | o__Pseudomonadales | f__Moraxellaceae | g__Cavicella	0	0	0	0.00000792085481865203	0	0	0	0	0	0.0000274386459705642	0	0
k__Bacteria | p__Thermotogae | c__Thermotogae | o__Petrotogales | f__Petrotogaceae | g__Petrotoga	0	0	0	0	0	0.00000792085481865203	0	0	0	0	0	0.0000274386459705642
k__Archaea | p__Euryarchaeota | c__Methanobacteria | o__Methanobacteriales | f__Methanobacteriaceae | g__Methanobacterium	0.00000594064111398902	0	0	0	0	0	0.0000205789844779231	0	0	0	0	0
k__Archaea | p__Thaumarchaeota | c__Nitrososphaeria | o__Nitrosotaleales | f__Nitrosotaleaceae | g__Candidatus Nitrosotalea	0	0	0.00000594064111398902	0	0	0	0	0	0.0000205789844779231	0	0	0
k__Bacteria | p__Acidobacteria | c__Acidobacteriia | o__Acidobacteriales | f__Acidobacteriaceae (Subgroup 1) | g__	0	0	0	0.00000594064111398902	0	0	0	0	0	0.0000205789844779231	0	0
k__Bacteria | p__Acidobacteria | c__Acidobacteriia | o__Solibacterales | f__Solibacteraceae (Subgroup 3) | g__Bryobacter	0	0	0.00000594064111398902	0	0	0	0	0	0.0000205789844779231	0	0	0
k__Bacteria | p__Actinobacteria | c__Actinobacteria | o__Actinomycetales | f__Actinomycetaceae | g__Varibaculum	0	0	0	0	0	0.00000594064111398902	0	0	0	0	0	0.0000205789844779231
k__Bacteria | p__Actinobacteria | c__Actinobacteria | o__Kineosporiales | f__Kineosporiaceae | g__Quadrisphaera	0	0	0	0	0	0.00000594064111398902	0	0	0	0	0	0.0000205789844779231
k__Bacteria | p__Actinobacteria | c__Actinobacteria | o__Micrococcales | f__Micrococcaceae | g__Arthrobacter	0	0	0	0	0.00000594064111398902	0	0	0	0	0	0.0000147703718962066	0
k__Bacteria | p__Actinobacteria | c__Actinobacteria | o__Micromonosporales | f__Micromonosporaceae | g__	0	0	0	0.00000594064111398902	0	0	0	0	0	0.0000205789844779231	0	0
k__Bacteria | p__Actinobacteria | c__Actinobacteria | o__Propionibacteriales | f__Nocardioidaceae | g__Marmoricola	0	0	0.00000594064111398902	0	0	0	0	0	0.0000205789844779231	0	0	0
k__Bacteria | p__Actinobacteria | c__Actinobacteria | o__Streptomycetales | f__Streptomycetaceae | g__Streptacidiphilus	0	0	0	0	0.00000594064111398902	0	0	0	0	0	0.0000205789844779231	0
k__Bacteria | p__Actinobacteria | c__Thermoleophilia | o__Solirubrobacterales | f__Solirubrobacteraceae | g__Conexibacter	0	0	0	0.00000594064111398902	0	0	0	0	0	0.0000205789844779231	0	0
k__Bacteria | p__Armatimonadetes | c__Armatimonadia | o__Armatimonadales | f__Armatimonadaceae | g__Armatimonas	0	0	0	0	0.00000594064111398902	0	0	0	0	0	0.0000205789844779231	0
k__Bacteria | p__Bacteroidetes | c__Bacteroidia | o__Bacteroidales | f__Bacteroidales RF16 group | g__	0	0	0	0.00000594064111398902	0	0	0	0	0	0.0000205789844779231	0	0
k__Bacteria | p__Bacteroidetes | c__Bacteroidia | o__Flavobacteriales | f__Flavobacteriaceae | g__Capnocytophaga	0	0	0	0.00000198021370466301	0.00000396042740932601	0	0	0	0	0.00000685966149264104	0.0000137193229852821	0
k__Bacteria | p__Cloacimonetes | c__Cloacimonadia | o__MSBL2 | f__ | g__	0	0	0	0.00000594064111398902	0	0	0	0	0	0.0000205789844779231	0	0
k__Bacteria | p__Deinococcus-Thermus | c__Deinococci | o__Deinococcales | f__Deinococcaceae | g__Deinococcus	0	0	0	0.00000594064111398902	0	0	0	0	0	0.0000147703718962066	0	0
k__Bacteria | p__Firmicutes | c__Bacilli | o__Bacillales | f__Bacillaceae | g__	0	0	0	0.00000198021370466301	0.00000396042740932601	0	0	0	0	0.00000685966149264104	0.0000137193229852821	0
k__Bacteria | p__Firmicutes | c__Bacilli | o__Bacillales | f__Bacillaceae | g__Oceanobacillus	0	0	0	0.00000594064111398902	0	0	0	0	0	0.0000147703718962066	0	0
k__Bacteria | p__Firmicutes | c__Bacilli | o__Bacillales | f__Bacillaceae | g__Ornithinibacillus	0	0	0	0.00000594064111398902	0	0	0	0	0	0.0000205789844779231	0	0
k__Bacteria | p__Firmicutes | c__Bacilli | o__Bacillales | f__Bacillaceae | g__Terribacillus	0	0	0	0.00000594064111398902	0	0	0	0	0	0.0000205789844779231	0	0
k__Bacteria | p__Firmicutes | c__Clostridia | o__Clostridiales | f__Lachnospiraceae | g__Herbinix	0	0	0	0	0	0.00000594064111398902	0	0	0	0	0	0.0000205789844779231
k__Bacteria | p__Firmicutes | c__Clostridia | o__Clostridiales | f__Lachnospiraceae | g__Lachnospiraceae FCS020 group	0	0	0	0.00000594064111398902	0	0	0	0	0	0.0000205789844779231	0	0
k__Bacteria | p__Firmicutes | c__Clostridia | o__Clostridiales | f__Peptococcaceae | g__	0	0	0	0	0.00000594064111398902	0	0	0	0	0	0.0000205789844779231	0
k__Bacteria | p__Firmicutes | c__Clostridia | o__Clostridiales | f__Peptostreptococcaceae | g__Filifactor	0	0	0	0.00000594064111398902	0	0	0	0	0	0.0000205789844779231	0	0
k__Bacteria | p__Firmicutes | c__Negativicutes | o__Selenomonadales | f__Veillonellaceae | g__Dialister	0	0	0.00000594064111398902	0	0	0	0	0	0.0000205789844779231	0	0	0
k__Bacteria | p__Gemmatimonadetes | c__S0134 terrestrial group | o__ | f__ | g__	0	0	0	0	0.00000198021370466301	0.00000396042740932601	0	0	0	0	0.00000685966149264104	0.0000137193229852821
k__Bacteria | p__Planctomycetes | c__Planctomycetacia | o__Gemmatales | f__Gemmataceae | g__Fimbriiglobus	0	0	0.00000594064111398902	0	0	0	0	0	0.0000205789844779231	0	0	0
k__Bacteria | p__Planctomycetes | c__Planctomycetacia | o__Pirellulales | f__Pirellulaceae | g__	0	0	0	0	0	0.00000594064111398902	0	0	0	0	0	0.0000205789844779231
k__Bacteria | p__Proteobacteria | c__Alphaproteobacteria | o__Rhizobiales | f__Devosiaceae | g__Devosia	0	0	0	0.00000594064111398902	0	0	0	0	0	0.0000205789844779231	0	0
k__Bacteria | p__Proteobacteria | c__Alphaproteobacteria | o__Rhizobiales | f__Hyphomicrobiaceae | g__Hyphomicrobium	0	0	0	0	0	0.00000594064111398902	0	0	0	0	0	0.0000205789844779231
k__Bacteria | p__Proteobacteria | c__Alphaproteobacteria | o__Sphingomonadales | f__Sphingomonadaceae | g__Sphingoaurantiacus	0	0	0.00000594064111398902	0	0	0	0	0	0.0000205789844779231	0	0	0
k__Bacteria | p__Proteobacteria | c__Deltaproteobacteria | o__Desulfobacterales | f__Desulfobulbaceae | g__Desulfobulbus	0.00000594064111398902	0	0	0	0	0	0.0000205789844779231	0	0	0	0	0
k__Bacteria | p__Proteobacteria | c__Deltaproteobacteria | o__Myxococcales | f__P3OB-42 | g__	0	0	0	0.00000594064111398902	0	0	0	0	0	0.0000205789844779231	0	0
k__Bacteria | p__Proteobacteria | c__Gammaproteobacteria | o__Betaproteobacteriales | f__Burkholderiaceae | g__Brachymonas	0.00000594064111398902	0	0	0	0	0	0.0000205789844779231	0	0	0	0	0
k__Bacteria | p__Proteobacteria | c__Gammaproteobacteria | o__Betaproteobacteriales | f__Burkholderiaceae | g__Burkholderia-Caballeronia-Paraburkholderia	0	0	0	0.00000594064111398902	0	0	0	0	0	0.0000205789844779231	0	0
k__Bacteria | p__Proteobacteria | c__Gammaproteobacteria | o__Betaproteobacteriales | f__Burkholderiaceae | g__Candidatus Symbiobacter	0	0	0	0	0	0.00000594064111398902	0	0	0	0	0	0.0000205789844779231
k__Bacteria | p__Proteobacteria | c__Gammaproteobacteria | o__Cellvibrionales | f__Microbulbiferaceae | g__Microbulbifer	0	0	0	0.00000594064111398902	0	0	0	0	0	0.0000147703718962066	0	0
k__Bacteria | p__Proteobacteria | c__Gammaproteobacteria | o__Methylococcales | f__Methylococcaceae | g__	0	0	0.00000594064111398902	0	0	0	0	0	0.0000147703718962066	0	0	0
k__Bacteria | p__Proteobacteria | c__Gammaproteobacteria | o__Pasteurellales | f__Pasteurellaceae | g__Ursidibacter	0.00000594064111398902	0	0	0	0	0	0.0000205789844779231	0	0	0	0	0
k__Bacteria | p__Proteobacteria | c__Gammaproteobacteria | o__WD260 | f__ | g__	0	0	0	0.00000594064111398902	0	0	0	0	0	0.0000147703718962066	0	0
k__Bacteria | p__Proteobacteria | c__Gammaproteobacteria | o__Xanthomonadales | f__Rhodanobacteraceae | g__Dokdonella	0	0	0	0.00000594064111398902	0	0	0	0	0	0.0000205789844779231	0	0
k__Bacteria | p__Verrucomicrobia | c__Verrucomicrobiae | o__Pedosphaerales | f__Pedosphaeraceae | g__	0.00000198021370466301	0	0	0	0.00000396042740932601	0	0.00000685966149264104	0	0	0	0.0000137193229852821	0
k__Bacteria | p__Cyanobacteria | c__ | o__ | f__ | g__	0	0.00000432046626471929	0	0	0	0	0	0.0000143293655194622	0	0	0	0
k__Bacteria | p__Firmicutes | c__Clostridia | o__Clostridiales | f__Lachnospiraceae | g__Hungatella	0	0.00000432046626471929	0	0	0	0	0	0.0000143293655194622	0	0	0	0
k__Bacteria | p__Firmicutes | c__Clostridia | o__Clostridiales | f__Lachnospiraceae | g__Stomatobaculum	0	0.00000432046626471929	0	0	0	0	0	0.0000143293655194622	0	0	0	0
k__Archaea | p__Euryarchaeota | c__Methanobacteria | o__Methanobacteriales | f__Methanothermobacteraceae | g__Methanothermobacter	0	0	0	0	0.00000396042740932601	0	0	0	0	0	0.0000137193229852821	0
k__Archaea | p__Euryarchaeota | c__Methanomicrobia | o__Methanomicrobiales | f__Methanomicrobiaceae | g__Methanoculleus	0.00000396042740932601	0	0	0	0	0	0.0000137193229852821	0	0	0	0	0
k__Archaea | p__Thaumarchaeota | c__Nitrososphaeria | o__Nitrososphaerales | f__Nitrososphaeraceae | g__Candidatus Nitrososphaera	0	0	0	0.00000396042740932601	0	0	0	0	0	0.0000137193229852821	0	0
k__Bacteria | p__Acidobacteria | c__Acidobacteriia | o__Subgroup 2 | f__ | g__	0	0	0	0.00000396042740932601	0	0	0	0	0	0.0000137193229852821	0	0
k__Bacteria | p__Actinobacteria | c__Actinobacteria | o__Frankiales | f__Geodermatophilaceae | g__Blastococcus	0	0	0.00000396042740932601	0	0	0	0	0	0.0000137193229852821	0	0	0
k__Bacteria | p__Actinobacteria | c__Actinobacteria | o__Frankiales | f__Geodermatophilaceae | g__Geodermatophilus	0	0	0.00000396042740932601	0	0	0	0	0	0.0000137193229852821	0	0	0
k__Bacteria | p__Actinobacteria | c__Actinobacteria | o__Frankiales | f__Sporichthyaceae | g__Sporichthya	0	0	0	0	0.00000396042740932601	0	0	0	0	0	0.0000137193229852821	0
k__Bacteria | p__Actinobacteria | c__Actinobacteria | o__Frankiales | f__Sporichthyaceae | g__hgcI clade	0	0	0	0	0.00000396042740932601	0	0	0	0	0	0.0000137193229852821	0
k__Bacteria | p__Actinobacteria | c__Actinobacteria | o__Micrococcales | f__Demequinaceae | g__Demequina	0	0	0	0.00000396042740932601	0	0	0	0	0	0.0000137193229852821	0	0
k__Bacteria | p__Actinobacteria | c__Actinobacteria | o__Micrococcales | f__Dermacoccaceae | g__Kytococcus	0	0	0	0	0	0.00000396042740932601	0	0	0	0	0	0.0000137193229852821
k__Bacteria | p__Actinobacteria | c__Actinobacteria | o__Propionibacteriales | f__Nocardioidaceae | g__Kribbella	0	0	0	0	0	0.00000396042740932601	0	0	0	0	0	0.0000137193229852821
k__Bacteria | p__Actinobacteria | c__Actinobacteria | o__Propionibacteriales | f__Propionibacteriaceae | g__	0.00000396042740932601	0	0	0	0	0	0.0000137193229852821	0	0	0	0	0
k__Bacteria | p__Actinobacteria | c__Coriobacteriia | o__Coriobacteriales | f__ | g__	0	0	0	0	0.00000396042740932601	0	0	0	0	0	0.0000137193229852821	0
k__Bacteria | p__Actinobacteria | c__Coriobacteriia | o__Coriobacteriales | f__Atopobiaceae | g__Olsenella	0	0	0	0.00000396042740932601	0	0	0	0	0	0.0000137193229852821	0	0
k__Bacteria | p__Actinobacteria | c__Coriobacteriia | o__Coriobacteriales | f__Eggerthellaceae | g__DNF00809	0	0	0	0.00000396042740932601	0	0	0	0	0	0.0000137193229852821	0	0
k__Bacteria | p__Armatimonadetes | c__ | o__ | f__ | g__	0	0	0	0	0	0.00000396042740932601	0	0	0	0	0	0.0000137193229852821
k__Bacteria | p__Bacteroidetes | c__Bacteroidia | o__Bacteroidales | f__Tannerellaceae | g__Tannerella	0	0	0	0	0	0.00000396042740932601	0	0	0	0	0	0.0000137193229852821
k__Bacteria | p__Bacteroidetes | c__Bacteroidia | o__Chitinophagales | f__Chitinophagaceae | g__Sediminibacterium	0	0	0	0	0.00000396042740932601	0	0	0	0	0	0.0000137193229852821	0
k__Bacteria | p__Bacteroidetes | c__Bacteroidia | o__Flavobacteriales | f__Weeksellaceae | g__Cloacibacterium	0	0	0.00000396042740932601	0	0	0	0	0	0.0000137193229852821	0	0	0
k__Bacteria | p__Cyanobacteria | c__Melainabacteria | o__Vampirovibrionales | f__ | g__	0	0	0.00000396042740932601	0	0	0	0	0	0.0000137193229852821	0	0	0
k__Bacteria | p__Elusimicrobia | c__Elusimicrobia | o__Elusimicrobiales | f__Elusimicrobiaceae | g__Elusimicrobium	0	0	0.00000396042740932601	0	0	0	0	0	0.0000137193229852821	0	0	0
k__Bacteria | p__Firmicutes | c__Bacilli | o__Bacillales | f__Alicyclobacillaceae | g__Alicyclobacillus	0	0	0.00000396042740932601	0	0	0	0	0	0.0000137193229852821	0	0	0
k__Bacteria | p__Firmicutes | c__Bacilli | o__Bacillales | f__Paenibacillaceae | g__Cohnella	0	0	0	0	0.00000396042740932601	0	0	0	0	0	0.0000137193229852821	0
k__Bacteria | p__Firmicutes | c__Clostridia | o__Clostridiales | f__Family XI | g__Tissierella	0	0	0	0.00000396042740932601	0	0	0	0	0	0.0000137193229852821	0	0
k__Bacteria | p__Firmicutes | c__Clostridia | o__Clostridiales | f__Lachnospiraceae | g__Lachnoclostridium 12	0	0	0.00000396042740932601	0	0	0	0	0	0.0000137193229852821	0	0	0
k__Bacteria | p__Firmicutes | c__Clostridia | o__Clostridiales | f__Lachnospiraceae | g__Lachnoclostridium 5	0	0	0	0	0.00000396042740932601	0	0	0	0	0	0.0000137193229852821	0
k__Bacteria | p__Firmicutes | c__Clostridia | o__Clostridiales | f__Ruminococcaceae | g__Anaerotruncus	0	0	0	0.00000396042740932601	0	0	0	0	0	0.00000924956566976597	0	0
k__Bacteria | p__Firmicutes | c__Clostridia | o__Clostridiales | f__Ruminococcaceae | g__Ruminiclostridium 6	0	0	0	0.00000396042740932601	0	0	0	0	0	0.0000137193229852821	0	0
k__Bacteria | p__Firmicutes | c__Clostridia | o__Clostridiales | f__Ruminococcaceae | g__Ruminococcaceae UCG-008	0.00000396042740932601	0	0	0	0	0	0.0000137193229852821	0	0	0	0	0
k__Bacteria | p__Firmicutes | c__Negativicutes | o__Selenomonadales | f__Acidaminococcaceae | g__	0.00000396042740932601	0	0	0	0	0	0.0000137193229852821	0	0	0	0	0
k__Bacteria | p__Firmicutes | c__Negativicutes | o__Selenomonadales | f__Acidaminococcaceae | g__Acidaminococcus	0.00000396042740932601	0	0	0	0	0	0.0000137193229852821	0	0	0	0	0
k__Bacteria | p__Firmicutes | c__Negativicutes | o__Selenomonadales | f__Veillonellaceae | g__	0	0	0	0	0.00000396042740932601	0	0	0	0	0	0.0000137193229852821	0
k__Bacteria | p__Firmicutes | c__Negativicutes | o__Selenomonadales | f__Veillonellaceae | g__Pectinatus	0	0	0	0.00000396042740932601	0	0	0	0	0	0.00000924956566976597	0	0
k__Bacteria | p__Gemmatimonadetes | c__Gemmatimonadetes | o__Gemmatimonadales | f__Gemmatimonadaceae | g__Gemmatimonas	0	0	0.00000396042740932601	0	0	0	0	0	0.0000137193229852821	0	0	0
k__Bacteria | p__Nitrospirae | c__Nitrospira | o__Nitrospirales | f__Nitrospiraceae | g__Nitrospira	0	0	0	0.00000396042740932601	0	0	0	0	0	0.0000137193229852821	0	0
k__Bacteria | p__Patescibacteria | c__Gracilibacteria | o__Absconditabacteriales (SR1) | f__ | g__	0	0	0.00000396042740932601	0	0	0	0	0	0.0000137193229852821	0	0	0
k__Bacteria | p__Planctomycetes | c__Planctomycetacia | o__Isosphaerales | f__Isosphaeraceae | g__Singulisphaera	0	0	0.00000396042740932601	0	0	0	0	0	0.0000137193229852821	0	0	0
k__Bacteria | p__Proteobacteria | c__Alphaproteobacteria | o__Parvibaculales | f__Parvibaculaceae | g__Rhodoligotrophos	0	0	0	0.00000396042740932601	0	0	0	0	0	0.0000137193229852821	0	0
k__Bacteria | p__Proteobacteria | c__Alphaproteobacteria | o__Rhizobiales | f__ | g__	0	0	0	0.00000396042740932601	0	0	0	0	0	0.0000137193229852821	0	0
k__Bacteria | p__Proteobacteria | c__Alphaproteobacteria | o__Rhizobiales | f__Xanthobacteraceae | g__Afipia	0	0	0	0	0.00000396042740932601	0	0	0	0	0	0.0000137193229852821	0
k__Bacteria | p__Proteobacteria | c__Deltaproteobacteria | o__Desulfarculales | f__Desulfarculaceae | g__	0	0	0	0.00000396042740932601	0	0	0	0	0	0.0000137193229852821	0	0
k__Bacteria | p__Proteobacteria | c__Deltaproteobacteria | o__Myxococcales | f__Polyangiaceae | g__Pajaroellobacter	0	0	0	0.00000396042740932601	0	0	0	0	0	0.0000137193229852821	0	0
k__Bacteria | p__Proteobacteria | c__Gammaproteobacteria | o__Betaproteobacteriales | f__Burkholderiaceae | g__Achromobacter	0	0	0	0	0	0.00000396042740932601	0	0	0	0	0	0.0000137193229852821
k__Bacteria | p__Proteobacteria | c__Gammaproteobacteria | o__Betaproteobacteriales | f__Burkholderiaceae | g__Janthinobacterium	0	0	0	0	0	0.00000396042740932601	0	0	0	0	0	0.0000137193229852821
k__Bacteria | p__Proteobacteria | c__Gammaproteobacteria | o__Betaproteobacteriales | f__Burkholderiaceae | g__Parapusillimonas	0	0	0	0.00000396042740932601	0	0	0	0	0	0.00000924956566976597	0	0
k__Bacteria | p__Proteobacteria | c__Gammaproteobacteria | o__Betaproteobacteriales | f__Neisseriaceae | g__	0	0	0.00000396042740932601	0	0	0	0	0	0.0000137193229852821	0	0	0
k__Bacteria | p__Proteobacteria | c__Gammaproteobacteria | o__Cellvibrionales | f__Cellvibrionaceae | g__	0	0	0	0.00000396042740932601	0	0	0	0	0	0.0000137193229852821	0	0
k__Bacteria | p__Synergistetes | c__Synergistia | o__Synergistales | f__Synergistaceae | g__Thermovirga	0	0	0	0.00000396042740932601	0	0	0	0	0	0.00000924956566976597	0	0
k__Bacteria | p__Tenericutes | c__Mollicutes | o__Mycoplasmatales | f__Mycoplasmataceae | g__Mycoplasma	0	0	0	0.00000396042740932601	0	0	0	0	0	0.0000137193229852821	0	0
k__Bacteria | p__Firmicutes | c__Clostridia | o__Clostridiales | f__Ruminococcaceae | g__Ruminiclostridium	0	0.00000216023313235964	0	0	0	0	0	0.00000716468275973109	0	0	0	0
k__Bacteria | p__Proteobacteria | c__Deltaproteobacteria | o__Bdellovibrionales | f__Bdellovibrionaceae | g__Bdellovibrio	0	0.00000216023313235964	0	0	0	0	0	0.00000716468275973109	0	0	0	0
k__Bacteria | p__Proteobacteria | c__Gammaproteobacteria | o__Betaproteobacteriales | f__Neisseriaceae | g__Alysiella	0	0.00000216023313235964	0	0	0	0	0	0.00000716468275973109	0	0	0	0
k__Archaea | p__Thaumarchaeota | c__Nitrososphaeria | o__Nitrosopumilales | f__Nitrosopumilaceae | g__Candidatus Nitrosoarchaeum	0	0	0	0	0.00000198021370466301	0	0	0	0	0	0.00000685966149264104	0
k__Bacteria | p__Acidobacteria | c__Blastocatellia (Subgroup 4) | o__Pyrinomonadales | f__Pyrinomonadaceae | g__RB41	0	0	0	0	0	0.00000198021370466301	0	0	0	0	0	0.00000685966149264104
k__Bacteria | p__Actinobacteria | c__Acidimicrobiia | o__Actinomarinales | f__ | g__	0	0	0	0.00000198021370466301	0	0	0	0	0	0.00000685966149264104	0	0
k__Bacteria | p__Actinobacteria | c__Actinobacteria | o__Kineosporiales | f__Kineosporiaceae | g__Kineosporia	0	0	0	0	0.00000198021370466301	0	0	0	0	0	0.00000685966149264104	0
k__Bacteria | p__Actinobacteria | c__Actinobacteria | o__Micrococcales | f__Cellulomonadaceae | g__Cellulomonas	0	0	0	0	0	0.00000198021370466301	0	0	0	0	0	0.00000685966149264104
k__Bacteria | p__Actinobacteria | c__Actinobacteria | o__Pseudonocardiales | f__Pseudonocardiaceae | g__Amycolatopsis	0	0	0	0.00000198021370466301	0	0	0	0	0	0.00000685966149264104	0	0
k__Bacteria | p__Actinobacteria | c__Nitriliruptoria | o__Euzebyales | f__Euzebyaceae | g__	0.00000198021370466301	0	0	0	0	0	0.00000685966149264104	0	0	0	0	0
k__Bacteria | p__Actinobacteria | c__Thermoleophilia | o__Gaiellales | f__ | g__Gaiella sp. EBR4-RS1	0	0	0	0.00000198021370466301	0	0	0	0	0	0.00000685966149264104	0	0
k__Bacteria | p__Actinobacteria | c__Thermoleophilia | o__Solirubrobacterales | f__Solirubrobacteraceae | g__Patulibacter	0	0	0	0	0	0.00000198021370466301	0	0	0	0	0	0.00000685966149264104
k__Bacteria | p__Bacteroidetes | c__Bacteroidia | o__Bacteroidales | f__Rikenellaceae | g__	0	0	0	0	0.00000198021370466301	0	0	0	0	0	0.00000685966149264104	0
k__Bacteria | p__Bacteroidetes | c__Bacteroidia | o__Chitinophagales | f__Chitinophagaceae | g__Flavisolibacter	0	0	0.00000198021370466301	0	0	0	0	0	0.00000685966149264104	0	0	0
k__Bacteria | p__Chloroflexi | c__Chloroflexia | o__Thermomicrobiales | f__JG30-KF-CM45 | g__	0	0	0.00000198021370466301	0	0	0	0	0	0.00000685966149264104	0	0	0
k__Bacteria | p__Chloroflexi | c__KD4-96 | o__ | f__ | g__	0	0	0	0.00000198021370466301	0	0	0	0	0	0.00000685966149264104	0	0
k__Bacteria | p__Elusimicrobia | c__Lineage IIa | o__ | f__ | g__	0	0	0.00000198021370466301	0	0	0	0	0	0.00000685966149264104	0	0	0
k__Bacteria | p__Firmicutes | c__Bacilli | o__Bacillales | f__Bacillaceae | g__Geomicrobium	0	0	0	0.00000198021370466301	0	0	0	0	0	0.00000685966149264104	0	0
k__Bacteria | p__Firmicutes | c__Clostridia | o__Clostridiales | f__Lachnospiraceae | g__Anaerosporobacter	0	0	0	0.00000198021370466301	0	0	0	0	0	0.00000685966149264104	0	0
k__Bacteria | p__Firmicutes | c__Clostridia | o__Clostridiales | f__Lachnospiraceae | g__Catonella	0	0	0.00000198021370466301	0	0	0	0	0	0.00000685966149264104	0	0	0
k__Bacteria | p__Firmicutes | c__Clostridia | o__Clostridiales | f__Lachnospiraceae | g__Shuttleworthia	0	0	0	0	0	0.00000198021370466301	0	0	0	0	0	0.00000685966149264104
k__Bacteria | p__Firmicutes | c__Negativicutes | o__Selenomonadales | f__Veillonellaceae | g__Quinella	0	0	0	0.00000198021370466301	0	0	0	0	0	0.00000685966149264104	0	0
k__Bacteria | p__Fusobacteria | c__Fusobacteriia | o__Fusobacteriales | f__Leptotrichiaceae | g__	0.00000198021370466301	0	0	0	0	0	0.00000685966149264104	0	0	0	0	0
k__Bacteria | p__Planctomycetes | c__Planctomycetacia | o__Gemmatales | f__Gemmataceae | g__	0	0	0	0.00000198021370466301	0	0	0	0	0	0.00000685966149264104	0	0
k__Bacteria | p__Proteobacteria | c__Alphaproteobacteria | o__Acetobacterales | f__ | g__	0	0	0	0.00000198021370466301	0	0	0	0	0	0.00000685966149264104	0	0
k__Bacteria | p__Proteobacteria | c__Alphaproteobacteria | o__Acetobacterales | f__Acetobacteraceae | g__Acidicaldus	0	0	0	0.00000198021370466301	0	0	0	0	0	0.00000685966149264104	0	0
k__Bacteria | p__Proteobacteria | c__Alphaproteobacteria | o__Elsterales | f__Elsteraceae | g__	0	0	0	0.00000198021370466301	0	0	0	0	0	0.00000685966149264104	0	0
k__Bacteria | p__Proteobacteria | c__Alphaproteobacteria | o__Micavibrionales | f__ | g__	0	0	0.00000198021370466301	0	0	0	0	0	0.00000685966149264104	0	0	0
k__Bacteria | p__Proteobacteria | c__Alphaproteobacteria | o__Rhizobiales | f__Rhizobiaceae | g__Pseudochrobactrum	0	0	0	0	0	0.00000198021370466301	0	0	0	0	0	0.00000685966149264104
k__Bacteria | p__Proteobacteria | c__Alphaproteobacteria | o__Rhizobiales | f__Xanthobacteraceae | g__Xanthobacter	0	0	0	0.00000198021370466301	0	0	0	0	0	0.00000685966149264104	0	0
k__Bacteria | p__Proteobacteria | c__Alphaproteobacteria | o__Rhodospirillales | f__ | g__	0	0	0	0.00000198021370466301	0	0	0	0	0	0.00000685966149264104	0	0
k__Bacteria | p__Proteobacteria | c__Alphaproteobacteria | o__Sphingomonadales | f__Sphingomonadaceae | g__Porphyrobacter	0	0	0	0	0	0.00000198021370466301	0	0	0	0	0	0.00000685966149264104
k__Bacteria | p__Proteobacteria | c__Deltaproteobacteria | o__RCP2-54 | f__ | g__	0	0	0	0.00000198021370466301	0	0	0	0	0	0.00000685966149264104	0	0
k__Bacteria | p__Proteobacteria | c__Gammaproteobacteria | o__Betaproteobacteriales | f__Burkholderiaceae | g__Pelistega	0	0	0.00000198021370466301	0	0	0	0	0	0.00000685966149264104	0	0	0
k__Bacteria | p__Proteobacteria | c__Gammaproteobacteria | o__Cellvibrionales | f__Cellvibrionaceae | g__Cellvibrio	0	0	0	0.00000198021370466301	0	0	0	0	0	0.00000685966149264104	0	0
k__Bacteria | p__Proteobacteria | c__Gammaproteobacteria | o__Pseudomonadales | f__Moraxellaceae | g__Moraxella	0.00000198021370466301	0	0	0	0	0	0.00000685966149264104	0	0	0	0	0
k__Bacteria | p__Proteobacteria | c__Gammaproteobacteria | o__Steroidobacterales | f__Steroidobacteraceae | g__	0	0	0	0	0	0.00000198021370466301	0	0	0	0	0	0.00000685966149264104
k__Bacteria | p__Proteobacteria | c__Gammaproteobacteria | o__Xanthomonadales | f__Rhodanobacteraceae | g__Rudaea	0	0	0	0	0.00000198021370466301	0	0	0	0	0	0.00000685966149264104	0
k__Bacteria | p__Verrucomicrobia | c__Verrucomicrobiae | o__Chthoniobacterales | f__Xiphinematobacteraceae | g__Candidatus Xiphinematobacter	0	0	0	0.00000198021370466301	0	0	0	0	0	0.00000685966149264104	0	0
k__Bacteria | p__Verrucomicrobia | c__Verrucomicrobiae | o__Opitutales | f__Opitutaceae | g__Lacunisphaera	0	0	0	0	0.00000198021370466301	0	0	0	0	0	0.00000685966149264104	0
