# Supplementary material for: Post-transport recovery trajectory of the canine gut microbiome and metabolome
Source: J Anim Sci Biotechnol. 2026 Apr 12;17:65. doi: 10.1186/s40104-026-01385-z (PMC13070285; doi:10.1186/s40104-026-01385-z)
Supplement: Supplementary file 2 — Additional file 2. Raw data of the microbiome taxa. [file 40104_2026_1385_MOESM2_ESM.zip › Taxa_summary/Taxa_summary_Kingdom.csv]

	D0_1	D0_2	D0_3	D0_4	D0_5	D0_6	D0_7	D0_8	D0_9	D0_10	D0_11	D0_12	D1_1	D1_2	D1_3	D1_4	D1_5	D1_6	D1_7	D1_8	D1_9	D1_10	D1_11	D2_1	D2_2	D2_3	D2_4	D2_5	D2_6	D2_7	D2_8	D2_9	D2_10	D2_11	D2_12	D3_1	D3_2	D3_3	D3_4	D3_5	D3_6	D3_7	D3_8	D3_9	D3_10	D3_11	D3_12	D5_1	D5_2
k__Bacteria	0.999809899484352	0.99988118717772	0.999904949742176	0.99976237435544	1	0.999714849226529	0.999952474871088	0.999524748710881	0.999453461017513	1	1	1	1	1	1	1	1	1	1	1	1	1	1	0.999857424613264	0.999952474871088	0.999643561533161	1	1	1	0.999786136919896	1	1	1	1	0.99988118717772	1	1	0.999904949742176	1	0.999904949742176	0.999073259986218	1	0.99988118717772	1	1	0.999952474871088	1	1	1
k__Archaea	0.000190100515647649	0.00011881282227978	0.0000950502578238243	0.000237625644559561	0	0.000285150773471473	0.0000475251289119122	0.000475251289119122	0.00054653898248699	0	0	0	0	0	0	0	0	0	0	0	0	0	0	0.000142575386735737	0.0000475251289119122	0.000356438466839341	0	0	0	0.000213863080103605	0	0	0	0	0.00011881282227978	0	0	0.0000950502578238243	0	0.0000950502578238243	0.000926740013782287	0	0.00011881282227978	0	0	0.0000475251289119122	0	0	0
[truncated: 22 more columns]
