# Supplementary material for: Post-transport recovery trajectory of the canine gut microbiome and metabolome
Source: J Anim Sci Biotechnol. 2026 Apr 12;17:65. doi: 10.1186/s40104-026-01385-z (PMC13070285; doi:10.1186/s40104-026-01385-z)
Supplement: Supplementary file 2 — Additional file 2. Raw data of the microbiome taxa. [file 40104_2026_1385_MOESM2_ESM.zip › Taxa_summary/Taxa_summary_Kingdom_mean_abundance.csv]

	Mean_D0	Mean_D1	Mean_D2	Mean_D3	Mean_D5	Mean_D7	SD_D0	SD_D1	SD_D2	SD_D3	SD_D5	SD_D7
k__Bacteria	0.999833662048808	1	0.999926732092927	0.999893068459948	0.999740592004689	0.99911682468772	0.000188745541030839	0	0.000114839979066418	0.000262172571495784	0.000811126790107236	0.000656171777020439
k__Archaea	0.000166337951191693	0	0.0000732679070725313	0.000106931540051802	0.000259407995310854	0.000883175312279701	0.000188745541030844	0	0.000114839979066422	0.0002621725714958	0.000811126790107244	0.000656171777020432
