# Supplementary material for: Post-transport recovery trajectory of the canine gut microbiome and metabolome
Source: J Anim Sci Biotechnol. 2026 Apr 12;17:65. doi: 10.1186/s40104-026-01385-z (PMC13070285; doi:10.1186/s40104-026-01385-z)
Supplement: Supplementary file 2 — Additional file 2. Raw data of the microbiome taxa. [file 40104_2026_1385_MOESM2_ESM.zip › Taxa_summary/Taxa_summary_Order.csv]

	D0_1	D0_2	D0_3	D0_4	D0_5	D0_6	D0_7	D0_8	D0_9	D0_10	D0_11	D0_12	D1_1	D1_2	D1_3	D1_4	D1_5	D1_6	D1_7	D1_8	D1_9	D1_10	D1_11	D2_1	D2_2	D2_3	D2_4	D2_5	D2_6	D2_7	D2_8	D2_9	D2_10	D2_11	D2_12	D3_1	D3_2	D3_3	D3_4	D3_5	D3_6	D3_7	D3_8	D3_9	D3_10	D3_11	D3_12	D5_1	D5_2
k__Bacteria | p__Firmicutes | c__Clostridia | o__Clostridiales	0.273269491243495	0.179431124206924	0.171637003065371	0.21835420478578	0.160777511108999	0.170971651260604	0.137252572297602	0.171328089727443	0.229213696742152	0.339852196849084	0.17833804624195	0.10500677233087	0.380201031295297	0.337713566048048	0.142195185704441	0.254283202243186	0.277190314378728	0.325784758691158	0.234774136824846	0.19397381365397	0.172920181545992	0.219756196088682	0.349879999049497	0.238195946106504	0.401088325452083	0.0806026186346031	0.0927215265071406	0.0177981607775111	0.119977187938122	0.212817527267543	0.25414062685645	0.392842715585866	0.445952047144928	0.246037592376969	0.182448969892831	0.227787942874795	0.310529192310434	0.154813107430554	0.288762683268778	0.434593541334981	0.320224318608464	0.602618634603046	0.0755649549699404	0.057885607014709	0.073069885702065	0.146995223724544	0.0824560986621676	0.305871729677067	0.211724449302569
k__Bacteria | p__Proteobacteria | c__Gammaproteobacteria | o__Betaproteobacteriales	0.027041798350878	0.0195328279827959	0.0170615212793765	0.105268160539885	0.0125703965972008	0.0915571608487988	0.0547251859420669	0.0151842786873559	0.0240714777938835	0.171755815887651	0.269182330157071	0.183518285293349	0.0969037378513889	0.00962383860466222	0.0182734120666302	0.0727847349285935	0.0797709288786446	0.0626618824703562	0.0247605921631062	0.0632321840172991	0.0732124610888007	0.142979350331488	0.0214813582681843	0.173062756932728	0.0103129529738849	0.358648385333745	0.145165506261436	0.64919326093672	0.656417080531331	0.393246679181617	0.163700306537081	0.344248271273436	0.251740607846399	0.291566665874581	0.0338141292208255	0.0669391440724283	0.0761590190813393	0.0359527600218616	0.095240358339472	0.0141862509802058	0.196468882921845	0.0465746263336739	0.59860276120999	0.517049639997148	0.655989354371124	0.476867143502127	0.560059881662429	0.0854026566547062	0.240857353325571
k__Bacteria | p__Bacteroidetes | c__Bacteroidia | o__Bacteroidales	0.290568638167431	0.424304350925552	0.438870802937053	0.200223368105886	0.705011524843761	0.369816790628045	0.203692702516456	0.621034622056412	0.512273364541501	0.009742651426942	0.302663783475513	0.403274481382031	0.0310101466150227	0.108523631870351	0.163320105505786	0.136302069719364	0.370814818335195	0.293325095644322	0.261126820806501	0.313238124658413	0.187296533041846	0.203288738920704	0.284152745764323	0.0391844687878716	0.0160634935722263	0.00822184730176081	0.230710738302878	0.00613074162963667	0.00598816624290093	0.0476677042986479	0.0924601382981251	0.00986146424922178	0.01404367559347	0.146092246275218	0.236366228643395	0.021101157236889	0.0146615022693249	0.00886343654207162	0.00777035857709764	0.117482118670247	0.0394458569968871	0.0261863460304636	0.00696243138559513	0.00620202932300454	0.0103367155383409	0.0521588289808236	0.0229783998289095	0.153030915096357	0.0579568947080769
k__Bacteria | p__Proteobacteria | c__Gammaproteobacteria | o__Enterobacteriales	0.0977591901718033	0.034075517429841	0.0425825155050733	0.0181308366798945	0.013544661739895	0.0190100515647649	0.0258536701280802	0.0175605351329515	0.00834066012404059	0.148112064253974	0.0169664710215526	0.0187724259202053	0.172064729225578	0.0703134282251741	0.219803721217594	0.231447377801012	0.0197229284984436	0.0175367725684956	0.0100990898937813	0.00734263241689043	0.249102963191788	0.0204595679965782	0.0190100515647649	0.213055152912102	0.11358505809947	0.36237910795333	0.0325309507402039	0.203954090725471	0.141102107739467	0.183874723760188	0.187201482784022	0.0292754794097379	0.0794382529762612	0.0214100705748164	0.105553311313357	0.46303733098876	0.369436589596749	0.601929520233824	0.427417246869282	0.0908680464795761	0.171755815887651	0.0297269681344011	0.224603759237697	0.223677019223915	0.111826628329729	0.117838557137086	0.153458641256564	0.0312002471306703	0.0403725970106694
k__Bacteria | p__Fusobacteria | c__Fusobacteriia | o__Fusobacteriales	0.0261863460304636	0.0407290354775087	0.0262813962882874	0.319226290901314	0.0268041727063185	0.00960007604020626	0.430744005893116	0.0525865551410308	0.0753986170187487	0.0894422926122187	0.0683886605042416	0.0476914668631039	0.196872846517596	0.134591165078535	0.357484019675403	0.167597367107858	0.101085949195637	0.0868521730865195	0.350093862129601	0.310576717439346	0.20255209942257	0.251051493477176	0.184563838129411	0.080103604781028	0.107644416985481	0.00834066012404059	0.267447662951786	0.00327923389492194	0.00617826675854858	0.0640163486443457	0.108689969821543	0.0838343274006131	0.0787966637359504	0.15707055105387	0.331440249031676	0.0230734500867334	0.0054653898248699	0.0224318608464225	0.061663854763206	0.145569469857187	0.153529928949932	0.0886581279851722	0.00458617493999952	0.00717629446569874	0.0128080222417603	0.0787253760425825	0.0279685383646603	0.201055057861844	0.0814818335194734
k__Bacteria | p__Firmicutes | c__Erysipelotrichia | o__Erysipelotrichales	0.0393983318679752	0.0188199510491172	0.0269467480930542	0.0450062970795808	0.0217427464771998	0.0149466530427964	0.0258061449991683	0.0244754413896348	0.0167288453769931	0.0605232516693202	0.0345982938478721	0.0273744742532614	0.0505429745978186	0.109521659577502	0.0234061259891167	0.0662025045742937	0.0268041727063185	0.0815055960839294	0.0513746643537771	0.0224793859753345	0.0329349143359551	0.0767293206282822	0.0272081363020697	0.0457191740132595	0.0830739253380225	0.0116911817123304	0.178670722144334	0.00510895135803056	0.0113347432454911	0.0312952973884942	0.0455290734976119	0.0593588860109783	0.0824085735332557	0.0353824584749186	0.0265665470617589	0.0396359575125348	0.0620202932300454	0.0208160064634175	0.0191288643870446	0.0993037568614405	0.0632797091462111	0.142313998526721	0.0116674191478744	0.01192880735689	0.0111208801653874	0.0298933060855928	0.0161347812655942	0.114202884775325	0.0603569137181285
k__Bacteria | p__Firmicutes | c__Bacilli | o__Lactobacillales	0.0554143003112896	0.199035239883088	0.211415535964641	0.0234774136824846	0.0044911246821757	0.266687260889195	0.00289903286362664	0.0155407171541953	0.0358339471995818	0.0192952023382363	0.0295131050542975	0.134995128674287	0.0211486823658009	0.00624955445191645	0.00251883183233135	0.0219566095573034	0.0242378157450752	0.00278022004134686	0.00285150773471473	0.0029227954280826	0.0328636266425873	0.00242378157450752	0.00917234987999905	0.00760402062590595	0.0136397119977188	0.00335052158828981	0.00308913337927429	0.00259011952569921	0.00289903286362664	0.0050851887935746	0.00636836727419623	0.00332675902383385	0.00881591141315971	0.00491885084238291	0.00834066012404059	0.00853076063968823	0.0104792909250766	0.00484756314901504	0.0523964546253832	0.0033029964593779	0.00667728061212366	0.0129030724995842	0.00363567236176128	0.00263764465461113	0.0131169355796878	0.0123565335170972	0.00660599291875579	0.00857828576860015	0.0126179217261127
k__Bacteria | p__Firmicutes | c__Negativicutes | o__Selenomonadales	0.0510182258869377	0.0500439607442435	0.0265903096262149	0.0231922629090131	0.0274219993821733	0.0117387068412423	0.0581707577881805	0.0339329420431053	0.0428676662785448	0.131026780410142	0.0424874652472495	0.0436993560345032	0.00639212983865219	0.180785590380914	0.0130456478863199	0.0121189078725376	0.0377111897916023	0.0624004942613407	0.0421310267804101	0.0693629256469358	0.01404367559347	0.0277546752845567	0.024356628567355	0.110282061640092	0.214813582681843	0.0222179977663189	0.024903167549842	0.00137822873844545	0.00152080412518119	0.0162773566523299	0.0307249958415512	0.014590214575957	0.00636836727419623	0.057909369579165	0.0596440367844498	0.0222892854596868	0.0345032435900482	0.0112159304232113	0.00137822873844545	0.0604757265404082	0.0166813202480812	0.0117387068412423	0.00159209181854906	0.00332675902383385	0.00387329800632084	0.00777035857709764	0.00793669652828933	0.0152318038162679	0.0276596250267329
k__Bacteria | p__Proteobacteria | c__Alphaproteobacteria | o__Caulobacterales	0.00066535180476677	0.00510895135803056	0.00111684052942994	0.00244754413896348	0.00104555283606207	0.00617826675854858	0.00054653898248699	0.00137822873844545	0.00111684052942994	0.0107882042630041	0.0151842786873559	0.00401587339305658	0.0192714397737804	0.00130694104507758	0.011382268374403	0.00484756314901504	0.0126179217261127	0.00418221134424827	0.000594064111398902	0.00242378157450752	0.00651094266093197	0.00308913337927429	0.00128317848062163	0.0549390490221705	0.00140199130290141	0.11905044792434	0.00988522681367773	0.0865194971841361	0.0392795190456954	0.0279210132357484	0.0916759736710786	0.016800133070361	0.0128080222417603	0.0136397119977188	0.00144951643181332	0.0828600622579189	0.0777273483354324	0.0921749875246537	0.0226694864909821	0.00123565335170972	0.0134496114820711	0.00306537081481834	0.0482617684100468	0.144927880616876	0.0819570848085925	0.0529905187367821	0.100040396359575	0.00175842976974075	0.00933868783119074
k__Bacteria | p__Proteobacteria | c__Gammaproteobacteria | o__Pseudomonadales	0.00144951643181332	0.000499013853575078	0.000285150773471473	0.000689114369222727	0.000261388209015517	0.000475251289119122	0.00235249388113965	0.00228120618777178	0.002162393365492	0.00280398260580282	0.00125941591616567	0.00125941591616567	0.00230496875222774	0.000902977449326331	0.000689114369222727	0.000998027707150156	0.000926740013782287	0.000926740013782287	0.000807927191502507	0.000831689755958463	0.00130694104507758	0.000879214884870375	0.00147327899626928	0.00220991849440392	0.00133070360953354	0.00259011952569921	0.000831689755958463	0.00320794620155407	0.00173466720528479	0.00116436565834185	0.00251883183233135	0.0123802960815531	0.00163961694746097	0.000570301546942946	0.000926740013782287	0.00259011952569921	0.0023287313166837	0.0029227954280826	0.00237625644559561	0.00109307796497398	0.000784164627046551	0.000641589240310814	0.00220991849440392	0.00125941591616567	0.00182971746310862	0.00121189078725376	0.00211486823658009	0.00190100515647649	0.179906375496044
k__Bacteria | p__Actinobacteria | c__Coriobacteriia | o__Coriobacteriales	0.0311764845662144	0.0234298885535727	0.0115010811966827	0.0121426704369936	0.0164674571679776	0.0130456478863199	0.0125703965972008	0.0234774136824846	0.021124919801345	0.0058455908561652	0.0256873321768885	0.0205070931254901	0.0168714207637288	0.0333626404961623	0.0211724449302569	0.0208635315923294	0.0401824964950217	0.0507806002423782	0.00468122519782335	0.00182971746310862	0.0166337951191693	0.0331487774160587	0.0713589810612361	0.0179644987287028	0.0317705486776133	0.0050851887935746	0.00465746263336739	0.00159209181854906	0.00289903286362664	0.00377824774849702	0.00401587339305658	0.0157783427987548	0.0131882232730556	0.00491885084238291	0.00261388209015517	0.00983770168476582	0.0151129909939881	0.0074139201102583	0.00149704156072523	0.0231447377801012	0.00632084214528432	0.017869448470879	0.00213863080103605	0.0023287313166837	0.00377824774849702	0.00399211082860062	0.0041109236508804	0.00841194781740845	0.0123327709526412
k__Bacteria | p__Firmicutes | c__Bacilli | o__Bacillales	0.00289903286362664	0.000237625644559561	0.000356438466839341	0.000594064111398902	0.00054653898248699	0.000712876933678683	0.000380201031295297	0.000807927191502507	0.000879214884870375	0.00133070360953354	0.000879214884870375	0.000902977449326331	0.000855452320414419	0.00054653898248699	0.00116436565834185	0.0015683292540931	0.000902977449326331	0.0009742651426942	0.00116436565834185	0.0009742651426942	0.00106931540051802	0.0009742651426942	0.000902977449326331	0.00161585438300501	0.000570301546942946	0.00263764465461113	0.000570301546942946	0.0042772616020721	0.00175842976974075	0.00161585438300501	0.00163961694746097	0.00225744362331583	0.00168714207637288	0.00111684052942994	0.00106931540051802	0.00392082313523275	0.00316042107264216	0.00503766366466269	0.00182971746310862	0.00201981797875627	0.00111684052942994	0.000879214884870375	0.00104555283606207	0.0011881282227978	0.000998027707150156	0.00102179027160611	0.000784164627046551	0.00128317848062163	0.0294655799253855
k__Bacteria | p__Proteobacteria | c__Gammaproteobacteria | o__Aeromonadales	0.0864719720552242	0.0013544661739895	0.0205070931254901	0.024332866002899	0.00472875032673526	0.0117624694056983	0.0434142052610318	0.0133070360953354	0.0199605541430031	0.00130694104507758	0.00933868783119074	0.00325547133046598	0.00159209181854906	0.0029227954280826	0.023287313166837	0.00282774517025877	0.00225744362331583	0.00463370006891144	0.0140199130290141	0.00506142622911865	0.00394458569968871	0.00791293396383338	0.00187724259202053	0.00591687854953307	0.00173466720528479	0.00140199130290141	0.00247130670341943	0.000784164627046551	0.0009742651426942	0.00213863080103605	0.00482380058455909	0.00142575386735737	0.00111684052942994	0.00220991849440392	0.00727134472352256	0.00154456668963715	0.000522776418031034	0.00123565335170972	0.000998027707150156	0.00387329800632084	0.00106931540051802	0.000807927191502507	0.000712876933678683	0.000475251289119122	0.000807927191502507	0.0019485302853884	0.000807927191502507	0.00325547133046598	0.00168714207637288
k__Bacteria | p__Bacteroidetes | c__Bacteroidia | o__Flavobacteriales	0.00192476772093244	0.000451488724663166	0.000784164627046551	0.00104555283606207	0.0009742651426942	0.000617826675854858	0.000807927191502507	0.000712876933678683	0.000760402062590595	0.00066535180476677	0.000285150773471473	0.000308913337927429	0.00054653898248699	0.000237625644559561	0.000142575386735737	0.00109307796497398	0.000190100515647649	0.00042772616020721	0.000261388209015517	0.000190100515647649	0.000784164627046551	0.000213863080103605	0.00147327899626928	0.000213863080103605	0.0000712876933678683	0.000499013853575078	0.000784164627046551	0.000261388209015517	0	0	0.0000475251289119122	0.000879214884870375	0.0000475251289119122	0.0000475251289119122	0.0000712876933678683	0.0000950502578238243	0.0000950502578238243	0.0000712876933678683	0.000237625644559561	0.00011881282227978	0.00011881282227978	0.00011881282227978	0.0000475251289119122	0.000190100515647649	0.0000237625644559561	0.000166337951191693	0.0000950502578238243	0.00042772616020721	0.00981393912030986
k__Bacteria | p__Actinobacteria | c__Actinobacteria | o__Bifidobacteriales	0.00125941591616567	0.00042772616020721	0.000261388209015517	0.000261388209015517	0.000237625644559561	0.0100990898937813	0.000380201031295297	0.000475251289119122	0.000332675902383385	0.000166337951191693	0.00102179027160611	0.000237625644559561	0.000356438466839341	0.000332675902383385	0.000261388209015517	0.00173466720528479	0.000166337951191693	0.000380201031295297	0.000308913337927429	0	0.000641589240310814	0.00042772616020721	0.000166337951191693	0.000285150773471473	0	0.000166337951191693	0.000570301546942946	0.000237625644559561	0.000760402062590595	0.000522776418031034	0.00116436565834185	0.000285150773471473	0.000261388209015517	0.000356438466839341	0	0.00042772616020721	0.000356438466839341	0.000237625644559561	0.00679609343440344	0.000261388209015517	0.00166337951191693	0.00791293396383338	0.000213863080103605	0.00054653898248699	0.0000950502578238243	0.000451488724663166	0.000285150773471473	0.0655609153339828	0.0159922058788584
k__Bacteria | p__ | c__ | o__	0.0000237625644559561	0.000475251289119122	0.0000237625644559561	0.0000712876933678683	0.000190100515647649	0.000142575386735737	0.000213863080103605	0.000641589240310814	0.000403963595751253	0.00301784568590642	0.00149704156072523	0.0000712876933678683	0.000142575386735737	0.000499013853575078	0.000451488724663166	0.000855452320414419	0.000356438466839341	0.0009742651426942	0.0000475251289119122	0.00206734310766818	0.00109307796497398	0.00365943492621724	0.000166337951191693	0.00168714207637288	0.00042772616020721	0.000451488724663166	0	0.000736639498134639	0.00213863080103605	0.00121189078725376	0.000332675902383385	0.00872086115533588	0.000950502578238244	0.0116198940189625	0.000332675902383385	0.000475251289119122	0.000332675902383385	0.000570301546942946	0.00432478673098401	0.000403963595751253	0.00211486823658009	0.000308913337927429	0.00791293396383338	0.00228120618777178	0.0109545422141958	0.00914858731554309	0.00496637597129482	0.000641589240310814	0.00382577287740893
k__Bacteria | p__Proteobacteria | c__Alphaproteobacteria | o__Azospirillales	0.000190100515647649	0.0000950502578238243	0	0	0.0000950502578238243	0.0000475251289119122	0.0000475251289119122	0.0000712876933678683	0.000190100515647649	0.000190100515647649	0.000166337951191693	0	0.000403963595751253	0.000166337951191693	0.000166337951191693	0.000166337951191693	0.000190100515647649	0.0000950502578238243	0	0.0000237625644559561	0.000213863080103605	0.000403963595751253	0.0000475251289119122	0.00166337951191693	0.000356438466839341	0.00325547133046598	0.000522776418031034	0.00358814723284937	0.000926740013782287	0.00192476772093244	0.00106931540051802	0.000594064111398902	0.000213863080103605	0.000213863080103605	0.000308913337927429	0.0110971176009315	0.00746144523917021	0.0133070360953354	0.00142575386735737	0.000213863080103605	0.000332675902383385	0.0000950502578238243	0.00166337951191693	0.00206734310766818	0.00109307796497398	0.000902977449326331	0.00168714207637288	0	0.000332675902383385
k__Bacteria | p__Proteobacteria | c__Alphaproteobacteria | o__Sphingomonadales	0.000855452320414419	0.0000475251289119122	0.0000950502578238243	0.0000950502578238243	0	0.00011881282227978	0	0	0	0.000475251289119122	0.0000475251289119122	0.000499013853575078	0.000403963595751253	0.000356438466839341	0.0000475251289119122	0	0.0000712876933678683	0	0	0	0.000380201031295297	0.000380201031295297	0	0.000926740013782287	0.000261388209015517	0.00240001901005156	0.000285150773471473	0.00228120618777178	0.000784164627046551	0.000760402062590595	0.00171090464082884	0.000451488724663166	0.000332675902383385	0.00011881282227978	0.000166337951191693	0.00342180928165768	0.0019485302853884	0.00380201031295297	0.000308913337927429	0.000308913337927429	0.00106931540051802	0.000237625644559561	0.00175842976974075	0.00591687854953307	0.00102179027160611	0.00111684052942994	0.00280398260580282	0.0000475251289119122	0
k__Bacteria | p__Proteobacteria | c__ | o__	0.000380201031295297	0.00144951643181332	0.000213863080103605	0.000213863080103605	0.00144951643181332	0.00142575386735737	0	0.00149704156072523	0.000237625644559561	0.000594064111398902	0.000499013853575078	0.00294655799253855	0	0.000213863080103605	0	0	0.00437231185989592	0.00173466720528479	0	0.00149704156072523	0.000712876933678683	0.000689114369222727	0.000403963595751253	0.00011881282227978	0	0.000166337951191693	0.000166337951191693	0.0000475251289119122	0.000190100515647649	0.00066535180476677	0.000285150773471473	0.00111684052942994	0.00011881282227978	0.00171090464082884	0.0000950502578238243	0.0000712876933678683	0	0.0000475251289119122	0.000902977449326331	0.000142575386735737	0.00011881282227978	0.000712876933678683	0.000998027707150156	0.000237625644559561	0.0013544661739895	0.00154456668963715	0.000594064111398902	0.00178219233419671	0.00133070360953354
k__Bacteria | p__Actinobacteria | c__Actinobacteria | o__Corynebacteriales	0.00104555283606207	0	0	0.000332675902383385	0	0	0	0	0.0000712876933678683	0.00011881282227978	0.0000475251289119122	0.000142575386735737	0.000190100515647649	0.00011881282227978	0.000237625644559561	0	0.0000237625644559561	0.0000950502578238243	0	0	0.0000712876933678683	0.00011881282227978	0	0.000475251289119122	0.000522776418031034	0.000950502578238244	0.000499013853575078	0.00066535180476677	0.000499013853575078	0.000308913337927429	0.000190100515647649	0.0000950502578238243	0	0.000190100515647649	0.000166337951191693	0.0013544661739895	0.000926740013782287	0.00209110567212414	0.000332675902383385	0.000142575386735737	0.0000712876933678683	0	0.000308913337927429	0.000807927191502507	0.000166337951191693	0.000332675902383385	0.000403963595751253	0	0.00042772616020721
k__Bacteria | p__Proteobacteria | c__Gammaproteobacteria | o__Pasteurellales	0.00111684052942994	0	0	0.00149704156072523	0	0	0	0	0	0.0000712876933678683	0.000166337951191693	0.0000475251289119122	0.000807927191502507	0.000356438466839341	0.000142575386735737	0	0	0.000142575386735737	0.000166337951191693	0.0000475251289119122	0.000237625644559561	0.0000712876933678683	0	0.000736639498134639	0.000285150773471473	0.00168714207637288	0.000142575386735737	0.000736639498134639	0.000594064111398902	0.00054653898248699	0.000237625644559561	0	0	0.0000475251289119122	0.000213863080103605	0.00197229284984436	0.00180595489865266	0.00251883183233135	0.00042772616020721	0.000356438466839341	0.00042772616020721	0.000142575386735737	0.000736639498134639	0.00180595489865266	0.000332675902383385	0.000356438466839341	0.000760402062590595	0	0
k__Bacteria | p__Epsilonbacteraeota | c__Campylobacteria | o__Campylobacterales	0.00522776418031034	0	0.00199605541430031	0.000308913337927429	0.00123565335170972	0.000308913337927429	0	0.00244754413896348	0.00653470522538792	0	0.000380201031295297	0.000689114369222727	0.000285150773471473	0	0.0000475251289119122	0.00054653898248699	0	0.000308913337927429	0.0000950502578238243	0.0000475251289119122	0.000522776418031034	0.00011881282227978	0	0.000784164627046551	0	0.0000237625644559561	0.00011881282227978	0.0000237625644559561	0	0.0000237625644559561	0.0000712876933678683	0.000261388209015517	0	0.000926740013782287	0.000142575386735737	0.00142575386735737	0	0.00054653898248699	0.0000712876933678683	0.000356438466839341	0	0.0000712876933678683	0.00011881282227978	0	0.0000475251289119122	0	0.0000950502578238243	0	0.000142575386735737
k__Bacteria | p__Actinobacteria | c__Actinobacteria | o__Micrococcales	0.000332675902383385	0.0000950502578238243	0.00011881282227978	0	0	0.00011881282227978	0	0.0000712876933678683	0	0.0000237625644559561	0	0	0.0000237625644559561	0	0	0	0.0000475251289119122	0.0000237625644559561	0	0.0000950502578238243	0	0	0.000166337951191693	0.000142575386735737	0	0.000403963595751253	0.000308913337927429	0.00218615592994796	0.000784164627046551	0.000594064111398902	0.000213863080103605	0.000332675902383385	0	0	0.000190100515647649	0.000499013853575078	0.000261388209015517	0.000356438466839341	0.000308913337927429	0.0000712876933678683	0.000879214884870375	0.0000950502578238243	0.000570301546942946	0.000285150773471473	0.0000950502578238243	0.0000950502578238243	0.0000712876933678683	0.0000237625644559561	0.00109307796497398
k__Bacteria | p__Proteobacteria | c__Alphaproteobacteria | o__Rhizobiales	0.0000712876933678683	0.0000475251289119122	0	0	0	0	0	0	0	0.0000475251289119122	0.000308913337927429	0.0000712876933678683	0.000285150773471473	0.00011881282227978	0	0	0.0000237625644559561	0	0	0	0	0.000190100515647649	0	0.000213863080103605	0.000142575386735737	0.000641589240310814	0.000142575386735737	0.00109307796497398	0.000522776418031034	0.000522776418031034	0.00066535180476677	0.000213863080103605	0.0000237625644559561	0.000499013853575078	0	0.00278022004134686	0.00275645747689091	0.00316042107264216	0.000142575386735737	0.000166337951191693	0.000998027707150156	0.00011881282227978	0.000285150773471473	0.00149704156072523	0.00123565335170972	0.000689114369222727	0.000807927191502507	0.000213863080103605	0.0000237625644559561
k__Bacteria | p__Tenericutes | c__Mollicutes | o__Mycoplasmatales	0	0	0.000451488724663166	0.000831689755958463	0	0.0000475251289119122	0	0	0	0.00114060309388589	0	0.0000237625644559561	0	0	0.000285150773471473	0.0013544661739895	0	0.000831689755958463	0.00042772616020721	0	0.0000712876933678683	0	0	0.000166337951191693	0	0.000166337951191693	0.00173466720528479	0	0.0000475251289119122	0.000190100515647649	0.000237625644559561	0	0	0.0000237625644559561	0	0.000285150773471473	0	0.000308913337927429	0.0000475251289119122	0.0000712876933678683	0	0.00589311598507711	0.0000950502578238243	0	0	0.0000475251289119122	0	0.0000237625644559561	0.0000950502578238243
k__Bacteria | p__Verrucomicrobia | c__Verrucomicrobiae | o__Verrucomicrobiales	0	0	0	0	0	0	0	0.0000712876933678683	0	0	0	0	0.000237625644559561	0.000522776418031034	0.000332675902383385	0	0.000285150773471473	0.000190100515647649	0.0000237625644559561	0.000760402062590595	0.000451488724663166	0.00159209181854906	0.00011881282227978	0.000403963595751253	0.000237625644559561	0.000499013853575078	0.000237625644559561	0.0011881282227978	0.00011881282227978	0	0.0000475251289119122	0	0	0.000190100515647649	0	0.000166337951191693	0.000166337951191693	0.000142575386735737	0.0000712876933678683	0.0000237625644559561	0.000142575386735737	0	0.00111684052942994	0.0000237625644559561	0.000190100515647649	0.00011881282227978	0	0	0
k__Archaea | p__Euryarchaeota | c__Methanomicrobia | o__	0.0000712876933678683	0.0000950502578238243	0	0.000142575386735737	0	0.000237625644559561	0	0.0000712876933678683	0.000142575386735737	0	0	0	0	0	0	0	0	0	0	0	0	0	0	0	0	0.000237625644559561	0	0	0	0	0	0	0	0	0	0	0	0.0000475251289119122	0	0	0	0	0	0	0	0	0	0	0
k__Bacteria | p__Patescibacteria | c__Saccharimonadia | o__Saccharimonadales	0	0	0	0	0	0	0	0	0.0000475251289119122	0.000403963595751253	0.000261388209015517	0.000332675902383385	0	0.000142575386735737	0.0000712876933678683	0.000142575386735737	0	0.000261388209015517	0.0000950502578238243	0.0000712876933678683	0.000356438466839341	0.000261388209015517	0	0	0.000166337951191693	0	0.00011881282227978	0.000166337951191693	0	0.000522776418031034	0	0.000356438466839341	0	0.0000475251289119122	0.000190100515647649	0.000237625644559561	0.000213863080103605	0.0000237625644559561	0.0000237625644559561	0	0	0.0000712876933678683	0	0.000166337951191693	0	0	0.0000712876933678683	0	0.000332675902383385
k__Bacteria | p__Proteobacteria | c__Gammaproteobacteria | o__Xanthomonadales	0	0	0	0.0000712876933678683	0	0	0	0	0	0.0000475251289119122	0	0	0	0	0	0	0	0	0	0	0	0	0	0	0.0000712876933678683	0.0000712876933678683	0.000332675902383385	0	0	0.000403963595751253	0.000237625644559561	0.0000950502578238243	0	0.0000237625644559561	0.000190100515647649	0.000261388209015517	0.000475251289119122	0.000332675902383385	0.000142575386735737	0	0	0	0.0000475251289119122	0.000499013853575078	0.000285150773471473	0.000332675902383385	0.0000237625644559561	0	0.0000475251289119122
k__Bacteria | p__Firmicutes | c__ | o__	0	0.0000950502578238243	0	0.00011881282227978	0.0000237625644559561	0	0	0.0000475251289119122	0.000142575386735737	0.0000237625644559561	0	0	0	0	0	0.00011881282227978	0	0.00011881282227978	0	0.00042772616020721	0.0000475251289119122	0.000617826675854858	0.000261388209015517	0.000142575386735737	0	0.000285150773471473	0.0000475251289119122	0.0000712876933678683	0.000308913337927429	0	0	0	0	0.00011881282227978	0	0.000142575386735737	0	0	0.0000712876933678683	0	0	0.0000950502578238243	0	0.000617826675854858	0.000261388209015517	0.000190100515647649	0.000237625644559561	0.0000712876933678683	0
k__Bacteria | p__Bacteroidetes | c__Bacteroidia | o__Sphingobacteriales	0	0	0	0	0	0	0	0	0	0.000213863080103605	0	0	0.000142575386735737	0	0	0	0.0000475251289119122	0	0	0	0	0	0	0	0	0	0	0	0	0	0	0.00011881282227978	0	0.0000475251289119122	0	0.0000712876933678683	0	0	0	0	0	0	0	0	0	0	0	0	0.000617826675854858
k__Bacteria | p__Spirochaetes | c__Brachyspirae | o__Brachyspirales	0.00220991849440392	0	0.00054653898248699	0	0.0000950502578238243	0	0	0.000237625644559561	0.000261388209015517	0	0.000356438466839341	0	0	0	0	0.0000237625644559561	0	0	0	0	0	0	0	0	0	0	0	0	0	0	0	0	0	0	0	0	0	0	0	0	0.000166337951191693	0	0	0	0	0	0	0	0
k__Bacteria | p__Proteobacteria | c__Gammaproteobacteria | o__	0	0	0	0	0	0	0.0000950502578238243	0	0	0.000213863080103605	0.000166337951191693	0.0000950502578238243	0.0000237625644559561	0.000237625644559561	0	0.0000237625644559561	0	0	0	0.000190100515647649	0	0.0000950502578238243	0	0	0	0	0	0	0	0.0000237625644559561	0	0.0000950502578238243	0	0.000332675902383385	0	0	0.0000475251289119122	0	0.000451488724663166	0	0	0	0.000499013853575078	0.0000475251289119122	0.000166337951191693	0.0000950502578238243	0.000142575386735737	0	0
k__Bacteria | p__Bacteroidetes | c__Bacteroidia | o__	0.0000475251289119122	0.0000712876933678683	0	0	0	0	0	0.0000712876933678683	0.0000237625644559561	0.000451488724663166	0	0.000213863080103605	0.0000950502578238243	0	0.0000475251289119122	0	0	0	0	0.000237625644559561	0	0.00042772616020721	0	0.000950502578238244	0	0.0000712876933678683	0	0.000166337951191693	0	0.000190100515647649	0	0	0	0	0	0.0000475251289119122	0.0000475251289119122	0	0.0000950502578238243	0	0.0000475251289119122	0	0	0	0	0	0	0	0
k__Bacteria | p__Actinobacteria | c__Actinobacteria | o__Actinomycetales	0	0	0	0.00011881282227978	0	0	0	0	0	0	0.000308913337927429	0	0	0	0	0	0	0	0	0	0	0	0.000142575386735737	0	0	0.0000950502578238243	0	0.0000950502578238243	0.0000237625644559561	0.000142575386735737	0	0	0	0	0	0.000142575386735737	0.0000950502578238243	0.000261388209015517	0.0000712876933678683	0	0	0.0000475251289119122	0.000166337951191693	0.000332675902383385	0.000142575386735737	0	0.00011881282227978	0	0
k__Bacteria | p__Actinobacteria | c__Actinobacteria | o__Streptosporangiales	0.00011881282227978	0	0	0	0	0	0	0	0	0	0	0	0	0	0	0	0	0	0	0	0	0	0	0.0000950502578238243	0	0.0000712876933678683	0	0.00011881282227978	0.0000237625644559561	0	0	0	0	0	0	0.00042772616020721	0.0000712876933678683	0.000403963595751253	0	0.0000475251289119122	0	0	0.0000712876933678683	0.000332675902383385	0	0	0	0.0000237625644559561	0.0000475251289119122
k__Bacteria | p__Deferribacteres | c__Deferribacteres | o__Deferribacterales	0.00152080412518119	0	0.000142575386735737	0	0	0	0	0.000166337951191693	0.000166337951191693	0	0	0	0	0	0	0	0	0	0	0	0	0	0	0.0000475251289119122	0	0	0	0	0	0	0	0	0	0.00042772616020721	0	0	0.0000712876933678683	0	0	0	0	0	0	0	0	0	0	0	0
k__Bacteria | p__Proteobacteria | c__Alphaproteobacteria | o__Rhodobacterales	0	0	0	0	0	0	0	0	0	0.00011881282227978	0	0	0.0000237625644559561	0	0	0	0	0	0	0	0	0	0	0	0	0	0	0	0	0	0	0	0	0	0	0.000190100515647649	0.0000237625644559561	0	0	0	0	0	0	0	0	0	0	0	0.0000475251289119122
k__Bacteria | p__Proteobacteria | c__Deltaproteobacteria | o__Desulfovibrionales	0	0	0	0.000285150773471473	0.0000950502578238243	0	0	0	0	0	0	0	0	0.000142575386735737	0	0	0	0	0.0000237625644559561	0	0	0	0	0.00011881282227978	0.0000475251289119122	0.000142575386735737	0.00011881282227978	0.000213863080103605	0.0000475251289119122	0.0000950502578238243	0	0	0	0	0	0	0.0000712876933678683	0	0	0	0	0	0.0000475251289119122	0.000308913337927429	0.0000950502578238243	0	0.000285150773471473	0	0
k__Bacteria | p__Actinobacteria | c__Actinobacteria | o__Propionibacteriales	0.0000475251289119122	0	0	0.0000475251289119122	0	0	0	0	0	0	0	0	0	0	0	0	0	0	0	0	0	0	0	0.000308913337927429	0	0.000261388209015517	0	0.0000712876933678683	0	0	0	0.0000712876933678683	0.0000475251289119122	0	0	0.000190100515647649	0.000308913337927429	0.000285150773471473	0	0	0	0	0	0.00011881282227978	0	0.0000237625644559561	0	0	0
k__Archaea | p__Euryarchaeota | c__Thermoplasmata | o__Marine Group II	0	0.0000237625644559561	0	0.0000950502578238243	0	0.0000475251289119122	0.0000475251289119122	0.000332675902383385	0.000190100515647649	0	0	0	0	0	0	0	0	0	0	0	0	0	0	0	0	0	0	0	0	0	0	0	0	0	0	0	0	0	0	0	0	0	0	0	0	0	0	0	0
k__Archaea | p__Euryarchaeota | c__Methanobacteria | o__Methanobacteriales	0.0000712876933678683	0	0	0	0	0	0	0	0	0	0	0	0	0	0	0	0	0	0	0	0	0	0	0	0	0	0	0	0	0	0	0	0	0	0	0	0	0	0	0	0.000926740013782287	0	0.00011881282227978	0	0	0	0	0	0
k__Bacteria | p__Spirochaetes | c__Spirochaetia | o__Spirochaetales	0	0	0	0	0	0	0	0	0	0	0	0	0	0	0	0	0	0	0	0	0	0.0000237625644559561	0	0	0	0	0	0	0	0	0	0	0	0.000142575386735737	0.000166337951191693	0	0	0.0000475251289119122	0.0000475251289119122	0	0	0	0.000784164627046551	0.000142575386735737	0.000213863080103605	0	0.0000475251289119122	0	0
k__Bacteria | p__Deinococcus-Thermus | c__Deinococci | o__Deinococcales	0	0	0	0	0	0	0	0	0	0	0	0	0	0	0	0	0	0	0	0	0	0	0	0	0	0.000213863080103605	0	0	0	0	0	0	0	0	0	0.000380201031295297	0.0000712876933678683	0.000499013853575078	0	0	0	0	0.0000475251289119122	0.0000237625644559561	0	0.0000237625644559561	0.00011881282227978	0	0
k__Bacteria | p__Proteobacteria | c__Gammaproteobacteria | o__Vibrionales	0.00011881282227978	0.0000237625644559561	0.00011881282227978	0.0000712876933678683	0.00011881282227978	0.000237625644559561	0	0	0	0.000190100515647649	0	0	0	0.0000475251289119122	0	0.0000712876933678683	0	0.0000712876933678683	0	0	0	0.0000950502578238243	0.000213863080103605	0	0	0	0	0	0	0	0	0	0	0	0	0	0	0	0	0	0	0	0	0	0	0	0	0	0
k__Bacteria | p__Proteobacteria | c__Gammaproteobacteria | o__Cardiobacteriales	0	0	0	0.00102179027160611	0	0	0	0	0	0	0	0	0	0	0.0000237625644559561	0	0	0	0	0	0	0	0	0	0	0	0	0	0	0	0	0	0	0	0	0	0	0	0.0000237625644559561	0	0	0	0	0.0000237625644559561	0	0	0	0	0
k__Bacteria | p__Synergistetes | c__Synergistia | o__Synergistales	0	0	0	0.00011881282227978	0	0	0	0	0	0	0	0	0	0	0	0	0	0	0	0	0	0	0	0	0	0	0	0	0	0	0	0	0	0	0	0.00011881282227978	0.0000237625644559561	0.0000475251289119122	0	0	0	0	0	0.000166337951191693	0.00011881282227978	0.0000712876933678683	0.00011881282227978	0	0
k__Bacteria | p__Proteobacteria | c__Alphaproteobacteria | o__Reyranellales	0	0	0	0	0	0	0	0	0	0	0	0	0	0.0000712876933678683	0	0	0	0	0	0	0	0	0	0	0	0.0000950502578238243	0	0.0000475251289119122	0	0	0	0	0	0	0	0.0000712876933678683	0	0.000190100515647649	0	0	0	0	0	0.0000950502578238243	0	0	0.0000237625644559561	0	0
k__Bacteria | p__Tenericutes | c__Mollicutes | o__Anaeroplasmatales	0	0	0	0.0000475251289119122	0.0000712876933678683	0.0000475251289119122	0	0.00011881282227978	0.000308913337927429	0	0	0	0	0	0	0	0	0	0.0000712876933678683	0	0	0	0	0	0	0	0	0	0	0.0000475251289119122	0	0.0000475251289119122	0	0	0	0.0000950502578238243	0	0	0	0	0.0000475251289119122	0	0	0	0	0	0	0	0
k__Bacteria | p__Actinobacteria | c__Actinobacteria | o__	0	0	0	0	0	0	0	0	0	0	0	0	0	0	0	0	0	0	0	0	0	0.0000712876933678683	0	0.0000475251289119122	0	0	0	0	0	0	0	0	0	0	0	0	0	0	0.000285150773471473	0	0	0	0.000142575386735737	0.0000712876933678683	0	0.0000712876933678683	0.000213863080103605	0	0.0000475251289119122
k__Bacteria | p__Chloroflexi | c__OLB14 | o__	0	0	0	0	0	0	0	0	0	0	0	0	0	0	0	0	0	0	0	0	0	0	0	0.000237625644559561	0.0000475251289119122	0.00042772616020721	0	0.0000237625644559561	0	0	0	0.0000475251289119122	0	0	0	0	0	0	0	0	0	0	0	0	0	0	0	0	0
k__Bacteria | p__Tenericutes | c__Mollicutes | o__Mollicutes RF39	0	0	0	0	0	0	0	0	0	0	0	0	0	0	0	0	0	0	0	0	0.0000237625644559561	0	0	0	0	0	0	0	0	0	0	0	0	0	0	0	0	0	0	0	0	0	0.000308913337927429	0	0.00011881282227978	0.000190100515647649	0.0000950502578238243	0	0
k__Bacteria | p__Actinobacteria | c__Actinobacteria | o__Streptomycetales	0	0	0	0	0	0	0	0	0	0	0	0	0	0	0	0	0	0	0	0	0	0	0	0	0	0	0	0.0000237625644559561	0	0.00011881282227978	0	0.0000237625644559561	0	0	0	0.0000475251289119122	0	0.0000712876933678683	0.00011881282227978	0	0	0	0	0	0	0	0	0	0
k__Bacteria | p__Chloroflexi | c__JG30-KF-CM66 | o__	0	0	0	0	0	0	0	0	0	0	0	0	0	0	0	0	0	0	0	0	0	0	0	0.0000475251289119122	0.0000475251289119122	0.000261388209015517	0	0	0	0	0	0.0000237625644559561	0	0	0.0000237625644559561	0	0	0	0	0	0	0	0	0	0	0	0	0	0
k__Bacteria | p__Planctomycetes | c__Phycisphaerae | o__Tepidisphaerales	0	0	0	0	0	0	0	0	0	0	0	0	0	0	0	0	0	0	0	0	0	0	0	0.0000475251289119122	0	0	0	0	0	0	0	0	0	0	0	0	0.0000237625644559561	0.0000950502578238243	0	0	0	0.0000950502578238243	0	0.0000950502578238243	0	0	0.0000475251289119122	0	0
k__Archaea | p__Thaumarchaeota | c__Nitrososphaeria | o__Nitrososphaerales	0	0	0	0	0	0	0	0	0	0	0	0	0	0	0	0	0	0	0	0	0	0	0	0.0000712876933678683	0.0000475251289119122	0.00011881282227978	0	0	0	0.000213863080103605	0	0	0	0	0	0	0	0	0	0	0	0	0	0	0	0.0000475251289119122	0	0	0
k__Bacteria | p__Proteobacteria | c__Alphaproteobacteria | o__Acetobacterales	0	0	0	0	0	0	0	0	0	0	0	0.0000237625644559561	0	0	0	0	0	0	0	0	0	0	0	0	0	0	0	0	0	0	0	0	0	0	0	0	0.0000237625644559561	0	0.0000237625644559561	0	0	0	0.0000237625644559561	0.000142575386735737	0	0	0.0000475251289119122	0	0
k__Bacteria | p__Proteobacteria | c__Gammaproteobacteria | o__Salinisphaerales	0	0	0	0	0	0	0	0	0	0	0	0	0	0	0	0	0	0	0	0	0	0	0	0	0	0	0	0	0	0	0	0	0	0	0	0.00011881282227978	0.0000237625644559561	0.000213863080103605	0	0	0	0	0	0.0000475251289119122	0	0	0	0	0
k__Bacteria | p__Acidobacteria | c__Acidobacteriia | o__Acidobacteriales	0	0	0	0	0	0	0	0	0	0	0	0	0	0	0	0	0	0	0	0	0	0	0	0	0	0	0.0000950502578238243	0	0	0	0	0	0	0	0	0	0	0.0000712876933678683	0	0	0	0	0	0.0000950502578238243	0.0000712876933678683	0	0	0	0
k__Bacteria | p__Actinobacteria | c__Actinobacteria | o__Frankiales	0	0	0	0	0	0	0	0	0	0	0	0	0	0	0	0	0	0	0	0	0	0	0	0	0.0000475251289119122	0	0	0	0.0000475251289119122	0	0	0	0	0	0	0	0	0	0	0	0	0	0	0.0000712876933678683	0	0	0	0	0
k__Archaea | p__Nanoarchaeaeota | c__Woesearchaeia | o__	0	0	0.0000950502578238243	0	0	0	0	0.0000712876933678683	0.000213863080103605	0	0	0	0	0	0	0	0	0	0	0	0	0	0	0	0	0	0	0	0	0	0	0	0	0	0	0	0	0	0	0	0	0	0	0	0	0	0	0	0
k__Bacteria | p__Chloroflexi | c__Anaerolineae | o__SBR1031	0	0	0	0	0	0	0	0	0	0	0	0	0	0	0	0	0	0	0	0	0	0	0	0	0	0	0	0	0	0	0	0	0	0	0	0.0000712876933678683	0	0.0000712876933678683	0	0	0	0	0.0000712876933678683	0.000142575386735737	0	0	0	0	0
k__Bacteria | p__Actinobacteria | c__Thermoleophilia | o__Gaiellales	0	0	0	0	0	0	0	0	0	0	0	0	0	0	0	0	0	0	0	0	0	0	0	0	0	0	0.0000475251289119122	0	0	0	0	0.0000475251289119122	0	0	0	0	0.0000237625644559561	0	0	0	0	0	0	0.0000950502578238243	0	0	0	0	0
k__Bacteria | p__Bacteroidetes | c__Bacteroidia | o__Chitinophagales	0	0	0	0	0	0	0	0	0	0	0	0	0	0	0	0	0	0	0	0	0	0	0	0	0	0	0.0000237625644559561	0.0000237625644559561	0	0	0	0	0	0	0	0	0	0	0	0	0	0	0	0.0000237625644559561	0	0	0	0	0
k__Bacteria | p__Cyanobacteria | c__Melainabacteria | o__Obscuribacterales	0	0	0	0	0	0	0	0	0	0	0	0	0	0	0	0	0	0	0	0	0	0	0	0	0	0	0	0	0	0	0	0	0	0	0	0	0	0.0000237625644559561	0	0	0	0	0.0000712876933678683	0	0.00011881282227978	0	0.0000712876933678683	0	0
k__Bacteria | p__Actinobacteria | c__Thermoleophilia | o__Solirubrobacterales	0	0	0	0	0	0	0	0	0	0	0	0	0	0	0	0	0	0	0	0	0	0	0	0	0	0	0	0	0	0	0	0	0	0	0	0	0	0.00011881282227978	0	0	0	0	0	0.000142575386735737	0	0	0	0	0
k__Bacteria | p__Chloroflexi | c__TK10 | o__	0	0	0	0	0	0	0	0	0	0	0	0	0	0	0	0	0	0	0	0	0	0	0	0	0.000142575386735737	0	0	0	0	0	0	0.0000475251289119122	0	0.0000475251289119122	0	0	0	0	0	0	0	0	0	0	0	0	0	0	0
k__Bacteria | p__Proteobacteria | c__Gammaproteobacteria | o__Oceanospirillales	0	0	0	0	0	0	0	0	0	0	0	0	0	0	0	0	0	0	0	0	0	0	0	0	0	0	0	0	0	0	0	0	0	0	0	0	0	0	0	0	0	0	0	0	0.0000475251289119122	0.0000712876933678683	0.00011881282227978	0	0
k__Bacteria | p__Acidobacteria | c__Subgroup 6 | o__	0	0	0	0	0	0	0	0	0	0	0	0	0	0	0	0	0	0	0	0	0	0	0	0	0	0	0	0	0.0000712876933678683	0	0	0	0	0	0	0	0	0.0000950502578238243	0	0.0000475251289119122	0	0	0	0	0	0	0	0	0
k__Bacteria | p__Kiritimatiellaeota | c__Kiritimatiellae | o__WCHB1-41	0	0	0	0	0	0	0	0	0	0	0	0	0	0	0	0	0	0	0	0	0	0	0	0	0	0	0	0	0	0	0	0	0	0	0	0	0	0	0	0	0	0	0	0	0.00011881282227978	0.0000712876933678683	0.0000237625644559561	0	0
k__Bacteria | p__Proteobacteria | c__Alphaproteobacteria | o__	0	0	0	0	0	0	0	0	0	0	0	0.0000237625644559561	0	0	0	0	0	0	0	0	0	0	0	0	0	0	0	0	0	0	0	0	0	0	0	0	0.0000712876933678683	0	0	0	0	0	0	0	0	0.0000712876933678683	0	0	0
k__Bacteria | p__Proteobacteria | c__Deltaproteobacteria | o__Myxococcales	0	0	0	0	0	0	0	0	0	0	0	0	0	0	0	0	0	0	0	0.0000950502578238243	0	0	0	0	0	0	0	0	0	0	0	0	0	0	0	0	0	0	0	0	0	0	0	0.0000475251289119122	0	0	0.0000712876933678683	0	0
k__Bacteria | p__Actinobacteria | c__Actinobacteria | o__Micromonosporales	0	0	0	0	0	0	0	0	0	0	0	0	0	0	0	0	0	0	0	0	0	0	0	0	0	0	0	0	0	0	0	0	0	0	0	0	0	0	0	0	0	0	0.000142575386735737	0	0	0	0.0000712876933678683	0	0
k__Archaea | p__Thaumarchaeota | c__Nitrososphaeria | o__Nitrosopumilales	0	0	0	0	0	0	0	0	0	0	0	0	0	0	0	0	0	0	0	0	0	0	0	0	0	0	0	0	0	0	0	0	0	0	0.00011881282227978	0	0	0	0	0	0	0	0	0	0	0	0	0	0
k__Bacteria | p__Actinobacteria | c__Actinobacteria | o__Catenulisporales	0	0	0	0	0	0	0	0	0	0	0	0	0	0	0	0	0	0	0	0	0	0	0	0	0	0	0	0	0	0	0	0	0	0	0	0	0	0	0.0000712876933678683	0	0	0	0	0	0	0	0	0	0
k__Bacteria | p__Chloroflexi | c__AD3 | o__	0	0	0	0	0	0	0	0	0	0	0	0	0	0	0	0	0	0	0	0	0	0	0	0.00011881282227978	0	0	0	0	0	0	0	0	0	0	0	0	0	0	0	0	0	0	0	0	0	0	0	0	0
k__Bacteria | p__Proteobacteria | c__Alphaproteobacteria | o__Micavibrionales	0	0	0	0	0	0	0	0	0	0	0	0	0	0	0	0	0	0	0	0	0	0	0	0	0	0	0	0	0.0000237625644559561	0	0	0	0	0	0	0	0	0	0	0	0	0	0	0.000142575386735737	0	0	0	0	0
k__Archaea | p__Euryarchaeota | c__Thermoplasmata | o__	0	0	0	0	0	0	0	0	0	0	0	0	0	0	0	0	0	0	0	0	0	0	0	0	0	0	0	0	0	0	0	0	0	0	0	0	0	0.0000475251289119122	0	0.0000950502578238243	0	0	0	0	0	0	0	0	0
k__Bacteria | p__Actinobacteria | c__Actinobacteria | o__Pseudonocardiales	0	0	0	0	0	0	0	0	0	0	0	0	0	0	0	0	0	0	0	0	0	0	0	0	0	0	0	0	0	0	0	0	0	0	0	0	0	0	0	0	0	0	0	0.00011881282227978	0	0	0.0000237625644559561	0	0
k__Bacteria | p__Armatimonadetes | c__Fimbriimonadia | o__Fimbriimonadales	0	0	0	0	0	0	0	0	0	0	0	0	0	0	0	0	0	0	0	0	0	0	0	0	0	0	0	0.0000475251289119122	0	0	0	0	0	0	0	0	0	0.0000475251289119122	0	0	0	0	0	0	0	0	0	0	0
k__Bacteria | p__Proteobacteria | c__Gammaproteobacteria | o__Cellvibrionales	0	0	0	0	0	0	0	0	0	0	0	0	0	0	0	0	0	0	0	0	0	0	0	0	0	0	0	0	0	0	0	0	0	0	0	0	0.0000475251289119122	0	0	0.0000237625644559561	0.0000237625644559561	0	0.0000475251289119122	0	0	0	0	0	0
k__Bacteria | p__Firmicutes | c__Bacilli | o__	0	0	0	0	0	0	0	0	0	0	0	0	0	0	0	0	0	0	0	0	0	0	0	0	0	0	0	0	0	0	0	0	0	0.0000237625644559561	0	0	0	0	0	0	0	0	0	0	0.0000475251289119122	0	0	0	0
k__Bacteria | p__Proteobacteria | c__Alphaproteobacteria | o__Elsterales	0	0	0	0	0	0	0	0	0	0	0	0	0	0	0	0	0	0	0	0	0	0	0	0	0	0	0	0	0	0.0000237625644559561	0	0.0000475251289119122	0	0	0	0	0	0	0	0	0	0	0	0.0000475251289119122	0	0	0	0	0
k__Bacteria | p__Proteobacteria | c__Alphaproteobacteria | o__Micropepsales	0	0	0	0	0	0	0	0	0	0	0	0	0	0	0	0	0	0	0	0	0	0	0	0	0	0	0	0	0	0	0	0	0	0	0	0	0	0	0	0	0	0	0	0	0	0	0	0	0
k__Bacteria | p__Proteobacteria | c__Gammaproteobacteria | o__Alteromonadales	0	0	0	0	0	0	0	0	0	0	0	0	0	0	0	0	0	0	0	0	0	0	0.00011881282227978	0	0	0	0	0	0	0	0	0	0	0	0	0	0	0	0	0	0	0	0	0	0	0	0	0	0
k__Bacteria | p__Actinobacteria | c__Actinobacteria | o__Kineosporiales	0	0	0	0	0	0	0	0	0	0	0	0	0	0	0	0	0	0	0	0	0	0	0	0	0	0	0	0	0	0	0	0	0	0	0	0	0	0	0	0	0	0	0	0	0	0	0	0	0
k__Bacteria | p__FBP | c__ | o__	0	0	0	0	0	0	0	0	0	0	0	0	0	0.0000712876933678683	0	0	0	0	0	0	0	0	0	0	0	0	0	0	0	0	0	0	0	0	0	0	0	0	0	0	0	0	0	0	0	0	0	0	0.0000237625644559561
k__Bacteria | p__Gemmatimonadetes | c__BD2-11 terrestrial group | o__	0	0	0	0	0	0	0	0	0	0	0	0	0	0	0	0	0	0	0	0	0	0.0000950502578238243	0	0	0	0	0	0	0	0	0	0	0	0	0	0	0	0	0	0	0	0	0	0	0	0	0	0	0
k__Bacteria | p__Latescibacteria | c__ | o__	0	0	0	0	0	0	0	0	0	0	0	0	0	0	0	0	0	0	0	0	0	0	0	0	0	0	0	0	0	0	0	0	0	0	0	0	0	0.0000950502578238243	0	0	0	0	0	0	0	0	0	0	0
k__Bacteria | p__Planctomycetes | c__Planctomycetacia | o__Gemmatales	0	0	0	0	0	0	0	0	0	0	0	0	0	0	0	0	0	0	0	0	0	0	0	0	0	0	0	0.0000712876933678683	0	0	0	0	0	0	0	0	0	0.0000237625644559561	0	0	0	0	0	0	0	0	0	0	0
k__Bacteria | p__Proteobacteria | c__Deltaproteobacteria | o__NB1-j	0	0	0	0	0	0	0	0	0	0	0	0	0	0	0	0	0	0	0	0	0	0	0	0	0	0	0	0	0	0	0	0	0	0	0	0	0	0	0	0	0.0000237625644559561	0	0	0	0	0	0	0	0
k__Bacteria | p__Proteobacteria | c__Gammaproteobacteria | o__Beggiatoales	0	0	0	0	0	0	0	0	0	0	0	0	0	0	0	0	0	0	0	0	0	0	0	0	0.0000475251289119122	0	0	0	0	0	0	0	0	0	0	0	0	0.0000475251289119122	0	0	0	0	0	0	0	0	0	0	0
k__Bacteria | p__Proteobacteria | c__Gammaproteobacteria | o__Gammaproteobacteria Incertae Sedis	0	0	0	0	0	0	0	0	0	0	0	0	0	0	0	0	0	0	0	0	0	0	0	0	0	0	0	0	0	0	0	0	0	0	0	0	0	0	0.0000475251289119122	0	0	0	0	0	0	0	0	0	0
k__Bacteria | p__Proteobacteria | c__Gammaproteobacteria | o__Legionellales	0	0	0	0	0	0	0	0	0	0	0	0	0	0	0	0	0	0	0	0	0	0	0	0	0	0	0	0	0	0	0	0	0	0	0	0	0	0	0	0	0	0	0	0	0	0	0	0	0
k__Bacteria | p__Thermotogae | c__Thermotogae | o__Petrotogales	0	0	0	0	0	0	0	0	0	0	0	0	0	0	0	0	0	0	0	0	0	0	0	0	0	0	0	0	0	0	0	0	0	0	0	0	0	0	0	0	0	0	0	0	0	0	0	0	0
k__Archaea | p__Thaumarchaeota | c__Nitrososphaeria | o__Nitrosotaleales	0	0	0	0	0	0	0	0	0	0	0	0	0	0	0	0	0	0	0	0	0	0	0	0.0000712876933678683	0	0	0	0	0	0	0	0	0	0	0	0	0	0	0	0	0	0	0	0	0	0	0	0	0
k__Bacteria | p__Acidobacteria | c__Acidobacteriia | o__Solibacterales	0	0	0	0	0	0	0	0	0	0	0	0	0	0	0	0	0	0	0	0	0	0	0	0	0	0.0000712876933678683	0	0	0	0	0	0	0	0	0	0	0	0	0	0	0	0	0	0	0	0	0	0	0
k__Bacteria | p__Armatimonadetes | c__Armatimonadia | o__Armatimonadales	0	0	0	0	0	0	0	0	0	0	0	0	0	0	0	0	0	0	0	0	0	0	0	0	0	0	0	0	0	0	0	0	0	0	0	0	0	0	0	0	0	0	0	0	0	0	0	0	0
k__Bacteria | p__Cloacimonetes | c__Cloacimonadia | o__MSBL2	0	0	0	0	0	0	0	0	0	0	0	0	0	0	0	0	0	0	0	0	0	0	0	0	0	0	0	0	0	0	0	0	0	0	0	0.0000712876933678683	0	0	0	0	0	0	0	0	0	0	0	0	0
k__Bacteria | p__Gemmatimonadetes | c__S0134 terrestrial group | o__	0	0	0	0	0	0	0	0	0	0	0	0	0	0	0	0	0	0	0	0	0	0	0	0	0	0	0	0	0	0	0	0	0	0	0	0	0	0	0	0	0	0	0	0	0	0	0	0	0
k__Bacteria | p__Planctomycetes | c__Planctomycetacia | o__Pirellulales	0	0	0	0	0	0	0	0	0	0	0	0	0	0	0	0	0	0	0	0	0	0	0	0	0	0	0	0	0	0	0	0	0	0	0	0	0	0	0	0	0	0	0	0	0	0	0	0	0
k__Bacteria | p__Proteobacteria | c__Deltaproteobacteria | o__Desulfobacterales	0	0	0	0.0000712876933678683	0	0	0	0	0	0	0	0	0	0	0	0	0	0	0	0	0	0	0	0	0	0	0	0	0	0	0	0	0	0	0	0	0	0	0	0	0	0	0	0	0	0	0	0	0
k__Bacteria | p__Proteobacteria | c__Gammaproteobacteria | o__Methylococcales	0	0	0	0	0	0	0	0	0	0	0	0	0	0	0	0	0	0	0	0	0	0	0	0.0000237625644559561	0	0.0000475251289119122	0	0	0	0	0	0	0	0	0	0	0	0	0	0	0	0	0	0	0	0	0	0	0
k__Bacteria | p__Proteobacteria | c__Gammaproteobacteria | o__WD260	0	0	0	0	0	0	0	0	0	0	0	0	0	0	0	0	0	0	0	0	0	0	0	0	0	0	0	0	0	0	0	0	0	0	0	0.0000237625644559561	0.0000475251289119122	0	0	0	0	0	0	0	0	0	0	0	0
k__Bacteria | p__Verrucomicrobia | c__Verrucomicrobiae | o__Pedosphaerales	0	0	0	0.0000237625644559561	0	0	0	0	0	0	0	0	0	0	0	0	0	0	0	0	0	0	0	0	0	0	0	0	0	0	0	0	0	0	0	0	0	0	0	0	0	0	0	0	0	0	0	0	0
k__Archaea | p__Euryarchaeota | c__Methanomicrobia | o__Methanomicrobiales	0.0000475251289119122	0	0	0	0	0	0	0	0	0	0	0	0	0	0	0	0	0	0	0	0	0	0	0	0	0	0	0	0	0	0	0	0	0	0	0	0	0	0	0	0	0	0	0	0	0	0	0	0
k__Bacteria | p__Acidobacteria | c__Acidobacteriia | o__Subgroup 2	0	0	0	0	0	0	0	0	0	0	0	0	0	0	0	0	0	0	0	0	0	0	0	0	0	0	0	0	0	0	0	0	0	0	0	0	0	0	0	0	0	0	0	0.0000475251289119122	0	0	0	0	0
k__Bacteria | p__Armatimonadetes | c__ | o__	0	0	0	0	0	0	0	0	0	0	0	0	0	0	0	0	0	0	0	0	0	0	0	0	0	0	0	0	0	0	0	0	0	0	0	0	0	0	0	0	0	0	0	0	0	0	0	0	0
k__Bacteria | p__Cyanobacteria | c__ | o__	0	0	0	0	0	0	0	0	0	0	0	0	0	0	0	0.0000475251289119122	0	0	0	0	0	0	0	0	0	0	0	0	0	0	0	0	0	0	0	0	0	0	0	0	0	0	0	0	0	0	0	0	0
k__Bacteria | p__Cyanobacteria | c__Melainabacteria | o__Vampirovibrionales	0	0	0	0	0	0	0	0	0	0	0	0	0	0	0	0	0	0	0	0	0	0	0	0	0	0	0	0	0	0	0	0.0000475251289119122	0	0	0	0	0	0	0	0	0	0	0	0	0	0	0	0	0
k__Bacteria | p__Elusimicrobia | c__Elusimicrobia | o__Elusimicrobiales	0	0	0	0	0	0	0	0	0	0	0	0	0	0	0	0	0	0	0	0	0	0	0	0	0	0	0	0	0	0	0	0	0	0	0.0000475251289119122	0	0	0	0	0	0	0	0	0	0	0	0	0	0
k__Bacteria | p__Gemmatimonadetes | c__Gemmatimonadetes | o__Gemmatimonadales	0	0	0	0	0	0	0	0	0	0	0	0	0	0	0	0	0	0	0	0	0	0	0	0	0	0	0	0	0	0.0000475251289119122	0	0	0	0	0	0	0	0	0	0	0	0	0	0	0	0	0	0	0
k__Bacteria | p__Nitrospirae | c__Nitrospira | o__Nitrospirales	0	0	0	0	0	0	0	0	0	0	0	0	0	0	0	0	0	0	0	0	0	0	0	0	0	0	0	0	0	0	0	0	0	0	0	0	0	0	0	0	0	0	0	0.0000475251289119122	0	0	0	0	0
k__Bacteria | p__Patescibacteria | c__Gracilibacteria | o__Absconditabacteriales (SR1)	0	0	0	0	0	0	0	0	0	0	0	0	0	0	0	0	0	0	0	0	0	0	0	0	0	0	0.0000475251289119122	0	0	0	0	0	0	0	0	0	0	0	0	0	0	0	0	0	0	0	0	0	0
k__Bacteria | p__Planctomycetes | c__Planctomycetacia | o__Isosphaerales	0	0	0	0	0	0	0	0	0	0	0	0	0	0	0	0	0	0	0	0	0	0	0	0	0	0	0	0	0	0	0	0	0	0	0.0000475251289119122	0	0	0	0	0	0	0	0	0	0	0	0	0	0
k__Bacteria | p__Proteobacteria | c__Alphaproteobacteria | o__Parvibaculales	0	0	0	0	0	0	0	0	0	0	0	0	0	0	0	0	0	0	0	0	0	0	0	0	0	0	0	0	0	0	0	0	0	0	0	0.0000475251289119122	0	0	0	0	0	0	0	0	0	0	0	0	0
k__Bacteria | p__Proteobacteria | c__Deltaproteobacteria | o__Desulfarculales	0	0	0	0	0	0	0	0	0	0	0	0	0	0	0	0	0	0	0	0	0	0	0	0	0	0	0	0	0	0	0	0	0	0	0	0	0	0	0	0	0	0	0	0	0.0000475251289119122	0	0	0	0
k__Bacteria | p__Acidobacteria | c__Blastocatellia (Subgroup 4) | o__Pyrinomonadales	0	0	0	0	0	0	0	0	0	0	0	0	0	0	0	0	0	0	0	0	0	0	0	0	0	0	0	0	0	0	0	0	0	0	0	0	0	0	0	0	0	0	0	0	0	0	0	0	0
k__Bacteria | p__Actinobacteria | c__Acidimicrobiia | o__Actinomarinales	0	0	0	0	0	0	0	0	0	0	0	0	0	0	0	0	0	0	0	0	0	0	0	0	0	0	0	0	0	0	0	0	0	0	0	0	0	0	0	0	0.0000237625644559561	0	0	0	0	0	0	0	0
k__Bacteria | p__Actinobacteria | c__Nitriliruptoria | o__Euzebyales	0	0	0	0.0000237625644559561	0	0	0	0	0	0	0	0	0	0	0	0	0	0	0	0	0	0	0	0	0	0	0	0	0	0	0	0	0	0	0	0	0	0	0	0	0	0	0	0	0	0	0	0	0
k__Bacteria | p__Chloroflexi | c__Chloroflexia | o__Thermomicrobiales	0	0	0	0	0	0	0	0	0	0	0	0	0	0	0	0	0	0	0	0	0	0	0	0	0	0	0	0	0.0000237625644559561	0	0	0	0	0	0	0	0	0	0	0	0	0	0	0	0	0	0	0	0
k__Bacteria | p__Chloroflexi | c__KD4-96 | o__	0	0	0	0	0	0	0	0	0	0	0	0	0	0	0	0	0	0	0	0	0	0	0	0	0	0	0	0	0	0	0	0	0	0	0	0	0	0.0000237625644559561	0	0	0	0	0	0	0	0	0	0	0
k__Bacteria | p__Elusimicrobia | c__Lineage IIa | o__	0	0	0	0	0	0	0	0	0	0	0	0	0	0	0	0	0	0	0	0	0	0	0	0	0	0	0	0	0	0	0	0	0	0	0.0000237625644559561	0	0	0	0	0	0	0	0	0	0	0	0	0	0
k__Bacteria | p__Proteobacteria | c__Alphaproteobacteria | o__Rhodospirillales	0	0	0	0	0	0	0	0	0	0	0	0	0	0	0	0	0	0	0	0	0	0	0	0	0	0	0	0	0	0	0	0	0	0	0	0	0	0	0	0	0	0	0	0	0.0000237625644559561	0	0	0	0
k__Bacteria | p__Proteobacteria | c__Deltaproteobacteria | o__Bdellovibrionales	0	0	0	0	0	0	0	0	0	0	0	0	0	0	0	0.0000237625644559561	0	0	0	0	0	0	0	0	0	0	0	0	0	0	0	0	0	0	0	0	0	0	0	0	0	0	0	0	0	0	0	0	0
k__Bacteria | p__Proteobacteria | c__Deltaproteobacteria | o__RCP2-54	0	0	0	0	0	0	0	0	0	0	0	0	0	0	0	0	0	0	0	0	0	0	0	0	0	0	0	0	0	0	0	0	0	0	0	0.0000237625644559561	0	0	0	0	0	0	0	0	0	0	0	0	0
k__Bacteria | p__Proteobacteria | c__Gammaproteobacteria | o__Steroidobacterales	0	0	0	0	0	0	0	0	0	0	0	0	0	0	0	0	0	0	0	0	0	0	0	0	0	0	0	0	0	0	0	0	0	0	0	0	0	0	0	0	0	0	0	0	0	0	0	0	0
k__Bacteria | p__Verrucomicrobia | c__Verrucomicrobiae | o__Chthoniobacterales	0	0	0	0	0	0	0	0	0	0	0	0	0	0	0	0	0	0	0	0	0	0	0	0	0	0	0	0	0	0	0	0	0	0	0	0	0	0	0	0	0	0	0	0.0000237625644559561	0	0	0	0	0
k__Bacteria | p__Verrucomicrobia | c__Verrucomicrobiae | o__Opitutales	0	0	0	0	0	0	0	0	0	0	0	0	0	0	0	0	0	0	0	0	0	0	0	0	0	0	0	0	0	0	0	0	0	0	0	0	0	0	0	0	0	0	0	0	0	0	0	0	0
[truncated: 22 more columns]
