# Supplementary material for: Post-transport recovery trajectory of the canine gut microbiome and metabolome
Source: J Anim Sci Biotechnol. 2026 Apr 12;17:65. doi: 10.1186/s40104-026-01385-z (PMC13070285; doi:10.1186/s40104-026-01385-z)
Supplement: Supplementary file 2 — Additional file 2. Raw data of the microbiome taxa. [file 40104_2026_1385_MOESM2_ESM.zip › Taxa_summary/Taxa_summary_Order_mean_abundance.csv]

	Mean_D0	Mean_D1	Mean_D2	Mean_D3	Mean_D5	Mean_D7	SD_D0	SD_D1	SD_D2	SD_D3	SD_D5	SD_D7
k__Bacteria | p__Firmicutes | c__Clostridia | o__Clostridiales	0.19461936332169	0.262606580502168	0.223718603711713	0.231275099208707	0.324327321404526	0.361014740710818	0.0629796617863073	0.0782453966980183	0.136086156769286	0.168193517007858	0.180935623534645	0.171741611934351
k__Bacteria | p__Proteobacteria | c__Gammaproteobacteria | o__Betaproteobacteriales	0.0826224366133593	0.0605167709699231	0.289259716908649	0.278340818541137	0.138304065774778	0.168831040245863	0.0845046465021022	0.0399941609651331	0.208351820909297	0.257432864487637	0.148367292392627	0.141119560404627
k__Bacteria | p__Bacteroidetes | c__Bacteroidia | o__Bacteroidales	0.373456423417215	0.213854439171075	0.071065909432946	0.0278457651149712	0.0723570087683863	0.080608559275717	0.190992601543878	0.100954173939123	0.0868044213683908	0.031594885968677	0.0552877088957794	0.0725735909220402
k__Bacteria | p__Proteobacteria | c__Gammaproteobacteria | o__Enterobacteriales	0.0383923833060064	0.0942639329636454	0.139446649082369	0.24879801028127	0.0611153355670144	0.0900323962962083	0.0419316941788022	0.101180005223853	0.0983755773774326	0.176363751725763	0.0446350885888597	0.0985214996576704
k__Bacteria | p__Fusobacteria | c__Fusobacteriia | o__Fusobacteriales	0.101089909623047	0.213029230114514	0.108070162931984	0.0526380406973521	0.107458276897243	0.0843571038186441	0.132137465368376	0.0940556824420644	0.101432125888473	0.0534767484836806	0.0731122992004447	0.0460201667442436
k__Bacteria | p__Firmicutes | c__Erysipelotrichia | o__Erysipelotrichales	0.0296972649288311	0.0517008595567634	0.0513449611482071	0.0439369816790628	0.0981928569731245	0.0686698508503038	0.0132303316821906	0.0288029887020919	0.0475729012746554	0.0412598385708193	0.0529217963187089	0.0283791498388106
k__Bacteria | p__Firmicutes | c__Bacilli | o__Lactobacillales	0.0832165007247582	0.0117387068412423	0.00583568978764188	0.0114575164951802	0.0256615893987279	0.0551113276144762	0.0938940048545417	0.0111395293120895	0.00330352417201916	0.0134391491109589	0.0388080019603206	0.0920537284456267
k__Bacteria | p__Firmicutes | c__Negativicutes | o__Selenomonadales	0.0451825360992958	0.0445548083549177	0.0467191819341143	0.0152318038162679	0.0227368137569407	0.0134040665668639	0.0301513779387607	0.0496667816734632	0.0615010412451759	0.017205284156603	0.0218026201490187	0.0112776360683151
k__Bacteria | p__Proteobacteria | c__Alphaproteobacteria | o__Caulobacterales	0.0041327060016317	0.00613722232903375	0.0396141751617835	0.0601133474324549	0.0172258790168635	0.0135961472962162	0.00461829757961421	0.00590205935830996	0.0396651907694417	0.0443254842068373	0.0241664047637514	0.0150122479670041
k__Bacteria | p__Proteobacteria | c__Gammaproteobacteria | o__Pseudomonadales	0.00131486189989624	0.00109523819810634	0.00259209973940388	0.00178021212049204	0.0660599291875579	0.0214278924981584	0.000899636170710306	0.000460215855605115	0.00318478745098769	0.000755081312481183	0.116773420574321	0.0431645731677885
k__Bacteria | p__Actinobacteria | c__Coriobacteriia | o__Coriobacteriales	0.0180813313372779	0.0282623300706612	0.00902185363844466	0.00812877725764164	0.0132357484019675	0.0135624836632369	0.007316361716976	0.0204477640984993	0.00903614114664226	0.00701636807124939	0.00893575832975618	0.00798922286290032
k__Bacteria | p__Firmicutes | c__Bacilli | o__Bacillales	0.000877234671165712	0.00100882887281195	0.00173466720528479	0.00191684686611379	0.0214734374133656	0.0100812679704394	0.00070341411388772	0.000250661523082917	0.00100586634501208	0.00139007155445155	0.0442640448325096	0.0193715934069556
k__Bacteria | p__Proteobacteria | c__Gammaproteobacteria | o__Aeromonadales	0.0199783760663451	0.00639429007178455	0.00268913021093236	0.00123367313800505	0.00205942225284953	0.00353072103541414	0.0241637742347994	0.00664874221842377	0.00212683298986555	0.000931929889574793	0.00121552103648341	0.00284475726676426
k__Bacteria | p__Bacteroidetes | c__Bacteroidia | o__Flavobacteriales	0.000778223985932562	0.000505494552972157	0.00024356628567355	0.000114852394870454	0.0107307780655688	0.00615252398038796	0.000430492513908842	0.000437526943975185	0.000309846644307715	0.0000598011424666393	0.0271961853398866	0.0132879330913541
k__Bacteria | p__Actinobacteria | c__Actinobacteria | o__Bifidobacteriales	0.001263376343575	0.000434206859604288	0.000384161458704623	0.00160397310077704	0.00975255249546531	0.0023604147359583	0.00280275271184587	0.000461641365492702	0.00033079322973187	0.00272645128061373	0.0185615829331262	0.00237263169009872
k__Bacteria | p__ | c__ | o__	0.000564360905828957	0.000937541179444086	0.00238417730041426	0.00364953385769392	0.00109307796497398	0.000853472106709756	0.000875975867003827	0.00107249820771997	0.00373931009709016	0.00381920547649456	0.00133174474322002	0.000747359754732318
k__Bacteria | p__Proteobacteria | c__Alphaproteobacteria | o__Azospirillales	0.0000910898304144983	0.000170658417456412	0.00121981164207241	0.00344557184611363	0.000601984966217554	0.00158219075002574	0.0000763859575996084	0.000135182963944949	0.0011689782453206	0.00454801059331082	0.000574635548343572	0.00272290859569599
k__Bacteria | p__Proteobacteria | c__Alphaproteobacteria | o__Sphingomonadales	0.000186140088238323	0.000149056086132815	0.000873274243756386	0.00197625327725368	0.0026336842272018	0.000435647015025862	0.000274292902917207	0.000185009811601795	0.000814516038627103	0.00172521137419281	0.0052944226257968	0.000512896548268627
k__Bacteria | p__Proteobacteria | c__ | o__	0.00090891809044032	0.000874894418605656	0.000390102099818612	0.000560400478419631	0.000548519196191653	0.000366339535362656	0.000860187229015692	0.00130917791790112	0.000522526786041507	0.000541249777460768	0.000674276842699816	0.000344420591073939
k__Bacteria | p__Actinobacteria | c__Actinobacteria | o__Corynebacteriales	0.000146535814145063	0.0000777683927649472	0.000380201031295297	0.000578222401761598	0.000912878517849646	0.000687134155518064	0.000299691637254467	0.0000830608937105532	0.000271880594799494	0.000620838123890054	0.00210764602555027	0.000906860834581664
k__Bacteria | p__Proteobacteria | c__Gammaproteobacteria | o__Pasteurellales	0.000241586071968887	0.00017929934998585	0.000435647015025862	0.000970304715284873	0.000237625644559561	0.000338616543497374	0.000506602688844941	0.000236282504075432	0.000477872345077326	0.000816386179366644	0.000270175997464005	0.00047558870576732
k__Bacteria | p__Epsilonbacteraeota | c__Campylobacteria | o__Campylobacterales	0.00159407203225372	0.00017929934998585	0.000198021370466301	0.000227724576036246	0.0000712876933678683	0.0000910898304144983	0.00217111069298173	0.000205615161074259	0.000318055969146595	0.000412508852413497	0.000131721089875861	0.0000623231314569544
k__Bacteria | p__Actinobacteria | c__Actinobacteria | o__Micrococcales	0.0000633668385492162	0.0000324034969853947	0.000429706373911873	0.000299012269404114	0.00086931381634706	0.000514855563212382	0.0000978882019902454	0.000053423748979699	0.000603235512917714	0.000249318263677924	0.00112499018848834	0.000446093808267367
k__Bacteria | p__Proteobacteria | c__Alphaproteobacteria | o__Rhizobiales	0.0000455449152072492	0.0000561660614413507	0.000390102099818612	0.00121981164207241	0.000251487140492202	0.000172278592305682	0.0000880167984701319	0.0000987063446959323	0.00032351669949908	0.00110764852323442	0.000233145940106496	0.000232631633459252
k__Bacteria | p__Tenericutes | c__Mollicutes | o__Mycoplasmatales	0.000207922438989616	0.000270029141544956	0.000213863080103605	0.000562380692124294	0.000304952910518103	0.000227724576036246	0.000390869397645024	0.000446492544561735	0.000487198427661714	0.00168223130167093	0.000536522649294377	0.000228475506057308
k__Bacteria | p__Verrucomicrobia | c__Verrucomicrobiae | o__Verrucomicrobiales	0.00000594064111398902	0.000410444295148332	0.00024356628567355	0.000180199447124334	0.00016435773748703	0.000291091414585462	0.0000205789844779231	0.000451249898887492	0.000340774636930928	0.000303034461889866	0.000426820102873138	0.000474940654087291
k__Archaea | p__Euryarchaeota | c__Methanomicrobia | o__	0.0000633668385492162	0	0.0000198021370466301	0.00000396042740932601	0.000227724576036246	0.000724758215906661	0.000078702879691548	0	0.0000685966149264104	0.0000137193229852821	0.00078886107165372	0.000613198070792449
k__Bacteria | p__Patescibacteria | c__Saccharimonadia | o__Saccharimonadales	0.0000871294030051723	0.000127453754809219	0.000130694104507758	0.0000673272659585422	0.000239605858264224	0.000213863080103605	0.000151760541641598	0.00012035814067702	0.000166029059650878	0.0000888150982677646	0.000455220548297041	0.000395033345813575
k__Bacteria | p__Proteobacteria | c__Gammaproteobacteria | o__Xanthomonadales	0.00000990106852331504	0	0.00011881282227978	0.000200001584170964	0.000378220817590634	0.0000514855563212382	0.0000236723836203603	0	0.000140398535442054	0.000188053019493265	0.000634991272534945	0.0000893912022427703
k__Bacteria | p__Firmicutes | c__ | o__	0.0000376240603885971	0.000144735619868096	0.0000811887618911833	0.000134654531917084	0.0000297032055699451	0.000104951326347139	0.0000521186556452505	0.000208096727616138	0.000112582831735129	0.000180781098736283	0.0000487251106304639	0.000117053609865104
k__Bacteria | p__Bacteroidetes | c__Bacteroidia | o__Sphingobacteriales	0.0000178219233419671	0.0000172818650588772	0.0000138614959326411	0.00000594064111398902	0.00030297269681344	0.0000138614959326411	0.0000617369534337694	0.0000439330027677293	0.0000357636582711519	0.0000205789844779231	0.000222249567859066	0.0000357636582711519
k__Bacteria | p__Spirochaetes | c__Brachyspirae | o__Brachyspirales	0.000308913337927429	0.00000216023313235964	0	0.0000138614959326411	0.00000990106852331504	0	0.000625095475035806	0.00000716468275973109	0	0.0000480176304484873	0.0000342983074632052	0
k__Bacteria | p__Proteobacteria | c__Gammaproteobacteria | o__	0.0000475251289119122	0.0000518455951766315	0.0000376240603885971	0.000120793035984443	0	0.0000297032055699451	0.0000764978784766285	0.0000855572324948981	0.0000968999615193661	0.000175632179239302	0	0.0000465704379382521
k__Bacteria | p__Bacteroidetes | c__Bacteroidia | o__	0.0000732679070725313	0.0000734479265002279	0.000114852394870454	0.0000198021370466301	0	0.00000396042740932601	0.000134214353265399	0.000138335905494347	0.000272037887606866	0.0000317733014956881	0	0.0000137193229852821
k__Bacteria | p__Actinobacteria | c__Actinobacteria | o__Actinomycetales	0.0000356438466839341	0.0000129613987941579	0.0000297032055699451	0.000114852394870454	0.0000297032055699451	0.000011881282227978	0.0000925881061527191	0.0000429880965583866	0.0000507884546146198	0.000104237311290501	0.0000574293011345909	0.0000411579689558462
k__Bacteria | p__Actinobacteria | c__Actinobacteria | o__Streptosporangiales	0.00000990106852331504	0	0.0000257427781606191	0.000112872181165791	0.0000435647015025862	0.0000356438466839341	0.0000342983074632052	0	0.0000435319583927347	0.000169585180474035	0.0000655349841457334	0.0000683467175022364
k__Bacteria | p__Deferribacteres | c__Deferribacteres | o__Deferribacterales	0.000166337951191693	0	0.0000396042740932601	0.00000594064111398902	0.00000198021370466301	0.00000594064111398902	0.0004323813329589	0	0.000122987923903213	0.0000205789844779231	0.00000685966149264104	0.0000147703718962066
k__Bacteria | p__Proteobacteria | c__Alphaproteobacteria | o__Rhodobacterales	0.00000990106852331504	0.00000216023313235964	0	0.0000178219233419671	0.0000910898304144983	0.0000970304715284874	0.0000342983074632052	0.00000716468275973109	0	0.000054682067942992	0.000249806778988984	0.000146992449315536
k__Bacteria | p__Proteobacteria | c__Deltaproteobacteria | o__Desulfovibrionales	0.0000316834192746081	0.0000151216319265175	0.0000653470522538792	0.0000673272659585422	0.0000178219233419671	0.00000990106852331504	0.0000843690197560625	0.0000428685188676218	0.000071736330227582	0.000112297498425792	0.0000419302308290795	0.0000236723836203603
k__Bacteria | p__Actinobacteria | c__Actinobacteria | o__Propionibacteriales	0.00000792085481865203	0	0.0000633668385492162	0.0000772283344818573	0.00000792085481865203	0.0000435647015025862	0.0000184991313395319	0	0.000107867544937236	0.000119082545265443	0.0000274386459705642	0.000072241417274567
k__Archaea | p__Euryarchaeota | c__Thermoplasmata | o__Marine Group II	0.0000613866248445532	0	0	0	0.00000792085481865203	0.000104951326347139	0.000102561793478379	0	0	0	0.0000274386459705642	0.000123871680831314
k__Archaea | p__Euryarchaeota | c__Methanobacteria | o__Methanobacteriales	0.00000594064111398902	0	0	0.0000871294030051723	0.0000217823507512931	0.0000495053426165752	0.0000205789844779231	0	0	0.000266605794362939	0.0000620134921232076	0.000094757274707929
k__Bacteria | p__Spirochaetes | c__Spirochaetia | o__Spirochaetales	0	0.00000216023313235964	0.0000257427781606191	0.000106931540051802	0.00000990106852331504	0.00000198021370466301	0	0.00000716468275973109	0.0000603352508002145	0.000223717147468401	0.0000342983074632052	0.00000685966149264104
k__Bacteria | p__Deinococcus-Thermus | c__Deinococci | o__Deinococcales	0	0	0.0000178219233419671	0.0000970304715284874	0.00000396042740932601	0.000011881282227978	0	0	0.0000617369534337694	0.000166016176697636	0.0000137193229852821	0.0000237625644559561
k__Bacteria | p__Proteobacteria | c__Gammaproteobacteria | o__Vibrionales	0.0000732679070725313	0.0000453648957795525	0	0	0	0	0.0000832203938236921	0.000066750854236711	0	0	0	0
k__Bacteria | p__Proteobacteria | c__Gammaproteobacteria | o__Cardiobacteriales	0.0000851491893005093	0.00000216023313235964	0	0.00000396042740932601	0.00000594064111398902	0.0000158417096373041	0.000294965444183565	0.00000716468275973109	0	0.00000924956566976597	0.0000205789844779231	0.0000292496948837613
k__Bacteria | p__Synergistetes | c__Synergistia | o__Synergistales	0.00000990106852331504	0	0	0.0000554459837305642	0.00000198021370466301	0.0000455449152072492	0.0000342983074632052	0	0	0.0000610751559757162	0.00000685966149264104	0.0000787843667329006
k__Bacteria | p__Proteobacteria | c__Alphaproteobacteria | o__Reyranellales	0	0.00000648069939707893	0.000011881282227978	0.0000316834192746081	0.00000594064111398902	0.0000316834192746081	0	0.0000214940482791933	0.0000295407437924131	0.0000593703963374653	0.0000205789844779231	0.000088525640360661
k__Bacteria | p__Tenericutes | c__Mollicutes | o__Anaeroplasmatales	0.0000495053426165752	0.00000648069939707893	0.00000792085481865203	0.000011881282227978	0.00000594064111398902	0.00000396042740932601	0.0000903195341291823	0.0000214940482791933	0.0000184991313395319	0.0000295407437924131	0.0000205789844779231	0.0000137193229852821
k__Bacteria | p__Actinobacteria | c__Actinobacteria | o__	0	0.00000648069939707893	0.00000396042740932601	0.0000653470522538792	0.00000594064111398902	0.00000198021370466301	0	0.0000214940482791933	0.0000137193229852821	0.0000983024762186001	0.0000147703718962066	0.00000685966149264104
k__Bacteria | p__Chloroflexi | c__OLB14 | o__	0	0	0.0000653470522538792	0	0.00000990106852331504	0	0	0	0.000132546631055025	0	0.0000236723836203603	0
k__Bacteria | p__Tenericutes | c__Mollicutes | o__Mollicutes RF39	0	0.00000216023313235964	0	0.0000594064111398902	0.00000396042740932601	0	0	0.00000716468275973109	0	0.00010107028806959	0.0000137193229852821	0
k__Bacteria | p__Actinobacteria | c__Actinobacteria | o__Streptomycetales	0	0	0.0000138614959326411	0.0000198021370466301	0.0000217823507512931	0	0	0	0.0000342983074632052	0.0000390239603117338	0.0000342983074632052	0
k__Bacteria | p__Chloroflexi | c__JG30-KF-CM66 | o__	0	0	0.0000336636329792711	0	0.0000158417096373041	0	0	0	0.0000740831892863553	0	0.0000309549674347803	0
k__Bacteria | p__Planctomycetes | c__Phycisphaerae | o__Tepidisphaerales	0	0	0.00000396042740932601	0.0000297032055699451	0.00000594064111398902	0.00000396042740932601	0	0	0.0000137193229852821	0.0000419302308290795	0.0000147703718962066	0.0000137193229852821
k__Bacteria | p__Proteobacteria | c__Alphaproteobacteria | o__Acetobacterales	0.00000198021370466301	0	0	0.0000217823507512931	0.00000594064111398902	0.000011881282227978	0.00000685966149264104	0	0	0.0000411059689743039	0.0000205789844779231	0.0000411579689558462
k__Archaea | p__Thaumarchaeota | c__Nitrososphaeria | o__Nitrososphaerales	0	0	0.0000376240603885971	0.00000396042740932601	0	0	0	0	0.000067559830609478	0.0000137193229852821	0	0
k__Bacteria | p__Proteobacteria | c__Gammaproteobacteria | o__Salinisphaerales	0	0	0	0.0000336636329792711	0.00000198021370466301	0.00000396042740932601	0	0	0	0.000066795698618146	0.00000685966149264104	0.0000137193229852821
k__Bacteria | p__Acidobacteria | c__Acidobacteriia | o__Acidobacteriales	0	0	0.00000792085481865203	0.0000198021370466301	0	0.00000990106852331504	0	0	0.0000274386459705642	0.0000362979167752286	0	0.0000342983074632052
k__Bacteria | p__Actinobacteria | c__Actinobacteria | o__Frankiales	0	0	0.00000792085481865203	0.00000594064111398902	0.0000217823507512931	0	0	0	0.0000184991313395319	0.0000205789844779231	0.0000446956011213851	0
k__Archaea | p__Nanoarchaeaeota | c__Woesearchaeia | o__	0.0000316834192746081	0	0	0	0	0	0.0000659254641699936	0	0	0	0	0
k__Bacteria | p__Chloroflexi | c__Anaerolineae | o__SBR1031	0	0	0	0.0000297032055699451	0	0	0	0	0	0.0000476599522435322	0	0
k__Bacteria | p__Actinobacteria | c__Thermoleophilia | o__Gaiellales	0	0	0.00000792085481865203	0.00000990106852331504	0	0.00000792085481865203	0	0	0.0000184991313395319	0.000027671509941813	0	0.0000210922549390156
k__Bacteria | p__Bacteroidetes | c__Bacteroidia | o__Chitinophagales	0	0	0.00000396042740932601	0.00000198021370466301	0.0000198021370466301	0	0	0	0.00000924956566976597	0.00000685966149264104	0.0000553430198836259	0
k__Bacteria | p__Cyanobacteria | c__Melainabacteria | o__Obscuribacterales	0	0	0	0.0000237625644559561	0	0.00000198021370466301	0	0	0	0.0000405295661156496	0	0.00000685966149264104
k__Bacteria | p__Actinobacteria | c__Thermoleophilia | o__Solirubrobacterales	0	0	0	0.0000217823507512931	0	0.00000198021370466301	0	0	0	0.0000511242497076781	0	0.00000685966149264104
k__Bacteria | p__Chloroflexi | c__TK10 | o__	0	0	0.0000198021370466301	0	0	0	0	0	0.0000427886147555317	0	0	0
k__Bacteria | p__Proteobacteria | c__Gammaproteobacteria | o__Oceanospirillales	0	0	0	0.0000198021370466301	0	0	0	0	0	0.0000390239603117338	0	0
k__Bacteria | p__Proteobacteria | c__Deltaproteobacteria | o__Myxococcales	0	0.00000864093252943858	0	0.00000990106852331504	0	0	0	0.0000286587310389244	0	0.0000236723836203603	0	0
k__Bacteria | p__Acidobacteria | c__Subgroup 6 | o__	0	0	0.00000594064111398902	0.000011881282227978	0	0	0	0	0.0000205789844779231	0.0000295407437924131	0	0
k__Bacteria | p__Actinobacteria | c__Actinobacteria | o__Micromonosporales	0	0	0	0.0000178219233419671	0	0	0	0	0	0.0000443111156886197	0	0
k__Bacteria | p__Kiritimatiellaeota | c__Kiritimatiellae | o__WCHB1-41	0	0	0	0.0000178219233419671	0	0	0	0	0	0.0000380808112189638	0	0
k__Bacteria | p__Proteobacteria | c__Alphaproteobacteria | o__	0.00000198021370466301	0	0	0.000011881282227978	0.00000396042740932601	0	0.00000685966149264104	0	0	0.0000277486970092979	0.0000137193229852821	0
k__Archaea | p__Thaumarchaeota | c__Nitrososphaeria | o__Nitrosopumilales	0	0	0.00000990106852331504	0	0.00000198021370466301	0.00000396042740932601	0	0	0.0000342983074632052	0	0.00000685966149264104	0.0000137193229852821
k__Bacteria | p__Chloroflexi | c__AD3 | o__	0	0	0.00000990106852331504	0	0	0.00000396042740932601	0	0	0.0000342983074632052	0	0	0.0000137193229852821
k__Bacteria | p__Actinobacteria | c__Actinobacteria | o__Catenulisporales	0	0	0	0.00000594064111398902	0.00000792085481865203	0	0	0	0	0.0000205789844779231	0.0000184991313395319	0
k__Bacteria | p__Proteobacteria | c__Alphaproteobacteria | o__Micavibrionales	0	0	0.00000198021370466301	0.000011881282227978	0	0	0	0	0.00000685966149264104	0.0000411579689558462	0	0
k__Archaea | p__Euryarchaeota | c__Thermoplasmata | o__	0	0	0	0.000011881282227978	0	0	0	0	0	0.0000295407437924131	0	0
k__Bacteria | p__Actinobacteria | c__Actinobacteria | o__Pseudonocardiales	0	0	0	0.000011881282227978	0	0	0	0	0	0.0000343606114336536	0	0
k__Bacteria | p__Armatimonadetes | c__Fimbriimonadia | o__Fimbriimonadales	0	0	0.00000396042740932601	0.00000396042740932601	0.00000396042740932601	0	0	0	0.0000137193229852821	0.0000137193229852821	0.0000137193229852821	0
k__Bacteria | p__Proteobacteria | c__Gammaproteobacteria | o__Cellvibrionales	0	0	0	0.000011881282227978	0	0	0	0	0	0.0000189559688049204	0	0
k__Bacteria | p__Proteobacteria | c__Gammaproteobacteria | o__Alteromonadales	0	0.0000108011656617982	0	0	0	0	0	0.0000358234137986555	0	0	0	0
k__Bacteria | p__Proteobacteria | c__Alphaproteobacteria | o__Micropepsales	0	0	0	0	0.00000990106852331504	0	0	0	0	0	0.0000342983074632052	0
k__Bacteria | p__Firmicutes | c__Bacilli | o__	0	0	0.00000198021370466301	0.00000396042740932601	0.00000396042740932601	0	0	0	0.00000685966149264104	0.0000137193229852821	0.0000137193229852821	0
k__Bacteria | p__Proteobacteria | c__Alphaproteobacteria | o__Elsterales	0	0	0.00000594064111398902	0.00000396042740932601	0	0	0	0	0.0000147703718962066	0.0000137193229852821	0	0
k__Bacteria | p__Gemmatimonadetes | c__BD2-11 terrestrial group | o__	0	0.00000864093252943858	0	0	0	0	0	0.0000286587310389244	0	0	0	0
k__Bacteria | p__FBP | c__ | o__	0	0.00000648069939707893	0	0	0.00000198021370466301	0	0	0.0000214940482791933	0	0	0.00000685966149264104	0
k__Bacteria | p__Actinobacteria | c__Actinobacteria | o__Kineosporiales	0	0	0	0	0.00000198021370466301	0.00000594064111398902	0	0	0	0	0.00000685966149264104	0.0000205789844779231
k__Bacteria | p__Latescibacteria | c__ | o__	0	0	0	0.00000792085481865203	0	0	0	0	0	0.0000274386459705642	0	0
k__Bacteria | p__Planctomycetes | c__Planctomycetacia | o__Gemmatales	0	0	0.00000594064111398902	0.00000198021370466301	0	0	0	0	0.0000205789844779231	0.00000685966149264104	0	0
k__Bacteria | p__Proteobacteria | c__Deltaproteobacteria | o__NB1-j	0	0	0	0.00000198021370466301	0.00000594064111398902	0	0	0	0	0.00000685966149264104	0.0000205789844779231	0
k__Bacteria | p__Proteobacteria | c__Gammaproteobacteria | o__Beggiatoales	0	0	0.00000396042740932601	0.00000396042740932601	0	0	0	0	0.0000137193229852821	0.0000137193229852821	0	0
k__Bacteria | p__Proteobacteria | c__Gammaproteobacteria | o__Gammaproteobacteria Incertae Sedis	0	0	0	0.00000396042740932601	0	0.00000396042740932601	0	0	0	0.0000137193229852821	0	0.0000137193229852821
k__Bacteria | p__Proteobacteria | c__Gammaproteobacteria | o__Legionellales	0	0	0	0	0.00000792085481865203	0	0	0	0	0	0.0000274386459705642	0
k__Bacteria | p__Thermotogae | c__Thermotogae | o__Petrotogales	0	0	0	0	0	0.00000792085481865203	0	0	0	0	0	0.0000274386459705642
k__Archaea | p__Thaumarchaeota | c__Nitrososphaeria | o__Nitrosotaleales	0	0	0.00000594064111398902	0	0	0	0	0	0.0000205789844779231	0	0	0
k__Bacteria | p__Acidobacteria | c__Acidobacteriia | o__Solibacterales	0	0	0.00000594064111398902	0	0	0	0	0	0.0000205789844779231	0	0	0
k__Bacteria | p__Armatimonadetes | c__Armatimonadia | o__Armatimonadales	0	0	0	0	0.00000594064111398902	0	0	0	0	0	0.0000205789844779231	0
k__Bacteria | p__Cloacimonetes | c__Cloacimonadia | o__MSBL2	0	0	0	0.00000594064111398902	0	0	0	0	0	0.0000205789844779231	0	0
k__Bacteria | p__Gemmatimonadetes | c__S0134 terrestrial group | o__	0	0	0	0	0.00000198021370466301	0.00000396042740932601	0	0	0	0	0.00000685966149264104	0.0000137193229852821
k__Bacteria | p__Planctomycetes | c__Planctomycetacia | o__Pirellulales	0	0	0	0	0	0.00000594064111398902	0	0	0	0	0	0.0000205789844779231
k__Bacteria | p__Proteobacteria | c__Deltaproteobacteria | o__Desulfobacterales	0.00000594064111398902	0	0	0	0	0	0.0000205789844779231	0	0	0	0	0
k__Bacteria | p__Proteobacteria | c__Gammaproteobacteria | o__Methylococcales	0	0	0.00000594064111398902	0	0	0	0	0	0.0000147703718962066	0	0	0
k__Bacteria | p__Proteobacteria | c__Gammaproteobacteria | o__WD260	0	0	0	0.00000594064111398902	0	0	0	0	0	0.0000147703718962066	0	0
k__Bacteria | p__Verrucomicrobia | c__Verrucomicrobiae | o__Pedosphaerales	0.00000198021370466301	0	0	0	0.00000396042740932601	0	0.00000685966149264104	0	0	0	0.0000137193229852821	0
k__Bacteria | p__Cyanobacteria | c__ | o__	0	0.00000432046626471929	0	0	0	0	0	0.0000143293655194622	0	0	0	0
k__Archaea | p__Euryarchaeota | c__Methanomicrobia | o__Methanomicrobiales	0.00000396042740932601	0	0	0	0	0	0.0000137193229852821	0	0	0	0	0
k__Bacteria | p__Acidobacteria | c__Acidobacteriia | o__Subgroup 2	0	0	0	0.00000396042740932601	0	0	0	0	0	0.0000137193229852821	0	0
k__Bacteria | p__Armatimonadetes | c__ | o__	0	0	0	0	0	0.00000396042740932601	0	0	0	0	0	0.0000137193229852821
k__Bacteria | p__Cyanobacteria | c__Melainabacteria | o__Vampirovibrionales	0	0	0.00000396042740932601	0	0	0	0	0	0.0000137193229852821	0	0	0
k__Bacteria | p__Elusimicrobia | c__Elusimicrobia | o__Elusimicrobiales	0	0	0.00000396042740932601	0	0	0	0	0	0.0000137193229852821	0	0	0
k__Bacteria | p__Gemmatimonadetes | c__Gemmatimonadetes | o__Gemmatimonadales	0	0	0.00000396042740932601	0	0	0	0	0	0.0000137193229852821	0	0	0
k__Bacteria | p__Nitrospirae | c__Nitrospira | o__Nitrospirales	0	0	0	0.00000396042740932601	0	0	0	0	0	0.0000137193229852821	0	0
k__Bacteria | p__Patescibacteria | c__Gracilibacteria | o__Absconditabacteriales (SR1)	0	0	0.00000396042740932601	0	0	0	0	0	0.0000137193229852821	0	0	0
k__Bacteria | p__Planctomycetes | c__Planctomycetacia | o__Isosphaerales	0	0	0.00000396042740932601	0	0	0	0	0	0.0000137193229852821	0	0	0
k__Bacteria | p__Proteobacteria | c__Alphaproteobacteria | o__Parvibaculales	0	0	0	0.00000396042740932601	0	0	0	0	0	0.0000137193229852821	0	0
k__Bacteria | p__Proteobacteria | c__Deltaproteobacteria | o__Desulfarculales	0	0	0	0.00000396042740932601	0	0	0	0	0	0.0000137193229852821	0	0
k__Bacteria | p__Proteobacteria | c__Deltaproteobacteria | o__Bdellovibrionales	0	0.00000216023313235964	0	0	0	0	0	0.00000716468275973109	0	0	0	0
k__Bacteria | p__Acidobacteria | c__Blastocatellia (Subgroup 4) | o__Pyrinomonadales	0	0	0	0	0	0.00000198021370466301	0	0	0	0	0	0.00000685966149264104
k__Bacteria | p__Actinobacteria | c__Acidimicrobiia | o__Actinomarinales	0	0	0	0.00000198021370466301	0	0	0	0	0	0.00000685966149264104	0	0
k__Bacteria | p__Actinobacteria | c__Nitriliruptoria | o__Euzebyales	0.00000198021370466301	0	0	0	0	0	0.00000685966149264104	0	0	0	0	0
k__Bacteria | p__Chloroflexi | c__Chloroflexia | o__Thermomicrobiales	0	0	0.00000198021370466301	0	0	0	0	0	0.00000685966149264104	0	0	0
k__Bacteria | p__Chloroflexi | c__KD4-96 | o__	0	0	0	0.00000198021370466301	0	0	0	0	0	0.00000685966149264104	0	0
k__Bacteria | p__Elusimicrobia | c__Lineage IIa | o__	0	0	0.00000198021370466301	0	0	0	0	0	0.00000685966149264104	0	0	0
k__Bacteria | p__Proteobacteria | c__Alphaproteobacteria | o__Rhodospirillales	0	0	0	0.00000198021370466301	0	0	0	0	0	0.00000685966149264104	0	0
k__Bacteria | p__Proteobacteria | c__Deltaproteobacteria | o__RCP2-54	0	0	0	0.00000198021370466301	0	0	0	0	0	0.00000685966149264104	0	0
k__Bacteria | p__Proteobacteria | c__Gammaproteobacteria | o__Steroidobacterales	0	0	0	0	0	0.00000198021370466301	0	0	0	0	0	0.00000685966149264104
k__Bacteria | p__Verrucomicrobia | c__Verrucomicrobiae | o__Chthoniobacterales	0	0	0	0.00000198021370466301	0	0	0	0	0	0.00000685966149264104	0	0
k__Bacteria | p__Verrucomicrobia | c__Verrucomicrobiae | o__Opitutales	0	0	0	0	0.00000198021370466301	0	0	0	0	0	0.00000685966149264104	0
