# Supplementary material for: Post-transport recovery trajectory of the canine gut microbiome and metabolome
Source: J Anim Sci Biotechnol. 2026 Apr 12;17:65. doi: 10.1186/s40104-026-01385-z (PMC13070285; doi:10.1186/s40104-026-01385-z)
Supplement: Supplementary file 2 — Additional file 2. Raw data of the microbiome taxa. [file 40104_2026_1385_MOESM2_ESM.zip › Taxa_summary/Taxa_summary_OTU_mean_abundance.csv]

	Mean_D0	Mean_D1	Mean_D2	Mean_D3	Mean_D5	Mean_D7	SD_D0	SD_D1	SD_D2	SD_D3	SD_D5	SD_D7
k__Bacteria | p__Proteobacteria | c__Gammaproteobacteria | o__Enterobacteriales | f__Enterobacteriaceae | g__Escherichia-Shigella | s__ | ASV_1	0.0372181165791412	0.0906563436326048	0.138854565184675	0.247003936664845	0.0533271550665748	0.087283859674136	0.0421047956322698	0.0967243611044767	0.0983339104699537	0.175220453715411	0.0386071944866366	0.099699477062872
k__Bacteria | p__Proteobacteria | c__Gammaproteobacteria | o__Betaproteobacteriales | f__Burkholderiaceae | g__Aquabacterium | s__ | ASV_2	0.0238556345000752	0.0227126911536293	0.202704575877829	0.142605089941306	0.0984225617628654	0.0850620598975041	0.0272822285006444	0.0264746297322516	0.223623233889646	0.16289956598015	0.140661901102786	0.0928277446716751
k__Bacteria | p__Firmicutes | c__Clostridia | o__Clostridiales | f__Peptostreptococcaceae | g__Peptoclostridium | s__ | ASV_3	0.0513449611482071	0.0593934497410961	0.0758085212556139	0.0829016467457168	0.113149411084444	0.136917916181514	0.0408036792890526	0.0351057601132176	0.059292184090086	0.0632784928372806	0.0665134915442005	0.100559222034988
k__Bacteria | p__Fusobacteria | c__Fusobacteriia | o__Fusobacteriales | f__Fusobacteriaceae | g__Fusobacterium | s__ | ASV_4	0.0601727538435948	0.143268821571224	0.0655807174710295	0.0411587418514206	0.0660737906834906	0.0414320113426641	0.079304180583538	0.0724717302769438	0.0536904803521006	0.043416838322496	0.0499458894172736	0.0214901347124984
k__Bacteria | p__Proteobacteria | c__Gammaproteobacteria | o__Betaproteobacteriales | f__Burkholderiaceae | g__Aquabacterium | s__ | ASV_5	0.034986415733986	0.0191072620557211	0.0585767015976364	0.0988166242900934	0.0238477136452566	0.0685748005924799	0.0604303444754036	0.0222855293775451	0.0943517159451366	0.147810508896766	0.0399850712561581	0.0728551051394795
k__Bacteria | p__Bacteroidetes | c__Bacteroidia | o__Bacteroidales | f__Prevotellaceae | g__Prevotella 9 | s__ | ASV_6	0.147173442957964	0.0361687833350975	0.00765352596852252	0.0042554792513208	0.0150793273610088	0.00720995809867801	0.107725271136928	0.0409175110189768	0.00746272103212623	0.00256300357536183	0.0161360982170132	0.00563317648027093
k__Bacteria | p__Firmicutes | c__Clostridia | o__Clostridiales | f__Ruminococcaceae | g__Faecalibacterium | s__ | ASV_7	0.022164531996293	0.0464471725788647	0.0159327994677186	0.011905044792434	0.0217704694690651	0.0234833543235986	0.0163696119287562	0.0370265001695298	0.0184769417352074	0.0198062183145463	0.0153449736921787	0.0158557590092745
k__Bacteria | p__Bacteroidetes | c__Bacteroidia | o__Bacteroidales | f__Prevotellaceae | g__Prevotella 9 | s__ | ASV_8	0.0905828957061046	0.0245618507149292	0.00417825091683895	0.00234259281261634	0.00969116587062076	0.00497627703981814	0.0676104330305413	0.0320174985317309	0.00460301547865257	0.00172392029274466	0.0109480377158351	0.00428660590461408
k__Bacteria | p__Proteobacteria | c__Alphaproteobacteria | o__Caulobacterales | f__Caulobacteraceae | g__Caulobacter | s__Caulobacter vibrioides | ASV_9	0.00387725843373017	0.00549995355498765	0.0366814786651775	0.0507192136175336	0.015312992578159	0.0118852426553874	0.00439161546579779	0.00495231869586616	0.0359725177040116	0.0418347040596626	0.0211536975371758	0.0125039041669887
k__Bacteria | p__Bacteroidetes | c__Bacteroidia | o__Bacteroidales | f__Bacteroidaceae | g__Bacteroides | s__ | ASV_11	0.0153922011263456	0.0399340696848004	0.0157426989520709	0.00686342070036198	0.0101822588693772	0.0278061608408779	0.0192275448422488	0.0409684865034584	0.0233538206080398	0.0129398250134633	0.00805242453325633	0.0316098135713357
k__Bacteria | p__Firmicutes | c__Negativicutes | o__Selenomonadales | f__Veillonellaceae | g__Megamonas | s__ | ASV_10	0.0146674429104389	0.0269424276267895	0.0373052459821464	0.01154662611189	0.0151347733447394	0.00989908830961037	0.0341611459771162	0.0438221219988145	0.0595708541895181	0.013118091794818	0.0144110446067644	0.0100650327284443
k__Bacteria | p__Firmicutes | c__Clostridia | o__Clostridiales | f__Lachnospiraceae | g__Blautia | s__ | ASV_12	0.00899215043287472	0.0176512649245107	0.017681328168936	0.0133347590872007	0.0221130464399718	0.0265031802232097	0.00293116021611045	0.0117927400533137	0.0135093449957923	0.00979863992792991	0.0178043720463753	0.00786842235934292
k__Bacteria | p__Firmicutes | c__Clostridia | o__Clostridiales | f__Lachnospiraceae | g__Blautia | s__ | ASV_13	0.00580994700948126	0.0128706690025988	0.0131248564345064	0.0139545659767602	0.0195724322568892	0.0212853171114227	0.00313157292798497	0.00640339408208002	0.00988717048621934	0.0170584495153918	0.0139719776457236	0.0109156998607606
k__Bacteria | p__Firmicutes | c__Clostridia | o__Clostridiales | f__Lachnospiraceae | g__Blautia | s__Blautia sp. YL58 | ASV_14	0.00739609818691633	0.00918099081252849	0.0156040839927445	0.0131010938700505	0.018245689074765	0.0199466926470705	0.0146836817135293	0.00451747878262232	0.0140186473437705	0.0116950068653001	0.013353572682404	0.00976799571285927
k__Bacteria | p__Bacteroidetes | c__Bacteroidia | o__Bacteroidales | f__Prevotellaceae | g__Alloprevotella | s__ | ASV_15	0.0207051144959564	0.0271930146701432	0.0128496067295583	0.00398220976007731	0.00979017655585391	0.007215898739792	0.0299087540001395	0.0210803635052995	0.0194223307398934	0.00559341472455599	0.0110993169351396	0.00871318708729219
k__Bacteria | p__Firmicutes | c__Erysipelotrichia | o__Erysipelotrichales | f__Erysipelotrichaceae | g__Allobaculum | s__Allobaculum stercoricanis DSM 13633 | ASV_16	0.0063327234275123	0.0140890404892496	0.00930700441191613	0.0111901876450507	0.0221546309277697	0.0150813075747135	0.00607667743712345	0.014526281126497	0.00679355758278441	0.0118805410648771	0.019901426195788	0.0102862905654827
k__Bacteria | p__Actinobacteria | c__Coriobacteriia | o__Coriobacteriales | f__Coriobacteriaceae | g__Collinsella | s__Collinsella stercoris | ASV_18	0.0131169355796878	0.0224599438771432	0.00747728694880752	0.00691490625668322	0.00991096959183835	0.00928522206116484	0.00613816398461222	0.0159956580274449	0.00814067721615224	0.00637605242220265	0.00751475468239913	0.005642688041643
k__Bacteria | p__Firmicutes | c__Clostridia | o__Clostridiales | f__Lachnospiraceae | g__[Ruminococcus] gnavus group | s__ | ASV_17	0.00831689755958463	0.0107968451955335	0.0113684068784703	0.00806937084650176	0.0166021116998947	0.0131644607085997	0.0115696294611706	0.00646451185160718	0.00916240774578917	0.00338642440038827	0.020248301931605	0.0052066198699722
k__Bacteria | p__Fusobacteria | c__Fusobacteriia | o__Fusobacteriales | f__Fusobacteriaceae | g__Fusobacterium | s__ | ASV_20	0.0167209245221744	0.0172105773655093	0.0123703950130298	0.00369507877290117	0.00617430633113926	0.00590301705360042	0.0299944946344433	0.00845973386933208	0.0182872557945295	0.00419100872373134	0.00516351318293562	0.00429596025255154
k__Bacteria | p__Firmicutes | c__Erysipelotrichia | o__Erysipelotrichales | f__Erysipelotrichaceae | g__Holdemanella | s__ | ASV_19	0.0101664171597399	0.0146658227355896	0.0079010526816054	0.0103149331875896	0.0103268144698176	0.00808125212872973	0.00717537761944897	0.0108972375283789	0.00764944896797583	0.0127224934649768	0.00636567817003071	0.00444685555679805
k__Bacteria | p__Firmicutes | c__Clostridia | o__Clostridiales | f__Lachnospiraceae | g__Blautia | s__ | ASV_22	0.00202179819246093	0.00686954136090367	0.00774857622634635	0.0139585264041695	0.0121703934288588	0.0137704061022266	0.00119885754071539	0.00576649882487063	0.00723757413703424	0.0270146707018515	0.0111777952968726	0.0166608547174646
k__Bacteria | p__Proteobacteria | c__Gammaproteobacteria | o__Betaproteobacteriales | f__Burkholderiaceae | g__Herbaspirillum | s__Herbaspirillum huttiense subsp. huttiense | ASV_21	0.00310695530261626	0.00229848805283066	0.0127268334798691	0.027083382838676	0.00505548558800466	0.00586539299321183	0.00379526879671006	0.00186578023790263	0.0103646612648808	0.0224581575413882	0.00702014705541109	0.00473640084366199
k__Bacteria | p__Firmicutes | c__Clostridia | o__Clostridiales | f__Lachnospiraceae | g__Blautia | s__ | ASV_23	0.00634064428233095	0.0120346587803756	0.00528915080515489	0.00665549826137237	0.0121802944973822	0.0135743649454649	0.00341240283890663	0.00568575519024579	0.00313186728678129	0.00718261114251441	0.00963036487414532	0.00844508621207436
k__Bacteria | p__Firmicutes | c__Clostridia | o__Clostridiales | f__Peptostreptococcaceae | g__Romboutsia | s__ | ASV_24	0.00513073370878185	0.00506574669538337	0.00546737003857456	0.00941393595196794	0.0139605066178742	0.0113129608947398	0.00755581246788718	0.0089580129112871	0.00538361393193167	0.0190140120296704	0.0131218675761325	0.00949924247401816
k__Bacteria | p__Firmicutes | c__Negativicutes | o__Selenomonadales | f__Acidaminococcaceae | g__Phascolarctobacterium | s__ | ASV_25	0.0196694627284177	0.0137282815561455	0.00742184096507695	0.00302774675442974	0.0036990392003105	0.00257823824347124	0.0143361421547443	0.00859163830354433	0.0098789795502294	0.0047749098892038	0.00305142035925402	0.00163579294555076
k__Bacteria | p__Fusobacteria | c__Fusobacteriia | o__Fusobacteriales | f__Fusobacteriaceae | g__Fusobacterium | s__ | ASV_26	0.010301071691657	0.0176793479552313	0.00786936926233079	0.0013703078836268	0.00519014011992174	0.00535053742999945	0.0220806560807888	0.0257300494902432	0.0119393363569135	0.0011410680493069	0.00445316542404431	0.0060171549261813
k__Bacteria | p__Firmicutes | c__Bacilli | o__Lactobacillales | f__Enterococcaceae | g__Enterococcus | s__ | ASV_28	0.000722778002201998	0.000954823044502963	0.000827729328549137	0.00129703997655427	0.0031049750889116	0.0379547560772759	0.000374001701441883	0.00128624714290534	0.000864930837435301	0.00159939273390096	0.00561937111587318	0.0805039295163677
k__Bacteria | p__Proteobacteria | c__Gammaproteobacteria | o__Betaproteobacteriales | f__Burkholderiaceae | g__Sutterella | s__ | ASV_27	0.0163189411401278	0.0107946849624011	0.00664163676543973	0.00248318798564741	0.0040950819412431	0.00446934233142441	0.0167253442208801	0.00712420618404316	0.00677556665674173	0.0010990959630655	0.00275167349928427	0.00297373967833161
k__Bacteria | p__Firmicutes | c__Bacilli | o__Lactobacillales | f__Streptococcaceae | g__Streptococcus | s__ | ASV_29	0.0122991073196619	0.00263980488774349	0.00208516503101015	0.00425943967873013	0.0133664425064753	0.00850897828893694	0.0205552449830051	0.00491483659742859	0.00266676624180347	0.00661146214448214	0.0385769294658668	0.0110502983966235
k__Bacteria | p__Firmicutes | c__Bacilli | o__Lactobacillales | f__Lactobacillaceae | g__Lactobacillus | s__Lactobacillus murinus | ASV_30	0.0317131224801781	0.00383657404307073	0.00123565335170972	0.00200991691023295	0.00195447092650239	0.00220397785328993	0.0404139215768864	0.00528666983055046	0.000848039405603718	0.00227292056049151	0.0017521458376202	0.00146072138700774
k__Bacteria | p__Firmicutes | c__Erysipelotrichia | o__Erysipelotrichales | f__Erysipelotrichaceae | g__ | s__ | ASV_31	0.00165545865709827	0.00483028128395616	0.0099030487370197	0.00179209340272002	0.0112080095683926	0.0098654246766311	0.00414852249128684	0.0105688721943054	0.0292408621166097	0.00322549941067219	0.0194935319557041	0.0123504328143822
k__Bacteria | p__Fusobacteria | c__Fusobacteriia | o__Fusobacteriales | f__Fusobacteriaceae | g__Cetobacterium | s__ | ASV_32	0.00123763356541438	0.00103691190353263	0.00160793352818636	0.000596044325103565	0.0161050780600242	0.0170872640575371	0.00131203548509086	0.000236976688469692	0.00208669053511023	0.00030252584851314	0.0253738615615975	0.0159413352838754
k__Bacteria | p__Firmicutes | c__Clostridia | o__Clostridiales | f__Peptostreptococcaceae | g__Peptoclostridium | s__ | ASV_33	0.00382577287740893	0.00500958063394201	0.00567727269126884	0.0054812315345072	0.00748916823103549	0.00878818842129443	0.00288433434745081	0.00463716954459518	0.00569899474332439	0.00555985229588835	0.00596917264531851	0.00526854968253121
k__Bacteria | p__Proteobacteria | c__Gammaproteobacteria | o__Pseudomonadales | f__Moraxellaceae | g__Acinetobacter | s__Acinetobacter indicus | ASV_37	0.00030297269681344	0.000162017484926973	0.000651490308834129	0.000295051841994788	0.0253229728552305	0.00916640923888506	0.000210384416031185	0.000244377656106208	0.000617033388701702	0.00033397849309073	0.0455694780109577	0.0189883751058428
k__Bacteria | p__Firmicutes | c__Clostridia | o__Clostridiales | f__Clostridiaceae 1 | g__Clostridium sensu stricto 1 | s__ | ASV_34	0.000572281760647609	0.00403315525811546	0.00328517453603593	0.0116080127367345	0.0085327408533929	0.00733669177577644	0.000483651466137139	0.00911268223744476	0.00659277838490099	0.032567434907523	0.013560007598404	0.0106023561559357
k__Bacteria | p__Bacteroidetes | c__Bacteroidia | o__Bacteroidales | f__Bacteroidaceae | g__Bacteroides | s__Bacteroides coprocola | ASV_36	0.0126000998027707	0.00932572643239658	0.00295249863365254	0.001263376343575	0.00352081996689083	0.00558618286085434	0.0144589018540694	0.00647090332893668	0.00397417306147224	0.00149465082251943	0.00386065170421916	0.00658636203067622
k__Bacteria | p__Firmicutes | c__Erysipelotrichia | o__Erysipelotrichales | f__Erysipelotrichaceae | g__Turicibacter | s__ | ASV_35	0.00156238861297911	0.00194420981912368	0.00231883024816038	0.00412478514681304	0.0163625058416304	0.00759015912997331	0.00141019176691446	0.00472890338600272	0.00269547245988404	0.00703072957379993	0.0268302369173462	0.00827373804267858
k__Bacteria | p__Firmicutes | c__Bacilli | o__Bacillales | f__Planococcaceae | g__Kurthia | s__ | ASV_38	0.000578222401761598	0.000823048823429024	0.0011722865131605	0.000594064111398902	0.020742738556345	0.0093089846256208	0.000248674018263524	0.000269947904559298	0.000683417102332819	0.00037558248364743	0.0437510195077354	0.0193055142303951
k__Bacteria | p__Proteobacteria | c__Gammaproteobacteria | o__Pseudomonadales | f__Moraxellaceae | g__Acinetobacter | s__Acinetobacter lwoffii | ASV_41	0.000552479623600979	0.000391002196957096	0.00090891809044032	0.000578222401761598	0.0208219471045315	0.00689510411963659	0.000636659773293018	0.00038512419145011	0.00162734930031472	0.000490384023439726	0.03691875742021	0.0142352053735828
k__Bacteria | p__Bacteroidetes | c__Bacteroidia | o__Bacteroidales | f__Bacteroidaceae | g__Bacteroides | s__Bacteroides plebeius | ASV_39	0.0105901828925378	0.00670752387597669	0.00654856672132057	0.000893076380803016	0.001986154345777	0.00331685795531054	0.011524994456829	0.00525304357630622	0.0124257432408061	0.00119413827237037	0.00178759792058174	0.00363089635673003
k__Bacteria | p__Firmicutes | c__Clostridia | o__Clostridiales | f__Lachnospiraceae | g__ | s__ | ASV_40	0.00262774358608781	0.00340020695033408	0.0097208690761907	0.00481587972974043	0.00504360430577668	0.00433468779950732	0.00595991764290054	0.00263716196376292	0.0137298446334975	0.00339388735934418	0.00416758116717544	0.00304075514804554
k__Bacteria | p__Firmicutes | c__Erysipelotrichia | o__Erysipelotrichales | f__Erysipelotrichaceae | g__Turicibacter | s__ | ASV_42	0.00179605383012935	0.000870573952340937	0.00119208865020713	0.00230892917963707	0.0133981259257499	0.0067822319384708	0.00141224087935192	0.00117259396548723	0.0016528484709796	0.00390772639610623	0.0178034908617855	0.00759256585660141
k__Bacteria | p__Fusobacteria | c__Fusobacteriia | o__Fusobacteriales | f__Fusobacteriaceae | g__Fusobacterium | s__ | ASV_43	0.00353072103541414	0.00606809486879824	0.00453666959738295	0.00224358212738319	0.00336240287051779	0.00620796996411853	0.00456142731915752	0.0105114276525263	0.00396638103734201	0.00328524664067544	0.00431339489529548	0.00828329127182579
k__Bacteria | p__Firmicutes | c__Erysipelotrichia | o__Erysipelotrichales | f__Erysipelotrichaceae | g__Catenibacterium | s__ | ASV_44	0.00218813614365262	0.00457753400747009	0.00619410846818589	0.00455251130702025	0.00352478039430015	0.0032812141086266	0.00160394376400942	0.00632225588413241	0.00652682019958033	0.0044167751140456	0.00279726196288618	0.00318043259027495
k__Bacteria | p__Firmicutes | c__Bacilli | o__Lactobacillales | f__Lactobacillaceae | g__Lactobacillus | s__Lactobacillus reuteri | ASV_45	0.0149446728290917	0.00236545527993381	0.000564360905828957	0.000568321333238283	0.00285150773471473	0.00174258806010345	0.0216464796214063	0.00302529015862302	0.000368424261648964	0.000432910306506428	0.00468763023867528	0.00211692633377746
k__Bacteria | p__Bacteroidetes | c__Bacteroidia | o__Bacteroidales | f__Bacteroidaceae | g__Bacteroides | s__ | ASV_46	0.00315448043152817	0.00820888590296665	0.00265546657795309	0.00167328058044024	0.00181585596717598	0.0031208167985489	0.00275131514302584	0.00662096315643048	0.00495462678789304	0.0044323678377739	0.00175566770803796	0.00319779839100246
k__Bacteria | p__Fusobacteria | c__Fusobacteriia | o__Fusobacteriales | f__Fusobacteriaceae | g__Fusobacterium | s__ | ASV_47	0.00255051525160595	0.00524504604536922	0.00256635696124326	0.00108911753756465	0.00394854612709804	0.00361587022471465	0.00491251041997412	0.00304086726764785	0.00372825198082236	0.00168943259987221	0.00246616734388064	0.00224641846077646
k__Bacteria | p__Firmicutes | c__Erysipelotrichia | o__Erysipelotrichales | f__Erysipelotrichaceae | g__Erysipelotrichaceae UCG-003 | s__ | ASV_48	0.00240199922375623	0.00258147859316977	0.00211288802287543	0.00354458253134678	0.0031049750889116	0.00473073054043992	0.00284096536086029	0.00321672234529669	0.00149909608708084	0.00436304865743146	0.00206714031721733	0.00294161419915148
k__Bacteria | p__Proteobacteria | c__Gammaproteobacteria | o__Pseudomonadales | f__Moraxellaceae | g__Acinetobacter | s__Acinetobacter schindleri | ASV_54	0.000318814406450744	0.000172818650588772	0.000465350220595807	0.000188120301942986	0.0141842707665011	0.00267724892870439	0.000265085193650822	0.000197412689391865	0.000614365454199421	0.000260001654960924	0.0273183790905704	0.00576027423831889
k__Bacteria | p__Firmicutes | c__Clostridia | o__Clostridiales | f__Peptostreptococcaceae | g__Romboutsia | s__ | ASV_49	0.000720797788497335	0.00197229284984436	0.00368913813178718	0.00447726318624306	0.00450498617810834	0.00261982273126916	0.000911145601615693	0.00282250856362187	0.00593480669960465	0.00806718754499545	0.00610859237251812	0.00219475938764078
k__Bacteria | p__Firmicutes | c__Clostridia | o__Clostridiales | f__Lachnospiraceae | g__[Ruminococcus] torques group | s__ | ASV_50	0.00439607442435188	0.00459913633879368	0.00155842818556979	0.00138614959326411	0.00252279225974067	0.00305546974629502	0.00497184589416908	0.00285248507271861	0.00124097841495468	0.00194069907082669	0.00251791118738497	0.00224677547768741
k__Bacteria | p__Bacteroidetes | c__Bacteroidia | o__Bacteroidales | f__Bacteroidaceae | g__Bacteroides | s__ | ASV_55	0.00177625169308272	0.00983122098536874	0.0022376414862692	0.000661391377357444	0.00156436882668378	0.00128911912173562	0.00376240850228265	0.013340838230594	0.00233451781393704	0.00119221842459119	0.00176169142142549	0.00204541654459581
k__Bacteria | p__Firmicutes | c__Clostridia | o__Clostridiales | f__Peptococcaceae | g__Peptococcus | s__ | ASV_51	0.00236239494966297	0.00190964608900593	0.00133466403694287	0.00222576020404122	0.0042020134812949	0.00530301230108753	0.00148121766038949	0.00161341592719008	0.00105886319459333	0.00244407762094328	0.00313457668363781	0.00281962507341656
k__Bacteria | p__Proteobacteria | c__Gammaproteobacteria | o__Betaproteobacteriales | f__Burkholderiaceae | g__Parasutterella | s__ | ASV_52	0.000716837361088009	0.00301136498650934	0.00559212350196833	0.000435647015025862	0.00449508510958503	0.00229308746999976	0.000977228760377175	0.00881832635114042	0.0180330762026546	0.000377536407280326	0.00580487737961703	0.00276583667179875
k__Bacteria | p__Proteobacteria | c__Alphaproteobacteria | o__Caulobacterales | f__Caulobacteraceae | g__Brevundimonas | s__ | ASV_53	0.000225744362331583	0.00060702551019306	0.00281190346062147	0.00913670603331512	0.00183763831792727	0.00160991374189102	0.000325579456098307	0.00110930022181949	0.00433085170471906	0.0138743799531366	0.00390269856475669	0.00250555266358015
k__Bacteria | p__Firmicutes | c__Clostridia | o__Clostridiales | f__Lachnospiraceae | g__[Ruminococcus] torques group | s__ | ASV_57	0.00120000950502578	0.002408659942581	0.00186932173720188	0.00209506609953346	0.00297230077069917	0.00348715633391156	0.000629636625590127	0.0011897084625718	0.00109210699419869	0.00274110375335567	0.00227339478463927	0.00190349117441209
k__Bacteria | p__Bacteroidetes | c__Bacteroidia | o__Flavobacteriales | f__Weeksellaceae | g__Empedobacter | s__ | ASV_59	0.000213863080103605	0.000157697018662254	0.000235645430854898	0.0000554459837305642	0.00818422324137221	0.00508914922098393	0.000133270803068284	0.0000952121374605362	0.000309570402426641	0.000071885253639328	0.0212648471285237	0.0108810791341735
k__Bacteria | p__Proteobacteria | c__Gammaproteobacteria | o__Aeromonadales | f__Succinivibrionaceae | g__Anaerobiospirillum | s__Anaerobiospirillum succiniciproducens | ASV_56	0.00863769217974004	0.00187940282515289	0.000833669969663126	0.000465350220595807	0.000607925607331543	0.00143565493588068	0.0142073202228643	0.00296343958912439	0.000717360320709764	0.000381475906679122	0.00025279420027167	0.00115852979302823
k__Bacteria | p__Firmicutes | c__Erysipelotrichia | o__Erysipelotrichales | f__Erysipelotrichaceae | g__Allobaculum | s__ | ASV_58	0.000247526713082876	0.000935380946311726	0.00389111992966281	0.000174258806010345	0.00598024538808228	0.00211090780917077	0.000217187601675324	0.00237505072961673	0.0128433333562744	0.000247846940523677	0.0146801686423544	0.00335897311883418
k__Bacteria | p__Firmicutes | c__Clostridia | o__Clostridiales | f__Ruminococcaceae | g__Fournierella | s__ | ASV_60	0.00139011002067343	0.00433126743038109	0.00228120618777178	0.000798026122979192	0.00151684369777186	0.00242180136080286	0.00113864369962905	0.00447371649750041	0.00327809096372629	0.000885321635708948	0.00118301185567196	0.00178759792058174
k__Bacteria | p__Firmicutes | c__Clostridia | o__Clostridiales | f__Lachnospiraceae | g__Blautia | s__ | ASV_62	0.00177427147937805	0.00329435552684846	0.00137822873844545	0.000950502578238244	0.00207130353507751	0.00318022320968879	0.00137125863909737	0.00310139743781057	0.00112309687452033	0.00114921154124745	0.00186795888998868	0.00350028056858692
k__Bacteria | p__Actinobacteria | c__Actinobacteria | o__Bifidobacteriales | f__Bifidobacteriaceae | g__Bifidobacterium | s__ | ASV_65	0.000833669969663126	0.000339156601780464	0.00032277483386007	0.00140199130290141	0.00751491100919611	0.00200397626911896	0.00200770872999262	0.000251948389378157	0.000307407196407884	0.00248766204603057	0.0138426793089312	0.00207140713831389
k__Bacteria | p__Bacteroidetes | c__Bacteroidia | o__Bacteroidales | f__Prevotellaceae | g__Prevotella 9 | s__ | ASV_61	0.00898819000546539	0.00228120618777178	0.000386141672409286	0.0000970304715284873	0.0004871325713471	0	0.0112578672970861	0.00451354884067397	0.000727144708679034	0.000336123413139411	0.000986985435701093	0
k__Bacteria | p__Bacteroidetes | c__Bacteroidia | o__Bacteroidales | f__Prevotellaceae | g__Prevotellaceae Ga6A1 group | s__ | ASV_64	0.00451686746033632	0.00271757328050843	0.00111684052942994	0.000384161458704623	0.00127327741209831	0.00218219550253863	0.00544986536407388	0.00407623605177681	0.00112058020456462	0.000378961376768313	0.00101710530581783	0.00218121546710856
k__Bacteria | p__Fusobacteria | c__Fusobacteriia | o__Fusobacteriales | f__Fusobacteriaceae | g__Fusobacterium | s__ | ASV_63	0.000843571038186441	0.00298112172265631	0.0037525049703364	0.000271289277538832	0.00374854454292707	0.00046733043430047	0.00144778012265335	0.00697960654194356	0.0095496780051081	0.000323675331486465	0.00807850388387312	0.000399469884053773
k__Bacteria | p__Bacteroidetes | c__Bacteroidia | o__Bacteroidales | f__Bacteroidaceae | g__Bacteroides | s__ | ASV_69	0.0030831927381603	0.00504630459719213	0.00109505817867864	0.000394062527227938	0.000728718643315987	0.00165149822968895	0.00257996485633281	0.00337462338357286	0.00223093215600424	0.000718932867246247	0.000703332010567264	0.00162217974528611
k__Bacteria | p__Firmicutes | c__Bacilli | o__Lactobacillales | f__Lactobacillaceae | g__Lactobacillus | s__Lactobacillus gasseri | ASV_67	0.00884363440502499	0.000581102712604744	0.000215843293808268	0.000257427781606191	0.00131486189989624	0.000702975865155368	0.0140599002575307	0.000747699097880605	0.000128349180951893	0.000141430668299147	0.00216507023943695	0.000957629382100354
k__Bacteria | p__Firmicutes | c__Clostridia | o__Clostridiales | f__Lachnospiraceae | g__[Ruminococcus] gauvreauii group | s__ | ASV_68	0.00103169134012943	0.00196797238357964	0.00173664741898946	0.00178615276160603	0.00237427623189095	0.00301586547220176	0.00050919258060788	0.00117281283020248	0.00115222081238125	0.00244400410974336	0.00217901687376245	0.00159682306114597
k__Bacteria | p__Firmicutes | c__Clostridia | o__Clostridiales | f__Peptostreptococcaceae | g__ | s__ | ASV_66	0.001621795024119	0.00154456668963715	0.00285744837582872	0.00165149822968895	0.00208516503101015	0.00205744203914486	0.00339609174811015	0.00298632194007273	0.00338691953765898	0.00268182220303258	0.00182796669638521	0.00164343075009736
k__Bacteria | p__Bacteroidetes | c__Bacteroidia | o__Bacteroidales | f__Prevotellaceae | g__Alloprevotella | s__ | ASV_70	0.00340596757202037	0.00171738534022592	0.00122179185577708	0.000400003168341927	0.00180991532606199	0.00306933124222766	0.00689298585173067	0.00108728162493907	0.00166314675622929	0.000556067394916888	0.00219135856231944	0.00619570541678746
k__Bacteria | p__Firmicutes | c__Clostridia | o__Clostridiales | f__Lachnospiraceae | g__Sellimonas | s__ | ASV_71	0.00251883183233135	0.00281262353833226	0.00100594856196881	0.000902977449326331	0.00151684369777186	0.00231486982075106	0.00204270118937211	0.0015903981977451	0.000695404960015609	0.00103051951176894	0.00162920012806888	0.00122192854035493
k__Bacteria | p__Proteobacteria | c__Gammaproteobacteria | o__Aeromonadales | f__Succinivibrionaceae | g__Anaerobiospirillum | s__Anaerobiospirillum succiniciproducens | ASV_72	0.0037525049703364	0.00294871822567091	0.00128119826691697	0.000592083897694239	0.00112080095683926	0.00135050574658017	0.00736103745512722	0.00338149649155861	0.00108924190752268	0.00052164188281618	0.000924429191388518	0.000999920402630081
k__Bacteria | p__Bacteroidetes | c__Bacteroidia | o__Bacteroidales | f__Prevotellaceae | g__Alloprevotella | s__ | ASV_73	0.00366735578103589	0.00436583116049884	0.000819808473730485	0.0000732679070725313	0.0009742651426942	0.000813867832616496	0.00462194049487398	0.00480704510793674	0.00140316246560056	0.000253807475227718	0.00156196657127282	0.00122246054562229
k__Bacteria | p__Bacteroidetes | c__Bacteroidia | o__Bacteroidales | f__Prevotellaceae | g__Alloprevotella | s__ | ASV_74	0.00366735578103589	0.00402667455871838	0.000857432534119082	0.000225744362331583	0.000962383860466222	0.000839610610777115	0.00351217591562261	0.0037916053539643	0.00130568193911312	0.000321613663081794	0.00114188501193762	0.000949602054513343
k__Bacteria | p__Firmicutes | c__Clostridia | o__Clostridiales | f__Lachnospiraceae | g__ | s__ | ASV_75	0.00327131304010329	0.0023179301510219	0.00108515711015533	0.000865353388937734	0.00140001108919675	0.00136832766992214	0.00139894291441655	0.0013507659841984	0.000860080302565856	0.000702026191685637	0.000986202814937879	0.000732653770260806
k__Bacteria | p__Firmicutes | c__Clostridia | o__Clostridiales | f__Family XIII | g__[Eubacterium] brachy group | s__ | ASV_76	0.00216437357919667	0.00247778740281651	0.000435647015025862	0.000627727744378173	0.00176437041085474	0.0024891286267614	0.00164311836968145	0.00287699975086765	0.000364672264532531	0.000691713541633611	0.00132436694721204	0.00128394333523875
k__Bacteria | p__Bacteroidetes | c__Bacteroidia | o__Bacteroidales | f__Tannerellaceae | g__Parabacteroides | s__Parabacteroides merdae | ASV_77	0.00536241871222742	0.00364431329429072	0.000194060943056975	0.00000990106852331504	0.000128713890803095	0.000241586071968887	0.00566799618403952	0.00578797024310521	0.000353013645394236	0.000027671509941813	0.00014803640170602	0.00026727884005515
k__Bacteria | p__Firmicutes | c__Negativicutes | o__Selenomonadales | f__Acidaminococcaceae | g__Phascolarctobacterium | s__ | ASV_78	0.00593074004546571	0.00159209181854906	0.000617826675854858	0.000178219233419671	0.000138614959326411	0	0.00827577279994575	0.00281403347538673	0.000751028280010078	0.000326838347043352	0.000376651581696556	0
k__Bacteria | p__Firmicutes | c__Clostridia | o__Clostridiales | f__Clostridiaceae 1 | g__Clostridium sensu stricto 1 | s__Clostridium perfringens | ASV_79	0.000205942225284953	0.00103043120413555	0.00145347685922265	0.00237625644559561	0.00124753463393769	0.001621795024119	0.000308719409979928	0.00202088764627895	0.00300790130100747	0.00618477726199845	0.00299888835589127	0.00246307007081201
k__Bacteria | p__Bacteroidetes | c__Bacteroidia | o__Bacteroidales | f__Prevotellaceae | g__Prevotella 9 | s__ | ASV_80	0.00611489991999937	0.00135878664025422	0	0	0.000253467354196865	0	0.0114381835958252	0.00359951979057207	0	0	0.000608731056503216	0
k__Bacteria | p__Fusobacteria | c__Fusobacteriia | o__Fusobacteriales | f__Fusobacteriaceae | g__Fusobacterium | s__ | ASV_84	0.000976245356398863	0.0045019258478375	0.00121189078725376	0.000299012269404114	0	0.000653470522538792	0.00178854529785669	0.0112174022143043	0.0015891712128601	0.000699242082690266	0	0.000836980926283528
k__Bacteria | p__Firmicutes | c__Clostridia | o__Clostridiales | f__Lachnospiraceae | g__Lachnospiraceae NK4A136 group | s__ | ASV_82	0.000794065695569866	0.00153592575710771	0.00129902019025893	0.00102575069901544	0.00124555442023303	0.00165149822968895	0.000513409221952733	0.00116331151643374	0.00111798134655132	0.00200805067009105	0.000781736059254197	0.000602813432977298
k__Bacteria | p__Firmicutes | c__Clostridia | o__Clostridiales | f__Lachnospiraceae | g__Lachnoclostridium | s__ | ASV_81	0.00119604907761646	0.00090945814872341	0.00188714366054385	0.0010653549731087	0.00116832608575117	0.00119406886391179	0.00203750107772304	0.000901230518512531	0.00220097977652605	0.00149701870094083	0.00141112727091535	0.00124978541807375
k__Bacteria | p__Firmicutes | c__Clostridia | o__Clostridiales | f__Lachnospiraceae | g__Blautia | s__Blautia sp. YHC-4 | ASV_85	0.0019485302853884	0.00188804375768233	0.000704956078860031	0.000752481207771943	0.00112476138424859	0.000801986550388518	0.00220730376231337	0.00227131743963796	0.00119816690157543	0.00147238443462425	0.00166023906589543	0.00202379461137209
k__Bacteria | p__Proteobacteria | c__Alphaproteobacteria | o__Azospirillales | f__Azospirillaceae | g__Azospirillum | s__ | ASV_83	0.0000910898304144983	0.000168498184324052	0.00121585121466309	0.00344557184611363	0.000601984966217554	0.00157625010891175	0.0000763859575996084	0.000137927121535382	0.00117277051954253	0.00454801059331082	0.000574635548343572	0.00272561959908404
k__Bacteria | p__Bacteroidetes | c__Bacteroidia | o__Bacteroidales | f__Bacteroidaceae | g__Bacteroides | s__ | ASV_86	0.000697035224041379	0.00248426810221359	0.00118020736797915	0.000651490308834129	0.000851491893005093	0.00117624694056983	0.000676774987901157	0.00424515887803655	0.00236430912516789	0.00196700120491336	0.00123081798538996	0.00149841250957887
k__Bacteria | p__Firmicutes | c__Erysipelotrichia | o__Erysipelotrichales | f__Erysipelotrichaceae | g__Erysipelatoclostridium | s__ | ASV_87	0.000574261974352272	0.000699915534884525	0.00134852553287551	0.00125743570246101	0.00131288168619157	0.00160001267336771	0.00130483147868121	0.00059533297339906	0.00218744992580667	0.00130477738441851	0.00124179165392561	0.000713404795234668
k__Bacteria | p__Firmicutes | c__Bacilli | o__Lactobacillales | f__Lactobacillaceae | g__Lactobacillus | s__ | ASV_88	0.00629905979453303	0.000127453754809219	0.0000732679070725313	0.0000574261974352272	0.0000930700441191613	0.0000811887618911833	0.0145660783122185	0.000146972076746656	0.000106971536888829	0.0000807153796732054	0.00011439211263842	0.0000968999615193661
k__Bacteria | p__Bacteroidetes | c__Bacteroidia | o__Bacteroidales | f__Muribaculaceae | g__ | s__ | ASV_90	0.00267724892870439	0.00229200735343358	0.000712876933678683	0.0000455449152072492	0.000293071628290125	0.000417825091683895	0.00216535473444716	0.00275814417740466	0.0019918591224251	0.000101555850473083	0.000411122124448066	0.000468118499026581
k__Bacteria | p__Firmicutes | c__Clostridia | o__Clostridiales | f__Lachnospiraceae | g__[Ruminococcus] gnavus group | s__ | ASV_91	0.00136436724251281	0.00127669778122455	0.00080990740520717	0.000697035224041379	0.00109703839238331	0.000964364074170884	0.00260261395254871	0.000770588193970481	0.000676405123153201	0.000609657951716016	0.000895317823520853	0.000902548617019005
k__Bacteria | p__Actinobacteria | c__Coriobacteriia | o__Coriobacteriales | f__Coriobacteriaceae | g__Collinsella | s__Collinsella tanakaei YIT 12063 | ASV_92	0.00079010526816054	0.00183187769624098	0.000675252873290085	0.000398022954637264	0.00113268223906724	0.00128119826691697	0.00042738098369146	0.00179048848221696	0.000968449844419021	0.000328502853150154	0.00112041222557403	0.0011623340750964
k__Bacteria | p__Proteobacteria | c__Gammaproteobacteria | o__Betaproteobacteriales | f__Burkholderiaceae | g__Ralstonia | s__Ralstonia pickettii | ASV_89	0.000390102099818612	0.000315394037324508	0.00138812980696877	0.00255843610642461	0.000592083897694239	0.000825749114844474	0.000771823465971335	0.000356294422191374	0.00121683476668134	0.00207737090668919	0.000716357811931637	0.000993394310020242
k__Bacteria | p__Proteobacteria | c__Gammaproteobacteria | o__Pseudomonadales | f__Moraxellaceae | g__Acinetobacter | s__ | ASV_93	0	0	0.000174258806010345	0.0000910898304144983	0.0036455734302846	0.00197427306354902	0	0	0.000395336434960009	0.000213703002925409	0.0061004693292948	0.00328468408483644
k__Bacteria | p__Firmicutes | c__Erysipelotrichia | o__Erysipelotrichales | f__Erysipelotrichaceae | g__Catenibacterium | s__ | ASV_94	0.000356438466839341	0.00105203353545915	0.00208516503101015	0.000801986550388518	0.000477231502823785	0.000554459837305642	0.000726217560056846	0.00175151510540355	0.00227354531130252	0.00113057354535417	0.000763128407328434	0.00093648369480468
k__Bacteria | p__Firmicutes | c__Erysipelotrichia | o__Erysipelotrichales | f__Erysipelotrichaceae | g__ | s__ | ASV_95	0.00056634111953362	0.00158777135228434	0.0010435726223574	0.000524756631735697	0.000732679070725313	0.000796045909274529	0.000355332632281431	0.00103773696436213	0.00117821278288799	0.000676025564485117	0.000607507079348991	0.000299634536818157
k__Bacteria | p__Firmicutes | c__Clostridia | o__Clostridiales | f__Ruminococcaceae | g__Ruminococcaceae UCG-005 | s__ | ASV_96	0.00100000792085482	0.00214727173356549	0.000522776418031034	0.000372280176476645	0.00062574753067351	0.000520796204326371	0.000834460013156578	0.00140240498143641	0.000445018511711136	0.000545300925021828	0.000547836712441062	0.000357008073230714
k__Bacteria | p__Proteobacteria | c__Gammaproteobacteria | o__Enterobacteriales | f__Enterobacteriaceae | g__Enterobacter | s__ | ASV_97	0	0.000066967227103149	0.00016435773748703	0.000409904236865242	0.00372676219217578	0.000584163042875587	0	0.000136843565126608	0.000170290005398535	0.000351306979150946	0.00722175025913954	0.00126907782558629
k__Bacteria | p__Actinobacteria | c__Coriobacteriia | o__Coriobacteriales | f__Eggerthellaceae | g__Slackia | s__ | ASV_99	0.000825749114844474	0.000838170455355542	0.000439607442435188	0.000380201031295297	0.00100594856196881	0.00137822873844545	0.000643955133931066	0.000670684724709162	0.000445767653148154	0.000269795735491649	0.000942167133727834	0.00105901670044986
k__Bacteria | p__Firmicutes | c__Clostridia | o__Clostridiales | f__Lachnospiraceae | g__Lachnoclostridium | s__ | ASV_98	0.000677233086994748	0.00131342174447466	0.000584163042875587	0.000641589240310814	0.0008297095422538	0.000788125054455877	0.000629228856215325	0.000821861255918407	0.000374824311951605	0.000929533029929007	0.00069600446438858	0.000328925791842628
k__Bacteria | p__Bacteroidetes | c__Bacteroidia | o__Bacteroidales | f__Bacteroidaceae | g__Bacteroides | s__ | ASV_100	0.00101981005790145	0.00169362277576996	0.000835650183367789	0.0000673272659585422	0.000229704789740909	0.000813867832616496	0.00103803660251682	0.00184569792928607	0.0022629247193701	0.000225848560058032	0.000240061424800873	0.00109725543404983
k__Bacteria | p__Proteobacteria | c__Alphaproteobacteria | o__Sphingomonadales | f__Sphingomonadaceae | g__Sphingomonas | s__ | ASV_103	0.000102971112642476	0.0000799286258973068	0.000550499409896316	0.000970304715284873	0.00250299012269404	0.00030297269681344	0.000246601122824645	0.000139076070785492	0.000544405894464559	0.000852075291013692	0.00534573044421622	0.000397123183916467
k__Bacteria | p__Firmicutes | c__Negativicutes | o__Selenomonadales | f__Veillonellaceae | g__Anaerovibrio | s__ | ASV_101	0.00300398418997378	0.000650230172840253	0.000295051841994788	0.000112872181165791	0.000330695688678722	0.0000811887618911833	0.00275981605208041	0.000666561977784881	0.000415978585201408	0.000106329782094347	0.000522919595696362	0.0000768048199478304
k__Bacteria | p__Actinobacteria | c__Coriobacteriia | o__Coriobacteriales | f__Eggerthellaceae | g__Parvibacter | s__ | ASV_102	0.001445556004404	0.00112332122882701	0.0000851491893005093	0.000170298378601019	0.00073069885702065	0.000918819158963635	0.00109386819942179	0.00140275998871196	0.000121782045152391	0.000180639068258365	0.000568148500852546	0.000848362176215568
k__Bacteria | p__Firmicutes | c__Clostridia | o__Clostridiales | f__Ruminococcaceae | g__Faecalibacterium | s__ | ASV_106	0.000354458253134678	0.00216023313235964	0.000601984966217554	0.000237625644559561	0.000419805305388558	0.000653470522538792	0.000677239403436439	0.00287838042399004	0.00145248224267418	0.000562416187792668	0.000801953879530621	0.00104871476035887
k__Bacteria | p__Firmicutes | c__Clostridia | o__Clostridiales | f__Lachnospiraceae | g__Oribacterium | s__ | ASV_104	0.00157228968150243	0.00132422291013646	0.000229704789740909	0.000178219233419671	0.000493073212461089	0.00062574753067351	0.00176052550393351	0.00119244947175543	0.000177918948061599	0.000263344734888115	0.000739881424644003	0.000334112954007306
k__Bacteria | p__Bacteroidetes | c__Bacteroidia | o__Bacteroidales | f__Bacteroidaceae | g__Bacteroides | s__ | ASV_105	0.00152872497999984	0.00138254920471017	0.000304952910518103	0.000120793035984443	0.000265348636424843	0.000738619711839302	0.000925733204442006	0.00100904579795622	0.000636232973113044	0.000203521974902342	0.00056057252005099	0.00087211927379508
k__Bacteria | p__Bacteroidetes | c__Bacteroidia | o__Bacteroidales | f__Tannerellaceae | g__Parabacteroides | s__ | ASV_107	0.00181585596717598	0.00125509544990095	0.000615846462150195	0.0000752481207771943	0.000134654531917084	0.00038218124499996	0.00117262278500995	0.00107955389491438	0.00136601242246753	0.000127697615655568	0.00015243553626219	0.000471832121952432
k__Bacteria | p__Firmicutes | c__Clostridia | o__Clostridiales | f__Ruminococcaceae | g__Negativibacillus | s__ | ASV_108	0.00122377206948174	0.00140415153603377	0.000241586071968887	0.000168318164896356	0.00062574753067351	0.000570301546942946	0.000805094862940941	0.00119624887057226	0.000450957828952473	0.000245584242486488	0.000671979513592948	0.000518932783974617
k__Bacteria | p__Firmicutes | c__Clostridia | o__Clostridiales | f__Lachnospiraceae | g__Lachnospira | s__ | ASV_112	0.00229506768370443	0.00136958780591601	0.0000633668385492162	0.0000653470522538792	0.000152476455259052	0.000186140088238323	0.00236442039394698	0.00193624143163024	0.0000843690197560625	0.000147225078460988	0.000178243234393912	0.000167975779751598
k__Bacteria | p__Firmicutes | c__Clostridia | o__Clostridiales | f__Lachnospiraceae | g__Blautia | s__ | ASV_109	0.000122773249689106	0.000116652589147421	0.0004871325713471	0.000207922438989616	0.000756441635181269	0.00240793986487022	0.000425299012543744	0.000386892869025479	0.000926463019421023	0.000720264456727309	0.00140299173193066	0.00224519560489931
k__Bacteria | p__Firmicutes | c__Clostridia | o__Clostridiales | f__Lachnospiraceae | g__Lachnoclostridium | s__ | ASV_113	0.00172476613676148	0.000652390405972613	0.000281190346062147	0.000136634745621747	0.000439607442435188	0.000851491893005093	0.00155717612441485	0.000651923141870727	0.000357205723945303	0.000234390272303867	0.000445882793961943	0.000632185991755199
k__Bacteria | p__Firmicutes | c__Erysipelotrichia | o__Erysipelotrichales | f__Erysipelotrichaceae | g__Allobaculum | s__ | ASV_111	0.000211882866398942	0.000282990540339113	0.000421785519093221	0.0000316834192746081	0.00190496558388581	0.00114654373499988	0.000501677035200008	0.000764582772189997	0.00139437777692281	0.0000478838142186438	0.00516801468627625	0.0019601169682357
k__Bacteria | p__Bacteroidetes | c__Bacteroidia | o__Bacteroidales | f__Prevotellaceae | g__Prevotella 9 | s__ | ASV_115	0.00328913496344525	0.000475251289119122	0	0	0.0000950502578238243	0	0.00630370318984751	0.00157623020714084	0	0	0.00032926375164677	0
k__Bacteria | p__Proteobacteria | c__Gammaproteobacteria | o__Aeromonadales | f__Succinivibrionaceae | g__Anaerobiospirillum | s__Anaerobiospirillum succiniciproducens | ASV_114	0.00305744995999968	0.000401803362618894	0.0000712876933678683	0.0000297032055699451	0	0.000291091414585462	0.00475019367507624	0.00106807134265945	0.000246947813735077	0.0000738518594810328	0	0.000561239834478774
k__Bacteria | p__Proteobacteria | c__Gammaproteobacteria | o__Betaproteobacteriales | f__Burkholderiaceae | g__Sutterella | s__ | ASV_110	0.00223368105885987	0.00108875749870926	0.000344557184611363	0	0.0000732679070725313	0.000102971112642476	0.00187591590414612	0.000966865908319987	0.000546351103835001	0	0.000253807475227718	0.000356702397617334
k__Bacteria | p__Fusobacteria | c__Fusobacteriia | o__Fusobacteriales | f__Fusobacteriaceae | g__Fusobacterium | s__ | ASV_116	0	0.00214511150043313	0.00151684369777186	0.000126733677098432	0	0	0	0.00368046901151498	0.00462207932159674	0.000439018335529027	0	0
k__Bacteria | p__Fusobacteria | c__Fusobacteriia | o__Fusobacteriales | f__Fusobacteriaceae | g__Fusobacterium | s__ | ASV_117	0.000249506926787539	0.00198741448177087	0.000704956078860031	0.000249506926787539	0.000508914922098393	0	0.000864317348072771	0.00222309611593035	0.00116431422308359	0.000864317348072771	0.00134674914927212	0
k__Bacteria | p__Fusobacteria | c__Fusobacteriia | o__Fusobacteriales | f__Fusobacteriaceae | g__Fusobacterium | s__ | ASV_119	0.000534657700259012	0.000902977449326331	0.000499013853575078	0.000138614959326411	0.000659411163652781	0.000841590824481778	0.00140703497924832	0.00129766230969882	0.000966090456656748	0.000480176304484873	0.0012670807800066	0.00135953355852044
k__Bacteria | p__Firmicutes | c__Clostridia | o__Clostridiales | f__Lachnospiraceae | g__Lachnospiraceae NK4A136 group | s__ | ASV_123	0.00251289119121736	0.00100666863967959	0.00000792085481865203	0.00000990106852331504	0.0000198021370466301	0	0.00397854936866767	0.00278779085914647	0.0000274386459705642	0.0000342983074632052	0.0000553430198836259	0
k__Bacteria | p__Firmicutes | c__Erysipelotrichia | o__Erysipelotrichales | f__Erysipelotrichaceae | g__Dubosiella | s__ | ASV_122	0.0000752481207771943	0.000522776418031034	0.00058614325658025	0.0000514855563212382	0.00132674318212421	0.000946542150828917	0.000179498778683503	0.00137855645899186	0.00194859175446732	0.0000960352608969746	0.00169979235848957	0.000818019372124732
k__Bacteria | p__Firmicutes | c__Negativicutes | o__Selenomonadales | f__Veillonellaceae | g__Megamonas | s__ | ASV_118	0.000380201031295297	0.000280830307206754	0.000198021370466301	0.0000831689755958463	0.00214853186955936	0.000344557184611363	0.00109949287927239	0.00050640675152089	0.000244930175588094	0.000234691211207539	0.00483309190113787	0.000458259740740644
k__Bacteria | p__Fusobacteria | c__Fusobacteriia | o__Fusobacteriales | f__Fusobacteriaceae | g__Fusobacterium | s__ | ASV_124	0.000699015437746042	0.00126805684869511	0.000924759800077624	0.000281190346062147	0.000124753463393769	0.0000990106852331504	0.00131183984820828	0.00109211012775035	0.00147844260247129	0.000544217279412889	0.00022929783364544	0.000252464010274907
k__Bacteria | p__Firmicutes | c__Clostridia | o__Clostridiales | f__Peptostreptococcaceae | g__Peptoclostridium | s__ | ASV_120	0	0	0	0.000188120301942986	0.00131882232730556	0.00188714366054385	0	0	0	0.000651667841800899	0.00269398740935906	0.00240484705164698
k__Bacteria | p__Firmicutes | c__Bacilli | o__Lactobacillales | f__Lactobacillaceae | g__Lactobacillus | s__Lactobacillus reuteri | ASV_121	0.00281190346062147	0.000272189374677315	0.0000237625644559561	0	0.000285150773471473	0	0.00441036517338104	0.000635075475260145	0.0000823159379116925	0	0.000764240290879417	0
k__Bacteria | p__Bacteroidetes | c__Bacteroidia | o__Bacteroidales | f__Prevotellaceae | g__Prevotella 9 | s__ | ASV_125	0.00205150139803088	0.0011989293884596	0	0	0	0	0.00254622248048718	0.00397639893165076	0	0	0	0
k__Bacteria | p__Firmicutes | c__Erysipelotrichia | o__Erysipelotrichales | f__Erysipelotrichaceae | g__Faecalitalea | s__ | ASV_126	0.000237625644559561	0.000218183546368324	0.000835650183367789	0.000378220817590634	0.000821788687435148	0.000637628812901488	0.000352164382893802	0.000265634900980301	0.00211084329840887	0.000514408089717747	0.00120428314918388	0.000622448351719384
k__Bacteria | p__Firmicutes | c__Clostridia | o__Clostridiales | f__Lachnospiraceae | g__[Ruminococcus] torques group | s__ | ASV_128	0.000489112785051763	0.000782004393914191	0.000320794620155407	0.000231685003445572	0.000590103683989576	0.000702975865155368	0.000351063362756646	0.000561164372430514	0.000295320540602668	0.000284993212942074	0.000366707660421302	0.000479708372292045
k__Bacteria | p__Fusobacteria | c__Fusobacteriia | o__Fusobacteriales | f__Fusobacteriaceae | g__Fusobacterium | s__ | ASV_136	0.000229704789740909	0.00192044725466772	0.000318814406450744	0.000348517612020689	0.000287130987176136	0	0.000795720733146361	0.00226550395742512	0.000760972847487074	0.000816228969386427	0.000994650916432951	0
k__Bacteria | p__Proteobacteria | c__Gammaproteobacteria | o__Enterobacteriales | f__Enterobacteriaceae | g__Escherichia-Shigella | s__ | ASV_134	0	0	0	0	0.00205150139803088	0.00104555283606207	0	0	0	0	0.00469314977566334	0.00235082401742564
k__Bacteria | p__Firmicutes | c__Clostridia | o__Clostridiales | f__Lachnospiraceae | g__Tyzzerella | s__ | ASV_127	0.00203565968839357	0.000881375118002735	0.0000178219233419671	0.00000792085481865203	0.0000574261974352272	0.0000772283344818573	0.00148387942800393	0.000917583021714405	0.0000487251106304639	0.0000210922549390156	0.000103557965399538	0.000101892268290458
k__Bacteria | p__Fusobacteria | c__Fusobacteriia | o__Fusobacteriales | f__Fusobacteriaceae | g__Fusobacterium | s__ | ASV_132	0.000451488724663166	0.000732319031869919	0.000695055010336716	0.000124753463393769	0.000219803721217594	0.00079010526816054	0.000958515669978185	0.00187072871553866	0.000753765828933937	0.000432158674036386	0.00057933227838857	0.00130935925093196
k__Bacteria | p__Bacteroidetes | c__Bacteroidia | o__Bacteroidales | f__Muribaculaceae | g__ | s__ | ASV_135	0.00122971271059573	0.000833849989090823	0.000392082313523275	0.0000475251289119122	0.000229704789740909	0.000201981797875627	0.00149733727772076	0.00223793542435084	0.00124027674049749	0.000124508911618292	0.000427406005850818	0.000248708420147657
k__Bacteria | p__Firmicutes | c__Erysipelotrichia | o__Erysipelotrichales | f__Erysipelotrichaceae | g__Catenibacterium | s__ | ASV_130	0.0001445556004404	0.000550859448751709	0.000893076380803016	0.000689114369222727	0.000310893551632092	0.000308913337927429	0.000500755288962796	0.00182699410373143	0.00201854579380282	0.00130038498652731	0.000752493524789874	0.00072494411376961
k__Bacteria | p__Bacteroidetes | c__Bacteroidia | o__Bacteroidales | f__Prevotellaceae | g__Prevotella 9 | s__ | ASV_129	0.00232477088927437	0.000570301546942946	0	0	0	0	0.00354290242116509	0.00189147624856901	0	0	0	0
k__Bacteria | p__Firmicutes | c__Bacilli | o__Bacillales | f__Staphylococcaceae | g__Staphylococcus | s__ | ASV_139	0.000241586071968887	0.0000820888590296665	0.000411884450569905	0.00114654373499988	0.000378220817590634	0.000590103683989576	0.00059814016924854	0.000136655876703172	0.000335951559503197	0.00114836812821599	0.00041757973250794	0.00058949565414781
k__Bacteria | p__Firmicutes | c__Clostridia | o__Clostridiales | f__Peptostreptococcaceae | g__Peptoclostridium | s__ | ASV_131	0	0	0	0.000140595173031074	0.0010277309127201	0.0016752607941449	0	0	0	0.000487035965977514	0.00240680292773918	0.00228672386101616
k__Bacteria | p__Firmicutes | c__Clostridia | o__Clostridiales | f__Ruminococcaceae | g__Butyricicoccus | s__Butyricicoccus pullicaecorum 1.2 | ASV_133	0.00018415987453366	0.000617826675854858	0.000295051841994788	0.000213863080103605	0.000946542150828917	0.000558420264714968	0.00015831355136243	0.000725128194197587	0.000325099536197346	0.000321054542916864	0.00110493408290939	0.000344277730794312
k__Bacteria | p__Actinobacteria | c__Coriobacteriia | o__Coriobacteriales | f__Eggerthellaceae | g__Slackia | s__ | ASV_140	0.00064554966772014	0.00120757032098904	0.000233665217150235	0.000136634745621748	0.000299012269404114	0.000279210132357484	0.000322782012469078	0.00126450866059705	0.000234764107997994	0.00018354037873171	0.000237075949505332	0.0002135327894353
k__Bacteria | p__Actinobacteria | c__Actinobacteria | o__Bifidobacteriales | f__Bifidobacteriaceae | g__Bifidobacterium | s__ | ASV_137	0.000297032055699451	0.0000712876933678683	0.0000138614959326411	0.000130694104507758	0.00204952118432621	0.000205942225284953	0.000843091695352261	0.00018800979440489	0.0000480176304484873	0.000283254262724111	0.00445687180850251	0.000334112954007306
k__Bacteria | p__Firmicutes | c__Clostridia | o__Clostridiales | f__Ruminococcaceae | g__Ruminococcaceae UCG-005 | s__ | ASV_141	0.000615846462150195	0.000766882761987674	0.000502974280984404	0.00016435773748703	0.000491092998756426	0.000114852394870454	0.000838877475761586	0.000773586693484822	0.00105536693101572	0.000393008592184622	0.000837154678744438	0.000129691972899609
k__Bacteria | p__Firmicutes | c__Clostridia | o__Clostridiales | f__Lachnospiraceae | g__Blautia | s__ | ASV_144	0.00142575386735737	0.000650230172840253	0.000198021370466301	0.000316834192746081	0.0000217823507512931	0.000011881282227978	0.00177209705530347	0.00208662575398872	0.000537335285226707	0.000746320165513676	0.0000754562764190514	0.0000411579689558462
k__Bacteria | p__Proteobacteria | c__Gammaproteobacteria | o__Betaproteobacteriales | f__Burkholderiaceae | g__Parasutterella | s__ | ASV_147	0.000576242188056935	0.000818728357164305	0.000443567869844514	0.000104951326347139	0.000166337951191693	0.000512875349507719	0.000771468673406443	0.00116035128529036	0.00068775978839309	0.000106490583368967	0.000158597013633038	0.000477670891559528
k__Bacteria | p__Firmicutes | c__Bacilli | o__Lactobacillales | f__Enterococcaceae | g__Enterococcus | s__ | ASV_142	0.0000930700441191613	0.000224664245765403	0.000162377523782367	0.00161585438300501	0.0000237625644559561	0.000477231502823785	0.00019290389987309	0.000691761158650458	0.00044511462594558	0.00541309682054423	0.0000823159379116925	0.00076648433381015
k__Bacteria | p__Proteobacteria | c__Gammaproteobacteria | o__Betaproteobacteriales | f__Burkholderiaceae | g__Acidovorax | s__ | ASV_138	0.00000990106852331504	0	0.0000495053426165752	0.00243368264303084	0.0000376240603885971	0.0000633668385492162	0.0000342983074632052	0	0.0000807153796732054	0.00730607582933701	0.0000747728847439573	0.000122150311951432
k__Bacteria | p__Firmicutes | c__Erysipelotrichia | o__Erysipelotrichales | f__Erysipelotrichaceae | g__Dubosiella | s__ | ASV_146	0	0.00000648069939707893	0.0000514855563212382	0	0.00141189237142472	0.00109307796497398	0	0.0000214940482791933	0.00013008717535825	0	0.00427687104209362	0.00259256597392103
k__Bacteria | p__Firmicutes | c__Clostridia | o__Clostridiales | f__Lachnospiraceae | g__Lachnoclostridium | s__ | ASV_143	0.00129109933544028	0.000524936651163394	0.000112872181165791	0.0001445556004404	0.000332675902383385	0.000126733677098432	0.00107805661976699	0.000586261960075042	0.000198068169987303	0.000342177677799552	0.00046729992153695	0.000306884921687769
k__Bacteria | p__Bacteroidetes | c__Bacteroidia | o__Bacteroidales | f__Prevotellaceae | g__Prevotella 9 | s__ | ASV_149	0.00121783142836775	0.000799286258973068	0.000231685003445572	0	0.000219803721217594	0	0.00252999800678374	0.00195542293722676	0.00056633860177379	0	0.000761422425683155	0
k__Bacteria | p__Firmicutes | c__Erysipelotrichia | o__Erysipelotrichales | f__Erysipelotrichaceae | g__Turicibacter | s__ | ASV_145	0.000239605858264224	0	0.000122773249689106	0.0000910898304144983	0.00127525762580298	0.000706936292564694	0.000830019040609566	0	0.000425299012543744	0.000315544428661488	0.0030246051453988	0.00112451858536355
k__Bacteria | p__Bacteroidetes | c__Bacteroidia | o__Bacteroidales | f__Bacteroidaceae | g__Bacteroides | s__ | ASV_148	0.000786144840751214	0.000833849989090823	0.000562380692124294	0.0000336636329792711	0.000138614959326411	0.0000772283344818573	0.000837959091464913	0.000923288290769289	0.00142616185302004	0.0000774702893070229	0.000252667255183935	0.000146526083042077
k__Bacteria | p__Firmicutes | c__Clostridia | o__Clostridiales | f__Peptostreptococcaceae | g__Peptoclostridium | s__ | ASV_150	0	0	0	0	0.00056634111953362	0.00186536130979255	0	0	0	0	0.00148673065781806	0.00224066790806878
k__Bacteria | p__Bacteroidetes | c__Bacteroidia | o__Bacteroidales | f__Muribaculaceae | g__ | s__ | ASV_152	0.00130496083137292	0.000745280430664077	0.000215843293808268	0.0000217823507512931	0.0000237625644559561	0.0000336636329792711	0.00135457828671243	0.000989406112763264	0.000666389322181433	0.0000511242497076781	0.0000365328572005707	0.0000787843667329006
k__Bacteria | p__Fusobacteria | c__Fusobacteriia | o__Fusobacteriales | f__Fusobacteriaceae | g__Fusobacterium | s__ | ASV_151	0.000265348636424843	0.000378040798162938	0.000574261974352272	0.000140595173031074	0.000229704789740909	0.000736639498134639	0.000658592459005645	0.000954678855160165	0.000632997457935224	0.000331510162917567	0.000637562839636089	0.00125379901226366
k__Bacteria | p__Bacteroidetes | c__Bacteroidia | o__Bacteroidales | f__Bacteroidaceae | g__Bacteroides | s__ | ASV_155	0.000211882866398942	0.00147543922940164	0.000300992483108777	0.00000792085481865203	0.000178219233419671	0.000140595173031074	0.000474544186834603	0.00224777920047347	0.000563631829949752	0.0000274386459705642	0.000472162922203422	0.000348421452015073
k__Bacteria | p__Proteobacteria | c__Gammaproteobacteria | o__Enterobacteriales | f__Enterobacteriaceae | g__Citrobacter | s__Citrobacter koseri | ASV_156	0	0	0	0	0.00153466562111383	0.000738619711839302	0	0	0	0	0.00343723306364763	0.0016834247635273
k__Bacteria | p__Bacteroidetes | c__Bacteroidia | o__Bacteroidales | f__Muribaculaceae | g__Muribaculum | s__ | ASV_159	0.0000910898304144983	0.0000950502578238243	0.0000396042740932601	0.00000594064111398902	0.00136436724251281	0.000673272659585422	0.000143948919559022	0.000166337951191693	0.0000610751559757162	0.0000205789844779231	0.00323249427003491	0.00141521377449017
k__Bacteria | p__Proteobacteria | c__Gammaproteobacteria | o__Enterobacteriales | f__Enterobacteriaceae | g__Plesiomonas | s__ | ASV_154	0.000413864664274569	0.00156184855469602	0.000100990898937813	0.0000435647015025862	0.0000653470522538792	0.0000831689755958463	0.00109215987167884	0.00518006563528558	0.0001023948226009	0.000106188881232705	0.000116907338505418	0.00011881282227978
k__Bacteria | p__Fusobacteria | c__Fusobacteriia | o__Fusobacteriales | f__Fusobacteriaceae | g__Fusobacterium | s__ | ASV_153	0	0.00114492356015061	0.000926740013782287	0.000102971112642476	0.0000554459837305642	0	0	0.00222443035367766	0.00262111867308046	0.000356702397617334	0.000192070521793949	0
k__Bacteria | p__Firmicutes | c__Clostridia | o__Clostridiales | f__Lachnospiraceae | g__Lachnoclostridium | s__ | ASV_157	0.000459409579481818	0.000391002196957096	0.000190100515647649	0.000249506926787539	0.000411884450569905	0.000485152357642437	0.000464913756062753	0.000389352883337644	0.000294885669890237	0.000254421909982235	0.000611843213087343	0.00041113773164288
k__Bacteria | p__Bacteroidetes | c__Bacteroidia | o__Bacteroidales | f__Bacteroidaceae | g__Bacteroides | s__Bacteroides uniformis | ASV_158	0.000320794620155407	0.00152080412518119	0.000257427781606191	0.0000277229918652821	0	0	0.00052498109852308	0.00451273559651411	0.000891755994043335	0.0000960352608969746	0	0
k__Bacteria | p__Bacteroidetes | c__Bacteroidia | o__Bacteroidales | f__Bacteroidaceae | g__Bacteroides | s__Bacteroides caecigallinarum | ASV_160	0.000744560352953291	0.00036723963250114	0.000160397310077704	0.0000316834192746081	0.000170298378601019	0.000500994067279741	0.000969661575613705	0.000481667080277943	0.000477204984702446	0.0000896778663743482	0.000293984898631073	0.000679585046677673
k__Bacteria | p__Bacteroidetes | c__Bacteroidia | o__Bacteroidales | f__Muribaculaceae | g__ | s__ | ASV_165	0.0000851491893005093	0.0000280830307206754	0.0000613866248445532	0	0.00117030629945584	0.000617826675854858	0.000125926645720637	0.0000931408758765042	0.000113491077700807	0	0.0037940107223067	0.00135883643803871
k__Bacteria | p__Firmicutes | c__Clostridia | o__Clostridiales | f__Lachnospiraceae | g__Roseburia | s__ | ASV_164	0.00180595489865266	0.0000885695584267454	0.0000336636329792711	0	0.000011881282227978	0	0.00250339798158499	0.000250149027099866	0.0000787843667329006	0	0.0000411579689558462	0
k__Bacteria | p__Bacteroidetes | c__Bacteroidia | o__Flavobacteriales | f__Weeksellaceae | g__Empedobacter | s__ | ASV_171	0	0	0	0	0.00118416779538848	0.000744560352953291	0	0	0	0	0.00316970348187604	0.00161738911398931
k__Bacteria | p__Firmicutes | c__Bacilli | o__Lactobacillales | f__Lactobacillaceae | g__Lactobacillus | s__Lactobacillus murinus | ASV_167	0.00190694579759048	0	0	0	0	0	0.00316197386631649	0	0	0	0	0
k__Bacteria | p__Firmicutes | c__Erysipelotrichia | o__Erysipelotrichales | f__Erysipelotrichaceae | g__Candidatus Stoquefichus | s__ | ASV_170	0.0000653470522538792	0.000159857251794614	0.000102971112642476	0.000281190346062147	0.000754461421476606	0.000530697272849686	0.000135609484435265	0.000346166153701787	0.000105946900938186	0.000374464642209374	0.00123694570004595	0.000649606683738095
k__Bacteria | p__Proteobacteria | c__Gammaproteobacteria | o__Pasteurellales | f__Pasteurellaceae | g__Haemophilus | s__ | ASV_161	0.0000732679070725313	0.000116652589147421	0.000384161458704623	0.00079010526816054	0.000231685003445572	0.000289111200880799	0.000253807475227718	0.000247508422433241	0.000433191832454129	0.000651877864577173	0.000274347481587723	0.000500896221079371
k__Bacteria | p__Bacteroidetes | c__Bacteroidia | o__Bacteroidales | f__Bacteroidaceae | g__Bacteroides | s__Bacteroides vulgatus | ASV_162	0.000300992483108777	0.000492533154177999	0.000463370006891144	0.0000871294030051723	0.000124753463393769	0.00040792402316058	0.000298919861047798	0.000792052357597894	0.00132240325813051	0.000260174350716501	0.000242992621440422	0.000422149204381827
k__Bacteria | p__Firmicutes | c__Bacilli | o__Lactobacillales | f__Lactobacillaceae | g__Lactobacillus | s__Lactobacillus salivarius | ASV_163	0	0.0000280830307206754	0	0	0	0.00184357895904126	0	0.0000931408758765042	0	0	0	0.00435652137366735
k__Bacteria | p__Firmicutes | c__Clostridia | o__Clostridiales | f__Ruminococcaceae | g__Ruminiclostridium 9 | s__ | ASV_175	0.00137426831103613	0.000429886393339569	0.0000237625644559561	0.00000396042740932601	0.0000277229918652821	0.00000990106852331504	0.00120340368555092	0.000568462383223706	0.0000687212228673071	0.0000137193229852821	0.0000553430198836259	0.0000236723836203603
k__Bacteria | p__Firmicutes | c__Clostridia | o__Clostridiales | f__Lachnospiraceae | g__Tyzzerella 4 | s__ | ASV_172	0.000778223985932562	0.000289471239736192	0.000251487140492202	0.000281190346062147	0.000192080729352312	0.0000495053426165752	0.000990289015234887	0.000400569205215466	0.000453299499783797	0.0003631912364847	0.000200472466865172	0.000107927014322404
k__Bacteria | p__Firmicutes | c__Clostridia | o__Clostridiales | f__Lachnospiraceae | g__ | s__ | ASV_176	0.000417825091683895	0.000563820847545867	0.000265348636424843	0.0001445556004404	0.00022376414862692	0.000217823507512931	0.000479494308340456	0.000467354843076957	0.000289054476866312	0.000210465731877697	0.000287027302095332	0.000183458787094546
k__Bacteria | p__Bacteroidetes | c__Bacteroidia | o__Bacteroidales | f__Prevotellaceae | g__Prevotellaceae Ga6A1 group | s__ | ASV_174	0.000861392961528408	0.000827369289693744	0.000124753463393769	0	0	0.0000158417096373041	0.00169356870019338	0.00175208651011863	0.000298712285241953	0	0	0.0000548772919411283
k__Bacteria | p__Proteobacteria | c__ | o__ | f__ | g__ | s__ | ASV_168	0.000639609026606151	0.000511975252369236	0.0000811887618911833	0.0000891096167098353	0.000304952910518103	0.000201981797875627	0.000713557682146139	0.00100750827716631	0.000117491331342134	0.00019624561767197	0.000498739462817607	0.000246635813845824
k__Bacteria | p__Firmicutes | c__Clostridia | o__Clostridiales | f__Family XIII | g__[Eubacterium] nodatum group | s__ | ASV_177	0.000956443219352233	0.000533577583692832	0.0000613866248445532	0.0000198021370466301	0.000128713890803095	0.000104951326347139	0.00110089844467295	0.00142671844520264	0.000167248415112615	0.0000504928020549814	0.000176797408964971	0.00013686544534365
k__Bacteria | p__Proteobacteria | c__Gammaproteobacteria | o__Aeromonadales | f__Succinivibrionaceae | g__Anaerobiospirillum | s__Anaerobiospirillum sp. 3J102 | ASV_178	0.000879214884870375	0.00018361981625057	0.000176239019715008	0.0000396042740932601	0.000168318164896356	0.000350497825725352	0.00132931416284269	0.000300028308627453	0.000218601112691703	0.000137193229852821	0.000167861142239268	0.000451104835835752
k__Bacteria | p__Firmicutes | c__Clostridia | o__Clostridiales | f__Ruminococcaceae | g__Butyricicoccus | s__Butyricicoccus pullicaecorum 1.2 | ASV_173	0.000124753463393769	0.00036291916623642	0.000316834192746081	0.0000811887618911833	0.000568321333238283	0.000328715474974059	0.00020544657540801	0.000448362618520059	0.000302165062726721	0.000141294495385552	0.000476595034659744	0.00017010149937559
k__Bacteria | p__Tenericutes | c__Mollicutes | o__Mycoplasmatales | f__Mycoplasmataceae | g__Candidatus Bacilloplasma | s__ | ASV_166	0.000207922438989616	0.000263548442147877	0.000213863080103605	0.00054653898248699	0.000304952910518103	0.000217823507512931	0.000390869397645024	0.000450167913499027	0.000487198427661714	0.00168755277493834	0.000536522649294377	0.000236072401082093
k__Bacteria | p__Firmicutes | c__Clostridia | o__Clostridiales | f__Lachnospiraceae | g__Blautia | s__Blautia sp. YL58 | ASV_169	0.000275249704948158	0	0	0.000421785519093221	0.00105743411829005	0	0.000953492947477104	0	0	0.000649036822864673	0.00217215174300946	0
k__Bacteria | p__Bacteroidetes | c__Bacteroidia | o__Bacteroidales | f__Prevotellaceae | g__Alloprevotella | s__ | ASV_179	0.000588123470284913	0.000112332122882701	0.000285150773471473	0.0000594064111398902	0.00026336842272018	0.000386141672409286	0.0011266164632653	0.000372563503506017	0.00058767870867692	0.000205789844779231	0.000482588942181286	0.00090355285442668
k__Bacteria | p__Firmicutes | c__Clostridia | o__Clostridiales | f__Peptostreptococcaceae | g__Peptostreptococcus | s__Peptostreptococcus russellii | ASV_180	0.00040198338204659	0.000561660614413508	0.0000792085481865203	0.0000198021370466301	0.000330695688678722	0.000293071628290125	0.00130528873148635	0.00120156237095085	0.000130284327037966	0.0000362979167752286	0.000423681603218928	0.000699306315139049
k__Bacteria | p__Firmicutes | c__Erysipelotrichia | o__Erysipelotrichales | f__Erysipelotrichaceae | g__ | s__ | ASV_185	0.0000138614959326411	0.000101530957220903	0.000102971112642476	0	0.000352478039430015	0.00110693946090662	0.0000327674920728667	0.000328936195783477	0.00034200886634185	0	0.000994050783799828	0.00192497995435926
k__Bacteria | p__Firmicutes | c__Clostridia | o__Clostridiales | f__Lachnospiraceae | g__Tyzzerella 4 | s__ | ASV_181	0.000310893551632092	0.000341316834912824	0.000962383860466222	0.0000138614959326411	0.00000792085481865203	0.0000178219233419671	0.000883638559179944	0.000684450360160689	0.0030746174030872	0.0000480176304484873	0.0000274386459705642	0.0000617369534337694
k__Bacteria | p__Firmicutes | c__Clostridia | o__Clostridiales | f__Ruminococcaceae | g__Oscillospira | s__ | ASV_182	0.0012099105735491	0.000386681730692376	0.0000217823507512931	0	0.0000198021370466301	0.00000396042740932601	0.00124527291130311	0.000565837596626113	0.0000511242497076781	0	0.0000685966149264104	0.0000137193229852821
k__Bacteria | p__Fusobacteria | c__Fusobacteriia | o__Fusobacteriales | f__Fusobacteriaceae | g__Fusobacterium | s__ | ASV_184	0	0.000948342345105884	0.000653470522538792	0	0	0	0	0.00241468942412443	0.00226368829257154	0	0	0
k__Bacteria | p__Bacteroidetes | c__Bacteroidia | o__Bacteroidales | f__Rikenellaceae | g__Rikenellaceae RC9 gut group | s__ | ASV_187	0.0011188207431346	0.000291631472868552	0.0000990106852331504	0.00000198021370466301	0.00000990106852331504	0.0000297032055699451	0.00138430342187046	0.000420817628169697	0.000342983074632052	0.00000685966149264104	0.0000236723836203603	0.0000889835138836989
k__Bacteria | p__Bacteroidetes | c__Bacteroidia | o__Bacteroidales | f__Tannerellaceae | g__Parabacteroides | s__ | ASV_183	0.000233665217150235	0.000978585608958919	0.000267328850129506	0.0000217823507512931	0.00000396042740932601	0.0000356438466839341	0.000496469952659274	0.0030210214287284	0.000853958354792432	0.0000568302829197962	0.0000137193229852821	0.0000856771445824677
k__Bacteria | p__Firmicutes | c__Negativicutes | o__Selenomonadales | f__Veillonellaceae | g__Megamonas | s__ | ASV_188	0.000182179660828997	0.0000216023313235964	0.0000514855563212382	0.0000376240603885971	0.00107921646904134	0.000158417096373041	0.000631088857322976	0.0000716468275973109	0.000121940009967134	0.00013033356836018	0.00232269375771777	0.000238129165484971
k__Bacteria | p__Firmicutes | c__Clostridia | o__Clostridiales | f__Ruminococcaceae | g__ | s__ | ASV_192	0.00022376414862692	0.000373720331898218	0.000205942225284953	0.000146535814145063	0.000314853979041418	0.000265348636424843	0.000205279935149093	0.000274061992954935	0.000301484765287174	0.000265544704557199	0.0002999127987618	0.000250217420546695
k__Bacteria | p__Firmicutes | c__Clostridia | o__Clostridiales | f__Lachnospiraceae | g__ | s__ | ASV_195	0.000598024538808228	0.000388841963824736	0.0000455449152072492	0	0.000233665217150235	0.000245546499378213	0.000450160311430119	0.000382314883728193	0.000125108710273347	0	0.000319103312952715	0.000240702064286352
k__Bacteria | p__Firmicutes | c__Clostridia | o__Clostridiales | f__Lachnospiraceae | g__Lachnospira | s__ | ASV_190	0.00130892125878225	0.000066967227103149	0.0000316834192746081	0.0000871294030051723	0	0	0.00205183951476831	0.00016422603195475	0.0000799967123570252	0.000301825105676206	0	0
k__Bacteria | p__Firmicutes | c__Clostridia | o__Clostridiales | f__Ruminococcaceae | g__Faecalibacterium | s__ | ASV_191	0.000011881282227978	0.000985066308355998	0.000146535814145063	0.0000495053426165752	0.000225744362331583	0.0000613866248445532	0.0000411579689558462	0.00306410623148151	0.000402860795133328	0.000171491537316026	0.000428385722912339	0.000157772214330744
k__Bacteria | p__Firmicutes | c__Clostridia | o__Clostridiales | f__Lachnospiraceae | g__Blautia | s__ | ASV_186	0.00040792402316058	0.000432046626471929	0.0003425769709067	0.000201981797875627	0.0000396042740932601	0.0000435647015025862	0.000882904838090524	0.000750597552366711	0.000740320698392151	0.000422594830075521	0.0000930489756312583	0.0000790283237250409
k__Bacteria | p__Firmicutes | c__Clostridia | o__Clostridiales | f__Lachnospiraceae | g__Howardella | s__ | ASV_193	0.000332675902383385	0.00018145958311821	0.000200001584170964	0.000128713890803095	0.000417825091683895	0.000205942225284953	0.000405548891834846	0.000172756532722406	0.000162894804534549	0.000141294495385552	0.000442758651591908	0.000194988215749688
k__Bacteria | p__Firmicutes | c__Erysipelotrichia | o__Erysipelotrichales | f__Erysipelotrichaceae | g__Erysipelatoclostridium | s__ | ASV_189	0.0000554459837305642	0.000066967227103149	0.000100990898937813	0.00054653898248699	0.000116832608575117	0.000554459837305642	0.000102499211273744	0.000122932260662569	0.000113792215418077	0.00137565640541829	0.000249524070905935	0.000683191729814334
k__Bacteria | p__Firmicutes | c__Clostridia | o__Clostridiales | f__Lachnospiraceae | g__Roseburia | s__ | ASV_196	0.00137822873844545	0.0000475251289119122	0	0	0	0.00000990106852331504	0.00183564150041389	0.000157623020714084	0	0	0	0.0000342983074632052
k__Bacteria | p__Proteobacteria | c__Gammaproteobacteria | o__Betaproteobacteriales | f__Burkholderiaceae | g__Comamonas | s__Comamonas testosteroni | ASV_199	0.0000158417096373041	0	0.000104951326347139	0.0000158417096373041	0.000732679070725313	0.000562380692124294	0.0000548772919411283	0	0.000363562059109975	0.0000548772919411283	0.00182734059801466	0.00118559083982084
k__Bacteria | p__Proteobacteria | c__Gammaproteobacteria | o__Aeromonadales | f__Succinivibrionaceae | g__Succinivibrio | s__ | ASV_197	0.00123169292430039	0.0000993707240885436	0.0000574261974352272	0.0000198021370466301	0.000011881282227978	0.00000594064111398902	0.00219559440208477	0.00016214992509457	0.000122202830898446	0.0000473447672407206	0.0000295407437924131	0.0000205789844779231
k__Bacteria | p__Firmicutes | c__Clostridia | o__Clostridiales | f__Ruminococcaceae | g__ | s__Pseudoflavonifractor phocaeensis | ASV_194	0.000522776418031034	0.000751761130061156	0.0000693074796632053	0.0000257427781606191	0.00000594064111398902	0.0000376240603885971	0.00069471566011241	0.0018056507349529	0.000240088152242436	0.0000511242497076781	0.0000205789844779231	0.0000712576838134474
k__Bacteria | p__Proteobacteria | c__Gammaproteobacteria | o__Aeromonadales | f__Succinivibrionaceae | g__Anaerobiospirillum | s__Anaerobiospirillum sp. B0101 | ASV_200	0.000904957663030994	0.000265708675280236	0.000162377523782367	0.00000594064111398902	0.0000356438466839341	0.0000376240603885971	0.00151960399092411	0.000373732818586336	0.000305627821007176	0.0000205789844779231	0.0000603706900107887	0.0000521186556452505
k__Bacteria | p__Proteobacteria | c__Alphaproteobacteria | o__Sphingomonadales | f__Sphingomonadaceae | g__Novosphingobium | s__Novosphingobium sp. APW5 | ASV_204	0.0000316834192746081	0.0000453648957795525	0.000271289277538832	0.000861392961528408	0.0000811887618911833	0.0000970304715284874	0.0000610751559757162	0.000066750854236711	0.000344867423265822	0.0011604187476709	0.000223478005606926	0.000135356893790952
k__Bacteria | p__Fusobacteria | c__Fusobacteriia | o__Fusobacteriales | f__Fusobacteriaceae | g__Fusobacterium | s__ | ASV_203	0.00026336842272018	0.000682633669825648	0.000297032055699451	0.0000732679070725313	0.0000415844877979231	0	0.000371246502366716	0.000672366446096396	0.00081384615115575	0.000174753158226285	0.000144052891345462	0
k__Bacteria | p__Firmicutes | c__Bacilli | o__Lactobacillales | f__Streptococcaceae | g__Streptococcus | s__ | ASV_205	0.000104951326347139	0.0000410444295148332	0.000289111200880799	0.000576242188056935	0.000128713890803095	0.000194060943056975	0.000202763897658987	0.000103081834300961	0.000291706138036012	0.000508250798461965	0.000169079935256235	0.00041885317963654
k__Bacteria | p__Firmicutes | c__Clostridia | o__Clostridiales | f__Lachnospiraceae | g__[Eubacterium] hallii group | s__ | ASV_198	0.000653470522538792	0.000391002196957096	0.0000752481207771943	0.0000495053426165752	0.0000990106852331504	0.0000613866248445532	0.000851633384892449	0.000685035097872539	0.000140702889875628	0.000110743995634615	0.000139604108625311	0.00014907304352012
k__Bacteria | p__Firmicutes | c__Negativicutes | o__Selenomonadales | f__Veillonellaceae | g__Allisonella | s__ | ASV_202	0.000954463005647569	0.000196581215044728	0.000106931540051802	0.0000198021370466301	0.0000316834192746081	0.0000178219233419671	0.00114140539832908	0.000277949063618894	0.000208022711349306	0.0000264867252345466	0.0000593703963374653	0.0000419302308290795
k__Bacteria | p__Proteobacteria | c__Alphaproteobacteria | o__Rhizobiales | f__Beijerinckiaceae | g__Bosea | s__ | ASV_201	0.00000594064111398902	0.0000194420981912368	0.00026336842272018	0.00086931381634706	0.000112872181165791	0.0000495053426165752	0.0000205789844779231	0.0000496383782398682	0.000240515387373402	0.000830328208942042	0.000177858830152107	0.0000747728847439573
k__Bacteria | p__Firmicutes | c__Clostridia | o__Clostridiales | f__Peptostreptococcaceae | g__Terrisporobacter | s__ | ASV_207	0	0.000142575386735737	0	0.000966344287875548	0.000182179660828997	0.00000792085481865203	0	0.000442264672162416	0	0.00334751480840883	0.00034663048157568	0.0000274386459705642
k__Bacteria | p__Actinobacteria | c__Coriobacteriia | o__Coriobacteriales | f__Coriobacteriaceae | g__Collinsella | s__ | ASV_209	0.000720797788497335	0.000339156601780464	0	0	0	0.000201981797875627	0.00109487667931384	0.000756836067071605	0	0	0	0.000473465742584209
k__Bacteria | p__Firmicutes | c__Clostridia | o__Clostridiales | f__Clostridiaceae 1 | g__Clostridium sensu stricto 1 | s__Clostridium sp. CL-2 | ASV_208	0	0.000157697018662254	0.000011881282227978	0.000712876933678683	0.000215843293808268	0.000126733677098432	0	0.000492323718631249	0.0000411579689558462	0.00222047378334463	0.000347240817530903	0.000264479357698945
k__Bacteria | p__Bacteroidetes | c__Bacteroidia | o__Bacteroidales | f__Muribaculaceae | g__ | s__ | ASV_211	0.00000990106852331504	0.0000151216319265175	0.0000158417096373041	0.0000257427781606191	0.000788125054455877	0.000346537398316026	0.0000342983074632052	0.0000244020301809505	0.0000421845098780312	0.0000603352508002145	0.00204470640112874	0.000702903092972125
k__Bacteria | p__Firmicutes | c__Negativicutes | o__Selenomonadales | f__Veillonellaceae | g__Megamonas | s__ | ASV_206	0	0.000654550639104972	0.000528717059145023	0	0	0	0	0.00217089887619852	0.001283343487821	0	0	0
k__Bacteria | p__Firmicutes | c__Bacilli | o__Lactobacillales | f__Lactobacillaceae | g__Lactobacillus | s__Lactobacillus mucosae | ASV_212	0.0010653549731087	0.0000626467608384297	0	0	0.0000158417096373041	0.00000792085481865203	0.00263977159425149	0.000207775800032202	0	0	0.0000548772919411283	0.0000274386459705642
k__Bacteria | p__Firmicutes | c__Clostridia | o__Clostridiales | f__Peptostreptococcaceae | g__Peptoclostridium | s__ | ASV_215	0	0	0	0	0.000439607442435188	0.000669312232176097	0	0	0	0	0.00103511690632522	0.00136681542659018
k__Bacteria | p__Proteobacteria | c__Gammaproteobacteria | o__Aeromonadales | f__Succinivibrionaceae | g__Succinivibrio | s__ | ASV_217	0.000683173728108737	0.000397482896354175	0.0000158417096373041	0	0.00000990106852331504	0	0.000918205180690758	0.000720918055180482	0.0000421845098780312	0	0.0000342983074632052	0
k__Bacteria | p__Proteobacteria | c__Gammaproteobacteria | o__Enterobacteriales | f__Enterobacteriaceae | g__Escherichia-Shigella | s__ | ASV_218	0.0000970304715284873	0.00091161838185577	0.0000752481207771943	0	0	0	0.000336123413139411	0.00277565210388219	0.000176033596940264	0	0	0
k__Bacteria | p__Bacteroidetes | c__Bacteroidia | o__Bacteroidales | f__Muribaculaceae | g__ | s__ | ASV_210	0.000209902652694279	0.000103691190353263	0.000190100515647649	0.00000990106852331504	0.0000554459837305642	0.000512875349507719	0.000573517825742084	0.000343904772467092	0.00065852750329354	0.000027671509941813	0.000132239678849473	0.00101997800394627
k__Bacteria | p__Proteobacteria | c__Gammaproteobacteria | o__Aeromonadales | f__Succinivibrionaceae | g__Succinivibrio | s__ | ASV_214	0.000796045909274529	0.000105851423485623	0.0000534657700259012	0.0000158417096373041	0.0000792085481865203	0.0000257427781606191	0.00099650924540397	0.000189315811571633	0.000102894922389616	0.0000421845098780312	0.000136818554879642	0.0000568302829197962
k__Bacteria | p__Bacteroidetes | c__Bacteroidia | o__Bacteroidales | f__Marinifilaceae | g__Odoribacter | s__ | ASV_221	0.000695055010336716	0.000207382380706526	0.000114852394870454	0	0	0.00000792085481865203	0.000865007493012288	0.000285959713461193	0.000375696362090254	0	0	0.0000274386459705642
k__Bacteria | p__Bacteroidetes | c__Bacteroidia | o__Bacteroidales | f__Muribaculaceae | g__ | s__ | ASV_213	0.0000990106852331504	0.000138254920471017	0.000390102099818612	0.00000396042740932601	0.0000237625644559561	0.000352478039430015	0.000155931327755332	0.00045853969662279	0.00135135331405028	0.0000137193229852821	0.0000453134324665823	0.000579572204987782
k__Bacteria | p__Firmicutes | c__Clostridia | o__Clostridiales | f__Peptostreptococcaceae | g__Terrisporobacter | s__ | ASV_219	0	0.000138254920471017	0.000247526713082876	0.0004871325713471	0.0000277229918652821	0.000106931540051802	0	0.000443006883168578	0.000370415946431776	0.00129018013605703	0.0000888150982677646	0.000244335641551422
k__Bacteria | p__Bacteroidetes | c__Bacteroidia | o__Bacteroidales | f__Bacteroidaceae | g__Bacteroides | s__ | ASV_223	0.000172278592305682	0.000326195202986306	0.000176239019715008	0.00000792085481865203	0.000142575386735737	0.000160397310077704	0.0003819689869911	0.000462984882222862	0.000470524778315651	0.0000274386459705642	0.00021849345874478	0.000406197074864787
k__Archaea | p__Euryarchaeota | c__Methanomicrobia | o__ | f__ | g__ | s__ | ASV_220	0.00000792085481865203	0	0	0.00000396042740932601	0.000227724576036246	0.000724758215906661	0.0000274386459705642	0	0	0.0000137193229852821	0.00078886107165372	0.000613198070792449
k__Bacteria | p__Bacteroidetes | c__Bacteroidia | o__Bacteroidales | f__Muribaculaceae | g__ | s__ | ASV_224	0	0.0000280830307206754	0.00000198021370466301	0	0.000607925607331543	0.000308913337927429	0	0.0000727135884267966	0.00000685966149264104	0	0.00154107174343487	0.000690044875964908
k__Bacteria | p__Firmicutes | c__Clostridia | o__Clostridiales | f__Lachnospiraceae | g__Blautia | s__ | ASV_216	0	0	0.000100990898937813	0.0000594064111398902	0	0.000780204199637225	0	0	0.000349842736124693	0.000205789844779231	0	0.00101752789912456
k__Bacteria | p__Firmicutes | c__Clostridia | o__Clostridiales | f__Ruminococcaceae | g__Oscillospira | s__ | ASV_225	0.000657430949948118	0.000265708675280236	0	0	0.00000990106852331504	0	0.000402414576652144	0.000342513802196871	0	0	0.0000342983074632052	0
k__Bacteria | p__Proteobacteria | c__Gammaproteobacteria | o__Enterobacteriales | f__Enterobacteriaceae | g__Escherichia-Shigella | s__ | ASV_222	0.000188120301942986	0	0	0.000722778002201998	0	0	0.000651667841800899	0	0	0.00250377644481398	0	0
k__Bacteria | p__Proteobacteria | c__Gammaproteobacteria | o__Pseudomonadales | f__Moraxellaceae | g__Psychrobacter | s__ | ASV_230	0.0000534657700259012	0.0000496853620442718	0.0000277229918652821	0.00000198021370466301	0.00042772616020721	0.000328715474974059	0.000125790692487238	0.000164787703473815	0.0000647469596883618	0.00000685966149264104	0.00111723114158224	0.000639130932569915
k__Bacteria | p__Proteobacteria | c__Gammaproteobacteria | o__Betaproteobacteriales | f__Neisseriaceae | g__Neisseria | s__ | ASV_227	0.0000633668385492162	0.0000216023313235964	0.000241586071968887	0.000356438466839341	0.0000772283344818573	0.000128713890803095	0.000219509167764513	0.0000716468275973109	0.00034670451891551	0.000404788724546399	0.000136364449124355	0.000231377843631105
k__Bacteria | p__Firmicutes | c__Erysipelotrichia | o__Erysipelotrichales | f__Erysipelotrichaceae | g__Catenisphaera | s__ | ASV_239	0.0000653470522538792	0.000460129657192604	0.00000396042740932601	0.000128713890803095	0.000122773249689106	0.000104951326347139	0.000140809258509982	0.00150258617807767	0.0000137193229852821	0.000381610446312405	0.000200568465817269	0.000266244534294068
k__Bacteria | p__ | c__ | o__ | f__ | g__ | s__ | ASV_237	0.0000396042740932601	0.0000756081596325875	0.0000752481207771943	0.000568321333238283	0.0000732679070725313	0.0000435647015025862	0.000137193229852821	0.000148327968501548	0.000100220228498599	0.000846552570405478	0.00010053984309278	0.0000729485279353414
k__Bacteria | p__Firmicutes | c__Clostridia | o__Clostridiales | f__Lachnospiraceae | g__Lachnospiraceae UCG-009 | s__ | ASV_234	0.0000653470522538792	0.000166337951191693	0.0000891096167098353	0.000154456668963715	0.000142575386735737	0.000257427781606191	0.000106329782094347	0.000224929963475973	0.000143338427467295	0.000350484095161076	0.000284429784268453	0.000560755633901709
k__Bacteria | p__Bacteroidetes | c__Bacteroidia | o__Bacteroidales | f__Bacteroidaceae | g__Bacteroides | s__ | ASV_238	0.0000534657700259012	0.000689114369222727	0.0000851491893005093	0	0.0000158417096373041	0.0000277229918652821	0.000185210860301308	0.00134496954484679	0.000230488709248413	0	0.0000548772919411283	0.0000960352608969746
k__Bacteria | p__Bacteroidetes | c__Bacteroidia | o__Bacteroidales | f__Muribaculaceae | g__ | s__ | ASV_229	0.0000594064111398902	0.0000388841963824736	0.00000594064111398902	0.000011881282227978	0.000554459837305642	0.000200001584170964	0.0000969220318901157	0.0000565056867647848	0.0000205789844779231	0.0000411579689558462	0.00128802319204507	0.000450573487801886
k__Bacteria | p__Firmicutes | c__Clostridia | o__Clostridiales | f__Ruminococcaceae | g__Ruminococcaceae UCG-014 | s__ | ASV_233	0.000160397310077704	0.000676152970428569	0	0	0.0000158417096373041	0.000011881282227978	0.000295602863498912	0.00151847671829217	0	0	0.0000369982626790639	0.0000237625644559561
k__Bacteria | p__Firmicutes | c__Clostridia | o__Clostridiales | f__Peptostreptococcaceae | g__Peptoclostridium | s__ | ASV_228	0	0	0	0.000122773249689106	0.000544558768782327	0.000188120301942986	0	0	0	0.000425299012543744	0.00188640691047629	0.000651667841800899
k__Bacteria | p__Firmicutes | c__Clostridia | o__Clostridiales | f__Ruminococcaceae | g__Ruminococcaceae UCG-014 | s__ | ASV_231	0.000190100515647649	0.000401803362618894	0.0000613866248445532	0	0.000132674318212421	0.0000673272659585422	0.000259713573516154	0.000591726460269944	0.000172684709234473	0	0.000395222803768401	0.000225848560058032
k__Bacteria | p__Firmicutes | c__Clostridia | o__Clostridiales | f__Lachnospiraceae | g__Lachnoclostridium | s__ | ASV_226	0.000374260390181308	0.000300272405397991	0.00000990106852331504	0.0000574261974352272	0.0000554459837305642	0.0000435647015025862	0.000454731639952012	0.000370463291975914	0.0000342983074632052	0.0000774702893070229	0.000112981087752922	0.0000796752239336988
k__Bacteria | p__Firmicutes | c__Clostridia | o__Clostridiales | f__Peptostreptococcaceae | g__Peptoclostridium | s__ | ASV_236	0	0	0.000291091414585462	0.000180199447124334	0.000158417096373041	0.000201981797875627	0	0	0.00100837023941823	0.000624229195830335	0.000548772919411283	0.000699685472249386
k__Bacteria | p__Firmicutes | c__Clostridia | o__Clostridiales | f__Lachnospiraceae | g__Lachnospira | s__ | ASV_232	0.000699015437746042	0.00000864093252943858	0	0.0000950502578238243	0.0000178219233419671	0	0.0013950525377232	0.0000286587310389244	0	0.000253107059268187	0.0000617369534337694	0
k__Bacteria | p__Firmicutes | c__Erysipelotrichia | o__Erysipelotrichales | f__Erysipelotrichaceae | g__Catenibacterium | s__ | ASV_235	0	0.0000799286258973068	0.000417825091683895	0.00018415987453366	0.0000693074796632053	0.0000514855563212382	0	0.00026509326211005	0.000779829449914224	0.000430373255643818	0.000240088152242436	0.000178351198808667
k__Bacteria | p__Bacteroidetes | c__Bacteroidia | o__Bacteroidales | f__Prevotellaceae | g__Alloprevotella | s__ | ASV_240	0.000279210132357484	0.000194420981912368	0.000130694104507758	0.000198021370466301	0	0	0.000664280469578045	0.000435810638323659	0.000452737658514309	0.000685966149264104	0	0
k__Bacteria | p__Epsilonbacteraeota | c__Campylobacteria | o__Campylobacterales | f__Helicobacteraceae | g__Helicobacter | s__Helicobacter bilis | ASV_242	0.000657430949948118	0.0000388841963824736	0.00000594064111398902	0	0.0000356438466839341	0.0000514855563212382	0.00107136964922948	0.0000963909482659727	0.0000205789844779231	0	0.0000886222313772394	0.0000655349841457334
k__Bacteria | p__Firmicutes | c__Clostridia | o__Clostridiales | f__Lachnospiraceae | g__Lachnoclostridium | s__ | ASV_241	0.000154456668963715	0.000114492356015061	0.0000871294030051723	0.000104951326347139	0.000205942225284953	0.0000990106852331504	0.000207528594947603	0.000198760231925362	0.000108815155042746	0.00023490072850654	0.000225962175505845	0.000108105226191125
k__Bacteria | p__Fusobacteria | c__Fusobacteriia | o__Fusobacteriales | f__Fusobacteriaceae | g__Fusobacterium | s__ | ASV_266	0.000756441635181269	0	0.00000792085481865203	0	0	0	0.00187166509772197	0	0.0000274386459705642	0	0	0
k__Bacteria | p__Actinobacteria | c__Actinobacteria | o__Corynebacteriales | f__Corynebacteriaceae | g__ | s__ | ASV_246	0	0.000030243263853035	0.0000336636329792711	0.0000396042740932601	0.000433666801321199	0.000221783934922257	0	0.0000744575673598023	0.000116614245374898	0.000122987923903213	0.000991635836890417	0.00050907915457054
k__Bacteria | p__Firmicutes | c__Bacilli | o__Lactobacillales | f__Lactobacillaceae | g__Lactobacillus | s__ | ASV_260	0	0.0000108011656617982	0	0.0000316834192746081	0.000473271075414459	0.000241586071968887	0	0.0000358234137986555	0	0.000074687021115929	0.0010547648435908	0.000562583494349427
k__Bacteria | p__Firmicutes | c__Clostridia | o__Clostridiales | f__Ruminococcaceae | g__Anaerofilum | s__ | ASV_250	0.000158417096373041	0.000198741448177087	0.0000633668385492162	0.0000396042740932601	0.000140595173031074	0.000152476455259052	0.000358568333963266	0.000279404256044126	0.000133783384972097	0.0000666995665962253	0.000236642504883769	0.000175924210222589
k__Bacteria | p__Bacteroidetes | c__Bacteroidia | o__Bacteroidales | f__Bacteroidaceae | g__Bacteroides | s__ | ASV_243	0.000162377523782367	0.000276509840942034	0	0	0	0.000304952910518103	0.000562492242396565	0.00091707939324558	0	0	0	0.000735197932177509
k__Bacteria | p__Firmicutes | c__Bacilli | o__Lactobacillales | f__Aerococcaceae | g__Aerococcus | s__ | ASV_249	0.0000297032055699451	0	0.00000792085481865203	0.0000178219233419671	0.000485152357642437	0.000190100515647649	0.0000565283934913451	0	0.0000210922549390156	0.0000288817595468715	0.00103099054666624	0.000440846371057048
k__Bacteria | p__Firmicutes | c__Clostridia | o__Clostridiales | f__Eubacteriaceae | g__Eubacterium | s__ | ASV_261	0.000188120301942986	0.000298112172265631	0.0000336636329792711	0.00000198021370466301	0.000128713890803095	0.0000772283344818573	0.000525953923518209	0.00087705199134835	0.000116614245374898	0.00000685966149264104	0.000203016904596536	0.000199874104047486
k__Bacteria | p__Fusobacteria | c__Fusobacteriia | o__Fusobacteriales | f__Fusobacteriaceae | g__Fusobacterium | s__ | ASV_259	0	0.000719357633075762	0	0	0	0	0	0.00135626138869152	0	0	0	0
k__Bacteria | p__Proteobacteria | c__Gammaproteobacteria | o__Betaproteobacteriales | f__Burkholderiaceae | g__Acidovorax | s__Acidovorax delafieldii | ASV_248	0	0	0	0.000712876933678683	0	0	0	0	0	0.0021292733217793	0	0
k__Bacteria | p__Firmicutes | c__Bacilli | o__Lactobacillales | f__Lactobacillaceae | g__Lactobacillus | s__Lactobacillus pontis | ASV_245	0.000661391377357444	0.0000475251289119122	0	0	0	0	0.00193756213799023	0.000157623020714084	0	0	0	0
k__Bacteria | p__Verrucomicrobia | c__Verrucomicrobiae | o__Verrucomicrobiales | f__Akkermansiaceae | g__Akkermansia | s__ | ASV_244	0	0.000328355436118666	0.000205942225284953	0.0000158417096373041	0.0000217823507512931	0.000136634745621747	0	0.000426777004765547	0.00029563903924385	0.0000478838142186438	0.0000568302829197962	0.000204946248149823
k__Bacteria | p__Bacteroidetes | c__Bacteroidia | o__Bacteroidales | f__Prevotellaceae | g__Prevotella 9 | s__ | ASV_247	0.000560400478419631	0	0	0	0.000146535814145063	0	0.00106305439724851	0	0	0	0.000507614950455437	0
k__Bacteria | p__Bacteroidetes | c__Bacteroidia | o__Flavobacteriales | f__Flavobacteriaceae | g__Myroides | s__Myroides phaeus | ASV_252	0.000423765732797884	0.000278670074074394	0	0	0	0	0.000361207086372835	0.000416094772728167	0	0	0	0
k__Bacteria | p__Proteobacteria | c__Gammaproteobacteria | o__Enterobacteriales | f__Enterobacteriaceae | g__ | s__ | ASV_253	0	0	0.000134654531917084	0.000277229918652821	0.0000514855563212382	0.000235645430854898	0	0	0.00031136846312348	0.000210435242117504	0.0000796752239336988	0.000226444405197581
k__Bacteria | p__Firmicutes | c__Clostridia | o__Clostridiales | f__Ruminococcaceae | g__Butyricicoccus | s__ | ASV_255	0.000423765732797884	0.000114492356015061	0.0000613866248445532	0.0000178219233419671	0.0000198021370466301	0.0000594064111398902	0.000670488249118327	0.000207107669129283	0.000118794818973021	0.0000419302308290795	0.0000415716272787358	0.0000925881061527191
k__Bacteria | p__Firmicutes | c__Clostridia | o__Clostridiales | f__Lachnospiraceae | g__Blautia | s__ | ASV_254	0	0	0.0000950502578238243	0.0000930700441191613	0.000136634745621747	0.000366339535362656	0	0	0.00032926375164677	0.000322404090154129	0.000473316642992232	0.000885437592024733
k__Bacteria | p__Firmicutes | c__Clostridia | o__Clostridiales | f__Lachnospiraceae | g__ | s__ | ASV_257	0.000310893551632092	0.000300272405397991	0.0000277229918652821	0	0.0000297032055699451	0.00000792085481865203	0.000287027302095332	0.000502540062461017	0.0000544075775213732	0	0.0000454548163747849	0.0000274386459705642
k__Bacteria | p__Actinobacteria | c__Actinobacteria | o__Micrococcales | f__Microbacteriaceae | g__Microbacterium | s__ | ASV_258	0.00000990106852331504	0.0000129613987941579	0.000308913337927429	0.000138614959326411	0.000114852394870454	0.0000792085481865203	0.0000342983074632052	0.0000246114935093655	0.000600638051031108	0.000272415019794791	0.000156588344686733	0.000155106142948314
k__Bacteria | p__Firmicutes | c__Clostridia | o__Clostridiales | f__Ruminococcaceae | g__ | s__Pseudoflavonifractor phocaeensis | ASV_267	0.000245546499378213	0.000375880565030578	0	0	0.0000237625644559561	0.0000178219233419671	0.000556759317726581	0.0011997538858606	0	0	0.0000441660707309168	0.0000337957409862372
k__Bacteria | p__Firmicutes | c__Erysipelotrichia | o__Erysipelotrichales | f__Erysipelotrichaceae | g__Holdemanella | s__ | ASV_256	0.000196041156761638	0.00030243263853035	0	0.000162377523782367	0	0	0.000367587328975052	0.000527945244028766	0	0.000562492242396565	0	0
k__Bacteria | p__Fusobacteria | c__Fusobacteriia | o__Fusobacteriales | f__Fusobacteriaceae | g__Fusobacterium | s__ | ASV_265	0	0.00054653898248699	0.000108911753756465	0	0	0	0	0.00181266473821197	0.000377281382095257	0	0	0
k__Bacteria | p__Proteobacteria | c__Gammaproteobacteria | o__Enterobacteriales | f__Enterobacteriaceae | g__Yersinia | s__ | ASV_268	0.000160397310077704	0.00048389222164856	0	0	0	0	0.000236353100198702	0.000494041114013268	0	0	0	0
k__Bacteria | p__Firmicutes | c__Bacilli | o__Lactobacillales | f__Lactobacillaceae | g__Lactobacillus | s__ | ASV_251	0.0000930700441191613	0.0000194420981912368	0.0000930700441191613	0.000376240603885971	0.0000534657700259012	0	0.000208259059999698	0.0000435810638323659	0.000264503617779811	0.000285660373157792	0.000185210860301308	0
k__Bacteria | p__Bacteroidetes | c__Bacteroidia | o__Bacteroidales | f__Porphyromonadaceae | g__Porphyromonas | s__Porphyromonas cangingivalis | ASV_264	0.000611886034740869	0.00000432046626471929	0	0	0.00000990106852331504	0.00000792085481865203	0.00209728573050967	0.0000143293655194622	0	0	0.0000236723836203603	0.0000274386459705642
k__Bacteria | p__Firmicutes | c__Clostridia | o__Clostridiales | f__Lachnospiraceae | g__[Ruminococcus] gauvreauii group | s__ | ASV_274	0.000237625644559561	0.000129613987941579	0.0000653470522538792	0.0000475251289119122	0.0000554459837305642	0.0000871294030051723	0.000172250655991511	0.000137889899264691	0.0000918226144997316	0.0000764978784766285	0.000082523544642201	0.000128299178022542
k__Bacteria | p__Bacteroidetes | c__Bacteroidia | o__Bacteroidales | f__Muribaculaceae | g__ | s__ | ASV_273	0.00000594064111398902	0.00000216023313235964	0	0	0.000405943809455916	0.000200001584170964	0.0000205789844779231	0.00000716468275973109	0	0	0.00119246059246165	0.000455446021289075
k__Bacteria | p__Actinobacteria | c__Actinobacteria | o__Micrococcales | f__Micrococcaceae | g__Glutamicibacter | s__ | ASV_262	0.00000198021370466301	0	0	0.0000376240603885971	0.000314853979041418	0.000259407995310854	0.00000685966149264104	0	0	0.0000511242497076781	0.000371891207914309	0.000240301864756149
k__Bacteria | p__Bacteroidetes | c__Bacteroidia | o__Flavobacteriales | f__Weeksellaceae | g__Empedobacter | s__ | ASV_277	0	0	0	0	0.000431686587616536	0.000176239019715008	0	0	0	0	0.00145838990423163	0.000595700035699782
k__Bacteria | p__Bacteroidetes | c__Bacteroidia | o__Bacteroidales | f__Porphyromonadaceae | g__Porphyromonas | s__Porphyromonas circumdentaria | ASV_263	0.000590103683989576	0.0000108011656617982	0	0	0	0	0.00203670731401018	0.0000246114935093655	0	0	0	0
k__Bacteria | p__Actinobacteria | c__Actinobacteria | o__Corynebacteriales | f__Corynebacteriaceae | g__ | s__ | ASV_272	0.0000198021370466301	0	0.0000138614959326411	0	0.000346537398316026	0.000207922438989616	0.0000504928020549814	0	0.0000480176304484873	0	0.00114188313883888	0.00045484451159879
k__Bacteria | p__Verrucomicrobia | c__Verrucomicrobiae | o__Verrucomicrobiales | f__Akkermansiaceae | g__Akkermansia | s__ | ASV_270	0	0.0000820888590296665	0.0000376240603885971	0.00016435773748703	0.000142575386735737	0.000154456668963715	0	0.000118032576408021	0.0000880167984701319	0.000308573884037554	0.000430954327967794	0.000365960325220039
k__Bacteria | p__Firmicutes | c__Erysipelotrichia | o__Erysipelotrichales | f__Erysipelotrichaceae | g__Erysipelotrichaceae UCG-003 | s__ | ASV_269	0.000128713890803095	0	0	0.00026336842272018	0	0.000176239019715008	0.000445877997021668	0	0	0.000491547192600815	0	0.000430651473555683
k__Bacteria | p__Bacteroidetes | c__Bacteroidia | o__Bacteroidales | f__Muribaculaceae | g__ | s__ | ASV_278	0.0000138614959326411	0	0	0.00000792085481865203	0.0003425769709067	0.000188120301942986	0.0000480176304484873	0	0	0.0000274386459705642	0.0010861743344544	0.000366094724449832
k__Bacteria | p__Bacteroidetes | c__Bacteroidia | o__Bacteroidales | f__Prevotellaceae | g__Alloprevotella | s__ | ASV_275	0.000122773249689106	0.000226824478897763	0	0.000198021370466301	0	0	0.000425299012543744	0.000524648541014817	0	0.000685966149264104	0	0
k__Bacteria | p__Firmicutes | c__Clostridia | o__Clostridiales | f__Peptostreptococcaceae | g__Peptoclostridium | s__ | ASV_279	0	0	0	0	0	0.000528717059145023	0	0	0	0	0	0.00123607390245979
k__Bacteria | p__Firmicutes | c__Clostridia | o__Clostridiales | f__Peptostreptococcaceae | g__Peptoclostridium | s__ | ASV_271	0	0	0.000176239019715008	0.000150496241554389	0.000192080729352312	0	0	0	0.000610509872845053	0.000351629510895521	0.000665387164786181	0
k__Bacteria | p__Firmicutes | c__Erysipelotrichia | o__Erysipelotrichales | f__Erysipelotrichaceae | g__Holdemanella | s__ | ASV_276	0	0.0000842490921620261	0	0.000142575386735737	0.000134654531917084	0.000148516027849726	0	0.000279422627629513	0	0.000493895627470155	0.000466456981499591	0.000347191537301096
k__Bacteria | p__Bacteroidetes | c__Bacteroidia | o__Bacteroidales | f__Prevotellaceae | g__ | s__ | ASV_280	0.000344557184611363	0.000153376552397535	0.00000594064111398902	0.00000198021370466301	0	0.00000396042740932601	0.000552331523253757	0.00037001962320359	0.0000205789844779231	0.00000685966149264104	0	0.0000137193229852821
k__Bacteria | p__Fusobacteria | c__Fusobacteriia | o__Fusobacteriales | f__Fusobacteriaceae | g__Fusobacterium | s__ | ASV_286	0.000112872181165791	0.000174978883721131	0.000221783934922257	0	0	0	0.000391000705080539	0.000580339303538219	0.000768282087175797	0	0	0
k__Bacteria | p__Proteobacteria | c__Gammaproteobacteria | o__Pseudomonadales | f__Pseudomonadaceae | g__Pseudomonas | s__ | ASV_282	0.0000396042740932601	0.00000648069939707893	0.0000673272659585422	0.000295051841994788	0.0000178219233419671	0.0000811887618911833	0.000137193229852821	0.0000214940482791933	0.000109520482121472	0.000365111886636592	0.0000617369534337694	0.000148728299076727
k__Bacteria | p__Firmicutes | c__Clostridia | o__Clostridiales | f__Family XIII | g__[Eubacterium] nodatum group | s__ | ASV_285	0.000217823507512931	0.000259227975883157	0.00000990106852331504	0	0.00000594064111398902	0.000011881282227978	0.000217276215520165	0.000373224272875619	0.0000342983074632052	0	0.0000205789844779231	0.0000277486970092979
k__Bacteria | p__Firmicutes | c__Clostridia | o__Clostridiales | f__Ruminococcaceae | g__Oscillibacter | s__ | ASV_283	0.000251487140492202	0.00011881282227978	0.0000376240603885971	0.00000594064111398902	0.0000415844877979232	0.0000435647015025862	0.000239016723382929	0.000152895068717966	0.0000920087730577799	0.0000147703718962066	0.0000633780887647597	0.0000864723091395851
k__Bacteria | p__Bacteroidetes | c__Bacteroidia | o__Bacteroidales | f__Bacteroidaceae | g__Bacteroides | s__ | ASV_296	0.0000376240603885971	0.000408284062015973	0.0000495053426165752	0	0	0	0.00011617321923	0.00121903661094335	0.000171491537316026	0	0	0
k__Bacteria | p__Firmicutes | c__Erysipelotrichia | o__Erysipelotrichales | f__Erysipelotrichaceae | g__Faecalibaculum | s__ | ASV_292	0.0000138614959326411	0	0.0000217823507512931	0.00000594064111398902	0.000265348636424843	0.000180199447124334	0.0000480176304484873	0	0.0000754562764190514	0.0000147703718962066	0.000597796788747055	0.000364830589516753
k__Bacteria | p__Firmicutes | c__Clostridia | o__Clostridiales | f__Peptostreptococcaceae | g__Peptoclostridium | s__ | ASV_287	0	0	0	0	0.000221783934922257	0.000259407995310854	0	0	0	0	0.000768282087175797	0.000898615655535976
k__Bacteria | p__Bacteroidetes | c__Bacteroidia | o__Bacteroidales | f__Bacteroidaceae | g__Bacteroides | s__Bacteroides vulgatus | ASV_281	0.0000198021370466301	0.000159857251794614	0.000245546499378213	0	0.0000554459837305642	0	0.0000685966149264104	0.000530186524220101	0.000850598025087489	0	0.000192070521793949	0
k__Bacteria | p__Bacteroidetes | c__Bacteroidia | o__Bacteroidales | f__Bacteroidaceae | g__Bacteroides | s__ | ASV_290	0.0000574261974352272	0.000203061914441807	0.000196041156761638	0.0000237625644559561	0	0	0.00019893018328659	0.000459713649611277	0.000462566146016014	0.0000823159379116925	0	0
k__Bacteria | p__Bacteroidetes | c__Bacteroidia | o__Bacteroidales | f__Prevotellaceae | g__Prevotellaceae NK3B31 group | s__ | ASV_291	0	0	0	0.000479211716528448	0	0	0	0	0	0.000934755450294368	0	0
k__Bacteria | p__Proteobacteria | c__ | o__ | f__ | g__ | s__ | ASV_300	0.0000158417096373041	0.00000864093252943858	0.0000930700441191613	0.000140595173031074	0.000116832608575117	0.000100990898937813	0.0000369982626790639	0.0000286587310389244	0.000133831338872307	0.000199702813942923	0.000240301864756149	0.000224089699179375
k__Bacteria | p__Bacteroidetes | c__Bacteroidia | o__Bacteroidales | f__Porphyromonadaceae | g__Porphyromonas | s__Porphyromonas cangingivalis | ASV_284	0.000461389793186481	0	0	0	0	0	0.00132181924597106	0	0	0	0	0
k__Bacteria | p__Firmicutes | c__Bacilli | o__Lactobacillales | f__Lactobacillaceae | g__Lactobacillus | s__Lactobacillus murinus | ASV_288	0	0	0	0	0.000459409579481818	0	0	0	0	0	0.00159144146629272	0
k__Bacteria | p__Firmicutes | c__Clostridia | o__Clostridiales | f__Lachnospiraceae | g__ | s__ | ASV_289	0.000108911753756465	0.0000950502578238243	0.0000277229918652821	0.0000158417096373041	0.000160397310077704	0.0000514855563212382	0.000128748505269447	0.000144542036696486	0.0000647469596883618	0.0000548772919411283	0.00024193405565156	0.000113660565839592
k__Bacteria | p__Proteobacteria | c__Gammaproteobacteria | o__Pseudomonadales | f__Moraxellaceae | g__Acinetobacter | s__ | ASV_302	0	0	0	0	0.000453468938367829	0	0	0	0	0	0.000859729589977549	0
k__Bacteria | p__Firmicutes | c__Bacilli | o__Lactobacillales | f__Enterococcaceae | g__Enterococcus | s__ | ASV_293	0	0	0	0	0.000380201031295297	0.0000673272659585422	0	0	0	0	0.000732131022846945	0.000158543059893211
k__Bacteria | p__Bacteroidetes | c__Bacteroidia | o__Bacteroidales | f__Prevotellaceae | g__Paraprevotella | s__ | ASV_301	0.000148516027849726	0.00024410634395664	0.0000237625644559561	0	0.00000594064111398902	0.0000237625644559561	0.000145823737078239	0.000553937020133933	0.0000823159379116925	0	0.0000205789844779231	0.000050661957644562
k__Bacteria | p__Epsilonbacteraeota | c__Campylobacteria | o__Campylobacterales | f__Helicobacteraceae | g__Helicobacter | s__Helicobacter bilis | ASV_297	0.000297032055699451	0.0000842490921620261	0.0000376240603885971	0.000011881282227978	0.00000594064111398902	0.00000594064111398902	0.000438686919966173	0.000153765509687052	0.000104052475010386	0.0000277486970092979	0.0000205789844779231	0.0000147703718962066
k__Bacteria | p__Proteobacteria | c__Gammaproteobacteria | o__Pseudomonadales | f__Pseudomonadaceae | g__Pseudomonas | s__ | ASV_295	0	0	0	0	0.000439607442435188	0	0	0	0	0	0.000549909821942962	0
k__Bacteria | p__Firmicutes | c__Clostridia | o__Clostridiales | f__Clostridiaceae 1 | g__Clostridium sensu stricto 1 | s__ | ASV_308	0	0	0.000122773249689106	0	0.000314853979041418	0	0	0	0.000425299012543744	0	0.000766930681155099	0
k__Bacteria | p__Fusobacteria | c__Fusobacteriia | o__Fusobacteriales | f__Fusobacteriaceae | g__Fusobacterium | s__ | ASV_298	0	0	0	0	0	0.000433666801321199	0	0	0	0	0	0.00101739125880132
k__Bacteria | p__Fusobacteria | c__Fusobacteriia | o__Fusobacteriales | f__Fusobacteriaceae | g__Fusobacterium | s__ | ASV_305	0	0	0.000100990898937813	0	0	0.000330695688678722	0	0	0.000349842736124693	0	0	0.000772488262826663
k__Bacteria | p__Bacteroidetes | c__Bacteroidia | o__Bacteroidales | f__Rikenellaceae | g__Rikenellaceae RC9 gut group | s__ | ASV_303	0.000346537398316026	0.0000453648957795525	0.0000217823507512931	0.0000138614959326411	0	0	0.000295660742566186	0.0000839827964593856	0.0000754562764190514	0.0000257497010538895	0	0
k__Bacteria | p__Fusobacteria | c__Fusobacteriia | o__Fusobacteriales | f__Fusobacteriaceae | g__Fusobacterium | s__ | ASV_294	0	0.000209542613838885	0.000213863080103605	0	0	0	0	0.000694974227693916	0.000740843441205232	0	0	0
k__Bacteria | p__Firmicutes | c__Erysipelotrichia | o__Erysipelotrichales | f__Erysipelotrichaceae | g__Erysipelotrichaceae UCG-010 | s__ | ASV_312	0.0000613866248445532	0.000205222147574166	0.0000712876933678683	0.0000495053426165752	0.000011881282227978	0.0000217823507512931	0.0000726841675927268	0.000482593374217784	0.000164943383908606	0.000116614245374898	0.0000277486970092979	0.0000371712874545786
k__Bacteria | p__Firmicutes | c__Bacilli | o__Lactobacillales | f__Streptococcaceae | g__Streptococcus | s__Streptococcus gallolyticus subsp. macedonicus | ASV_307	0.000320794620155407	0	0	0	0	0.0000970304715284873	0.00075092574821866	0	0	0	0	0.000336123413139411
k__Bacteria | p__Actinobacteria | c__Actinobacteria | o__Micrococcales | f__Micrococcales Incertae Sedis | g__Timonella | s__ | ASV_313	0	0	0	0.00000198021370466301	0.000306933124222766	0.000106931540051802	0	0	0	0.00000685966149264104	0.000642625182524457	0.000286139167331043
k__Bacteria | p__Firmicutes | c__Clostridia | o__Clostridiales | f__Ruminococcaceae | g__Faecalibacterium | s__ | ASV_306	0	0.000220343779500684	0	0.000194060943056975	0	0	0	0.000497550980277296	0	0.000672246826278822	0	0
k__Bacteria | p__Fusobacteria | c__Fusobacteriia | o__Fusobacteriales | f__Fusobacteriaceae | g__Fusobacterium | s__ | ASV_315	0.0000376240603885971	0.000285150773471473	0.0000891096167098353	0	0	0	0.00013033356836018	0.000411991063663709	0.000308684767168847	0	0	0
k__Bacteria | p__Firmicutes | c__Clostridia | o__Clostridiales | f__Ruminococcaceae | g__[Eubacterium] coprostanoligenes group | s__ | ASV_314	0.0000653470522538792	0.000336996368648104	0	0	0	0.00000792085481865203	0.000153372749123034	0.000515468925626099	0	0	0	0.0000274386459705642
k__Bacteria | p__Firmicutes | c__Clostridia | o__Clostridiales | f__Ruminococcaceae | g__Intestinimonas | s__Intestinimonas massiliensis | ASV_311	0.000275249704948158	0.0000691274602355086	0.0000178219233419671	0	0.0000158417096373041	0.0000297032055699451	0.000369444604594901	0.000104368551268561	0.0000419302308290795	0	0.0000325710817594916	0.0000517893085514421
k__Bacteria | p__Bacteroidetes | c__Bacteroidia | o__Bacteroidales | f__Prevotellaceae | g__Prevotella 9 | s__ | ASV_304	0.000405943809455916	0	0	0	0	0	0.000951984333306968	0	0	0	0	0
k__Bacteria | p__Epsilonbacteraeota | c__Campylobacteria | o__Campylobacterales | f__Helicobacteraceae | g__Helicobacter | s__ | ASV_299	0.00036237910795333	0.0000108011656617982	0.0000138614959326411	0	0.000011881282227978	0	0.00058952105163593	0.0000358234137986555	0.0000411059689743039	0	0.0000411579689558462	0
k__Bacteria | p__Firmicutes | c__Clostridia | o__Clostridiales | f__Family XIII | g__[Eubacterium] nodatum group | s__ | ASV_309	0.000233665217150235	0.000131774221073938	0	0.00000198021370466301	0	0.0000257427781606191	0.000399919388151248	0.000336282458569929	0	0.00000685966149264104	0	0.0000891755994043335
k__Bacteria | p__Actinobacteria | c__Coriobacteriia | o__Coriobacteriales | f__Coriobacteriaceae | g__Collinsella | s__ | ASV_310	0.000269309063834169	0.0000864093252943858	0.0000198021370466301	0	0	0.00000396042740932601	0.000450900910194779	0.000154830104034143	0.0000685966149264104	0	0	0.0000137193229852821
k__Bacteria | p__Firmicutes | c__Erysipelotrichia | o__Erysipelotrichales | f__Erysipelotrichaceae | g__Catenisphaera | s__ | ASV_331	0.0000178219233419671	0.000321874736721587	0.0000336636329792711	0	0.00000594064111398902	0	0.0000617369534337694	0.000649927957043542	0.0000908861023666858	0	0.0000147703718962066	0
k__Bacteria | p__Firmicutes | c__Bacilli | o__Lactobacillales | f__Streptococcaceae | g__Streptococcus | s__ | ASV_319	0	0	0	0	0.0000495053426165752	0.000318814406450744	0	0	0	0	0.000157120147971658	0.000409260618688172
k__Bacteria | p__ | c__ | o__ | f__ | g__ | s__ | ASV_321	0.0000217823507512931	0.0000928900246914647	0.0000316834192746081	0.000176239019715008	0.0000217823507512931	0.0000198021370466301	0.0000511242497076781	0.000135448512327039	0.0000499819005272503	0.000417948356948185	0.0000371712874545786	0.0000376855956608968
k__Bacteria | p__Fusobacteria | c__Fusobacteriia | o__Fusobacteriales | f__Fusobacteriaceae | g__Fusobacterium | s__ | ASV_336	0	0.00018361981625057	0.000180199447124334	0	0	0	0	0.000608998034577143	0.000624229195830335	0	0	0
k__Bacteria | p__Firmicutes | c__Clostridia | o__Clostridiales | f__Ruminococcaceae | g__Intestinimonas | s__ | ASV_323	0.000328715474974059	0.0000216023313235964	0	0.00000396042740932601	0	0	0.000412804292062203	0.0000716468275973109	0	0.0000137193229852821	0	0
k__Bacteria | p__Bacteroidetes | c__Bacteroidia | o__Bacteroidales | f__Bacteroidaceae | g__Bacteroides | s__Bacteroides coprocola | ASV_317	0	0.0000626467608384297	0	0	0	0.000289111200880799	0	0.000207775800032202	0	0	0	0.000682778353653056
k__Bacteria | p__Firmicutes | c__Clostridia | o__Clostridiales | f__Lachnospiraceae | g__Marvinbryantia | s__ | ASV_330	0.000110891967461128	0.0000799286258973068	0.00000990106852331504	0.0000376240603885971	0.0000455449152072492	0.0000554459837305642	0.000156752168631821	0.000122681463541779	0.0000342983074632052	0.0000914491605292409	0.0000995134630737495	0.0000908154746375627
k__Bacteria | p__Firmicutes | c__Clostridia | o__Clostridiales | f__Peptostreptococcaceae | g__Romboutsia | s__ | ASV_343	0	0.0000194420981912368	0.0000316834192746081	0.000229704789740909	0.0000554459837305642	0	0	0.0000507631804380785	0.000109754583882257	0.000281040712640041	0.000107390604303596	0
k__Bacteria | p__Bacteroidetes | c__Bacteroidia | o__Bacteroidales | f__Muribaculaceae | g__ | s__ | ASV_338	0	0	0.00000396042740932601	0.00000792085481865203	0.00020396201158029	0.000116832608575117	0	0	0.0000137193229852821	0.0000210922549390156	0.000584565964367187	0.000300482786065114
k__Bacteria | p__Bacteroidetes | c__Bacteroidia | o__Bacteroidales | f__Bacteroidaceae | g__Bacteroides | s__Bacteroides fragilis | ASV_332	0.000318814406450744	0	0	0.000011881282227978	0	0	0.00103887694134208	0	0	0.0000411579689558462	0	0
k__Bacteria | p__Firmicutes | c__Clostridia | o__Clostridiales | f__Lachnospiraceae | g__GCA-900066575 | s__ | ASV_318	0.00018415987453366	0.0000928900246914647	0.0000257427781606191	0.000011881282227978	0.0000158417096373041	0	0.000214492222694439	0.000118076058662732	0.0000698020543126554	0.0000411579689558462	0.0000421845098780312	0
k__Bacteria | p__Firmicutes | c__Clostridia | o__Clostridiales | f__Ruminococcaceae | g__Ruminococcaceae UCG-004 | s__ | ASV_316	0.000150496241554389	0.000133934454206298	0	0.00000594064111398902	0	0.0000396042740932601	0.000331180953908403	0.000392229574491293	0	0.0000205789844779231	0	0.0000773874185869507
k__Bacteria | p__Fusobacteria | c__Fusobacteriia | o__Fusobacteriales | f__Fusobacteriaceae | g__Fusobacterium | s__ | ASV_326	0.0000376240603885971	0	0.0000910898304144983	0.000128713890803095	0.0000198021370466301	0.0000495053426165752	0.00013033356836018	0	0.00014712334847014	0.000211681721188416	0.0000504928020549814	0.0000974282705406896
k__Bacteria | p__Bacteroidetes | c__Bacteroidia | o__Bacteroidales | f__Muribaculaceae | g__ | s__ | ASV_342	0.0000455449152072492	0.0000151216319265175	0.00000990106852331504	0.000011881282227978	0.0001445556004404	0.0000970304715284874	0.0000747728847439573	0.0000372287836799012	0.0000236723836203603	0.0000411579689558462	0.000419052284683599	0.000188053019493265
k__Bacteria | p__Firmicutes | c__Clostridia | o__Clostridiales | f__Lachnospiraceae | g__Fusicatenibacter | s__ | ASV_328	0.000273269491243495	0.0000280830307206754	0	0	0	0.0000217823507512931	0.000574561101150294	0.0000627063251597894	0	0	0	0.0000511242497076781
k__Bacteria | p__Actinobacteria | c__Actinobacteria | o__Corynebacteriales | f__Corynebacteriaceae | g__Lawsonella | s__ | ASV_320	0.0000376240603885971	0.0000151216319265175	0.0000673272659585422	0.000116832608575117	0.0000138614959326411	0.0000693074796632053	0.00013033356836018	0.0000501527793181177	0.0000846726884753664	0.00018166627343661	0.0000327674920728667	0.000137613519849272
k__Bacteria | p__Bacteroidetes | c__Bacteroidia | o__Bacteroidales | f__Tannerellaceae | g__Parabacteroides | s__Parabacteroides goldsteinii CL02T12C30 | ASV_327	0.000011881282227978	0.0000151216319265175	0	0.000011881282227978	0.000186140088238323	0.0000910898304144983	0.0000411579689558462	0.0000501527793181177	0	0.0000411579689558462	0.000435908782821767	0.000226755889697858
k__Bacteria | p__Actinobacteria | c__Actinobacteria | o__Corynebacteriales | f__Corynebacteriaceae | g__ | s__ | ASV_333	0.0000198021370466301	0.00000216023313235964	0.0000574261974352272	0.000128713890803095	0.0000237625644559561	0.0000772283344818573	0.0000462478283488299	0.00000716468275973109	0.000115286105624534	0.000310067460616038	0.0000632767648170469	0.000180437667037492
k__Bacteria | p__Proteobacteria | c__Gammaproteobacteria | o__Xanthomonadales | f__Xanthomonadaceae | g__Stenotrophomonas | s__ | ASV_335	0	0	0	0	0.000304952910518103	0	0	0	0	0	0.000570196525940317	0
k__Bacteria | p__Firmicutes | c__Clostridia | o__Clostridiales | f__Clostridiaceae 1 | g__Clostridium sensu stricto 1 | s__ | ASV_339	0	0.000177139116853491	0	0	0.000126733677098432	0	0	0.00058750398629795	0	0	0.000439018335529027	0
k__Bacteria | p__Patescibacteria | c__Saccharimonadia | o__Saccharimonadales | f__Saccharimonadaceae | g__Candidatus Saccharimonas | s__ | ASV_347	0	0	0	0	0.00011881282227978	0.00018415987453366	0	0	0	0	0.000326602674607676	0.000372856176066094
k__Bacteria | p__Fusobacteria | c__Fusobacteriia | o__Fusobacteriales | f__Fusobacteriaceae | g__Fusobacterium | s__ | ASV_351	0.000140595173031074	0.0000950502578238243	0.0000653470522538792	0	0	0	0.000487035965977514	0.000315246041428168	0.000226368829257154	0	0	0
k__Bacteria | p__Firmicutes | c__Clostridia | o__Clostridiales | f__Ruminococcaceae | g__Oscillospira | s__ | ASV_322	0.000235645430854898	0.0000237625644559561	0	0.00000594064111398902	0.0000158417096373041	0.0000138614959326411	0.000456346799235856	0.000078811510357042	0	0.0000205789844779231	0.0000383606152109711	0.0000480176304484873
k__Bacteria | p__Firmicutes | c__Bacilli | o__Lactobacillales | f__Lactobacillaceae | g__Lactobacillus | s__Lactobacillus salivarius | ASV_340	0.00028317055976681	0	0	0	0	0	0.000671530570942088	0	0	0	0	0
k__Bacteria | p__Firmicutes | c__ | o__ | f__ | g__ | s__ | ASV_360	0	0.0000950502578238243	0.0000633668385492162	0.000122773249689106	0	0	0	0.000154365247429239	0.000100476001509609	0.000183738379007482	0	0
k__Bacteria | p__Fusobacteria | c__Fusobacteriia | o__Fusobacteriales | f__Fusobacteriaceae | g__Fusobacterium | s__ | ASV_329	0	0.000155536785529894	0.000116832608575117	0	0	0	0	0.000515857158700639	0.000404720028065821	0	0	0
k__Bacteria | p__Firmicutes | c__Clostridia | o__Clostridiales | f__Lachnospiraceae | g__ | s__ | ASV_334	0	0	0.000140595173031074	0	0.000130694104507758	0	0	0	0.000487035965977514	0	0.000452737658514309	0
k__Bacteria | p__Firmicutes | c__Clostridia | o__Clostridiales | f__Lachnospiraceae | g__Lachnospiraceae NK4A136 group | s__ | ASV_356	0	0	0	0.0000712876933678683	0.000108911753756465	0.0000910898304144983	0	0	0	0.000246947813735077	0.000377281382095257	0.000315544428661488
k__Bacteria | p__Fusobacteria | c__Fusobacteriia | o__Fusobacteriales | f__Fusobacteriaceae | g__Fusobacterium | s__ | ASV_346	0	0	0	0	0.000245546499378213	0.0000257427781606191	0	0	0	0	0.000471818522460038	0.0000891755994043335
k__Bacteria | p__Firmicutes | c__Erysipelotrichia | o__Erysipelotrichales | f__Erysipelotrichaceae | g__ | s__ | ASV_349	0.0000257427781606191	0.0000820888590296665	0.0000554459837305642	0.0000178219233419671	0.0000435647015025862	0.0000455449152072492	0.0000586089734847355	0.000127684215412532	0.000100476001509609	0.0000337957409862372	0.0000933244048739347	0.000065240590414985
k__Bacteria | p__Bacteroidetes | c__Bacteroidia | o__Bacteroidales | f__Rikenellaceae | g__Alistipes | s__ | ASV_344	0.0000950502578238243	0.00011881282227978	0.0000554459837305642	0	0	0	0.000142934972140971	0.000294502452483514	0.000158381088395221	0	0	0
k__Bacteria | p__Bacteroidetes | c__Bacteroidia | o__Bacteroidales | f__Rikenellaceae | g__Rikenellaceae RC9 gut group | s__ | ASV_352	0.0000792085481865203	0.0000194420981912368	0.000166337951191693	0	0.00000396042740932601	0	0.000189379068962882	0.0000349530794256042	0.000576211565381847	0	0.0000137193229852821	0
k__Bacteria | p__Firmicutes | c__Clostridia | o__Clostridiales | f__Lachnospiraceae | g__Blautia | s__ | ASV_350	0.0000633668385492162	0.0000388841963824736	0.00000792085481865203	0.0000396042740932601	0.0000970304715284874	0.0000198021370466301	0.000219509167764513	0.00012896428967516	0.0000274386459705642	0.0000946895344814411	0.000229372444510067	0.0000685966149264104
k__Bacteria | p__Firmicutes | c__Clostridia | o__Clostridiales | f__Ruminococcaceae | g__Butyricicoccus | s__ | ASV_363	0.000120793035984443	0.000110171889750342	0.0000257427781606191	0	0.00000990106852331504	0	0.000136113259504448	0.000144648539501085	0.0000620134921232076	0	0.0000342983074632052	0
k__Bacteria | p__Firmicutes | c__Bacilli | o__Lactobacillales | f__Enterococcaceae | g__Enterococcus | s__Enterococcus cecorum DSM 20682 = ATCC 43198 | ASV_367	0	0.0000518455951766315	0	0	0	0.000213863080103605	0	0.0000931408758765042	0	0	0	0.000506011267749414
k__Bacteria | p__Firmicutes | c__Clostridia | o__Clostridiales | f__Lachnospiraceae | g__Epulopiscium | s__ | ASV_325	0	0	0.00000594064111398902	0.000253467354196865	0	0	0	0	0.0000147703718962066	0.000767279209351961	0	0
k__Bacteria | p__Firmicutes | c__Clostridia | o__Clostridiales | f__Clostridiaceae 1 | g__Clostridium sensu stricto 1 | s__Clostridium baratii | ASV_337	0	0.0000216023313235964	0.0000178219233419671	0.000200001584170964	0.0000158417096373041	0	0	0.0000716468275973109	0.0000617369534337694	0.000634101409284432	0.0000548772919411283	0
k__Bacteria | p__Bacteroidetes | c__Bacteroidia | o__Bacteroidales | f__Muribaculaceae | g__ | s__ | ASV_354	0	0	0.00000198021370466301	0.0000158417096373041	0.000170298378601019	0.0000574261974352272	0	0	0.00000685966149264104	0.0000383606152109711	0.000567851018211583	0.000128748505269447
k__Bacteria | p__Firmicutes | c__Clostridia | o__Clostridiales | f__Lachnospiraceae | g__ | s__ | ASV_380	0.0000574261974352272	0.000170658417456412	0	0	0	0.0000138614959326411	0.000105034509909731	0.000382690649641154	0	0	0	0.0000480176304484873
k__Bacteria | p__Firmicutes | c__Clostridia | o__Clostridiales | f__Clostridiaceae 1 | g__Clostridium sensu stricto 1 | s__ | ASV_345	0	0	0	0.000241586071968887	0	0	0	0	0	0.000836878702102207	0	0
k__Bacteria | p__Firmicutes | c__Clostridia | o__Clostridiales | f__Family XI | g__Peptoniphilus | s__Peptoniphilus methioninivorax | ASV_357	0.000241586071968887	0	0	0	0	0	0.000836878702102207	0	0	0	0	0
k__Bacteria | p__Bacteroidetes | c__Bacteroidia | o__Flavobacteriales | f__Flavobacteriaceae | g__Flavobacterium | s__ | ASV_381	0	0	0	0	0.000239605858264224	0	0	0	0	0	0.000394052123957859	0
k__Bacteria | p__Actinobacteria | c__Actinobacteria | o__Corynebacteriales | f__Corynebacteriaceae | g__ | s__ | ASV_348	0.0000158417096373041	0	0.0000455449152072492	0.000138614959326411	0.00000990106852331504	0.0000257427781606191	0.0000548772919411283	0	0.0000885980934954415	0.000159832922993615	0.0000236723836203603	0.0000521186556452505
k__Bacteria | p__Firmicutes | c__Bacilli | o__Lactobacillales | f__Lactobacillaceae | g__Lactobacillus | s__ | ASV_365	0.0000594064111398902	0.0000475251289119122	0.000122773249689106	0	0	0	0.000120101968395078	0.000142575386735737	0.000161112459807005	0	0	0
k__Bacteria | p__Proteobacteria | c__Alphaproteobacteria | o__Caulobacterales | f__Caulobacteraceae | g__Phenylobacterium | s__ | ASV_358	0.00000792085481865203	0	0.0000693074796632053	0.000104951326347139	0.0000217823507512931	0.0000257427781606191	0.0000274386459705642	0	0.000115730512433699	0.000130726831215297	0.0000754562764190514	0.0000891755994043335
k__Bacteria | p__ | c__ | o__ | f__ | g__ | s__ | ASV_388	0	0	0	0.000227724576036246	0	0	0	0	0	0.000538778268205814	0	0
k__Bacteria | p__Firmicutes | c__Negativicutes | o__Selenomonadales | f__Veillonellaceae | g__Megasphaera | s__Megasphaera elsdenii | ASV_364	0.000200001584170964	0.0000194420981912368	0	0	0.00000594064111398902	0	0.000528970845855561	0.0000644821448375798	0	0	0.0000205789844779231	0
k__Bacteria | p__Firmicutes | c__Clostridia | o__Clostridiales | f__Ruminococcaceae | g__Oscillibacter | s__ | ASV_384	0.0000910898304144983	0.000129613987941579	0	0	0	0	0.000181489583876143	0.00026638749128926	0	0	0	0
k__Bacteria | p__Firmicutes | c__Clostridia | o__Clostridiales | f__Eubacteriaceae | g__ | s__ | ASV_359	0.0000356438466839341	0	0.0000158417096373041	0.0000237625644559561	0.0000613866248445532	0.0000831689755958463	0.0000620479727998353	0	0.0000548772919411283	0.0000554973940185958	0.000112125949910826	0.0000886222313772394
k__Bacteria | p__Bacteroidetes | c__Bacteroidia | o__Flavobacteriales | f__Flavobacteriaceae | g__Flavobacterium | s__ | ASV_353	0	0	0	0	0.000217823507512931	0	0	0	0	0	0.000430219164789978	0
k__Bacteria | p__Proteobacteria | c__Gammaproteobacteria | o__Betaproteobacteriales | f__Burkholderiaceae | g__Paenalcaligenes | s__ | ASV_378	0	0.00000432046626471929	0.00000594064111398902	0	0.000120793035984443	0.0000831689755958463	0	0.0000143293655194622	0.0000205789844779231	0	0.00041101285749032	0.000159725832245918
k__Bacteria | p__Proteobacteria | c__Alphaproteobacteria | o__Rhizobiales | f__Beijerinckiaceae | g__Methylobacterium | s__ | ASV_368	0	0.0000194420981912368	0.0000376240603885971	0.000130694104507758	0.0000158417096373041	0.00000792085481865203	0	0.0000435810638323659	0.0000586089734847355	0.00022486148816966	0.0000325710817594916	0.0000274386459705642
k__Bacteria | p__Bacteroidetes | c__Bacteroidia | o__Bacteroidales | f__Rikenellaceae | g__Rikenellaceae RC9 gut group | s__ | ASV_373	0.000122773249689106	0.0000475251289119122	0.0000138614959326411	0	0.0000217823507512931	0	0.000269383179282363	0.00008763200776839	0.0000480176304484873	0	0.0000754562764190514	0
k__Bacteria | p__Actinobacteria | c__Actinobacteria | o__Bifidobacteriales | f__Bifidobacteriaceae | g__Bifidobacterium | s__ | ASV_372	0.0000297032055699451	0	0.0000475251289119122	0	0.000126733677098432	0	0.000102894922389616	0	0.000164631875823385	0	0.000439018335529027	0
k__Bacteria | p__Actinobacteria | c__Actinobacteria | o__Streptosporangiales | f__Nocardiopsaceae | g__Nocardiopsis | s__ | ASV_361	0.00000990106852331504	0	0.0000257427781606191	0.000108911753756465	0.0000277229918652821	0.0000316834192746081	0.0000342983074632052	0	0.0000435319583927347	0.00017179060722027	0.0000473447672407206	0.0000689697633634466
k__Bacteria | p__Proteobacteria | c__Gammaproteobacteria | o__Pseudomonadales | f__Moraxellaceae | g__Psychrobacter | s__Psychrobacter pulmonis | ASV_369	0	0.0000151216319265175	0.0000277229918652821	0.00000396042740932601	0.000112872181165791	0.0000435647015025862	0	0.0000501527793181177	0.0000888150982677646	0.0000137193229852821	0.000391000705080539	0.000150912552838103
k__Bacteria | p__Bacteroidetes | c__Bacteroidia | o__Bacteroidales | f__Muribaculaceae | g__ | s__ | ASV_362	0	0.00000216023313235964	0	0.00000396042740932601	0.0001445556004404	0.0000514855563212382	0	0.00000716468275973109	0	0.00000924956566976597	0.000401792232231299	0.000106188881232705
k__Bacteria | p__Proteobacteria | c__Gammaproteobacteria | o__Pseudomonadales | f__Moraxellaceae | g__Acinetobacter | s__ | ASV_366	0	0	0.0000594064111398902	0	0.000132674318212421	0.00000990106852331504	0	0	0.000155821555599696	0	0.000334746113700563	0.0000342983074632052
k__Bacteria | p__Bacteroidetes | c__Bacteroidia | o__Bacteroidales | f__ | g__ | s__ | ASV_376	0.0000633668385492162	0.0000324034969853947	0.0000772283344818573	0.0000277229918652821	0	0	0.000104483251021972	0.0000851964835972057	0.000125790692487238	0.0000553430198836259	0	0
k__Bacteria | p__Bacteroidetes | c__Bacteroidia | o__Bacteroidales | f__Tannerellaceae | g__Parabacteroides | s__ | ASV_382	0.0000495053426165752	0.000030243263853035	0.000112872181165791	0	0.00000594064111398902	0	0.000171491537316026	0.000100305558636235	0.000288217119319376	0	0.0000205789844779231	0
k__Bacteria | p__Firmicutes | c__Clostridia | o__Clostridiales | f__Ruminococcaceae | g__Ruminiclostridium 9 | s__ | ASV_394	0.000100990898937813	0.0000540058283089911	0.00000990106852331504	0	0.0000158417096373041	0.0000178219233419671	0.000237868546639113	0.000125780490070864	0.000027671509941813	0	0.0000548772919411283	0.0000617369534337694
k__Bacteria | p__Firmicutes | c__Clostridia | o__Clostridiales | f__Lachnospiraceae | g__Lachnospira | s__ | ASV_355	0.000142575386735737	0.0000540058283089911	0	0	0	0	0.000333600431916943	0.000144186459191816	0	0	0	0
k__Bacteria | p__Proteobacteria | c__Gammaproteobacteria | o__Enterobacteriales | f__Enterobacteriaceae | g__ | s__ | ASV_396	0.000134654531917084	0.00006048652770607	0	0	0	0	0.000257197807920917	0.000108041895648963	0	0	0	0
k__Bacteria | p__Firmicutes | c__Clostridia | o__Clostridiales | f__Lachnospiraceae | g__Roseburia | s__ | ASV_374	0.000192080729352312	0	0	0	0	0	0.000456796522102775	0	0	0	0	0
k__Bacteria | p__Firmicutes | c__Clostridia | o__Clostridiales | f__Ruminococcaceae | g__Faecalibacterium | s__ | ASV_375	0.000192080729352312	0	0	0	0	0	0.000452052118195672	0	0	0	0	0
k__Bacteria | p__Bacteroidetes | c__Bacteroidia | o__Bacteroidales | f__Muribaculaceae | g__ | s__ | ASV_371	0	0	0	0.00000198021370466301	0.0001445556004404	0.0000435647015025862	0	0	0	0.00000685966149264104	0.000410387916771294	0.000109988187375804
k__Bacteria | p__Proteobacteria | c__ | o__ | f__ | g__ | s__ | ASV_387	0.0000772283344818573	0.000112332122882701	0	0	0	0	0.000147225078460988	0.000220900078548282	0	0	0	0
k__Bacteria | p__Firmicutes | c__Clostridia | o__Clostridiales | f__Lachnospiraceae | g__Lachnoclostridium | s__ | ASV_395	0.000100990898937813	0.0000734479265002279	0.0000138614959326411	0	0	0	0.000187962007742263	0.000163756500739543	0.0000480176304484873	0	0	0
k__Bacteria | p__Bacteroidetes | c__Bacteroidia | o__Bacteroidales | f__Marinifilaceae | g__Odoribacter | s__ | ASV_383	0.000128713890803095	0	0.0000534657700259012	0	0	0.00000396042740932601	0.000248079834841133	0	0.000185210860301308	0	0	0.0000137193229852821
k__Bacteria | p__Bacteroidetes | c__Bacteroidia | o__Flavobacteriales | f__Weeksellaceae | g__Chryseobacterium | s__ | ASV_379	0	0	0	0	0.0000851491893005093	0.000100990898937813	0	0	0	0	0.000287563329064069	0.000190134266294279
k__Bacteria | p__Firmicutes | c__Clostridia | o__Clostridiales | f__Ruminococcaceae | g__Faecalibacterium | s__ | ASV_370	0	0	0	0.000186140088238323	0	0	0	0	0	0.000644808180308258	0	0
k__Bacteria | p__ | c__ | o__ | f__ | g__ | s__ | ASV_377	0.00000990106852331504	0.00000864093252943858	0.00000792085481865203	0.000104951326347139	0.0000514855563212382	0.00000198021370466301	0.0000236723836203603	0.0000286587310389244	0.0000184991313395319	0.000202763897658987	0.000150912552838103	0.00000685966149264104
k__Bacteria | p__Firmicutes | c__Clostridia | o__Clostridiales | f__Peptostreptococcaceae | g__Peptoclostridium | s__ | ASV_390	0	0	0	0	0.0000990106852331504	0.0000851491893005093	0	0	0	0	0.000342983074632052	0.000294965444183565
k__Bacteria | p__ | c__ | o__ | f__ | g__ | s__ | ASV_403	0	0.00000216023313235964	0.00000792085481865203	0.000146535814145063	0.00000594064111398902	0.0000178219233419671	0	0.00000716468275973109	0.0000274386459705642	0.000457063335688466	0.0000205789844779231	0.0000487251106304639
k__Bacteria | p__Firmicutes | c__Clostridia | o__Clostridiales | f__Lachnospiraceae | g__Blautia | s__ | ASV_398	0	0	0	0	0.0000356438466839341	0.0001445556004404	0	0	0	0	0.000109364135885984	0.000217659791963674
k__Bacteria | p__Firmicutes | c__Clostridia | o__Clostridiales | f__Lachnospiraceae | g__Blautia | s__ | ASV_409	0	0	0	0	0.000178219233419671	0	0	0	0	0	0.000617369534337694	0
k__Bacteria | p__Fusobacteria | c__Fusobacteriia | o__Fusobacteriales | f__Fusobacteriaceae | g__Fusobacterium | s__ | ASV_393	0	0	0	0	0.000178219233419671	0	0	0	0	0	0.000617369534337694	0
k__Bacteria | p__Deferribacteres | c__Deferribacteres | o__Deferribacterales | f__Deferribacteraceae | g__Mucispirillum | s__ | ASV_413	0.000166337951191693	0	0.00000396042740932601	0	0	0.00000594064111398902	0.0004323813329589	0	0.0000137193229852821	0	0	0.0000147703718962066
k__Bacteria | p__Firmicutes | c__Clostridia | o__Clostridiales | f__Lachnospiraceae | g__Lachnoclostridium | s__ | ASV_389	0.000176239019715008	0	0	0	0	0	0.000425133020598616	0	0	0	0	0
k__Bacteria | p__Proteobacteria | c__Gammaproteobacteria | o__Enterobacteriales | f__Enterobacteriaceae | g__Escherichia-Shigella | s__ | ASV_386	0	0.000174978883721131	0	0	0	0	0	0.000580339303538219	0	0	0	0
k__Bacteria | p__Fusobacteria | c__Fusobacteriia | o__Fusobacteriales | f__Fusobacteriaceae | g__Fusobacterium | s__ | ASV_410	0.000174258806010345	0	0	0	0	0	0.000603650211352412	0	0	0	0	0
k__Bacteria | p__Bacteroidetes | c__Bacteroidia | o__Bacteroidales | f__Muribaculaceae | g__ | s__ | ASV_418	0	0	0	0.00000594064111398902	0.0000950502578238243	0.0000712876933678683	0	0	0	0.0000205789844779231	0.000263442179751723	0.000155326620874744
k__Bacteria | p__Bacteroidetes | c__Bacteroidia | o__Bacteroidales | f__ | g__ | s__ | ASV_401	0.00000594064111398902	0	0.0000158417096373041	0.000142575386735737	0.00000594064111398902	0	0.0000147703718962066	0	0.0000383606152109711	0.000214701527206338	0.0000205789844779231	0
k__Bacteria | p__Firmicutes | c__Bacilli | o__Lactobacillales | f__Enterococcaceae | g__Vagococcus | s__ | ASV_440	0.000102971112642476	0.0000648069939707893	0	0	0	0	0.000121306916511969	0.000144577546348587	0	0	0	0
k__Bacteria | p__Actinobacteria | c__Coriobacteriia | o__Coriobacteriales | f__Coriobacteriaceae | g__Collinsella | s__Collinsella stercoris | ASV_406	0	0.000166337951191693	0	0	0	0	0	0.000376469821965042	0	0	0	0
k__Bacteria | p__Firmicutes | c__Clostridia | o__Clostridiales | f__Lachnospiraceae | g__[Ruminococcus] torques group | s__ | ASV_391	0.000166337951191693	0	0	0	0	0	0.000576211565381847	0	0	0	0	0
k__Bacteria | p__Epsilonbacteraeota | c__Campylobacteria | o__Campylobacterales | f__Helicobacteraceae | g__Helicobacter | s__Helicobacter bilis | ASV_416	0.000138614959326411	0.00000864093252943858	0.0000178219233419671	0	0	0	0.000336333337223458	0.0000286587310389244	0.0000617369534337694	0	0	0
k__Bacteria | p__Proteobacteria | c__Gammaproteobacteria | o__Pseudomonadales | f__Moraxellaceae | g__Acinetobacter | s__ | ASV_397	0	0	0	0.0000514855563212382	0.0000673272659585422	0.0000455449152072492	0	0	0	0.000109520482121472	0.000233228490749795	0.000157772214330744
k__Bacteria | p__Proteobacteria | c__Gammaproteobacteria | o__Enterobacteriales | f__Enterobacteriaceae | g__Escherichia-Shigella | s__ | ASV_414	0	0	0	0	0.00016435773748703	0	0	0	0	0	0.000569351903889206	0
k__Bacteria | p__Proteobacteria | c__Gammaproteobacteria | o__Enterobacteriales | f__Enterobacteriaceae | g__Escherichia-Shigella | s__ | ASV_419	0	0.000164177718059333	0	0	0	0	0	0.000544515889739563	0	0	0	0
k__Bacteria | p__Bacteroidetes | c__Bacteroidia | o__Bacteroidales | f__Muribaculaceae | g__ | s__ | ASV_402	0	0.0000108011656617982	0.000152476455259052	0	0	0	0	0.0000358234137986555	0.000165396614865935	0	0	0
k__Bacteria | p__Firmicutes | c__Bacilli | o__Bacillales | f__Staphylococcaceae | g__Jeotgalicoccus | s__Jeotgalicoccus halotolerans | ASV_404	0	0	0.00000594064111398902	0	0.000126733677098432	0.0000297032055699451	0	0	0.0000205789844779231	0	0.000216684772043462	0.000095655893912673
k__Bacteria | p__Proteobacteria | c__Alphaproteobacteria | o__Rhodobacterales | f__Rhodobacteraceae | g__Gemmobacter | s__ | ASV_425	0.00000990106852331504	0	0	0	0.0000772283344818573	0.0000752481207771943	0.0000342983074632052	0	0	0	0.000224318654231872	0.000133591397236292
k__Bacteria | p__Bacteroidetes | c__Bacteroidia | o__Bacteroidales | f__Prevotellaceae | g__Prevotella 9 | s__ | ASV_431	0.0000871294030051723	0.0000734479265002279	0	0	0	0	0.000301825105676206	0.000243599213830857	0	0	0	0
k__Bacteria | p__Firmicutes | c__Clostridia | o__Clostridiales | f__Ruminococcaceae | g__GCA-900066225 | s__ | ASV_420	0.00000792085481865203	0.000097210490956184	0.0000554459837305642	0	0	0	0.0000274386459705642	0.000214773241797396	0.000129096900804978	0	0	0
k__Bacteria | p__Epsilonbacteraeota | c__Campylobacteria | o__Campylobacterales | f__Helicobacteraceae | g__Helicobacter | s__Helicobacter sp. MIT 01-6451 | ASV_411	0	0.0000151216319265175	0.0000455449152072492	0.0000990106852331504	0	0	0	0.0000340605130095759	0.0000850507496877949	0.000189243491518732	0	0
k__Bacteria | p__ | c__ | o__ | f__ | g__ | s__ | ASV_405	0	0	0	0.000158417096373041	0	0	0	0	0	0.000548772919411283	0	0
k__Bacteria | p__Spirochaetes | c__Brachyspirae | o__Brachyspirales | f__Brachyspiraceae | g__Brachyspira | s__Brachyspira innocens | ASV_385	0.000158417096373041	0	0	0	0	0	0.000548772919411283	0	0	0	0	0
k__Bacteria | p__Bacteroidetes | c__Bacteroidia | o__Bacteroidales | f__Rikenellaceae | g__Rikenellaceae RC9 gut group | s__ | ASV_399	0.0000336636329792711	0.000030243263853035	0.0000613866248445532	0.0000316834192746081	0	0	0.0000826012626421366	0.0000744575673598023	0.000112582831735129	0.000109754583882257	0	0
k__Bacteria | p__Firmicutes | c__Clostridia | o__Clostridiales | f__Lachnospiraceae | g__ | s__ | ASV_407	0.0000633668385492162	0.0000842490921620261	0.00000792085481865203	0	0	0	0.00010349598556432	0.000182945092142499	0.0000274386459705642	0	0	0
k__Bacteria | p__Firmicutes | c__Clostridia | o__Clostridiales | f__Lachnospiraceae | g__Marvinbryantia | s__ | ASV_422	0.0000336636329792711	0.0000993707240885436	0.00000594064111398902	0	0.0000138614959326411	0	0.0000826012626421366	0.0000868671619197694	0.0000205789844779231	0	0.0000480176304484873	0
k__Bacteria | p__Firmicutes | c__Clostridia | o__Clostridiales | f__Lachnospiraceae | g__Tyzzerella 4 | s__ | ASV_392	0.000152476455259052	0	0	0	0	0	0.000319685918145441	0	0	0	0	0
k__Bacteria | p__Firmicutes | c__Clostridia | o__Clostridiales | f__Lachnospiraceae | g__CHKCI001 | s__ | ASV_412	0.000110891967461128	0.0000280830307206754	0	0	0.00000792085481865203	0.00000396042740932601	0.000141249075241206	0.0000589945390644462	0	0	0.0000274386459705642	0.0000137193229852821
k__Bacteria | p__ | c__ | o__ | f__ | g__ | s__ | ASV_477	0	0	0	0.000150496241554389	0	0	0	0	0	0.000521334273440719	0	0
k__Bacteria | p__Firmicutes | c__Bacilli | o__Lactobacillales | f__Aerococcaceae | g__Aerosphaera | s__ | ASV_424	0	0	0	0	0.00011881282227978	0.0000316834192746081	0	0	0	0	0.000292087166060221	0.000109754583882257
k__Bacteria | p__Bacteroidetes | c__Bacteroidia | o__ | f__ | g__ | s__ | ASV_400	0.0000673272659585422	0.00000864093252943858	0.0000574261974352272	0.0000158417096373041	0	0	0.000135877347501766	0.0000286587310389244	0.0000963687562665383	0.0000309549674347803	0	0
k__Bacteria | p__Bacteroidetes | c__Bacteroidia | o__Bacteroidales | f__Prevotellaceae | g__Alloprevotella | s__ | ASV_427	0.000148516027849726	0	0	0	0	0	0.000514474611948078	0	0	0	0	0
k__Bacteria | p__Fusobacteria | c__Fusobacteriia | o__Fusobacteriales | f__Fusobacteriaceae | g__Fusobacterium | s__ | ASV_415	0	0	0	0	0	0.000148516027849726	0	0	0	0	0	0.000514474611948078
k__Bacteria | p__Firmicutes | c__Clostridia | o__Clostridiales | f__Lachnospiraceae | g__Lachnospiraceae NK4A136 group | s__ | ASV_417	0.000100990898937813	0.0000129613987941579	0	0	0.0000336636329792711	0	0.000202932603999277	0.0000429880965583866	0	0	0.000116614245374898	0
k__Bacteria | p__Bacteroidetes | c__Bacteroidia | o__Flavobacteriales | f__Weeksellaceae | g__ | s__Chishuiella sp. YIM 102668 | ASV_439	0	0.0000151216319265175	0	0	0.0000990106852331504	0.0000297032055699451	0	0.0000501527793181177	0	0	0.000265544704557199	0.000102894922389616
k__Bacteria | p__Proteobacteria | c__Gammaproteobacteria | o__Betaproteobacteriales | f__Burkholderiaceae | g__Parasutterella | s__ | ASV_437	0	0.0000496853620442718	0	0.0000930700441191613	0	0	0	0.000164787703473815	0	0.000197895316746141	0	0
k__Bacteria | p__Firmicutes | c__Bacilli | o__Lactobacillales | f__Aerococcaceae | g__Facklamia | s__ | ASV_428	0	0	0	0	0.0000990106852331504	0.0000435647015025862	0	0	0	0	0.000321187755047785	0.0000981500523073252
k__Bacteria | p__Firmicutes | c__Clostridia | o__Clostridiales | f__Clostridiaceae 1 | g__Clostridium sensu stricto 1 | s__ | ASV_456	0	0	0.0000316834192746081	0.000108911753756465	0	0	0	0	0.0000610751559757162	0.000159390709909022	0	0
k__Bacteria | p__Bacteroidetes | c__Bacteroidia | o__Bacteroidales | f__Rikenellaceae | g__Alistipes | s__ | ASV_408	0.0000475251289119122	0.0000928900246914647	0	0	0	0	0.000143651442655931	0.000308081358668437	0	0	0	0
k__Bacteria | p__ | c__ | o__ | f__ | g__ | s__ | ASV_498	0	0	0	0.000130694104507758	0.00000396042740932601	0.00000396042740932601	0	0	0	0.000174176959776902	0.0000137193229852821	0.0000137193229852821
k__Bacteria | p__Firmicutes | c__Clostridia | o__Clostridiales | f__Lachnospiraceae | g__Howardella | s__ | ASV_459	0.0000752481207771943	0	0	0	0.0000158417096373041	0.0000455449152072492	0.000260667136720359	0	0	0	0.0000548772919411283	0.000157772214330744
k__Bacteria | p__Firmicutes | c__Negativicutes | o__Selenomonadales | f__Veillonellaceae | g__Veillonella | s__ | ASV_445	0.0000396042740932601	0	0.0000613866248445532	0.0000316834192746081	0.00000396042740932601	0	0.000137193229852821	0	0.000111206555234908	0.000109754583882257	0.0000137193229852821	0
k__Bacteria | p__Firmicutes | c__Clostridia | o__Clostridiales | f__Ruminococcaceae | g__Ruminococcaceae UCG-014 | s__ | ASV_453	0	0.000103691190353263	0	0.0000316834192746081	0	0	0	0.000320974589100927	0	0.000074687021115929	0	0
k__Bacteria | p__Fusobacteria | c__Fusobacteriia | o__Fusobacteriales | f__Fusobacteriaceae | g__Fusobacterium | s__ | ASV_485	0.000134654531917084	0	0	0	0	0	0.000466456981499591	0	0	0	0	0
k__Bacteria | p__Patescibacteria | c__Saccharimonadia | o__Saccharimonadales | f__Saccharimonadaceae | g__Candidatus Saccharimonas | s__ | ASV_448	0	0.000036723963250114	0.0000455449152072492	0	0.0000514855563212382	0	0	0.0000859164666815573	0.0000740831892863553	0	0.000120670501600429	0
k__Bacteria | p__Bacteroidetes | c__Bacteroidia | o__Bacteroidales | f__Bacteroidaceae | g__Bacteroides | s__Bacteroides acidifaciens | ASV_436	0	0	0.0000217823507512931	0	0.0000871294030051723	0.0000237625644559561	0	0	0.0000754562764190514	0	0.000174422383260302	0.0000823159379116925
k__Bacteria | p__Fusobacteria | c__Fusobacteriia | o__Fusobacteriales | f__Fusobacteriaceae | g__Fusobacterium | s__ | ASV_443	0	0.000131774221073938	0	0	0	0	0	0.000437045648343597	0	0	0	0
k__Bacteria | p__ | c__ | o__ | f__ | g__ | s__ | ASV_423	0	0	0	0.000130694104507758	0	0	0	0	0	0.000257231069842546	0	0
k__Bacteria | p__Bacteroidetes | c__Bacteroidia | o__Bacteroidales | f__Muribaculaceae | g__ | s__ | ASV_435	0	0	0	0	0.0000950502578238243	0.0000356438466839341	0	0	0	0	0.000265576921081983	0.0000891995810100929
k__Bacteria | p__Firmicutes | c__Clostridia | o__Clostridiales | f__Ruminococcaceae | g__Oscillibacter | s__Oscillibacter sp. PC13 | ASV_481	0.0000237625644559561	0.0000518455951766315	0	0	0.0000237625644559561	0.0000297032055699451	0.0000823159379116925	0.00011967379602184	0	0	0.0000687212228673071	0.000102894922389616
k__Bacteria | p__Firmicutes | c__Bacilli | o__Lactobacillales | f__Lactobacillaceae | g__Lactobacillus | s__ | ASV_458	0.000126733677098432	0.00000216023313235964	0	0	0	0	0.000245139666867094	0.00000716468275973109	0	0	0	0
k__Bacteria | p__Bacteroidetes | c__Bacteroidia | o__Bacteroidales | f__Muribaculaceae | g__ | s__ | ASV_471	0	0	0	0.00000792085481865203	0.0000871294030051723	0.0000336636329792711	0	0	0	0.0000184991313395319	0.000237048882435866	0.0000891755994043335
k__Bacteria | p__Bacteroidetes | c__Bacteroidia | o__Bacteroidales | f__Prevotellaceae | g__Prevotella 7 | s__Prevotella melaninogenica | ASV_434	0.0000217823507512931	0.00000432046626471929	0.00000396042740932601	0.0000772283344818573	0.00000396042740932601	0.0000158417096373041	0.0000754562764190514	0.0000143293655194622	0.0000137193229852821	0.00010776835636919	0.0000137193229852821	0.0000548772919411283
k__Bacteria | p__Proteobacteria | c__Gammaproteobacteria | o__Pseudomonadales | f__Moraxellaceae | g__Acinetobacter | s__Acinetobacter baumannii | ASV_465	0	0	0	0	0.000126733677098432	0	0	0	0	0	0.000332727332530154	0
k__Bacteria | p__Firmicutes | c__Erysipelotrichia | o__Erysipelotrichales | f__Erysipelotrichaceae | g__Dubosiella | s__Dubosiella newyorkensis | ASV_470	0	0.00000432046626471929	0.00000396042740932601	0	0.0000336636329792711	0.0000831689755958463	0	0.0000143293655194622	0.0000137193229852821	0	0.000102561793478379	0.000135751360133459
k__Bacteria | p__ | c__ | o__ | f__ | g__ | s__ | ASV_433	0	0	0	0	0.000124753463393769	0	0	0	0	0	0.000432158674036386	0
k__Bacteria | p__Proteobacteria | c__Gammaproteobacteria | o__Betaproteobacteriales | f__Burkholderiaceae | g__Aquabacterium | s__ | ASV_438	0	0	0.0000277229918652821	0.0000594064111398902	0.0000376240603885971	0	0	0	0.0000960352608969746	0.000205789844779231	0.00013033356836018	0
k__Bacteria | p__Bacteroidetes | c__Bacteroidia | o__Bacteroidales | f__Bacteroidaceae | g__Bacteroides | s__ | ASV_484	0.000011881282227978	0.0000734479265002279	0.0000376240603885971	0	0	0	0.0000411579689558462	0.000194926778640146	0.00013033356836018	0	0	0
k__Bacteria | p__ | c__ | o__ | f__ | g__ | s__ | ASV_512	0	0	0.000122773249689106	0	0	0	0	0	0.000425299012543744	0	0	0
k__Bacteria | p__Firmicutes | c__Bacilli | o__Lactobacillales | f__Lactobacillaceae | g__Lactobacillus | s__Lactobacillus vaginalis | ASV_464	0	0	0	0	0.000122773249689106	0	0	0	0	0	0.000425299012543744	0
k__Bacteria | p__Bacteroidetes | c__Bacteroidia | o__Bacteroidales | f__Muribaculaceae | g__ | s__ | ASV_447	0.00000396042740932601	0.0000108011656617982	0.00000792085481865203	0	0.0000356438466839341	0.0000633668385492162	0.0000137193229852821	0.0000358234137986555	0.0000274386459705642	0	0.0000925881061527191	0.000153107555109903
k__Bacteria | p__Firmicutes | c__Erysipelotrichia | o__Erysipelotrichales | f__Erysipelotrichaceae | g__Solobacterium | s__ | ASV_426	0.0000811887618911833	0.00000216023313235964	0	0	0	0.0000376240603885971	0.000165396614865935	0.00000716468275973109	0	0	0	0.00013033356836018
k__Bacteria | p__Firmicutes | c__Clostridia | o__Clostridiales | f__Lachnospiraceae | g__Blautia | s__ | ASV_480	0	0	0	0	0	0.000120793035984443	0	0	0	0	0	0.000418439351051103
k__Bacteria | p__Bacteroidetes | c__Bacteroidia | o__Bacteroidales | f__Muribaculaceae | g__ | s__ | ASV_473	0.0000415844877979231	0	0	0.00000198021370466301	0.0000396042740932601	0.0000376240603885971	0.0000673060838702538	0	0	0.00000685966149264104	0.000137193229852821	0.00013033356836018
k__Bacteria | p__Firmicutes | c__Clostridia | o__Clostridiales | f__Ruminococcaceae | g__Flavonifractor | s__ | ASV_478	0.0000871294030051723	0.0000324034969853947	0	0	0	0	0.000149029994076997	0.0000454265747961811	0	0	0	0
k__Bacteria | p__Firmicutes | c__Clostridia | o__Clostridiales | f__Ruminococcaceae | g__Ruminococcaceae UCG-014 | s__ | ASV_543	0.000112872181165791	0	0	0	0	0.00000594064111398902	0.0002949074286558	0	0	0	0	0.0000205789844779231
k__Bacteria | p__Firmicutes | c__Negativicutes | o__Selenomonadales | f__Veillonellaceae | g__Megasphaera | s__ | ASV_460	0	0	0	0	0.0000594064111398902	0.0000594064111398902	0	0	0	0	0.000191311787825346	0.000205789844779231
k__Bacteria | p__ | c__ | o__ | f__ | g__ | s__ | ASV_451	0	0	0.0000217823507512931	0	0	0.0000970304715284874	0	0	0.0000530944406163524	0	0	0.000191568754748188
k__Bacteria | p__Proteobacteria | c__Gammaproteobacteria | o__Vibrionales | f__Vibrionaceae | g__Vibrio | s__Vibrio metschnikovii | ASV_429	0.0000732679070725313	0.0000453648957795525	0	0	0	0	0.0000832203938236921	0.000066750854236711	0	0	0	0
k__Bacteria | p__Firmicutes | c__Clostridia | o__Clostridiales | f__Ruminococcaceae | g__Ruminiclostridium 9 | s__ | ASV_452	0.0000851491893005093	0.00000864093252943858	0.00000792085481865203	0	0.00000792085481865203	0.00000792085481865203	0.000182793042364106	0.0000286587310389244	0.0000274386459705642	0	0.0000210922549390156	0.0000274386459705642
k__Bacteria | p__Actinobacteria | c__Coriobacteriia | o__Coriobacteriales | f__Coriobacteriaceae | g__Collinsella | s__Collinsella phocaeensis | ASV_542	0	0	0	0	0.0000178219233419671	0.0000990106852331504	0	0	0	0	0.0000617369534337694	0.000135877347501766
k__Bacteria | p__Firmicutes | c__Clostridia | o__Clostridiales | f__Lachnospiraceae | g__Blautia | s__ | ASV_472	0	0	0	0	0.000116832608575117	0	0	0	0	0	0.000404720028065821	0
k__Bacteria | p__Firmicutes | c__Clostridia | o__Clostridiales | f__Family XI | g__Finegoldia | s__ | ASV_462	0.00000792085481865203	0.0000129613987941579	0.00000594064111398902	0.0000752481207771943	0.00000396042740932601	0.00000990106852331504	0.0000274386459705642	0.0000358234137986555	0.0000205789844779231	0.00016364152153358	0.0000137193229852821	0.000027671509941813
k__Bacteria | p__Fusobacteria | c__Fusobacteriia | o__Fusobacteriales | f__Fusobacteriaceae | g__Fusobacterium | s__ | ASV_475	0	0	0.000114852394870454	0	0	0	0	0	0.000303436509534296	0	0	0
k__Bacteria | p__Firmicutes | c__Clostridia | o__Clostridiales | f__Peptostreptococcaceae | g__Peptostreptococcus | s__ | ASV_523	0.000114852394870454	0	0	0	0	0	0.000280217572699846	0	0	0	0	0
k__Bacteria | p__Patescibacteria | c__Saccharimonadia | o__Saccharimonadales | f__Saccharimonadaceae | g__Candidatus Saccharimonas | s__TM7 phylum sp. oral clone CW040 | ASV_441	0.0000633668385492162	0.0000216023313235964	0.00000990106852331504	0.0000198021370466301	0	0	0.000143413016860628	0.0000375035385784316	0.0000236723836203603	0.0000415716272787358	0	0
k__Bacteria | p__Firmicutes | c__Negativicutes | o__Selenomonadales | f__Acidaminococcaceae | g__Phascolarctobacterium | s__ | ASV_568	0	0.000114492356015061	0	0	0	0	0	0.000379728186265748	0	0	0	0
k__Bacteria | p__Fusobacteria | c__Fusobacteriia | o__Fusobacteriales | f__Fusobacteriaceae | g__Fusobacterium | s__ | ASV_442	0.000112872181165791	0	0	0	0	0	0.000391000705080539	0	0	0	0	0
k__Bacteria | p__Firmicutes | c__Erysipelotrichia | o__Erysipelotrichales | f__Erysipelotrichaceae | g__Dubosiella | s__ | ASV_514	0	0	0	0	0.000110891967461128	0	0	0	0	0	0.000384141043587898	0
k__Bacteria | p__Bacteroidetes | c__Bacteroidia | o__Bacteroidales | f__ | g__ | s__ | ASV_535	0	0.0000950502578238243	0.0000158417096373041	0	0	0	0	0.000185287063085977	0.0000369982626790639	0	0	0
k__Bacteria | p__Bacteroidetes | c__Bacteroidia | o__Bacteroidales | f__Prevotellaceae | g__ | s__ | ASV_455	0	0.000105851423485623	0.00000396042740932601	0	0	0	0	0.000204513732761335	0.0000137193229852821	0	0	0
k__Bacteria | p__Proteobacteria | c__Gammaproteobacteria | o__Pseudomonadales | f__Moraxellaceae | g__Acinetobacter | s__ | ASV_489	0.00000792085481865203	0.000101530957220903	0	0	0	0	0.0000274386459705642	0.000187134052610059	0	0	0	0
k__Bacteria | p__Bacteroidetes | c__Bacteroidia | o__Bacteroidales | f__Prevotellaceae | g__Prevotella 9 | s__ | ASV_430	0.000108911753756465	0	0	0	0	0	0.000377281382095257	0	0	0	0	0
k__Bacteria | p__Firmicutes | c__Clostridia | o__Clostridiales | f__Lachnospiraceae | g__Tyzzerella | s__ | ASV_469	0.0000792085481865203	0.0000151216319265175	0	0	0.0000138614959326411	0	0.000146948790352349	0.0000501527793181177	0	0	0.0000480176304484873	0
k__Bacteria | p__Firmicutes | c__Clostridia | o__Clostridiales | f__Lachnospiraceae | g__[Ruminococcus] gnavus group | s__ | ASV_504	0	0.000108011656617982	0	0	0	0	0	0.000358234137986555	0	0	0	0
k__Bacteria | p__Actinobacteria | c__Actinobacteria | o__Bifidobacteriales | f__Bifidobacteriaceae | g__Bifidobacterium | s__ | ASV_466	0	0	0	0	0.00000198021370466301	0.000104951326347139	0	0	0	0	0.00000685966149264104	0.000159712440853545
k__Bacteria | p__Bacteroidetes | c__Bacteroidia | o__Sphingobacteriales | f__Sphingobacteriaceae | g__ | s__ | ASV_461	0	0	0	0	0.000106931540051802	0	0	0	0	0	0.000225089658180844	0
k__Bacteria | p__Firmicutes | c__Clostridia | o__Clostridiales | f__Clostridiaceae 1 | g__Clostridium sensu stricto 1 | s__ | ASV_483	0	0	0	0	0.000106931540051802	0	0	0	0	0	0.000370421720602616	0
k__Bacteria | p__Bacteroidetes | c__Bacteroidia | o__Bacteroidales | f__Muribaculaceae | g__ | s__ | ASV_509	0	0	0	0	0.0000752481207771943	0.0000297032055699451	0	0	0	0	0.000260667136720359	0.000102894922389616
k__Bacteria | p__Firmicutes | c__Bacilli | o__Lactobacillales | f__Aerococcaceae | g__Aerococcus | s__ | ASV_444	0.000102971112642476	0	0.00000198021370466301	0	0	0	0.000356702397617334	0	0.00000685966149264104	0	0	0
k__Bacteria | p__Firmicutes | c__Clostridia | o__Clostridiales | f__Lachnospiraceae | g__ | s__ | ASV_468	0.0000396042740932601	0.0000237625644559561	0.0000158417096373041	0	0.0000138614959326411	0.000011881282227978	0.0000799967123570252	0.000078811510357042	0.0000548772919411283	0	0.0000480176304484873	0.0000295407437924131
k__Bacteria | p__Spirochaetes | c__Brachyspirae | o__Brachyspirales | f__Brachyspiraceae | g__Brachyspira | s__Brachyspira innocens | ASV_446	0.000104951326347139	0	0	0	0	0	0.000157772214330744	0	0	0	0	0
k__Bacteria | p__ | c__ | o__ | f__ | g__ | s__ | ASV_529	0.0000673272659585422	0.00000648069939707893	0	0	0.0000297032055699451	0	0.000112297498425792	0.0000214940482791933	0	0	0.000102894922389616	0
k__Bacteria | p__Bacteroidetes | c__Bacteroidia | o__Bacteroidales | f__ | g__ | s__ | ASV_454	0.00000990106852331504	0.00000432046626471929	0.0000277229918652821	0.0000613866248445532	0	0	0.0000342983074632052	0.0000143293655194622	0.0000647469596883618	0.000102561793478379	0	0
k__Bacteria | p__Proteobacteria | c__Gammaproteobacteria | o__Betaproteobacteriales | f__Burkholderiaceae | g__Pelomonas | s__ | ASV_432	0	0	0.0000910898304144983	0	0	0.000011881282227978	0	0	0.000280217572699846	0	0	0.0000411579689558462
k__Bacteria | p__Bacteroidetes | c__Bacteroidia | o__Bacteroidales | f__Muribaculaceae | g__ | s__ | ASV_517	0	0.0000907297915591051	0	0.000011881282227978	0	0	0	0.000300916675908706	0	0.0000343606114336536	0	0
k__Bacteria | p__Bacteroidetes | c__Bacteroidia | o__Flavobacteriales | f__Flavobacteriaceae | g__Myroides | s__Myroides odoratimimus | ASV_499	0.0000772283344818573	0.0000237625644559561	0	0	0	0	0.000181005752400643	0.000078811510357042	0	0	0	0
k__Bacteria | p__Proteobacteria | c__Alphaproteobacteria | o__Rhizobiales | f__Rhizobiaceae | g__Ensifer | s__Ensifer adhaerens | ASV_479	0.00000396042740932601	0	0.0000217823507512931	0.0000574261974352272	0.00000792085481865203	0.00000990106852331504	0.0000137193229852821	0	0.0000754562764190514	0.000145235854269201	0.0000274386459705642	0.0000342983074632052
k__Bacteria | p__ | c__ | o__ | f__ | g__ | s__ | ASV_503	0	0.0000108011656617982	0	0.0000891096167098353	0	0	0	0.0000358234137986555	0	0.000165293128783621	0	0
k__Bacteria | p__Bacteroidetes | c__Bacteroidia | o__Bacteroidales | f__Porphyromonadaceae | g__Porphyromonas | s__ | ASV_463	0.00000594064111398902	0.00000432046626471929	0.0000198021370466301	0.0000534657700259012	0.0000158417096373041	0	0.0000205789844779231	0.00000961243061278771	0.0000473447672407206	0.0000710171508610809	0.0000355837896123198	0
k__Bacteria | p__Actinobacteria | c__Actinobacteria | o__Micrococcales | f__Micrococcaceae | g__Glutamicibacter | s__Glutamicibacter protophormiae | ASV_536	0	0	0.0000138614959326411	0	0.0000851491893005093	0	0	0	0.0000480176304484873	0	0.00019893018328659	0
k__Bacteria | p__Bacteroidetes | c__Bacteroidia | o__Bacteroidales | f__Prevotellaceae | g__Alloprevotella | s__ | ASV_492	0	0.0000475251289119122	0	0	0.0000514855563212382	0	0	0.000157623020714084	0	0	0.000178351198808667	0
k__Bacteria | p__Firmicutes | c__Negativicutes | o__Selenomonadales | f__Veillonellaceae | g__Megasphaera | s__ | ASV_467	0	0	0	0	0	0.0000990106852331504	0	0	0	0	0	0.000142515367626895
k__Bacteria | p__Proteobacteria | c__Gammaproteobacteria | o__Betaproteobacteriales | f__Burkholderiaceae | g__Parasutterella | s__ | ASV_482	0	0	0	0	0.0000930700441191613	0.00000594064111398902	0	0	0	0	0.000234244223362322	0.0000205789844779231
k__Bacteria | p__Firmicutes | c__Clostridia | o__Clostridiales | f__Lachnospiraceae | g__Blautia | s__ | ASV_486	0	0.0000496853620442718	0	0.0000237625644559561	0.00000990106852331504	0.0000138614959326411	0	0.000164787703473815	0	0.0000823159379116925	0.0000342983074632052	0.0000480176304484873
k__Bacteria | p__Bacteroidetes | c__Bacteroidia | o__Bacteroidales | f__ | g__ | s__ | ASV_508	0.0000970304715284874	0	0	0	0	0	0.000228025713795512	0	0	0	0	0
k__Bacteria | p__Firmicutes | c__Clostridia | o__Clostridiales | f__Lachnospiraceae | g__Blautia | s__ | ASV_491	0	0	0	0	0	0.0000970304715284873	0	0	0	0	0	0.000336123413139411
k__Bacteria | p__Proteobacteria | c__Gammaproteobacteria | o__Betaproteobacteriales | f__Burkholderiaceae | g__Sutterella | s__ | ASV_449	0.0000970304715284873	0	0	0	0	0	0.000336123413139411	0	0	0	0	0
k__Bacteria | p__Firmicutes | c__Clostridia | o__Clostridiales | f__Ruminococcaceae | g__Caproiciproducens | s__ | ASV_500	0.0000316834192746081	0.0000172818650588772	0.0000158417096373041	0.0000138614959326411	0.0000178219233419671	0	0.0000627336065729399	0.0000439330027677293	0.0000421845098780312	0.0000411059689743039	0.000036708075746342	0
k__Bacteria | p__Firmicutes | c__Clostridia | o__Clostridiales | f__Lachnospiraceae | g__ | s__ | ASV_518	0	0.0000950502578238243	0	0	0	0	0	0.000315246041428168	0	0	0	0
k__Bacteria | p__Firmicutes | c__Clostridia | o__Clostridiales | f__Peptostreptococcaceae | g__Romboutsia | s__ | ASV_493	0	0	0	0.0000950502578238243	0	0	0	0	0	0.00032926375164677	0	0
k__Bacteria | p__Proteobacteria | c__Gammaproteobacteria | o__Pasteurellales | f__Pasteurellaceae | g__Aggregatibacter | s__ | ASV_539	0	0	0	0.0000950502578238243	0	0	0	0	0	0.000184342706743454	0	0
k__Bacteria | p__ | c__ | o__ | f__ | g__ | s__ | ASV_516	0.00000396042740932601	0.00000648069939707893	0.00000990106852331504	0.0000396042740932601	0.0000297032055699451	0.00000396042740932601	0.0000137193229852821	0.0000214940482791933	0.0000213943073777658	0.000082523544642201	0.000102894922389616	0.0000137193229852821
k__Bacteria | p__Actinobacteria | c__Actinobacteria | o__Corynebacteriales | f__Dietziaceae | g__Dietzia | s__Dietzia natronolimnaea | ASV_515	0.00000990106852331504	0	0	0.0000277229918652821	0.0000277229918652821	0.0000277229918652821	0.0000342983074632052	0	0	0.0000473447672407206	0.0000524867009398942	0.0000589365021206732
k__Bacteria | p__Firmicutes | c__ | o__ | f__ | g__ | s__ | ASV_534	0	0	0	0	0.00000792085481865203	0.0000851491893005093	0	0	0	0	0.0000274386459705642	0.000117491331342134
k__Bacteria | p__Firmicutes | c__Clostridia | o__Clostridiales | f__Lachnospiraceae | g__[Ruminococcus] gnavus group | s__ | ASV_457	0	0	0.0000930700441191613	0	0	0	0	0	0.000322404090154129	0	0	0
k__Bacteria | p__Fusobacteria | c__Fusobacteriia | o__Fusobacteriales | f__Fusobacteriaceae | g__Fusobacterium | s__ | ASV_511	0	0.0000928900246914647	0	0	0	0	0	0.000308081358668437	0	0	0	0
k__Bacteria | p__Bacteroidetes | c__Bacteroidia | o__Bacteroidales | f__Muribaculaceae | g__ | s__ | ASV_547	0	0	0	0.0000910898304144983	0	0	0	0	0	0.00024587148070698	0	0
k__Bacteria | p__Bacteroidetes | c__Bacteroidia | o__Bacteroidales | f__Prevotellaceae | g__Prevotella 9 | s__ | ASV_474	0.0000910898304144983	0	0	0	0	0	0.000315544428661488	0	0	0	0	0
k__Bacteria | p__Bacteroidetes | c__Bacteroidia | o__Flavobacteriales | f__Weeksellaceae | g__Empedobacter | s__ | ASV_506	0	0	0	0	0.0000910898304144983	0	0	0	0	0	0.000315544428661488	0
k__Bacteria | p__Epsilonbacteraeota | c__Campylobacteria | o__Campylobacterales | f__Helicobacteraceae | g__Helicobacter | s__ | ASV_497	0	0	0.0000633668385492162	0.0000277229918652821	0	0	0	0	0.000198122155697915	0.0000715273165423039	0	0
k__Bacteria | p__Firmicutes | c__Erysipelotrichia | o__Erysipelotrichales | f__Erysipelotrichaceae | g__Candidatus Stoquefichus | s__ | ASV_513	0	0	0	0.00000396042740932601	0.0000871294030051723	0	0	0	0	0.0000137193229852821	0.000301825105676206	0
k__Bacteria | p__Firmicutes | c__Erysipelotrichia | o__Erysipelotrichales | f__Erysipelotrichaceae | g__Dubosiella | s__ | ASV_476	0	0	0.0000910898304144983	0	0	0	0	0	0.000315544428661488	0	0	0
k__Bacteria | p__Bacteroidetes | c__Bacteroidia | o__Bacteroidales | f__Muribaculaceae | g__ | s__ | ASV_583	0	0	0	0.00000594064111398902	0.0000396042740932601	0.0000435647015025862	0	0	0	0.0000205789844779231	0.000137193229852821	0.0000822119379486079
k__Bacteria | p__Firmicutes | c__Clostridia | o__Clostridiales | f__Lachnospiraceae | g__Fusicatenibacter | s__ | ASV_565	0	0	0	0	0	0.0000891096167098353	0	0	0	0	0	0.000167759176463883
k__Bacteria | p__Proteobacteria | c__Gammaproteobacteria | o__Pseudomonadales | f__Pseudomonadaceae | g__Pseudomonas | s__ | ASV_584	0	0	0	0	0.0000891096167098353	0	0	0	0	0	0.000187962007742263	0
k__Bacteria | p__Proteobacteria | c__Gammaproteobacteria | o__Pseudomonadales | f__Moraxellaceae | g__Acinetobacter | s__ | ASV_530	0	0	0.0000891096167098353	0	0	0	0	0	0.000308684767168847	0	0	0
k__Bacteria | p__Bacteroidetes | c__Bacteroidia | o__Sphingobacteriales | f__Sphingobacteriaceae | g__Sphingobacterium | s__ | ASV_607	0.0000178219233419671	0.0000129613987941579	0.00000990106852331504	0	0.0000376240603885971	0.00000990106852331504	0.0000617369534337694	0.0000429880965583866	0.0000342983074632052	0	0.0000989962826313965	0.0000342983074632052
k__Bacteria | p__Firmicutes | c__Clostridia | o__Clostridiales | f__Ruminococcaceae | g__ | s__ | ASV_488	0.0000316834192746081	0.0000345637301177543	0	0	0.0000217823507512931	0	0.0000651421635189831	0.0000776302551856351	0	0	0.0000754562764190514	0
k__Bacteria | p__Bacteroidetes | c__Bacteroidia | o__Bacteroidales | f__ | g__ | s__ | ASV_519	0	0.0000259227975883157	0.0000613866248445532	0	0	0	0	0.0000859761931167731	0.000212649506271872	0	0	0
k__Bacteria | p__Bacteroidetes | c__Bacteroidia | o__Bacteroidales | f__Prevotellaceae | g__Prevotella 9 | s__ | ASV_559	0.0000871294030051723	0	0	0	0	0	0.000301825105676206	0	0	0	0	0
k__Bacteria | p__Firmicutes | c__Erysipelotrichia | o__Erysipelotrichales | f__Erysipelotrichaceae | g__Catenibacterium | s__ | ASV_555	0	0	0	0	0.0000871294030051723	0	0	0	0	0	0.000301825105676206	0
k__Bacteria | p__Actinobacteria | c__Coriobacteriia | o__Coriobacteriales | f__Eggerthellaceae | g__ | s__ | ASV_507	0.0000673272659585422	0.0000194420981912368	0	0	0	0	0.000115896725654577	0.0000644821448375798	0	0	0	0
k__Bacteria | p__Firmicutes | c__Clostridia | o__Clostridiales | f__Ruminococcaceae | g__Ruminococcaceae UCG-005 | s__ | ASV_560	0	0.0000864093252943858	0	0	0	0	0	0.000286587310389244	0	0	0	0
k__Bacteria | p__Firmicutes | c__Clostridia | o__Clostridiales | f__Ruminococcaceae | g__Anaerofilum | s__ | ASV_501	0.0000316834192746081	0.0000324034969853947	0.0000217823507512931	0	0	0	0.0000767212304219422	0.0000554973940185958	0.0000754562764190514	0	0	0
k__Bacteria | p__Bacteroidetes | c__Bacteroidia | o__Bacteroidales | f__ | g__ | s__ | ASV_591	0.0000257427781606191	0.0000496853620442718	0.00000990106852331504	0	0	0	0.0000891755994043335	0.000116632585273631	0.0000342983074632052	0	0	0
k__Bacteria | p__Proteobacteria | c__Gammaproteobacteria | o__Cardiobacteriales | f__Cardiobacteriaceae | g__ | s__ | ASV_615	0.0000851491893005093	0	0	0	0	0	0.000294965444183565	0	0	0	0	0
k__Bacteria | p__Actinobacteria | c__Actinobacteria | o__Propionibacteriales | f__Propionibacteriaceae | g__Cutibacterium | s__ | ASV_527	0.00000396042740932601	0	0	0.0000712876933678683	0	0.00000990106852331504	0.0000137193229852821	0	0	0.000113283581166456	0	0.0000342983074632052
k__Bacteria | p__Bacteroidetes | c__Bacteroidia | o__Bacteroidales | f__Muribaculaceae | g__ | s__ | ASV_578	0	0	0	0	0.0000693074796632053	0.0000158417096373041	0	0	0	0	0.000240088152242436	0.0000548772919411283
k__Bacteria | p__Bacteroidetes | c__Bacteroidia | o__Bacteroidales | f__Prevotellaceae | g__Prevotellaceae NK3B31 group | s__ | ASV_487	0	0	0	0.0000851491893005093	0	0	0	0	0	0.000128748505269447	0	0
k__Bacteria | p__Firmicutes | c__Bacilli | o__Lactobacillales | f__Carnobacteriaceae | g__Jeotgalibaca | s__ | ASV_585	0	0	0	0	0.0000693074796632053	0.0000158417096373041	0	0	0	0	0.00017119194494169	0.0000548772919411283
k__Bacteria | p__Bacteroidetes | c__Bacteroidia | o__Bacteroidales | f__Rikenellaceae | g__Rikenellaceae RC9 gut group | s__ | ASV_522	0.0000198021370466301	0.0000626467608384297	0	0	0.00000198021370466301	0	0.0000685966149264104	0.000172101585729064	0	0	0.00000685966149264104	0
k__Bacteria | p__Fusobacteria | c__Fusobacteriia | o__Fusobacteriales | f__Fusobacteriaceae | g__Fusobacterium | s__ | ASV_549	0.0000514855563212382	0	0.0000178219233419671	0	0.0000138614959326411	0	0.000178351198808667	0	0.0000617369534337694	0	0.0000480176304484873	0
k__Bacteria | p__Proteobacteria | c__Gammaproteobacteria | o__Betaproteobacteriales | f__Rhodocyclaceae | g__Methyloversatilis | s__ | ASV_505	0	0	0	0.0000732679070725313	0	0.00000990106852331504	0	0	0	0.000253807475227718	0	0.0000342983074632052
k__Bacteria | p__Firmicutes | c__Clostridia | o__Clostridiales | f__Christensenellaceae | g__Christensenellaceae R-7 group | s__ | ASV_524	0.0000138614959326411	0.0000626467608384297	0.00000594064111398902	0	0	0	0.0000480176304484873	0.00012359856505867	0.0000205789844779231	0	0	0
k__Bacteria | p__Fusobacteria | c__Fusobacteriia | o__Fusobacteriales | f__Fusobacteriaceae | g__Fusobacterium | s__ | ASV_610	0	0.0000820888590296665	0	0	0	0	0	0.000272257944869782	0	0	0	0
k__Bacteria | p__Proteobacteria | c__Gammaproteobacteria | o__Pseudomonadales | f__Pseudomonadaceae | g__Pseudomonas | s__ | ASV_495	0	0.00000432046626471929	0.0000277229918652821	0.0000198021370466301	0	0.0000297032055699451	0	0.0000143293655194622	0.0000822119379486079	0.0000685966149264104	0	0.000102894922389616
k__Bacteria | p__Firmicutes | c__Bacilli | o__Lactobacillales | f__Lactobacillaceae | g__Lactobacillus | s__ | ASV_494	0.0000811887618911833	0	0	0	0	0	0.0000958346066213259	0	0	0	0	0
k__Bacteria | p__Actinobacteria | c__Actinobacteria | o__Propionibacteriales | f__Propionibacteriaceae | g__Cutibacterium | s__ | ASV_575	0	0	0.0000534657700259012	0.00000198021370466301	0	0.0000257427781606191	0	0	0.000110589379160423	0.00000685966149264104	0	0.0000620134921232076
k__Bacteria | p__Firmicutes | c__Clostridia | o__Clostridiales | f__Peptostreptococcaceae | g__Peptoclostridium | s__ | ASV_510	0	0	0	0	0.0000811887618911833	0	0	0	0	0	0.000281246121198283	0
k__Bacteria | p__Proteobacteria | c__Gammaproteobacteria | o__Pasteurellales | f__Pasteurellaceae | g__Pasteurella | s__Pasteurella multocida | ASV_566	0.0000554459837305642	0.0000151216319265175	0.00000990106852331504	0	0	0	0.000102499211273744	0.0000501527793181177	0.0000342983074632052	0	0	0
k__Bacteria | p__Firmicutes | c__Bacilli | o__Bacillales | f__Planococcaceae | g__Kurthia | s__Kurthia gibsonii | ASV_550	0	0.0000799286258973068	0	0	0	0	0	0.00026509326211005	0	0	0	0
k__Bacteria | p__Firmicutes | c__Clostridia | o__Clostridiales | f__Lachnospiraceae | g__Tyzzerella 3 | s__ | ASV_532	0	0	0	0.0000554459837305642	0.0000237625644559561	0	0	0	0	0.000192070521793949	0.0000823159379116925	0
k__Bacteria | p__Proteobacteria | c__Alphaproteobacteria | o__Sphingomonadales | f__Sphingomonadaceae | g__Novosphingobium | s__ | ASV_531	0	0	0.0000217823507512931	0.0000455449152072492	0	0.000011881282227978	0	0	0.0000511242497076781	0.0000832203938236921	0	0.0000411579689558462
k__Bacteria | p__Proteobacteria | c__Gammaproteobacteria | o__Pasteurellales | f__Pasteurellaceae | g__Frederiksenia | s__ | ASV_589	0.0000792085481865203	0	0	0	0	0	0.000274386459705642	0	0	0	0	0
k__Archaea | p__Euryarchaeota | c__Thermoplasmata | o__Marine Group II | f__ | g__ | s__ | ASV_599	0	0	0	0	0.00000792085481865203	0.0000712876933678683	0	0	0	0	0.0000274386459705642	0.000117290911773903
k__Bacteria | p__Actinobacteria | c__Actinobacteria | o__Bifidobacteriales | f__Bifidobacteriaceae | g__Bifidobacterium | s__ | ASV_548	0.0000198021370466301	0.0000237625644559561	0	0	0	0.0000356438466839341	0.0000685966149264104	0.000078811510357042	0	0	0	0.0000886222313772394
k__Bacteria | p__Bacteroidetes | c__Bacteroidia | o__Bacteroidales | f__Muribaculaceae | g__ | s__ | ASV_538	0.00000594064111398902	0.0000432046626471929	0.0000297032055699451	0	0	0	0.0000205789844779231	0.000143293655194622	0.000102894922389616	0	0	0
k__Bacteria | p__Bacteroidetes | c__Bacteroidia | o__Bacteroidales | f__Prevotellaceae | g__Prevotella 9 | s__ | ASV_587	0.0000772283344818573	0	0	0	0	0	0.000267526798213001	0	0	0	0	0
k__Bacteria | p__Bacteroidetes | c__Bacteroidia | o__Bacteroidales | f__Tannerellaceae | g__Parabacteroides | s__ | ASV_533	0	0	0	0	0.0000772283344818573	0	0	0	0	0	0.000148613206547146	0
k__Bacteria | p__Bacteroidetes | c__Bacteroidia | o__Bacteroidales | f__Bacteroidaceae | g__Bacteroides | s__ | ASV_603	0	0.0000324034969853947	0.0000237625644559561	0.0000198021370466301	0	0	0	0.000066596872822315	0.0000564147684649193	0.0000685966149264104	0	0
k__Bacteria | p__Firmicutes | c__Negativicutes | o__Selenomonadales | f__Veillonellaceae | g__Veillonella | s__ | ASV_496	0	0.00000864093252943858	0	0.0000435647015025862	0	0.0000237625644559561	0	0.0000286587310389244	0	0.0000888150982677646	0	0.0000823159379116925
k__Bacteria | p__Proteobacteria | c__Gammaproteobacteria | o__Betaproteobacteriales | f__Burkholderiaceae | g__ | s__ | ASV_649	0	0	0	0	0.0000752481207771943	0	0	0	0	0	0.000180354671753062	0
k__Archaea | p__Euryarchaeota | c__Methanobacteria | o__Methanobacteriales | f__Methanobacteriaceae | g__Methanobrevibacter | s__ | ASV_622	0	0	0	0.0000752481207771943	0	0	0	0	0	0.000260667136720359	0	0
k__Bacteria | p__ | c__ | o__ | f__ | g__ | s__ | ASV_570	0	0	0	0.0000752481207771943	0	0	0	0	0	0.000176033596940264	0	0
k__Bacteria | p__Firmicutes | c__Clostridia | o__Clostridiales | f__Lachnospiraceae | g__Howardella | s__ | ASV_502	0.0000277229918652821	0	0	0	0	0.0000475251289119122	0.0000960352608969746	0	0	0	0	0.000115081845632913
k__Bacteria | p__Firmicutes | c__Erysipelotrichia | o__Erysipelotrichales | f__Erysipelotrichaceae | g__Catenibacterium | s__ | ASV_554	0	0	0	0	0.0000297032055699451	0.0000455449152072492	0	0	0	0	0.000102894922389616	0.000157772214330744
k__Bacteria | p__Proteobacteria | c__Gammaproteobacteria | o__Betaproteobacteriales | f__Burkholderiaceae | g__Aquabacterium | s__ | ASV_553	0	0	0	0	0.0000752481207771943	0	0	0	0	0	0.000260667136720359	0
k__Bacteria | p__Proteobacteria | c__Gammaproteobacteria | o__Enterobacteriales | f__Enterobacteriaceae | g__Providencia | s__ | ASV_639	0.0000752481207771943	0	0	0	0	0	0.000115896725654577	0	0	0	0	0
k__Bacteria | p__ | c__ | o__ | f__ | g__ | s__ | ASV_613	0	0	0	0	0.0000732679070725313	0	0	0	0	0	0.000253807475227718	0
k__Bacteria | p__Bacteroidetes | c__Bacteroidia | o__Bacteroidales | f__Bacteroidaceae | g__Bacteroides | s__ | ASV_594	0.0000732679070725313	0	0	0	0	0	0.000253807475227718	0	0	0	0	0
k__Bacteria | p__Firmicutes | c__Clostridia | o__Clostridiales | f__Lachnospiraceae | g__Cellulosilyticum | s__ | ASV_624	0	0	0	0	0.0000613866248445532	0.000011881282227978	0	0	0	0	0.00010840159490821	0.0000295407437924131
k__Bacteria | p__Firmicutes | c__Clostridia | o__Clostridiales | f__Peptostreptococcaceae | g__Paeniclostridium | s__ | ASV_540	0	0	0	0.0000732679070725313	0	0	0	0	0	0.000253807475227718	0	0
k__Bacteria | p__Proteobacteria | c__Gammaproteobacteria | o__Pseudomonadales | f__Pseudomonadaceae | g__Pseudomonas | s__Pseudomonas aeruginosa | ASV_520	0	0	0.0000257427781606191	0.0000237625644559561	0	0.0000237625644559561	0	0	0.0000698020543126554	0.0000823159379116925	0	0.0000590814875848263
k__Bacteria | p__Patescibacteria | c__Saccharimonadia | o__Saccharimonadales | f__Saccharimonadaceae | g__Candidatus Saccharimonas | s__ | ASV_581	0	0.0000561660614413508	0.0000158417096373041	0	0	0	0	0.000113600332361149	0.0000548772919411283	0	0	0
k__Bacteria | p__Bacteroidetes | c__Bacteroidia | o__Bacteroidales | f__Bacteroidaceae | g__Bacteroides | s__ | ASV_576	0	0	0	0.0000712876933678683	0	0	0	0	0	0.000106751368836959	0	0
k__Bacteria | p__Bacteroidetes | c__Bacteroidia | o__Bacteroidales | f__Muribaculaceae | g__ | s__ | ASV_602	0.00000396042740932601	0	0	0	0.0000514855563212382	0.0000158417096373041	0.0000137193229852821	0	0	0	0.000121940009967134	0.0000548772919411283
k__Bacteria | p__Firmicutes | c__Bacilli | o__Lactobacillales | f__Carnobacteriaceae | g__Carnobacterium | s__ | ASV_595	0	0.0000712876933678683	0	0	0	0	0	0.000152154652411493	0	0	0	0
k__Bacteria | p__Firmicutes | c__Clostridia | o__Clostridiales | f__Ruminococcaceae | g__Faecalibacterium | s__ | ASV_551	0	0	0.0000712876933678683	0	0	0	0	0	0.000246947813735077	0	0	0
k__Bacteria | p__Firmicutes | c__Erysipelotrichia | o__Erysipelotrichales | f__Erysipelotrichaceae | g__Holdemanella | s__ | ASV_546	0	0.0000712876933678683	0	0	0	0	0	0.000236434531071126	0	0	0	0
k__Bacteria | p__Firmicutes | c__Negativicutes | o__Selenomonadales | f__Veillonellaceae | g__Veillonella | s__ | ASV_627	0	0	0.00000198021370466301	0.0000316834192746081	0	0.0000376240603885971	0	0	0.00000685966149264104	0.0000799967123570252	0	0.00013033356836018
k__Bacteria | p__Fusobacteria | c__Fusobacteriia | o__Fusobacteriales | f__Fusobacteriaceae | g__Fusobacterium | s__ | ASV_642	0.0000712876933678683	0	0	0	0	0	0.000246947813735077	0	0	0	0	0
k__Bacteria | p__Proteobacteria | c__Gammaproteobacteria | o__Xanthomonadales | f__Xanthomonadaceae | g__Pseudoxanthomonas | s__ | ASV_617	0	0	0.00000990106852331504	0.0000435647015025862	0	0.0000178219233419671	0	0	0.0000236723836203603	0.000102248499415356	0	0.000054682067942992
k__Bacteria | p__Firmicutes | c__Erysipelotrichia | o__Erysipelotrichales | f__Erysipelotrichaceae | g__ | s__ | ASV_573	0	0.0000496853620442718	0	0.0000198021370466301	0	0	0	0.000164787703473815	0	0.0000685966149264104	0	0
k__Bacteria | p__ | c__ | o__ | f__ | g__ | s__ | ASV_569	0	0	0.0000158417096373041	0.0000514855563212382	0	0.00000198021370466301	0	0	0.0000548772919411283	0.000103743682732866	0	0.00000685966149264104
k__Bacteria | p__Bacteroidetes | c__Bacteroidia | o__Bacteroidales | f__Muribaculaceae | g__ | s__ | ASV_541	0	0	0	0	0.0000693074796632053	0	0	0	0	0	0.000240088152242436	0
k__Bacteria | p__Bacteroidetes | c__Bacteroidia | o__Bacteroidales | f__Prevotellaceae | g__Prevotella 1 | s__ | ASV_563	0	0	0	0.0000693074796632053	0	0	0	0	0	0.00011617321923	0	0
k__Bacteria | p__Bacteroidetes | c__Bacteroidia | o__Bacteroidales | f__Prevotellaceae | g__Prevotellaceae UCG-001 | s__ | ASV_526	0	0	0	0.0000693074796632053	0	0	0	0	0	0.000166325092164099	0	0
k__Bacteria | p__Chloroflexi | c__OLB14 | o__ | f__ | g__ | s__ | ASV_656	0	0	0.0000594064111398902	0	0.00000990106852331504	0	0	0	0.000134612167740508	0	0.0000236723836203603	0
k__Bacteria | p__Proteobacteria | c__Gammaproteobacteria | o__ | f__ | g__ | s__ | ASV_651	0.0000475251289119122	0.0000216023313235964	0	0	0	0	0.0000764978784766285	0.0000716468275973109	0	0	0	0
k__Bacteria | p__Proteobacteria | c__ | o__ | f__ | g__ | s__ | ASV_611	0	0.0000691274602355086	0	0	0	0	0	0.000229269848311395	0	0	0	0
k__Bacteria | p__Proteobacteria | c__Gammaproteobacteria | o__Enterobacteriales | f__Enterobacteriaceae | g__Citrobacter | s__ | ASV_574	0	0.0000691274602355086	0	0	0	0	0	0.000229269848311395	0	0	0	0
k__Bacteria | p__Bacteroidetes | c__Bacteroidia | o__ | f__ | g__ | s__ | ASV_580	0.00000594064111398902	0.0000432046626471929	0.0000198021370466301	0	0	0	0.0000205789844779231	0.000128325848676197	0.0000614939619516066	0	0	0
k__Bacteria | p__Proteobacteria | c__ | o__ | f__ | g__ | s__ | ASV_558	0.0000514855563212382	0.0000172818650588772	0	0	0	0	0.000178351198808667	0.0000573174620778488	0	0	0	0
k__Bacteria | p__Bacteroidetes | c__Bacteroidia | o__Bacteroidales | f__Bacteroidaceae | g__Bacteroides | s__ | ASV_537	0.0000316834192746081	0.000036723963250114	0	0	0	0	0.0000739965253581278	0.000121799606915429	0	0	0	0
k__Archaea | p__Euryarchaeota | c__Methanobacteria | o__Methanobacteriales | f__Methanobacteriaceae | g__Methanobrevibacter | s__Methanobrevibacter smithii TS146C | ASV_636	0	0	0	0	0.0000178219233419671	0.0000495053426165752	0	0	0	0	0.0000617369534337694	0.000094757274707929
k__Bacteria | p__ | c__ | o__ | f__ | g__ | s__ | ASV_618	0	0	0	0	0	0.0000673272659585422	0	0	0	0	0	0.000233228490749795
k__Bacteria | p__ | c__ | o__ | f__ | g__ | s__ | ASV_633	0	0	0.0000633668385492162	0	0	0.00000396042740932601	0	0	0.000137566884371	0	0	0.0000137193229852821
k__Bacteria | p__ | c__ | o__ | f__ | g__ | s__ | ASV_658	0	0	0	0.0000673272659585422	0	0	0	0	0	0.000233228490749795	0	0
k__Bacteria | p__Bacteroidetes | c__Bacteroidia | o__Bacteroidales | f__Muribaculaceae | g__ | s__ | ASV_612	0	0	0	0	0.0000475251289119122	0.0000198021370466301	0	0	0	0	0.000126553529634094	0.0000685966149264104
k__Bacteria | p__Fusobacteria | c__Fusobacteriia | o__Fusobacteriales | f__Fusobacteriaceae | g__Fusobacterium | s__ | ASV_572	0.0000673272659585422	0	0	0	0	0	0.000233228490749795	0	0	0	0	0
k__Bacteria | p__ | c__ | o__ | f__ | g__ | s__ | ASV_604	0	0	0.0000653470522538792	0	0	0	0	0	0.000226368829257154	0	0	0
k__Bacteria | p__ | c__ | o__ | f__ | g__ | s__ | ASV_641	0	0	0.0000435647015025862	0	0.0000217823507512931	0	0	0	0.000106188881232705	0	0.0000754562764190514	0
k__Bacteria | p__Actinobacteria | c__Actinobacteria | o__Actinomycetales | f__Actinomycetaceae | g__Actinomyces | s__Actinomyces odontolyticus | ASV_592	0	0	0.00000990106852331504	0.0000356438466839341	0.0000138614959326411	0.00000594064111398902	0	0	0.000027671509941813	0.0000781574616186002	0.0000480176304484873	0.0000205789844779231
k__Bacteria | p__Bacteroidetes | c__Bacteroidia | o__Bacteroidales | f__Tannerellaceae | g__Parabacteroides | s__Parabacteroides merdae | ASV_686	0	0	0	0	0.0000653470522538792	0	0	0	0	0	0.000226368829257154	0
k__Bacteria | p__Bacteroidetes | c__Bacteroidia | o__Flavobacteriales | f__Flavobacteriaceae | g__Flavobacterium | s__ | ASV_713	0	0	0	0	0.0000653470522538792	0	0	0	0	0	0.000142260003917164	0
k__Bacteria | p__Bacteroidetes | c__Bacteroidia | o__Sphingobacteriales | f__Sphingobacteriaceae | g__Sphingobacterium | s__ | ASV_667	0	0	0	0	0.0000653470522538792	0	0	0	0	0	0.000119512835900548	0
k__Bacteria | p__Firmicutes | c__Bacilli | o__Lactobacillales | f__Streptococcaceae | g__Streptococcus | s__Streptococcus sanguinis | ASV_582	0	0	0	0.0000653470522538792	0	0	0	0	0	0.000142260003917164	0	0
k__Bacteria | p__Firmicutes | c__Clostridia | o__Clostridiales | f__Lachnospiraceae | g__ | s__ | ASV_552	0	0	0	0	0.0000178219233419671	0.0000475251289119122	0	0	0	0	0.0000617369534337694	0.000101323915289124
k__Bacteria | p__Firmicutes | c__Clostridia | o__Clostridiales | f__Lachnospiraceae | g__ | s__ | ASV_671	0	0.0000475251289119122	0.0000178219233419671	0	0	0	0	0.000157623020714084	0.0000617369534337694	0	0	0
k__Bacteria | p__Fusobacteria | c__Fusobacteriia | o__Fusobacteriales | f__Fusobacteriaceae | g__Fusobacterium | s__ | ASV_545	0.0000653470522538792	0	0	0	0	0	0.000226368829257154	0	0	0	0	0
k__Bacteria | p__Proteobacteria | c__Gammaproteobacteria | o__Enterobacteriales | f__Enterobacteriaceae | g__Escherichia-Shigella | s__ | ASV_564	0	0	0	0.0000653470522538792	0	0	0	0	0	0.000226368829257154	0	0
k__Bacteria | p__Proteobacteria | c__Gammaproteobacteria | o__Pseudomonadales | f__Moraxellaceae | g__Acinetobacter | s__ | ASV_556	0	0	0	0.0000653470522538792	0	0	0	0	0	0.000152701897360075	0	0
k__Bacteria | p__Proteobacteria | c__Gammaproteobacteria | o__Pseudomonadales | f__Moraxellaceae | g__Acinetobacter | s__ | ASV_630	0	0	0	0	0	0.0000653470522538792	0	0	0	0	0	0.000226368829257154
k__Bacteria | p__Spirochaetes | c__Spirochaetia | o__Spirochaetales | f__Spirochaetaceae | g__Treponema 2 | s__ | ASV_557	0	0	0	0.0000653470522538792	0	0	0	0	0	0.000226368829257154	0	0
k__Bacteria | p__Bacteroidetes | c__Bacteroidia | o__Bacteroidales | f__Prevotellaceae | g__Prevotella | s__Prevotella sp. oral taxon 299 str. F0039 | ASV_528	0	0.00000864093252943858	0.0000257427781606191	0.000011881282227978	0.000011881282227978	0.00000594064111398902	0	0.0000192248612255754	0.0000620134921232076	0.0000277486970092979	0.0000411579689558462	0.0000205789844779231
k__Bacteria | p__ | c__ | o__ | f__ | g__ | s__ | ASV_681	0	0.00000648069939707893	0.0000198021370466301	0.00000594064111398902	0.0000237625644559561	0.00000792085481865203	0	0.0000153665325828212	0.0000415716272787358	0.0000205789844779231	0.0000564147684649193	0.0000274386459705642
k__Bacteria | p__Bacteroidetes | c__Bacteroidia | o__Bacteroidales | f__Rikenellaceae | g__Rikenella | s__Rikenella microfusus DSM 15922 | ASV_596	0	0	0	0	0.0000415844877979232	0.0000217823507512931	0	0	0	0	0.000136740368374098	0.0000754562764190514
k__Bacteria | p__Bacteroidetes | c__Bacteroidia | o__Sphingobacteriales | f__Sphingobacteriaceae | g__ | s__ | ASV_597	0	0	0	0	0.0000633668385492162	0	0	0	0	0	0.000170252320891292	0
k__Bacteria | p__Firmicutes | c__Bacilli | o__Bacillales | f__Family XI | g__Gemella | s__ | ASV_521	0	0	0.0000475251289119122	0.00000396042740932601	0.00000792085481865203	0.00000396042740932601	0	0	0.0000966568548353453	0.00000924956566976597	0.0000274386459705642	0.00000924956566976597
k__Bacteria | p__Fusobacteria | c__Fusobacteriia | o__Fusobacteriales | f__Fusobacteriaceae | g__Cetobacterium | s__ | ASV_600	0	0	0	0	0.0000297032055699451	0.0000336636329792711	0	0	0	0	0.000102894922389616	0.0000862494100770915
k__Bacteria | p__Proteobacteria | c__Gammaproteobacteria | o__Xanthomonadales | f__Xanthomonadaceae | g__Xanthomonas | s__ | ASV_593	0	0	0	0.0000594064111398902	0.00000396042740932601	0	0	0	0	0.0000850758940341499	0.0000137193229852821	0
k__Bacteria | p__Firmicutes | c__Bacilli | o__Bacillales | f__Staphylococcaceae | g__Staphylococcus | s__Staphylococcus sciuri | ASV_598	0	0	0	0	0.0000534657700259012	0.00000990106852331504	0	0	0	0	0.000132933347065859	0.0000342983074632052
k__Bacteria | p__Firmicutes | c__Clostridia | o__Clostridiales | f__Ruminococcaceae | g__UBA1819 | s__ | ASV_640	0.0000237625644559561	0.000036723963250114	0.00000198021370466301	0	0	0	0.0000823159379116925	0.000121799606915429	0.00000685966149264104	0	0	0
k__Bacteria | p__Bacteroidetes | c__Bacteroidia | o__Bacteroidales | f__Muribaculaceae | g__ | s__ | ASV_623	0	0	0	0	0.0000316834192746081	0.0000297032055699451	0	0	0	0	0.000109754583882257	0.0000617369534337694
k__Bacteria | p__Bacteroidetes | c__Bacteroidia | o__Bacteroidales | f__Muribaculaceae | g__ | s__ | ASV_635	0	0	0	0	0.0000613866248445532	0	0	0	0	0	0.000212649506271872	0
k__Bacteria | p__Bacteroidetes | c__Bacteroidia | o__Bacteroidales | f__Muribaculaceae | g__ | s__ | ASV_702	0	0	0	0.0000613866248445532	0	0	0	0	0	0.000106971536888829	0	0
k__Bacteria | p__Bacteroidetes | c__Bacteroidia | o__Bacteroidales | f__Prevotellaceae | g__Alloprevotella | s__ | ASV_586	0	0	0	0	0	0.0000613866248445532	0	0	0	0	0	0.000212649506271872
k__Bacteria | p__Tenericutes | c__Mollicutes | o__Anaeroplasmatales | f__Anaeroplasmataceae | g__Anaeroplasma | s__ | ASV_645	0.0000415844877979231	0	0.00000792085481865203	0.00000792085481865203	0	0.00000396042740932601	0.0000923799647740867	0	0.0000184991313395319	0.0000274386459705642	0	0.0000137193229852821
k__Bacteria | p__Firmicutes | c__Clostridia | o__Clostridiales | f__Ruminococcaceae | g__Anaerofilum | s__ | ASV_655	0	0.0000194420981912368	0.0000316834192746081	0	0.00000990106852331504	0	0	0.0000644821448375798	0.0000739965253581278	0	0.0000342983074632052	0
k__Bacteria | p__Firmicutes | c__Bacilli | o__Lactobacillales | f__Lactobacillaceae | g__Lactobacillus | s__Lactobacillus saerimneri | ASV_625	0.0000455449152072492	0.0000151216319265175	0	0	0	0	0.000157772214330744	0.0000501527793181177	0	0	0	0
k__Bacteria | p__Actinobacteria | c__Coriobacteriia | o__Coriobacteriales | f__Eggerthellaceae | g__Adlercreutzia | s__ | ASV_621	0.0000158417096373041	0.0000129613987941579	0	0	0.0000316834192746081	0	0.0000548772919411283	0.0000429880965583866	0	0	0.0000767212304219422	0
k__Bacteria | p__Firmicutes | c__Clostridia | o__Clostridiales | f__Ruminococcaceae | g__Faecalibacterium | s__ | ASV_701	0	0.00006048652770607	0	0	0	0	0	0.000200611117272471	0	0	0	0
k__Archaea | p__Euryarchaeota | c__Thermoplasmata | o__Marine Group II | f__ | g__ | s__ | ASV_590	0.0000594064111398902	0	0	0	0	0	0.000103578617102884	0	0	0	0	0
k__Bacteria | p__Bacteroidetes | c__Bacteroidia | o__Bacteroidales | f__Marinifilaceae | g__Odoribacter | s__ | ASV_567	0.0000594064111398902	0	0	0	0	0	0.000205789844779231	0	0	0	0	0
k__Bacteria | p__Epsilonbacteraeota | c__Campylobacteria | o__Campylobacterales | f__Helicobacteraceae | g__Helicobacter | s__ | ASV_619	0.0000594064111398902	0	0	0	0	0	0.000147703718962066	0	0	0	0	0
k__Bacteria | p__Firmicutes | c__Clostridia | o__Clostridiales | f__Lachnospiraceae | g__ | s__ | ASV_616	0	0	0.0000594064111398902	0	0	0	0	0	0.000160687079632859	0	0	0
k__Bacteria | p__Firmicutes | c__Clostridia | o__Clostridiales | f__Peptostreptococcaceae | g__Peptoclostridium | s__ | ASV_697	0	0	0	0	0.0000594064111398902	0	0	0	0	0	0.000205789844779231	0
k__Bacteria | p__Firmicutes | c__Clostridia | o__Clostridiales | f__Ruminococcaceae | g__Ruminiclostridium 9 | s__ | ASV_544	0.0000554459837305642	0	0	0.00000396042740932601	0	0	0.000192070521793949	0	0	0.0000137193229852821	0	0
k__Bacteria | p__Tenericutes | c__Mollicutes | o__Mollicutes RF39 | f__ | g__ | s__ | ASV_666	0	0	0	0.0000594064111398902	0	0	0	0	0	0.00010107028806959	0	0
k__Bacteria | p__Bacteroidetes | c__Bacteroidia | o__Bacteroidales | f__Marinifilaceae | g__Odoribacter | s__ | ASV_525	0	0.0000216023313235964	0.0000277229918652821	0.00000990106852331504	0	0	0	0.0000443979152148767	0.0000427886147555317	0.000027671509941813	0	0
k__Bacteria | p__Epsilonbacteraeota | c__Campylobacteria | o__Campylobacterales | f__Campylobacteraceae | g__Campylobacter | s__Campylobacter jejuni | ASV_631	0.0000514855563212382	0.00000216023313235964	0	0	0.00000396042740932601	0	0.000113660565839592	0.00000716468275973109	0	0	0.0000137193229852821	0
k__Bacteria | p__Firmicutes | c__Clostridia | o__Clostridiales | f__Lachnospiraceae | g__ | s__ | ASV_628	0	0	0.00000594064111398902	0	0.0000396042740932601	0.000011881282227978	0	0	0.0000205789844779231	0	0.000137193229852821	0.0000411579689558462
k__Bacteria | p__Proteobacteria | c__Alphaproteobacteria | o__Rhizobiales | f__Beijerinckiaceae | g__Methylobacterium | s__ | ASV_614	0	0	0	0	0	0.0000574261974352272	0	0	0	0	0	0.0000787843667329006
k__Bacteria | p__ | c__ | o__ | f__ | g__ | s__ | ASV_672	0	0	0.0000574261974352272	0	0	0	0	0	0.00019893018328659	0	0	0
k__Bacteria | p__Proteobacteria | c__Gammaproteobacteria | o__Enterobacteriales | f__Enterobacteriaceae | g__Escherichia-Shigella | s__ | ASV_579	0.0000138614959326411	0	0.0000257427781606191	0.0000178219233419671	0	0	0.0000480176304484873	0	0.0000891755994043335	0.0000617369534337694	0	0
k__Bacteria | p__Firmicutes | c__Clostridia | o__Clostridiales | f__Lachnospiraceae | g__ | s__ | ASV_620	0.000011881282227978	0.0000453648957795525	0	0	0	0	0.0000411579689558462	0.000122304303581138	0	0	0	0
k__Bacteria | p__Proteobacteria | c__Alphaproteobacteria | o__Reyranellales | f__Reyranellaceae | g__ | s__ | ASV_637	0	0.00000648069939707893	0.00000396042740932601	0.0000316834192746081	0.00000594064111398902	0.00000792085481865203	0	0.0000214940482791933	0.0000137193229852821	0.0000593703963374653	0.0000205789844779231	0.0000274386459705642
k__Bacteria | p__Actinobacteria | c__Actinobacteria | o__Bifidobacteriales | f__Bifidobacteriaceae | g__Bifidobacterium | s__ | ASV_643	0.0000554459837305642	0	0	0	0	0	0.000192070521793949	0	0	0	0	0
k__Bacteria | p__Firmicutes | c__Clostridia | o__Clostridiales | f__Peptococcaceae | g__Peptococcus | s__ | ASV_601	0	0	0	0	0.0000554459837305642	0	0	0	0	0	0.000192070521793949	0
k__Bacteria | p__Proteobacteria | c__Alphaproteobacteria | o__Caulobacterales | f__Caulobacteraceae | g__Caulobacter | s__ | ASV_712	0	0	0	0.0000554459837305642	0	0	0	0	0	0.000192070521793949	0	0
k__Archaea | p__Euryarchaeota | c__Methanomicrobia | o__ | f__ | g__ | s__ | ASV_650	0.0000554459837305642	0	0	0	0	0	0.0000799967123570252	0	0	0	0	0
k__Bacteria | p__Proteobacteria | c__ | o__ | f__ | g__ | s__ | ASV_588	0.000011881282227978	0	0	0.0000435647015025862	0	0	0.0000343606114336536	0	0	0.000150912552838103	0	0
k__Bacteria | p__Firmicutes | c__Erysipelotrichia | o__Erysipelotrichales | f__Erysipelotrichaceae | g__Holdemania | s__ | ASV_571	0.000011881282227978	0.0000432046626471929	0	0	0	0	0.0000237625644559561	0.0000967099484151994	0	0	0	0
k__Bacteria | p__Firmicutes | c__Clostridia | o__Clostridiales | f__Clostridiaceae 1 | g__Clostridium sensu stricto 1 | s__Clostridium sp. ND2 | ASV_632	0	0.0000540058283089911	0	0	0	0	0	0.000179117068993277	0	0	0	0
k__Bacteria | p__Firmicutes | c__Clostridia | o__Clostridiales | f__Lachnospiraceae | g__Roseburia | s__ | ASV_675	0.0000534657700259012	0	0	0	0	0	0.000185210860301308	0	0	0	0	0
k__Bacteria | p__Firmicutes | c__Clostridia | o__Clostridiales | f__Ruminococcaceae | g__Ruminococcaceae UCG-004 | s__ | ASV_756	0	0	0.00000792085481865203	0.0000455449152072492	0	0	0	0	0.0000274386459705642	0.00013686544534365	0	0
k__Bacteria | p__Bacteroidetes | c__Bacteroidia | o__Bacteroidales | f__Bacteroidaceae | g__Bacteroides | s__Bacteroides stercoris ATCC 43183 | ASV_654	0	0.0000151216319265175	0.0000376240603885971	0	0	0	0	0.0000501527793181177	0.00013033356836018	0	0	0
k__Bacteria | p__Firmicutes | c__Negativicutes | o__Selenomonadales | f__Acidaminococcaceae | g__Phascolarctobacterium | s__ | ASV_776	0	0.0000518455951766315	0	0	0	0	0	0.000171952386233546	0	0	0	0
k__Bacteria | p__Proteobacteria | c__ | o__ | f__ | g__ | s__ | ASV_608	0.00000594064111398902	0.00000432046626471929	0.00000792085481865203	0.0000297032055699451	0.00000396042740932601	0	0.0000205789844779231	0.0000143293655194622	0.0000184991313395319	0.0000752291689771765	0.0000137193229852821	0
k__Bacteria | p__Actinobacteria | c__Actinobacteria | o__Micrococcales | f__Micrococcaceae | g__Rothia | s__ | ASV_605	0	0	0	0.0000356438466839341	0	0.0000158417096373041	0	0	0	0.0000891995810100929	0	0.0000383606152109711
k__Bacteria | p__Bacteroidetes | c__Bacteroidia | o__Bacteroidales | f__Muribaculaceae | g__ | s__ | ASV_830	0	0	0	0	0.0000514855563212382	0	0	0	0	0	0.000178351198808667	0
k__Bacteria | p__Deinococcus-Thermus | c__Deinococci | o__Deinococcales | f__Trueperaceae | g__Truepera | s__ | ASV_647	0	0	0	0.0000514855563212382	0	0	0	0	0	0.00013473922031031	0	0
k__Bacteria | p__Firmicutes | c__Clostridia | o__Clostridiales | f__Lachnospiraceae | g__Lachnoclostridium | s__ | ASV_783	0	0	0	0.0000514855563212382	0	0	0	0	0	0.000178351198808667	0	0
k__Bacteria | p__Actinobacteria | c__Coriobacteriia | o__Coriobacteriales | f__Eggerthellaceae | g__ | s__ | ASV_644	0.0000297032055699451	0.0000172818650588772	0	0	0	0.00000396042740932601	0.000095655893912673	0.0000573174620778488	0	0	0	0.0000137193229852821
k__Bacteria | p__Firmicutes | c__Clostridia | o__Clostridiales | f__Ruminococcaceae | g__Pseudoflavonifractor | s__ | ASV_689	0.0000217823507512931	0.0000280830307206754	0	0	0	0	0.0000754562764190514	0.000055032972514736	0	0	0	0
k__Bacteria | p__Proteobacteria | c__Gammaproteobacteria | o__Pseudomonadales | f__Moraxellaceae | g__Psychrobacter | s__Psychrobacter maritimus | ASV_679	0	0.0000496853620442718	0	0	0	0	0	0.000110670579743464	0	0	0	0
k__Bacteria | p__Bacteroidetes | c__Bacteroidia | o__Bacteroidales | f__Muribaculaceae | g__ | s__ | ASV_721	0.00000396042740932601	0	0.00000396042740932601	0	0.0000415844877979231	0	0.0000137193229852821	0	0.0000137193229852821	0	0.000144052891345462	0
k__Bacteria | p__Firmicutes | c__Clostridia | o__Clostridiales | f__Clostridiaceae 1 | g__Clostridium sensu stricto 1 | s__ | ASV_728	0	0	0.00000990106852331504	0.0000396042740932601	0	0	0	0	0.0000342983074632052	0.000110686039767252	0	0
k__Bacteria | p__Firmicutes | c__Clostridia | o__Clostridiales | f__Ruminococcaceae | g__GCA-900066225 | s__ | ASV_670	0.000011881282227978	0.000036723963250114	0	0	0	0	0.0000411579689558462	0.0000804871672740792	0	0	0	0
k__Bacteria | p__Firmicutes | c__Clostridia | o__Clostridiales | f__Lachnospiraceae | g__Anaerostipes | s__ | ASV_677	0.0000435647015025862	0.00000216023313235964	0	0	0.00000198021370466301	0	0.0000916594156144832	0.00000716468275973109	0	0	0.00000685966149264104	0
k__Bacteria | p__Firmicutes | c__Clostridia | o__Clostridiales | f__Lachnospiraceae | g__ | s__ | ASV_653	0.0000217823507512931	0.0000259227975883157	0	0	0	0	0.0000754562764190514	0.0000859761931167731	0	0	0	0
k__Bacteria | p__Bacteroidetes | c__Bacteroidia | o__Bacteroidales | f__Barnesiellaceae | g__Barnesiella | s__ | ASV_747	0	0	0	0	0.0000138614959326411	0.0000336636329792711	0	0	0	0	0.0000480176304484873	0.0000530944406163524
k__Bacteria | p__Firmicutes | c__Bacilli | o__Lactobacillales | f__Leuconostocaceae | g__Weissella | s__ | ASV_753	0.0000475251289119122	0	0	0	0	0	0.000164631875823385	0	0	0	0	0
k__Bacteria | p__Firmicutes | c__Clostridia | o__Clostridiales | f__Lachnospiraceae | g__[Eubacterium] hallii group | s__ | ASV_748	0	0	0	0	0.000011881282227978	0.0000356438466839341	0	0	0	0	0.0000411579689558462	0.0000925881061527191
k__Bacteria | p__Proteobacteria | c__Alphaproteobacteria | o__Sphingomonadales | f__Sphingomonadaceae | g__Sphingobium | s__ | ASV_606	0	0	0	0.0000475251289119122	0	0	0	0	0	0.000157297016185741	0	0
k__Bacteria | p__Proteobacteria | c__Gammaproteobacteria | o__Betaproteobacteriales | f__Neisseriaceae | g__Neisseria | s__ | ASV_634	0	0	0.0000198021370466301	0.0000277229918652821	0	0	0	0	0.0000685966149264104	0.0000960352608969746	0	0
k__Bacteria | p__Patescibacteria | c__Saccharimonadia | o__Saccharimonadales | f__Saccharimonadaceae | g__Candidatus Saccharimonas | s__ | ASV_682	0	0.0000129613987941579	0	0	0.0000336636329792711	0	0	0.0000429880965583866	0	0	0.000116614245374898	0
k__Bacteria | p__Bacteroidetes | c__Bacteroidia | o__Bacteroidales | f__ | g__ | s__ | ASV_751	0.0000158417096373041	0.0000237625644559561	0.00000594064111398902	0	0	0	0.0000421845098780312	0.0000531347094432381	0.0000205789844779231	0	0	0
k__Bacteria | p__Firmicutes | c__Clostridia | o__Clostridiales | f__Ruminococcaceae | g__ | s__ | ASV_768	0.0000455449152072492	0	0	0	0	0	0.000120084158360369	0	0	0	0	0
k__Bacteria | p__Firmicutes | c__Clostridia | o__Clostridiales | f__Ruminococcaceae | g__Ruminococcaceae UCG-004 | s__ | ASV_678	0.0000455449152072492	0	0	0	0	0	0.000157772214330744	0	0	0	0	0
k__Bacteria | p__Proteobacteria | c__Alphaproteobacteria | o__Rhizobiales | f__Xanthobacteraceae | g__Bradyrhizobium | s__ | ASV_661	0.00000594064111398902	0	0	0.0000297032055699451	0.00000990106852331504	0	0.0000205789844779231	0	0	0.0000738518594810328	0.0000342983074632052	0
k__Bacteria | p__Spirochaetes | c__Brachyspirae | o__Brachyspirales | f__Brachyspiraceae | g__Brachyspira | s__Brachyspira innocens | ASV_609	0.0000455449152072492	0	0	0	0	0	0.0000897493893417518	0	0	0	0	0
k__Bacteria | p__Firmicutes | c__Bacilli | o__Bacillales | f__Staphylococcaceae | g__Staphylococcus | s__ | ASV_719	0.00000792085481865203	0	0	0	0.0000376240603885971	0	0.0000274386459705642	0	0	0	0.00013033356836018	0
k__Bacteria | p__Proteobacteria | c__Gammaproteobacteria | o__Xanthomonadales | f__Rhodanobacteraceae | g__Rhodanobacter | s__ | ASV_683	0	0	0	0.0000277229918652821	0.0000178219233419671	0	0	0	0	0.0000655349841457334	0.0000487251106304639	0
k__Bacteria | p__Firmicutes | c__Clostridia | o__Clostridiales | f__Lachnospiraceae | g__ | s__ | ASV_722	0	0.0000345637301177543	0.00000990106852331504	0	0	0	0	0.0000613825597551369	0.0000342983074632052	0	0	0
k__Bacteria | p__ | c__ | o__ | f__ | g__ | s__ | ASV_795	0	0	0.0000237625644559561	0	0.0000158417096373041	0.00000396042740932601	0	0	0.0000823159379116925	0	0.0000548772919411283	0.0000137193229852821
k__Bacteria | p__Epsilonbacteraeota | c__Campylobacteria | o__Campylobacterales | f__Helicobacteraceae | g__Helicobacter | s__ | ASV_665	0	0	0	0.0000435647015025862	0	0	0	0	0	0.000150912552838103	0	0
k__Bacteria | p__Firmicutes | c__Clostridia | o__Clostridiales | f__Lachnospiraceae | g__Tyzzerella | s__ | ASV_726	0	0	0.0000396042740932601	0	0.00000396042740932601	0	0	0	0.000137193229852821	0	0.0000137193229852821	0
k__Bacteria | p__Firmicutes | c__Erysipelotrichia | o__Erysipelotrichales | f__Erysipelotrichaceae | g__Dubosiella | s__ | ASV_648	0	0	0	0.00000396042740932601	0.0000277229918652821	0.000011881282227978	0	0	0	0.0000137193229852821	0.0000960352608969746	0.0000277486970092979
k__Bacteria | p__Proteobacteria | c__Gammaproteobacteria | o__Betaproteobacteriales | f__ | g__ | s__ | ASV_657	0	0	0	0.0000435647015025862	0	0	0	0	0	0.000051499402107779	0	0
k__Bacteria | p__Proteobacteria | c__Gammaproteobacteria | o__Betaproteobacteriales | f__Burkholderiaceae | g__Aquabacterium | s__ | ASV_684	0	0	0	0.0000435647015025862	0	0	0	0	0	0.0000803169139532902	0	0
k__Bacteria | p__Bacteroidetes | c__Bacteroidia | o__Bacteroidales | f__Muribaculaceae | g__ | s__ | ASV_673	0	0	0	0	0.0000257427781606191	0.0000178219233419671	0	0	0	0	0.0000819774556325095	0.0000617369534337694
k__Bacteria | p__Firmicutes | c__Bacilli | o__Lactobacillales | f__Aerococcaceae | g__Abiotrophia | s__ | ASV_706	0.0000376240603885971	0	0	0	0	0.00000594064111398902	0.00013033356836018	0	0	0	0	0.0000205789844779231
k__Bacteria | p__Firmicutes | c__Clostridia | o__Clostridiales | f__Lachnospiraceae | g__Lachnospiraceae NK4A136 group | s__Trichinella pseudospiralis | ASV_773	0	0.00000648069939707893	0.000011881282227978	0.0000237625644559561	0	0	0	0.0000214940482791933	0.0000411579689558462	0.0000823159379116925	0	0
k__Bacteria | p__ | c__ | o__ | f__ | g__ | s__ | ASV_826	0	0	0.00000792085481865203	0.0000158417096373041	0.00000792085481865203	0.00000990106852331504	0	0	0.0000274386459705642	0.0000421845098780312	0.0000274386459705642	0.0000342983074632052
k__Bacteria | p__Bacteroidetes | c__Bacteroidia | o__Bacteroidales | f__Bacteroidaceae | g__Bacteroides | s__ | ASV_730	0	0	0	0.0000415844877979232	0	0	0	0	0	0.0000872357132647227	0	0
k__Bacteria | p__Chloroflexi | c__JG30-KF-CM66 | o__ | f__ | g__ | s__ | ASV_727	0	0	0.0000297032055699451	0	0.000011881282227978	0	0	0	0.0000745436952860629	0	0.0000295407437924131	0
k__Bacteria | p__ | c__ | o__ | f__ | g__ | s__ | ASV_692	0	0	0.0000158417096373041	0.0000257427781606191	0	0	0	0	0.0000383606152109711	0.0000385275222292595	0	0
k__Bacteria | p__ | c__ | o__ | f__ | g__ | s__ | ASV_696	0	0	0	0.0000415844877979231	0	0	0	0	0	0.000144052891345462	0	0
k__Bacteria | p__ | c__ | o__ | f__ | g__ | s__ | ASV_718	0.0000415844877979231	0	0	0	0	0	0.000144052891345462	0	0	0	0	0
k__Bacteria | p__Bacteroidetes | c__Bacteroidia | o__Bacteroidales | f__ | g__ | s__ | ASV_646	0	0	0	0.0000415844877979231	0	0	0	0	0	0.0000772491031616685	0	0
k__Bacteria | p__Bacteroidetes | c__Bacteroidia | o__Bacteroidales | f__Muribaculaceae | g__ | s__ | ASV_829	0	0	0	0	0.0000415844877979231	0	0	0	0	0	0.000123317906922912	0
k__Bacteria | p__Bacteroidetes | c__Bacteroidia | o__Flavobacteriales | f__Flavobacteriaceae | g__ | s__ | ASV_733	0	0	0	0	0.0000415844877979231	0	0	0	0	0	0.000144052891345462	0
k__Bacteria | p__Bacteroidetes | c__Bacteroidia | o__Flavobacteriales | f__Flavobacteriaceae | g__Myroides | s__Myroides phaeus | ASV_735	0.0000415844877979231	0	0	0	0	0	0.000144052891345462	0	0	0	0	0
k__Bacteria | p__Firmicutes | c__Clostridia | o__Clostridiales | f__Lachnospiraceae | g__Acetitomaculum | s__ | ASV_717	0.0000415844877979231	0	0	0	0	0	0.000144052891345462	0	0	0	0	0
k__Bacteria | p__Firmicutes | c__Clostridia | o__Clostridiales | f__Lachnospiraceae | g__Blautia | s__ | ASV_750	0	0	0	0	0	0.0000415844877979231	0	0	0	0	0	0.000144052891345462
k__Bacteria | p__Proteobacteria | c__Deltaproteobacteria | o__Desulfovibrionales | f__Desulfovibrionaceae | g__ | s__ | ASV_759	0	0	0	0.0000415844877979231	0	0	0	0	0	0.0000983024762186001	0	0
k__Bacteria | p__Proteobacteria | c__Gammaproteobacteria | o__Betaproteobacteriales | f__Burkholderiaceae | g__Acidovorax | s__ | ASV_757	0	0	0.0000415844877979231	0	0	0	0	0	0.000144052891345462	0	0	0
k__Bacteria | p__Firmicutes | c__Bacilli | o__Lactobacillales | f__Lactobacillaceae | g__Lactobacillus | s__Lactobacillus murinus | ASV_772	0	0.0000410444295148332	0	0	0	0	0	0.000136128972434891	0	0	0	0
k__Bacteria | p__Firmicutes | c__Clostridia | o__Clostridiales | f__Ruminococcaceae | g__ | s__ | ASV_920	0	0.0000410444295148332	0	0	0	0	0	0.000136128972434891	0	0	0	0
k__Bacteria | p__Firmicutes | c__Clostridia | o__Clostridiales | f__Ruminococcaceae | g__Ruminococcus 1 | s__ | ASV_816	0	0.0000410444295148332	0	0	0	0	0	0.000121208138107223	0	0	0	0
k__Bacteria | p__Proteobacteria | c__Gammaproteobacteria | o__Pseudomonadales | f__Pseudomonadaceae | g__Pseudomonas | s__Pseudomonas fragi | ASV_700	0	0.0000410444295148332	0	0	0	0	0	0.000103081834300961	0	0	0	0
k__Bacteria | p__Bacteroidetes | c__Bacteroidia | o__Bacteroidales | f__ | g__ | s__ | ASV_687	0.000011881282227978	0.0000108011656617982	0	0.0000178219233419671	0	0	0.0000189559688049204	0.0000358234137986555	0	0.0000617369534337694	0	0
k__Bacteria | p__Firmicutes | c__Clostridia | o__Clostridiales | f__Lachnospiraceae | g__GCA-900066575 | s__ | ASV_662	0.00000594064111398902	0.0000345637301177543	0	0	0	0	0.0000205789844779231	0.0000878660055354585	0	0	0	0
k__Bacteria | p__ | c__ | o__ | f__ | g__ | s__ | ASV_699	0	0.00000648069939707893	0.00000594064111398902	0.0000217823507512931	0.00000594064111398902	0	0	0.0000214940482791933	0.0000205789844779231	0.0000446956011213851	0.0000205789844779231	0
k__Bacteria | p__Firmicutes | c__Clostridia | o__Clostridiales | f__Ruminococcaceae | g__Candidatus Soleaferrea | s__Bittarella massiliensis | ASV_716	0.0000257427781606191	0.00000432046626471929	0	0	0	0.00000990106852331504	0.0000628358063798843	0.0000143293655194622	0	0	0	0.0000342983074632052
k__Bacteria | p__ | c__ | o__ | f__ | g__ | s__ | ASV_752	0.0000396042740932601	0	0	0	0	0	0.000137193229852821	0	0	0	0	0
k__Bacteria | p__ | c__ | o__ | f__ | g__ | s__ | ASV_805	0	0	0	0	0.0000396042740932601	0	0	0	0	0	0.000137193229852821	0
k__Bacteria | p__ | c__ | o__ | f__ | g__ | s__ | ASV_823	0	0	0.0000396042740932601	0	0	0	0	0	0.000137193229852821	0	0	0
k__Bacteria | p__Bacteroidetes | c__Bacteroidia | o__Bacteroidales | f__ | g__ | s__ | ASV_848	0.0000396042740932601	0	0	0	0	0	0.0000799967123570252	0	0	0	0	0
k__Bacteria | p__Bacteroidetes | c__Bacteroidia | o__Bacteroidales | f__Muribaculaceae | g__ | s__ | ASV_732	0	0	0	0	0.0000396042740932601	0	0	0	0	0	0.000137193229852821	0
k__Bacteria | p__Firmicutes | c__Clostridia | o__Clostridiales | f__Ruminococcaceae | g__Ruminococcaceae UCG-014 | s__ | ASV_711	0	0	0	0.000011881282227978	0.0000277229918652821	0	0	0	0	0.0000411579689558462	0.0000960352608969746	0
k__Bacteria | p__Firmicutes | c__Negativicutes | o__Selenomonadales | f__Acidaminococcaceae | g__Phascolarctobacterium | s__ | ASV_791	0.0000396042740932601	0	0	0	0	0	0.000137193229852821	0	0	0	0	0
k__Bacteria | p__Fusobacteria | c__Fusobacteriia | o__Fusobacteriales | f__Fusobacteriaceae | g__Fusobacterium | s__ | ASV_914	0.0000396042740932601	0	0	0	0	0	0.000137193229852821	0	0	0	0	0
k__Bacteria | p__Proteobacteria | c__ | o__ | f__ | g__ | s__ | ASV_964	0	0	0	0.0000297032055699451	0.00000990106852331504	0	0	0	0	0.0000673060838702538	0.0000342983074632052	0
k__Bacteria | p__Proteobacteria | c__Gammaproteobacteria | o__Betaproteobacteriales | f__Burkholderiaceae | g__ | s__ | ASV_787	0	0	0	0	0	0.0000396042740932601	0	0	0	0	0	0.000137193229852821
k__Bacteria | p__ | c__ | o__ | f__ | g__ | s__ | ASV_743	0	0	0.0000178219233419671	0.0000217823507512931	0	0	0	0	0.0000617369534337694	0.0000423363442376832	0	0
k__Bacteria | p__Bacteroidetes | c__Bacteroidia | o__Bacteroidales | f__Muribaculaceae | g__ | s__ | ASV_731	0	0	0	0	0.0000356438466839341	0.00000396042740932601	0	0	0	0	0.0000886222313772394	0.0000137193229852821
k__Bacteria | p__Bacteroidetes | c__Bacteroidia | o__Flavobacteriales | f__Flavobacteriaceae | g__Flavobacterium | s__ | ASV_638	0	0	0	0	0.0000396042740932601	0	0	0	0	0	0.0000930489756312583	0
k__Bacteria | p__Epsilonbacteraeota | c__Campylobacteria | o__Campylobacterales | f__Helicobacteraceae | g__Helicobacter | s__Helicobacter bilis | ASV_812	0.0000178219233419671	0	0	0.0000138614959326411	0	0.00000792085481865203	0.0000617369534337694	0	0	0.0000480176304484873	0	0.0000274386459705642
k__Bacteria | p__Patescibacteria | c__Saccharimonadia | o__Saccharimonadales | f__Saccharimonadaceae | g__Candidatus Saccharimonas | s__ | ASV_690	0.00000396042740932601	0	0.000011881282227978	0	0.0000237625644559561	0	0.0000137193229852821	0	0.0000411579689558462	0	0.0000632767648170469	0
k__Bacteria | p__Proteobacteria | c__Gammaproteobacteria | o__Pasteurellales | f__Pasteurellaceae | g__Haemophilus | s__Haemophilus haemolyticus | ASV_663	0.00000594064111398902	0	0	0.0000336636329792711	0	0	0.0000205789844779231	0	0	0.000116614245374898	0	0
k__Bacteria | p__Proteobacteria | c__Gammaproteobacteria | o__Xanthomonadales | f__Rhodanobacteraceae | g__Rhodanobacter | s__ | ASV_664	0	0	0.0000396042740932601	0	0	0	0	0	0.0000732995252848262	0	0	0
k__Bacteria | p__Synergistetes | c__Synergistia | o__Synergistales | f__Synergistaceae | g__Acetomicrobium | s__ | ASV_843	0	0	0	0.0000237625644559561	0	0.0000158417096373041	0	0	0	0.0000464324511521705	0	0.0000548772919411283
k__Bacteria | p__Bacteroidetes | c__Bacteroidia | o__Bacteroidales | f__Bacteroidaceae | g__Bacteroides | s__ | ASV_853	0	0.0000388841963824736	0	0	0	0	0	0.00012896428967516	0	0	0	0
k__Bacteria | p__Firmicutes | c__Clostridia | o__Clostridiales | f__Ruminococcaceae | g__Ruminococcaceae UCG-014 | s__ | ASV_723	0	0.0000388841963824736	0	0	0	0	0	0.00012896428967516	0	0	0	0
k__Bacteria | p__Firmicutes | c__Clostridia | o__Clostridiales | f__Ruminococcaceae | g__Ruminococcaceae UCG-014 | s__ | ASV_775	0	0.0000388841963824736	0	0	0	0	0	0.00012896428967516	0	0	0	0
k__Bacteria | p__Firmicutes | c__Negativicutes | o__Selenomonadales | f__Acidaminococcaceae | g__Phascolarctobacterium | s__ | ASV_740	0	0.0000388841963824736	0	0	0	0	0	0.00012896428967516	0	0	0	0
k__Bacteria | p__Firmicutes | c__Clostridia | o__Clostridiales | f__Ruminococcaceae | g__Phocea | s__ | ASV_736	0.0000257427781606191	0.0000129613987941579	0	0	0	0	0.0000586089734847355	0.0000429880965583866	0	0	0	0
k__Bacteria | p__Proteobacteria | c__Gammaproteobacteria | o__Pasteurellales | f__Pasteurellaceae | g__Haemophilus | s__ | ASV_703	0	0	0	0	0	0.0000376240603885971	0	0	0	0	0	0.0000690627354524255
k__Bacteria | p__ | c__ | o__ | f__ | g__ | s__ | ASV_763	0	0	0	0	0	0.0000376240603885971	0	0	0	0	0	0.00013033356836018
k__Bacteria | p__ | c__ | o__ | f__ | g__ | s__ | ASV_923	0	0	0.00000594064111398902	0.0000178219233419671	0	0.0000138614959326411	0	0	0.0000205789844779231	0.0000487251106304639	0	0.0000480176304484873
k__Bacteria | p__Actinobacteria | c__Actinobacteria | o__Bifidobacteriales | f__Bifidobacteriaceae | g__Bifidobacterium | s__ | ASV_863	0	0	0	0	0.0000376240603885971	0	0	0	0	0	0.00013033356836018	0
k__Bacteria | p__Actinobacteria | c__Actinobacteria | o__Corynebacteriales | f__Corynebacteriaceae | g__ | s__ | ASV_737	0.0000158417096373041	0	0.0000217823507512931	0	0	0	0.0000548772919411283	0	0.0000754562764190514	0	0	0
k__Bacteria | p__Bacteroidetes | c__Bacteroidia | o__ | f__ | g__ | s__ | ASV_794	0	0	0.0000376240603885971	0	0	0	0	0	0.00013033356836018	0	0	0
k__Bacteria | p__Bacteroidetes | c__Bacteroidia | o__Bacteroidales | f__Bacteroidaceae | g__Bacteroides | s__Bacteroides stercorirosoris | ASV_762	0	0	0	0	0.0000198021370466301	0.0000178219233419671	0	0	0	0	0.0000685966149264104	0.0000617369534337694
k__Bacteria | p__Bacteroidetes | c__Bacteroidia | o__Bacteroidales | f__Muribaculaceae | g__Muribaculum | s__ | ASV_831	0	0	0	0	0.0000376240603885971	0	0	0	0	0	0.0000880167984701319	0
k__Bacteria | p__Firmicutes | c__Bacilli | o__Lactobacillales | f__Enterococcaceae | g__Enterococcus | s__ | ASV_902	0	0	0	0	0.0000376240603885971	0	0	0	0	0	0.00013033356836018	0
k__Bacteria | p__Firmicutes | c__Bacilli | o__Lactobacillales | f__Lactobacillaceae | g__Lactobacillus | s__ | ASV_771	0.0000376240603885971	0	0	0	0	0	0.00013033356836018	0	0	0	0	0
k__Bacteria | p__Firmicutes | c__Clostridia | o__Clostridiales | f__Lachnospiraceae | g__ | s__ | ASV_802	0	0	0	0.0000376240603885971	0	0	0	0	0	0.00013033356836018	0	0
k__Bacteria | p__Firmicutes | c__Clostridia | o__Clostridiales | f__Lachnospiraceae | g__Agathobacter | s__ | ASV_937	0	0	0	0	0	0.0000376240603885971	0	0	0	0	0	0.000104052475010386
k__Bacteria | p__Firmicutes | c__Clostridia | o__Clostridiales | f__Ruminococcaceae | g__ | s__ | ASV_705	0.00000990106852331504	0.0000237625644559561	0	0	0.00000396042740932601	0	0.0000342983074632052	0.0000552192098406589	0	0	0.0000137193229852821	0
k__Bacteria | p__Firmicutes | c__Clostridia | o__Clostridiales | f__Ruminococcaceae | g__ | s__ | ASV_754	0.0000237625644559561	0	0	0	0	0.0000138614959326411	0.0000823159379116925	0	0	0	0	0.0000480176304484873
k__Bacteria | p__Proteobacteria | c__ | o__ | f__ | g__ | s__ | ASV_784	0	0	0	0	0.0000376240603885971	0	0	0	0	0	0.00013033356836018	0
k__Bacteria | p__Proteobacteria | c__Alphaproteobacteria | o__Rhizobiales | f__Rhizobiaceae | g__Mesorhizobium | s__ | ASV_695	0	0	0.00000396042740932601	0	0.0000297032055699451	0.00000396042740932601	0	0	0.0000137193229852821	0	0.0000574293011345909	0.0000137193229852821
k__Bacteria | p__Proteobacteria | c__Gammaproteobacteria | o__Salinisphaerales | f__Solimonadaceae | g__Nevskia | s__ | ASV_744	0	0	0	0.0000336636329792711	0	0.00000396042740932601	0	0	0	0.000066795698618146	0	0.0000137193229852821
k__Bacteria | p__Actinobacteria | c__Coriobacteriia | o__Coriobacteriales | f__Eggerthellaceae | g__Parvibacter | s__ | ASV_676	0.0000237625644559561	0.0000129613987941579	0	0	0	0	0.0000564147684649193	0.0000429880965583866	0	0	0	0
k__Bacteria | p__Bacteroidetes | c__Bacteroidia | o__Bacteroidales | f__Prevotellaceae | g__Paraprevotella | s__ | ASV_1377	0	0.000036723963250114	0	0	0	0	0	0.000121799606915429	0	0	0	0
k__Bacteria | p__Firmicutes | c__Clostridia | o__Clostridiales | f__Lachnospiraceae | g__Lachnospiraceae NK4A136 group | s__ | ASV_741	0	0.0000108011656617982	0.0000257427781606191	0	0	0	0	0.0000358234137986555	0.0000891755994043335	0	0	0
k__Bacteria | p__Bacteroidetes | c__Bacteroidia | o__Bacteroidales | f__ | g__ | s__ | ASV_742	0	0.00000864093252943858	0.0000277229918652821	0	0	0	0	0.0000286587310389244	0.0000960352608969746	0	0	0
k__Bacteria | p__Firmicutes | c__Erysipelotrichia | o__Erysipelotrichales | f__Erysipelotrichaceae | g__Faecalitalea | s__[Eubacterium] dolichum | ASV_688	0.0000158417096373041	0.00000432046626471929	0.0000158417096373041	0	0	0	0.0000478838142186438	0.0000143293655194622	0.0000548772919411283	0	0	0
k__Bacteria | p__ | c__ | o__ | f__ | g__ | s__ | ASV_818	0	0.00000216023313235964	0.0000297032055699451	0	0.00000396042740932601	0	0	0.00000716468275973109	0.0000710171508610809	0	0.0000137193229852821	0
k__Bacteria | p__ | c__ | o__ | f__ | g__ | s__ | ASV_758	0	0	0	0.0000356438466839341	0	0	0	0	0	0.0000698326894048973	0	0
k__Bacteria | p__ | c__ | o__ | f__ | g__ | s__ | ASV_779	0	0	0.0000356438466839341	0	0	0	0	0	0.000123473906867539	0	0	0
k__Bacteria | p__ | c__ | o__ | f__ | g__ | s__ | ASV_890	0	0	0	0.0000356438466839341	0	0	0	0	0	0.0000794601757036399	0	0
k__Bacteria | p__Actinobacteria | c__Coriobacteriia | o__Coriobacteriales | f__Coriobacteriaceae | g__Collinsella | s__Collinsella phocaeensis | ASV_725	0	0	0.0000356438466839341	0	0	0	0	0	0.0000886222313772394	0	0	0
k__Bacteria | p__Bacteroidetes | c__Bacteroidia | o__Bacteroidales | f__Muribaculaceae | g__ | s__ | ASV_800	0	0	0	0.0000356438466839341	0	0	0	0	0	0.0000794601757036399	0	0
k__Bacteria | p__Firmicutes | c__Bacilli | o__Lactobacillales | f__Lactobacillaceae | g__Lactobacillus | s__Lactobacillus vaginalis | ASV_825	0	0	0.0000356438466839341	0	0	0	0	0	0.000123473906867539	0	0	0
k__Bacteria | p__Firmicutes | c__Clostridia | o__Clostridiales | f__Lachnospiraceae | g__Lachnospiraceae NK4A136 group | s__ | ASV_932	0	0	0	0.0000356438466839341	0	0	0	0	0	0.000123473906867539	0	0
k__Bacteria | p__Firmicutes | c__Clostridia | o__Clostridiales | f__Ruminococcaceae | g__Faecalibacterium | s__ | ASV_715	0	0	0	0	0.0000356438466839341	0	0	0	0	0	0.000123473906867539	0
k__Bacteria | p__Firmicutes | c__Negativicutes | o__Selenomonadales | f__Acidaminococcaceae | g__Phascolarctobacterium | s__ | ASV_629	0	0	0	0	0.0000356438466839341	0	0	0	0	0	0.000123473906867539	0
k__Bacteria | p__Fusobacteria | c__Fusobacteriia | o__Fusobacteriales | f__Fusobacteriaceae | g__Fusobacterium | s__ | ASV_704	0.0000356438466839341	0	0	0	0	0	0.000123473906867539	0	0	0	0	0
k__Bacteria | p__Fusobacteria | c__Fusobacteriia | o__Fusobacteriales | f__Fusobacteriaceae | g__Fusobacterium | s__ | ASV_769	0.0000356438466839341	0	0	0	0	0	0.000123473906867539	0	0	0	0	0
k__Bacteria | p__Proteobacteria | c__Alphaproteobacteria | o__Rhizobiales | f__Beijerinckiaceae | g__Methylobacterium | s__ | ASV_822	0	0	0.0000277229918652821	0	0.00000792085481865203	0	0	0	0.0000822119379486079	0	0.0000274386459705642	0
k__Bacteria | p__Proteobacteria | c__Gammaproteobacteria | o__ | f__ | g__ | s__ | ASV_659	0	0	0	0.0000356438466839341	0	0	0	0	0	0.000123473906867539	0	0
k__Bacteria | p__Proteobacteria | c__Gammaproteobacteria | o__Betaproteobacteriales | f__Burkholderiaceae | g__Lautropia | s__ | ASV_693	0	0	0.0000257427781606191	0.00000990106852331504	0	0	0	0	0.0000480176304484873	0.0000236723836203603	0	0
k__Bacteria | p__Firmicutes | c__Clostridia | o__Clostridiales | f__Ruminococcaceae | g__Ruminococcaceae UCG-004 | s__ | ASV_766	0.0000158417096373041	0.0000108011656617982	0.00000792085481865203	0	0	0	0.0000383606152109711	0.0000358234137986555	0.0000274386459705642	0	0	0
k__Bacteria | p__Actinobacteria | c__Coriobacteriia | o__Coriobacteriales | f__Coriobacteriaceae | g__Collinsella | s__ | ASV_774	0	0.0000345637301177543	0	0	0	0	0	0.000114634924155698	0	0	0	0
k__Bacteria | p__Bacteroidetes | c__Bacteroidia | o__Bacteroidales | f__Prevotellaceae | g__Prevotella 9 | s__ | ASV_691	0	0.0000345637301177543	0	0	0	0	0	0.000114634924155698	0	0	0	0
k__Bacteria | p__Firmicutes | c__Bacilli | o__Lactobacillales | f__Enterococcaceae | g__Vagococcus | s__ | ASV_707	0	0.0000345637301177543	0	0	0	0	0	0.0000768994449023017	0	0	0	0
k__Bacteria | p__Firmicutes | c__Clostridia | o__Clostridiales | f__Clostridiaceae 1 | g__Clostridium sensu stricto 1 | s__Clostridium perfringens | ASV_1235	0	0.0000345637301177543	0	0	0	0	0	0.000114634924155698	0	0	0	0
k__Bacteria | p__ | c__ | o__ | f__ | g__ | s__ | ASV_708	0	0.00000432046626471929	0.0000297032055699451	0	0	0	0	0.0000143293655194622	0.0000779107777998479	0	0	0
k__Bacteria | p__Firmicutes | c__Clostridia | o__Clostridiales | f__Ruminococcaceae | g__ | s__ | ASV_698	0	0.00000432046626471929	0.0000297032055699451	0	0	0	0	0.0000143293655194622	0.0000695564878371182	0	0	0
k__Archaea | p__Euryarchaeota | c__Thermoplasmata | o__Marine Group II | f__ | g__ | s__ | ASV_660	0	0	0	0	0	0.0000336636329792711	0	0	0	0	0	0.0000826012626421366
k__Bacteria | p__ | c__ | o__ | f__ | g__ | s__ | ASV_714	0	0	0	0	0.0000336636329792711	0	0	0	0	0	0.000116614245374898	0
k__Bacteria | p__ | c__ | o__ | f__ | g__ | s__ | ASV_781	0	0	0	0.0000336636329792711	0	0	0	0	0	0.0000761335340643233	0	0
k__Bacteria | p__Bacteroidetes | c__Bacteroidia | o__Bacteroidales | f__Muribaculaceae | g__ | s__ | ASV_897	0	0	0	0	0.0000257427781606191	0.00000792085481865203	0	0	0	0	0.000065240590414985	0.0000274386459705642
k__Bacteria | p__Bacteroidetes | c__Bacteroidia | o__Bacteroidales | f__Prevotellaceae | g__Prevotellaceae UCG-003 | s__ | ASV_685	0	0	0	0.0000336636329792711	0	0	0	0	0	0.000116614245374898	0	0
k__Bacteria | p__Deinococcus-Thermus | c__Deinococci | o__Deinococcales | f__Trueperaceae | g__Truepera | s__ | ASV_827	0	0	0	0.0000237625644559561	0.00000396042740932601	0.00000594064111398902	0	0	0	0.0000632767648170469	0.0000137193229852821	0.0000205789844779231
k__Bacteria | p__Firmicutes | c__Bacilli | o__Bacillales | f__Family XII | g__Exiguobacterium | s__ | ASV_797	0	0	0.0000336636329792711	0	0	0	0	0	0.000116614245374898	0	0	0
k__Bacteria | p__Firmicutes | c__Clostridia | o__Clostridiales | f__Lachnospiraceae | g__ | s__ | ASV_785	0	0	0	0	0	0.0000336636329792711	0	0	0	0	0	0.000116614245374898
k__Bacteria | p__Firmicutes | c__Clostridia | o__Clostridiales | f__Ruminococcaceae | g__Angelakisella | s__ | ASV_674	0.0000316834192746081	0	0	0	0	0.00000198021370466301	0.0000767212304219422	0	0	0	0	0.00000685966149264104
k__Bacteria | p__Firmicutes | c__Clostridia | o__Clostridiales | f__Ruminococcaceae | g__Faecalibacterium | s__ | ASV_746	0	0	0	0.0000336636329792711	0	0	0	0	0	0.000116614245374898	0	0
k__Bacteria | p__Firmicutes | c__Erysipelotrichia | o__Erysipelotrichales | f__Erysipelotrichaceae | g__Catenibacterium | s__ | ASV_870	0	0	0	0	0	0.0000336636329792711	0	0	0	0	0	0.000116614245374898
k__Bacteria | p__Proteobacteria | c__ | o__ | f__ | g__ | s__ | ASV_777	0	0	0.00000198021370466301	0.0000316834192746081	0	0	0	0	0.00000685966149264104	0.0000651421635189831	0	0
k__Bacteria | p__Proteobacteria | c__Gammaproteobacteria | o__Enterobacteriales | f__Enterobacteriaceae | g__ | s__ | ASV_1006	0	0	0	0.0000336636329792711	0	0	0	0	0	0.000116614245374898	0	0
k__Bacteria | p__Bacteroidetes | c__Bacteroidia | o__Bacteroidales | f__Muribaculaceae | g__ | s__ | ASV_761	0	0	0	0	0.0000277229918652821	0.00000594064111398902	0	0	0	0	0.0000888150982677646	0.0000205789844779231
k__Bacteria | p__Proteobacteria | c__Alphaproteobacteria | o__Rhizobiales | f__Rhizobiaceae | g__Mesorhizobium | s__ | ASV_815	0	0.0000151216319265175	0	0.0000178219233419671	0	0	0	0.0000501527793181177	0	0.0000322410724187899	0	0
k__Bacteria | p__Proteobacteria | c__ | o__ | f__ | g__ | s__ | ASV_1051	0	0.0000324034969853947	0	0	0	0	0	0.000107470241395966	0	0	0	0
k__Bacteria | p__ | c__ | o__ | f__ | g__ | s__ | ASV_668	0	0	0	0	0	0.0000316834192746081	0	0	0	0	0	0.000109754583882257
k__Bacteria | p__ | c__ | o__ | f__ | g__ | s__ | ASV_694	0	0	0.0000316834192746081	0	0	0	0	0	0.000109754583882257	0	0	0
k__Bacteria | p__ | c__ | o__ | f__ | g__ | s__ | ASV_808	0	0	0	0	0	0.0000316834192746081	0	0	0	0	0	0.000109754583882257
k__Bacteria | p__Actinobacteria | c__Actinobacteria | o__Actinomycetales | f__Actinomycetaceae | g__Actinomyces | s__ | ASV_891	0	0	0	0.0000316834192746081	0	0	0	0	0	0.0000799967123570252	0	0
k__Bacteria | p__Bacteroidetes | c__Bacteroidia | o__Bacteroidales | f__Bacteroidaceae | g__Bacteroides | s__Bacteroides plebeius | ASV_858	0	0	0.0000316834192746081	0	0	0	0	0	0.000109754583882257	0	0	0
k__Bacteria | p__Bacteroidetes | c__Bacteroidia | o__Bacteroidales | f__Prevotellaceae | g__Prevotellaceae UCG-001 | s__ | ASV_934	0	0	0	0	0.0000316834192746081	0	0	0	0	0	0.0000619099348695606	0
k__Bacteria | p__Firmicutes | c__Bacilli | o__Lactobacillales | f__Lactobacillaceae | g__Lactobacillus | s__Lactobacillus gasseri | ASV_1016	0	0	0	0	0.0000316834192746081	0	0	0	0	0	0.000109754583882257	0
k__Bacteria | p__Firmicutes | c__Bacilli | o__Lactobacillales | f__Streptococcaceae | g__Streptococcus | s__Streptococcus sp. canine oral taxon 297 | ASV_1033	0.0000316834192746081	0	0	0	0	0	0.000109754583882257	0	0	0	0	0
k__Bacteria | p__Fusobacteria | c__Fusobacteriia | o__Fusobacteriales | f__Fusobacteriaceae | g__Fusobacterium | s__ | ASV_866	0	0	0	0	0.0000316834192746081	0	0	0	0	0	0.000109754583882257	0
k__Bacteria | p__Proteobacteria | c__Deltaproteobacteria | o__Desulfovibrionales | f__Desulfovibrionaceae | g__ | s__ | ASV_855	0	0	0.0000316834192746081	0	0	0	0	0	0.0000576152171312176	0	0	0
k__Bacteria | p__Proteobacteria | c__Gammaproteobacteria | o__Betaproteobacteriales | f__Neisseriaceae | g__Eikenella | s__ | ASV_782	0	0	0	0.0000316834192746081	0	0	0	0	0	0.000109754583882257	0	0
k__Bacteria | p__ | c__ | o__ | f__ | g__ | s__ | ASV_739	0	0.0000216023313235964	0	0	0	0.00000990106852331504	0	0.0000343606114336535	0	0	0	0.0000236723836203603
k__Bacteria | p__Actinobacteria | c__Actinobacteria | o__Actinomycetales | f__Actinomycetaceae | g__Actinomyces | s__Actinomyces sp. canine oral taxon 374 | ASV_810	0.0000138614959326411	0.0000129613987941579	0	0.00000396042740932601	0	0	0.0000480176304484873	0.0000429880965583866	0	0.0000137193229852821	0	0
k__Bacteria | p__ | c__ | o__ | f__ | g__ | s__ | ASV_817	0	0.0000108011656617982	0.0000198021370466301	0	0	0	0	0.0000358234137986555	0.0000685966149264104	0	0	0
k__Bacteria | p__Bacteroidetes | c__Bacteroidia | o__Bacteroidales | f__ | g__ | s__ | ASV_916	0	0.000030243263853035	0	0	0	0	0	0.000100305558636235	0	0	0	0
k__Bacteria | p__Firmicutes | c__Clostridia | o__Clostridiales | f__Lachnospiraceae | g__ | s__ | ASV_854	0	0.000030243263853035	0	0	0	0	0	0.000100305558636235	0	0	0	0
k__Bacteria | p__Firmicutes | c__Clostridia | o__Clostridiales | f__Lachnospiraceae | g__[Ruminococcus] torques group | s__ | ASV_878	0	0.000030243263853035	0	0	0	0	0	0.000100305558636235	0	0	0	0
k__Bacteria | p__Firmicutes | c__Clostridia | o__Clostridiales | f__Ruminococcaceae | g__Butyricicoccus | s__Butyricicoccus pullicaecorum 1.2 | ASV_1238	0	0.000030243263853035	0	0	0	0	0	0.000100305558636235	0	0	0	0
k__Bacteria | p__ | c__ | o__ | f__ | g__ | s__ | ASV_1014	0	0	0	0	0.0000297032055699451	0	0	0	0	0	0.000102894922389616	0
k__Bacteria | p__ | c__ | o__ | f__ | g__ | s__ | ASV_1018	0	0	0	0	0.0000297032055699451	0	0	0	0	0	0.000102894922389616	0
k__Bacteria | p__ | c__ | o__ | f__ | g__ | s__ | ASV_1096	0	0	0	0.0000297032055699451	0	0	0	0	0	0.000102894922389616	0	0
k__Bacteria | p__ | c__ | o__ | f__ | g__ | s__ | ASV_709	0	0	0	0.0000297032055699451	0	0	0	0	0	0.0000600509841975388	0	0
k__Bacteria | p__ | c__ | o__ | f__ | g__ | s__ | ASV_729	0	0	0	0.0000217823507512931	0.00000792085481865203	0	0	0	0	0.0000530944406163524	0.0000274386459705642	0
k__Bacteria | p__ | c__ | o__ | f__ | g__ | s__ | ASV_798	0	0	0.0000297032055699451	0	0	0	0	0	0.000102894922389616	0	0	0
k__Bacteria | p__ | c__ | o__ | f__ | g__ | s__ | ASV_824	0	0	0.0000297032055699451	0	0	0	0	0	0.000102894922389616	0	0	0
k__Bacteria | p__ | c__ | o__ | f__ | g__ | s__ | ASV_828	0	0	0	0.0000297032055699451	0	0	0	0	0	0.0000649777873712556	0	0
k__Bacteria | p__ | c__ | o__ | f__ | g__ | s__ | ASV_840	0	0	0.0000138614959326411	0.00000594064111398902	0.00000594064111398902	0.00000396042740932601	0	0	0.0000480176304484873	0.0000205789844779231	0.0000205789844779231	0.0000137193229852821
k__Bacteria | p__Actinobacteria | c__Actinobacteria | o__Micrococcales | f__Micrococcaceae | g__Micrococcus | s__ | ASV_792	0.00000594064111398902	0	0	0.00000396042740932601	0	0.0000198021370466301	0.0000205789844779231	0	0	0.0000137193229852821	0	0.0000685966149264104
k__Bacteria | p__Bacteroidetes | c__Bacteroidia | o__Bacteroidales | f__Prevotellaceae | g__Prevotella 9 | s__ | ASV_911	0.0000297032055699451	0	0	0	0	0	0.000102894922389616	0	0	0	0	0
k__Bacteria | p__Firmicutes | c__Bacilli | o__Lactobacillales | f__Enterococcaceae | g__Enterococcus | s__ | ASV_764	0	0	0	0	0	0.0000297032055699451	0	0	0	0	0	0.000102894922389616
k__Bacteria | p__Firmicutes | c__Clostridia | o__Clostridiales | f__Lachnospiraceae | g__Agathobacter | s__ | ASV_977	0	0	0	0	0	0.0000297032055699451	0	0	0	0	0	0.000102894922389616
k__Bacteria | p__Firmicutes | c__Clostridia | o__Clostridiales | f__Peptostreptococcaceae | g__Peptoclostridium | s__ | ASV_845	0	0	0	0.0000297032055699451	0	0	0	0	0	0.000102894922389616	0	0
k__Bacteria | p__Firmicutes | c__Erysipelotrichia | o__Erysipelotrichales | f__Erysipelotrichaceae | g__Solobacterium | s__ | ASV_788	0.0000297032055699451	0	0	0	0	0	0.000102894922389616	0	0	0	0	0
k__Bacteria | p__Firmicutes | c__Negativicutes | o__Selenomonadales | f__Veillonellaceae | g__Megamonas | s__ | ASV_780	0	0	0.0000297032055699451	0	0	0	0	0	0.000102894922389616	0	0	0
k__Bacteria | p__Firmicutes | c__Negativicutes | o__Selenomonadales | f__Veillonellaceae | g__Megamonas | s__Megamonas funiformis YIT 11815 | ASV_903	0	0	0	0	0	0.0000297032055699451	0	0	0	0	0	0.000102894922389616
k__Bacteria | p__Proteobacteria | c__Gammaproteobacteria | o__Betaproteobacteriales | f__Burkholderiaceae | g__Aquabacterium | s__ | ASV_865	0	0	0	0	0.0000297032055699451	0	0	0	0	0	0.000102894922389616	0
k__Bacteria | p__Proteobacteria | c__Gammaproteobacteria | o__Betaproteobacteriales | f__Burkholderiaceae | g__Corticibacter | s__ | ASV_833	0.0000297032055699451	0	0	0	0	0	0.000102894922389616	0	0	0	0	0
k__Bacteria | p__Proteobacteria | c__Gammaproteobacteria | o__Pasteurellales | f__Pasteurellaceae | g__ | s__ | ASV_893	0	0	0	0.0000297032055699451	0	0	0	0	0	0.000102894922389616	0	0
k__Bacteria | p__Actinobacteria | c__Actinobacteria | o__Micrococcales | f__Micrococcaceae | g__Pseudarthrobacter | s__ | ASV_857	0	0	0.0000297032055699451	0	0	0	0	0	0.0000710171508610809	0	0	0
k__Bacteria | p__Bacteroidetes | c__Bacteroidia | o__Bacteroidales | f__Prevotellaceae | g__ | s__ | ASV_790	0.000011881282227978	0	0.00000594064111398902	0.000011881282227978	0	0	0.0000277486970092979	0	0.0000205789844779231	0.0000411579689558462	0	0
k__Bacteria | p__Firmicutes | c__ | o__ | f__ | g__ | s__ | ASV_734	0.0000257427781606191	0	0	0	0.00000396042740932601	0	0.0000469364195033272	0	0	0	0.0000137193229852821	0
k__Bacteria | p__Firmicutes | c__Bacilli | o__Bacillales | f__Bacillaceae | g__Bacillus | s__Bacillus alcalophilus | ASV_821	0	0	0.00000396042740932601	0.0000257427781606191	0	0	0	0	0.0000137193229852821	0.0000620134921232076	0	0
k__Bacteria | p__Firmicutes | c__Bacilli | o__Lactobacillales | f__Streptococcaceae | g__Streptococcus | s__ | ASV_859	0	0	0.000011881282227978	0.0000178219233419671	0	0	0	0	0.0000411579689558462	0.0000617369534337694	0	0
k__Bacteria | p__Firmicutes | c__Clostridia | o__Clostridiales | f__Ruminococcaceae | g__Ruminococcaceae UCG-013 | s__ | ASV_804	0	0	0	0	0.00000792085481865203	0.0000217823507512931	0	0	0	0	0.0000274386459705642	0.0000446956011213851
k__Bacteria | p__Proteobacteria | c__Gammaproteobacteria | o__Pseudomonadales | f__Moraxellaceae | g__Psychrobacter | s__ | ASV_883	0	0	0.0000198021370466301	0.00000990106852331504	0	0	0	0	0.0000553430198836259	0.0000342983074632052	0	0
k__Bacteria | p__Firmicutes | c__Clostridia | o__Clostridiales | f__Lachnospiraceae | g__[Ruminococcus] gnavus group | s__ | ASV_838	0	0.0000216023313235964	0	0.00000792085481865203	0	0	0	0.0000716468275973109	0	0.0000274386459705642	0	0
k__Bacteria | p__Firmicutes | c__Clostridia | o__Clostridiales | f__Ruminococcaceae | g__Hydrogenoanaerobacterium | s__ | ASV_765	0.0000138614959326411	0.0000151216319265175	0	0	0	0	0.0000480176304484873	0.0000340605130095759	0	0	0	0
k__Bacteria | p__ | c__ | o__ | f__ | g__ | s__ | ASV_839	0	0.0000280830307206754	0	0	0	0	0	0.0000931408758765042	0	0	0	0
k__Bacteria | p__Firmicutes | c__Clostridia | o__Clostridiales | f__Lachnospiraceae | g__Blautia | s__ | ASV_1135	0	0.0000280830307206754	0	0	0	0	0	0.0000931408758765042	0	0	0	0
k__Bacteria | p__Firmicutes | c__Clostridia | o__Clostridiales | f__Lachnospiraceae | g__Blautia | s__ | ASV_850	0	0.0000280830307206754	0	0	0	0	0	0.0000931408758765042	0	0	0	0
k__Bacteria | p__ | c__ | o__ | f__ | g__ | s__ | ASV_1115	0	0	0	0	0	0.0000277229918652821	0	0	0	0	0	0.0000960352608969746
k__Bacteria | p__ | c__ | o__ | f__ | g__ | s__ | ASV_745	0	0	0	0.0000277229918652821	0	0	0	0	0	0.0000544075775213732	0	0
k__Bacteria | p__ | c__ | o__ | f__ | g__ | s__ | ASV_841	0	0	0.0000277229918652821	0	0	0	0	0	0.0000960352608969746	0	0	0
k__Bacteria | p__ | c__ | o__ | f__ | g__ | s__ | ASV_962	0	0	0.0000277229918652821	0	0	0	0	0	0.0000960352608969746	0	0	0
k__Bacteria | p__Actinobacteria | c__Actinobacteria | o__Bifidobacteriales | f__Bifidobacteriaceae | g__Bifidobacterium | s__ | ASV_814	0.0000277229918652821	0	0	0	0	0	0.0000960352608969746	0	0	0	0	0
k__Bacteria | p__Actinobacteria | c__Actinobacteria | o__Micrococcales | f__Micrococcaceae | g__Rothia | s__ | ASV_980	0.0000277229918652821	0	0	0	0	0	0.0000960352608969746	0	0	0	0	0
k__Bacteria | p__Actinobacteria | c__Coriobacteriia | o__Coriobacteriales | f__Coriobacteriaceae | g__Collinsella | s__Collinsella stercoris | ASV_906	0	0	0	0	0	0.0000277229918652821	0	0	0	0	0	0.0000960352608969746
k__Bacteria | p__Bacteroidetes | c__Bacteroidia | o__Bacteroidales | f__Bacteroidaceae | g__Bacteroides | s__Bacteroides stercorirosoris | ASV_955	0	0	0.0000277229918652821	0	0	0	0	0	0.0000647469596883618	0	0	0
k__Bacteria | p__Firmicutes | c__Bacilli | o__Lactobacillales | f__Lactobacillaceae | g__Lactobacillus | s__ | ASV_1400	0	0	0.0000277229918652821	0	0	0	0	0	0.0000960352608969746	0	0	0
k__Bacteria | p__Firmicutes | c__Bacilli | o__Lactobacillales | f__Lactobacillaceae | g__Lactobacillus | s__ | ASV_971	0	0	0	0.0000277229918652821	0	0	0	0	0	0.0000960352608969746	0	0
k__Bacteria | p__Firmicutes | c__Clostridia | o__Clostridiales | f__Lachnospiraceae | g__ | s__ | ASV_1312	0	0	0	0	0.0000277229918652821	0	0	0	0	0	0.0000960352608969746	0
k__Bacteria | p__Firmicutes | c__Clostridia | o__Clostridiales | f__Lachnospiraceae | g__Blautia | s__ | ASV_873	0	0	0.0000277229918652821	0	0	0	0	0	0.0000960352608969746	0	0	0
k__Bacteria | p__Firmicutes | c__Clostridia | o__Clostridiales | f__Peptostreptococcaceae | g__Peptoclostridium | s__ | ASV_1330	0	0	0	0	0	0.0000277229918652821	0	0	0	0	0	0.0000960352608969746
k__Bacteria | p__Firmicutes | c__Negativicutes | o__Selenomonadales | f__Veillonellaceae | g__Megamonas | s__Megamonas funiformis YIT 11815 | ASV_956	0	0	0.0000277229918652821	0	0	0	0	0	0.0000960352608969746	0	0	0
k__Bacteria | p__Fusobacteria | c__Fusobacteriia | o__Fusobacteriales | f__Fusobacteriaceae | g__Fusobacterium | s__ | ASV_904	0	0	0	0	0	0.0000277229918652821	0	0	0	0	0	0.0000960352608969746
k__Bacteria | p__Proteobacteria | c__ | o__ | f__ | g__ | s__ | ASV_1167	0	0	0.0000277229918652821	0	0	0	0	0	0.0000960352608969746	0	0	0
k__Bacteria | p__Proteobacteria | c__Alphaproteobacteria | o__Caulobacterales | f__Caulobacteraceae | g__Caulobacter | s__ | ASV_1113	0	0	0	0	0	0.0000277229918652821	0	0	0	0	0	0.0000960352608969746
k__Bacteria | p__Proteobacteria | c__Alphaproteobacteria | o__Sphingomonadales | f__Sphingomonadaceae | g__Sphingomonas | s__ | ASV_907	0.0000277229918652821	0	0	0	0	0	0.0000960352608969746	0	0	0	0	0
k__Bacteria | p__Proteobacteria | c__Gammaproteobacteria | o__Enterobacteriales | f__Enterobacteriaceae | g__Escherichia-Shigella | s__ | ASV_860	0	0	0	0.0000277229918652821	0	0	0	0	0	0.0000960352608969746	0	0
k__Bacteria | p__ | c__ | o__ | f__ | g__ | s__ | ASV_921	0	0	0.0000277229918652821	0	0	0	0	0	0.0000678441612909103	0	0	0
k__Bacteria | p__ | c__ | o__ | f__ | g__ | s__ | ASV_941	0.00000198021370466301	0	0.0000257427781606191	0	0	0	0.00000685966149264104	0	0.0000891755994043335	0	0	0
k__Bacteria | p__Firmicutes | c__Clostridia | o__Clostridiales | f__Lachnospiraceae | g__Blautia | s__ | ASV_926	0	0	0.000011881282227978	0.0000158417096373041	0	0	0	0	0.0000411579689558462	0.0000548772919411283	0	0
k__Bacteria | p__Firmicutes | c__Clostridia | o__Clostridiales | f__Lachnospiraceae | g__Lachnospiraceae UCG-009 | s__ | ASV_966	0	0	0	0.0000277229918652821	0	0	0	0	0	0.0000647469596883618	0	0
k__Bacteria | p__Firmicutes | c__Clostridia | o__Clostridiales | f__Lachnospiraceae | g__[Ruminococcus] torques group | s__ | ASV_868	0	0	0	0	0	0.0000277229918652821	0	0	0	0	0	0.0000678441612909103
k__Bacteria | p__Firmicutes | c__Clostridia | o__Clostridiales | f__Ruminococcaceae | g__Ruminiclostridium 9 | s__ | ASV_801	0	0	0	0.0000277229918652821	0	0	0	0	0	0.0000553430198836259	0	0
k__Bacteria | p__Proteobacteria | c__Gammaproteobacteria | o__Betaproteobacteriales | f__Burkholderiaceae | g__Sutterella | s__ | ASV_809	0.00000990106852331504	0.0000172818650588772	0	0	0	0	0.0000236723836203603	0.0000573174620778488	0	0	0	0
k__Bacteria | p__Firmicutes | c__Bacilli | o__Lactobacillales | f__Enterococcaceae | g__Enterococcus | s__Enterococcus cecorum DSM 20682 = ATCC 43198 | ASV_951	0	0.0000259227975883157	0	0	0	0	0	0.0000859761931167731	0	0	0	0
k__Bacteria | p__Firmicutes | c__Bacilli | o__Lactobacillales | f__Lactobacillaceae | g__Lactobacillus | s__ | ASV_1147	0	0.0000259227975883157	0	0	0	0	0	0.0000859761931167731	0	0	0	0
k__Bacteria | p__Firmicutes | c__Bacilli | o__Lactobacillales | f__Lactobacillaceae | g__Lactobacillus | s__ | ASV_993	0	0.0000259227975883157	0	0	0	0	0	0.0000859761931167731	0	0	0	0
k__Bacteria | p__Firmicutes | c__Bacilli | o__Lactobacillales | f__Streptococcaceae | g__Streptococcus | s__ | ASV_852	0	0.0000259227975883157	0	0	0	0	0	0.0000859761931167731	0	0	0	0
k__Bacteria | p__Firmicutes | c__Negativicutes | o__Selenomonadales | f__Acidaminococcaceae | g__Phascolarctobacterium | s__ | ASV_1232	0	0.0000259227975883157	0	0	0	0	0	0.0000859761931167731	0	0	0	0
k__Bacteria | p__Fusobacteria | c__Fusobacteriia | o__Fusobacteriales | f__Fusobacteriaceae | g__Fusobacterium | s__ | ASV_1050	0	0.0000259227975883157	0	0	0	0	0	0.0000859761931167731	0	0	0	0
k__Bacteria | p__Proteobacteria | c__Gammaproteobacteria | o__Cardiobacteriales | f__Cardiobacteriaceae | g__Cardiobacterium | s__ | ASV_919	0	0.00000216023313235964	0	0.00000198021370466301	0.00000594064111398902	0.0000158417096373041	0	0.00000716468275973109	0	0.00000685966149264104	0.0000205789844779231	0.0000292496948837613
k__Bacteria | p__ | c__ | o__ | f__ | g__ | s__ | ASV_1002	0	0	0.00000990106852331504	0.0000158417096373041	0	0	0	0	0.0000342983074632052	0.0000383606152109711	0	0
k__Bacteria | p__ | c__ | o__ | f__ | g__ | s__ | ASV_1071	0	0	0	0.0000257427781606191	0	0	0	0	0	0.0000469364195033272	0	0
k__Bacteria | p__ | c__ | o__ | f__ | g__ | s__ | ASV_1585	0	0	0.00000396042740932601	0	0.0000217823507512931	0	0	0	0.0000137193229852821	0	0.0000754562764190514	0
k__Bacteria | p__ | c__ | o__ | f__ | g__ | s__ | ASV_925	0	0	0.0000257427781606191	0	0	0	0	0	0.0000891755994043335	0	0	0
k__Bacteria | p__ | c__ | o__ | f__ | g__ | s__ | ASV_942	0.00000990106852331504	0	0.00000792085481865203	0.00000792085481865203	0	0	0.0000342983074632052	0	0.0000274386459705642	0.0000274386459705642	0	0
k__Bacteria | p__ | c__ | o__ | f__ | g__ | s__ | ASV_959	0	0	0.00000792085481865203	0.0000178219233419671	0	0	0	0	0.0000274386459705642	0.0000380808112189638	0	0
k__Bacteria | p__ | c__ | o__ | f__ | g__ | s__ | ASV_999	0	0	0.0000138614959326411	0.00000594064111398902	0.00000594064111398902	0	0	0	0.0000480176304484873	0.0000147703718962066	0.0000205789844779231	0
k__Bacteria | p__Actinobacteria | c__Actinobacteria | o__Corynebacteriales | f__Corynebacteriaceae | g__ | s__ | ASV_749	0	0	0	0	0	0.0000257427781606191	0	0	0	0	0	0.0000819774556325095
k__Bacteria | p__Actinobacteria | c__Actinobacteria | o__Micrococcales | f__Micrococcaceae | g__Rothia | s__ | ASV_724	0	0	0.0000257427781606191	0	0	0	0	0	0.0000490750261536626	0	0	0
k__Bacteria | p__Actinobacteria | c__Coriobacteriia | o__Coriobacteriales | f__Eggerthellaceae | g__ | s__ | ASV_1029	0.0000257427781606191	0	0	0	0	0	0.0000891755994043335	0	0	0	0	0
k__Bacteria | p__Bacteroidetes | c__Bacteroidia | o__Bacteroidales | f__ | g__ | s__ | ASV_982	0.0000257427781606191	0	0	0	0	0	0.0000698020543126554	0	0	0	0	0
k__Bacteria | p__Bacteroidetes | c__Bacteroidia | o__Bacteroidales | f__Bacteroidaceae | g__Bacteroides | s__ | ASV_938	0	0	0	0	0	0.0000257427781606191	0	0	0	0	0	0.0000891755994043335
k__Bacteria | p__Bacteroidetes | c__Bacteroidia | o__Bacteroidales | f__Muribaculaceae | g__ | s__ | ASV_861	0	0	0	0	0.0000178219233419671	0.00000792085481865203	0	0	0	0	0.0000617369534337694	0.0000274386459705642
k__Bacteria | p__Bacteroidetes | c__Bacteroidia | o__Bacteroidales | f__Muribaculaceae | g__ | s__ | ASV_898	0	0	0	0	0.0000178219233419671	0.00000792085481865203	0	0	0	0	0.0000617369534337694	0.0000274386459705642
k__Bacteria | p__Bacteroidetes | c__Bacteroidia | o__Bacteroidales | f__Prevotellaceae | g__Alloprevotella | s__ | ASV_1728	0	0	0	0	0	0.0000257427781606191	0	0	0	0	0	0.0000891755994043335
k__Bacteria | p__Bacteroidetes | c__Bacteroidia | o__Bacteroidales | f__Prevotellaceae | g__Prevotella 9 | s__ | ASV_738	0.0000257427781606191	0	0	0	0	0	0.0000891755994043335	0	0	0	0	0
k__Bacteria | p__Bacteroidetes | c__Bacteroidia | o__Bacteroidales | f__Prevotellaceae | g__Prevotella 9 | s__ | ASV_760	0	0	0	0.0000257427781606191	0	0	0	0	0	0.0000620134921232076	0	0
k__Bacteria | p__Bacteroidetes | c__Bacteroidia | o__Bacteroidales | f__Tannerellaceae | g__Parabacteroides | s__Parabacteroides merdae | ASV_1003	0	0	0.0000257427781606191	0	0	0	0	0	0.0000891755994043335	0	0	0
k__Bacteria | p__Bacteroidetes | c__Bacteroidia | o__Flavobacteriales | f__Weeksellaceae | g__Empedobacter | s__ | ASV_1098	0	0	0	0	0.0000257427781606191	0	0	0	0	0	0.0000891755994043335	0
k__Bacteria | p__Firmicutes | c__Bacilli | o__Lactobacillales | f__Enterococcaceae | g__Enterococcus | s__Enterococcus cecorum DSM 20682 = ATCC 43198 | ASV_892	0	0	0	0.0000257427781606191	0	0	0	0	0	0.0000891755994043335	0	0
k__Bacteria | p__Firmicutes | c__Bacilli | o__Lactobacillales | f__Lactobacillaceae | g__Lactobacillus | s__Lactobacillus mucosae | ASV_811	0.0000257427781606191	0	0	0	0	0	0.0000891755994043335	0	0	0	0	0
k__Bacteria | p__Firmicutes | c__Bacilli | o__Lactobacillales | f__Lactobacillaceae | g__Lactobacillus | s__Lactobacillus reuteri | ASV_973	0	0	0	0.0000257427781606191	0	0	0	0	0	0.0000891755994043335	0	0
k__Bacteria | p__Firmicutes | c__Bacilli | o__Lactobacillales | f__Streptococcaceae | g__Streptococcus | s__Streptococcus minor | ASV_720	0.0000138614959326411	0	0.00000594064111398902	0	0.00000594064111398902	0	0.0000480176304484873	0	0.0000205789844779231	0	0.0000205789844779231	0
k__Bacteria | p__Firmicutes | c__Clostridia | o__Clostridiales | f__Family XIII | g__[Eubacterium] nodatum group | s__ | ASV_888	0	0	0.0000257427781606191	0	0	0	0	0	0.0000891755994043335	0	0	0
k__Bacteria | p__Firmicutes | c__Erysipelotrichia | o__Erysipelotrichales | f__Erysipelotrichaceae | g__Dubosiella | s__ | ASV_1783	0.0000257427781606191	0	0	0	0	0	0.0000891755994043335	0	0	0	0	0
k__Bacteria | p__Firmicutes | c__Erysipelotrichia | o__Erysipelotrichales | f__Erysipelotrichaceae | g__Erysipelatoclostridium | s__Massiliomicrobiota timonensis | ASV_1034	0.000011881282227978	0	0	0	0	0.0000138614959326411	0.0000411579689558462	0	0	0	0	0.0000480176304484873
k__Bacteria | p__Firmicutes | c__Erysipelotrichia | o__Erysipelotrichales | f__Erysipelotrichaceae | g__Turicibacter | s__ | ASV_869	0	0	0	0	0	0.0000257427781606191	0	0	0	0	0	0.0000891755994043335
k__Bacteria | p__Fusobacteria | c__Fusobacteriia | o__Fusobacteriales | f__Fusobacteriaceae | g__Fusobacterium | s__ | ASV_806	0	0	0	0	0.0000257427781606191	0	0	0	0	0	0.0000891755994043335	0
k__Bacteria | p__Fusobacteria | c__Fusobacteriia | o__Fusobacteriales | f__Fusobacteriaceae | g__Fusobacterium | s__ | ASV_844	0	0	0	0.0000257427781606191	0	0	0	0	0	0.0000891755994043335	0	0
k__Bacteria | p__Fusobacteria | c__Fusobacteriia | o__Fusobacteriales | f__Leptotrichiaceae | g__Leptotrichia | s__Leptotrichia hofstadii F0254 | ASV_1283	0	0	0	0.0000257427781606191	0	0	0	0	0	0.0000603352508002145	0	0
k__Bacteria | p__Proteobacteria | c__Gammaproteobacteria | o__Pseudomonadales | f__Moraxellaceae | g__Acinetobacter | s__ | ASV_1097	0	0	0	0.0000257427781606191	0	0	0	0	0	0.0000891755994043335	0	0
k__Bacteria | p__Proteobacteria | c__Gammaproteobacteria | o__Pseudomonadales | f__Pseudomonadaceae | g__Pseudomonas | s__ | ASV_975	0	0	0	0	0.0000257427781606191	0	0	0	0	0	0.0000891755994043335	0
k__Bacteria | p__Spirochaetes | c__Spirochaetia | o__Spirochaetales | f__Spirochaetaceae | g__Treponema 2 | s__Treponema succinifaciens DSM 2489 | ASV_995	0	0	0.0000257427781606191	0	0	0	0	0	0.0000603352508002145	0	0	0
k__Bacteria | p__Firmicutes | c__Clostridia | o__Clostridiales | f__Ruminococcaceae | g__Ruminococcaceae NK4A214 group | s__ | ASV_813	0.0000138614959326411	0.0000108011656617982	0	0	0	0	0.0000480176304484873	0.0000358234137986555	0	0	0	0
k__Bacteria | p__ | c__ | o__ | f__ | g__ | s__ | ASV_1380	0	0.00000864093252943858	0.0000158417096373041	0	0	0	0	0.0000286587310389244	0.0000548772919411283	0	0	0
k__Bacteria | p__Proteobacteria | c__ | o__ | f__ | g__ | s__ | ASV_1366	0	0.00000216023313235964	0.0000217823507512931	0	0	0	0	0.00000716468275973109	0.0000754562764190514	0	0	0
k__Bacteria | p__ | c__ | o__ | f__ | g__ | s__ | ASV_1040	0	0.0000237625644559561	0	0	0	0	0	0.000078811510357042	0	0	0	0
k__Bacteria | p__ | c__ | o__ | f__ | g__ | s__ | ASV_1058	0	0	0.0000178219233419671	0.00000594064111398902	0	0	0	0	0.000054682067942992	0.0000205789844779231	0	0
k__Bacteria | p__ | c__ | o__ | f__ | g__ | s__ | ASV_1077	0	0	0	0.0000237625644559561	0	0	0	0	0	0.0000590814875848263	0	0
k__Bacteria | p__ | c__ | o__ | f__ | g__ | s__ | ASV_1136	0	0.0000237625644559561	0	0	0	0	0	0.000078811510357042	0	0	0	0
k__Bacteria | p__ | c__ | o__ | f__ | g__ | s__ | ASV_1250	0	0	0.0000178219233419671	0.00000594064111398902	0	0	0	0	0.0000617369534337694	0.0000205789844779231	0	0
k__Bacteria | p__ | c__ | o__ | f__ | g__ | s__ | ASV_886	0	0	0.0000237625644559561	0	0	0	0	0	0.0000823159379116925	0	0	0
k__Bacteria | p__Actinobacteria | c__Actinobacteria | o__ | f__ | g__ | s__ | ASV_1010	0	0	0	0.0000237625644559561	0	0	0	0	0	0.0000823159379116925	0	0
k__Bacteria | p__Actinobacteria | c__Actinobacteria | o__Corynebacteriales | f__Corynebacteriaceae | g__ | s__ | ASV_1011	0	0	0	0.0000237625644559561	0	0	0	0	0	0.0000823159379116925	0	0
k__Bacteria | p__Actinobacteria | c__Coriobacteriia | o__Coriobacteriales | f__Eggerthellaceae | g__Asaccharobacter | s__ | ASV_834	0.0000237625644559561	0	0	0	0	0	0.0000823159379116925	0	0	0	0	0
k__Bacteria | p__Bacteroidetes | c__Bacteroidia | o__Bacteroidales | f__Bacteroidaceae | g__Bacteroides | s__ | ASV_1043	0	0.0000237625644559561	0	0	0	0	0	0.000078811510357042	0	0	0	0
k__Bacteria | p__Bacteroidetes | c__Bacteroidia | o__Bacteroidales | f__Bacteroidaceae | g__Bacteroides | s__ | ASV_1143	0	0.0000237625644559561	0	0	0	0	0	0.000078811510357042	0	0	0	0
k__Bacteria | p__Bacteroidetes | c__Bacteroidia | o__Bacteroidales | f__Muribaculaceae | g__ | s__ | ASV_864	0	0	0	0	0.0000237625644559561	0	0	0	0	0	0.0000590814875848263	0
k__Bacteria | p__Bacteroidetes | c__Bacteroidia | o__Bacteroidales | f__Prevotellaceae | g__Alloprevotella | s__ | ASV_770	0.0000237625644559561	0	0	0	0	0	0.0000823159379116925	0	0	0	0	0
k__Bacteria | p__Bacteroidetes | c__Bacteroidia | o__Bacteroidales | f__Prevotellaceae | g__Alloprevotella | s__ | ASV_895	0	0	0	0	0.0000237625644559561	0	0	0	0	0	0.0000823159379116925	0
k__Bacteria | p__Bacteroidetes | c__Bacteroidia | o__Bacteroidales | f__Prevotellaceae | g__Prevotella 9 | s__ | ASV_1019	0	0	0	0	0	0.0000237625644559561	0	0	0	0	0	0.0000554973940185958
k__Bacteria | p__Bacteroidetes | c__Bacteroidia | o__Bacteroidales | f__Prevotellaceae | g__Prevotella 9 | s__Prevotella sp. DJF_RP53 | ASV_990	0	0.0000237625644559561	0	0	0	0	0	0.000078811510357042	0	0	0	0
k__Bacteria | p__Bacteroidetes | c__Bacteroidia | o__Bacteroidales | f__Prevotellaceae | g__Prevotellaceae UCG-001 | s__ | ASV_924	0	0	0.00000990106852331504	0.0000138614959326411	0	0	0	0	0.0000342983074632052	0.0000327674920728667	0	0
k__Bacteria | p__Epsilonbacteraeota | c__Campylobacteria | o__Campylobacterales | f__Helicobacteraceae | g__Helicobacter | s__Helicobacter pylori | ASV_1069	0	0	0	0.0000237625644559561	0	0	0	0	0	0.0000687212228673071	0	0
k__Bacteria | p__Firmicutes | c__Bacilli | o__Bacillales | f__ | g__ | s__ | ASV_846	0	0	0	0	0.000011881282227978	0.000011881282227978	0	0	0	0	0.0000411579689558462	0.0000295407437924131
k__Bacteria | p__Firmicutes | c__Bacilli | o__Lactobacillales | f__Lactobacillaceae | g__Lactobacillus | s__ | ASV_1287	0	0	0	0.0000237625644559561	0	0	0	0	0	0.0000823159379116925	0	0
k__Bacteria | p__Firmicutes | c__Clostridia | o__Clostridiales | f__Lachnospiraceae | g__ | s__Coprococcus sp. HPP0074 | ASV_992	0	0.0000237625644559561	0	0	0	0	0	0.000078811510357042	0	0	0	0
k__Bacteria | p__Firmicutes | c__Clostridia | o__Clostridiales | f__Lachnospiraceae | g__Blautia | s__ | ASV_950	0	0.0000237625644559561	0	0	0	0	0	0.000078811510357042	0	0	0	0
k__Bacteria | p__Firmicutes | c__Clostridia | o__Clostridiales | f__Lachnospiraceae | g__Lachnospiraceae NC2004 group | s__ | ASV_1020	0	0	0	0	0	0.0000237625644559561	0	0	0	0	0	0.0000441660707309168
k__Bacteria | p__Firmicutes | c__Clostridia | o__Clostridiales | f__Lachnospiraceae | g__Lachnospiraceae UCG-008 | s__ | ASV_1208	0	0	0	0	0	0.0000237625644559561	0	0	0	0	0	0.0000823159379116925
k__Bacteria | p__Firmicutes | c__Clostridia | o__Clostridiales | f__Lachnospiraceae | g__Lachnospiraceae UCG-008 | s__ | ASV_803	0	0	0	0	0.0000237625644559561	0	0	0	0	0	0.0000823159379116925	0
k__Bacteria | p__Firmicutes | c__Clostridia | o__Clostridiales | f__Lachnospiraceae | g__[Ruminococcus] torques group | s__ | ASV_1129	0.0000237625644559561	0	0	0	0	0	0.0000823159379116925	0	0	0	0	0
k__Bacteria | p__Firmicutes | c__Clostridia | o__Clostridiales | f__Peptostreptococcaceae | g__Paeniclostridium | s__ | ASV_1062	0	0	0.0000237625644559561	0	0	0	0	0	0.0000823159379116925	0	0	0
k__Bacteria | p__Firmicutes | c__Clostridia | o__Clostridiales | f__Peptostreptococcaceae | g__Peptoclostridium | s__ | ASV_1329	0	0	0	0	0	0.0000237625644559561	0	0	0	0	0	0.0000823159379116925
k__Bacteria | p__Firmicutes | c__Clostridia | o__Clostridiales | f__Peptostreptococcaceae | g__Peptoclostridium | s__Clostridium sp. TO-931 | ASV_1280	0	0	0	0.0000237625644559561	0	0	0	0	0	0.0000441660707309168	0	0
k__Bacteria | p__Firmicutes | c__Clostridia | o__Clostridiales | f__Peptostreptococcaceae | g__Peptoclostridium | s__Clostridium sp. TO-931 | ASV_879	0	0.0000237625644559561	0	0	0	0	0	0.000078811510357042	0	0	0	0
k__Bacteria | p__Firmicutes | c__Clostridia | o__Clostridiales | f__Peptostreptococcaceae | g__Peptostreptococcus | s__ | ASV_910	0.0000237625644559561	0	0	0	0	0	0.0000823159379116925	0	0	0	0	0
k__Bacteria | p__Firmicutes | c__Clostridia | o__Clostridiales | f__Ruminococcaceae | g__ | s__ | ASV_1572	0	0.0000237625644559561	0	0	0	0	0	0.000078811510357042	0	0	0	0
k__Bacteria | p__Firmicutes | c__Clostridia | o__Clostridiales | f__Ruminococcaceae | g__Faecalibacterium | s__ | ASV_835	0.0000237625644559561	0	0	0	0	0	0.0000823159379116925	0	0	0	0	0
k__Bacteria | p__Firmicutes | c__Clostridia | o__Clostridiales | f__Ruminococcaceae | g__Ruminococcaceae UCG-014 | s__ | ASV_917	0	0.0000237625644559561	0	0	0	0	0	0.0000552192098406589	0	0	0	0
k__Bacteria | p__Firmicutes | c__Erysipelotrichia | o__Erysipelotrichales | f__Erysipelotrichaceae | g__Catenibacterium | s__ | ASV_1301	0	0	0	0.0000237625644559561	0	0	0	0	0	0.0000823159379116925	0	0
k__Bacteria | p__Firmicutes | c__Negativicutes | o__Selenomonadales | f__Veillonellaceae | g__Megamonas | s__ | ASV_1281	0	0	0	0.0000237625644559561	0	0	0	0	0	0.0000823159379116925	0	0
k__Bacteria | p__Fusobacteria | c__Fusobacteriia | o__Fusobacteriales | f__Fusobacteriaceae | g__Fusobacterium | s__ | ASV_1111	0	0	0	0	0	0.0000237625644559561	0	0	0	0	0	0.0000823159379116925
k__Bacteria | p__Fusobacteria | c__Fusobacteriia | o__Fusobacteriales | f__Fusobacteriaceae | g__Fusobacterium | s__ | ASV_877	0.0000237625644559561	0	0	0	0	0	0.0000823159379116925	0	0	0	0	0
k__Bacteria | p__Proteobacteria | c__ | o__ | f__ | g__ | s__ | ASV_1645	0	0	0	0.0000237625644559561	0	0	0	0	0	0.0000464324511521704	0	0
k__Bacteria | p__Proteobacteria | c__ | o__ | f__ | g__ | s__ | ASV_842	0	0	0.0000217823507512931	0	0.00000198021370466301	0	0	0	0.0000754562764190514	0	0.00000685966149264104	0
k__Bacteria | p__Proteobacteria | c__Alphaproteobacteria | o__Caulobacterales | f__Caulobacteraceae | g__Caulobacter | s__ | ASV_933	0	0	0	0.0000237625644559561	0	0	0	0	0	0.0000823159379116925	0	0
k__Bacteria | p__Proteobacteria | c__Gammaproteobacteria | o__Betaproteobacteriales | f__Burkholderiaceae | g__ | s__ | ASV_918	0	0.0000237625644559561	0	0	0	0	0	0.000078811510357042	0	0	0	0
k__Bacteria | p__Proteobacteria | c__Gammaproteobacteria | o__Betaproteobacteriales | f__Burkholderiaceae | g__Aquabacterium | s__ | ASV_1195	0	0	0	0	0.0000237625644559561	0	0	0	0	0	0.0000823159379116925	0
k__Bacteria | p__Proteobacteria | c__Gammaproteobacteria | o__Betaproteobacteriales | f__Burkholderiaceae | g__Comamonas | s__ | ASV_899	0	0	0	0	0.0000178219233419671	0.00000594064111398902	0	0	0	0	0.0000617369534337694	0.0000205789844779231
k__Bacteria | p__Proteobacteria | c__Gammaproteobacteria | o__Betaproteobacteriales | f__Burkholderiaceae | g__Variovorax | s__Variovorax paradoxus | ASV_922	0	0	0.0000237625644559561	0	0	0	0	0	0.0000564147684649193	0	0	0
k__Bacteria | p__Proteobacteria | c__Gammaproteobacteria | o__Xanthomonadales | f__Xanthomonadaceae | g__Stenotrophomonas | s__ | ASV_1101	0	0	0	0	0.0000237625644559561	0	0	0	0	0	0.0000687212228673071	0
k__Bacteria | p__Proteobacteria | c__Deltaproteobacteria | o__Desulfovibrionales | f__Desulfovibrionaceae | g__Desulfovibrio | s__ | ASV_876	0.00000792085481865203	0.0000151216319265175	0	0	0	0	0.0000274386459705642	0.0000428685188676218	0	0	0	0
k__Bacteria | p__ | c__ | o__ | f__ | g__ | s__ | ASV_908	0.00000792085481865203	0.0000129613987941579	0.00000198021370466301	0	0	0	0.0000274386459705642	0.0000429880965583866	0.00000685966149264104	0	0	0
k__Bacteria | p__Proteobacteria | c__Gammaproteobacteria | o__Pseudomonadales | f__Pseudomonadaceae | g__Pseudomonas | s__ | ASV_755	0	0.00000432046626471929	0	0.00000990106852331504	0	0.00000792085481865203	0	0.0000143293655194622	0	0.0000342983074632052	0	0.0000274386459705642
k__Bacteria | p__ | c__ | o__ | f__ | g__ | s__ | ASV_807	0	0	0	0	0	0.0000217823507512931	0	0	0	0	0	0.0000754562764190514
k__Bacteria | p__ | c__ | o__ | f__ | g__ | s__ | ASV_957	0	0	0.00000594064111398902	0.000011881282227978	0.00000396042740932601	0	0	0	0.0000147703718962066	0.0000295407437924131	0.0000137193229852821	0
k__Bacteria | p__Actinobacteria | c__Actinobacteria | o__Bifidobacteriales | f__Bifidobacteriaceae | g__Bifidobacterium | s__ | ASV_1086	0	0	0	0.0000217823507512931	0	0	0	0	0	0.0000754562764190514	0	0
k__Bacteria | p__Actinobacteria | c__Actinobacteria | o__Corynebacteriales | f__Corynebacteriaceae | g__ | s__ | ASV_972	0	0	0	0.0000217823507512931	0	0	0	0	0	0.0000754562764190514	0	0
k__Bacteria | p__Bacteroidetes | c__Bacteroidia | o__Bacteroidales | f__Bacteroidaceae | g__Bacteroides | s__ | ASV_1755	0	0	0	0	0	0.0000217823507512931	0	0	0	0	0	0.0000754562764190514
k__Bacteria | p__Bacteroidetes | c__Bacteroidia | o__Bacteroidales | f__Muribaculaceae | g__ | s__ | ASV_1296	0	0	0	0.0000217823507512931	0	0	0	0	0	0.0000754562764190514	0	0
k__Bacteria | p__Bacteroidetes | c__Bacteroidia | o__Bacteroidales | f__Muribaculaceae | g__ | s__ | ASV_2000	0	0	0	0	0.0000217823507512931	0	0	0	0	0	0.0000754562764190514	0
k__Bacteria | p__Bacteroidetes | c__Bacteroidia | o__Bacteroidales | f__Prevotellaceae | g__Alloprevotella | s__ | ASV_1112	0	0	0	0	0	0.0000217823507512931	0	0	0	0	0	0.0000754562764190514
k__Bacteria | p__Bacteroidetes | c__Bacteroidia | o__Bacteroidales | f__Prevotellaceae | g__Prevotella 9 | s__ | ASV_945	0.0000217823507512931	0	0	0	0	0	0.0000754562764190514	0	0	0	0	0
k__Bacteria | p__Bacteroidetes | c__Bacteroidia | o__Bacteroidales | f__Rikenellaceae | g__Alistipes | s__ | ASV_1224	0.00000990106852331504	0	0	0.00000396042740932601	0.00000792085481865203	0	0.0000342983074632052	0	0	0.0000137193229852821	0.0000274386459705642	0
k__Bacteria | p__Firmicutes | c__Bacilli | o__Bacillales | f__Staphylococcaceae | g__Jeotgalicoccus | s__Jeotgalicoccus halotolerans | ASV_1485	0	0	0	0	0	0.0000217823507512931	0	0	0	0	0	0.0000754562764190514
k__Bacteria | p__Firmicutes | c__Bacilli | o__Bacillales | f__Staphylococcaceae | g__Macrococcus | s__Macrococcus caseolyticus | ASV_901	0	0	0	0	0.000011881282227978	0.00000990106852331504	0	0	0	0	0.0000411579689558462	0.0000342983074632052
k__Bacteria | p__Firmicutes | c__Bacilli | o__Lactobacillales | f__Lactobacillaceae | g__Lactobacillus | s__ | ASV_1988	0	0	0	0.0000217823507512931	0	0	0	0	0	0.0000754562764190514	0	0
k__Bacteria | p__Firmicutes | c__Clostridia | o__Clostridiales | f__Christensenellaceae | g__Christensenellaceae R-7 group | s__ | ASV_1467	0	0	0	0	0.0000217823507512931	0	0	0	0	0	0.0000754562764190514	0
k__Bacteria | p__Firmicutes | c__Clostridia | o__Clostridiales | f__Family XI | g__Peptoniphilus | s__ | ASV_1054	0	0	0.00000594064111398902	0.0000158417096373041	0	0	0	0	0.0000147703718962066	0.0000369982626790639	0	0
k__Bacteria | p__Firmicutes | c__Clostridia | o__Clostridiales | f__Lachnospiraceae | g__ | s__ | ASV_1023	0	0	0	0	0	0.0000217823507512931	0	0	0	0	0	0.0000754562764190514
k__Bacteria | p__Firmicutes | c__Clostridia | o__Clostridiales | f__Lachnospiraceae | g__Blautia | s__ | ASV_1199	0	0	0	0	0.0000217823507512931	0	0	0	0	0	0.0000754562764190514	0
k__Bacteria | p__Firmicutes | c__Clostridia | o__Clostridiales | f__Lachnospiraceae | g__Lachnospiraceae UCG-004 | s__ | ASV_1013	0	0	0	0	0.0000217823507512931	0	0	0	0	0	0.0000754562764190514	0
k__Bacteria | p__Firmicutes | c__Clostridia | o__Clostridiales | f__Lachnospiraceae | g__[Eubacterium] ruminantium group | s__ | ASV_1691	0	0	0	0.0000217823507512931	0	0	0	0	0	0.0000754562764190514	0	0
k__Bacteria | p__Firmicutes | c__Clostridia | o__Clostridiales | f__Lachnospiraceae | g__[Ruminococcus] torques group | s__ | ASV_915	0.0000217823507512931	0	0	0	0	0	0.0000754562764190514	0	0	0	0	0
k__Bacteria | p__Firmicutes | c__Clostridia | o__Clostridiales | f__Ruminococcaceae | g__Faecalibacterium | s__ | ASV_872	0.0000217823507512931	0	0	0	0	0	0.0000754562764190514	0	0	0	0	0
k__Bacteria | p__Firmicutes | c__Clostridia | o__Clostridiales | f__Ruminococcaceae | g__Subdoligranulum | s__ | ASV_974	0	0	0	0	0.00000594064111398902	0.0000158417096373041	0	0	0	0	0.0000205789844779231	0.0000421845098780312
k__Bacteria | p__Fusobacteria | c__Fusobacteriia | o__Fusobacteriales | f__Fusobacteriaceae | g__Fusobacterium | s__ | ASV_1605	0	0	0.0000217823507512931	0	0	0	0	0	0.0000754562764190514	0	0	0
k__Bacteria | p__Proteobacteria | c__ | o__ | f__ | g__ | s__ | ASV_1094	0	0	0	0.0000217823507512931	0	0	0	0	0	0.0000754562764190514	0	0
k__Bacteria | p__Proteobacteria | c__ | o__ | f__ | g__ | s__ | ASV_1331	0	0	0	0	0	0.0000217823507512931	0	0	0	0	0	0.0000754562764190514
k__Bacteria | p__Proteobacteria | c__Alphaproteobacteria | o__Sphingomonadales | f__Sphingomonadaceae | g__Sphingomonas | s__ | ASV_1201	0	0	0	0	0.0000217823507512931	0	0	0	0	0	0.0000754562764190514	0
k__Bacteria | p__Proteobacteria | c__Gammaproteobacteria | o__Betaproteobacteriales | f__Burkholderiaceae | g__ | s__ | ASV_710	0	0	0	0.0000217823507512931	0	0	0	0	0	0.0000530944406163524	0	0
k__Bacteria | p__Proteobacteria | c__Gammaproteobacteria | o__Betaproteobacteriales | f__Burkholderiaceae | g__Aquabacterium | s__ | ASV_978	0	0	0	0	0	0.0000217823507512931	0	0	0	0	0	0.0000754562764190514
k__Bacteria | p__Proteobacteria | c__Gammaproteobacteria | o__Betaproteobacteriales | f__Burkholderiaceae | g__Sutterella | s__ | ASV_1269	0	0	0.0000217823507512931	0	0	0	0	0	0.0000754562764190514	0	0	0
k__Bacteria | p__Proteobacteria | c__Gammaproteobacteria | o__Betaproteobacteriales | f__Burkholderiaceae | g__Sutterella | s__ | ASV_1513	0.0000217823507512931	0	0	0	0	0	0.0000754562764190514	0	0	0	0	0
k__Bacteria | p__Proteobacteria | c__Gammaproteobacteria | o__Enterobacteriales | f__Enterobacteriaceae | g__Buttiauxella | s__ | ASV_1270	0	0	0.0000217823507512931	0	0	0	0	0	0.0000754562764190514	0	0	0
k__Bacteria | p__Proteobacteria | c__Gammaproteobacteria | o__Enterobacteriales | f__Enterobacteriaceae | g__Escherichia-Shigella | s__ | ASV_968	0	0	0	0.0000217823507512931	0	0	0	0	0	0.0000754562764190514	0	0
k__Bacteria | p__Proteobacteria | c__Gammaproteobacteria | o__Enterobacteriales | f__Enterobacteriaceae | g__Proteus | s__Proteus vulgaris | ASV_669	0.000011881282227978	0	0	0	0.00000792085481865203	0.00000198021370466301	0.0000343606114336536	0	0	0	0.0000274386459705642	0.00000685966149264104
k__Bacteria | p__Proteobacteria | c__Gammaproteobacteria | o__Pseudomonadales | f__Moraxellaceae | g__Psychrobacter | s__ | ASV_1021	0	0	0	0	0	0.0000217823507512931	0	0	0	0	0	0.0000411059689743039
k__Bacteria | p__Proteobacteria | c__Gammaproteobacteria | o__Xanthomonadales | f__Rhodanobacteraceae | g__Chujaibacter | s__ | ASV_1163	0	0	0.0000217823507512931	0	0	0	0	0	0.0000754562764190514	0	0	0
k__Bacteria | p__ | c__ | o__ | f__ | g__ | s__ | ASV_796	0	0	0.0000178219233419671	0	0	0.00000396042740932601	0	0	0.0000487251106304639	0	0	0.0000137193229852821
k__Bacteria | p__Firmicutes | c__Clostridia | o__Clostridiales | f__Peptostreptococcaceae | g__Peptoclostridium | s__Clostridium sp. TO-931 | ASV_1319	0	0	0	0	0	0.0000217823507512931	0	0	0	0	0	0.0000620134921232076
k__Bacteria | p__Proteobacteria | c__ | o__ | f__ | g__ | s__ | ASV_1117	0.0000178219233419671	0	0	0	0	0.00000396042740932601	0.0000617369534337694	0	0	0	0	0.0000137193229852821
k__Bacteria | p__Proteobacteria | c__Gammaproteobacteria | o__Betaproteobacteriales | f__ | g__ | s__ | ASV_832	0	0	0	0	0	0.0000217823507512931	0	0	0	0	0	0.0000446956011213851
k__Bacteria | p__ | c__ | o__ | f__ | g__ | s__ | ASV_1364	0	0.0000216023313235964	0	0	0	0	0	0.0000716468275973109	0	0	0	0
k__Bacteria | p__ | c__ | o__ | f__ | g__ | s__ | ASV_991	0	0.0000216023313235964	0	0	0	0	0	0.0000716468275973109	0	0	0	0
k__Bacteria | p__Bacteroidetes | c__Bacteroidia | o__Bacteroidales | f__Bacteroidaceae | g__Bacteroides | s__Bacteroides plebeius | ASV_1134	0	0.0000216023313235964	0	0	0	0	0	0.0000716468275973109	0	0	0	0
k__Bacteria | p__Bacteroidetes | c__Bacteroidia | o__Bacteroidales | f__Prevotellaceae | g__Alloprevotella | s__ | ASV_1369	0	0.0000216023313235964	0	0	0	0	0	0.0000716468275973109	0	0	0	0
k__Bacteria | p__Firmicutes | c__Clostridia | o__Clostridiales | f__Peptostreptococcaceae | g__Peptoclostridium | s__Clostridium sp. TO-931 | ASV_1376	0	0.0000216023313235964	0	0	0	0	0	0.0000716468275973109	0	0	0	0
k__Bacteria | p__Proteobacteria | c__Gammaproteobacteria | o__Betaproteobacteriales | f__Burkholderiaceae | g__Aquabacterium | s__ | ASV_1042	0	0.0000216023313235964	0	0	0	0	0	0.0000716468275973109	0	0	0	0
k__Bacteria | p__Proteobacteria | c__Gammaproteobacteria | o__Enterobacteriales | f__Enterobacteriaceae | g__Escherichia-Shigella | s__ | ASV_1375	0	0.0000216023313235964	0	0	0	0	0	0.0000716468275973109	0	0	0	0
k__Bacteria | p__Proteobacteria | c__Gammaproteobacteria | o__Pasteurellales | f__Pasteurellaceae | g__Haemophilus | s__ | ASV_1852	0	0.0000216023313235964	0	0	0	0	0	0.0000716468275973109	0	0	0	0
k__Bacteria | p__Proteobacteria | c__Gammaproteobacteria | o__Pseudomonadales | f__Moraxellaceae | g__Acinetobacter | s__ | ASV_2169	0	0.0000216023313235964	0	0	0	0	0	0.0000716468275973109	0	0	0	0
k__Bacteria | p__Bacteroidetes | c__Bacteroidia | o__Bacteroidales | f__ | g__ | s__ | ASV_952	0	0.0000151216319265175	0.00000594064111398902	0	0	0	0	0.0000501527793181177	0.0000147703718962066	0	0	0
k__Bacteria | p__ | c__ | o__ | f__ | g__ | s__ | ASV_1571	0	0.0000129613987941579	0.00000792085481865203	0	0	0	0	0.0000429880965583866	0.0000274386459705642	0	0	0
k__Bacteria | p__Firmicutes | c__Clostridia | o__Clostridiales | f__Lachnospiraceae | g__ | s__ | ASV_1047	0	0.00000432046626471929	0	0	0	0.0000158417096373041	0	0.0000143293655194622	0	0	0	0.0000548772919411283
k__Archaea | p__Euryarchaeota | c__Methanomicrobia | o__ | f__ | g__ | s__ | ASV_1608	0	0	0.0000198021370466301	0	0	0	0	0	0.0000685966149264104	0	0	0
k__Bacteria | p__ | c__ | o__ | f__ | g__ | s__ | ASV_1218	0.0000198021370466301	0	0	0	0	0	0.0000685966149264104	0	0	0	0	0
k__Bacteria | p__ | c__ | o__ | f__ | g__ | s__ | ASV_1248	0	0	0.0000198021370466301	0	0	0	0	0	0.0000685966149264104	0	0	0
k__Bacteria | p__ | c__ | o__ | f__ | g__ | s__ | ASV_1398	0	0	0.0000198021370466301	0	0	0	0	0	0.0000685966149264104	0	0	0
k__Bacteria | p__ | c__ | o__ | f__ | g__ | s__ | ASV_2087	0.0000198021370466301	0	0	0	0	0	0.0000685966149264104	0	0	0	0	0
k__Bacteria | p__Actinobacteria | c__Actinobacteria | o__Actinomycetales | f__Actinomycetaceae | g__Actinomyces | s__Actinomyces canis | ASV_836	0.00000990106852331504	0	0	0	0.00000990106852331504	0	0.0000342983074632052	0	0	0	0.0000342983074632052	0
k__Bacteria | p__Actinobacteria | c__Actinobacteria | o__Corynebacteriales | f__Corynebacteriaceae | g__ | s__ | ASV_1095	0	0	0	0.0000198021370466301	0	0	0	0	0	0.0000685966149264104	0	0
k__Bacteria | p__Actinobacteria | c__Coriobacteriia | o__Coriobacteriales | f__Atopobiaceae | g__Atopobium | s__ | ASV_1183	0	0	0	0.0000198021370466301	0	0	0	0	0	0.0000685966149264104	0	0
k__Bacteria | p__Bacteroidetes | c__Bacteroidia | o__Bacteroidales | f__Bacteroidaceae | g__Bacteroides | s__ | ASV_1066	0	0	0.0000198021370466301	0	0	0	0	0	0.0000685966149264104	0	0	0
k__Bacteria | p__Bacteroidetes | c__Bacteroidia | o__Bacteroidales | f__Bacteroidaceae | g__Bacteroides | s__Bacteroides plebeius | ASV_1322	0	0	0	0	0	0.0000198021370466301	0	0	0	0	0	0.0000685966149264104
k__Bacteria | p__Bacteroidetes | c__Bacteroidia | o__Bacteroidales | f__Bacteroidaceae | g__Bacteroides | s__Bacteroides vulgatus | ASV_2066	0	0	0	0	0	0.0000198021370466301	0	0	0	0	0	0.0000685966149264104
k__Bacteria | p__Bacteroidetes | c__Bacteroidia | o__Bacteroidales | f__Muribaculaceae | g__ | s__ | ASV_1457	0	0	0	0.0000198021370466301	0	0	0	0	0	0.0000504928020549814	0	0
k__Bacteria | p__Bacteroidetes | c__Bacteroidia | o__Bacteroidales | f__Tannerellaceae | g__Parabacteroides | s__Parabacteroides distasonis | ASV_1099	0	0	0	0	0.0000198021370466301	0	0	0	0	0	0.0000685966149264104	0
k__Bacteria | p__Firmicutes | c__Bacilli | o__Bacillales | f__Family XII | g__Exiguobacterium | s__ | ASV_1165	0	0	0.0000138614959326411	0	0	0.00000594064111398902	0	0	0.0000480176304484873	0	0	0.0000205789844779231
k__Bacteria | p__Firmicutes | c__Bacilli | o__Bacillales | f__Listeriaceae | g__Listeria | s__Listeria monocytogenes | ASV_1288	0	0	0	0.0000198021370466301	0	0	0	0	0	0.0000685966149264104	0	0
k__Bacteria | p__Firmicutes | c__Bacilli | o__Bacillales | f__Staphylococcaceae | g__Jeotgalicoccus | s__ | ASV_1196	0	0	0	0	0.0000198021370466301	0	0	0	0	0	0.0000685966149264104	0
k__Bacteria | p__Firmicutes | c__Bacilli | o__Lactobacillales | f__Lactobacillaceae | g__Lactobacillus | s__ | ASV_1106	0	0	0	0	0.0000198021370466301	0	0	0	0	0	0.0000685966149264104	0
k__Bacteria | p__Firmicutes | c__Clostridia | o__Clostridiales | f__Clostridiaceae 1 | g__Clostridium sensu stricto 1 | s__ | ASV_1211	0	0	0	0	0	0.0000198021370466301	0	0	0	0	0	0.0000685966149264104
k__Bacteria | p__Firmicutes | c__Clostridia | o__Clostridiales | f__Family XI | g__Parvimonas | s__ | ASV_983	0.0000198021370466301	0	0	0	0	0	0.0000685966149264104	0	0	0	0	0
k__Bacteria | p__Firmicutes | c__Clostridia | o__Clostridiales | f__Lachnospiraceae | g__A2 | s__ | ASV_2347	0	0	0.0000198021370466301	0	0	0	0	0	0.0000685966149264104	0	0	0
k__Bacteria | p__Firmicutes | c__Clostridia | o__Clostridiales | f__Lachnospiraceae | g__Agathobacter | s__ | ASV_935	0	0	0	0	0.0000198021370466301	0	0	0	0	0	0.0000685966149264104	0
k__Bacteria | p__Firmicutes | c__Clostridia | o__Clostridiales | f__Lachnospiraceae | g__Blautia | s__ | ASV_1035	0.0000198021370466301	0	0	0	0	0	0.0000685966149264104	0	0	0	0	0
k__Bacteria | p__Firmicutes | c__Clostridia | o__Clostridiales | f__Lachnospiraceae | g__Blautia | s__ | ASV_1393	0	0	0.0000198021370466301	0	0	0	0	0	0.0000685966149264104	0	0	0
k__Bacteria | p__Firmicutes | c__Clostridia | o__Clostridiales | f__Lachnospiraceae | g__Blautia | s__ | ASV_2691	0	0	0	0	0	0.0000198021370466301	0	0	0	0	0	0.0000685966149264104
k__Bacteria | p__Firmicutes | c__Clostridia | o__Clostridiales | f__Lachnospiraceae | g__Blautia | s__Blautia sp. Marseille-P3441 | ASV_900	0	0	0	0	0.0000198021370466301	0	0	0	0	0	0.0000685966149264104	0
k__Bacteria | p__Firmicutes | c__Clostridia | o__Clostridiales | f__Lachnospiraceae | g__Murimonas | s__ | ASV_1017	0	0	0	0	0.0000198021370466301	0	0	0	0	0	0.0000685966149264104	0
k__Bacteria | p__Firmicutes | c__Clostridia | o__Clostridiales | f__Lachnospiraceae | g__Tyzzerella 3 | s__[Clostridium] colinum | ASV_1316	0	0	0	0	0.0000198021370466301	0	0	0	0	0	0.0000685966149264104	0
k__Bacteria | p__Firmicutes | c__Clostridia | o__Clostridiales | f__Lachnospiraceae | g__[Ruminococcus] torques group | s__ | ASV_1064	0	0	0.0000198021370466301	0	0	0	0	0	0.0000685966149264104	0	0	0
k__Bacteria | p__Firmicutes | c__Clostridia | o__Clostridiales | f__Peptostreptococcaceae | g__Paraclostridium | s__ | ASV_931	0	0	0	0.0000198021370466301	0	0	0	0	0	0.0000685966149264104	0	0
k__Bacteria | p__Firmicutes | c__Clostridia | o__Clostridiales | f__Peptostreptococcaceae | g__Peptoclostridium | s__Clostridium sp. TO-931 | ASV_1268	0	0	0.0000198021370466301	0	0	0	0	0	0.0000685966149264104	0	0	0
k__Bacteria | p__Firmicutes | c__Clostridia | o__Clostridiales | f__Peptostreptococcaceae | g__Peptoclostridium | s__Clostridium sp. TO-931 | ASV_987	0.0000198021370466301	0	0	0	0	0	0.0000685966149264104	0	0	0	0	0
k__Bacteria | p__Firmicutes | c__Clostridia | o__Clostridiales | f__Ruminococcaceae | g__Fournierella | s__Fournierella massiliensis | ASV_3785	0.0000198021370466301	0	0	0	0	0	0.0000685966149264104	0	0	0	0	0
k__Bacteria | p__Firmicutes | c__Erysipelotrichia | o__Erysipelotrichales | f__Erysipelotrichaceae | g__Candidatus Stoquefichus | s__ | ASV_1501	0	0	0	0	0	0.0000198021370466301	0	0	0	0	0	0.0000685966149264104
k__Bacteria | p__Firmicutes | c__Erysipelotrichia | o__Erysipelotrichales | f__Erysipelotrichaceae | g__Turicibacter | s__ | ASV_1688	0	0	0	0.0000198021370466301	0	0	0	0	0	0.0000685966149264104	0	0
k__Bacteria | p__Firmicutes | c__Negativicutes | o__Selenomonadales | f__Veillonellaceae | g__Veillonella | s__ | ASV_1324	0	0	0	0	0	0.0000198021370466301	0	0	0	0	0	0.0000685966149264104
k__Bacteria | p__Fusobacteria | c__Fusobacteriia | o__Fusobacteriales | f__Fusobacteriaceae | g__Fusobacterium | s__ | ASV_1161	0	0	0.0000198021370466301	0	0	0	0	0	0.0000685966149264104	0	0	0
k__Bacteria | p__Fusobacteria | c__Fusobacteriia | o__Fusobacteriales | f__Fusobacteriaceae | g__Fusobacterium | s__ | ASV_1504	0	0	0	0	0	0.0000198021370466301	0	0	0	0	0	0.0000685966149264104
k__Bacteria | p__Fusobacteria | c__Fusobacteriia | o__Fusobacteriales | f__Fusobacteriaceae | g__Fusobacterium | s__ | ASV_887	0	0	0.0000198021370466301	0	0	0	0	0	0.0000685966149264104	0	0	0
k__Bacteria | p__Proteobacteria | c__ | o__ | f__ | g__ | s__ | ASV_940	0.0000198021370466301	0	0	0	0	0	0.0000685966149264104	0	0	0	0	0
k__Bacteria | p__Proteobacteria | c__Alphaproteobacteria | o__Rhizobiales | f__Xanthobacteraceae | g__Bradyrhizobium | s__ | ASV_1105	0	0	0	0	0.0000198021370466301	0	0	0	0	0	0.0000685966149264104	0
k__Bacteria | p__Proteobacteria | c__Deltaproteobacteria | o__Desulfovibrionales | f__Desulfomicrobiaceae | g__Desulfomicrobium | s__Desulfomicrobium orale DSM 12838 | ASV_1124	0.0000138614959326411	0	0	0.00000594064111398902	0	0	0.0000480176304484873	0	0	0.0000205789844779231	0	0
k__Bacteria | p__Proteobacteria | c__Gammaproteobacteria | o__ | f__ | g__ | s__ | ASV_1277	0	0	0	0.0000198021370466301	0	0	0	0	0	0.0000415716272787358	0	0
k__Bacteria | p__Proteobacteria | c__Gammaproteobacteria | o__Betaproteobacteriales | f__Burkholderiaceae | g__Sutterella | s__ | ASV_1225	0.0000198021370466301	0	0	0	0	0	0.0000685966149264104	0	0	0	0	0
k__Bacteria | p__Proteobacteria | c__Gammaproteobacteria | o__Betaproteobacteriales | f__Neisseriaceae | g__Eikenella | s__ | ASV_988	0.0000198021370466301	0	0	0	0	0	0.0000504928020549814	0	0	0	0	0
k__Bacteria | p__Proteobacteria | c__Gammaproteobacteria | o__Pasteurellales | f__Pasteurellaceae | g__Aggregatibacter | s__ | ASV_998	0	0	0.0000198021370466301	0	0	0	0	0	0.0000685966149264104	0	0	0
k__Bacteria | p__Proteobacteria | c__Gammaproteobacteria | o__Pseudomonadales | f__Moraxellaceae | g__Acinetobacter | s__ | ASV_1210	0	0	0	0	0	0.0000198021370466301	0	0	0	0	0	0.0000685966149264104
k__Bacteria | p__Proteobacteria | c__Gammaproteobacteria | o__Pseudomonadales | f__Moraxellaceae | g__Acinetobacter | s__ | ASV_1279	0	0	0	0.0000198021370466301	0	0	0	0	0	0.0000685966149264104	0	0
k__Bacteria | p__ | c__ | o__ | f__ | g__ | s__ | ASV_1057	0	0	0.0000138614959326411	0	0	0.00000594064111398902	0	0	0.0000327674920728667	0	0	0.0000205789844779231
k__Bacteria | p__ | c__ | o__ | f__ | g__ | s__ | ASV_1252	0	0	0.0000198021370466301	0	0	0	0	0	0.0000473447672407206	0	0	0
k__Bacteria | p__ | c__ | o__ | f__ | g__ | s__ | ASV_927	0	0	0	0.0000198021370466301	0	0	0	0	0	0.0000614939619516066	0	0
k__Bacteria | p__Actinobacteria | c__Actinobacteria | o__Actinomycetales | f__Actinomycetaceae | g__Actinomyces | s__ | ASV_1000	0	0	0.0000198021370466301	0	0	0	0	0	0.0000473447672407206	0	0	0
k__Bacteria | p__Actinobacteria | c__Actinobacteria | o__Corynebacteriales | f__Corynebacteriaceae | g__ | s__ | ASV_789	0.00000396042740932601	0	0	0	0.0000158417096373041	0	0.0000137193229852821	0	0	0	0.0000548772919411283	0
k__Bacteria | p__Bacteroidetes | c__Bacteroidia | o__Bacteroidales | f__Prevotellaceae | g__Alloprevotella | s__ | ASV_1171	0	0	0	0.0000198021370466301	0	0	0	0	0	0.0000473447672407206	0	0
k__Bacteria | p__Bacteroidetes | c__Bacteroidia | o__Bacteroidales | f__Rikenellaceae | g__Rikenellaceae RC9 gut group | s__ | ASV_1005	0	0	0	0.0000198021370466301	0	0	0	0	0	0.0000333497832981126	0	0
k__Bacteria | p__Bacteroidetes | c__Bacteroidia | o__Bacteroidales | f__Tannerellaceae | g__Parabacteroides | s__ | ASV_969	0	0	0	0.0000198021370466301	0	0	0	0	0	0.0000473447672407206	0	0
k__Bacteria | p__Firmicutes | c__Bacilli | o__Bacillales | f__Planococcaceae | g__Lysinibacillus | s__Lysinibacillus sp. FFL6 | ASV_913	0.0000198021370466301	0	0	0	0	0	0.0000390239603117338	0	0	0	0	0
k__Bacteria | p__Firmicutes | c__Clostridia | o__Clostridiales | f__Ruminococcaceae | g__Ruminococcaceae UCG-013 | s__ | ASV_786	0	0	0	0	0	0.0000198021370466301	0	0	0	0	0	0.0000614939619516066
k__Bacteria | p__Proteobacteria | c__Gammaproteobacteria | o__Oceanospirillales | f__Halomonadaceae | g__Halomonas | s__ | ASV_1276	0	0	0	0.0000198021370466301	0	0	0	0	0	0.0000390239603117338	0	0
k__Bacteria | p__Bacteroidetes | c__Bacteroidia | o__Bacteroidales | f__Prevotellaceae | g__Prevotella 9 | s__ | ASV_1236	0	0.0000194420981912368	0	0	0	0	0	0.0000644821448375798	0	0	0	0
k__Bacteria | p__Firmicutes | c__Clostridia | o__Clostridiales | f__Lachnospiraceae | g__ | s__ | ASV_1386	0	0.0000194420981912368	0	0	0	0	0	0.0000644821448375798	0	0	0	0
k__Bacteria | p__Firmicutes | c__Clostridia | o__Clostridiales | f__Lachnospiraceae | g__ | s__Coprococcus sp. HPP0074 | ASV_1140	0	0.0000194420981912368	0	0	0	0	0	0.0000644821448375798	0	0	0	0
k__Bacteria | p__Firmicutes | c__Clostridia | o__Clostridiales | f__Lachnospiraceae | g__Blautia | s__ | ASV_2250	0	0.0000194420981912368	0	0	0	0	0	0.0000644821448375798	0	0	0	0
k__Bacteria | p__Firmicutes | c__Clostridia | o__Clostridiales | f__Lachnospiraceae | g__Lachnospiraceae UCG-008 | s__ | ASV_793	0	0.0000194420981912368	0	0	0	0	0	0.0000644821448375798	0	0	0	0
k__Bacteria | p__Firmicutes | c__Clostridia | o__Clostridiales | f__Ruminococcaceae | g__Oscillibacter | s__Oscillibacter sp. PC13 | ASV_1044	0	0.0000194420981912368	0	0	0	0	0	0.0000644821448375798	0	0	0	0
k__Bacteria | p__Firmicutes | c__Erysipelotrichia | o__Erysipelotrichales | f__Erysipelotrichaceae | g__Allobaculum | s__ | ASV_1245	0	0.0000194420981912368	0	0	0	0	0	0.0000644821448375798	0	0	0	0
k__Bacteria | p__Firmicutes | c__Erysipelotrichia | o__Erysipelotrichales | f__Erysipelotrichaceae | g__Holdemanella | s__ | ASV_2168	0	0.0000194420981912368	0	0	0	0	0	0.0000644821448375798	0	0	0	0
k__Bacteria | p__Firmicutes | c__Negativicutes | o__Selenomonadales | f__Acidaminococcaceae | g__Phascolarctobacterium | s__ | ASV_1041	0	0.0000194420981912368	0	0	0	0	0	0.0000644821448375798	0	0	0	0
k__Bacteria | p__Proteobacteria | c__ | o__ | f__ | g__ | s__ | ASV_1554	0	0.0000194420981912368	0	0	0	0	0	0.0000644821448375798	0	0	0	0
k__Bacteria | p__Proteobacteria | c__Alphaproteobacteria | o__Sphingomonadales | f__Sphingomonadaceae | g__Sphingomonas | s__ | ASV_1228	0	0.0000194420981912368	0	0	0	0	0	0.0000644821448375798	0	0	0	0
k__Bacteria | p__Proteobacteria | c__Gammaproteobacteria | o__Aeromonadales | f__Succinivibrionaceae | g__Anaerobiospirillum | s__Anaerobiospirillum sp. 3J102 | ASV_1814	0	0.0000194420981912368	0	0	0	0	0	0.0000644821448375798	0	0	0	0
k__Bacteria | p__Proteobacteria | c__Gammaproteobacteria | o__Pseudomonadales | f__Moraxellaceae | g__Acinetobacter | s__ | ASV_1574	0	0.0000194420981912368	0	0	0	0	0	0.0000644821448375798	0	0	0	0
k__Bacteria | p__Bacteroidetes | c__Bacteroidia | o__Bacteroidales | f__ | g__ | s__ | ASV_944	0.00000594064111398902	0.0000129613987941579	0	0	0	0	0.0000205789844779231	0.0000429880965583866	0	0	0	0
k__Bacteria | p__Firmicutes | c__ | o__ | f__ | g__ | s__ | ASV_1230	0	0.0000129613987941579	0.00000594064111398902	0	0	0	0	0.0000429880965583866	0.0000205789844779231	0	0	0
k__Bacteria | p__ | c__ | o__ | f__ | g__ | s__ | ASV_947	0	0.00000864093252943858	0.00000594064111398902	0	0	0.00000396042740932601	0	0.0000192248612255754	0.0000205789844779231	0	0	0.0000137193229852821
k__Archaea | p__Thaumarchaeota | c__Nitrososphaeria | o__Nitrososphaerales | f__Nitrososphaeraceae | g__Candidatus Nitrocosmicus | s__ | ASV_960	0	0	0.0000178219233419671	0	0	0	0	0	0.0000617369534337694	0	0	0
k__Bacteria | p__ | c__ | o__ | f__ | g__ | s__ | ASV_1185	0	0	0	0.00000792085481865203	0	0.00000990106852331504	0	0	0	0.0000274386459705642	0	0.000027671509941813
k__Bacteria | p__ | c__ | o__ | f__ | g__ | s__ | ASV_1251	0	0	0.0000178219233419671	0	0	0	0	0	0.0000617369534337694	0	0	0
k__Bacteria | p__ | c__ | o__ | f__ | g__ | s__ | ASV_1253	0	0	0.00000594064111398902	0.00000594064111398902	0	0.00000594064111398902	0	0	0.0000205789844779231	0.0000205789844779231	0	0.0000147703718962066
k__Bacteria | p__ | c__ | o__ | f__ | g__ | s__ | ASV_1323	0	0	0	0	0	0.0000178219233419671	0	0	0	0	0	0.0000617369534337694
k__Bacteria | p__ | c__ | o__ | f__ | g__ | s__ | ASV_1888	0	0	0.00000792085481865203	0.00000990106852331504	0	0	0	0	0.0000274386459705642	0.0000342983074632052	0	0
k__Bacteria | p__ | c__ | o__ | f__ | g__ | s__ | ASV_2529	0	0	0	0.00000792085481865203	0	0.00000990106852331504	0	0	0	0.0000274386459705642	0	0.0000342983074632052
k__Bacteria | p__ | c__ | o__ | f__ | g__ | s__ | ASV_3270	0	0	0	0.0000178219233419671	0	0	0	0	0	0.0000617369534337694	0	0
k__Bacteria | p__ | c__ | o__ | f__ | g__ | s__ | ASV_928	0	0	0	0.0000178219233419671	0	0	0	0	0	0.000036708075746342	0	0
k__Bacteria | p__ | c__ | o__ | f__ | g__ | s__ | ASV_929	0	0	0	0.0000178219233419671	0	0	0	0	0	0.0000443111156886197	0	0
k__Bacteria | p__Actinobacteria | c__Actinobacteria | o__ | f__ | g__ | s__ | ASV_1076	0	0	0	0.0000178219233419671	0	0	0	0	0	0.0000443111156886197	0	0
k__Bacteria | p__Actinobacteria | c__Actinobacteria | o__Corynebacteriales | f__Corynebacteriaceae | g__ | s__ | ASV_1403	0	0	0.0000178219233419671	0	0	0	0	0	0.0000617369534337694	0	0	0
k__Bacteria | p__Actinobacteria | c__Actinobacteria | o__Corynebacteriales | f__Corynebacteriaceae | g__Lawsonella | s__ | ASV_1617	0	0	0.0000178219233419671	0	0	0	0	0	0.0000617369534337694	0	0	0
k__Bacteria | p__Actinobacteria | c__Actinobacteria | o__Micrococcales | f__Micrococcaceae | g__Rothia | s__ | ASV_1084	0	0	0	0.0000178219233419671	0	0	0	0	0	0.0000443111156886197	0	0
k__Bacteria | p__Actinobacteria | c__Coriobacteriia | o__Coriobacteriales | f__Coriobacteriaceae | g__Collinsella | s__Collinsella tanakaei YIT 12063 | ASV_1298	0	0	0	0.0000178219233419671	0	0	0	0	0	0.0000617369534337694	0	0
k__Bacteria | p__Actinobacteria | c__Coriobacteriia | o__Coriobacteriales | f__Eggerthellaceae | g__Enterorhabdus | s__ | ASV_1304	0	0	0	0	0.0000178219233419671	0	0	0	0	0	0.0000617369534337694	0
k__Bacteria | p__Actinobacteria | c__Coriobacteriia | o__Coriobacteriales | f__Eggerthellaceae | g__Enterorhabdus | s__ | ASV_896	0	0	0	0	0.00000792085481865203	0.00000990106852331504	0	0	0	0	0.0000274386459705642	0.0000342983074632052
k__Bacteria | p__Bacteroidetes | c__Bacteroidia | o__Bacteroidales | f__ | g__ | s__ | ASV_1342	0.0000178219233419671	0	0	0	0	0	0.0000617369534337694	0	0	0	0	0
k__Bacteria | p__Bacteroidetes | c__Bacteroidia | o__Bacteroidales | f__Bacteroidaceae | g__Bacteroides | s__ | ASV_1205	0	0	0	0	0	0.0000178219233419671	0	0	0	0	0	0.0000419302308290795
k__Bacteria | p__Bacteroidetes | c__Bacteroidia | o__Bacteroidales | f__Bacteroidaceae | g__Bacteroides | s__ | ASV_1257	0	0	0.0000178219233419671	0	0	0	0	0	0.0000617369534337694	0	0	0
k__Bacteria | p__Bacteroidetes | c__Bacteroidia | o__Bacteroidales | f__Bacteroidaceae | g__Bacteroides | s__ | ASV_1478	0	0	0	0	0.0000178219233419671	0	0	0	0	0	0.0000617369534337694	0
k__Bacteria | p__Bacteroidetes | c__Bacteroidia | o__Bacteroidales | f__Bacteroidaceae | g__Bacteroides | s__Bacteroides uniformis | ASV_1416	0	0	0.0000178219233419671	0	0	0	0	0	0.0000617369534337694	0	0	0
k__Bacteria | p__Bacteroidetes | c__Bacteroidia | o__Bacteroidales | f__Muribaculaceae | g__ | s__ | ASV_1024	0	0	0	0	0	0.0000178219233419671	0	0	0	0	0	0.0000617369534337694
k__Bacteria | p__Bacteroidetes | c__Bacteroidia | o__Bacteroidales | f__Muribaculaceae | g__ | s__ | ASV_1100	0	0	0	0	0.0000178219233419671	0	0	0	0	0	0.0000617369534337694	0
k__Bacteria | p__Bacteroidetes | c__Bacteroidia | o__Bacteroidales | f__Muribaculaceae | g__ | s__ | ASV_1178	0	0	0	0.0000178219233419671	0	0	0	0	0	0.000054682067942992	0	0
k__Bacteria | p__Bacteroidetes | c__Bacteroidia | o__Bacteroidales | f__Muribaculaceae | g__ | s__ | ASV_1190	0	0	0	0	0.0000178219233419671	0	0	0	0	0	0.0000617369534337694	0
k__Bacteria | p__Bacteroidetes | c__Bacteroidia | o__Bacteroidales | f__Muribaculaceae | g__ | s__ | ASV_953	0	0	0.0000178219233419671	0	0	0	0	0	0.000054682067942992	0	0	0
k__Bacteria | p__Bacteroidetes | c__Bacteroidia | o__Bacteroidales | f__Porphyromonadaceae | g__Porphyromonas | s__ | ASV_1082	0	0	0	0.00000990106852331504	0	0.00000792085481865203	0	0	0	0.0000342983074632052	0	0.0000274386459705642
k__Bacteria | p__Bacteroidetes | c__Bacteroidia | o__Bacteroidales | f__Prevotellaceae | g__Alloprevotella | s__ | ASV_1421	0	0	0	0.0000178219233419671	0	0	0	0	0	0.0000617369534337694	0	0
k__Bacteria | p__Bacteroidetes | c__Bacteroidia | o__Bacteroidales | f__Rikenellaceae | g__Alistipes | s__ | ASV_1712	0	0	0	0	0.0000178219233419671	0	0	0	0	0	0.0000617369534337694	0
k__Bacteria | p__Bacteroidetes | c__Bacteroidia | o__Bacteroidales | f__Rikenellaceae | g__Rikenellaceae RC9 gut group | s__ | ASV_1430	0	0	0	0.0000178219233419671	0	0	0	0	0	0.0000443111156886197	0	0
k__Bacteria | p__Deferribacteres | c__Deferribacteres | o__Deferribacterales | f__Deferribacteraceae | g__Mucispirillum | s__ | ASV_1157	0	0	0.0000178219233419671	0	0	0	0	0	0.0000617369534337694	0	0	0
k__Bacteria | p__Deferribacteres | c__Deferribacteres | o__Deferribacterales | f__Deferribacteraceae | g__Mucispirillum | s__ | ASV_1247	0	0	0.0000178219233419671	0	0	0	0	0	0.0000617369534337694	0	0	0
k__Bacteria | p__Firmicutes | c__Bacilli | o__Lactobacillales | f__Lactobacillaceae | g__Lactobacillus | s__ | ASV_1220	0.0000178219233419671	0	0	0	0	0	0.0000617369534337694	0	0	0	0	0
k__Bacteria | p__Firmicutes | c__Bacilli | o__Lactobacillales | f__Lactobacillaceae | g__Lactobacillus | s__ | ASV_1880	0	0	0.0000178219233419671	0	0	0	0	0	0.0000617369534337694	0	0	0
k__Bacteria | p__Firmicutes | c__Bacilli | o__Lactobacillales | f__Lactobacillaceae | g__Lactobacillus | s__Lactobacillus panis | ASV_1769	0.0000178219233419671	0	0	0	0	0	0.0000617369534337694	0	0	0	0	0
k__Bacteria | p__Firmicutes | c__Clostridia | o__Clostridiales | f__Clostridiaceae 1 | g__Candidatus Arthromitus | s__ | ASV_875	0.0000178219233419671	0	0	0	0	0	0.0000617369534337694	0	0	0	0	0
k__Bacteria | p__Firmicutes | c__Clostridia | o__Clostridiales | f__Clostridiaceae 1 | g__Clostridium sensu stricto 1 | s__ | ASV_1012	0	0	0	0	0.0000178219233419671	0	0	0	0	0	0.0000617369534337694	0
k__Bacteria | p__Firmicutes | c__Clostridia | o__Clostridiales | f__Clostridiaceae 1 | g__Clostridium sensu stricto 1 | s__Clostridium butyricum | ASV_1085	0	0	0	0.0000178219233419671	0	0	0	0	0	0.0000617369534337694	0	0
k__Bacteria | p__Firmicutes | c__Clostridia | o__Clostridiales | f__Lachnospiraceae | g__ | s__ | ASV_1055	0	0	0.0000178219233419671	0	0	0	0	0	0.0000617369534337694	0	0	0
k__Bacteria | p__Firmicutes | c__Clostridia | o__Clostridiales | f__Lachnospiraceae | g__ | s__ | ASV_1459	0	0	0	0.0000178219233419671	0	0	0	0	0	0.0000617369534337694	0	0
k__Bacteria | p__Firmicutes | c__Clostridia | o__Clostridiales | f__Lachnospiraceae | g__ | s__ | ASV_1732	0	0	0	0	0	0.0000178219233419671	0	0	0	0	0	0.0000617369534337694
k__Bacteria | p__Firmicutes | c__Clostridia | o__Clostridiales | f__Lachnospiraceae | g__Blautia | s__ | ASV_1089	0	0	0	0.0000178219233419671	0	0	0	0	0	0.0000617369534337694	0	0
k__Bacteria | p__Firmicutes | c__Clostridia | o__Clostridiales | f__Lachnospiraceae | g__Lachnospiraceae UCG-004 | s__ | ASV_1993	0	0	0	0	0.0000178219233419671	0	0	0	0	0	0.0000617369534337694	0
k__Bacteria | p__Firmicutes | c__Clostridia | o__Clostridiales | f__Lachnospiraceae | g__Lachnospiraceae UCG-008 | s__ | ASV_1197	0	0	0	0	0.0000178219233419671	0	0	0	0	0	0.0000617369534337694	0
k__Bacteria | p__Firmicutes | c__Clostridia | o__Clostridiales | f__Lachnospiraceae | g__Tyzzerella 3 | s__ | ASV_1292	0	0	0	0.0000178219233419671	0	0	0	0	0	0.0000617369534337694	0	0
k__Bacteria | p__Firmicutes | c__Clostridia | o__Clostridiales | f__Lachnospiraceae | g__[Ruminococcus] gnavus group | s__Ruminococcus gnavus AGR2154 | ASV_1500	0	0	0	0	0	0.0000178219233419671	0	0	0	0	0	0.0000617369534337694
k__Bacteria | p__Firmicutes | c__Clostridia | o__Clostridiales | f__Peptostreptococcaceae | g__ | s__ | ASV_1314	0	0	0	0	0.0000178219233419671	0	0	0	0	0	0.0000617369534337694	0
k__Bacteria | p__Firmicutes | c__Clostridia | o__Clostridiales | f__Peptostreptococcaceae | g__ | s__ | ASV_1680	0	0	0	0.0000178219233419671	0	0	0	0	0	0.0000617369534337694	0	0
k__Bacteria | p__Firmicutes | c__Clostridia | o__Clostridiales | f__Peptostreptococcaceae | g__ | s__ | ASV_1946	0	0	0	0.0000178219233419671	0	0	0	0	0	0.0000617369534337694	0	0
k__Bacteria | p__Firmicutes | c__Clostridia | o__Clostridiales | f__Ruminococcaceae | g__ | s__ | ASV_976	0	0	0	0	0	0.0000178219233419671	0	0	0	0	0	0.0000380808112189638
k__Bacteria | p__Firmicutes | c__Clostridia | o__Clostridiales | f__Ruminococcaceae | g__ | s__Pseudoflavonifractor phocaeensis | ASV_1103	0	0	0	0	0.0000178219233419671	0	0	0	0	0	0.0000617369534337694	0
k__Bacteria | p__Firmicutes | c__Clostridia | o__Clostridiales | f__Ruminococcaceae | g__Oscillibacter | s__ | ASV_1170	0	0	0	0.0000178219233419671	0	0	0	0	0	0.0000487251106304639	0	0
k__Bacteria | p__Firmicutes | c__Clostridia | o__Clostridiales | f__Ruminococcaceae | g__Oscillospira | s__ | ASV_3157	0	0	0	0.0000178219233419671	0	0	0	0	0	0.0000617369534337694	0	0
k__Bacteria | p__Firmicutes | c__Clostridia | o__Clostridiales | f__Ruminococcaceae | g__Ruminiclostridium 9 | s__ | ASV_1861	0	0	0.0000178219233419671	0	0	0	0	0	0.0000617369534337694	0	0	0
k__Bacteria | p__Firmicutes | c__Clostridia | o__Clostridiales | f__Ruminococcaceae | g__Ruminococcaceae UCG-010 | s__ | ASV_1709	0	0	0	0	0.00000792085481865203	0.00000990106852331504	0	0	0	0	0.0000274386459705642	0.0000342983074632052
k__Bacteria | p__Firmicutes | c__Clostridia | o__Clostridiales | f__Ruminococcaceae | g__Ruminococcaceae UCG-014 | s__ | ASV_849	0.0000178219233419671	0	0	0	0	0	0.0000617369534337694	0	0	0	0	0
k__Bacteria | p__Firmicutes | c__Clostridia | o__Clostridiales | f__Ruminococcaceae | g__Ruminococcaceae UCG-014 | s__ | ASV_874	0.0000178219233419671	0	0	0	0	0	0.0000419302308290795	0	0	0	0	0
k__Bacteria | p__Firmicutes | c__Clostridia | o__Clostridiales | f__Ruminococcaceae | g__Ruminococcus 2 | s__ | ASV_1413	0	0	0.0000178219233419671	0	0	0	0	0	0.0000617369534337694	0	0	0
k__Bacteria | p__Firmicutes | c__Clostridia | o__Clostridiales | f__Ruminococcaceae | g__[Eubacterium] coprostanoligenes group | s__ | ASV_820	0	0	0.0000178219233419671	0	0	0	0	0	0.0000617369534337694	0	0	0
k__Bacteria | p__Firmicutes | c__Erysipelotrichia | o__Erysipelotrichales | f__Erysipelotrichaceae | g__Holdemanella | s__ | ASV_1317	0	0	0	0	0.0000178219233419671	0	0	0	0	0	0.0000617369534337694	0
k__Bacteria | p__Firmicutes | c__Erysipelotrichia | o__Erysipelotrichales | f__Erysipelotrichaceae | g__Holdemanella | s__ | ASV_2049	0	0	0	0	0	0.0000178219233419671	0	0	0	0	0	0.0000617369534337694
k__Bacteria | p__Firmicutes | c__Negativicutes | o__Selenomonadales | f__Veillonellaceae | g__Veillonella | s__Veillonella parvula | ASV_1164	0	0	0.0000138614959326411	0	0.00000396042740932601	0	0	0	0.0000327674920728667	0	0.0000137193229852821	0
k__Bacteria | p__Fusobacteria | c__Fusobacteriia | o__Fusobacteriales | f__Fusobacteriaceae | g__Fusobacterium | s__ | ASV_1087	0	0	0	0.0000178219233419671	0	0	0	0	0	0.0000617369534337694	0	0
k__Bacteria | p__Fusobacteria | c__Fusobacteriia | o__Fusobacteriales | f__Fusobacteriaceae | g__Fusobacterium | s__ | ASV_1321	0	0	0	0	0	0.0000178219233419671	0	0	0	0	0	0.0000617369534337694
k__Bacteria | p__Kiritimatiellaeota | c__Kiritimatiellae | o__WCHB1-41 | f__ | g__ | s__ | ASV_1429	0	0	0	0.0000178219233419671	0	0	0	0	0	0.0000380808112189638	0	0
k__Bacteria | p__Proteobacteria | c__ | o__ | f__ | g__ | s__ | ASV_819	0	0	0.000011881282227978	0.00000396042740932601	0	0.00000198021370466301	0	0	0.0000343606114336536	0.0000137193229852821	0	0.00000685966149264104
k__Bacteria | p__Proteobacteria | c__Alphaproteobacteria | o__Caulobacterales | f__Caulobacteraceae | g__Brevundimonas | s__ | ASV_1506	0	0	0	0	0	0.0000178219233419671	0	0	0	0	0	0.0000617369534337694
k__Bacteria | p__Proteobacteria | c__Alphaproteobacteria | o__Caulobacterales | f__Caulobacteraceae | g__Caulobacter | s__ | ASV_1207	0	0	0	0	0	0.0000178219233419671	0	0	0	0	0	0.0000617369534337694
k__Bacteria | p__Proteobacteria | c__Alphaproteobacteria | o__Caulobacterales | f__Caulobacteraceae | g__Caulobacter | s__ | ASV_970	0	0	0	0.0000178219233419671	0	0	0	0	0	0.0000419302308290795	0	0
k__Bacteria | p__Proteobacteria | c__Alphaproteobacteria | o__Reyranellales | f__Reyranellaceae | g__Reyranella | s__ | ASV_3459	0	0	0	0	0	0.0000178219233419671	0	0	0	0	0	0.0000617369534337694
k__Bacteria | p__Proteobacteria | c__Alphaproteobacteria | o__Rhizobiales | f__Beijerinckiaceae | g__Methylobacterium | s__ | ASV_1008	0	0	0	0.0000178219233419671	0	0	0	0	0	0.0000443111156886197	0	0
k__Bacteria | p__Proteobacteria | c__Alphaproteobacteria | o__Rhizobiales | f__Xanthobacteraceae | g__ | s__ | ASV_1206	0	0	0	0	0	0.0000178219233419671	0	0	0	0	0	0.0000617369534337694
k__Bacteria | p__Proteobacteria | c__Alphaproteobacteria | o__Rhodobacterales | f__Rhodobacteraceae | g__Paracoccus | s__Paracoccus marcusii | ASV_1273	0	0	0	0.0000178219233419671	0	0	0	0	0	0.000054682067942992	0	0
k__Bacteria | p__Proteobacteria | c__Gammaproteobacteria | o__Aeromonadales | f__Succinivibrionaceae | g__Anaerobiospirillum | s__Anaerobiospirillum succiniciproducens | ASV_1354	0.0000178219233419671	0	0	0	0	0	0.0000617369534337694	0	0	0	0	0
k__Bacteria | p__Proteobacteria | c__Gammaproteobacteria | o__Betaproteobacteriales | f__Burkholderiaceae | g__Aquabacterium | s__ | ASV_1007	0	0	0	0.0000178219233419671	0	0	0	0	0	0.0000443111156886197	0	0
k__Bacteria | p__Proteobacteria | c__Gammaproteobacteria | o__Betaproteobacteriales | f__Burkholderiaceae | g__Aquabacterium | s__ | ASV_984	0.0000178219233419671	0	0	0	0	0	0.0000617369534337694	0	0	0	0	0
k__Bacteria | p__Proteobacteria | c__Gammaproteobacteria | o__Betaproteobacteriales | f__Burkholderiaceae | g__Massilia | s__ | ASV_1173	0	0	0	0.0000178219233419671	0	0	0	0	0	0.0000419302308290795	0	0
k__Bacteria | p__Proteobacteria | c__Gammaproteobacteria | o__Betaproteobacteriales | f__Burkholderiaceae | g__Massilia | s__ | ASV_958	0	0	0.000011881282227978	0	0	0.00000594064111398902	0	0	0.0000411579689558462	0	0	0.0000205789844779231
k__Bacteria | p__Proteobacteria | c__Gammaproteobacteria | o__Betaproteobacteriales | f__Neisseriaceae | g__Neisseria | s__ | ASV_1435	0	0	0	0.0000178219233419671	0	0	0	0	0	0.0000617369534337694	0	0
k__Bacteria | p__Proteobacteria | c__Gammaproteobacteria | o__Enterobacteriales | f__Enterobacteriaceae | g__Escherichia-Shigella | s__ | ASV_1092	0	0	0	0.0000178219233419671	0	0	0	0	0	0.0000617369534337694	0	0
k__Bacteria | p__Proteobacteria | c__Gammaproteobacteria | o__Enterobacteriales | f__Enterobacteriaceae | g__Escherichia-Shigella | s__ | ASV_2440	0	0	0	0.0000178219233419671	0	0	0	0	0	0.0000617369534337694	0	0
k__Bacteria | p__Proteobacteria | c__Gammaproteobacteria | o__Pasteurellales | f__Pasteurellaceae | g__Actinobacillus | s__ | ASV_884	0	0	0.0000178219233419671	0	0	0	0	0	0.0000617369534337694	0	0	0
k__Bacteria | p__Proteobacteria | c__Gammaproteobacteria | o__Pasteurellales | f__Pasteurellaceae | g__Mannheimia | s__Mannheimia haemolytica | ASV_986	0.0000178219233419671	0	0	0	0	0	0.0000617369534337694	0	0	0	0	0
k__Bacteria | p__Proteobacteria | c__Gammaproteobacteria | o__Pseudomonadales | f__Moraxellaceae | g__Acinetobacter | s__ | ASV_1708	0	0	0	0	0.0000178219233419671	0	0	0	0	0	0.0000617369534337694	0
k__Bacteria | p__Proteobacteria | c__Gammaproteobacteria | o__Pseudomonadales | f__Moraxellaceae | g__Acinetobacter | s__ | ASV_862	0	0	0	0	0.0000178219233419671	0	0	0	0	0	0.0000617369534337694	0
k__Bacteria | p__Proteobacteria | c__Gammaproteobacteria | o__Pseudomonadales | f__Pseudomonadaceae | g__Pseudomonas | s__ | ASV_1194	0	0	0	0	0.0000178219233419671	0	0	0	0	0	0.0000617369534337694	0
k__Bacteria | p__Spirochaetes | c__Spirochaetia | o__Spirochaetales | f__Spirochaetaceae | g__Treponema 2 | s__ | ASV_1919	0	0	0	0.0000178219233419671	0	0	0	0	0	0.0000617369534337694	0	0
k__Bacteria | p__Synergistetes | c__Synergistia | o__Synergistales | f__Synergistaceae | g__Acetomicrobium | s__ | ASV_2685	0	0	0	0	0	0.0000178219233419671	0	0	0	0	0	0.0000617369534337694
k__Bacteria | p__Actinobacteria | c__Coriobacteriia | o__Coriobacteriales | f__Coriobacteriaceae | g__Collinsella | s__Collinsella tanakaei YIT 12063 | ASV_1381	0	0.0000172818650588772	0	0	0	0	0	0.0000573174620778488	0	0	0	0
k__Bacteria | p__Bacteroidetes | c__Bacteroidia | o__Bacteroidales | f__Bacteroidaceae | g__Bacteroides | s__ | ASV_946	0	0.0000172818650588772	0	0	0	0	0	0.0000573174620778488	0	0	0	0
k__Bacteria | p__Bacteroidetes | c__Bacteroidia | o__Bacteroidales | f__Bacteroidaceae | g__Bacteroides | s__ | ASV_948	0	0.0000172818650588772	0	0	0	0	0	0.0000573174620778488	0	0	0	0
k__Bacteria | p__Bacteroidetes | c__Bacteroidia | o__Bacteroidales | f__Bacteroidaceae | g__Bacteroides | s__Bacteroides coprocola | ASV_2271	0	0.0000172818650588772	0	0	0	0	0	0.0000573174620778488	0	0	0	0
k__Bacteria | p__Bacteroidetes | c__Bacteroidia | o__Bacteroidales | f__Prevotellaceae | g__Prevotella 9 | s__ | ASV_2193	0	0.0000172818650588772	0	0	0	0	0	0.0000573174620778488	0	0	0	0
k__Bacteria | p__Bacteroidetes | c__Bacteroidia | o__Bacteroidales | f__Prevotellaceae | g__Prevotellaceae Ga6A1 group | s__ | ASV_1243	0	0.0000172818650588772	0	0	0	0	0	0.0000573174620778488	0	0	0	0
k__Bacteria | p__Firmicutes | c__Bacilli | o__Lactobacillales | f__Lactobacillaceae | g__Lactobacillus | s__ | ASV_1839	0	0.0000172818650588772	0	0	0	0	0	0.0000573174620778488	0	0	0	0
k__Bacteria | p__Firmicutes | c__Bacilli | o__Lactobacillales | f__Lactobacillaceae | g__Lactobacillus | s__Lactobacillus panis | ASV_1546	0	0.0000172818650588772	0	0	0	0	0	0.0000573174620778488	0	0	0	0
k__Bacteria | p__Firmicutes | c__Clostridia | o__Clostridiales | f__Christensenellaceae | g__Catabacter | s__Catabacter hongkongensis | ASV_1374	0	0.0000172818650588772	0	0	0	0	0	0.0000573174620778488	0	0	0	0
k__Bacteria | p__Firmicutes | c__Clostridia | o__Clostridiales | f__Clostridiaceae 1 | g__Clostridium sensu stricto 1 | s__ | ASV_2184	0	0.0000172818650588772	0	0	0	0	0	0.0000573174620778488	0	0	0	0
k__Bacteria | p__Firmicutes | c__Clostridia | o__Clostridiales | f__Lachnospiraceae | g__ | s__ | ASV_1384	0	0.0000172818650588772	0	0	0	0	0	0.0000573174620778488	0	0	0	0
k__Bacteria | p__Firmicutes | c__Clostridia | o__Clostridiales | f__Lachnospiraceae | g__GCA-900066575 | s__ | ASV_1231	0	0.0000172818650588772	0	0	0	0	0	0.0000573174620778488	0	0	0	0
k__Bacteria | p__Firmicutes | c__Clostridia | o__Clostridiales | f__Lachnospiraceae | g__Lachnospiraceae UCG-004 | s__ | ASV_1804	0	0.0000172818650588772	0	0	0	0	0	0.0000573174620778488	0	0	0	0
k__Bacteria | p__Firmicutes | c__Clostridia | o__Clostridiales | f__Peptostreptococcaceae | g__Peptostreptococcus | s__Peptostreptococcus russellii | ASV_1853	0	0.0000172818650588772	0	0	0	0	0	0.0000573174620778488	0	0	0	0
k__Bacteria | p__Firmicutes | c__Clostridia | o__Clostridiales | f__Ruminococcaceae | g__Caproiciproducens | s__ | ASV_1131	0	0.0000172818650588772	0	0	0	0	0	0.0000573174620778488	0	0	0	0
k__Bacteria | p__Firmicutes | c__Clostridia | o__Clostridiales | f__Ruminococcaceae | g__Faecalibacterium | s__ | ASV_1548	0	0.0000172818650588772	0	0	0	0	0	0.0000573174620778488	0	0	0	0
k__Bacteria | p__Firmicutes | c__Clostridia | o__Clostridiales | f__Ruminococcaceae | g__Faecalibacterium | s__ | ASV_2248	0	0.0000172818650588772	0	0	0	0	0	0.0000573174620778488	0	0	0	0
k__Bacteria | p__Firmicutes | c__Clostridia | o__Clostridiales | f__Ruminococcaceae | g__Fournierella | s__Fournierella massiliensis | ASV_1567	0	0.0000172818650588772	0	0	0	0	0	0.0000573174620778488	0	0	0	0
k__Bacteria | p__Firmicutes | c__Clostridia | o__Clostridiales | f__Ruminococcaceae | g__Ruminiclostridium 9 | s__ | ASV_2804	0	0.0000172818650588772	0	0	0	0	0	0.0000573174620778488	0	0	0	0
k__Bacteria | p__Firmicutes | c__Clostridia | o__Clostridiales | f__Ruminococcaceae | g__Ruminococcaceae NK4A214 group | s__ | ASV_2246	0	0.0000172818650588772	0	0	0	0	0	0.0000573174620778488	0	0	0	0
k__Bacteria | p__Firmicutes | c__Erysipelotrichia | o__Erysipelotrichales | f__Erysipelotrichaceae | g__Dubosiella | s__ | ASV_1139	0	0.0000172818650588772	0	0	0	0	0	0.0000573174620778488	0	0	0	0
k__Bacteria | p__Firmicutes | c__Negativicutes | o__Selenomonadales | f__Acidaminococcaceae | g__Phascolarctobacterium | s__ | ASV_2176	0	0.0000172818650588772	0	0	0	0	0	0.0000573174620778488	0	0	0	0
k__Bacteria | p__Firmicutes | c__Negativicutes | o__Selenomonadales | f__Veillonellaceae | g__Megamonas | s__Megamonas funiformis YIT 11815 | ASV_1559	0	0.0000172818650588772	0	0	0	0	0	0.0000573174620778488	0	0	0	0
k__Bacteria | p__Fusobacteria | c__Fusobacteriia | o__Fusobacteriales | f__Fusobacteriaceae | g__Fusobacterium | s__ | ASV_1052	0	0.0000172818650588772	0	0	0	0	0	0.0000573174620778488	0	0	0	0
k__Bacteria | p__Proteobacteria | c__ | o__ | f__ | g__ | s__ | ASV_1841	0	0.0000172818650588772	0	0	0	0	0	0.0000573174620778488	0	0	0	0
k__Bacteria | p__Proteobacteria | c__Gammaproteobacteria | o__ | f__ | g__ | s__ | ASV_2891	0	0.0000172818650588772	0	0	0	0	0	0.0000573174620778488	0	0	0	0
k__Bacteria | p__Proteobacteria | c__Gammaproteobacteria | o__Pseudomonadales | f__Moraxellaceae | g__Psychrobacter | s__Psychrobacter alimentarius | ASV_1138	0	0.0000172818650588772	0	0	0	0	0	0.0000398912653406134	0	0	0	0
k__Bacteria | p__ | c__ | o__ | f__ | g__ | s__ | ASV_1536	0	0.0000151216319265175	0	0	0.00000198021370466301	0	0	0.0000501527793181177	0	0	0.00000685966149264104	0
k__Bacteria | p__Bacteroidetes | c__Bacteroidia | o__Bacteroidales | f__Muribaculaceae | g__ | s__ | ASV_1581	0	0.00000864093252943858	0	0.00000792085481865203	0	0	0	0.0000286587310389244	0	0.0000210922549390156	0	0
k__Bacteria | p__Proteobacteria | c__Gammaproteobacteria | o__ | f__ | g__ | s__ | ASV_1133	0	0.00000864093252943858	0.00000792085481865203	0	0	0	0	0.0000286587310389244	0.0000274386459705642	0	0	0
k__Bacteria | p__Firmicutes | c__Clostridia | o__Clostridiales | f__Ruminococcaceae | g__Intestinimonas | s__ | ASV_1031	0.000011881282227978	0.00000432046626471929	0	0	0	0	0.0000411579689558462	0.0000143293655194622	0	0	0	0
k__Archaea | p__Nanoarchaeaeota | c__Woesearchaeia | o__ | f__ | g__ | s__ | ASV_1030	0.0000158417096373041	0	0	0	0	0	0.0000325710817594916	0	0	0	0	0
k__Archaea | p__Nanoarchaeaeota | c__Woesearchaeia | o__ | f__ | g__ | s__ | ASV_2140	0.0000158417096373041	0	0	0	0	0	0.0000548772919411283	0	0	0	0	0
k__Bacteria | p__ | c__ | o__ | f__ | g__ | s__ | ASV_1059	0	0	0.00000198021370466301	0.00000792085481865203	0.00000396042740932601	0.00000198021370466301	0	0	0.00000685966149264104	0.0000274386459705642	0.0000137193229852821	0.00000685966149264104
k__Bacteria | p__ | c__ | o__ | f__ | g__ | s__ | ASV_1072	0	0	0	0.0000158417096373041	0	0	0	0	0	0.0000421845098780312	0	0
k__Bacteria | p__ | c__ | o__ | f__ | g__ | s__ | ASV_1293	0	0	0	0.0000158417096373041	0	0	0	0	0	0.0000548772919411283	0	0
k__Bacteria | p__ | c__ | o__ | f__ | g__ | s__ | ASV_1394	0	0	0.0000158417096373041	0	0	0	0	0	0.0000548772919411283	0	0	0
k__Bacteria | p__ | c__ | o__ | f__ | g__ | s__ | ASV_1426	0	0	0	0.0000158417096373041	0	0	0	0	0	0.0000309549674347803	0	0
k__Bacteria | p__ | c__ | o__ | f__ | g__ | s__ | ASV_1503	0	0	0	0	0	0.0000158417096373041	0	0	0	0	0	0.0000548772919411283
k__Bacteria | p__ | c__ | o__ | f__ | g__ | s__ | ASV_1590	0	0	0.0000158417096373041	0	0	0	0	0	0.0000548772919411283	0	0	0
k__Bacteria | p__ | c__ | o__ | f__ | g__ | s__ | ASV_1591	0	0	0.0000158417096373041	0	0	0	0	0	0.0000548772919411283	0	0	0
k__Bacteria | p__ | c__ | o__ | f__ | g__ | s__ | ASV_1872	0	0	0.0000158417096373041	0	0	0	0	0	0.0000548772919411283	0	0	0
k__Bacteria | p__ | c__ | o__ | f__ | g__ | s__ | ASV_1918	0	0	0	0.0000158417096373041	0	0	0	0	0	0.0000548772919411283	0	0
k__Bacteria | p__ | c__ | o__ | f__ | g__ | s__ | ASV_954	0	0	0.00000594064111398902	0	0.00000990106852331504	0	0	0	0.0000205789844779231	0	0.0000342983074632052	0
k__Bacteria | p__Actinobacteria | c__Actinobacteria | o__Corynebacteriales | f__Corynebacteriaceae | g__ | s__ | ASV_1067	0	0	0.0000158417096373041	0	0	0	0	0	0.0000548772919411283	0	0	0
k__Bacteria | p__Actinobacteria | c__Actinobacteria | o__Micrococcales | f__Microbacteriaceae | g__ | s__ | ASV_1159	0	0	0.0000158417096373041	0	0	0	0	0	0.0000548772919411283	0	0	0
k__Bacteria | p__Actinobacteria | c__Actinobacteria | o__Micrococcales | f__Micrococcaceae | g__Rothia | s__ | ASV_1482	0	0	0	0	0.0000158417096373041	0	0	0	0	0	0.0000548772919411283	0
k__Bacteria | p__Actinobacteria | c__Actinobacteria | o__Micrococcales | f__Promicromonosporaceae | g__Cellulosimicrobium | s__Cellulosimicrobium cellulans | ASV_799	0	0	0	0.0000158417096373041	0	0	0	0	0	0.0000383606152109711	0	0
k__Bacteria | p__Actinobacteria | c__Actinobacteria | o__Streptosporangiales | f__Nocardiopsaceae | g__Nocardiopsis | s__ | ASV_2006	0	0	0	0	0.0000158417096373041	0	0	0	0	0	0.0000548772919411283	0
k__Bacteria | p__Actinobacteria | c__Coriobacteriia | o__Coriobacteriales | f__Eggerthellaceae | g__ | s__ | ASV_2103	0.0000158417096373041	0	0	0	0	0	0.0000548772919411283	0	0	0	0	0
k__Bacteria | p__Actinobacteria | c__Coriobacteriia | o__Coriobacteriales | f__Eggerthellaceae | g__Parvibacter | s__ | ASV_2569	0	0	0	0	0.0000158417096373041	0	0	0	0	0	0.0000548772919411283	0
k__Bacteria | p__Actinobacteria | c__Thermoleophilia | o__Solirubrobacterales | f__Solirubrobacteraceae | g__Parviterribacter | s__ | ASV_1447	0	0	0	0.0000158417096373041	0	0	0	0	0	0.0000383606152109711	0	0
k__Bacteria | p__Bacteroidetes | c__Bacteroidia | o__Bacteroidales | f__ | g__ | s__ | ASV_997	0	0	0.00000396042740932601	0.000011881282227978	0	0	0	0	0.0000137193229852821	0.0000411579689558462	0	0
k__Bacteria | p__Bacteroidetes | c__Bacteroidia | o__Bacteroidales | f__Bacteroidaceae | g__Bacteroides | s__ | ASV_1108	0	0	0	0	0.0000158417096373041	0	0	0	0	0	0.0000548772919411283	0
k__Bacteria | p__Bacteroidetes | c__Bacteroidia | o__Bacteroidales | f__Bacteroidaceae | g__Bacteroides | s__Bacteroides plebeius | ASV_1223	0.0000158417096373041	0	0	0	0	0	0.0000548772919411283	0	0	0	0	0
k__Bacteria | p__Bacteroidetes | c__Bacteroidia | o__Bacteroidales | f__Muribaculaceae | g__ | s__ | ASV_1474	0	0	0	0	0.0000158417096373041	0	0	0	0	0	0.0000548772919411283	0
k__Bacteria | p__Bacteroidetes | c__Bacteroidia | o__Bacteroidales | f__Muribaculaceae | g__ | s__ | ASV_1660	0	0	0	0.0000158417096373041	0	0	0	0	0	0.0000383606152109711	0	0
k__Bacteria | p__Bacteroidetes | c__Bacteroidia | o__Bacteroidales | f__Prevotellaceae | g__Prevotella 9 | s__Prevotella sp. DJF_RP53 | ASV_1039	0.0000158417096373041	0	0	0	0	0	0.0000548772919411283	0	0	0	0	0
k__Bacteria | p__Bacteroidetes | c__Bacteroidia | o__Bacteroidales | f__Prevotellaceae | g__Prevotellaceae Ga6A1 group | s__ | ASV_1130	0.0000158417096373041	0	0	0	0	0	0.0000548772919411283	0	0	0	0	0
k__Bacteria | p__Bacteroidetes | c__Bacteroidia | o__Bacteroidales | f__Tannerellaceae | g__Parabacteroides | s__Parabacteroides distasonis | ASV_1186	0	0	0	0.0000158417096373041	0	0	0	0	0	0.0000548772919411283	0	0
k__Bacteria | p__Bacteroidetes | c__Bacteroidia | o__Chitinophagales | f__Chitinophagaceae | g__ | s__ | ASV_2597	0	0	0	0	0.0000158417096373041	0	0	0	0	0	0.0000548772919411283	0
k__Bacteria | p__Cyanobacteria | c__Melainabacteria | o__Obscuribacterales | f__ | g__ | s__ | ASV_1275	0	0	0	0.0000158417096373041	0	0	0	0	0	0.0000383606152109711	0	0
k__Bacteria | p__Firmicutes | c__Bacilli | o__Bacillales | f__Planococcaceae | g__Chryseomicrobium | s__ | ASV_867	0	0	0	0	0.00000990106852331504	0.00000594064111398902	0	0	0	0	0.0000342983074632052	0.0000205789844779231
k__Bacteria | p__Firmicutes | c__Bacilli | o__Bacillales | f__Staphylococcaceae | g__Jeotgalicoccus | s__Jeotgalicoccus halotolerans | ASV_1326	0	0	0	0	0	0.0000158417096373041	0	0	0	0	0	0.0000421845098780312
k__Bacteria | p__Firmicutes | c__Bacilli | o__Lactobacillales | f__Aerococcaceae | g__Aerosphaera | s__ | ASV_2013	0	0	0	0	0.0000158417096373041	0	0	0	0	0	0.0000548772919411283	0
k__Bacteria | p__Firmicutes | c__Bacilli | o__Lactobacillales | f__Lactobacillaceae | g__Lactobacillus | s__ | ASV_1182	0	0	0	0.0000158417096373041	0	0	0	0	0	0.0000548772919411283	0	0
k__Bacteria | p__Firmicutes | c__Bacilli | o__Lactobacillales | f__Streptococcaceae | g__Lactococcus | s__ | ASV_2672	0	0	0	0	0	0.0000158417096373041	0	0	0	0	0	0.0000548772919411283
k__Bacteria | p__Firmicutes | c__Bacilli | o__Lactobacillales | f__Streptococcaceae | g__Streptococcus | s__Streptococcus sp. canine oral taxon 279 | ASV_1352	0.0000158417096373041	0	0	0	0	0	0.0000548772919411283	0	0	0	0	0
k__Bacteria | p__Firmicutes | c__Clostridia | o__Clostridiales | f__Clostridiaceae 1 | g__Clostridium sensu stricto 1 | s__Clostridium perfringens | ASV_1698	0	0	0	0	0.0000158417096373041	0	0	0	0	0	0.0000548772919411283	0
k__Bacteria | p__Firmicutes | c__Clostridia | o__Clostridiales | f__Eubacteriaceae | g__ | s__ | ASV_1499	0	0	0	0	0	0.0000158417096373041	0	0	0	0	0	0.0000548772919411283
k__Bacteria | p__Firmicutes | c__Clostridia | o__Clostridiales | f__Family XIII | g__ | s__ | ASV_1350	0.0000158417096373041	0	0	0	0	0	0.0000548772919411283	0	0	0	0	0
k__Bacteria | p__Firmicutes | c__Clostridia | o__Clostridiales | f__Lachnospiraceae | g__ | s__ | ASV_1226	0.0000158417096373041	0	0	0	0	0	0.0000548772919411283	0	0	0	0	0
k__Bacteria | p__Firmicutes | c__Clostridia | o__Clostridiales | f__Lachnospiraceae | g__ | s__ | ASV_1346	0.0000158417096373041	0	0	0	0	0	0.0000548772919411283	0	0	0	0	0
k__Bacteria | p__Firmicutes | c__Clostridia | o__Clostridiales | f__Lachnospiraceae | g__ | s__ | ASV_847	0	0	0	0	0	0.0000158417096373041	0	0	0	0	0	0.0000548772919411283
k__Bacteria | p__Firmicutes | c__Clostridia | o__Clostridiales | f__Lachnospiraceae | g__ | s__Coprococcus sp. HPP0074 | ASV_2414	0	0	0.0000158417096373041	0	0	0	0	0	0.0000548772919411283	0	0	0
k__Bacteria | p__Firmicutes | c__Clostridia | o__Clostridiales | f__Lachnospiraceae | g__Blautia | s__ | ASV_1753	0	0	0	0	0	0.0000158417096373041	0	0	0	0	0	0.0000548772919411283
k__Bacteria | p__Firmicutes | c__Clostridia | o__Clostridiales | f__Lachnospiraceae | g__Blautia | s__ | ASV_3149	0	0	0	0.0000158417096373041	0	0	0	0	0	0.0000548772919411283	0	0
k__Bacteria | p__Firmicutes | c__Clostridia | o__Clostridiales | f__Lachnospiraceae | g__Blautia | s__Blautia sp. YHC-4 | ASV_1752	0	0	0	0	0	0.0000158417096373041	0	0	0	0	0	0.0000548772919411283
k__Bacteria | p__Firmicutes | c__Clostridia | o__Clostridiales | f__Lachnospiraceae | g__Blautia | s__Blautia sp. YL58 | ASV_3043	0	0	0.0000158417096373041	0	0	0	0	0	0.0000548772919411283	0	0	0
k__Bacteria | p__Firmicutes | c__Clostridia | o__Clostridiales | f__Lachnospiraceae | g__Lachnospira | s__ | ASV_2484	0	0	0	0.0000158417096373041	0	0	0	0	0	0.0000548772919411283	0	0
k__Bacteria | p__Firmicutes | c__Clostridia | o__Clostridiales | f__Lachnospiraceae | g__Lachnospiraceae UCG-004 | s__ | ASV_837	0.0000158417096373041	0	0	0	0	0	0.0000548772919411283	0	0	0	0	0
k__Bacteria | p__Firmicutes | c__Clostridia | o__Clostridiales | f__Lachnospiraceae | g__Lachnospiraceae UCG-008 | s__ | ASV_1634	0	0	0.0000158417096373041	0	0	0	0	0	0.0000548772919411283	0	0	0
k__Bacteria | p__Firmicutes | c__Clostridia | o__Clostridiales | f__Lachnospiraceae | g__Roseburia | s__ | ASV_1272	0	0	0	0.0000158417096373041	0	0	0	0	0	0.0000421845098780312	0	0
k__Bacteria | p__Firmicutes | c__Clostridia | o__Clostridiales | f__Lachnospiraceae | g__Tyzzerella | s__ | ASV_1857	0	0	0.0000158417096373041	0	0	0	0	0	0.0000548772919411283	0	0	0
k__Bacteria | p__Firmicutes | c__Clostridia | o__Clostridiales | f__Lachnospiraceae | g__[Eubacterium] hallii group | s__ | ASV_1749	0	0	0	0	0	0.0000158417096373041	0	0	0	0	0	0.0000548772919411283
k__Bacteria | p__Firmicutes | c__Clostridia | o__Clostridiales | f__Lachnospiraceae | g__[Ruminococcus] torques group | s__Ruminococcus torques ATCC 27756 | ASV_1060	0	0	0.00000396042740932601	0	0	0.000011881282227978	0	0	0.0000137193229852821	0	0	0.0000411579689558462
k__Bacteria | p__Firmicutes | c__Clostridia | o__Clostridiales | f__Lachnospiraceae | g__[Ruminococcus] torques group | s__Ruminococcus torques ATCC 27756 | ASV_1360	0.0000158417096373041	0	0	0	0	0	0.0000548772919411283	0	0	0	0	0
k__Bacteria | p__Firmicutes | c__Clostridia | o__Clostridiales | f__Peptococcaceae | g__Peptococcus | s__ | ASV_1264	0	0	0.0000158417096373041	0	0	0	0	0	0.0000548772919411283	0	0	0
k__Bacteria | p__Firmicutes | c__Clostridia | o__Clostridiales | f__Peptostreptococcaceae | g__ | s__ | ASV_3110	0	0	0.0000158417096373041	0	0	0	0	0	0.0000548772919411283	0	0	0
k__Bacteria | p__Firmicutes | c__Clostridia | o__Clostridiales | f__Peptostreptococcaceae | g__Peptoclostridium | s__Clostridium sp. TO-931 | ASV_1736	0	0	0	0	0	0.0000158417096373041	0	0	0	0	0	0.0000548772919411283
k__Bacteria | p__Firmicutes | c__Clostridia | o__Clostridiales | f__Peptostreptococcaceae | g__Peptoclostridium | s__Clostridium sp. TO-931 | ASV_1748	0	0	0	0	0	0.0000158417096373041	0	0	0	0	0	0.0000548772919411283
k__Bacteria | p__Firmicutes | c__Clostridia | o__Clostridiales | f__Ruminococcaceae | g__ | s__ | ASV_1263	0	0	0.0000158417096373041	0	0	0	0	0	0.0000548772919411283	0	0	0
k__Bacteria | p__Firmicutes | c__Clostridia | o__Clostridiales | f__Ruminococcaceae | g__ | s__ | ASV_2060	0	0	0	0	0	0.0000158417096373041	0	0	0	0	0	0.0000548772919411283
k__Bacteria | p__Firmicutes | c__Clostridia | o__Clostridiales | f__Ruminococcaceae | g__ | s__ | ASV_889	0	0	0	0.0000158417096373041	0	0	0	0	0	0.0000421845098780312	0	0
k__Bacteria | p__Firmicutes | c__Clostridia | o__Clostridiales | f__Ruminococcaceae | g__Anaerofilum | s__ | ASV_1214	0.0000158417096373041	0	0	0	0	0	0.0000548772919411283	0	0	0	0	0
k__Bacteria | p__Firmicutes | c__Clostridia | o__Clostridiales | f__Ruminococcaceae | g__Anaerofilum | s__ | ASV_1664	0	0	0	0.0000158417096373041	0	0	0	0	0	0.0000548772919411283	0	0
k__Bacteria | p__Firmicutes | c__Clostridia | o__Clostridiales | f__Ruminococcaceae | g__Caproiciproducens | s__ | ASV_1213	0.0000158417096373041	0	0	0	0	0	0.0000548772919411283	0	0	0	0	0
k__Bacteria | p__Firmicutes | c__Clostridia | o__Clostridiales | f__Ruminococcaceae | g__Faecalibacterium | s__ | ASV_1505	0	0	0	0	0	0.0000158417096373041	0	0	0	0	0	0.0000548772919411283
k__Bacteria | p__Firmicutes | c__Clostridia | o__Clostridiales | f__Ruminococcaceae | g__Oscillospira | s__ | ASV_1262	0	0	0.00000792085481865203	0	0	0.00000792085481865203	0	0	0.0000274386459705642	0	0	0.0000274386459705642
k__Bacteria | p__Firmicutes | c__Clostridia | o__Clostridiales | f__Ruminococcaceae | g__Oscillospira | s__ | ASV_1313	0	0	0	0	0.0000158417096373041	0	0	0	0	0	0.0000548772919411283	0
k__Bacteria | p__Firmicutes | c__Clostridia | o__Clostridiales | f__Ruminococcaceae | g__Ruminiclostridium 9 | s__ | ASV_1935	0	0	0	0.0000158417096373041	0	0	0	0	0	0.0000421845098780312	0	0
k__Bacteria | p__Firmicutes | c__Clostridia | o__Clostridiales | f__Ruminococcaceae | g__Ruminococcaceae UCG-004 | s__ | ASV_1791	0.0000158417096373041	0	0	0	0	0	0.0000548772919411283	0	0	0	0	0
k__Bacteria | p__Firmicutes | c__Clostridia | o__Clostridiales | f__Ruminococcaceae | g__Ruminococcaceae UCG-005 | s__ | ASV_1119	0.0000158417096373041	0	0	0	0	0	0.0000548772919411283	0	0	0	0	0
k__Bacteria | p__Firmicutes | c__Erysipelotrichia | o__Erysipelotrichales | f__Erysipelotrichaceae | g__ | s__ | ASV_2003	0	0	0	0	0.0000158417096373041	0	0	0	0	0	0.0000548772919411283	0
k__Bacteria | p__Firmicutes | c__Erysipelotrichia | o__Erysipelotrichales | f__Erysipelotrichaceae | g__Catenibacterium | s__ | ASV_1116	0	0	0	0	0	0.0000158417096373041	0	0	0	0	0	0.0000548772919411283
k__Bacteria | p__Firmicutes | c__Erysipelotrichia | o__Erysipelotrichales | f__Erysipelotrichaceae | g__Turicibacter | s__Turicibacter sp. LA61 | ASV_1995	0	0	0	0	0.0000158417096373041	0	0	0	0	0	0.0000548772919411283	0
k__Bacteria | p__Firmicutes | c__Negativicutes | o__Selenomonadales | f__Acidaminococcaceae | g__Phascolarctobacterium | s__ | ASV_1221	0.0000158417096373041	0	0	0	0	0	0.0000548772919411283	0	0	0	0	0
k__Bacteria | p__Firmicutes | c__Negativicutes | o__Selenomonadales | f__Acidaminococcaceae | g__Phascolarctobacterium | s__ | ASV_1518	0.0000158417096373041	0	0	0	0	0	0.0000548772919411283	0	0	0	0	0
k__Bacteria | p__Firmicutes | c__Negativicutes | o__Selenomonadales | f__Acidaminococcaceae | g__Phascolarctobacterium | s__ | ASV_2058	0	0	0	0	0	0.0000158417096373041	0	0	0	0	0	0.0000548772919411283
k__Bacteria | p__Fusobacteria | c__Fusobacteriia | o__Fusobacteriales | f__Fusobacteriaceae | g__Fusobacterium | s__ | ASV_1079	0	0	0	0.0000158417096373041	0	0	0	0	0	0.0000383606152109711	0	0
k__Bacteria | p__Fusobacteria | c__Fusobacteriia | o__Fusobacteriales | f__Fusobacteriaceae | g__Fusobacterium | s__ | ASV_1335	0	0	0	0	0	0.0000158417096373041	0	0	0	0	0	0.0000548772919411283
k__Bacteria | p__Fusobacteria | c__Fusobacteriia | o__Fusobacteriales | f__Fusobacteriaceae | g__Fusobacterium | s__ | ASV_2121	0.0000158417096373041	0	0	0	0	0	0.0000548772919411283	0	0	0	0	0
k__Bacteria | p__Fusobacteria | c__Fusobacteriia | o__Fusobacteriales | f__Fusobacteriaceae | g__Fusobacterium | s__ | ASV_3440	0	0	0	0	0.0000158417096373041	0	0	0	0	0	0.0000548772919411283	0
k__Bacteria | p__Patescibacteria | c__Saccharimonadia | o__Saccharimonadales | f__Saccharimonadaceae | g__ | s__ | ASV_1767	0.0000158417096373041	0	0	0	0	0	0.0000548772919411283	0	0	0	0	0
k__Bacteria | p__Proteobacteria | c__ | o__ | f__ | g__ | s__ | ASV_1859	0	0	0.0000158417096373041	0	0	0	0	0	0.0000548772919411283	0	0	0
k__Bacteria | p__Proteobacteria | c__Alphaproteobacteria | o__Caulobacterales | f__Caulobacteraceae | g__Asticcacaulis | s__Asticcacaulis sp. f28(2011) | ASV_1075	0	0	0	0.0000158417096373041	0	0	0	0	0	0.0000325710817594916	0	0
k__Bacteria | p__Proteobacteria | c__Alphaproteobacteria | o__Caulobacterales | f__Caulobacteraceae | g__Caulobacter | s__ | ASV_1711	0	0	0	0	0.0000158417096373041	0	0	0	0	0	0.0000548772919411283	0
k__Bacteria | p__Proteobacteria | c__Alphaproteobacteria | o__Sphingomonadales | f__Sphingomonadaceae | g__Sphingopyxis | s__Sphingopyxis macrogoltabida | ASV_1690	0	0	0	0.0000158417096373041	0	0	0	0	0	0.0000548772919411283	0	0
k__Bacteria | p__Proteobacteria | c__Alphaproteobacteria | o__Sphingomonadales | f__Sphingomonadaceae | g__Sphingosinicella | s__ | ASV_1615	0	0	0.0000158417096373041	0	0	0	0	0	0.0000548772919411283	0	0	0
k__Bacteria | p__Proteobacteria | c__Gammaproteobacteria | o__ | f__ | g__ | s__ | ASV_1156	0	0	0.00000792085481865203	0.00000792085481865203	0	0	0	0	0.0000274386459705642	0.0000210922549390156	0	0
k__Bacteria | p__Proteobacteria | c__Gammaproteobacteria | o__Aeromonadales | f__Succinivibrionaceae | g__Succinivibrio | s__ | ASV_1448	0	0	0	0.0000158417096373041	0	0	0	0	0	0.0000548772919411283	0	0
k__Bacteria | p__Proteobacteria | c__Gammaproteobacteria | o__Betaproteobacteriales | f__Burkholderiaceae | g__Aquabacterium | s__ | ASV_1902	0	0	0.0000158417096373041	0	0	0	0	0	0.0000548772919411283	0	0	0
k__Bacteria | p__Proteobacteria | c__Gammaproteobacteria | o__Betaproteobacteriales | f__Burkholderiaceae | g__Herbaspirillum | s__ | ASV_2412	0	0	0.0000158417096373041	0	0	0	0	0	0.0000548772919411283	0	0	0
k__Bacteria | p__Proteobacteria | c__Gammaproteobacteria | o__Betaproteobacteriales | f__Burkholderiaceae | g__Parasutterella | s__ | ASV_1305	0	0	0	0	0.0000158417096373041	0	0	0	0	0	0.0000548772919411283	0
k__Bacteria | p__Proteobacteria | c__Gammaproteobacteria | o__Betaproteobacteriales | f__Neisseriaceae | g__Neisseria | s__ | ASV_1022	0	0	0	0	0	0.0000158417096373041	0	0	0	0	0	0.0000421845098780312
k__Bacteria | p__Proteobacteria | c__Gammaproteobacteria | o__Betaproteobacteriales | f__Neisseriaceae | g__Neisseria | s__ | ASV_1678	0	0	0	0.0000158417096373041	0	0	0	0	0	0.0000548772919411283	0	0
k__Bacteria | p__Proteobacteria | c__Gammaproteobacteria | o__Betaproteobacteriales | f__Nitrosomonadaceae | g__MND1 | s__ | ASV_1930	0	0	0	0.0000158417096373041	0	0	0	0	0	0.0000383606152109711	0	0
k__Bacteria | p__Proteobacteria | c__Gammaproteobacteria | o__Enterobacteriales | f__Enterobacteriaceae | g__Escherichia-Shigella | s__ | ASV_1444	0	0	0	0.0000158417096373041	0	0	0	0	0	0.0000383606152109711	0	0
k__Bacteria | p__Proteobacteria | c__Gammaproteobacteria | o__Xanthomonadales | f__Xanthomonadaceae | g__Stenotrophomonas | s__ | ASV_1402	0	0	0.0000158417096373041	0	0	0	0	0	0.0000548772919411283	0	0	0
k__Bacteria | p__ | c__ | o__ | f__ | g__ | s__ | ASV_1153	0	0	0.0000138614959326411	0	0	0.00000198021370466301	0	0	0.0000327674920728667	0	0	0.00000685966149264104
k__Bacteria | p__ | c__ | o__ | f__ | g__ | s__ | ASV_1155	0	0	0.00000594064111398902	0	0	0.00000990106852331504	0	0	0.0000205789844779231	0	0	0.0000188427978304484
k__Bacteria | p__ | c__ | o__ | f__ | g__ | s__ | ASV_1168	0	0	0.00000594064111398902	0.00000990106852331504	0	0	0	0	0.0000205789844779231	0.0000236723836203603	0	0
k__Bacteria | p__ | c__ | o__ | f__ | g__ | s__ | ASV_1424	0	0	0	0.0000138614959326411	0.00000198021370466301	0	0	0	0	0.0000327674920728667	0.00000685966149264104	0
k__Bacteria | p__Proteobacteria | c__ | o__ | f__ | g__ | s__ | ASV_1056	0	0	0.00000594064111398902	0.00000990106852331504	0	0	0	0	0.0000205789844779231	0.0000213943073777658	0	0
k__Bacteria | p__ | c__ | o__ | f__ | g__ | s__ | ASV_2149	0	0.0000151216319265175	0	0	0	0	0	0.0000501527793181177	0	0	0	0
k__Bacteria | p__Actinobacteria | c__Actinobacteria | o__Micrococcales | f__Micrococcaceae | g__Glutamicibacter | s__Glutamicibacter protophormiae | ASV_1556	0	0.0000151216319265175	0	0	0	0	0	0.0000501527793181177	0	0	0	0
k__Bacteria | p__Bacteroidetes | c__Bacteroidia | o__ | f__ | g__ | s__ | ASV_1847	0	0.0000151216319265175	0	0	0	0	0	0.0000501527793181177	0	0	0	0
k__Bacteria | p__Bacteroidetes | c__Bacteroidia | o__Bacteroidales | f__Bacteroidaceae | g__Bacteroides | s__ | ASV_1046	0	0.0000151216319265175	0	0	0	0	0	0.0000501527793181177	0	0	0	0
k__Bacteria | p__Bacteroidetes | c__Bacteroidia | o__Bacteroidales | f__Bacteroidaceae | g__Bacteroides | s__ | ASV_2293	0	0.0000151216319265175	0	0	0	0	0	0.0000501527793181177	0	0	0	0
k__Bacteria | p__Bacteroidetes | c__Bacteroidia | o__Bacteroidales | f__Bacteroidaceae | g__Bacteroides | s__Bacteroides uniformis | ASV_2304	0	0.0000151216319265175	0	0	0	0	0	0.0000501527793181177	0	0	0	0
k__Bacteria | p__Bacteroidetes | c__Bacteroidia | o__Bacteroidales | f__Prevotellaceae | g__Prevotella 9 | s__ | ASV_1367	0	0.0000151216319265175	0	0	0	0	0	0.0000501527793181177	0	0	0	0
k__Bacteria | p__Firmicutes | c__Bacilli | o__Bacillales | f__Planococcaceae | g__Rummeliibacillus | s__ | ASV_2196	0	0.0000151216319265175	0	0	0	0	0	0.0000501527793181177	0	0	0	0
k__Bacteria | p__Firmicutes | c__Clostridia | o__Clostridiales | f__Christensenellaceae | g__Christensenellaceae R-7 group | s__ | ASV_1831	0	0.0000151216319265175	0	0	0	0	0	0.0000501527793181177	0	0	0	0
k__Bacteria | p__Firmicutes | c__Clostridia | o__Clostridiales | f__Clostridiaceae 1 | g__Clostridium sensu stricto 1 | s__Clostridium perfringens | ASV_1383	0	0.0000151216319265175	0	0	0	0	0	0.0000501527793181177	0	0	0	0
k__Bacteria | p__Firmicutes | c__Clostridia | o__Clostridiales | f__Family XIII | g__[Eubacterium] brachy group | s__ | ASV_2211	0	0.0000151216319265175	0	0	0	0	0	0.0000501527793181177	0	0	0	0
k__Bacteria | p__Firmicutes | c__Clostridia | o__Clostridiales | f__Lachnospiraceae | g__ | s__ | ASV_2278	0	0.0000151216319265175	0	0	0	0	0	0.0000501527793181177	0	0	0	0
k__Bacteria | p__Firmicutes | c__Clostridia | o__Clostridiales | f__Lachnospiraceae | g__ | s__ | ASV_2930	0	0.0000151216319265175	0	0	0	0	0	0.0000501527793181177	0	0	0	0
k__Bacteria | p__Firmicutes | c__Clostridia | o__Clostridiales | f__Lachnospiraceae | g__ | s__ | ASV_949	0	0.0000151216319265175	0	0	0	0	0	0.0000501527793181177	0	0	0	0
k__Bacteria | p__Firmicutes | c__Clostridia | o__Clostridiales | f__Lachnospiraceae | g__ | s__ | ASV_989	0	0.0000151216319265175	0	0	0	0	0	0.0000501527793181177	0	0	0	0
k__Bacteria | p__Firmicutes | c__Clostridia | o__Clostridiales | f__Lachnospiraceae | g__Blautia | s__ | ASV_1149	0	0.0000151216319265175	0	0	0	0	0	0.0000501527793181177	0	0	0	0
k__Bacteria | p__Firmicutes | c__Clostridia | o__Clostridiales | f__Lachnospiraceae | g__Lachnospiraceae NK4A136 group | s__Trichinella pseudospiralis | ASV_1370	0	0.0000151216319265175	0	0	0	0	0	0.0000501527793181177	0	0	0	0
k__Bacteria | p__Firmicutes | c__Clostridia | o__Clostridiales | f__Lachnospiraceae | g__Lachnospiraceae UCG-004 | s__ | ASV_2288	0	0.0000151216319265175	0	0	0	0	0	0.0000501527793181177	0	0	0	0
k__Bacteria | p__Firmicutes | c__Clostridia | o__Clostridiales | f__Lachnospiraceae | g__Murimonas | s__ | ASV_1148	0	0.0000151216319265175	0	0	0	0	0	0.0000501527793181177	0	0	0	0
k__Bacteria | p__Firmicutes | c__Clostridia | o__Clostridiales | f__Lachnospiraceae | g__[Ruminococcus] gnavus group | s__ | ASV_1552	0	0.0000151216319265175	0	0	0	0	0	0.0000501527793181177	0	0	0	0
k__Bacteria | p__Firmicutes | c__Clostridia | o__Clostridiales | f__Lachnospiraceae | g__[Ruminococcus] gnavus group | s__ | ASV_1800	0	0.0000151216319265175	0	0	0	0	0	0.0000501527793181177	0	0	0	0
k__Bacteria | p__Firmicutes | c__Clostridia | o__Clostridiales | f__Ruminococcaceae | g__Faecalibacterium | s__ | ASV_851	0	0.0000151216319265175	0	0	0	0	0	0.0000501527793181177	0	0	0	0
k__Bacteria | p__Firmicutes | c__Clostridia | o__Clostridiales | f__Ruminococcaceae | g__GCA-900066225 | s__ | ASV_1137	0	0.0000151216319265175	0	0	0	0	0	0.0000501527793181177	0	0	0	0
k__Bacteria | p__Firmicutes | c__Clostridia | o__Clostridiales | f__Ruminococcaceae | g__Oscillospira | s__ | ASV_1577	0	0.0000151216319265175	0	0	0	0	0	0.0000501527793181177	0	0	0	0
k__Bacteria | p__Firmicutes | c__Clostridia | o__Clostridiales | f__Ruminococcaceae | g__Pseudoflavonifractor | s__ | ASV_1541	0	0.0000151216319265175	0	0	0	0	0	0.0000501527793181177	0	0	0	0
k__Bacteria | p__Firmicutes | c__Erysipelotrichia | o__Erysipelotrichales | f__Erysipelotrichaceae | g__Holdemania | s__ | ASV_1565	0	0.0000151216319265175	0	0	0	0	0	0.0000501527793181177	0	0	0	0
k__Bacteria | p__Fusobacteria | c__Fusobacteriia | o__Fusobacteriales | f__Fusobacteriaceae | g__Fusobacterium | s__ | ASV_1053	0	0.0000151216319265175	0	0	0	0	0	0.0000501527793181177	0	0	0	0
k__Bacteria | p__Proteobacteria | c__ | o__ | f__ | g__ | s__ | ASV_2252	0	0.0000151216319265175	0	0	0	0	0	0.0000501527793181177	0	0	0	0
k__Bacteria | p__Proteobacteria | c__Gammaproteobacteria | o__Aeromonadales | f__Succinivibrionaceae | g__Anaerobiospirillum | s__Anaerobiospirillum sp. 3J102 | ASV_2305	0	0.0000151216319265175	0	0	0	0	0	0.0000501527793181177	0	0	0	0
k__Bacteria | p__Proteobacteria | c__Gammaproteobacteria | o__Betaproteobacteriales | f__Burkholderiaceae | g__Aquabacterium | s__ | ASV_1242	0	0.0000151216319265175	0	0	0	0	0	0.0000501527793181177	0	0	0	0
k__Bacteria | p__Proteobacteria | c__Gammaproteobacteria | o__Betaproteobacteriales | f__Burkholderiaceae | g__Sutterella | s__ | ASV_2198	0	0.0000151216319265175	0	0	0	0	0	0.0000501527793181177	0	0	0	0
k__Bacteria | p__ | c__ | o__ | f__ | g__ | s__ | ASV_1365	0	0.00000864093252943858	0	0.00000594064111398902	0	0	0	0.0000286587310389244	0	0.0000147703718962066	0	0
k__Bacteria | p__Tenericutes | c__Mollicutes | o__Anaeroplasmatales | f__Anaeroplasmataceae | g__Anaeroplasma | s__ | ASV_1032	0.00000396042740932601	0.00000648069939707893	0	0.00000396042740932601	0	0	0.0000137193229852821	0.0000214940482791933	0	0.0000137193229852821	0	0
k__Bacteria | p__ | c__ | o__ | f__ | g__ | s__ | ASV_880	0	0.00000216023313235964	0.00000594064111398902	0.00000594064111398902	0	0	0	0.00000716468275973109	0.0000205789844779231	0.0000205789844779231	0	0
k__Bacteria | p__ | c__ | o__ | f__ | g__ | s__ | ASV_1065	0	0	0.0000138614959326411	0	0	0	0	0	0.0000480176304484873	0	0	0
k__Bacteria | p__ | c__ | o__ | f__ | g__ | s__ | ASV_1267	0	0	0.00000990106852331504	0	0.00000396042740932601	0	0	0	0.0000342983074632052	0	0.0000137193229852821	0
k__Bacteria | p__ | c__ | o__ | f__ | g__ | s__ | ASV_1638	0	0	0	0.0000138614959326411	0	0	0	0	0	0.0000357636582711519	0	0
k__Bacteria | p__ | c__ | o__ | f__ | g__ | s__ | ASV_1689	0	0	0	0.0000138614959326411	0	0	0	0	0	0.0000480176304484873	0	0
k__Bacteria | p__ | c__ | o__ | f__ | g__ | s__ | ASV_1715	0	0	0	0	0.0000138614959326411	0	0	0	0	0	0.0000480176304484873	0
k__Bacteria | p__ | c__ | o__ | f__ | g__ | s__ | ASV_1860	0	0	0.0000138614959326411	0	0	0	0	0	0.0000480176304484873	0	0	0
k__Bacteria | p__ | c__ | o__ | f__ | g__ | s__ | ASV_1980	0	0	0	0.0000138614959326411	0	0	0	0	0	0.0000480176304484873	0	0
k__Bacteria | p__ | c__ | o__ | f__ | g__ | s__ | ASV_2423	0	0	0	0.0000138614959326411	0	0	0	0	0	0.0000480176304484873	0	0
k__Bacteria | p__ | c__ | o__ | f__ | g__ | s__ | ASV_3077	0	0	0.0000138614959326411	0	0	0	0	0	0.0000480176304484873	0	0	0
k__Bacteria | p__ | c__ | o__ | f__ | g__ | s__ | ASV_3246	0	0	0	0.0000138614959326411	0	0	0	0	0	0.0000480176304484873	0	0
k__Bacteria | p__ | c__ | o__ | f__ | g__ | s__ | ASV_3553	0	0	0	0	0	0.0000138614959326411	0	0	0	0	0	0.0000480176304484873
k__Bacteria | p__Actinobacteria | c__Actinobacteria | o__Corynebacteriales | f__Corynebacteriaceae | g__ | s__ | ASV_1870	0	0	0.0000138614959326411	0	0	0	0	0	0.0000480176304484873	0	0	0
k__Bacteria | p__Actinobacteria | c__Actinobacteria | o__Corynebacteriales | f__Corynebacteriaceae | g__ | s__ | ASV_1893	0	0	0.0000138614959326411	0	0	0	0	0	0.0000480176304484873	0	0	0
k__Bacteria | p__Actinobacteria | c__Actinobacteria | o__Corynebacteriales | f__Corynebacteriaceae | g__ | s__ | ASV_5378	0	0	0	0	0.0000138614959326411	0	0	0	0	0	0.0000480176304484873	0
k__Bacteria | p__Actinobacteria | c__Actinobacteria | o__Micrococcales | f__Promicromonosporaceae | g__Cellulosimicrobium | s__ | ASV_1489	0	0	0	0	0	0.0000138614959326411	0	0	0	0	0	0.0000480176304484873
k__Bacteria | p__Actinobacteria | c__Coriobacteriia | o__Coriobacteriales | f__Eggerthellaceae | g__Parvibacter | s__ | ASV_1414	0	0	0.0000138614959326411	0	0	0	0	0	0.0000480176304484873	0	0	0
k__Bacteria | p__Bacteroidetes | c__Bacteroidia | o__Bacteroidales | f__ | g__ | s__ | ASV_1406	0	0	0.0000138614959326411	0	0	0	0	0	0.0000357636582711519	0	0	0
k__Bacteria | p__Bacteroidetes | c__Bacteroidia | o__Bacteroidales | f__ | g__ | s__ | ASV_2386	0	0	0.0000138614959326411	0	0	0	0	0	0.0000480176304484873	0	0	0
k__Bacteria | p__Bacteroidetes | c__Bacteroidia | o__Bacteroidales | f__Bacteroidaceae | g__Bacteroides | s__ | ASV_1081	0	0	0	0.00000990106852331504	0.00000396042740932601	0	0	0	0	0.0000342983074632052	0.00000924956566976597	0
k__Bacteria | p__Bacteroidetes | c__Bacteroidia | o__Bacteroidales | f__Bacteroidaceae | g__Bacteroides | s__ | ASV_2636	0	0	0	0	0	0.0000138614959326411	0	0	0	0	0	0.0000480176304484873
k__Bacteria | p__Bacteroidetes | c__Bacteroidia | o__Bacteroidales | f__Muribaculaceae | g__ | s__ | ASV_1687	0	0	0	0.0000138614959326411	0	0	0	0	0	0.0000480176304484873	0	0
k__Bacteria | p__Bacteroidetes | c__Bacteroidia | o__Bacteroidales | f__Muribaculaceae | g__ | s__ | ASV_1718	0	0	0	0	0.0000138614959326411	0	0	0	0	0	0.0000480176304484873	0
k__Bacteria | p__Bacteroidetes | c__Bacteroidia | o__Bacteroidales | f__Porphyromonadaceae | g__Porphyromonas | s__ | ASV_3008	0	0	0.0000138614959326411	0	0	0	0	0	0.0000480176304484873	0	0	0
k__Bacteria | p__Bacteroidetes | c__Bacteroidia | o__Bacteroidales | f__Prevotellaceae | g__Alloprevotella | s__ | ASV_2042	0	0	0	0	0	0.0000138614959326411	0	0	0	0	0	0.0000480176304484873
k__Bacteria | p__Bacteroidetes | c__Bacteroidia | o__Bacteroidales | f__Prevotellaceae | g__Alloprevotella | s__ | ASV_2996	0	0	0.0000138614959326411	0	0	0	0	0	0.0000480176304484873	0	0	0
k__Bacteria | p__Bacteroidetes | c__Bacteroidia | o__Bacteroidales | f__Prevotellaceae | g__Prevotella 9 | s__ | ASV_1265	0	0	0.0000138614959326411	0	0	0	0	0	0.0000480176304484873	0	0	0
k__Bacteria | p__Bacteroidetes | c__Bacteroidia | o__Bacteroidales | f__Prevotellaceae | g__Prevotella | s__Prevotella sp. oral taxon 299 str. F0039 | ASV_1940	0	0	0	0.0000138614959326411	0	0	0	0	0	0.0000480176304484873	0	0
k__Bacteria | p__Bacteroidetes | c__Bacteroidia | o__Bacteroidales | f__Rikenellaceae | g__Alistipes | s__ | ASV_1189	0	0	0	0	0.0000138614959326411	0	0	0	0	0	0.0000480176304484873	0
k__Bacteria | p__Bacteroidetes | c__Bacteroidia | o__Bacteroidales | f__Rikenellaceae | g__Rikenellaceae RC9 gut group | s__ | ASV_1681	0	0	0	0.0000138614959326411	0	0	0	0	0	0.0000480176304484873	0	0
k__Bacteria | p__Bacteroidetes | c__Bacteroidia | o__Bacteroidales | f__Tannerellaceae | g__Parabacteroides | s__ | ASV_1198	0	0	0	0	0.0000138614959326411	0	0	0	0	0	0.0000480176304484873	0
k__Bacteria | p__Bacteroidetes | c__Bacteroidia | o__Bacteroidales | f__Tannerellaceae | g__Parabacteroides | s__ | ASV_1302	0	0	0	0	0.0000138614959326411	0	0	0	0	0	0.0000480176304484873	0
k__Bacteria | p__Bacteroidetes | c__Bacteroidia | o__Flavobacteriales | f__Weeksellaceae | g__Empedobacter | s__ | ASV_1351	0.0000138614959326411	0	0	0	0	0	0.0000480176304484873	0	0	0	0	0
k__Bacteria | p__Bacteroidetes | c__Bacteroidia | o__Flavobacteriales | f__Weeksellaceae | g__Empedobacter | s__ | ASV_1434	0	0	0	0.0000138614959326411	0	0	0	0	0	0.0000480176304484873	0	0
k__Bacteria | p__Bacteroidetes | c__Bacteroidia | o__Flavobacteriales | f__Weeksellaceae | g__Empedobacter | s__ | ASV_2545	0	0	0	0.0000138614959326411	0	0	0	0	0	0.0000480176304484873	0	0
k__Bacteria | p__Deinococcus-Thermus | c__Deinococci | o__Deinococcales | f__Trueperaceae | g__Truepera | s__ | ASV_1879	0	0	0.0000138614959326411	0	0	0	0	0	0.0000480176304484873	0	0	0
k__Bacteria | p__Firmicutes | c__Bacilli | o__Bacillales | f__Bacillaceae | g__Bacillus | s__Bacillus alcalophilus | ASV_2046	0	0	0	0	0	0.0000138614959326411	0	0	0	0	0	0.0000480176304484873
k__Bacteria | p__Firmicutes | c__Bacilli | o__Bacillales | f__Planococcaceae | g__ | s__ | ASV_1497	0	0	0	0	0	0.0000138614959326411	0	0	0	0	0	0.0000480176304484873
k__Bacteria | p__Firmicutes | c__Bacilli | o__Bacillales | f__Staphylococcaceae | g__Staphylococcus | s__ | ASV_1169	0	0	0.0000138614959326411	0	0	0	0	0	0.0000480176304484873	0	0	0
k__Bacteria | p__Firmicutes | c__Bacilli | o__Bacillales | f__Staphylococcaceae | g__Staphylococcus | s__ | ASV_1475	0	0	0	0	0.0000138614959326411	0	0	0	0	0	0.0000480176304484873	0
k__Bacteria | p__Firmicutes | c__Bacilli | o__Bacillales | f__Staphylococcaceae | g__Staphylococcus | s__ | ASV_2502	0	0	0	0.0000138614959326411	0	0	0	0	0	0.0000480176304484873	0	0
k__Bacteria | p__Firmicutes | c__Bacilli | o__Lactobacillales | f__Lactobacillaceae | g__Lactobacillus | s__ | ASV_3377	0	0	0	0	0.0000138614959326411	0	0	0	0	0	0.0000480176304484873	0
k__Bacteria | p__Firmicutes | c__Bacilli | o__Lactobacillales | f__Lactobacillaceae | g__Lactobacillus | s__ | ASV_3735	0.0000138614959326411	0	0	0	0	0	0.0000480176304484873	0	0	0	0	0
k__Bacteria | p__Firmicutes | c__Bacilli | o__Lactobacillales | f__Lactobacillaceae | g__Lactobacillus | s__Lactobacillus crispatus | ASV_1453	0	0	0	0.0000138614959326411	0	0	0	0	0	0.0000480176304484873	0	0
k__Bacteria | p__Firmicutes | c__Bacilli | o__Lactobacillales | f__Lactobacillaceae | g__Lactobacillus | s__Lactobacillus mucosae | ASV_1121	0.0000138614959326411	0	0	0	0	0	0.0000480176304484873	0	0	0	0	0
k__Bacteria | p__Firmicutes | c__Bacilli | o__Lactobacillales | f__Streptococcaceae | g__Streptococcus | s__Streptococcus canis | ASV_1310	0	0	0	0	0.0000138614959326411	0	0	0	0	0	0.0000480176304484873	0
k__Bacteria | p__Firmicutes | c__Clostridia | o__Clostridiales | f__ | g__ | s__ | ASV_1061	0	0	0.0000138614959326411	0	0	0	0	0	0.0000480176304484873	0	0	0
k__Bacteria | p__Firmicutes | c__Clostridia | o__Clostridiales | f__Clostridiaceae 1 | g__Clostridium sensu stricto 1 | s__ | ASV_1291	0	0	0	0.0000138614959326411	0	0	0	0	0	0.0000480176304484873	0	0
k__Bacteria | p__Firmicutes | c__Clostridia | o__Clostridiales | f__Clostridiaceae 1 | g__Clostridium sensu stricto 1 | s__ | ASV_1563	0	0	0.0000138614959326411	0	0	0	0	0	0.0000480176304484873	0	0	0
k__Bacteria | p__Firmicutes | c__Clostridia | o__Clostridiales | f__Clostridiaceae 1 | g__Clostridium sensu stricto 1 | s__ | ASV_4980	0	0	0	0.0000138614959326411	0	0	0	0	0	0.0000480176304484873	0	0
k__Bacteria | p__Firmicutes | c__Clostridia | o__Clostridiales | f__Eubacteriaceae | g__Anaerofustis | s__ | ASV_1336	0.00000990106852331504	0	0.00000396042740932601	0	0	0	0.0000342983074632052	0	0.0000137193229852821	0	0	0
k__Bacteria | p__Firmicutes | c__Clostridia | o__Clostridiales | f__Family XIII | g__S5-A14a | s__ | ASV_943	0.0000138614959326411	0	0	0	0	0	0.0000480176304484873	0	0	0	0	0
k__Bacteria | p__Firmicutes | c__Clostridia | o__Clostridiales | f__Lachnospiraceae | g__ | s__ | ASV_1254	0	0	0.0000138614959326411	0	0	0	0	0	0.0000480176304484873	0	0	0
k__Bacteria | p__Firmicutes | c__Clostridia | o__Clostridiales | f__Lachnospiraceae | g__ | s__ | ASV_1332	0	0	0	0	0	0.0000138614959326411	0	0	0	0	0	0.0000480176304484873
k__Bacteria | p__Firmicutes | c__Clostridia | o__Clostridiales | f__Lachnospiraceae | g__ | s__ | ASV_1524	0.0000138614959326411	0	0	0	0	0	0.0000480176304484873	0	0	0	0	0
k__Bacteria | p__Firmicutes | c__Clostridia | o__Clostridiales | f__Lachnospiraceae | g__ | s__ | ASV_1740	0	0	0	0	0	0.0000138614959326411	0	0	0	0	0	0.0000480176304484873
k__Bacteria | p__Firmicutes | c__Clostridia | o__Clostridiales | f__Lachnospiraceae | g__ | s__ | ASV_2092	0.0000138614959326411	0	0	0	0	0	0.0000480176304484873	0	0	0	0	0
k__Bacteria | p__Firmicutes | c__Clostridia | o__Clostridiales | f__Lachnospiraceae | g__Blautia | s__ | ASV_1347	0.0000138614959326411	0	0	0	0	0	0.0000480176304484873	0	0	0	0	0
k__Bacteria | p__Firmicutes | c__Clostridia | o__Clostridiales | f__Lachnospiraceae | g__Lachnospira | s__ | ASV_1481	0	0	0	0	0.0000138614959326411	0	0	0	0	0	0.0000480176304484873	0
k__Bacteria | p__Firmicutes | c__Clostridia | o__Clostridiales | f__Lachnospiraceae | g__Lachnospiraceae AC2044 group | s__ | ASV_3300	0	0	0	0.0000138614959326411	0	0	0	0	0	0.0000480176304484873	0	0
k__Bacteria | p__Firmicutes | c__Clostridia | o__Clostridiales | f__Lachnospiraceae | g__Lachnospiraceae NK4A136 group | s__ | ASV_1390	0	0	0.0000138614959326411	0	0	0	0	0	0.0000480176304484873	0	0	0
k__Bacteria | p__Firmicutes | c__Clostridia | o__Clostridiales | f__Lachnospiraceae | g__Lachnospiraceae UCG-004 | s__ | ASV_1487	0	0	0	0	0	0.0000138614959326411	0	0	0	0	0	0.0000480176304484873
k__Bacteria | p__Firmicutes | c__Clostridia | o__Clostridiales | f__Lachnospiraceae | g__Murimonas | s__ | ASV_1038	0.0000138614959326411	0	0	0	0	0	0.0000480176304484873	0	0	0	0	0
k__Bacteria | p__Firmicutes | c__Clostridia | o__Clostridiales | f__Lachnospiraceae | g__Oribacterium | s__ | ASV_1984	0	0	0	0.0000138614959326411	0	0	0	0	0	0.0000480176304484873	0	0
k__Bacteria | p__Firmicutes | c__Clostridia | o__Clostridiales | f__Lachnospiraceae | g__Roseburia | s__ | ASV_2343	0	0	0.0000138614959326411	0	0	0	0	0	0.0000480176304484873	0	0	0
k__Bacteria | p__Firmicutes | c__Clostridia | o__Clostridiales | f__Lachnospiraceae | g__Tyzzerella | s__ | ASV_1587	0	0	0.0000138614959326411	0	0	0	0	0	0.0000480176304484873	0	0	0
k__Bacteria | p__Firmicutes | c__Clostridia | o__Clostridiales | f__Lachnospiraceae | g__[Eubacterium] hallii group | s__ | ASV_2119	0.0000138614959326411	0	0	0	0	0	0.0000480176304484873	0	0	0	0	0
k__Bacteria | p__Firmicutes | c__Clostridia | o__Clostridiales | f__Lachnospiraceae | g__[Ruminococcus] gnavus group | s__ | ASV_1303	0	0	0	0	0.0000138614959326411	0	0	0	0	0	0.0000480176304484873	0
k__Bacteria | p__Firmicutes | c__Clostridia | o__Clostridiales | f__Lachnospiraceae | g__[Ruminococcus] gnavus group | s__ | ASV_1963	0	0	0	0.0000138614959326411	0	0	0	0	0	0.0000480176304484873	0	0
k__Bacteria | p__Firmicutes | c__Clostridia | o__Clostridiales | f__Lachnospiraceae | g__[Ruminococcus] torques group | s__Ruminococcus torques ATCC 27756 | ASV_1760	0.0000138614959326411	0	0	0	0	0	0.0000480176304484873	0	0	0	0	0
k__Bacteria | p__Firmicutes | c__Clostridia | o__Clostridiales | f__Peptostreptococcaceae | g__Peptoclostridium | s__ | ASV_936	0	0	0	0	0.0000138614959326411	0	0	0	0	0	0.0000480176304484873	0
k__Bacteria | p__Firmicutes | c__Clostridia | o__Clostridiales | f__Peptostreptococcaceae | g__Peptoclostridium | s__Clostridium sp. TO-931 | ASV_1110	0	0	0	0	0	0.0000138614959326411	0	0	0	0	0	0.0000480176304484873
k__Bacteria | p__Firmicutes | c__Clostridia | o__Clostridiales | f__Peptostreptococcaceae | g__Peptoclostridium | s__Clostridium sp. TO-931 | ASV_1256	0	0	0.0000138614959326411	0	0	0	0	0	0.0000480176304484873	0	0	0
k__Bacteria | p__Firmicutes | c__Clostridia | o__Clostridiales | f__Peptostreptococcaceae | g__Peptoclostridium | s__Clostridium sp. TO-931 | ASV_2017	0	0	0	0	0.0000138614959326411	0	0	0	0	0	0.0000480176304484873	0
k__Bacteria | p__Firmicutes | c__Clostridia | o__Clostridiales | f__Peptostreptococcaceae | g__Peptostreptococcus | s__Peptostreptococcus russellii | ASV_1632	0	0	0.0000138614959326411	0	0	0	0	0	0.0000480176304484873	0	0	0
k__Bacteria | p__Firmicutes | c__Clostridia | o__Clostridiales | f__Ruminococcaceae | g__ | s__ | ASV_1300	0	0	0	0.00000396042740932601	0.00000990106852331504	0	0	0	0	0.0000137193229852821	0.0000342983074632052	0
k__Bacteria | p__Firmicutes | c__Clostridia | o__Clostridiales | f__Ruminococcaceae | g__Fournierella | s__ | ASV_1751	0	0	0	0	0	0.0000138614959326411	0	0	0	0	0	0.0000480176304484873
k__Bacteria | p__Firmicutes | c__Clostridia | o__Clostridiales | f__Ruminococcaceae | g__Intestinimonas | s__Intestinimonas massiliensis | ASV_1868	0	0	0.0000138614959326411	0	0	0	0	0	0.0000480176304484873	0	0	0
k__Bacteria | p__Firmicutes | c__Clostridia | o__Clostridiales | f__Ruminococcaceae | g__Ruminiclostridium 9 | s__ | ASV_1701	0	0	0	0	0.0000138614959326411	0	0	0	0	0	0.0000480176304484873	0
k__Bacteria | p__Firmicutes | c__Clostridia | o__Clostridiales | f__Ruminococcaceae | g__Ruminococcaceae UCG-013 | s__ | ASV_4963	0	0	0	0.0000138614959326411	0	0	0	0	0	0.0000480176304484873	0	0
k__Bacteria | p__Firmicutes | c__Erysipelotrichia | o__Erysipelotrichales | f__Erysipelotrichaceae | g__ | s__ | ASV_1451	0	0	0	0.0000138614959326411	0	0	0	0	0	0.0000480176304484873	0	0
k__Bacteria | p__Firmicutes | c__Erysipelotrichia | o__Erysipelotrichales | f__Erysipelotrichaceae | g__Allobaculum | s__Allobaculum stercoricanis DSM 13633 | ASV_1992	0	0	0	0	0.0000138614959326411	0	0	0	0	0	0.0000480176304484873	0
k__Bacteria | p__Firmicutes | c__Erysipelotrichia | o__Erysipelotrichales | f__Erysipelotrichaceae | g__Candidatus Stoquefichus | s__ | ASV_2076	0.0000138614959326411	0	0	0	0	0	0.0000480176304484873	0	0	0	0	0
k__Bacteria | p__Firmicutes | c__Erysipelotrichia | o__Erysipelotrichales | f__Erysipelotrichaceae | g__Dubosiella | s__ | ASV_2573	0	0	0	0	0.0000138614959326411	0	0	0	0	0	0.0000480176304484873	0
k__Bacteria | p__Firmicutes | c__Erysipelotrichia | o__Erysipelotrichales | f__Erysipelotrichaceae | g__Erysipelatoclostridium | s__ | ASV_1904	0	0	0.0000138614959326411	0	0	0	0	0	0.0000480176304484873	0	0	0
k__Bacteria | p__Firmicutes | c__Erysipelotrichia | o__Erysipelotrichales | f__Erysipelotrichaceae | g__Erysipelotrichaceae UCG-003 | s__ | ASV_1307	0	0	0	0	0.0000138614959326411	0	0	0	0	0	0.0000480176304484873	0
k__Bacteria | p__Firmicutes | c__Erysipelotrichia | o__Erysipelotrichales | f__Erysipelotrichaceae | g__Erysipelotrichaceae UCG-004 | s__ | ASV_1521	0.0000138614959326411	0	0	0	0	0	0.0000357636582711519	0	0	0	0	0
k__Bacteria | p__Firmicutes | c__Erysipelotrichia | o__Erysipelotrichales | f__Erysipelotrichaceae | g__Turicibacter | s__ | ASV_1401	0	0	0.0000138614959326411	0	0	0	0	0	0.0000480176304484873	0	0	0
k__Bacteria | p__Firmicutes | c__Erysipelotrichia | o__Erysipelotrichales | f__Erysipelotrichaceae | g__Turicibacter | s__Turicibacter sp. LA61 | ASV_2633	0	0	0	0	0	0.0000138614959326411	0	0	0	0	0	0.0000480176304484873
k__Bacteria | p__Firmicutes | c__Erysipelotrichia | o__Erysipelotrichales | f__Erysipelotrichaceae | g__[Anaerorhabdus] furcosa group | s__ | ASV_1028	0.0000138614959326411	0	0	0	0	0	0.0000480176304484873	0	0	0	0	0
k__Bacteria | p__Firmicutes | c__Negativicutes | o__Selenomonadales | f__Veillonellaceae | g__Megamonas | s__ | ASV_1779	0.0000138614959326411	0	0	0	0	0	0.0000480176304484873	0	0	0	0	0
k__Bacteria | p__Firmicutes | c__Negativicutes | o__Selenomonadales | f__Veillonellaceae | g__Megamonas | s__Megamonas funiformis YIT 11815 | ASV_1961	0	0	0	0.0000138614959326411	0	0	0	0	0	0.0000480176304484873	0	0
k__Bacteria | p__Fusobacteria | c__Fusobacteriia | o__Fusobacteriales | f__Fusobacteriaceae | g__Fusobacterium | s__ | ASV_1282	0	0	0	0.0000138614959326411	0	0	0	0	0	0.0000480176304484873	0	0
k__Bacteria | p__Fusobacteria | c__Fusobacteriia | o__Fusobacteriales | f__Fusobacteriaceae | g__Fusobacterium | s__ | ASV_1599	0	0	0.0000138614959326411	0	0	0	0	0	0.0000480176304484873	0	0	0
k__Bacteria | p__Fusobacteria | c__Fusobacteriia | o__Fusobacteriales | f__Fusobacteriaceae | g__Fusobacterium | s__ | ASV_1700	0	0	0	0	0.0000138614959326411	0	0	0	0	0	0.0000480176304484873	0
k__Bacteria | p__Fusobacteria | c__Fusobacteriia | o__Fusobacteriales | f__Fusobacteriaceae | g__Fusobacterium | s__ | ASV_2578	0	0	0	0	0.0000138614959326411	0	0	0	0	0	0.0000480176304484873	0
k__Bacteria | p__Fusobacteria | c__Fusobacteriia | o__Fusobacteriales | f__Fusobacteriaceae | g__Fusobacterium | s__ | ASV_894	0	0	0	0	0.0000138614959326411	0	0	0	0	0	0.0000480176304484873	0
k__Bacteria | p__Fusobacteria | c__Fusobacteriia | o__Fusobacteriales | f__Leptotrichiaceae | g__Streptobacillus | s__Streptobacillus sp. canine oral taxon 370 | ASV_1219	0.0000138614959326411	0	0	0	0	0	0.0000480176304484873	0	0	0	0	0
k__Bacteria | p__Patescibacteria | c__Saccharimonadia | o__Saccharimonadales | f__ | g__ | s__ | ASV_1259	0	0	0.0000138614959326411	0	0	0	0	0	0.0000480176304484873	0	0	0
k__Bacteria | p__Planctomycetes | c__Phycisphaerae | o__Tepidisphaerales | f__WD2101 soil group | g__ | s__ | ASV_1439	0	0	0	0.0000138614959326411	0	0	0	0	0	0.0000294682510603366	0	0
k__Bacteria | p__Proteobacteria | c__ | o__ | f__ | g__ | s__ | ASV_1463	0	0	0	0	0.0000138614959326411	0	0	0	0	0	0.0000480176304484873	0
k__Bacteria | p__Proteobacteria | c__ | o__ | f__ | g__ | s__ | ASV_1641	0	0	0	0.0000138614959326411	0	0	0	0	0	0.0000294682510603366	0	0
k__Bacteria | p__Proteobacteria | c__Alphaproteobacteria | o__Sphingomonadales | f__Sphingomonadaceae | g__Sphingomonas | s__ | ASV_1721	0	0	0	0	0.0000138614959326411	0	0	0	0	0	0.0000480176304484873	0
k__Bacteria | p__Proteobacteria | c__Gammaproteobacteria | o__Betaproteobacteriales | f__Burkholderiaceae | g__ | s__ | ASV_1037	0.0000138614959326411	0	0	0	0	0	0.0000480176304484873	0	0	0	0	0
k__Bacteria | p__Proteobacteria | c__Gammaproteobacteria | o__Betaproteobacteriales | f__Burkholderiaceae | g__Acidovorax | s__ | ASV_1212	0	0	0	0	0	0.0000138614959326411	0	0	0	0	0	0.0000480176304484873
k__Bacteria | p__Proteobacteria | c__Gammaproteobacteria | o__Betaproteobacteriales | f__Burkholderiaceae | g__Aquabacterium | s__ | ASV_4954	0	0	0	0.0000138614959326411	0	0	0	0	0	0.0000480176304484873	0	0
k__Bacteria | p__Proteobacteria | c__Gammaproteobacteria | o__Betaproteobacteriales | f__Burkholderiaceae | g__Herbaspirillum | s__ | ASV_1109	0	0	0	0	0.0000138614959326411	0	0	0	0	0	0.0000480176304484873	0
k__Bacteria | p__Proteobacteria | c__Gammaproteobacteria | o__Betaproteobacteriales | f__Burkholderiaceae | g__Sutterella | s__ | ASV_1996	0	0	0	0	0.0000138614959326411	0	0	0	0	0	0.0000480176304484873	0
k__Bacteria | p__Proteobacteria | c__Gammaproteobacteria | o__Betaproteobacteriales | f__Burkholderiaceae | g__Sutterella | s__ | ASV_2609	0	0	0	0	0.0000138614959326411	0	0	0	0	0	0.0000480176304484873	0
k__Bacteria | p__Proteobacteria | c__Gammaproteobacteria | o__Betaproteobacteriales | f__Rhodocyclaceae | g__Propionivibrio | s__Propionivibrio sp. canine oral taxon 223 | ASV_1125	0.0000138614959326411	0	0	0	0	0	0.0000480176304484873	0	0	0	0	0
k__Bacteria | p__Proteobacteria | c__Gammaproteobacteria | o__Enterobacteriales | f__Enterobacteriaceae | g__ | s__ | ASV_1191	0	0	0	0	0.0000138614959326411	0	0	0	0	0	0.0000480176304484873	0
k__Bacteria | p__Proteobacteria | c__Gammaproteobacteria | o__Enterobacteriales | f__Enterobacteriaceae | g__ | s__ | ASV_1759	0.0000138614959326411	0	0	0	0	0	0.0000480176304484873	0	0	0	0	0
k__Bacteria | p__Proteobacteria | c__Gammaproteobacteria | o__Enterobacteriales | f__Enterobacteriaceae | g__ | s__ | ASV_2590	0	0	0	0	0.0000138614959326411	0	0	0	0	0	0.0000480176304484873	0
k__Bacteria | p__Proteobacteria | c__Gammaproteobacteria | o__Enterobacteriales | f__Enterobacteriaceae | g__Escherichia-Shigella | s__ | ASV_1710	0	0	0	0	0.0000138614959326411	0	0	0	0	0	0.0000480176304484873	0
k__Bacteria | p__Proteobacteria | c__Gammaproteobacteria | o__Enterobacteriales | f__Enterobacteriaceae | g__Escherichia-Shigella | s__ | ASV_3438	0	0	0	0	0.0000138614959326411	0	0	0	0	0	0.0000480176304484873	0
k__Bacteria | p__Proteobacteria | c__Gammaproteobacteria | o__Pseudomonadales | f__Moraxellaceae | g__Acinetobacter | s__ | ASV_1290	0	0	0	0.0000138614959326411	0	0	0	0	0	0.0000480176304484873	0	0
k__Bacteria | p__Proteobacteria | c__Gammaproteobacteria | o__Pseudomonadales | f__Moraxellaceae | g__Acinetobacter | s__ | ASV_1703	0	0	0	0	0.0000138614959326411	0	0	0	0	0	0.0000480176304484873	0
k__Bacteria | p__Proteobacteria | c__Gammaproteobacteria | o__Pseudomonadales | f__Pseudomonadaceae | g__Pseudomonas | s__ | ASV_1473	0	0	0	0	0.0000138614959326411	0	0	0	0	0	0.0000480176304484873	0
k__Bacteria | p__Proteobacteria | c__Gammaproteobacteria | o__Xanthomonadales | f__Xanthomonadaceae | g__Luteimonas | s__ | ASV_1667	0	0	0	0.0000138614959326411	0	0	0	0	0	0.0000480176304484873	0	0
k__Bacteria | p__Spirochaetes | c__Brachyspirae | o__Brachyspirales | f__Brachyspiraceae | g__Brachyspira | s__ | ASV_2505	0	0	0	0.0000138614959326411	0	0	0	0	0	0.0000480176304484873	0	0
k__Bacteria | p__Spirochaetes | c__Spirochaetia | o__Spirochaetales | f__Spirochaetaceae | g__Treponema 2 | s__ | ASV_1180	0	0	0	0.0000138614959326411	0	0	0	0	0	0.0000357636582711519	0	0
k__Bacteria | p__Synergistetes | c__Synergistia | o__Synergistales | f__Synergistaceae | g__Acetomicrobium | s__ | ASV_1982	0	0	0	0.0000138614959326411	0	0	0	0	0	0.0000480176304484873	0	0
k__Bacteria | p__ | c__ | o__ | f__ | g__ | s__ | ASV_1472	0	0	0	0	0.00000594064111398902	0.00000792085481865203	0	0	0	0	0.0000205789844779231	0.0000210922549390156
k__Bacteria | p__ | c__ | o__ | f__ | g__ | s__ | ASV_1479	0	0	0	0	0.0000138614959326411	0	0	0	0	0	0.0000411059689743039	0
k__Bacteria | p__ | c__ | o__ | f__ | g__ | s__ | ASV_1595	0	0	0.000011881282227978	0	0	0.00000198021370466301	0	0	0.0000295407437924131	0	0	0.00000685966149264104
k__Bacteria | p__ | c__ | o__ | f__ | g__ | s__ | ASV_1628	0	0	0.00000792085481865203	0.00000594064111398902	0	0	0	0	0.0000274386459705642	0.0000205789844779231	0	0
k__Bacteria | p__Actinobacteria | c__Actinobacteria | o__Actinomycetales | f__Actinomycetaceae | g__Actinomyces | s__ | ASV_1419	0	0	0	0.0000138614959326411	0	0	0	0	0	0.0000411059689743039	0	0
k__Bacteria | p__Actinobacteria | c__Actinobacteria | o__Bifidobacteriales | f__Bifidobacteriaceae | g__Bifidobacterium | s__ | ASV_1931	0	0	0	0.0000138614959326411	0	0	0	0	0	0.0000411059689743039	0	0
k__Bacteria | p__Actinobacteria | c__Actinobacteria | o__Catenulisporales | f__Actinospicaceae | g__Actinospica | s__Actinocrinis puniceicyclus | ASV_1289	0	0	0	0.00000594064111398902	0.00000792085481865203	0	0	0	0	0.0000205789844779231	0.0000184991313395319	0
k__Bacteria | p__Actinobacteria | c__Actinobacteria | o__Corynebacteriales | f__Mycobacteriaceae | g__Mycobacterium | s__ | ASV_856	0	0	0.00000594064111398902	0.00000792085481865203	0	0	0	0	0.0000205789844779231	0.0000210922549390156	0	0
k__Bacteria | p__Actinobacteria | c__Actinobacteria | o__Corynebacteriales | f__Nocardiaceae | g__Rhodococcus | s__ | ASV_1917	0	0	0	0.0000138614959326411	0	0	0	0	0	0.0000327674920728667	0	0
k__Bacteria | p__Bacteroidetes | c__Bacteroidia | o__Bacteroidales | f__Muribaculaceae | g__ | s__ | ASV_1278	0	0	0	0.0000138614959326411	0	0	0	0	0	0.000027671509941813	0	0
k__Bacteria | p__Firmicutes | c__Clostridia | o__Clostridiales | f__Ruminococcaceae | g__Ruminococcus 2 | s__ | ASV_1491	0	0	0	0	0	0.0000138614959326411	0	0	0	0	0	0.0000327674920728667
k__Bacteria | p__Proteobacteria | c__ | o__ | f__ | g__ | s__ | ASV_1104	0	0	0	0	0.000011881282227978	0.00000198021370466301	0	0	0	0	0.0000411579689558462	0.00000685966149264104
k__Bacteria | p__Proteobacteria | c__Alphaproteobacteria | o__Rhodobacterales | f__Rhodobacteraceae | g__Paracoccus | s__Paracoccus sulfuroxidans | ASV_1468	0	0	0	0	0.00000792085481865203	0.00000594064111398902	0	0	0	0	0.0000274386459705642	0.0000205789844779231
k__Bacteria | p__Proteobacteria | c__Gammaproteobacteria | o__Betaproteobacteriales | f__Burkholderiaceae | g__Lautropia | s__ | ASV_871	0.0000138614959326411	0	0	0	0	0	0.0000327674920728667	0	0	0	0	0
k__Bacteria | p__Proteobacteria | c__Gammaproteobacteria | o__Pseudomonadales | f__Pseudomonadaceae | g__Pseudomonas | s__ | ASV_1284	0	0	0	0.0000138614959326411	0	0	0	0	0	0.0000327674920728667	0	0
k__Bacteria | p__ | c__ | o__ | f__ | g__ | s__ | ASV_1555	0	0.0000129613987941579	0	0	0	0	0	0.0000429880965583866	0	0	0	0
k__Bacteria | p__Actinobacteria | c__Coriobacteriia | o__Coriobacteriales | f__Coriobacteriaceae | g__Collinsella | s__ | ASV_2178	0	0.0000129613987941579	0	0	0	0	0	0.0000429880965583866	0	0	0	0
k__Bacteria | p__Actinobacteria | c__Coriobacteriia | o__Coriobacteriales | f__Coriobacteriaceae | g__Collinsella | s__Collinsella phocaeensis | ASV_1144	0	0.0000129613987941579	0	0	0	0	0	0.0000429880965583866	0	0	0	0
k__Bacteria | p__Actinobacteria | c__Coriobacteriia | o__Coriobacteriales | f__Eggerthellaceae | g__Enterorhabdus | s__ | ASV_2838	0	0.0000129613987941579	0	0	0	0	0	0.0000429880965583866	0	0	0	0
k__Bacteria | p__Actinobacteria | c__Coriobacteriia | o__Coriobacteriales | f__Eggerthellaceae | g__Parvibacter | s__ | ASV_2262	0	0.0000129613987941579	0	0	0	0	0	0.0000429880965583866	0	0	0	0
k__Bacteria | p__Bacteroidetes | c__Bacteroidia | o__Bacteroidales | f__ | g__ | s__ | ASV_1045	0	0.0000129613987941579	0	0	0	0	0	0.0000288372918383631	0	0	0	0
k__Bacteria | p__Bacteroidetes | c__Bacteroidia | o__Bacteroidales | f__Bacteroidaceae | g__Bacteroides | s__ | ASV_1233	0	0.0000129613987941579	0	0	0	0	0	0.0000429880965583866	0	0	0	0
k__Bacteria | p__Bacteroidetes | c__Bacteroidia | o__Bacteroidales | f__Bacteroidaceae | g__Bacteroides | s__ | ASV_1843	0	0.0000129613987941579	0	0	0	0	0	0.0000429880965583866	0	0	0	0
k__Bacteria | p__Bacteroidetes | c__Bacteroidia | o__Bacteroidales | f__Bacteroidaceae | g__Bacteroides | s__ | ASV_2185	0	0.0000129613987941579	0	0	0	0	0	0.0000429880965583866	0	0	0	0
k__Bacteria | p__Bacteroidetes | c__Bacteroidia | o__Bacteroidales | f__Bacteroidaceae | g__Bacteroides | s__ | ASV_2242	0	0.0000129613987941579	0	0	0	0	0	0.0000429880965583866	0	0	0	0
k__Bacteria | p__Bacteroidetes | c__Bacteroidia | o__Bacteroidales | f__Muribaculaceae | g__ | s__ | ASV_1368	0	0.0000129613987941579	0	0	0	0	0	0.0000429880965583866	0	0	0	0
k__Bacteria | p__Bacteroidetes | c__Bacteroidia | o__Bacteroidales | f__Prevotellaceae | g__Prevotella 9 | s__ | ASV_2214	0	0.0000129613987941579	0	0	0	0	0	0.0000429880965583866	0	0	0	0
k__Bacteria | p__Firmicutes | c__Clostridia | o__Clostridiales | f__Family XIII | g__[Eubacterium] brachy group | s__ | ASV_1373	0	0.0000129613987941579	0	0	0	0	0	0.0000429880965583866	0	0	0	0
k__Bacteria | p__Firmicutes | c__Clostridia | o__Clostridiales | f__Lachnospiraceae | g__Blautia | s__ | ASV_1150	0	0.0000129613987941579	0	0	0	0	0	0.0000429880965583866	0	0	0	0
k__Bacteria | p__Firmicutes | c__Clostridia | o__Clostridiales | f__Lachnospiraceae | g__Blautia | s__ | ASV_1851	0	0.0000129613987941579	0	0	0	0	0	0.0000429880965583866	0	0	0	0
k__Bacteria | p__Firmicutes | c__Clostridia | o__Clostridiales | f__Lachnospiraceae | g__Blautia | s__Blautia sp. YHC-4 | ASV_1372	0	0.0000129613987941579	0	0	0	0	0	0.0000429880965583866	0	0	0	0
k__Bacteria | p__Firmicutes | c__Clostridia | o__Clostridiales | f__Lachnospiraceae | g__Lachnospiraceae UCG-004 | s__ | ASV_2294	0	0.0000129613987941579	0	0	0	0	0	0.0000429880965583866	0	0	0	0
k__Bacteria | p__Firmicutes | c__Clostridia | o__Clostridiales | f__Lachnospiraceae | g__Lachnospiraceae UCG-008 | s__ | ASV_2187	0	0.0000129613987941579	0	0	0	0	0	0.0000429880965583866	0	0	0	0
k__Bacteria | p__Firmicutes | c__Clostridia | o__Clostridiales | f__Lachnospiraceae | g__[Ruminococcus] torques group | s__ | ASV_2241	0	0.0000129613987941579	0	0	0	0	0	0.0000429880965583866	0	0	0	0
k__Bacteria | p__Firmicutes | c__Clostridia | o__Clostridiales | f__Peptococcaceae | g__Peptococcus | s__ | ASV_1049	0	0.0000129613987941579	0	0	0	0	0	0.0000429880965583866	0	0	0	0
k__Bacteria | p__Firmicutes | c__Clostridia | o__Clostridiales | f__Peptococcaceae | g__Peptococcus | s__ | ASV_1234	0	0.0000129613987941579	0	0	0	0	0	0.0000429880965583866	0	0	0	0
k__Bacteria | p__Firmicutes | c__Clostridia | o__Clostridiales | f__Peptostreptococcaceae | g__ | s__ | ASV_2257	0	0.0000129613987941579	0	0	0	0	0	0.0000429880965583866	0	0	0	0
k__Bacteria | p__Firmicutes | c__Clostridia | o__Clostridiales | f__Peptostreptococcaceae | g__Peptoclostridium | s__Clostridium sp. TO-931 | ASV_1803	0	0.0000129613987941579	0	0	0	0	0	0.0000429880965583866	0	0	0	0
k__Bacteria | p__Firmicutes | c__Clostridia | o__Clostridiales | f__Ruminococcaceae | g__Faecalibacterium | s__ | ASV_1573	0	0.0000129613987941579	0	0	0	0	0	0.0000429880965583866	0	0	0	0
k__Bacteria | p__Firmicutes | c__Clostridia | o__Clostridiales | f__Ruminococcaceae | g__Ruminococcaceae UCG-014 | s__ | ASV_1569	0	0.0000129613987941579	0	0	0	0	0	0.0000429880965583866	0	0	0	0
k__Bacteria | p__Firmicutes | c__Erysipelotrichia | o__Erysipelotrichales | f__Erysipelotrichaceae | g__Allobaculum | s__ | ASV_1562	0	0.0000129613987941579	0	0	0	0	0	0.0000429880965583866	0	0	0	0
k__Bacteria | p__Firmicutes | c__Negativicutes | o__Selenomonadales | f__Acidaminococcaceae | g__Phascolarctobacterium | s__ | ASV_2251	0	0.0000129613987941579	0	0	0	0	0	0.0000429880965583866	0	0	0	0
k__Bacteria | p__Firmicutes | c__Negativicutes | o__Selenomonadales | f__Acidaminococcaceae | g__Phascolarctobacterium | s__ | ASV_2820	0	0.0000129613987941579	0	0	0	0	0	0.0000429880965583866	0	0	0	0
k__Bacteria | p__Firmicutes | c__Negativicutes | o__Selenomonadales | f__Veillonellaceae | g__Megamonas | s__ | ASV_1382	0	0.0000129613987941579	0	0	0	0	0	0.0000429880965583866	0	0	0	0
k__Bacteria | p__Firmicutes | c__Negativicutes | o__Selenomonadales | f__Veillonellaceae | g__Megamonas | s__ | ASV_1550	0	0.0000129613987941579	0	0	0	0	0	0.0000429880965583866	0	0	0	0
k__Bacteria | p__Proteobacteria | c__Gammaproteobacteria | o__Aeromonadales | f__Succinivibrionaceae | g__Anaerobiospirillum | s__Anaerobiospirillum succiniciproducens | ASV_1575	0	0.0000129613987941579	0	0	0	0	0	0.0000429880965583866	0	0	0	0
k__Bacteria | p__Proteobacteria | c__Gammaproteobacteria | o__Aeromonadales | f__Succinivibrionaceae | g__Anaerobiospirillum | s__Anaerobiospirillum succiniciproducens | ASV_3956	0	0.0000129613987941579	0	0	0	0	0	0.0000429880965583866	0	0	0	0
k__Bacteria | p__Proteobacteria | c__Gammaproteobacteria | o__Betaproteobacteriales | f__Burkholderiaceae | g__ | s__ | ASV_1152	0	0.0000129613987941579	0	0	0	0	0	0.0000429880965583866	0	0	0	0
k__Bacteria | p__Proteobacteria | c__Gammaproteobacteria | o__Betaproteobacteriales | f__Burkholderiaceae | g__Ralstonia | s__ | ASV_2874	0	0.0000129613987941579	0	0	0	0	0	0.0000429880965583866	0	0	0	0
k__Bacteria | p__Proteobacteria | c__Gammaproteobacteria | o__Enterobacteriales | f__Enterobacteriaceae | g__ | s__ | ASV_1583	0	0.0000129613987941579	0	0	0	0	0	0.0000429880965583866	0	0	0	0
k__Bacteria | p__Proteobacteria | c__Gammaproteobacteria | o__Enterobacteriales | f__Enterobacteriaceae | g__Escherichia-Shigella | s__ | ASV_2218	0	0.0000129613987941579	0	0	0	0	0	0.0000429880965583866	0	0	0	0
k__Bacteria | p__Proteobacteria | c__Gammaproteobacteria | o__Pasteurellales | f__Pasteurellaceae | g__Actinobacillus | s__ | ASV_1560	0	0.0000129613987941579	0	0	0	0	0	0.0000429880965583866	0	0	0	0
k__Bacteria | p__Proteobacteria | c__Gammaproteobacteria | o__Pseudomonadales | f__Pseudomonadaceae | g__Azomonas | s__Azomonas macrocytogenes | ASV_4121	0	0.0000129613987941579	0	0	0	0	0	0.0000429880965583866	0	0	0	0
k__Bacteria | p__ | c__ | o__ | f__ | g__ | s__ | ASV_1535	0	0.0000108011656617982	0	0.00000198021370466301	0	0	0	0.0000358234137986555	0	0.00000685966149264104	0	0
k__Bacteria | p__ | c__ | o__ | f__ | g__ | s__ | ASV_1539	0	0.00000864093252943858	0.00000198021370466301	0	0.00000198021370466301	0	0	0.0000286587310389244	0.00000685966149264104	0	0.00000685966149264104	0
k__Bacteria | p__Bacteroidetes | c__Bacteroidia | o__Bacteroidales | f__Prevotellaceae | g__Prevotella | s__Prevotella intermedia | ASV_1529	0	0.00000648069939707893	0	0.00000198021370466301	0	0.00000396042740932601	0	0.0000214940482791933	0	0.00000685966149264104	0	0.0000137193229852821
k__Bacteria | p__Proteobacteria | c__ | o__ | f__ | g__ | s__ | ASV_912	0.00000594064111398902	0.00000648069939707893	0	0	0	0	0.0000147703718962066	0.0000214940482791933	0	0	0	0
k__Bacteria | p__ | c__ | o__ | f__ | g__ | s__ | ASV_1356	0.00000594064111398902	0.00000432046626471929	0	0	0.00000198021370466301	0	0.0000205789844779231	0.0000143293655194622	0	0	0.00000685966149264104	0
k__Bacteria | p__ | c__ | o__ | f__ | g__ | s__ | ASV_1580	0	0.00000432046626471929	0	0	0.00000792085481865203	0	0	0.0000143293655194622	0	0	0.0000274386459705642	0
k__Archaea | p__Euryarchaeota | c__Methanobacteria | o__Methanobacteriales | f__Methanobacteriaceae | g__Methanosphaera | s__Methanosphaera cuniculi | ASV_1090	0	0	0	0.000011881282227978	0	0	0	0	0	0.0000343606114336536	0	0
k__Bacteria | p__ | c__ | o__ | f__ | g__ | s__ | ASV_1068	0	0	0.000011881282227978	0	0	0	0	0	0.0000411579689558462	0	0	0
k__Bacteria | p__ | c__ | o__ | f__ | g__ | s__ | ASV_1348	0.000011881282227978	0	0	0	0	0	0.0000411579689558462	0	0	0	0	0
k__Bacteria | p__ | c__ | o__ | f__ | g__ | s__ | ASV_1397	0	0	0.000011881282227978	0	0	0	0	0	0.0000411579689558462	0	0	0
k__Bacteria | p__ | c__ | o__ | f__ | g__ | s__ | ASV_1399	0	0	0.00000396042740932601	0	0	0.00000792085481865203	0	0	0.0000137193229852821	0	0	0.0000274386459705642
k__Bacteria | p__ | c__ | o__ | f__ | g__ | s__ | ASV_1423	0	0	0	0.000011881282227978	0	0	0	0	0	0.0000295407437924131	0	0
k__Bacteria | p__ | c__ | o__ | f__ | g__ | s__ | ASV_1425	0	0	0	0.000011881282227978	0	0	0	0	0	0.0000214940482791933	0	0
k__Bacteria | p__ | c__ | o__ | f__ | g__ | s__ | ASV_1588	0	0	0.000011881282227978	0	0	0	0	0	0.0000411579689558462	0	0	0
k__Bacteria | p__ | c__ | o__ | f__ | g__ | s__ | ASV_1648	0	0	0	0.000011881282227978	0	0	0	0	0	0.0000237625644559561	0	0
k__Bacteria | p__ | c__ | o__ | f__ | g__ | s__ | ASV_1981	0	0	0	0.00000594064111398902	0	0.00000594064111398902	0	0	0	0.0000205789844779231	0	0.0000205789844779231
k__Bacteria | p__ | c__ | o__ | f__ | g__ | s__ | ASV_2986	0	0	0.000011881282227978	0	0	0	0	0	0.0000411579689558462	0	0	0
k__Bacteria | p__ | c__ | o__ | f__ | g__ | s__ | ASV_2987	0	0	0.000011881282227978	0	0	0	0	0	0.0000411579689558462	0	0	0
k__Bacteria | p__ | c__ | o__ | f__ | g__ | s__ | ASV_3040	0	0	0.000011881282227978	0	0	0	0	0	0.0000411579689558462	0	0	0
k__Bacteria | p__ | c__ | o__ | f__ | g__ | s__ | ASV_3085	0	0	0.000011881282227978	0	0	0	0	0	0.0000411579689558462	0	0	0
k__Bacteria | p__ | c__ | o__ | f__ | g__ | s__ | ASV_3253	0	0	0	0.000011881282227978	0	0	0	0	0	0.0000411579689558462	0	0
k__Bacteria | p__ | c__ | o__ | f__ | g__ | s__ | ASV_3529	0	0	0	0	0	0.000011881282227978	0	0	0	0	0	0.0000411579689558462
k__Bacteria | p__ | c__ | o__ | f__ | g__ | s__ | ASV_3555	0	0	0	0	0	0.000011881282227978	0	0	0	0	0	0.0000411579689558462
k__Bacteria | p__ | c__ | o__ | f__ | g__ | s__ | ASV_4696	0	0	0	0.000011881282227978	0	0	0	0	0	0.0000411579689558462	0	0
k__Bacteria | p__ | c__ | o__ | f__ | g__ | s__ | ASV_5106	0	0	0	0	0.000011881282227978	0	0	0	0	0	0.0000411579689558462	0
k__Bacteria | p__ | c__ | o__ | f__ | g__ | s__ | ASV_5109	0	0	0	0	0.000011881282227978	0	0	0	0	0	0.0000411579689558462	0
k__Bacteria | p__Actinobacteria | c__Actinobacteria | o__Actinomycetales | f__Actinomycetaceae | g__Actinomyces | s__ | ASV_1923	0	0	0	0.000011881282227978	0	0	0	0	0	0.0000411579689558462	0	0
k__Bacteria | p__Actinobacteria | c__Actinobacteria | o__Actinomycetales | f__Actinomycetaceae | g__Actinomyces | s__Actinomyces coleocanis | ASV_1512	0.000011881282227978	0	0	0	0	0	0.0000411579689558462	0	0	0	0	0
k__Bacteria | p__Actinobacteria | c__Actinobacteria | o__Corynebacteriales | f__Corynebacteriaceae | g__ | s__ | ASV_1493	0	0	0	0	0	0.000011881282227978	0	0	0	0	0	0.0000411579689558462
k__Bacteria | p__Actinobacteria | c__Actinobacteria | o__Corynebacteriales | f__Corynebacteriaceae | g__ | s__ | ASV_1611	0	0	0.000011881282227978	0	0	0	0	0	0.0000411579689558462	0	0	0
k__Bacteria | p__Actinobacteria | c__Actinobacteria | o__Corynebacteriales | f__Corynebacteriaceae | g__Corynebacterium | s__ | ASV_1126	0.000011881282227978	0	0	0	0	0	0.0000411579689558462	0	0	0	0	0
k__Bacteria | p__Actinobacteria | c__Actinobacteria | o__Corynebacteriales | f__Dietziaceae | g__Dietzia | s__ | ASV_4476	0	0	0.000011881282227978	0	0	0	0	0	0.0000411579689558462	0	0	0
k__Bacteria | p__Actinobacteria | c__Actinobacteria | o__Micrococcales | f__Intrasporangiaceae | g__Terrabacter | s__ | ASV_1415	0	0	0.000011881282227978	0	0	0	0	0	0.0000411579689558462	0	0	0
k__Bacteria | p__Actinobacteria | c__Actinobacteria | o__Micrococcales | f__Micrococcaceae | g__Glutamicibacter | s__ | ASV_1613	0	0	0.000011881282227978	0	0	0	0	0	0.0000411579689558462	0	0	0
k__Bacteria | p__Actinobacteria | c__Actinobacteria | o__Micromonosporales | f__Micromonosporaceae | g__Micromonospora | s__ | ASV_3287	0	0	0	0.000011881282227978	0	0	0	0	0	0.0000411579689558462	0	0
k__Bacteria | p__Actinobacteria | c__Actinobacteria | o__Propionibacteriales | f__Nocardioidaceae | g__Nocardioides | s__ | ASV_1586	0	0	0.00000396042740932601	0	0.00000792085481865203	0	0	0	0.0000137193229852821	0	0.0000274386459705642	0
k__Bacteria | p__Actinobacteria | c__Coriobacteriia | o__Coriobacteriales | f__Coriobacteriaceae | g__Collinsella | s__ | ASV_2519	0	0	0	0.000011881282227978	0	0	0	0	0	0.0000411579689558462	0	0
k__Bacteria | p__Actinobacteria | c__Coriobacteriia | o__Coriobacteriales | f__Coriobacteriaceae | g__Collinsella | s__Collinsella phocaeensis | ASV_1656	0	0	0	0.000011881282227978	0	0	0	0	0	0.0000237625644559561	0	0
k__Bacteria | p__Actinobacteria | c__Coriobacteriia | o__Coriobacteriales | f__Coriobacteriaceae | g__Collinsella | s__Collinsella phocaeensis | ASV_3474	0	0	0	0	0	0.000011881282227978	0	0	0	0	0	0.0000411579689558462
k__Bacteria | p__Actinobacteria | c__Coriobacteriia | o__Coriobacteriales | f__Eggerthellaceae | g__Asaccharobacter | s__ | ASV_3741	0.000011881282227978	0	0	0	0	0	0.0000411579689558462	0	0	0	0	0
k__Bacteria | p__Actinobacteria | c__Coriobacteriia | o__Coriobacteriales | f__Eggerthellaceae | g__Enterorhabdus | s__ | ASV_3359	0	0	0	0	0.000011881282227978	0	0	0	0	0	0.0000411579689558462	0
k__Bacteria | p__Actinobacteria | c__Coriobacteriia | o__Coriobacteriales | f__Eggerthellaceae | g__Slackia | s__ | ASV_1978	0	0	0	0.000011881282227978	0	0	0	0	0	0.0000411579689558462	0	0
k__Bacteria | p__Armatimonadetes | c__Fimbriimonadia | o__Fimbriimonadales | f__Fimbriimonadaceae | g__ | s__ | ASV_1409	0	0	0.00000396042740932601	0.00000396042740932601	0.00000396042740932601	0	0	0	0.0000137193229852821	0.0000137193229852821	0.0000137193229852821	0
k__Bacteria | p__Bacteroidetes | c__Bacteroidia | o__Bacteroidales | f__ | g__ | s__ | ASV_985	0.000011881282227978	0	0	0	0	0	0.0000277486970092979	0	0	0	0	0
k__Bacteria | p__Bacteroidetes | c__Bacteroidia | o__Bacteroidales | f__Bacteroidaceae | g__Bacteroides | s__ | ASV_1088	0	0	0	0.000011881282227978	0	0	0	0	0	0.0000411579689558462	0	0
k__Bacteria | p__Bacteroidetes | c__Bacteroidia | o__Bacteroidales | f__Bacteroidaceae | g__Bacteroides | s__ | ASV_2048	0	0	0	0	0	0.000011881282227978	0	0	0	0	0	0.0000411579689558462
k__Bacteria | p__Bacteroidetes | c__Bacteroidia | o__Bacteroidales | f__Bacteroidaceae | g__Bacteroides | s__ | ASV_2074	0	0	0	0	0	0.000011881282227978	0	0	0	0	0	0.0000411579689558462
k__Bacteria | p__Bacteroidetes | c__Bacteroidia | o__Bacteroidales | f__Bacteroidaceae | g__Bacteroides | s__ | ASV_967	0	0	0	0.000011881282227978	0	0	0	0	0	0.0000295407437924131	0	0
k__Bacteria | p__Bacteroidetes | c__Bacteroidia | o__Bacteroidales | f__Bacteroidaceae | g__Bacteroides | s__Bacteroides uniformis | ASV_1179	0	0	0	0.000011881282227978	0	0	0	0	0	0.0000343606114336536	0	0
k__Bacteria | p__Bacteroidetes | c__Bacteroidia | o__Bacteroidales | f__Muribaculaceae | g__ | s__ | ASV_1102	0	0	0	0	0.000011881282227978	0	0	0	0	0	0.0000411579689558462	0
k__Bacteria | p__Bacteroidetes | c__Bacteroidia | o__Bacteroidales | f__Muribaculaceae | g__ | s__ | ASV_1454	0	0	0	0.000011881282227978	0	0	0	0	0	0.0000411579689558462	0	0
k__Bacteria | p__Bacteroidetes | c__Bacteroidia | o__Bacteroidales | f__Muribaculaceae | g__ | s__ | ASV_1618	0	0	0.000011881282227978	0	0	0	0	0	0.0000411579689558462	0	0	0
k__Bacteria | p__Bacteroidetes | c__Bacteroidia | o__Bacteroidales | f__Muribaculaceae | g__ | s__ | ASV_1886	0	0	0.000011881282227978	0	0	0	0	0	0.0000411579689558462	0	0	0
k__Bacteria | p__Bacteroidetes | c__Bacteroidia | o__Bacteroidales | f__Muribaculaceae | g__ | s__ | ASV_1914	0	0	0	0.000011881282227978	0	0	0	0	0	0.0000411579689558462	0	0
k__Bacteria | p__Bacteroidetes | c__Bacteroidia | o__Bacteroidales | f__Muribaculaceae | g__ | s__ | ASV_2053	0	0	0	0	0	0.000011881282227978	0	0	0	0	0	0.0000411579689558462
k__Bacteria | p__Bacteroidetes | c__Bacteroidia | o__Bacteroidales | f__Muribaculaceae | g__ | s__ | ASV_2589	0	0	0	0	0.000011881282227978	0	0	0	0	0	0.0000411579689558462	0
k__Bacteria | p__Bacteroidetes | c__Bacteroidia | o__Bacteroidales | f__Muribaculaceae | g__ | s__ | ASV_3102	0	0	0.000011881282227978	0	0	0	0	0	0.0000411579689558462	0	0	0
k__Bacteria | p__Bacteroidetes | c__Bacteroidia | o__Bacteroidales | f__Porphyromonadaceae | g__Porphyromonas | s__ | ASV_1729	0	0	0	0	0	0.000011881282227978	0	0	0	0	0	0.0000411579689558462
k__Bacteria | p__Bacteroidetes | c__Bacteroidia | o__Bacteroidales | f__Porphyromonadaceae | g__Porphyromonas | s__Porphyromonas endodontalis | ASV_1258	0	0	0.00000198021370466301	0.00000594064111398902	0	0.00000396042740932601	0	0	0.00000685966149264104	0.0000205789844779231	0	0.0000137193229852821
k__Bacteria | p__Bacteroidetes | c__Bacteroidia | o__Bacteroidales | f__Prevotellaceae | g__Alloprevotella | s__ | ASV_1795	0.000011881282227978	0	0	0	0	0	0.0000411579689558462	0	0	0	0	0
k__Bacteria | p__Bacteroidetes | c__Bacteroidia | o__Bacteroidales | f__Prevotellaceae | g__Alloprevotella | s__ | ASV_4839	0	0	0	0.000011881282227978	0	0	0	0	0	0.0000411579689558462	0	0
k__Bacteria | p__Bacteroidetes | c__Bacteroidia | o__Bacteroidales | f__Prevotellaceae | g__Prevotella 9 | s__ | ASV_1488	0	0	0	0	0	0.000011881282227978	0	0	0	0	0	0.0000411579689558462
k__Bacteria | p__Bacteroidetes | c__Bacteroidia | o__Bacteroidales | f__Prevotellaceae | g__Prevotellaceae UCG-001 | s__ | ASV_2373	0	0	0.00000594064111398902	0	0.00000594064111398902	0	0	0	0.0000205789844779231	0	0.0000205789844779231	0
k__Bacteria | p__Bacteroidetes | c__Bacteroidia | o__Bacteroidales | f__Rikenellaceae | g__Alistipes | s__ | ASV_1707	0	0	0	0	0.00000396042740932601	0.00000792085481865203	0	0	0	0	0.0000137193229852821	0.0000274386459705642
k__Bacteria | p__Bacteroidetes | c__Bacteroidia | o__Bacteroidales | f__Rikenellaceae | g__Alistipes | s__ | ASV_2061	0	0	0	0	0	0.000011881282227978	0	0	0	0	0	0.0000411579689558462
k__Bacteria | p__Bacteroidetes | c__Bacteroidia | o__Bacteroidales | f__Rikenellaceae | g__Rikenellaceae RC9 gut group | s__ | ASV_1726	0	0	0	0	0	0.000011881282227978	0	0	0	0	0	0.0000411579689558462
k__Bacteria | p__Bacteroidetes | c__Bacteroidia | o__Bacteroidales | f__Rikenellaceae | g__Rikenellaceae RC9 gut group | s__ | ASV_2396	0	0	0.000011881282227978	0	0	0	0	0	0.0000411579689558462	0	0	0
k__Bacteria | p__Bacteroidetes | c__Bacteroidia | o__Sphingobacteriales | f__Sphingobacteriaceae | g__Sphingobacterium | s__ | ASV_1306	0	0	0	0	0.000011881282227978	0	0	0	0	0	0.0000411579689558462	0
k__Bacteria | p__Chloroflexi | c__Anaerolineae | o__SBR1031 | f__ | g__ | s__ | ASV_3304	0	0	0	0.000011881282227978	0	0	0	0	0	0.0000411579689558462	0	0
k__Bacteria | p__Chloroflexi | c__TK10 | o__ | f__ | g__ | s__ | ASV_4373	0	0	0.000011881282227978	0	0	0	0	0	0.0000411579689558462	0	0	0
k__Bacteria | p__Deinococcus-Thermus | c__Deinococci | o__Deinococcales | f__Trueperaceae | g__Truepera | s__ | ASV_2454	0	0	0	0.000011881282227978	0	0	0	0	0	0.0000343606114336536	0	0
k__Bacteria | p__Epsilonbacteraeota | c__Campylobacteria | o__Campylobacterales | f__Campylobacteraceae | g__Campylobacter | s__Campylobacter concisus | ASV_2425	0	0	0	0.00000396042740932601	0	0.00000792085481865203	0	0	0	0.0000137193229852821	0	0.0000274386459705642
k__Bacteria | p__Firmicutes | c__Bacilli | o__Bacillales | f__Family XI | g__Gemella | s__ | ASV_1449	0	0	0	0.000011881282227978	0	0	0	0	0	0.0000411579689558462	0	0
k__Bacteria | p__Firmicutes | c__Bacilli | o__Bacillales | f__Staphylococcaceae | g__Staphylococcus | s__ | ASV_1107	0	0	0	0	0.000011881282227978	0	0	0	0	0	0.0000411579689558462	0
k__Bacteria | p__Firmicutes | c__Bacilli | o__Lactobacillales | f__Enterococcaceae | g__ | s__ | ASV_2639	0	0	0	0	0	0.000011881282227978	0	0	0	0	0	0.0000411579689558462
k__Bacteria | p__Firmicutes | c__Bacilli | o__Lactobacillales | f__Enterococcaceae | g__Enterococcus | s__ | ASV_3473	0	0	0	0	0	0.000011881282227978	0	0	0	0	0	0.0000411579689558462
k__Bacteria | p__Firmicutes | c__Bacilli | o__Lactobacillales | f__Enterococcaceae | g__Vagococcus | s__Vagococcus fluvialis | ASV_1526	0.000011881282227978	0	0	0	0	0	0.0000411579689558462	0	0	0	0	0
k__Bacteria | p__Firmicutes | c__Bacilli | o__Lactobacillales | f__Lactobacillaceae | g__Lactobacillus | s__ | ASV_2715	0.000011881282227978	0	0	0	0	0	0.0000411579689558462	0	0	0	0	0
k__Bacteria | p__Firmicutes | c__Bacilli | o__Lactobacillales | f__Lactobacillaceae | g__Lactobacillus | s__Lactobacillus murinus | ASV_2721	0.000011881282227978	0	0	0	0	0	0.0000411579689558462	0	0	0	0	0
k__Bacteria | p__Firmicutes | c__Bacilli | o__Lactobacillales | f__Streptococcaceae | g__Streptococcus | s__ | ASV_1345	0.000011881282227978	0	0	0	0	0	0.0000411579689558462	0	0	0	0	0
k__Bacteria | p__Firmicutes | c__Clostridia | o__Clostridiales | f__Clostridiaceae 1 | g__Clostridium sensu stricto 1 | s__ | ASV_1452	0	0	0	0.000011881282227978	0	0	0	0	0	0.0000411579689558462	0	0
k__Bacteria | p__Firmicutes | c__Clostridia | o__Clostridiales | f__Lachnospiraceae | g__ | s__ | ASV_1209	0	0	0	0	0	0.000011881282227978	0	0	0	0	0	0.0000411579689558462
k__Bacteria | p__Firmicutes | c__Clostridia | o__Clostridiales | f__Lachnospiraceae | g__ | s__ | ASV_1344	0.000011881282227978	0	0	0	0	0	0.0000411579689558462	0	0	0	0	0
k__Bacteria | p__Firmicutes | c__Clostridia | o__Clostridiales | f__Lachnospiraceae | g__ | s__ | ASV_1523	0.000011881282227978	0	0	0	0	0	0.0000411579689558462	0	0	0	0	0
k__Bacteria | p__Firmicutes | c__Clostridia | o__Clostridiales | f__Lachnospiraceae | g__ | s__ | ASV_1601	0	0	0.000011881282227978	0	0	0	0	0	0.0000411579689558462	0	0	0
k__Bacteria | p__Firmicutes | c__Clostridia | o__Clostridiales | f__Lachnospiraceae | g__ | s__ | ASV_1891	0	0	0.000011881282227978	0	0	0	0	0	0.0000411579689558462	0	0	0
k__Bacteria | p__Firmicutes | c__Clostridia | o__Clostridiales | f__Lachnospiraceae | g__ | s__ | ASV_2129	0.000011881282227978	0	0	0	0	0	0.0000411579689558462	0	0	0	0	0
k__Bacteria | p__Firmicutes | c__Clostridia | o__Clostridiales | f__Lachnospiraceae | g__ | s__ | ASV_2357	0	0	0.000011881282227978	0	0	0	0	0	0.0000411579689558462	0	0	0
k__Bacteria | p__Firmicutes | c__Clostridia | o__Clostridiales | f__Lachnospiraceae | g__ | s__ | ASV_2792	0.000011881282227978	0	0	0	0	0	0.0000411579689558462	0	0	0	0	0
k__Bacteria | p__Firmicutes | c__Clostridia | o__Clostridiales | f__Lachnospiraceae | g__ | s__ | ASV_4979	0	0	0	0.000011881282227978	0	0	0	0	0	0.0000411579689558462	0	0
k__Bacteria | p__Firmicutes | c__Clostridia | o__Clostridiales | f__Lachnospiraceae | g__ | s__ | ASV_5620	0	0	0	0	0	0.000011881282227978	0	0	0	0	0	0.0000411579689558462
k__Bacteria | p__Firmicutes | c__Clostridia | o__Clostridiales | f__Lachnospiraceae | g__ | s__ | ASV_909	0.000011881282227978	0	0	0	0	0	0.0000411579689558462	0	0	0	0	0
k__Bacteria | p__Firmicutes | c__Clostridia | o__Clostridiales | f__Lachnospiraceae | g__ | s__ | ASV_961	0	0	0.000011881282227978	0	0	0	0	0	0.0000411579689558462	0	0	0
k__Bacteria | p__Firmicutes | c__Clostridia | o__Clostridiales | f__Lachnospiraceae | g__ | s__Coprococcus sp. HPP0074 | ASV_996	0	0	0.000011881282227978	0	0	0	0	0	0.0000411579689558462	0	0	0
k__Bacteria | p__Firmicutes | c__Clostridia | o__Clostridiales | f__Lachnospiraceae | g__Blautia | s__ | ASV_1200	0	0	0	0	0.000011881282227978	0	0	0	0	0	0.0000411579689558462	0
k__Bacteria | p__Firmicutes | c__Clostridia | o__Clostridiales | f__Lachnospiraceae | g__Blautia | s__ | ASV_1325	0	0	0	0	0	0.000011881282227978	0	0	0	0	0	0.0000411579689558462
k__Bacteria | p__Firmicutes | c__Clostridia | o__Clostridiales | f__Lachnospiraceae | g__Blautia | s__ | ASV_1766	0.000011881282227978	0	0	0	0	0	0.0000411579689558462	0	0	0	0	0
k__Bacteria | p__Firmicutes | c__Clostridia | o__Clostridiales | f__Lachnospiraceae | g__Blautia | s__ | ASV_1967	0	0	0	0.000011881282227978	0	0	0	0	0	0.0000411579689558462	0	0
k__Bacteria | p__Firmicutes | c__Clostridia | o__Clostridiales | f__Lachnospiraceae | g__Blautia | s__ | ASV_1985	0	0	0	0.000011881282227978	0	0	0	0	0	0.0000411579689558462	0	0
k__Bacteria | p__Firmicutes | c__Clostridia | o__Clostridiales | f__Lachnospiraceae | g__Blautia | s__ | ASV_2320	0	0	0.000011881282227978	0	0	0	0	0	0.0000411579689558462	0	0	0
k__Bacteria | p__Firmicutes | c__Clostridia | o__Clostridiales | f__Lachnospiraceae | g__Blautia | s__ | ASV_2635	0	0	0	0	0	0.000011881282227978	0	0	0	0	0	0.0000411579689558462
k__Bacteria | p__Firmicutes | c__Clostridia | o__Clostridiales | f__Lachnospiraceae | g__Cellulosilyticum | s__ | ASV_1723	0	0	0	0	0.000011881282227978	0	0	0	0	0	0.0000411579689558462	0
k__Bacteria | p__Firmicutes | c__Clostridia | o__Clostridiales | f__Lachnospiraceae | g__Lachnoclostridium | s__ | ASV_1477	0	0	0	0	0.000011881282227978	0	0	0	0	0	0.0000411579689558462	0
k__Bacteria | p__Firmicutes | c__Clostridia | o__Clostridiales | f__Lachnospiraceae | g__Lachnospiraceae NC2004 group | s__ | ASV_1604	0	0	0.000011881282227978	0	0	0	0	0	0.0000411579689558462	0	0	0
k__Bacteria | p__Firmicutes | c__Clostridia | o__Clostridiales | f__Lachnospiraceae | g__Lachnospiraceae UCG-004 | s__ | ASV_1527	0.000011881282227978	0	0	0	0	0	0.0000411579689558462	0	0	0	0	0
k__Bacteria | p__Firmicutes | c__Clostridia | o__Clostridiales | f__Lachnospiraceae | g__Lachnospiraceae UCG-004 | s__ | ASV_1727	0	0	0	0	0	0.000011881282227978	0	0	0	0	0	0.0000411579689558462
k__Bacteria | p__Firmicutes | c__Clostridia | o__Clostridiales | f__Lachnospiraceae | g__Lachnospiraceae UCG-004 | s__ | ASV_2624	0	0	0	0	0.000011881282227978	0	0	0	0	0	0.0000411579689558462	0
k__Bacteria | p__Firmicutes | c__Clostridia | o__Clostridiales | f__Lachnospiraceae | g__Lachnospiraceae UCG-008 | s__ | ASV_1036	0.000011881282227978	0	0	0	0	0	0.0000411579689558462	0	0	0	0	0
k__Bacteria | p__Firmicutes | c__Clostridia | o__Clostridiales | f__Lachnospiraceae | g__Lachnospiraceae UCG-008 | s__ | ASV_2537	0	0	0	0.000011881282227978	0	0	0	0	0	0.0000411579689558462	0	0
k__Bacteria | p__Firmicutes | c__Clostridia | o__Clostridiales | f__Lachnospiraceae | g__Roseburia | s__ | ASV_2552	0	0	0	0.000011881282227978	0	0	0	0	0	0.0000411579689558462	0	0
k__Bacteria | p__Firmicutes | c__Clostridia | o__Clostridiales | f__Lachnospiraceae | g__Sellimonas | s__ | ASV_1460	0	0	0	0.000011881282227978	0	0	0	0	0	0.0000411579689558462	0	0
k__Bacteria | p__Firmicutes | c__Clostridia | o__Clostridiales | f__Lachnospiraceae | g__[Ruminococcus] gauvreauii group | s__ | ASV_1404	0	0	0.000011881282227978	0	0	0	0	0	0.0000411579689558462	0	0	0
k__Bacteria | p__Firmicutes | c__Clostridia | o__Clostridiales | f__Lachnospiraceae | g__[Ruminococcus] gnavus group | s__ | ASV_2038	0	0	0	0	0.000011881282227978	0	0	0	0	0	0.0000411579689558462	0
k__Bacteria | p__Firmicutes | c__Clostridia | o__Clostridiales | f__Lachnospiraceae | g__[Ruminococcus] gnavus group | s__ | ASV_2366	0	0	0.000011881282227978	0	0	0	0	0	0.0000411579689558462	0	0	0
k__Bacteria | p__Firmicutes | c__Clostridia | o__Clostridiales | f__Lachnospiraceae | g__[Ruminococcus] torques group | s__Ruminococcus torques ATCC 27756 | ASV_1217	0.000011881282227978	0	0	0	0	0	0.0000411579689558462	0	0	0	0	0
k__Bacteria | p__Firmicutes | c__Clostridia | o__Clostridiales | f__Peptococcaceae | g__Peptococcus | s__Peptococcus sp. canine oral taxon 334 | ASV_1520	0.000011881282227978	0	0	0	0	0	0.0000411579689558462	0	0	0	0	0
k__Bacteria | p__Firmicutes | c__Clostridia | o__Clostridiales | f__Peptostreptococcaceae | g__ | s__ | ASV_1692	0	0	0	0.000011881282227978	0	0	0	0	0	0.0000411579689558462	0	0
k__Bacteria | p__Firmicutes | c__Clostridia | o__Clostridiales | f__Peptostreptococcaceae | g__Peptoclostridium | s__Clostridium sp. TO-931 | ASV_2520	0	0	0	0.000011881282227978	0	0	0	0	0	0.0000411579689558462	0	0
k__Bacteria | p__Firmicutes | c__Clostridia | o__Clostridiales | f__Peptostreptococcaceae | g__Peptoclostridium | s__Clostridium sp. TO-931 | ASV_2790	0.000011881282227978	0	0	0	0	0	0.0000411579689558462	0	0	0	0	0
k__Bacteria | p__Firmicutes | c__Clostridia | o__Clostridiales | f__Peptostreptococcaceae | g__Romboutsia | s__ | ASV_1704	0	0	0	0	0.000011881282227978	0	0	0	0	0	0.0000411579689558462	0
k__Bacteria | p__Firmicutes | c__Clostridia | o__Clostridiales | f__Ruminococcaceae | g__ | s__ | ASV_2004	0	0	0	0	0.000011881282227978	0	0	0	0	0	0.0000411579689558462	0
k__Bacteria | p__Firmicutes | c__Clostridia | o__Clostridiales | f__Ruminococcaceae | g__Butyricicoccus | s__Butyricicoccus pullicaecorum 1.2 | ASV_1968	0	0	0	0.000011881282227978	0	0	0	0	0	0.0000411579689558462	0	0
k__Bacteria | p__Firmicutes | c__Clostridia | o__Clostridiales | f__Ruminococcaceae | g__Butyricicoccus | s__Butyricicoccus pullicaecorum 1.2 | ASV_2607	0	0	0	0	0.000011881282227978	0	0	0	0	0	0.0000411579689558462	0
k__Bacteria | p__Firmicutes | c__Clostridia | o__Clostridiales | f__Ruminococcaceae | g__Faecalibacterium | s__ | ASV_1782	0.000011881282227978	0	0	0	0	0	0.0000411579689558462	0	0	0	0	0
k__Bacteria | p__Firmicutes | c__Clostridia | o__Clostridiales | f__Ruminococcaceae | g__Intestinimonas | s__ | ASV_1494	0	0	0	0	0	0.000011881282227978	0	0	0	0	0	0.0000411579689558462
k__Bacteria | p__Firmicutes | c__Clostridia | o__Clostridiales | f__Ruminococcaceae | g__Intestinimonas | s__ | ASV_3560	0	0	0	0	0	0.000011881282227978	0	0	0	0	0	0.0000411579689558462
k__Bacteria | p__Firmicutes | c__Clostridia | o__Clostridiales | f__Ruminococcaceae | g__Oscillospira | s__ | ASV_1616	0	0	0.000011881282227978	0	0	0	0	0	0.0000411579689558462	0	0	0
k__Bacteria | p__Firmicutes | c__Clostridia | o__Clostridiales | f__Ruminococcaceae | g__Ruminiclostridium 9 | s__ | ASV_1471	0	0	0	0	0.000011881282227978	0	0	0	0	0	0.0000411579689558462	0
k__Bacteria | p__Firmicutes | c__Clostridia | o__Clostridiales | f__Ruminococcaceae | g__Ruminococcus 1 | s__ | ASV_1896	0	0	0.000011881282227978	0	0	0	0	0	0.0000411579689558462	0	0	0
k__Bacteria | p__Firmicutes | c__Erysipelotrichia | o__Erysipelotrichales | f__Erysipelotrichaceae | g__ | s__ | ASV_1651	0	0	0	0.000011881282227978	0	0	0	0	0	0.0000411579689558462	0	0
k__Bacteria | p__Firmicutes | c__Erysipelotrichia | o__Erysipelotrichales | f__Erysipelotrichaceae | g__ | s__ | ASV_3240	0	0	0	0.000011881282227978	0	0	0	0	0	0.0000411579689558462	0	0
k__Bacteria | p__Firmicutes | c__Erysipelotrichia | o__Erysipelotrichales | f__Erysipelotrichaceae | g__Allobaculum | s__ | ASV_2511	0	0	0	0.000011881282227978	0	0	0	0	0	0.0000411579689558462	0	0
k__Bacteria | p__Firmicutes | c__Erysipelotrichia | o__Erysipelotrichales | f__Erysipelotrichaceae | g__Allobaculum | s__Allobaculum stercoricanis DSM 13633 | ASV_2018	0	0	0	0	0.000011881282227978	0	0	0	0	0	0.0000411579689558462	0
k__Bacteria | p__Firmicutes | c__Erysipelotrichia | o__Erysipelotrichales | f__Erysipelotrichaceae | g__Erysipelotrichaceae UCG-003 | s__ | ASV_1502	0	0	0	0	0	0.000011881282227978	0	0	0	0	0	0.0000411579689558462
k__Bacteria | p__Firmicutes | c__Erysipelotrichia | o__Erysipelotrichales | f__Erysipelotrichaceae | g__Holdemanella | s__ | ASV_1994	0	0	0	0	0.000011881282227978	0	0	0	0	0	0.0000411579689558462	0
k__Bacteria | p__Firmicutes | c__Erysipelotrichia | o__Erysipelotrichales | f__Erysipelotrichaceae | g__Holdemania | s__ | ASV_1127	0.00000594064111398902	0	0	0	0.00000594064111398902	0	0.0000205789844779231	0	0	0	0.0000205789844779231	0
k__Bacteria | p__Firmicutes | c__Erysipelotrichia | o__Erysipelotrichales | f__Erysipelotrichaceae | g__Turicibacter | s__ | ASV_2621	0	0	0	0	0.000011881282227978	0	0	0	0	0	0.0000411579689558462	0
k__Bacteria | p__Firmicutes | c__Negativicutes | o__Selenomonadales | f__Veillonellaceae | g__Allisonella | s__ | ASV_2514	0	0	0	0.000011881282227978	0	0	0	0	0	0.0000295407437924131	0	0
k__Bacteria | p__Firmicutes | c__Negativicutes | o__Selenomonadales | f__Veillonellaceae | g__Megamonas | s__Megamonas funiformis YIT 11815 | ASV_3159	0	0	0	0.000011881282227978	0	0	0	0	0	0.0000411579689558462	0	0
k__Bacteria | p__Firmicutes | c__Negativicutes | o__Selenomonadales | f__Veillonellaceae | g__Veillonella | s__ | ASV_1181	0	0	0	0.000011881282227978	0	0	0	0	0	0.0000411579689558462	0	0
k__Bacteria | p__Fusobacteria | c__Fusobacteriia | o__Fusobacteriales | f__Fusobacteriaceae | g__Fusobacterium | s__ | ASV_1202	0	0	0	0	0.000011881282227978	0	0	0	0	0	0.0000411579689558462	0
k__Bacteria | p__Fusobacteria | c__Fusobacteriia | o__Fusobacteriales | f__Fusobacteriaceae | g__Fusobacterium | s__ | ASV_1522	0.000011881282227978	0	0	0	0	0	0.0000411579689558462	0	0	0	0	0
k__Bacteria | p__Fusobacteria | c__Fusobacteriia | o__Fusobacteriales | f__Fusobacteriaceae | g__Fusobacterium | s__ | ASV_2652	0	0	0	0	0	0.000011881282227978	0	0	0	0	0	0.0000411579689558462
k__Bacteria | p__Fusobacteria | c__Fusobacteriia | o__Fusobacteriales | f__Fusobacteriaceae | g__Fusobacterium | s__Bacillus bogoriensis ATCC BAA-922 | ASV_1916	0	0	0	0.000011881282227978	0	0	0	0	0	0.0000411579689558462	0	0
k__Bacteria | p__Fusobacteria | c__Fusobacteriia | o__Fusobacteriales | f__Leptotrichiaceae | g__Leptotrichia | s__Leptotrichia buccalis C-1013-b | ASV_2752	0.000011881282227978	0	0	0	0	0	0.0000411579689558462	0	0	0	0	0
k__Bacteria | p__Patescibacteria | c__Saccharimonadia | o__Saccharimonadales | f__Saccharimonadaceae | g__ | s__ | ASV_1260	0	0	0.000011881282227978	0	0	0	0	0	0.0000411579689558462	0	0	0
k__Bacteria | p__Patescibacteria | c__Saccharimonadia | o__Saccharimonadales | f__Saccharimonadaceae | g__Candidatus Saccharimonas | s__TM7 phylum sp. oral clone CW040 | ASV_1912	0	0	0	0.000011881282227978	0	0	0	0	0	0.0000343606114336536	0	0
k__Bacteria | p__Proteobacteria | c__ | o__ | f__ | g__ | s__ | ASV_1340	0.000011881282227978	0	0	0	0	0	0.0000277486970092979	0	0	0	0	0
k__Bacteria | p__Proteobacteria | c__ | o__ | f__ | g__ | s__ | ASV_1674	0	0	0	0.000011881282227978	0	0	0	0	0	0.0000411579689558462	0	0
k__Bacteria | p__Proteobacteria | c__Alphaproteobacteria | o__Acetobacterales | f__Acetobacteraceae | g__Craurococcus | s__ | ASV_2045	0	0	0	0	0	0.000011881282227978	0	0	0	0	0	0.0000411579689558462
k__Bacteria | p__Proteobacteria | c__Alphaproteobacteria | o__Caulobacterales | f__Caulobacteraceae | g__Brevundimonas | s__ | ASV_4505	0	0	0.000011881282227978	0	0	0	0	0	0.0000411579689558462	0	0	0
k__Bacteria | p__Proteobacteria | c__Alphaproteobacteria | o__Caulobacterales | f__Caulobacteraceae | g__Caulobacter | s__ | ASV_2437	0	0	0	0.000011881282227978	0	0	0	0	0	0.0000411579689558462	0	0
k__Bacteria | p__Proteobacteria | c__Alphaproteobacteria | o__Micavibrionales | f__Micavibrionaceae | g__ | s__ | ASV_2547	0	0	0	0.000011881282227978	0	0	0	0	0	0.0000411579689558462	0	0
k__Bacteria | p__Proteobacteria | c__Alphaproteobacteria | o__Rhizobiales | f__Beijerinckiaceae | g__Bosea | s__ | ASV_1885	0	0	0.000011881282227978	0	0	0	0	0	0.0000411579689558462	0	0	0
k__Bacteria | p__Proteobacteria | c__Alphaproteobacteria | o__Rhizobiales | f__Beijerinckiaceae | g__Bosea | s__ | ASV_2091	0.000011881282227978	0	0	0	0	0	0.0000411579689558462	0	0	0	0	0
k__Bacteria | p__Proteobacteria | c__Alphaproteobacteria | o__Rhizobiales | f__Beijerinckiaceae | g__Chelatococcus | s__ | ASV_1637	0	0	0	0.000011881282227978	0	0	0	0	0	0.0000295407437924131	0	0
k__Bacteria | p__Proteobacteria | c__Alphaproteobacteria | o__Rhizobiales | f__Rhizobiaceae | g__Allorhizobium-Neorhizobium-Pararhizobium-Rhizobium | s__ | ASV_1944	0	0	0	0.000011881282227978	0	0	0	0	0	0.0000411579689558462	0	0
k__Bacteria | p__Proteobacteria | c__Alphaproteobacteria | o__Sphingomonadales | f__Sphingomonadaceae | g__Novosphingobium | s__Novosphingobium sp. APW5 | ASV_2056	0	0	0	0	0	0.000011881282227978	0	0	0	0	0	0.0000411579689558462
k__Bacteria | p__Proteobacteria | c__Deltaproteobacteria | o__Desulfovibrionales | f__Desulfovibrionaceae | g__ | s__ | ASV_1407	0	0	0.000011881282227978	0	0	0	0	0	0.0000343606114336536	0	0	0
k__Bacteria | p__Proteobacteria | c__Deltaproteobacteria | o__Desulfovibrionales | f__Desulfovibrionaceae | g__Desulfovibrio | s__ | ASV_994	0	0	0.000011881282227978	0	0	0	0	0	0.0000295407437924131	0	0	0
k__Bacteria | p__Proteobacteria | c__Gammaproteobacteria | o__ | f__ | g__ | s__ | ASV_3262	0	0	0	0.000011881282227978	0	0	0	0	0	0.0000411579689558462	0	0
k__Bacteria | p__Proteobacteria | c__Gammaproteobacteria | o__ | f__ | g__ | s__ | ASV_4938	0	0	0	0.000011881282227978	0	0	0	0	0	0.0000411579689558462	0	0
k__Bacteria | p__Proteobacteria | c__Gammaproteobacteria | o__Aeromonadales | f__Succinivibrionaceae | g__Anaerobiospirillum | s__Anaerobiospirillum sp. 3J102 | ASV_3318	0	0	0	0.000011881282227978	0	0	0	0	0	0.0000411579689558462	0	0
k__Bacteria | p__Proteobacteria | c__Gammaproteobacteria | o__Aeromonadales | f__Succinivibrionaceae | g__Anaerobiospirillum | s__Anaerobiospirillum sp. B0101 | ASV_2577	0	0	0	0	0.000011881282227978	0	0	0	0	0	0.0000411579689558462	0
k__Bacteria | p__Proteobacteria | c__Gammaproteobacteria | o__Aeromonadales | f__Succinivibrionaceae | g__Succinivibrio | s__ | ASV_1747	0	0	0	0	0	0.000011881282227978	0	0	0	0	0	0.0000411579689558462
k__Bacteria | p__Proteobacteria | c__Gammaproteobacteria | o__Aeromonadales | f__Succinivibrionaceae | g__Succinivibrio | s__ | ASV_3274	0	0	0	0.000011881282227978	0	0	0	0	0	0.0000411579689558462	0	0
k__Bacteria | p__Proteobacteria | c__Gammaproteobacteria | o__Betaproteobacteriales | f__Burkholderiaceae | g__ | s__ | ASV_1461	0	0	0	0.000011881282227978	0	0	0	0	0	0.0000411579689558462	0	0
k__Bacteria | p__Proteobacteria | c__Gammaproteobacteria | o__Betaproteobacteriales | f__Burkholderiaceae | g__ | s__ | ASV_3245	0	0	0	0.000011881282227978	0	0	0	0	0	0.0000411579689558462	0	0
k__Bacteria | p__Proteobacteria | c__Gammaproteobacteria | o__Betaproteobacteriales | f__Burkholderiaceae | g__ | s__ | ASV_4875	0	0	0	0.000011881282227978	0	0	0	0	0	0.0000411579689558462	0	0
k__Bacteria | p__Proteobacteria | c__Gammaproteobacteria | o__Betaproteobacteriales | f__Burkholderiaceae | g__ | s__ | ASV_905	0	0	0	0	0	0.000011881282227978	0	0	0	0	0	0.0000411579689558462
k__Bacteria | p__Proteobacteria | c__Gammaproteobacteria | o__Betaproteobacteriales | f__Burkholderiaceae | g__Aquabacterium | s__ | ASV_1309	0	0	0	0	0.000011881282227978	0	0	0	0	0	0.0000411579689558462	0
k__Bacteria | p__Proteobacteria | c__Gammaproteobacteria | o__Betaproteobacteriales | f__Burkholderiaceae | g__Aquabacterium | s__ | ASV_1742	0	0	0	0	0	0.000011881282227978	0	0	0	0	0	0.0000411579689558462
k__Bacteria | p__Proteobacteria | c__Gammaproteobacteria | o__Betaproteobacteriales | f__Burkholderiaceae | g__Aquabacterium | s__ | ASV_3209	0	0	0	0.000011881282227978	0	0	0	0	0	0.0000411579689558462	0	0
k__Bacteria | p__Proteobacteria | c__Gammaproteobacteria | o__Betaproteobacteriales | f__Burkholderiaceae | g__Ralstonia | s__ | ASV_1193	0	0	0	0	0.000011881282227978	0	0	0	0	0	0.0000411579689558462	0
k__Bacteria | p__Proteobacteria | c__Gammaproteobacteria | o__Betaproteobacteriales | f__Neisseriaceae | g__Neisseria | s__ | ASV_1004	0	0	0.000011881282227978	0	0	0	0	0	0.0000411579689558462	0	0	0
k__Bacteria | p__Proteobacteria | c__Gammaproteobacteria | o__Betaproteobacteriales | f__SC-I-84 | g__ | s__ | ASV_1934	0	0	0	0.000011881282227978	0	0	0	0	0	0.0000277486970092979	0	0
k__Bacteria | p__Proteobacteria | c__Gammaproteobacteria | o__Enterobacteriales | f__Enterobacteriaceae | g__ | s__ | ASV_1498	0	0	0	0	0	0.000011881282227978	0	0	0	0	0	0.0000411579689558462
k__Bacteria | p__Proteobacteria | c__Gammaproteobacteria | o__Enterobacteriales | f__Enterobacteriaceae | g__ | s__ | ASV_1957	0	0	0	0.000011881282227978	0	0	0	0	0	0.0000411579689558462	0	0
k__Bacteria | p__Proteobacteria | c__Gammaproteobacteria | o__Enterobacteriales | f__Enterobacteriaceae | g__Escherichia-Shigella | s__ | ASV_1422	0	0	0	0.000011881282227978	0	0	0	0	0	0.0000237625644559561	0	0
k__Bacteria | p__Proteobacteria | c__Gammaproteobacteria | o__Enterobacteriales | f__Enterobacteriaceae | g__Escherichia-Shigella | s__ | ASV_1673	0	0	0	0.000011881282227978	0	0	0	0	0	0.0000411579689558462	0	0
k__Bacteria | p__Proteobacteria | c__Gammaproteobacteria | o__Enterobacteriales | f__Enterobacteriaceae | g__Escherichia-Shigella | s__ | ASV_1744	0	0	0	0	0	0.000011881282227978	0	0	0	0	0	0.0000411579689558462
k__Bacteria | p__Proteobacteria | c__Gammaproteobacteria | o__Enterobacteriales | f__Enterobacteriaceae | g__Escherichia-Shigella | s__ | ASV_2123	0.000011881282227978	0	0	0	0	0	0.0000411579689558462	0	0	0	0	0
k__Bacteria | p__Proteobacteria | c__Gammaproteobacteria | o__Pasteurellales | f__Pasteurellaceae | g__Haemophilus | s__ | ASV_1686	0	0	0	0.000011881282227978	0	0	0	0	0	0.0000411579689558462	0	0
k__Bacteria | p__Proteobacteria | c__Gammaproteobacteria | o__Pseudomonadales | f__Moraxellaceae | g__Acinetobacter | s__ | ASV_1123	0.000011881282227978	0	0	0	0	0	0.0000411579689558462	0	0	0	0	0
k__Bacteria | p__Proteobacteria | c__Gammaproteobacteria | o__Pseudomonadales | f__Moraxellaceae | g__Acinetobacter | s__ | ASV_1476	0	0	0	0	0.000011881282227978	0	0	0	0	0	0.0000411579689558462	0
k__Bacteria | p__Proteobacteria | c__Gammaproteobacteria | o__Pseudomonadales | f__Moraxellaceae | g__Acinetobacter | s__ | ASV_2410	0	0	0.000011881282227978	0	0	0	0	0	0.0000411579689558462	0	0	0
k__Bacteria | p__Proteobacteria | c__Gammaproteobacteria | o__Pseudomonadales | f__Moraxellaceae | g__Acinetobacter | s__ | ASV_2599	0	0	0	0	0.000011881282227978	0	0	0	0	0	0.0000411579689558462	0
k__Bacteria | p__Proteobacteria | c__Gammaproteobacteria | o__Pseudomonadales | f__Moraxellaceae | g__Acinetobacter | s__ | ASV_3162	0	0	0	0.000011881282227978	0	0	0	0	0	0.0000411579689558462	0	0
k__Bacteria | p__Proteobacteria | c__Gammaproteobacteria | o__Xanthomonadales | f__Xanthomonadaceae | g__Pseudoxanthomonas | s__ | ASV_1947	0	0	0	0.000011881282227978	0	0	0	0	0	0.0000411579689558462	0	0
k__Bacteria | p__Proteobacteria | c__Gammaproteobacteria | o__Xanthomonadales | f__Xanthomonadaceae | g__Xanthomonas | s__ | ASV_1725	0	0	0	0	0	0.000011881282227978	0	0	0	0	0	0.0000411579689558462
k__Bacteria | p__ | c__ | o__ | f__ | g__ | s__ | ASV_2146	0	0.0000108011656617982	0	0	0	0	0	0.0000358234137986555	0	0	0	0
k__Bacteria | p__ | c__ | o__ | f__ | g__ | s__ | ASV_2150	0	0.0000108011656617982	0	0	0	0	0	0.0000358234137986555	0	0	0	0
k__Bacteria | p__ | c__ | o__ | f__ | g__ | s__ | ASV_2157	0	0.0000108011656617982	0	0	0	0	0	0.0000358234137986555	0	0	0	0
k__Bacteria | p__ | c__ | o__ | f__ | g__ | s__ | ASV_2280	0	0.0000108011656617982	0	0	0	0	0	0.0000358234137986555	0	0	0	0
k__Bacteria | p__ | c__ | o__ | f__ | g__ | s__ | ASV_2889	0	0.0000108011656617982	0	0	0	0	0	0.0000358234137986555	0	0	0	0
k__Bacteria | p__ | c__ | o__ | f__ | g__ | s__ | ASV_4015	0	0.0000108011656617982	0	0	0	0	0	0.0000358234137986555	0	0	0	0
k__Bacteria | p__ | c__ | o__ | f__ | g__ | s__ | ASV_4079	0	0.0000108011656617982	0	0	0	0	0	0.0000358234137986555	0	0	0	0
k__Bacteria | p__ | c__ | o__ | f__ | g__ | s__ | ASV_4093	0	0.0000108011656617982	0	0	0	0	0	0.0000358234137986555	0	0	0	0
k__Bacteria | p__ | c__ | o__ | f__ | g__ | s__ | ASV_4099	0	0.0000108011656617982	0	0	0	0	0	0.0000358234137986555	0	0	0	0
k__Bacteria | p__Actinobacteria | c__Actinobacteria | o__Corynebacteriales | f__Dietziaceae | g__Dietzia | s__ | ASV_1825	0	0.0000108011656617982	0	0	0	0	0	0.0000358234137986555	0	0	0	0
k__Bacteria | p__Actinobacteria | c__Actinobacteria | o__Corynebacteriales | f__Mycobacteriaceae | g__Mycobacterium | s__ | ASV_3913	0	0.0000108011656617982	0	0	0	0	0	0.0000358234137986555	0	0	0	0
k__Bacteria | p__Bacteroidetes | c__Bacteroidia | o__Bacteroidales | f__ | g__ | s__ | ASV_2170	0	0.0000108011656617982	0	0	0	0	0	0.0000358234137986555	0	0	0	0
k__Bacteria | p__Bacteroidetes | c__Bacteroidia | o__Bacteroidales | f__ | g__ | s__ | ASV_2272	0	0.0000108011656617982	0	0	0	0	0	0.0000358234137986555	0	0	0	0
k__Bacteria | p__Bacteroidetes | c__Bacteroidia | o__Bacteroidales | f__Bacteroidaceae | g__Bacteroides | s__ | ASV_2232	0	0.0000108011656617982	0	0	0	0	0	0.0000358234137986555	0	0	0	0
k__Bacteria | p__Bacteroidetes | c__Bacteroidia | o__Bacteroidales | f__Bacteroidaceae | g__Bacteroides | s__ | ASV_2236	0	0.0000108011656617982	0	0	0	0	0	0.0000358234137986555	0	0	0	0
k__Bacteria | p__Bacteroidetes | c__Bacteroidia | o__Bacteroidales | f__Bacteroidaceae | g__Bacteroides | s__ | ASV_2301	0	0.0000108011656617982	0	0	0	0	0	0.0000358234137986555	0	0	0	0
k__Bacteria | p__Bacteroidetes | c__Bacteroidia | o__Bacteroidales | f__Bacteroidaceae | g__Bacteroides | s__Bacteroides coprocola | ASV_1142	0	0.0000108011656617982	0	0	0	0	0	0.0000358234137986555	0	0	0	0
k__Bacteria | p__Bacteroidetes | c__Bacteroidia | o__Bacteroidales | f__Bacteroidaceae | g__Bacteroides | s__Bacteroides coprocola | ASV_2927	0	0.0000108011656617982	0	0	0	0	0	0.0000358234137986555	0	0	0	0
k__Bacteria | p__Bacteroidetes | c__Bacteroidia | o__Bacteroidales | f__Bacteroidaceae | g__Bacteroides | s__Bacteroides plebeius DSM 17135 | ASV_1542	0	0.0000108011656617982	0	0	0	0	0	0.0000358234137986555	0	0	0	0
k__Bacteria | p__Bacteroidetes | c__Bacteroidia | o__Bacteroidales | f__Marinifilaceae | g__Odoribacter | s__ | ASV_1845	0	0.0000108011656617982	0	0	0	0	0	0.0000358234137986555	0	0	0	0
k__Bacteria | p__Bacteroidetes | c__Bacteroidia | o__Bacteroidales | f__Muribaculaceae | g__ | s__ | ASV_2228	0	0.0000108011656617982	0	0	0	0	0	0.0000358234137986555	0	0	0	0
k__Bacteria | p__Bacteroidetes | c__Bacteroidia | o__Bacteroidales | f__Prevotellaceae | g__Alloprevotella | s__ | ASV_1846	0	0.0000108011656617982	0	0	0	0	0	0.0000358234137986555	0	0	0	0
k__Bacteria | p__Bacteroidetes | c__Bacteroidia | o__Bacteroidales | f__Prevotellaceae | g__Alloprevotella | s__ | ASV_2224	0	0.0000108011656617982	0	0	0	0	0	0.0000358234137986555	0	0	0	0
k__Bacteria | p__Bacteroidetes | c__Bacteroidia | o__Bacteroidales | f__Rikenellaceae | g__Alistipes | s__Alistipes indistinctus YIT 12060 | ASV_1048	0	0.0000108011656617982	0	0	0	0	0	0.0000358234137986555	0	0	0	0
k__Bacteria | p__Epsilonbacteraeota | c__Campylobacteria | o__Campylobacterales | f__Helicobacteraceae | g__Helicobacter | s__Helicobacter sp. Dog-4 | ASV_2849	0	0.0000108011656617982	0	0	0	0	0	0.0000358234137986555	0	0	0	0
k__Bacteria | p__Firmicutes | c__ | o__ | f__ | g__ | s__ | ASV_1835	0	0.0000108011656617982	0	0	0	0	0	0.0000358234137986555	0	0	0	0
k__Bacteria | p__Firmicutes | c__Bacilli | o__Lactobacillales | f__Lactobacillaceae | g__Lactobacillus | s__ | ASV_1833	0	0.0000108011656617982	0	0	0	0	0	0.0000358234137986555	0	0	0	0
k__Bacteria | p__Firmicutes | c__Clostridia | o__Clostridiales | f__ | g__ | s__ | ASV_3951	0	0.0000108011656617982	0	0	0	0	0	0.0000358234137986555	0	0	0	0
k__Bacteria | p__Firmicutes | c__Clostridia | o__Clostridiales | f__Family XIII | g__[Eubacterium] nodatum group | s__ | ASV_1813	0	0.0000108011656617982	0	0	0	0	0	0.0000358234137986555	0	0	0	0
k__Bacteria | p__Firmicutes | c__Clostridia | o__Clostridiales | f__Lachnospiraceae | g__ | s__ | ASV_1151	0	0.0000108011656617982	0	0	0	0	0	0.0000358234137986555	0	0	0	0
k__Bacteria | p__Firmicutes | c__Clostridia | o__Clostridiales | f__Lachnospiraceae | g__ | s__ | ASV_1362	0	0.0000108011656617982	0	0	0	0	0	0.0000358234137986555	0	0	0	0
k__Bacteria | p__Firmicutes | c__Clostridia | o__Clostridiales | f__Lachnospiraceae | g__ | s__ | ASV_1549	0	0.0000108011656617982	0	0	0	0	0	0.0000358234137986555	0	0	0	0
k__Bacteria | p__Firmicutes | c__Clostridia | o__Clostridiales | f__Lachnospiraceae | g__ | s__ | ASV_2823	0	0.0000108011656617982	0	0	0	0	0	0.0000358234137986555	0	0	0	0
k__Bacteria | p__Firmicutes | c__Clostridia | o__Clostridiales | f__Lachnospiraceae | g__ | s__Coprococcus sp. HPP0074 | ASV_4184	0	0.0000108011656617982	0	0	0	0	0	0.0000358234137986555	0	0	0	0
k__Bacteria | p__Firmicutes | c__Clostridia | o__Clostridiales | f__Lachnospiraceae | g__Blautia | s__ | ASV_1378	0	0.0000108011656617982	0	0	0	0	0	0.0000358234137986555	0	0	0	0
k__Bacteria | p__Firmicutes | c__Clostridia | o__Clostridiales | f__Lachnospiraceae | g__Blautia | s__ | ASV_1389	0	0.0000108011656617982	0	0	0	0	0	0.0000358234137986555	0	0	0	0
k__Bacteria | p__Firmicutes | c__Clostridia | o__Clostridiales | f__Lachnospiraceae | g__Blautia | s__ | ASV_1576	0	0.0000108011656617982	0	0	0	0	0	0.0000358234137986555	0	0	0	0
k__Bacteria | p__Firmicutes | c__Clostridia | o__Clostridiales | f__Lachnospiraceae | g__Blautia | s__ | ASV_1830	0	0.0000108011656617982	0	0	0	0	0	0.0000358234137986555	0	0	0	0
k__Bacteria | p__Firmicutes | c__Clostridia | o__Clostridiales | f__Lachnospiraceae | g__Blautia | s__ | ASV_2901	0	0.0000108011656617982	0	0	0	0	0	0.0000358234137986555	0	0	0	0
k__Bacteria | p__Firmicutes | c__Clostridia | o__Clostridiales | f__Lachnospiraceae | g__Blautia | s__Blautia sp. YHC-4 | ASV_2929	0	0.0000108011656617982	0	0	0	0	0	0.0000358234137986555	0	0	0	0
k__Bacteria | p__Firmicutes | c__Clostridia | o__Clostridiales | f__Lachnospiraceae | g__Epulopiscium | s__ | ASV_1582	0	0.0000108011656617982	0	0	0	0	0	0.0000358234137986555	0	0	0	0
k__Bacteria | p__Firmicutes | c__Clostridia | o__Clostridiales | f__Lachnospiraceae | g__Lachnoclostridium | s__ | ASV_2210	0	0.0000108011656617982	0	0	0	0	0	0.0000358234137986555	0	0	0	0
k__Bacteria | p__Firmicutes | c__Clostridia | o__Clostridiales | f__Lachnospiraceae | g__Lachnoclostridium | s__ | ASV_2238	0	0.0000108011656617982	0	0	0	0	0	0.0000358234137986555	0	0	0	0
k__Bacteria | p__Firmicutes | c__Clostridia | o__Clostridiales | f__Lachnospiraceae | g__Lachnospiraceae NC2004 group | s__ | ASV_2201	0	0.0000108011656617982	0	0	0	0	0	0.0000358234137986555	0	0	0	0
k__Bacteria | p__Firmicutes | c__Clostridia | o__Clostridiales | f__Lachnospiraceae | g__Lachnospiraceae UCG-008 | s__ | ASV_1849	0	0.0000108011656617982	0	0	0	0	0	0.0000358234137986555	0	0	0	0
k__Bacteria | p__Firmicutes | c__Clostridia | o__Clostridiales | f__Lachnospiraceae | g__[Ruminococcus] gnavus group | s__ | ASV_2836	0	0.0000108011656617982	0	0	0	0	0	0.0000358234137986555	0	0	0	0
k__Bacteria | p__Firmicutes | c__Clostridia | o__Clostridiales | f__Lachnospiraceae | g__[Ruminococcus] gnavus group | s__Ruminococcus gnavus AGR2154 | ASV_4037	0	0.0000108011656617982	0	0	0	0	0	0.0000358234137986555	0	0	0	0
k__Bacteria | p__Firmicutes | c__Clostridia | o__Clostridiales | f__Peptostreptococcaceae | g__Peptoclostridium | s__ | ASV_2199	0	0.0000108011656617982	0	0	0	0	0	0.0000358234137986555	0	0	0	0
k__Bacteria | p__Firmicutes | c__Clostridia | o__Clostridiales | f__Peptostreptococcaceae | g__Peptoclostridium | s__Clostridium sp. TO-931 | ASV_1820	0	0.0000108011656617982	0	0	0	0	0	0.0000358234137986555	0	0	0	0
k__Bacteria | p__Firmicutes | c__Clostridia | o__Clostridiales | f__Ruminococcaceae | g__ | s__ | ASV_2835	0	0.0000108011656617982	0	0	0	0	0	0.0000358234137986555	0	0	0	0
k__Bacteria | p__Firmicutes | c__Clostridia | o__Clostridiales | f__Ruminococcaceae | g__Anaerofilum | s__ | ASV_3940	0	0.0000108011656617982	0	0	0	0	0	0.0000358234137986555	0	0	0	0
k__Bacteria | p__Firmicutes | c__Clostridia | o__Clostridiales | f__Ruminococcaceae | g__Ruminiclostridium 9 | s__ | ASV_1363	0	0.0000108011656617982	0	0	0	0	0	0.0000358234137986555	0	0	0	0
k__Bacteria | p__Firmicutes | c__Clostridia | o__Clostridiales | f__Ruminococcaceae | g__[Eubacterium] coprostanoligenes group | s__ | ASV_2310	0	0.0000108011656617982	0	0	0	0	0	0.0000358234137986555	0	0	0	0
k__Bacteria | p__Firmicutes | c__Erysipelotrichia | o__Erysipelotrichales | f__Erysipelotrichaceae | g__Catenibacterium | s__ | ASV_1805	0	0.0000108011656617982	0	0	0	0	0	0.0000358234137986555	0	0	0	0
k__Bacteria | p__Firmicutes | c__Erysipelotrichia | o__Erysipelotrichales | f__Erysipelotrichaceae | g__Holdemanella | s__ | ASV_3992	0	0.0000108011656617982	0	0	0	0	0	0.0000358234137986555	0	0	0	0
[truncated: 3,327 more rows]
