# Supplementary material for: Post-transport recovery trajectory of the canine gut microbiome and metabolome
Source: J Anim Sci Biotechnol. 2026 Apr 12;17:65. doi: 10.1186/s40104-026-01385-z (PMC13070285; doi:10.1186/s40104-026-01385-z)
Supplement: Supplementary file 2 — Additional file 2. Raw data of the microbiome taxa. [file 40104_2026_1385_MOESM2_ESM.zip › Taxa_summary/Taxa_summary_Phylum.csv]

	D0_1	D0_2	D0_3	D0_4	D0_5	D0_6	D0_7	D0_8	D0_9	D0_10	D0_11	D0_12	D1_1	D1_2	D1_3	D1_4	D1_5	D1_6	D1_7	D1_8	D1_9	D1_10	D1_11	D2_1	D2_2	D2_3	D2_4	D2_5	D2_6	D2_7	D2_8	D2_9	D2_10	D2_11	D2_12	D3_1	D3_2	D3_3	D3_4	D3_5	D3_6	D3_7	D3_8	D3_9	D3_10	D3_11	D3_12	D5_1	D5_2
k__Bacteria | p__Firmicutes	0.421999382173324	0.447662951785757	0.436946035216121	0.310743055390538	0.215003683197491	0.465057148967517	0.224508708979873	0.246132642634793	0.325665945868878	0.552051897440772	0.28581612527624	0.311978708742247	0.459140270417983	0.634816909440867	0.182330157070551	0.356248366323694	0.36684647007105	0.473564147042749	0.33229570135209	0.290140912007224	0.253879238647435	0.328256065394577	0.411781479457263	0.403559632155502	0.71318584701661	0.120785115129625	0.300002376256446	0.0312240096951263	0.137799111280089	0.267091224484946	0.338402680417271	0.472376018819951	0.545232041441912	0.345507687189602	0.278069529263598	0.302307345008673	0.420692441128247	0.19673027113086	0.363567236176128	0.599695839174964	0.40797946914431	0.770548677613288	0.0935056911341872	0.0775847729486966	0.102487940498539	0.198227312691586	0.114155359646413	0.445239170211249	0.341824489698928
k__Bacteria | p__Proteobacteria	0.216120523726921	0.062234156310149	0.0819808473730485	0.154195280754699	0.0339091794786493	0.130812917330038	0.127034669581541	0.0512796140959532	0.0560796521160564	0.336715538340898	0.313285649787325	0.214528431908372	0.294085497706913	0.0867808853931516	0.273816030225982	0.313190599529501	0.119953425373666	0.091984887009006	0.0504716869044507	0.0807451940213388	0.335622460375924	0.177244968276976	0.0459092745289072	0.452985766223891	0.129577263978329	0.852577050115248	0.192595584915524	0.951666943896585	0.842596773043747	0.613311788608227	0.454126369317777	0.4067438157926	0.347432454910534	0.332343226481002	0.149989306845995	0.637050590499727	0.540978542404296	0.757835705629352	0.552598436423259	0.11246821757004	0.386521873440582	0.0821234227597842	0.880498063350997	0.900316042107264	0.858113727633486	0.656036879500036	0.823848109687997	0.125561390585272	0.473944348074044
k__Bacteria | p__Bacteroidetes	0.292540931017275	0.424827127343583	0.439654967564099	0.201268920941948	0.705985789986455	0.370434617303899	0.204500629707958	0.621818786683459	0.513057529168548	0.0110733550364755	0.302948934248984	0.403797257800062	0.0317943112420692	0.108761257514911	0.163510206021434	0.137395147684338	0.371052443979754	0.293752821804529	0.261388209015517	0.31366585081862	0.188080697668892	0.203930328161015	0.285626024760592	0.0403488344462134	0.0161347812655942	0.00879214884870375	0.23151866549438	0.00658223035429984	0.00598816624290093	0.0478578048142956	0.092507663427037	0.0108594919563719	0.014091200722382	0.146187296533042	0.236437516336763	0.0213150203169926	0.0148040776560606	0.00893472423543949	0.00810303447948103	0.117600931492527	0.0396121949480788	0.0263051588527434	0.00700995651450705	0.00641589240310814	0.0103604781027969	0.0523251669320153	0.0230734500867334	0.153458641256564	0.0683886605042416
k__Bacteria | p__Fusobacteria	0.0261863460304636	0.0407290354775087	0.0262813962882874	0.319226290901314	0.0268041727063185	0.00960007604020626	0.430744005893116	0.0525865551410308	0.0753986170187487	0.0894422926122187	0.0683886605042416	0.0476914668631039	0.196872846517596	0.134591165078535	0.357484019675403	0.167597367107858	0.101085949195637	0.0868521730865195	0.350093862129601	0.310576717439346	0.20255209942257	0.251051493477176	0.184563838129411	0.080103604781028	0.107644416985481	0.00834066012404059	0.267447662951786	0.00327923389492194	0.00617826675854858	0.0640163486443457	0.108689969821543	0.0838343274006131	0.0787966637359504	0.15707055105387	0.331440249031676	0.0230734500867334	0.0054653898248699	0.0224318608464225	0.061663854763206	0.145569469857187	0.153529928949932	0.0886581279851722	0.00458617493999952	0.00717629446569874	0.0128080222417603	0.0787253760425825	0.0279685383646603	0.201055057861844	0.0814818335194734
k__Bacteria | p__Actinobacteria	0.0339804671720172	0.0239526649716037	0.011881282227978	0.0129268350640401	0.0167050828125371	0.023263550602381	0.0129505976284961	0.0240239526649716	0.0215288833970962	0.00615450419409263	0.027065560915334	0.0208872941567854	0.0174417223106718	0.0338141292208255	0.021671458783832	0.0225981987976142	0.0404201221395813	0.0512796140959532	0.00499013853575078	0.00192476772093244	0.0173466720528479	0.0337666040919136	0.0718342323503553	0.0193189649026923	0.0323408502245562	0.007033719078963	0.00608321650072476	0.00499013853575078	0.00503766366466269	0.0054653898248699	0.00558420264714968	0.0166337951191693	0.0134971366109831	0.0054653898248699	0.00297032055699451	0.0129268350640401	0.0171565715372003	0.0112396929876672	0.00948126321792648	0.0236675141981323	0.00895848679989544	0.0259249578214481	0.00375448518404106	0.00525152674476629	0.0042772616020721	0.00496637597129482	0.00529905187367821	0.0740203882803032	0.0299408312145047
k__Bacteria | p__	0.0000237625644559561	0.000475251289119122	0.0000237625644559561	0.0000712876933678683	0.000190100515647649	0.000142575386735737	0.000213863080103605	0.000641589240310814	0.000403963595751253	0.00301784568590642	0.00149704156072523	0.0000712876933678683	0.000142575386735737	0.000499013853575078	0.000451488724663166	0.000855452320414419	0.000356438466839341	0.0009742651426942	0.0000475251289119122	0.00206734310766818	0.00109307796497398	0.00365943492621724	0.000166337951191693	0.00168714207637288	0.00042772616020721	0.000451488724663166	0	0.000736639498134639	0.00213863080103605	0.00121189078725376	0.000332675902383385	0.00872086115533588	0.000950502578238244	0.0116198940189625	0.000332675902383385	0.000475251289119122	0.000332675902383385	0.000570301546942946	0.00432478673098401	0.000403963595751253	0.00211486823658009	0.000308913337927429	0.00791293396383338	0.00228120618777178	0.0109545422141958	0.00914858731554309	0.00496637597129482	0.000641589240310814	0.00382577287740893
k__Bacteria | p__Epsilonbacteraeota	0.00522776418031034	0	0.00199605541430031	0.000308913337927429	0.00123565335170972	0.000308913337927429	0	0.00244754413896348	0.00653470522538792	0	0.000380201031295297	0.000689114369222727	0.000285150773471473	0	0.0000475251289119122	0.00054653898248699	0	0.000308913337927429	0.0000950502578238243	0.0000475251289119122	0.000522776418031034	0.00011881282227978	0	0.000784164627046551	0	0.0000237625644559561	0.00011881282227978	0.0000237625644559561	0	0.0000237625644559561	0.0000712876933678683	0.000261388209015517	0	0.000926740013782287	0.000142575386735737	0.00142575386735737	0	0.00054653898248699	0.0000712876933678683	0.000356438466839341	0	0.0000712876933678683	0.00011881282227978	0	0.0000475251289119122	0	0.0000950502578238243	0	0.000142575386735737
k__Bacteria | p__Tenericutes	0	0	0.000451488724663166	0.000879214884870375	0.0000712876933678683	0.0000950502578238243	0	0.00011881282227978	0.000308913337927429	0.00114060309388589	0	0.0000237625644559561	0	0	0.000285150773471473	0.0013544661739895	0	0.000831689755958463	0.000499013853575078	0	0.0000950502578238243	0	0	0.000166337951191693	0	0.000166337951191693	0.00173466720528479	0	0.0000475251289119122	0.000237625644559561	0.000237625644559561	0.0000475251289119122	0	0.0000237625644559561	0	0.000380201031295297	0	0.000308913337927429	0.0000475251289119122	0.0000712876933678683	0.0000475251289119122	0.00589311598507711	0.000403963595751253	0	0.00011881282227978	0.000237625644559561	0.0000950502578238243	0.0000237625644559561	0.0000950502578238243
k__Archaea | p__Euryarchaeota	0.000190100515647649	0.00011881282227978	0	0.000237625644559561	0	0.000285150773471473	0.0000475251289119122	0.000403963595751253	0.000332675902383385	0	0	0	0	0	0	0	0	0	0	0	0	0	0	0	0	0.000237625644559561	0	0	0	0	0	0	0	0	0	0	0	0.0000950502578238243	0	0.0000950502578238243	0.000926740013782287	0	0.00011881282227978	0	0	0	0	0	0
k__Bacteria | p__Verrucomicrobia	0	0	0	0.0000237625644559561	0	0	0	0.0000712876933678683	0	0	0	0	0.000237625644559561	0.000522776418031034	0.000332675902383385	0	0.000285150773471473	0.000190100515647649	0.0000237625644559561	0.000760402062590595	0.000451488724663166	0.00159209181854906	0.00011881282227978	0.000403963595751253	0.000237625644559561	0.000499013853575078	0.000237625644559561	0.0011881282227978	0.00011881282227978	0	0.0000475251289119122	0	0	0.000190100515647649	0	0.000166337951191693	0.000166337951191693	0.000142575386735737	0.0000712876933678683	0.0000237625644559561	0.000142575386735737	0	0.00111684052942994	0.0000475251289119122	0.000190100515647649	0.00011881282227978	0	0	0
k__Bacteria | p__Patescibacteria	0	0	0	0	0	0	0	0	0.0000475251289119122	0.000403963595751253	0.000261388209015517	0.000332675902383385	0	0.000142575386735737	0.0000712876933678683	0.000142575386735737	0	0.000261388209015517	0.0000950502578238243	0.0000712876933678683	0.000356438466839341	0.000261388209015517	0	0	0.000166337951191693	0	0.000166337951191693	0.000166337951191693	0	0.000522776418031034	0	0.000356438466839341	0	0.0000475251289119122	0.000190100515647649	0.000237625644559561	0.000213863080103605	0.0000237625644559561	0.0000237625644559561	0	0	0.0000712876933678683	0	0.000166337951191693	0	0	0.0000712876933678683	0	0.000332675902383385
k__Bacteria | p__Spirochaetes	0.00220991849440392	0	0.00054653898248699	0	0.0000950502578238243	0	0	0.000237625644559561	0.000261388209015517	0	0.000356438466839341	0	0	0	0	0.0000237625644559561	0	0	0	0	0	0.0000237625644559561	0	0	0	0	0	0	0	0	0	0	0	0.000142575386735737	0.000166337951191693	0	0	0.0000475251289119122	0.0000475251289119122	0	0.000166337951191693	0	0.000784164627046551	0.000142575386735737	0.000213863080103605	0	0.0000475251289119122	0	0
k__Bacteria | p__Deferribacteres	0.00152080412518119	0	0.000142575386735737	0	0	0	0	0.000166337951191693	0.000166337951191693	0	0	0	0	0	0	0	0	0	0	0	0	0	0	0.0000475251289119122	0	0	0	0	0	0	0	0	0	0.00042772616020721	0	0	0.0000712876933678683	0	0	0	0	0	0	0	0	0	0	0	0
k__Bacteria | p__Chloroflexi	0	0	0	0	0	0	0	0	0	0	0	0	0	0	0	0	0	0	0	0	0	0	0	0.000403963595751253	0.000237625644559561	0.000689114369222727	0	0.0000237625644559561	0.0000237625644559561	0	0	0.00011881282227978	0	0.0000475251289119122	0.0000237625644559561	0.0000712876933678683	0	0.0000950502578238243	0	0	0	0	0.0000712876933678683	0.000142575386735737	0	0	0	0	0
k__Bacteria | p__Deinococcus-Thermus	0	0	0	0	0	0	0	0	0	0	0	0	0	0	0	0	0	0	0	0	0	0	0	0	0	0.000213863080103605	0	0	0	0	0	0	0	0	0	0.000380201031295297	0.0000712876933678683	0.000499013853575078	0	0	0	0	0.0000475251289119122	0.0000237625644559561	0	0.0000237625644559561	0.00011881282227978	0	0
k__Bacteria | p__Synergistetes	0	0	0	0.00011881282227978	0	0	0	0	0	0	0	0	0	0	0	0	0	0	0	0	0	0	0	0	0	0	0	0	0	0	0	0	0	0	0	0.00011881282227978	0.0000237625644559561	0.0000475251289119122	0	0	0	0	0	0.000166337951191693	0.00011881282227978	0.0000712876933678683	0.00011881282227978	0	0
k__Bacteria | p__Acidobacteria	0	0	0	0	0	0	0	0	0	0	0	0	0	0	0	0	0	0	0	0	0	0	0	0	0	0.0000712876933678683	0.0000950502578238243	0	0.0000712876933678683	0	0	0	0	0	0	0	0	0.000166337951191693	0	0.0000475251289119122	0	0	0	0.000142575386735737	0.0000712876933678683	0	0	0	0
k__Archaea | p__Thaumarchaeota	0	0	0	0	0	0	0	0	0	0	0	0	0	0	0	0	0	0	0	0	0	0	0	0.000142575386735737	0.0000475251289119122	0.00011881282227978	0	0	0	0.000213863080103605	0	0	0	0	0.00011881282227978	0	0	0	0	0	0	0	0	0	0	0.0000475251289119122	0	0	0
k__Bacteria | p__Planctomycetes	0	0	0	0	0	0	0	0	0	0	0	0	0	0	0	0	0	0	0	0	0	0	0	0.0000475251289119122	0	0	0	0.0000712876933678683	0	0	0	0	0	0	0.0000475251289119122	0	0.0000237625644559561	0.00011881282227978	0	0	0	0.0000950502578238243	0	0.0000950502578238243	0	0	0.0000475251289119122	0	0
k__Bacteria | p__Cyanobacteria	0	0	0	0	0	0	0	0	0	0	0	0	0	0	0	0.0000475251289119122	0	0	0	0	0	0	0	0	0	0	0	0	0	0	0	0.0000475251289119122	0	0	0	0	0	0.0000237625644559561	0	0	0	0	0.0000712876933678683	0	0.00011881282227978	0	0.0000712876933678683	0	0
k__Archaea | p__Nanoarchaeaeota	0	0	0.0000950502578238243	0	0	0	0	0.0000712876933678683	0.000213863080103605	0	0	0	0	0	0	0	0	0	0	0	0	0	0	0	0	0	0	0	0	0	0	0	0	0	0	0	0	0	0	0	0	0	0	0	0	0	0	0	0
k__Bacteria | p__Armatimonadetes	0	0	0	0	0	0	0	0	0	0	0	0	0	0	0	0	0	0	0	0	0	0	0	0	0	0	0	0.0000475251289119122	0	0	0	0	0	0	0	0	0	0.0000475251289119122	0	0	0	0	0	0	0	0	0	0	0
k__Bacteria | p__Gemmatimonadetes	0	0	0	0	0	0	0	0	0	0	0	0	0	0	0	0	0	0	0	0	0	0.0000950502578238243	0	0	0	0	0	0	0	0.0000475251289119122	0	0	0	0	0	0	0	0	0	0	0	0	0	0	0	0	0	0	0
k__Bacteria | p__Kiritimatiellaeota	0	0	0	0	0	0	0	0	0	0	0	0	0	0	0	0	0	0	0	0	0	0	0	0	0	0	0	0	0	0	0	0	0	0	0	0	0	0	0	0	0	0	0	0	0.00011881282227978	0.0000712876933678683	0.0000237625644559561	0	0
k__Bacteria | p__FBP	0	0	0	0	0	0	0	0	0	0	0	0	0	0.0000712876933678683	0	0	0	0	0	0	0	0	0	0	0	0	0	0	0	0	0	0	0	0	0	0	0	0	0	0	0	0	0	0	0	0	0	0	0.0000237625644559561
k__Bacteria | p__Latescibacteria	0	0	0	0	0	0	0	0	0	0	0	0	0	0	0	0	0	0	0	0	0	0	0	0	0	0	0	0	0	0	0	0	0	0	0	0	0	0.0000950502578238243	0	0	0	0	0	0	0	0	0	0	0
k__Bacteria | p__Thermotogae	0	0	0	0	0	0	0	0	0	0	0	0	0	0	0	0	0	0	0	0	0	0	0	0	0	0	0	0	0	0	0	0	0	0	0	0	0	0	0	0	0	0	0	0	0	0	0	0	0
k__Bacteria | p__Cloacimonetes	0	0	0	0	0	0	0	0	0	0	0	0	0	0	0	0	0	0	0	0	0	0	0	0	0	0	0	0	0	0	0	0	0	0	0	0.0000712876933678683	0	0	0	0	0	0	0	0	0	0	0	0	0
k__Bacteria | p__Elusimicrobia	0	0	0	0	0	0	0	0	0	0	0	0	0	0	0	0	0	0	0	0	0	0	0	0	0	0	0	0	0	0	0	0	0	0	0.0000712876933678683	0	0	0	0	0	0	0	0	0	0	0	0	0	0
k__Bacteria | p__Nitrospirae	0	0	0	0	0	0	0	0	0	0	0	0	0	0	0	0	0	0	0	0	0	0	0	0	0	0	0	0	0	0	0	0	0	0	0	0	0	0	0	0	0	0	0	0.0000475251289119122	0	0	0	0	0
[truncated: 22 more columns]
