# Supplementary material for: Post-transport recovery trajectory of the canine gut microbiome and metabolome
Source: J Anim Sci Biotechnol. 2026 Apr 12;17:65. doi: 10.1186/s40104-026-01385-z (PMC13070285; doi:10.1186/s40104-026-01385-z)
Supplement: Supplementary file 2 — Additional file 2. Raw data of the microbiome taxa. [file 40104_2026_1385_MOESM2_ESM.zip › Taxa_summary/Taxa_summary_Phylum_mean_abundance.csv]

	Mean_D0	Mean_D1	Mean_D2	Mean_D3	Mean_D5	Mean_D7	SD_D0	SD_D1	SD_D2	SD_D3	SD_D5	SD_D7
k__Bacteria | p__Firmicutes	0.353630523806129	0.371754519747771	0.329436272762557	0.303956863024658	0.492425682579664	0.508386205039248	0.108143618492632	0.122047549614603	0.189899193949896	0.21908863189841	0.214971219023785	0.19184295797149
k__Bacteria | p__Proteobacteria	0.148181371733637	0.169982264485983	0.477162195344122	0.599032467583902	0.289572590673986	0.300570697589684	0.102384068929661	0.112840682754679	0.281373576913758	0.281586423887876	0.266315657080434	0.190109626066314
k__Bacteria | p__Bacteroidetes	0.374325737233562	0.214450663515607	0.071442150036832	0.0279883405017069	0.0834105616678152	0.086778905179447	0.190865170117559	0.100894894530114	0.0867786739653129	0.0315908921672609	0.0614805872299239	0.0728024730264393
k__Bacteria | p__Fusobacteria	0.101089909623047	0.213029230114514	0.108070162931984	0.0526380406973521	0.107458276897243	0.0843571038186441	0.132137465368376	0.0940556824420644	0.101432125888473	0.0534767484836806	0.0731122992004447	0.0460201667442436
k__Bacteria | p__Actinobacteria	0.0196100563172778	0.0288261509182071	0.0103683989576155	0.0110753352501802	0.0249110884046606	0.0172337998716822	0.0077303050713904	0.0204469112876672	0.00865747092905267	0.00757353708416509	0.0188927789213952	0.00885789016008463
k__Bacteria | p__	0.000564360905828957	0.000937541179444086	0.00238417730041426	0.00364953385769392	0.00109307796497398	0.000853472106709756	0.000875975867003827	0.00107249820771997	0.00373931009709016	0.00381920547649456	0.00133174474322002	0.000747359754732318
k__Bacteria | p__Epsilonbacteraeota	0.00159407203225372	0.00017929934998585	0.000198021370466301	0.000227724576036246	0.0000712876933678683	0.0000910898304144983	0.00217111069298173	0.000205615161074259	0.000318055969146595	0.000412508852413497	0.000131721089875861	0.0000623231314569544
k__Bacteria | p__Tenericutes	0.000257427781606191	0.000278670074074394	0.000221783934922257	0.000633668385492162	0.000314853979041418	0.000231685003445572	0.000382198500358674	0.000448488538961776	0.000485439201769347	0.00166249460963525	0.000530875918780481	0.000233072537211294
k__Archaea | p__Euryarchaeota	0.000134654531917084	0	0.0000198021370466301	0.000102971112642476	0.000257427781606191	0.000879214884870375	0.000149717299771202	0	0.0000685966149264104	0.000263507122974637	0.000811783113103444	0.000661172515134484
k__Bacteria | p__Verrucomicrobia	0.00000792085481865203	0.000410444295148332	0.00024356628567355	0.000182179660828997	0.000170298378601019	0.000291091414585462	0.0000210922549390156	0.000451249898887492	0.000340774636930928	0.000301995132037833	0.000425540339787986	0.000474940654087291
k__Bacteria | p__Patescibacteria	0.0000871294030051723	0.000127453754809219	0.000134654531917084	0.0000673272659585422	0.000239605858264224	0.000213863080103605	0.000151760541641598	0.00012035814067702	0.000166286509114943	0.0000888150982677646	0.000455220548297041	0.000395033345813575
k__Bacteria | p__Spirochaetes	0.000308913337927429	0.00000432046626471929	0.0000257427781606191	0.000120793035984443	0.0000198021370466301	0.00000198021370466301	0.000625095475035806	0.00000961243061278771	0.0000603352508002145	0.000221632795689825	0.0000462478283488299	0.00000685966149264104
k__Bacteria | p__Deferribacteres	0.000166337951191693	0	0.0000396042740932601	0.00000594064111398902	0.00000198021370466301	0.00000594064111398902	0.0004323813329589	0	0.000122987923903213	0.0000205789844779231	0.00000685966149264104	0.0000147703718962066
k__Bacteria | p__Chloroflexi	0	0	0.000130694104507758	0.0000316834192746081	0.0000257427781606191	0.00000396042740932601	0	0	0.000214821038224336	0.0000499819005272503	0.0000469364195033272	0.0000137193229852821
k__Bacteria | p__Deinococcus-Thermus	0	0	0.0000178219233419671	0.0000970304715284874	0.00000396042740932601	0.000011881282227978	0	0	0.0000617369534337694	0.000166016176697636	0.0000137193229852821	0.0000237625644559561
k__Bacteria | p__Synergistetes	0.00000990106852331504	0	0	0.0000554459837305642	0.00000198021370466301	0.0000455449152072492	0.0000342983074632052	0	0	0.0000610751559757162	0.00000685966149264104	0.0000787843667329006
k__Bacteria | p__Acidobacteria	0	0	0.0000198021370466301	0.0000356438466839341	0	0.000011881282227978	0	0	0.0000362979167752286	0.0000603706900107887	0	0.0000343606114336536
k__Archaea | p__Thaumarchaeota	0	0	0.0000534657700259012	0.00000396042740932601	0.00000198021370466301	0.00000396042740932601	0	0	0.0000752291689771765	0.0000137193229852821	0.00000685966149264104	0.0000137193229852821
k__Bacteria | p__Planctomycetes	0	0	0.0000138614959326411	0.0000316834192746081	0.00000594064111398902	0.00000990106852331504	0	0	0.0000257497010538895	0.0000456894839972531	0.0000147703718962066	0.0000236723836203603
k__Bacteria | p__Cyanobacteria	0	0.00000432046626471929	0.00000396042740932601	0.0000237625644559561	0	0.00000198021370466301	0	0.0000143293655194622	0.0000137193229852821	0.0000405295661156496	0	0.00000685966149264104
k__Archaea | p__Nanoarchaeaeota	0.0000316834192746081	0	0	0	0	0	0.0000659254641699936	0	0	0	0	0
k__Bacteria | p__Armatimonadetes	0	0	0.00000396042740932601	0.00000396042740932601	0.00000990106852331504	0.00000396042740932601	0	0	0.0000137193229852821	0.0000137193229852821	0.0000236723836203603	0.0000137193229852821
k__Bacteria | p__Gemmatimonadetes	0	0.00000864093252943858	0.00000396042740932601	0	0.00000198021370466301	0.00000396042740932601	0	0.0000286587310389244	0.0000137193229852821	0	0.00000685966149264104	0.0000137193229852821
k__Bacteria | p__Kiritimatiellaeota	0	0	0	0.0000178219233419671	0	0	0	0	0	0.0000380808112189638	0	0
k__Bacteria | p__FBP	0	0.00000648069939707893	0	0	0.00000198021370466301	0	0	0.0000214940482791933	0	0	0.00000685966149264104	0
k__Bacteria | p__Latescibacteria	0	0	0	0.00000792085481865203	0	0	0	0	0	0.0000274386459705642	0	0
k__Bacteria | p__Thermotogae	0	0	0	0	0	0.00000792085481865203	0	0	0	0	0	0.0000274386459705642
k__Bacteria | p__Cloacimonetes	0	0	0	0.00000594064111398902	0	0	0	0	0	0.0000205789844779231	0	0
k__Bacteria | p__Elusimicrobia	0	0	0.00000594064111398902	0	0	0	0	0	0.0000205789844779231	0	0	0
k__Bacteria | p__Nitrospirae	0	0	0	0.00000396042740932601	0	0	0	0	0	0.0000137193229852821	0	0
