# Supplementary material for: Post-transport recovery trajectory of the canine gut microbiome and metabolome
Source: J Anim Sci Biotechnol. 2026 Apr 12;17:65. doi: 10.1186/s40104-026-01385-z (PMC13070285; doi:10.1186/s40104-026-01385-z)
Supplement: Supplementary file 2 — Additional file 2. Raw data of the microbiome taxa. [file 40104_2026_1385_MOESM2_ESM.zip › Taxa_summary/Taxa_summary_Species.csv]

	D0_1	D0_2	D0_3	D0_4	D0_5	D0_6	D0_7	D0_8	D0_9	D0_10	D0_11	D0_12	D1_1	D1_2	D1_3	D1_4	D1_5	D1_6	D1_7	D1_8	D1_9	D1_10	D1_11	D2_1	D2_2	D2_3	D2_4	D2_5	D2_6	D2_7	D2_8	D2_9	D2_10	D2_11	D2_12	D3_1	D3_2	D3_3	D3_4	D3_5	D3_6	D3_7	D3_8	D3_9	D3_10	D3_11	D3_12	D5_1	D5_2
k__Bacteria | p__Proteobacteria | c__Gammaproteobacteria | o__Betaproteobacteriales | f__Burkholderiaceae | g__Aquabacterium | s__	0.00598816624290093	0.00484756314901504	0.00603569137181285	0.035691371812846	0.0044911246821757	0.0781075493667277	0.00689114369222726	0.00541786469595799	0.00648718009647601	0.154741819737186	0.228334481857282	0.169308271748687	0.0901551695458974	0.00634460470974028	0.0149941781717083	0.0284913147826913	0.0580044198369888	0.0509707007580258	0.00503766366466269	0.0371646508091153	0.0413230995889076	0.121593042321127	0.0068198559988594	0.146282346790866	0.00727134472352256	0.313143074400589	0.0603569137181285	0.629327757051541	0.638357531544804	0.362569208468978	0.133925813273769	0.325143169450847	0.240192001520804	0.274338806644013	0.00539410213150203	0.0331487774160587	0.0372121759380272	0.00929116270227883	0.0888482285008198	0.00793669652828933	0.153672504336668	0.0391607062234156	0.551576646151653	0.460280873511869	0.58902644773424	0.428391512011976	0.50093862129601	0.0596915619133617	0.223296818192619
k__Bacteria | p__Proteobacteria | c__Gammaproteobacteria | o__Enterobacteriales | f__Enterobacteriaceae | g__Escherichia-Shigella | s__	0.0958819475797828	0.034075517429841	0.0424399401183376	0.0139723879001022	0.0133545612242473	0.0190100515647649	0.0248081172920182	0.0164912197324335	0.00720005703015469	0.147898201173871	0.0169664710215526	0.0187724259202053	0.171351852291899	0.0697431266782311	0.219067081719459	0.212484851365159	0.0194140151605161	0.0164912197324335	0.00917234987999905	0.00734263241689043	0.248104935484637	0.0203169926098425	0.0184397500178219	0.212532376494071	0.113418720148278	0.361903856664211	0.0322220374022765	0.203763990209823	0.140816956965996	0.183850961195732	0.186441080721431	0.027588337333365	0.0792719150250695	0.0212912577525367	0.104959247201958	0.461587814556947	0.368462324454055	0.60083644226885	0.426846945322339	0.0901551695458974	0.171209276905164	0.0293942922320177	0.223486918708267	0.223296818192619	0.110923650880403	0.11693557968776	0.152864577145166	0.0305824204548155	0.0268041727063185
k__Bacteria | p__Fusobacteria | c__Fusobacteriia | o__Fusobacteriales | f__Fusobacteriaceae | g__Fusobacterium | s__	0.0256398070479766	0.0402775467528456	0.0255447567901528	0.317396573438205	0.0264714968039351	0.00924363757336692	0.428581612527624	0.047620179169736	0.0738302877646556	0.0883967397761566	0.0675094456193712	0.0471686904450728	0.195779768552622	0.133830763015945	0.356462229403797	0.166337951191693	0.100159209181855	0.0858779079438253	0.348501770311052	0.309531164603284	0.201387733764228	0.250338616543497	0.183542047857805	0.0794620155407171	0.10688401492289	0.00826937243067272	0.26642587268018	0.00299408312145047	0.00594064111398902	0.0600242378157451	0.101299812275741	0.0827174868711831	0.0777035857709764	0.155668559750968	0.32994320747095	0.0218140341705677	0.00501390110020673	0.0221467100729511	0.0606420644915999	0.144690254972317	0.152769526887342	0.0880878264382292	0.00422973647316018	0.0064396549675641	0.0123090083881853	0.0781075493667277	0.027612099897821	0.123494047477604	0.0621153434878692
k__Bacteria | p__Firmicutes | c__Clostridia | o__Clostridiales | f__Peptostreptococcaceae | g__Peptoclostridium | s__	0.0309626214861108	0.0190575766936768	0.0709787800299408	0.140626856450348	0.0327210512558515	0.0380676282584416	0.0729273103153292	0.0265427844973029	0.0139961504645581	0.138630801036048	0.0491647458593731	0.0284913147826913	0.117173205332319	0.109331559061854	0.0947651070503529	0.0516122899983366	0.0509231756291139	0.0438894565501509	0.0207922438989616	0.0184635125822779	0.0333626404961623	0.0436755934700473	0.124658413135946	0.102274077418435	0.191716370030654	0.031936886628805	0.0141624884157498	0.00413468621533636	0.0694342133403037	0.0903215074970891	0.103367155383409	0.198797614238529	0.111684052942994	0.0527291305277666	0.0129030724995842	0.158211154147756	0.233158282441841	0.0987334553144975	0.037877527742794	0.0991611814747047	0.0946462942280731	0.179074685740085	0.0279685383646603	0.0245704916474586	0.0326735261269396	0.0512558515314973	0.0331725399805147	0.136468407670556	0.101276049711285
k__Bacteria | p__Bacteroidetes | c__Bacteroidia | o__Bacteroidales | f__Prevotellaceae | g__Prevotella 9 | s__	0.239574174844949	0.328256065394577	0.335503647553644	0.0077941211415536	0.625549509303044	0.312216334386807	0.00337428415274576	0.513817931231139	0.27065560915334	0.00185348002756457	0.157236889005061	0.363353373096025	0.00282774517025877	0.0835016514982297	0.00420597390870423	0.0044911246821757	0.261768410046812	0.145165506261436	0.0139248627711903	0.0166575576836252	0.0613787039897346	0.0283725019604116	0.121569279756671	0.00472875032673526	0.00720005703015469	0.00249506926787539	0.0206021433833139	0.00251883183233135	0.00289903286362664	0.0188437136135732	0.0423924149894257	0.00237625644559561	0.00220991849440392	0.0206734310766818	0.0226932490554381	0.0115486063255947	0.00929116270227883	0.0029227954280826	0.00320794620155407	0.00577430316279733	0.0076277831903619	0.0119525699213459	0.00261388209015517	0.00297032055699451	0.0015683292540931	0.0149941781717083	0.00639212983865219	0.0808402442791626	0.0197466910628995
k__Bacteria | p__Firmicutes | c__Clostridia | o__Clostridiales | f__Lachnospiraceae | g__Blautia | s__	0.0294893424898415	0.0230972126511893	0.0255209942256968	0.0223130480241428	0.0292754794097379	0.0275170496399971	0.0216001710904641	0.0247605921631062	0.0489984079081814	0.0325784758691158	0.0239764275360597	0.015136753558444	0.0729035477508733	0.0799847919587482	0.0163724069101537	0.0656322030273507	0.0619490055366775	0.0815055960839294	0.0365705866977164	0.0257586198702564	0.0277309127201008	0.0621391060523252	0.0658698286719103	0.0516122899983366	0.0815055960839294	0.0201744172231067	0.0218615592994796	0.00510895135803056	0.0228120618777178	0.0494498966328446	0.060594539362688	0.0681035097307701	0.0896561556923223	0.0611173157807191	0.0268516978352304	0.0256635696124326	0.0374260390181308	0.0132595109664235	0.0256160444835207	0.144048665732006	0.0924839008625811	0.172658793336977	0.0136872371266307	0.0103604781027969	0.0150654658650762	0.0321507497089086	0.0167288453769931	0.0579568947080769	0.0358577097640377
k__Bacteria | p__Bacteroidetes | c__Bacteroidia | o__Bacteroidales | f__Bacteroidaceae | g__Bacteroides | s__	0.0123802960815531	0.0149941781717083	0.0280873511869401	0.0312715348240382	0.028681415298339	0.00831689755958463	0.0499489104864197	0.0242140531806193	0.0985195922343939	0.0033029964593779	0.0269942732219661	0.0131406981441437	0.0126416842905686	0.00976641399139795	0.0615925670698382	0.0323170876601003	0.0217189839127439	0.0829313499512867	0.151296247891072	0.229427559822256	0.0375923769693225	0.109046408288382	0.0580994700948126	0.0178932110353349	0.0035168595394815	0.00247130670341943	0.0978542404296272	0.00116436565834185	0.0013544661739895	0.0117149442767864	0.0190575766936768	0.00422973647316018	0.00629707958082836	0.0382577287740893	0.103272105125585	0.00382577287740893	0.00137822873844545	0.00256635696124326	0.00125941591616567	0.0737352375068317	0.0124040586460091	0.00572677803388542	0.00130694104507758	0.00111684052942994	0.0023287313166837	0.0167288453769931	0.00641589240310814	0.0288002281206188	0.0158733930565787
k__Bacteria | p__Firmicutes | c__Clostridia | o__Clostridiales | f__Ruminococcaceae | g__Faecalibacterium | s__	0.0444597580970938	0.0508043628068341	0.0186773756623815	0.00883967397761566	0.00940997552455861	0.0123327709526412	0.00375448518404106	0.0258299075636243	0.0442696575814462	0.00163961694746097	0.0214575957037283	0.0322457999667324	0.0317467861131573	0.0650381389159518	0.00192476772093244	0.0124753463393769	0.0479053299432075	0.0948126321792648	0.12439702492693	0.0991374189102488	0.00601192880735689	0.0244516788251788	0.0421547893448661	0.0130218853218639	0.0168714207637288	0.00667728061212366	0.0244041536962669	0.00149704156072523	0.00137822873844545	0.00686738112777131	0.0134496114820711	0.00192476772093244	0.00320794620155407	0.0440320319368866	0.0678658840862106	0.00460993750445548	0.00394458569968871	0.00218615592994796	0.002162393365492	0.0768956585794739	0.0248318798564741	0.0177743982130552	0.00173466720528479	0.00140199130290141	0.00149704156072523	0.0109545422141958	0.00356438466839341	0.0299170686500487	0.0228595870066298
k__Bacteria | p__Proteobacteria | c__Alphaproteobacteria | o__Caulobacterales | f__Caulobacteraceae | g__Caulobacter | s__Caulobacter vibrioides	0.00066535180476677	0.00444359955326379	0.00104555283606207	0.00228120618777178	0.000926740013782287	0.00598816624290093	0.000522776418031034	0.00130694104507758	0.000998027707150156	0.00960007604020626	0.0147803150916047	0.00396834826414467	0.0153743792030036	0.00130694104507758	0.0106693914407243	0.00453864981108761	0.0117149442767864	0.00377824774849702	0.000594064111398902	0.00228120618777178	0.00622579188746049	0.00289903286362664	0.00111684052942994	0.0490459330370934	0.00116436565834185	0.103224579996673	0.00881591141315971	0.08226599814652	0.0375923769693225	0.0271843737376138	0.0879690136159494	0.0157783427987548	0.0125228714682889	0.0132119858375116	0.00140199130290141	0.0514459520471449	0.0528717059145023	0.0529429936078702	0.0197466910628995	0.000807927191502507	0.0089822493643514	0.00230496875222774	0.0460756124800989	0.142955587767032	0.0801748924743958	0.0515647648694247	0.0987572178789535	0.00159209181854906	0.00891096167098353
k__Bacteria | p__Firmicutes | c__Negativicutes | o__Selenomonadales | f__Veillonellaceae | g__Megamonas | s__	0.00883967397761566	0.00660599291875579	0.00624955445191645	0.00149704156072523	0.00197229284984436	0.00209110567212414	0.0074139201102583	0.00392082313523275	0.00722381959461065	0.128888149609106	0.00548915238932586	0.00273269491243495	0.00220991849440392	0.160920086495735	0.0068198559988594	0.00163961694746097	0.0118099945346102	0.033528978447354	0.0249506926787539	0.0393745693035192	0.00182971746310862	0.0157545802342989	0.00857828576860015	0.104721621557398	0.209229380034693	0.0207447187700497	0.00144951643181332	0.000902977449326331	0.000926740013782287	0.0120951453080816	0.0233823634246608	0.0128317848062163	0.00525152674476629	0.0365943492621724	0.029227954280826	0.0190100515647649	0.0322695625311884	0.0100278022004135	0.000641589240310814	0.0423448898605137	0.0111208801653874	0.00981393912030986	0.000879214884870375	0.00230496875222774	0.00228120618777178	0.00503766366466269	0.00458617493999952	0.0109783047786517	0.0249744552432098
k__Bacteria | p__Bacteroidetes | c__Bacteroidia | o__Bacteroidales | f__Prevotellaceae | g__Alloprevotella | s__	0.0147803150916047	0.0268516978352304	0.0250219803721218	0.120452439227241	0.00406339852196849	0.0117387068412423	0.123303946961956	0.0143288263669415	0.0166100325547133	0.0013544661739895	0.0267566475774066	0.00674856830549153	0.0111921678587553	0.0109070170852838	0.0821234227597842	0.0203169926098425	0.0199130290140912	0.0337428415274576	0.0554855880046575	0.0287527029917069	0.0533707197680774	0.0354062210393746	0.0667490435567806	0.00921987500891096	0.00251883183233135	0.000902977449326331	0.0152555663807238	0.000594064111398902	0.000784164627046551	0.0103604781027969	0.0203169926098425	0.00130694104507758	0.00125941591616567	0.0723570087683863	0.0597390870422736	0.00251883183233135	0.000855452320414419	0.000831689755958463	0.00109307796497398	0.0268041727063185	0.0095763134757503	0.00484756314901504	0.000475251289119122	0.000380201031295297	0.000926740013782287	0.00812679704393698	0.00615450419409263	0.0274695245110852	0.0106456288762683
k__Bacteria | p__Firmicutes | c__Clostridia | o__Clostridiales | f__Lachnospiraceae | g__Blautia | s__Blautia sp. YL58	0.00282774517025877	0.00268516978352304	0.00294655799253855	0.00223368105885987	0.00209110567212414	0.00204358054321222	0.00425349903761614	0.00570301546942946	0.0054653898248699	0.0571252049521184	0.00344557184611363	0.00123565335170972	0.0064396549675641	0.00940997552455861	0.0029227954280826	0.0109070170852838	0.00548915238932586	0.0124753463393769	0.00308913337927429	0.00772283344818573	0.0116674191478744	0.0172040966661122	0.0136634745621747	0.0158733930565787	0.0283487393959556	0.00513271392248651	0.00247130670341943	0.00106931540051802	0.00924363757336692	0.0135684243043509	0.0139486253356462	0.0395409072547109	0.0428201411496329	0.0106931540051802	0.00472875032673526	0.0100515647648694	0.0080079842216572	0.0123090083881853	0.0101228524582373	0.0317467861131573	0.0158496304921227	0.04436470783927	0.00560796521160564	0.00575054059834137	0.00415844877979232	0.00836442268849654	0.00594064111398902	0.00553667751823777	0.0137585248199986
k__Bacteria | p__Firmicutes | c__Erysipelotrichia | o__Erysipelotrichales | f__Erysipelotrichaceae | g__Allobaculum | s__Allobaculum stercoricanis DSM 13633	0.00316042107264216	0.00218615592994796	0.00456241237554357	0.0131406981441437	0.00287527029917069	0.00199605541430031	0.019485302853884	0.00161585438300501	0.00230496875222774	0.0151842786873559	0.0033029964593779	0.00629707958082836	0.0170852838438324	0.0149228904783404	0.00926740013782287	0.00432478673098401	0.00532281443813416	0.0325071881757479	0.00617826675854858	0.00636836727419623	0.00394458569968871	0.049758809970772	0.00541786469595799	0.00879214884870375	0.0122852458237293	0.00425349903761614	0.00629707958082836	0.00152080412518119	0.00361190979730533	0.00791293396383338	0.0123327709526412	0.0250695055010337	0.0175367725684956	0.00960007604020626	0.0025425943967873	0.0110258299075636	0.0107882042630041	0.011358505809947	0.00171090464082884	0.0435092555188556	0.0099565145070456	0.0241427654872514	0.00320794620155407	0.00256635696124326	0.00403963595751254	0.00834066012404059	0.00370696005512915	0.0153743792030036	0.023810089584868
k__Bacteria | p__Firmicutes | c__Clostridia | o__Clostridiales | f__Lachnospiraceae | g__[Ruminococcus] gnavus group | s__	0.0133783237887033	0.00841194781740845	0.00201981797875627	0.00280398260580282	0.00577430316279733	0.00287527029917069	0.00299408312145047	0.00558420264714968	0.0105505786184445	0.053014281301238	0.00760402062590595	0.00121189078725376	0.0192239146448685	0.0115723688900506	0.00456241237554357	0.011905044792434	0.00874462371979184	0.00886343654207162	0.00308913337927429	0.00850699807523228	0.0242615783095312	0.0231922629090131	0.0110495924720196	0.0182971746310862	0.0273982368177174	0.00325547133046598	0.00344557184611363	0.000926740013782287	0.00370696005512915	0.0114773186322268	0.0149466530427964	0.0113347432454911	0.0322933250956443	0.0149704156072523	0.00553667751823777	0.0100278022004135	0.0108832545208279	0.0101703775871492	0.00867333602642397	0.00981393912030986	0.011358505809947	0.0151129909939881	0.00301784568590642	0.00318418363709812	0.00537033956704608	0.0132119858375116	0.00506142622911865	0.0101466150226932	0.00803174678611316
k__Bacteria | p__Firmicutes | c__Clostridia | o__Clostridiales | f__Peptostreptococcaceae | g__Romboutsia | s__	0.0307249958415512	0.00280398260580282	0.00289903286362664	0.00185348002756457	0.00335052158828981	0.0104792909250766	0.00199605541430031	0.00211486823658009	0.000736639498134639	0.00743768267471426	0.0033029964593779	0.00251883183233135	0.0410854739443481	0.00235249388113965	0.00831689755958463	0.00610697906518071	0.00812679704393698	0.00125941591616567	0.00159209181854906	0.000451488724663166	0.0054653898248699	0.000712876933678683	0.00235249388113965	0.00116436565834185	0.00220991849440392	0.000475251289119122	0.00116436565834185	0.00211486823658009	0.00263764465461113	0.0132357484019675	0.0171565715372003	0.00537033956704608	0.0372359385024832	0.0110733550364755	0.0165625074258014	0.0029227954280826	0.00142575386735737	0.00163961694746097	0.0149228904783404	0.00679609343440344	0.0208635315923294	0.0980205783808189	0.00919611244445501	0.00228120618777178	0.00316042107264216	0.00539410213150203	0.00401587339305658	0.0221467100729511	0.00563172777606159
k__Bacteria | p__Actinobacteria | c__Coriobacteriia | o__Coriobacteriales | f__Coriobacteriaceae | g__Collinsella | s__Collinsella stercoris	0.0257823824347124	0.0192714397737804	0.00731886985243447	0.00960007604020626	0.00817432217284889	0.00817432217284889	0.0108832545208279	0.0133307986597914	0.0172278592305682	0.00539410213150203	0.0194140151605161	0.0128317848062163	0.0145664520115011	0.0307487584060072	0.0199843167074591	0.012998122757408	0.0275408122044531	0.0423924149894257	0.00413468621533636	0.00137822873844545	0.0118337570990661	0.0288239906850747	0.0544875602975073	0.0156595299764751	0.0290853788940903	0.00418221134424827	0.00344557184611363	0.00114060309388589	0.00240001901005156	0.00306537081481834	0.00304160825036238	0.009742651426942	0.0117387068412423	0.00399211082860062	0.00223368105885987	0.00910106218663118	0.0133307986597914	0.00632084214528432	0.00133070360953354	0.0208635315923294	0.00510895135803056	0.0151129909939881	0.00161585438300501	0.00206734310766818	0.00266140721906708	0.00285150773471473	0.00261388209015517	0.00591687854953307	0.0103367155383409
k__Bacteria | p__Firmicutes | c__Erysipelotrichia | o__Erysipelotrichales | f__Erysipelotrichaceae | g__Turicibacter | s__	0.00601192880735689	0.00154456668963715	0.00116436565834185	0.000926740013782287	0.00480003802010313	0.00527528930922225	0.000998027707150156	0.00589311598507711	0.00199605541430031	0.009742651426942	0.000451488724663166	0.00437231185989592	0.0202932300453865	0.00133070360953354	0.000237625644559561	0.0023287313166837	0.00182971746310862	0.000499013853575078	0.00173466720528479	0.000451488724663166	0.00121189078725376	0.00054653898248699	0.000499013853575078	0.00106931540051802	0.00161585438300501	0.000594064111398902	0.00054653898248699	0.000879214884870375	0.00339804671720172	0.0103842406672528	0.0114535560677708	0.00144951643181332	0.0102179027160611	0.00140199130290141	0.0009742651426942	0.00204358054321222	0.000784164627046551	0.00066535180476677	0.01081196682746	0.000594064111398902	0.0220278972506713	0.0345507687189602	0.00415844877979232	0.0009742651426942	0.000522776418031034	0.000641589240310814	0.000902977449326331	0.0628995081149158	0.0165149822968895
k__Bacteria | p__Firmicutes | c__Erysipelotrichia | o__Erysipelotrichales | f__Erysipelotrichaceae | g__Holdemanella | s__	0.0218377967350236	0.00955255091129435	0.0131644607085997	0.00993275194258964	0.00758025806144999	0.0035168595394815	0.00365943492621724	0.0107169165696362	0.00282774517025877	0.0060594539362688	0.0269705106575102	0.00881591141315971	0.00380201031295297	0.0421547893448661	0.0111446427298434	0.00299408312145047	0.011905044792434	0.0211962074947128	0.0263051588527434	0.00541786469595799	0.0104080032317088	0.0197704536273555	0.0118099945346102	0.0125941591616567	0.0253546562745051	0.00220991849440392	0.00356438466839341	0.00066535180476677	0.00121189078725376	0.00294655799253855	0.00441983698880783	0.0124040586460091	0.0177268730841432	0.00796045909274529	0.0038970605707768	0.011881282227978	0.0263764465461113	0.00294655799253855	0.000403963595751253	0.0239289024071478	0.00537033956704608	0.0433429175676639	0.00128317848062163	0.00128317848062163	0.0033029964593779	0.00346933441056959	0.00418221134424827	0.0170615212793765	0.00905353705771927
k__Bacteria | p__Firmicutes | c__Negativicutes | o__Selenomonadales | f__Acidaminococcaceae | g__Phascolarctobacterium | s__	0.0291566665874581	0.040586460090773	0.0109070170852838	0.0210061069790652	0.021647696219376	0.00527528930922225	0.0487845448280778	0.0231922629090131	0.0352398830881829	0.00171090464082884	0.0325547133046598	0.0381626785162655	0.00403963595751254	0.0175367725684956	0.00622579188746049	0.0102179027160611	0.0245229665185467	0.0278972506712924	0.0171803341016563	0.0292517168452819	0.0116198940189625	0.00960007604020626	0.0142100135446617	0.00451488724663166	0.00370696005512915	0.00111684052942994	0.0233110757312929	0.000475251289119122	0.000570301546942946	0.00408716108642445	0.00686738112777131	0.00154456668963715	0.000998027707150156	0.0203645177387544	0.0291091414585462	0.00278022004134686	0.00173466720528479	0.000784164627046551	0.000689114369222727	0.0177268730841432	0.00518023905139843	0.00180595489865266	0.00066535180476677	0.000570301546942946	0.00133070360953354	0.0025425943967873	0.00278022004134686	0.00399211082860062	0.00256635696124326
k__Bacteria | p__Proteobacteria | c__Gammaproteobacteria | o__Betaproteobacteriales | f__Burkholderiaceae | g__Herbaspirillum | s__Herbaspirillum huttiense subsp. huttiense	0.000736639498134639	0.00213863080103605	0.000570301546942946	0.00182971746310862	0.000380201031295297	0.00489508827792695	0.000879214884870375	0.000594064111398902	0.000617826675854858	0.0132119858375116	0.00567925290497351	0.00575054059834137	0.00206734310766818	0.000237625644559561	0.00106931540051802	0.00178219233419671	0.00577430316279733	0.00268516978352304	0.000332675902383385	0.00201981797875627	0.00458617493999952	0.0042772616020721	0.000451488724663166	0.0184635125822779	0.000641589240310814	0.0363567236176128	0.00320794620155407	0.0136159494332628	0.0134258489176152	0.02162393365492	0.0196516408050757	0.0122852458237293	0.00684361856331535	0.0058455908561652	0.000760402062590595	0.0249744552432098	0.0325071881757479	0.0158971556210346	0.00249506926787539	0.000831689755958463	0.00130694104507758	0.00054653898248699	0.04113299907326	0.0499251479219637	0.060594539362688	0.0419409262647625	0.0528479433500463	0.00206734310766818	0.00693866882113918
k__Bacteria | p__Firmicutes | c__Bacilli | o__Lactobacillales | f__Enterococcaceae | g__Enterococcus | s__	0.00114060309388589	0.0015683292540931	0.000784164627046551	0.000855452320414419	0.00011881282227978	0.000641589240310814	0.000285150773471473	0.000499013853575078	0.00104555283606207	0.000760402062590595	0.000760402062590595	0.00144951643181332	0.00168714207637288	0.000522776418031034	0	0.00211486823658009	0.000499013853575078	0.000332675902383385	0	0	0.00646341753202006	0	0.00140199130290141	0.00054653898248699	0.000594064111398902	0.000261388209015517	0.000522776418031034	0.00042772616020721	0.000332675902383385	0.00152080412518119	0.00251883183233135	0.000451488724663166	0.00403963595751254	0.000451488724663166	0.000237625644559561	0.000831689755958463	0.000332675902383385	0.000594064111398902	0.0196041156761638	0.000522776418031034	0.00123565335170972	0.000784164627046551	0.000237625644559561	0.0000237625644559561	0.00463370006891144	0.00441983698880783	0.00192476772093244	0.0013544661739895	0.00168714207637288
k__Bacteria | p__Proteobacteria | c__Gammaproteobacteria | o__Betaproteobacteriales | f__Burkholderiaceae | g__Sutterella | s__	0.015683292540931	0.011881282227978	0.0101228524582373	0.0617589050210299	0.00727134472352256	0.00468122519782335	0.0458855119644512	0.00817432217284889	0.0159209181854906	0.00218615592994796	0.0336715538340898	0.00731886985243447	0.00285150773471473	0.00192476772093244	0.00163961694746097	0.0111921678587553	0.0148991279138845	0.00748520780362617	0.0158258679276668	0.020554618254402	0.0261150583370957	0.0154456668963715	0.0136159494332628	0.00432478673098401	0.00142575386735737	0.00240001901005156	0.0177268730841432	0.00173466720528479	0.00185348002756457	0.00620202932300454	0.00753273293253808	0.00375448518404106	0.00392082313523275	0.00948126321792648	0.023810089584868	0.00204358054321222	0.00140199130290141	0.00104555283606207	0.00228120618777178	0.00413468621533636	0.00365943492621724	0.00111684052942994	0.00237625644559561	0.00171090464082884	0.00344557184611363	0.00406339852196849	0.00263764465461113	0.0117387068412423	0.00570301546942946
k__Bacteria | p__Firmicutes | c__Clostridia | o__Clostridiales | f__Lachnospiraceae | g__ | s__	0.00905353705771927	0.00556044008269372	0.00575054059834137	0.00247130670341943	0.00653470522538792	0.00496637597129482	0.00582182829170924	0.00760402062590595	0.00964760116911817	0.0244754413896348	0.00634460470974028	0.00506142622911865	0.0111208801653874	0.00781788370600955	0.00370696005512915	0.00503766366466269	0.00648718009647601	0.00475251289119122	0.00465746263336739	0.00743768267471426	0.011382268374403	0.0104792909250766	0.0145664520115011	0.00929116270227883	0.0148753653494285	0.00171090464082884	0.00125941591616567	0.000499013853575078	0.0031366585081862	0.00872086115533588	0.00910106218663118	0.0293942922320177	0.0495687094551244	0.00646341753202006	0.00541786469595799	0.00570301546942946	0.00256635696124326	0.00983770168476582	0.00662975548321175	0.0155882422831072	0.00891096167098353	0.00567925290497351	0.00278022004134686	0.00382577287740893	0.00263764465461113	0.00363567236176128	0.00406339852196849	0.00525152674476629	0.00632084214528432
k__Bacteria | p__Firmicutes | c__Erysipelotrichia | o__Erysipelotrichales | f__Erysipelotrichaceae | g__ | s__	0.00163961694746097	0.00147327899626928	0.00128317848062163	0.0154931920252834	0.00102179027160611	0.00128317848062163	0.000594064111398902	0.000308913337927429	0.00152080412518119	0.000950502578238244	0.000831689755958463	0.000807927191502507	0.00299408312145047	0.00446736211771974	0.000902977449326331	0.0379250528717059	0.00199605541430031	0.00354062210393746	0.00178219233419671	0.00242378157450752	0.0147803150916047	0.00111684052942994	0.00140199130290141	0.00137822873844545	0.00133070360953354	0.000522776418031034	0.107311741083098	0.000475251289119122	0.000736639498134639	0.00439607442435188	0.00736639498134639	0.00204358054321222	0.00434854929543996	0.00211486823658009	0.00123565335170972	0.000879214884870375	0.000641589240310814	0.000499013853575078	0.000451488724663166	0.00325547133046598	0.00539410213150203	0.00342180928165768	0.000570301546942946	0.000784164627046551	0.00066535180476677	0.011881282227978	0.000499013853575078	0.00579806572725329	0.00235249388113965
k__Bacteria | p__Firmicutes | c__Bacilli | o__Lactobacillales | f__Lactobacillaceae | g__Lactobacillus | s__Lactobacillus murinus	0.00639212983865219	0.137371385119882	0.047073640187249	0.0115486063255947	0.0013544661739895	0.0994463322481762	0.00125941591616567	0.00166337951191693	0.0116436565834185	0.0152555663807238	0.0213150203169926	0.049259796117197	0.00125941591616567	0.00109307796497398	0.000926740013782287	0.00346933441056959	0.0120951453080816	0.000807927191502507	0.000712876933678683	0.000689114369222727	0.0157783427987548	0.000451488724663166	0.00537033956704608	0.00121189078725376	0.00220991849440392	0.00054653898248699	0.000522776418031034	0.000594064111398902	0.000617826675854858	0.000831689755958463	0.0011881282227978	0.00066535180476677	0.00225744362331583	0.0031366585081862	0.00104555283606207	0.00154456668963715	0.00211486823658009	0.00054653898248699	0.00603569137181285	0.000736639498134639	0.00182971746310862	0.00729510728797852	0.000570301546942946	0.000190100515647649	0.00116436565834185	0.00163961694746097	0.000451488724663166	0.00111684052942994	0.00137822873844545
k__Bacteria | p__Firmicutes | c__Bacilli | o__Lactobacillales | f__Streptococcaceae | g__Streptococcus | s__	0.0015683292540931	0.0306061830192714	0.0701708528384383	0.00054653898248699	0.000879214884870375	0.00285150773471473	0.000308913337927429	0.00337428415274576	0.0196041156761638	0.00137822873844545	0.00251883183233135	0.0155169545897393	0.0166575576836252	0.00133070360953354	0.000285150773471473	0.00201981797875627	0.00042772616020721	0.000261388209015517	0.000403963595751253	0.000689114369222727	0.00677233086994748	0.000261388209015517	0.000807927191502507	0.00434854929543996	0.00862581089751206	0.00161585438300501	0.000641589240310814	0.000760402062590595	0.000831689755958463	0.0019485302853884	0.00159209181854906	0.00054653898248699	0.00133070360953354	0.000166337951191693	0.00629707958082836	0.00475251289119122	0.0066535180476677	0.00173466720528479	0.0247843547275622	0.000784164627046551	0.00173466720528479	0.00152080412518119	0.000689114369222727	0.00102179027160611	0.00613074162963667	0.00513271392248651	0.00344557184611363	0.00299408312145047	0.00114060309388589
k__Bacteria | p__Fusobacteria | c__Fusobacteriia | o__Fusobacteriales | f__Fusobacteriaceae | g__Cetobacterium | s__	0.00054653898248699	0.000332675902383385	0.000736639498134639	0.00168714207637288	0.000308913337927429	0.000356438466839341	0.002162393365492	0.00494261340683887	0.0015683292540931	0.0009742651426942	0.000712876933678683	0.000522776418031034	0.00109307796497398	0.000760402062590595	0.00102179027160611	0.00125941591616567	0.000926740013782287	0.0009742651426942	0.00154456668963715	0.0009742651426942	0.00116436565834185	0.00066535180476677	0.00102179027160611	0.00054653898248699	0.000760402062590595	0.0000712876933678683	0.00102179027160611	0.000285150773471473	0.000237625644559561	0.00399211082860062	0.00739015754580234	0.00111684052942994	0.00109307796497398	0.00140199130290141	0.00137822873844545	0.00111684052942994	0.000380201031295297	0.000285150773471473	0.00102179027160611	0.000879214884870375	0.000760402062590595	0.000570301546942946	0.000356438466839341	0.000594064111398902	0.000499013853575078	0.000617826675854858	0.000190100515647649	0.0774659601264168	0.0193664900316042
k__Bacteria | p__Firmicutes | c__Clostridia | o__Clostridiales | f__Clostridiaceae 1 | g__Clostridium sensu stricto 1 | s__	0.00142575386735737	0.000356438466839341	0	0.000689114369222727	0.000403963595751253	0.000784164627046551	0.00042772616020721	0.000285150773471473	0.000213863080103605	0.00159209181854906	0.000380201031295297	0.000332675902383385	0.0329111517714992	0.000475251289119122	0.000807927191502507	0.0025425943967873	0.000807927191502507	0.000522776418031034	0.000380201031295297	0.000285150773471473	0.0064396549675641	0.00104555283606207	0.00042772616020721	0.000403963595751253	0.00042772616020721	0.000261388209015517	0.000784164627046551	0.000237625644559561	0.000784164627046551	0.00242378157450752	0.00261388209015517	0.00182971746310862	0.0252358434522254	0.00548915238932586	0.00116436565834185	0.000332675902383385	0.000190100515647649	0.000570301546942946	0.11781479457263	0.00121189078725376	0.00456241237554357	0.00777035857709764	0.00489508827792695	0.00137822873844545	0.000736639498134639	0.00377824774849702	0.00185348002756457	0.00617826675854858	0.0023287313166837
k__Bacteria | p__Proteobacteria | c__Gammaproteobacteria | o__Pseudomonadales | f__Moraxellaceae | g__Acinetobacter | s__Acinetobacter indicus	0.000356438466839341	0.000308913337927429	0.000285150773471473	0	0.000261388209015517	0	0.000451488724663166	0.00042772616020721	0.000522776418031034	0	0.000641589240310814	0.000380201031295297	0	0	0	0	0.000641589240310814	0	0.000237625644559561	0.000522776418031034	0	0	0.000380201031295297	0.00066535180476677	0.000499013853575078	0.000594064111398902	0	0.000760402062590595	0.000617826675854858	0	0.00144951643181332	0.00213863080103605	0.000594064111398902	0.000499013853575078	0	0	0	0.000760402062590595	0.000356438466839341	0	0.000451488724663166	0.000617826675854858	0.000855452320414419	0	0	0.000499013853575078	0	0.000380201031295297	0.0687926240999929
k__Bacteria | p__Bacteroidetes | c__Bacteroidia | o__Bacteroidales | f__Bacteroidaceae | g__Bacteroides | s__Bacteroides coprocola	0.00325547133046598	0.0207922438989616	0.00712876933678683	0.00237625644559561	0.0288477532495307	0.00895848679989544	0.00209110567212414	0.00981393912030986	0.0505192120333626	0.000522776418031034	0.00841194781740845	0.00867333602642397	0.00142575386735737	0.0009742651426942	0.00159209181854906	0.014067438157926	0.0210061069790652	0.0165625074258014	0.00608321650072476	0.00921987500891096	0.0119525699213459	0.0089822493643514	0.011881282227978	0.00190100515647649	0.00054653898248699	0.000380201031295297	0.0124040586460091	0.0000712876933678683	0	0.00171090464082884	0.00308913337927429	0.000261388209015517	0.000403963595751253	0.007033719078963	0.00767530831927382	0.00011881282227978	0.000261388209015517	0.00054653898248699	0.00042772616020721	0.00316042107264216	0.00256635696124326	0.000712876933678683	0.000594064111398902	0.000451488724663166	0.000285150773471473	0.00499013853575078	0.00111684052942994	0.00598816624290093	0.00192476772093244
k__Bacteria | p__Firmicutes | c__Clostridia | o__Clostridiales | f__Lachnospiraceae | g__[Ruminococcus] torques group | s__	0.0204358054321222	0.00401587339305658	0.00289903286362664	0.00425349903761614	0.00477627545564717	0.00534657700259012	0.00278022004134686	0.00765154575481786	0.0168714207637288	0.00163961694746097	0.00354062210393746	0.00147327899626928	0.00553667751823777	0.00917234987999905	0.00240001901005156	0.0149228904783404	0.00886343654207162	0.00938621296010266	0.00527528930922225	0.0033029964593779	0.00551291495378181	0.00964760116911817	0.0122139581303614	0.00434854929543996	0.00586935342062115	0.0019485302853884	0.00477627545564717	0.000641589240310814	0.00149704156072523	0.00387329800632084	0.00273269491243495	0.00470498776227931	0.00515647648694247	0.00750897036808212	0.00240001901005156	0.0013544661739895	0.00209110567212414	0.00104555283606207	0.00297032055699451	0.00952878834683839	0.0100753273293254	0.0117387068412423	0.000807927191502507	0.000285150773471473	0.00128317848062163	0.00209110567212414	0.00133070360953354	0.00518023905139843	0.00282774517025877
k__Bacteria | p__Firmicutes | c__Erysipelotrichia | o__Erysipelotrichales | f__Erysipelotrichaceae | g__Catenibacterium | s__	0.0015683292540931	0.00225744362331583	0.00453864981108761	0.00054653898248699	0.00121189078725376	0.000902977449326331	0.000261388209015517	0.00304160825036238	0.00282774517025877	0.00983770168476582	0.00185348002756457	0.00356438466839341	0.00373072261958511	0.0355487964261103	0.000902977449326331	0.00121189078725376	0.00204358054321222	0.00648718009647601	0.00475251289119122	0.00658223035429984	0.000522776418031034	0.00240001901005156	0.00518023905139843	0.0188437136135732	0.0379963405650738	0.0015683292540931	0.000570301546942946	0.00066535180476677	0.000356438466839341	0.0023287313166837	0.00475251289119122	0.0142813012380296	0.0103367155383409	0.00998027707150156	0.0134258489176152	0.0115486063255947	0.0213625454459045	0.00247130670341943	0.00066535180476677	0.0104792909250766	0.00166337951191693	0.0155882422831072	0.000617826675854858	0.00434854929543996	0.00116436565834185	0.002162393365492	0.00325547133046598	0.00358814723284937	0.0033029964593779
k__Bacteria | p__Firmicutes | c__Bacilli | o__Bacillales | f__Planococcaceae | g__Kurthia | s__	0.000736639498134639	0.000142575386735737	0.000261388209015517	0.000403963595751253	0.00042772616020721	0.00054653898248699	0.000380201031295297	0.000807927191502507	0.000879214884870375	0.000760402062590595	0.000784164627046551	0.000807927191502507	0.000499013853575078	0.000213863080103605	0.00104555283606207	0.000689114369222727	0.000902977449326331	0.0009742651426942	0.00116436565834185	0.000950502578238244	0.0009742651426942	0.000807927191502507	0.000831689755958463	0.000998027707150156	0.000356438466839341	0.00106931540051802	0.000332675902383385	0.00278022004134686	0.00104555283606207	0.00102179027160611	0.00106931540051802	0.00192476772093244	0.00168714207637288	0.00111684052942994	0.00066535180476677	0.000736639498134639	0.000807927191502507	0.000760402062590595	0.00128317848062163	0.00114060309388589	0.000499013853575078	0.00066535180476677	0.00042772616020721	0.00011881282227978	0.000285150773471473	0.000285150773471473	0.00011881282227978	0.00116436565834185	0.0290616163296343
k__Bacteria | p__Proteobacteria | c__Gammaproteobacteria | o__Pseudomonadales | f__Moraxellaceae | g__Acinetobacter | s__Acinetobacter lwoffii	0	0	0	0.000451488724663166	0	0.00042772616020721	0.00128317848062163	0.00111684052942994	0.00102179027160611	0.00190100515647649	0	0.00042772616020721	0.00106931540051802	0.000499013853575078	0.000332675902383385	0	0	0.000261388209015517	0	0	0.000926740013782287	0.000594064111398902	0.000617826675854858	0.00066535180476677	0	0.000902977449326331	0.000689114369222727	0.00104555283606207	0	0.000499013853575078	0	0.00594064111398902	0.000594064111398902	0	0.000570301546942946	0.000855452320414419	0.000926740013782287	0.00066535180476677	0.00142575386735737	0.000807927191502507	0	0	0	0.00042772616020721	0.000712876933678683	0	0.00111684052942994	0.00104555283606207	0.0512558515314973
k__Bacteria | p__Bacteroidetes | c__Bacteroidia | o__Bacteroidales | f__Bacteroidaceae | g__Bacteroides | s__Bacteroides plebeius	0.00499013853575078	0.00622579188746049	0.0113347432454911	0.00294655799253855	0.0112159304232113	0.00361190979730533	0.00147327899626928	0.0301071691656964	0.0366418743910843	0.000403963595751253	0.0141149632868379	0.00420597390870423	0.0015683292540931	0.000831689755958463	0.00244754413896348	0.00532281443813416	0.00332675902383385	0.00803174678611316	0.00979017655585391	0.0193189649026923	0.00872086115533588	0.00537033956704608	0.00929116270227883	0.00163961694746097	0.000522776418031034	0.000166337951191693	0.0349309697502554	0.000142575386735737	0.000380201031295297	0.00149704156072523	0.0033029964593779	0.000237625644559561	0.00173466720528479	0.00346933441056959	0.0310101466150227	0.000522776418031034	0.000213863080103605	0.000237625644559561	0.000308913337927429	0.0041109236508804	0.00152080412518119	0.000522776418031034	0.000499013853575078	0.000237625644559561	0	0.00220991849440392	0.000332675902383385	0.00608321650072476	0.00197229284984436
k__Bacteria | p__Proteobacteria | c__Gammaproteobacteria | o__Aeromonadales | f__Succinivibrionaceae | g__Anaerobiospirillum | s__Anaerobiospirillum succiniciproducens	0.0737827626357437	0.000736639498134639	0.00755649549699404	0.0183209371955421	0.00180595489865266	0.00843571038186441	0.0408478482997885	0.00815055960839294	0.0195803531117078	0.0009742651426942	0.00320794620155407	0.00223368105885987	0.00128317848062163	0.00230496875222774	0.0217427464771998	0.00211486823658009	0.000998027707150156	0.00199605541430031	0.0116436565834185	0.00477627545564717	0.00337428415274576	0.00613074162963667	0.00168714207637288	0.00541786469595799	0.0013544661739895	0.00116436565834185	0.00144951643181332	0.000760402062590595	0.000926740013782287	0.00190100515647649	0.00439607442435188	0.00111684052942994	0.00106931540051802	0.00175842976974075	0.00506142622911865	0.00140199130290141	0.000380201031295297	0.00104555283606207	0.000784164627046551	0.00332675902383385	0.00106931540051802	0.000807927191502507	0.000570301546942946	0.000308913337927429	0.000736639498134639	0.00190100515647649	0.000807927191502507	0.00273269491243495	0.00133070360953354
k__Bacteria | p__Firmicutes | c__Bacilli | o__Lactobacillales | f__Lactobacillaceae | g__Lactobacillus | s__Lactobacillus reuteri	0.0115486063255947	0.0199130290140912	0.0343131430744006	0.00729510728797852	0.00111684052942994	0.0891809044032032	0.000356438466839341	0.0066535180476677	0.000641589240310814	0.000855452320414419	0.00280398260580282	0.038400304160825	0.00066535180476677	0.00161585438300501	0.00042772616020721	0.00979017655585391	0.00998027707150156	0.00066535180476677	0.000807927191502507	0.000831689755958463	0.00225744362331583	0.000807927191502507	0.00116436565834185	0.000807927191502507	0.00133070360953354	0.000475251289119122	0.000736639498134639	0.000285150773471473	0.000403963595751253	0	0.000760402062590595	0.000356438466839341	0.000807927191502507	0.000594064111398902	0.000499013853575078	0.000380201031295297	0.000617826675854858	0	0.000998027707150156	0.000570301546942946	0.00042772616020721	0.00163961694746097	0.00054653898248699	0.000308913337927429	0.00066535180476677	0.000522776418031034	0.000451488724663166	0.00168714207637288	0.00394458569968871
k__Bacteria | p__Bacteroidetes | c__Bacteroidia | o__Bacteroidales | f__Muribaculaceae | g__ | s__	0.00441983698880783	0.00781788370600955	0.00539410213150203	0.01192880735689	0.00147327899626928	0.013520899175439	0.00418221134424827	0.0074139201102583	0.0038970605707768	0.000213863080103605	0.00857828576860015	0.00128317848062163	0	0.000594064111398902	0.000641589240310814	0.0187724259202053	0.00969512629803008	0.0019485302853884	0.000784164627046551	0.00142575386735737	0.00484756314901504	0.00166337951191693	0.00924363757336692	0.000451488724663166	0.000784164627046551	0.000712876933678683	0.021671458783832	0.000879214884870375	0.000237625644559561	0.000522776418031034	0.000594064111398902	0.000784164627046551	0.0000950502578238243	0.000570301546942946	0.000902977449326331	0.000332675902383385	0.000213863080103605	0.000332675902383385	0.000356438466839341	0.000570301546942946	0.00144951643181332	0.00137822873844545	0.000166337951191693	0.000332675902383385	0.00109307796497398	0.00152080412518119	0.000641589240310814	0.000237625644559561	0.00346933441056959
k__Bacteria | p__Firmicutes | c__Clostridia | o__Clostridiales | f__Lachnospiraceae | g__Lachnoclostridium | s__	0.0112872181165791	0.00689114369222726	0.00582182829170924	0.00190100515647649	0.00819808473730485	0.00496637597129482	0.00242378157450752	0.00743768267471426	0.0131882232730556	0.00301784568590642	0.00767530831927382	0.00116436565834185	0.00140199130290141	0.00515647648694247	0.000902977449326331	0.00401587339305658	0.0042772616020721	0.00872086115533588	0.0041109236508804	0.00311289594373025	0.0038970605707768	0.00301784568590642	0.00895848679989544	0.00356438466839341	0.00506142622911865	0.0009742651426942	0.00106931540051802	0	0.00114060309388589	0.0023287313166837	0.00304160825036238	0.00902977449326331	0.00392082313523275	0.00349309697502554	0.00441983698880783	0.00128317848062163	0.00114060309388589	0.000736639498134639	0.0009742651426942	0.00983770168476582	0.00579806572725329	0.00624955445191645	0.0000712876933678683	0.00116436565834185	0.000332675902383385	0.000784164627046551	0.00111684052942994	0.00301784568590642	0.00182971746310862
k__Bacteria | p__Proteobacteria | c__Gammaproteobacteria | o__Betaproteobacteriales | f__Burkholderiaceae | g__Parasutterella | s__	0.00104555283606207	0.00066535180476677	0.000166337951191693	0.00513271392248651	0.000356438466839341	0.00365943492621724	0.000902977449326331	0.000641589240310814	0.00102179027160611	0.000641589240310814	0.000926740013782287	0.000499013853575078	0.000356438466839341	0.000190100515647649	0.000308913337927429	0.0310576717439346	0.00104555283606207	0.00130694104507758	0.00339804671720172	0.00325547133046598	0.000760402062590595	0.000712876933678683	0.000356438466839341	0.00066535180476677	0.00011881282227978	0.000712876933678683	0.0634222845329468	0.000451488724663166	0.000736639498134639	0.000380201031295297	0.000712876933678683	0.000760402062590595	0.000499013853575078	0.00128317848062163	0.00282774517025877	0.000166337951191693	0.000308913337927429	0.000760402062590595	0.000261388209015517	0.000332675902383385	0.00171090464082884	0.000902977449326331	0.000807927191502507	0.000617826675854858	0.00066535180476677	0.000760402062590595	0.00054653898248699	0.0118575196635221	0.00363567236176128
k__Bacteria | p__Firmicutes | c__Erysipelotrichia | o__Erysipelotrichales | f__Erysipelotrichaceae | g__Erysipelotrichaceae UCG-003 | s__	0.00332675902383385	0.000689114369222727	0.00106931540051802	0.00042772616020721	0.00323170876601003	0.000950502578238244	0.000285150773471473	0.00206734310766818	0.00375448518404106	0.0120713827436257	0.000403963595751253	0.00213863080103605	0.000641589240310814	0.0086020483330561	0.000190100515647649	0.000594064111398902	0.00244754413896348	0.00674856830549153	0.00708124420787491	0.000594064111398902	0.000190100515647649	0.000380201031295297	0.00102179027160611	0.00201981797875627	0.0029227954280826	0.00159209181854906	0.000213863080103605	0.000285150773471473	0.000998027707150156	0.00206734310766818	0.00268516978352304	0.00192476772093244	0.00598816624290093	0.0025425943967873	0.00220991849440392	0.00114060309388589	0.00149704156072523	0.000855452320414419	0.00102179027160611	0.0122852458237293	0.00689114369222726	0.0147565525271487	0.00128317848062163	0.00130694104507758	0.00066535180476677	0.00152080412518119	0.00263764465461113	0.00354062210393746	0.0019485302853884
k__Bacteria | p__Proteobacteria | c__Gammaproteobacteria | o__Pseudomonadales | f__Moraxellaceae | g__Acinetobacter | s__Acinetobacter schindleri	0.000261388209015517	0	0	0.000190100515647649	0	0.0000475251289119122	0.000617826675854858	0.000641589240310814	0.000617826675854858	0.000499013853575078	0.00054653898248699	0.000403963595751253	0.000617826675854858	0.000213863080103605	0.000308913337927429	0	0.000213863080103605	0	0	0	0.000285150773471473	0	0.000261388209015517	0.000451488724663166	0	0.000689114369222727	0	0	0.000380201031295297	0.000380201031295297	0.000712876933678683	0.00223368105885987	0.000451488724663166	0	0.000285150773471473	0.000380201031295297	0	0.000570301546942946	0.000380201031295297	0	0.000213863080103605	0	0	0	0.000712876933678683	0	0	0.000380201031295297	0.048689494570254
k__Bacteria | p__Firmicutes | c__Erysipelotrichia | o__Erysipelotrichales | f__Erysipelotrichaceae | g__Allobaculum | s__	0.000807927191502507	0.000142575386735737	0.000142575386735737	0.00261388209015517	0.000237625644559561	0.000308913337927429	0.000285150773471473	0.000237625644559561	0.000213863080103605	0.000213863080103605	0.000166337951191693	0.000142575386735737	0.000308913337927429	0.0000475251289119122	0.000213863080103605	0.0108594919563719	0.0000475251289119122	0.000522776418031034	0.000380201031295297	0.00011881282227978	0.000689114369222727	0.000451488724663166	0.000237625644559561	0.00011881282227978	0.000190100515647649	0.000213863080103605	0.0495449468906684	0.000166337951191693	0.000190100515647649	0.000142575386735737	0.000308913337927429	0.000213863080103605	0.000285150773471473	0.0000950502578238243	0.000308913337927429	0.0000475251289119122	0.000166337951191693	0.0000950502578238243	0	0.000261388209015517	0.000356438466839341	0.00123565335170972	0.000166337951191693	0.0000237625644559561	0.00042772616020721	0.000237625644559561	0.000166337951191693	0.000166337951191693	0.0000712876933678683
k__Bacteria | p__Firmicutes | c__Clostridia | o__Clostridiales | f__Peptococcaceae | g__Peptococcus | s__	0.00273269491243495	0.00166337951191693	0.00199605541430031	0.00125941591616567	0.00318418363709812	0.00199605541430031	0.00603569137181285	0.00249506926787539	0.000831689755958463	0.000190100515647649	0.00304160825036238	0.0029227954280826	0.000522776418031034	0.00159209181854906	0.000356438466839341	0.00499013853575078	0.00249506926787539	0.00111684052942994	0.000522776418031034	0.000689114369222727	0.00182971746310862	0.00247130670341943	0.00477627545564717	0.00130694104507758	0.0009742651426942	0.000736639498134639	0.00182971746310862	0.00011881282227978	0.0000712876933678683	0.00185348002756457	0.00223368105885987	0.00225744362331583	0.000166337951191693	0.00363567236176128	0.00102179027160611	0.00171090464082884	0.00235249388113965	0.00011881282227978	0.0000712876933678683	0.00201981797875627	0.00617826675854858	0.00722381959461065	0.000522776418031034	0	0.00140199130290141	0.00439607442435188	0.000831689755958463	0.00501390110020673	0.00178219233419671
k__Bacteria | p__Bacteroidetes | c__Bacteroidia | o__Flavobacteriales | f__Weeksellaceae | g__Empedobacter | s__	0.000142575386735737	0.00011881282227978	0.000285150773471473	0.000166337951191693	0.00011881282227978	0.00011881282227978	0.000451488724663166	0.000142575386735737	0.000356438466839341	0.000380201031295297	0.000261388209015517	0.000190100515647649	0.000166337951191693	0.000142575386735737	0.00011881282227978	0.0000950502578238243	0.00011881282227978	0.000380201031295297	0.000190100515647649	0.0000712876933678683	0.000166337951191693	0.00011881282227978	0.000237625644559561	0.000213863080103605	0.0000712876933678683	0.000451488724663166	0.000784164627046551	0.000261388209015517	0	0	0.0000475251289119122	0.000879214884870375	0.0000475251289119122	0.0000475251289119122	0.0000712876933678683	0.0000950502578238243	0.0000712876933678683	0.0000475251289119122	0.000237625644559561	0.00011881282227978	0.00011881282227978	0.0000475251289119122	0.0000475251289119122	0.000166337951191693	0.0000237625644559561	0.000166337951191693	0.0000950502578238243	0.000308913337927429	0.00784164627046551
k__Bacteria | p__Proteobacteria | c__Alphaproteobacteria | o__Caulobacterales | f__Caulobacteraceae | g__Brevundimonas | s__	0	0.00066535180476677	0.0000712876933678683	0.000166337951191693	0.00011881282227978	0.000166337951191693	0.0000237625644559561	0.0000712876933678683	0.00011881282227978	0.00109307796497398	0.000213863080103605	0	0.00384953544186489	0	0.000712876933678683	0.000308913337927429	0.000807927191502507	0.000403963595751253	0	0	0.000237625644559561	0.000190100515647649	0.000166337951191693	0.00572677803388542	0.000237625644559561	0.0153981417674595	0.00106931540051802	0.00425349903761614	0.00149704156072523	0.000736639498134639	0.00358814723284937	0.000926740013782287	0.000285150773471473	0.000332675902383385	0.0000475251289119122	0.0311764845662144	0.0246655419052824	0.0387329800632084	0.0029227954280826	0.000166337951191693	0.00437231185989592	0.000760402062590595	0.00213863080103605	0.000807927191502507	0.00152080412518119	0.00121189078725376	0.00116436565834185	0.000166337951191693	0.000356438466839341
k__Bacteria | p__Actinobacteria | c__Actinobacteria | o__Bifidobacteriales | f__Bifidobacteriaceae | g__Bifidobacterium | s__	0.00125941591616567	0.00042772616020721	0.000261388209015517	0.000261388209015517	0.000237625644559561	0.0100990898937813	0.000380201031295297	0.000475251289119122	0.000332675902383385	0.000166337951191693	0.00102179027160611	0.000237625644559561	0.000356438466839341	0.000332675902383385	0.000261388209015517	0.00173466720528479	0.000166337951191693	0.000380201031295297	0.000308913337927429	0	0.000641589240310814	0.00042772616020721	0.000166337951191693	0.000285150773471473	0	0.000166337951191693	0.000570301546942946	0.000237625644559561	0.000760402062590595	0.000522776418031034	0.00116436565834185	0.000285150773471473	0.000261388209015517	0.000356438466839341	0	0.00042772616020721	0.000356438466839341	0.000237625644559561	0.00679609343440344	0.000261388209015517	0.00166337951191693	0.00791293396383338	0.000213863080103605	0.00054653898248699	0.0000950502578238243	0.000451488724663166	0.000285150773471473	0.0655609153339828	0.0159922058788584
k__Bacteria | p__Bacteroidetes | c__Bacteroidia | o__Bacteroidales | f__Prevotellaceae | g__Prevotellaceae Ga6A1 group | s__	0.000332675902383385	0.0009742651426942	0.00354062210393746	0.0151605161229	0.000998027707150156	0.00137822873844545	0.00563172777606159	0.00304160825036238	0.0237388018915001	0.000736639498134639	0.0068198559988594	0.00237625644559561	0.000451488724663166	0.000475251289119122	0.00964760116911817	0.000784164627046551	0.000570301546942946	0.000736639498134639	0.018915001306941	0.0044911246821757	0.000736639498134639	0.00192476772093244	0.000522776418031034	0.00130694104507758	0.000451488724663166	0	0.000760402062590595	0	0	0.00125941591616567	0.00237625644559561	0.000403963595751253	0.00171090464082884	0.00192476772093244	0.00477627545564717	0.000380201031295297	0.0000712876933678683	0.000332675902383385	0.0000950502578238243	0.00125941591616567	0.000902977449326331	0.000308913337927429	0.000285150773471473	0.00011881282227978	0.000261388209015517	0.000902977449326331	0.00011881282227978	0.00289903286362664	0.00144951643181332
k__Bacteria | p__Firmicutes | c__Clostridia | o__Clostridiales | f__Ruminococcaceae | g__Fournierella | s__	0.00121189078725376	0.00335052158828981	0.00042772616020721	0.000403963595751253	0.00211486823658009	0.00159209181854906	0.000213863080103605	0.00199605541430031	0.00346933441056959	0.000451488724663166	0.000926740013782287	0.000522776418031034	0.00327923389492194	0.00648718009647601	0.000261388209015517	0.00218615592994796	0.0035168595394815	0.00924363757336692	0.0149466530427964	0.00472875032673526	0.00054653898248699	0.000237625644559561	0.00220991849440392	0.00125941591616567	0.00111684052942994	0.000380201031295297	0.00147327899626928	0.000285150773471473	0	0.000712876933678683	0.00147327899626928	0.000926740013782287	0.00510895135803056	0.0029227954280826	0.0117149442767864	0.000332675902383385	0.000285150773471473	0.000356438466839341	0.000831689755958463	0.00149704156072523	0.00278022004134686	0.00066535180476677	0.0000475251289119122	0.0000237625644559561	0.00011881282227978	0.00213863080103605	0.000499013853575078	0.00204358054321222	0.000760402062590595
k__Bacteria | p__Firmicutes | c__Clostridia | o__Clostridiales | f__Lachnospiraceae | g__[Ruminococcus] gauvreauii group | s__	0.00190100515647649	0.000784164627046551	0.0009742651426942	0.000712876933678683	0.00128317848062163	0.00192476772093244	0.000594064111398902	0.00240001901005156	0.0013544661739895	0.000213863080103605	0.00133070360953354	0.00175842976974075	0.00123565335170972	0.00175842976974075	0.00054653898248699	0.00218615592994796	0.00140199130290141	0.00337428415274576	0.00406339852196849	0.000451488724663166	0.00187724259202053	0.00218615592994796	0.00399211082860062	0.00144951643181332	0.00308913337927429	0.00144951643181332	0.000712876933678683	0.000285150773471473	0.0009742651426942	0.0011881282227978	0.000998027707150156	0.00204358054321222	0.00408716108642445	0.00187724259202053	0.00361190979730533	0.00066535180476677	0.000998027707150156	0.00011881282227978	0.000641589240310814	0.00807927191502507	0.00354062210393746	0.00527528930922225	0.000641589240310814	0.000451488724663166	0.000499013853575078	0.000522776418031034	0.000570301546942946	0.00154456668963715	0.000902977449326331
k__Bacteria | p__Firmicutes | c__Clostridia | o__Clostridiales | f__Peptostreptococcaceae | g__ | s__	0.000308913337927429	0.000617826675854858	0.000308913337927429	0.000308913337927429	0.00280398260580282	0.000475251289119122	0.000237625644559561	0.000166337951191693	0.000641589240310814	0.0123090083881853	0.00066535180476677	0.00109307796497398	0.00513271392248651	0.00950502578238244	0	0.000760402062590595	0.000308913337927429	0.000617826675854858	0	0	0.000617826675854858	0	0.000237625644559561	0.00437231185989592	0.00988522681367773	0.0015683292540931	0.0000950502578238243	0.0000712876933678683	0.000950502578238244	0.00125941591616567	0.000617826675854858	0.0089822493643514	0.00520400161585438	0.00142575386735737	0.000356438466839341	0.000736639498134639	0.000902977449326331	0.00054653898248699	0.00463370006891144	0.000499013853575078	0.00133070360953354	0.00929116270227883	0.000617826675854858	0.00114060309388589	0.000190100515647649	0.00042772616020721	0.000499013853575078	0.000213863080103605	0.00190100515647649
k__Bacteria | p__Firmicutes | c__Bacilli | o__Lactobacillales | f__Lactobacillaceae | g__Lactobacillus | s__Lactobacillus gasseri	0.028158638880308	0.00432478673098401	0.0418458760069387	0.000522776418031034	0.000166337951191693	0.0224793859753345	0	0.000570301546942946	0.000403963595751253	0.000142575386735737	0.000926740013782287	0.00658223035429984	0.000237625644559561	0.000451488724663166	0.000308913337927429	0.00275645747689091	0.000617826675854858	0.000237625644559561	0.000380201031295297	0	0.000736639498134639	0.000285150773471473	0.000380201031295297	0	0.000213863080103605	0	0.000308913337927429	0.000451488724663166	0.000308913337927429	0.000190100515647649	0.000308913337927429	0.000190100515647649	0.000190100515647649	0.000166337951191693	0.000261388209015517	0.0000475251289119122	0.000142575386735737	0.000285150773471473	0.000380201031295297	0.000285150773471473	0.00042772616020721	0.000308913337927429	0.000522776418031034	0.000261388209015517	0.000142575386735737	0.000190100515647649	0.0000950502578238243	0.000522776418031034	0.00275645747689091
k__Bacteria | p__Firmicutes | c__Clostridia | o__Clostridiales | f__Lachnospiraceae | g__Lachnospiraceae NK4A136 group | s__	0.00173466720528479	0.00613074162963667	0.00116436565834185	0.000451488724663166	0.00788917139937742	0.0136397119977188	0.00066535180476677	0.00499013853575078	0.00211486823658009	0.000522776418031034	0.00111684052942994	0.000594064111398902	0.000641589240310814	0.00228120618777178	0.00042772616020721	0.00106931540051802	0.0110020673431077	0.00363567236176128	0.000760402062590595	0.00401587339305658	0.00140199130290141	0.000736639498134639	0.00225744362331583	0.00144951643181332	0.00128317848062163	0.000237625644559561	0.00128317848062163	0	0.0000712876933678683	0.000380201031295297	0.000712876933678683	0.00166337951191693	0.00263764465461113	0.00349309697502554	0.00299408312145047	0.0000950502578238243	0.000237625644559561	0.000142575386735737	0	0.00720005703015469	0.00263764465461113	0.00133070360953354	0.00054653898248699	0.00011881282227978	0.000570301546942946	0.000712876933678683	0.00054653898248699	0.00173466720528479	0.000855452320414419
k__Bacteria | p__Firmicutes | c__Clostridia | o__Clostridiales | f__Lachnospiraceae | g__Sellimonas | s__	0.0041109236508804	0.00104555283606207	0.0019485302853884	0.00116436565834185	0.00168714207637288	0.002162393365492	0.00175842976974075	0.00327923389492194	0.00750897036808212	0.000594064111398902	0.00453864981108761	0.00042772616020721	0.00192476772093244	0.00316042107264216	0.00042772616020721	0.00320794620155407	0.00304160825036238	0.00318418363709812	0.00102179027160611	0.0019485302853884	0.00365943492621724	0.00285150773471473	0.00651094266093197	0.000998027707150156	0.00159209181854906	0.000308913337927429	0.000594064111398902	0	0.000380201031295297	0.000499013853575078	0.00116436565834185	0.00152080412518119	0.00106931540051802	0.00247130670341943	0.00147327899626928	0.000451488724663166	0.000998027707150156	0.00011881282227978	0.000332675902383385	0.00213863080103605	0.0019485302853884	0.00332675902383385	0.000142575386735737	0.00011881282227978	0.000594064111398902	0.000475251289119122	0.000332675902383385	0.00152080412518119	0.000617826675854858
k__Bacteria | p__Firmicutes | c__Clostridia | o__Clostridiales | f__Family XIII | g__[Eubacterium] brachy group | s__	0.00240001901005156	0.000855452320414419	0.00439607442435188	0.00520400161585438	0.000499013853575078	0.00225744362331583	0.00178219233419671	0.0038970605707768	0.000712876933678683	0.0000237625644559561	0.00268516978352304	0.00125941591616567	0.000831689755958463	0.00066535180476677	0.000237625644559561	0.00981393912030986	0.00325547133046598	0.00137822873844545	0.000617826675854858	0.000380201031295297	0.00437231185989592	0.00130694104507758	0.00470498776227931	0.000237625644559561	0.000380201031295297	0.000166337951191693	0.00066535180476677	0.000190100515647649	0.0000950502578238243	0.000617826675854858	0.00054653898248699	0.00140199130290141	0.0000950502578238243	0.000522776418031034	0.000308913337927429	0.000261388209015517	0.000451488724663166	0	0.0000712876933678683	0.000403963595751253	0.00142575386735737	0.00247130670341943	0.000285150773471473	0.000308913337927429	0.000689114369222727	0.000784164627046551	0.000380201031295297	0.00354062210393746	0.00109307796497398
k__Bacteria | p__Bacteroidetes | c__Bacteroidia | o__Bacteroidales | f__Tannerellaceae | g__Parabacteroides | s__Parabacteroides merdae	0.00365943492621724	0.00938621296010266	0.00952878834683839	0.00042772616020721	0.00149704156072523	0.000902977449326331	0.0086020483330561	0.00869709859087993	0.00161585438300501	0	0.0186773756623815	0.0013544661739895	0.000190100515647649	0.000380201031295297	0.00011881282227978	0.00520400161585438	0.0201031295297389	0.00144951643181332	0.000712876933678683	0.000213863080103605	0.00365943492621724	0.004871325713471	0.00325547133046598	0.000285150773471473	0.0000237625644559561	0	0.00114060309388589	0.00011881282227978	0.00011881282227978	0.00011881282227978	0.000308913337927429	0.0000712876933678683	0.0000950502578238243	0	0.000641589240310814	0	0.0000950502578238243	0	0	0	0.0000237625644559561	0.0000712876933678683	0	0	0.0000475251289119122	0	0	0	0.000142575386735737
k__Bacteria | p__ | c__ | o__ | f__ | g__ | s__	0.0000237625644559561	0.000475251289119122	0.0000237625644559561	0.0000712876933678683	0.000190100515647649	0.000142575386735737	0.000213863080103605	0.000641589240310814	0.000403963595751253	0.00301784568590642	0.00149704156072523	0.0000712876933678683	0.000142575386735737	0.000499013853575078	0.000451488724663166	0.000855452320414419	0.000356438466839341	0.0009742651426942	0.0000475251289119122	0.00206734310766818	0.00109307796497398	0.00365943492621724	0.000166337951191693	0.00168714207637288	0.00042772616020721	0.000451488724663166	0	0.000736639498134639	0.00213863080103605	0.00121189078725376	0.000332675902383385	0.00872086115533588	0.000950502578238244	0.0116198940189625	0.000332675902383385	0.000475251289119122	0.000332675902383385	0.000570301546942946	0.00432478673098401	0.000403963595751253	0.00211486823658009	0.000308913337927429	0.00791293396383338	0.00228120618777178	0.0109545422141958	0.00914858731554309	0.00496637597129482	0.000641589240310814	0.00382577287740893
k__Bacteria | p__Firmicutes | c__Bacilli | o__Lactobacillales | f__Lactobacillaceae | g__Lactobacillus | s__	0.00518023905139843	0.00468122519782335	0.0101466150226932	0.00137822873844545	0.000712876933678683	0.0516835776917045	0.000285150773471473	0.00182971746310862	0.000285150773471473	0.000831689755958463	0.000736639498134639	0.00453864981108761	0.0000237625644559561	0.000855452320414419	0.0000950502578238243	0.000332675902383385	0.000617826675854858	0.0000237625644559561	0.00011881282227978	0.000594064111398902	0.00054653898248699	0.0000950502578238243	0	0.00066535180476677	0.000641589240310814	0.000403963595751253	0.000285150773471473	0	0.000403963595751253	0.000166337951191693	0	0.00104555283606207	0.000190100515647649	0.000332675902383385	0	0.000522776418031034	0.000380201031295297	0.00104555283606207	0.000594064111398902	0.000142575386735737	0.00102179027160611	0.00128317848062163	0.000689114369222727	0.000522776418031034	0.000308913337927429	0.000451488724663166	0.000237625644559561	0.000831689755958463	0.000712876933678683
k__Bacteria | p__Firmicutes | c__Erysipelotrichia | o__Erysipelotrichales | f__Erysipelotrichaceae | g__Erysipelatoclostridium | s__	0.00011881282227978	0.000499013853575078	0.000261388209015517	0.000213863080103605	0.000451488724663166	0.0000712876933678683	0	0.00011881282227978	0.000736639498134639	0.00480003802010313	0	0.000403963595751253	0.000784164627046551	0.0019485302853884	0.000285150773471473	0.000308913337927429	0.000689114369222727	0.00171090464082884	0.00106931540051802	0.000285150773471473	0.0000950502578238243	0.000641589240310814	0.00066535180476677	0.000784164627046551	0.00137822873844545	0.000332675902383385	0.0000475251289119122	0	0.000499013853575078	0.000451488724663166	0.00163961694746097	0.00166337951191693	0.00843571038186441	0.00133070360953354	0.00109307796497398	0.000499013853575078	0.000356438466839341	0.000998027707150156	0.00247130670341943	0.00363567236176128	0.00843571038186441	0.00275645747689091	0.000380201031295297	0.00042772616020721	0.000213863080103605	0.0009742651426942	0.000617826675854858	0.00106931540051802	0.000617826675854858
k__Bacteria | p__Firmicutes | c__Clostridia | o__Clostridiales | f__Clostridiaceae 1 | g__Clostridium sensu stricto 1 | s__Clostridium perfringens	0.000594064111398902	0.0000950502578238243	0.000213863080103605	0.000213863080103605	0	0	0.000213863080103605	0	0	0.00102179027160611	0.00011881282227978	0	0.00667728061212366	0.000356438466839341	0.000689114369222727	0.000475251289119122	0	0	0	0.000166337951191693	0.00261388209015517	0.000380201031295297	0.000522776418031034	0.00011881282227978	0.000142575386735737	0	0.000237625644559561	0	0.00042772616020721	0.00123565335170972	0.00144951643181332	0.000285150773471473	0.0107882042630041	0.000784164627046551	0.00197229284984436	0.000570301546942946	0	0.000499013853575078	0.0218615592994796	0.000142575386735737	0.00201981797875627	0.000356438466839341	0.000594064111398902	0	0.000142575386735737	0.0023287313166837	0	0.000190100515647649	0
k__Bacteria | p__Firmicutes | c__Clostridia | o__Clostridiales | f__Ruminococcaceae | g__Ruminococcaceae UCG-005 | s__	0.00147327899626928	0.000594064111398902	0.00116436565834185	0.00273269491243495	0.00365943492621724	0.00339804671720172	0.00190100515647649	0.00144951643181332	0.00244754413896348	0.0000475251289119122	0.000190100515647649	0.000570301546942946	0.00204358054321222	0.00228120618777178	0.000190100515647649	0.00534657700259012	0.00610697906518071	0.00548915238932586	0.0015683292540931	0.00249506926787539	0.00275645747689091	0.00116436565834185	0.00363567236176128	0.00042772616020721	0.000950502578238244	0.000166337951191693	0.00228120618777178	0.0000950502578238243	0.0000237625644559561	0.0000712876933678683	0.000166337951191693	0.000617826675854858	0.000712876933678683	0.0029227954280826	0.00396834826414467	0	0	0	0.000142575386735737	0.00327923389492194	0.000570301546942946	0.00106931540051802	0.0000475251289119122	0.000237625644559561	0.000475251289119122	0.000285150773471473	0.000451488724663166	0.000570301546942946	0.000594064111398902
k__Bacteria | p__Actinobacteria | c__Coriobacteriia | o__Coriobacteriales | f__Eggerthellaceae | g__Slackia | s__	0.0013544661739895	0.000522776418031034	0.00133070360953354	0.00111684052942994	0.00149704156072523	0.00140199130290141	0.00109307796497398	0.00278022004134686	0.00197229284984436	0.0000950502578238243	0.00109307796497398	0.00339804671720172	0.000926740013782287	0.000689114369222727	0.000475251289119122	0.00311289594373025	0.00544162726041394	0.00285150773471473	0.000332675902383385	0.000237625644559561	0.0015683292540931	0.00187724259202053	0.00499013853575078	0.00109307796497398	0.00114060309388589	0.000237625644559561	0.000784164627046551	0.000451488724663166	0.000332675902383385	0.00011881282227978	0.000166337951191693	0.00235249388113965	0.000950502578238244	0.000285150773471473	0.000237625644559561	0.000332675902383385	0.000831689755958463	0.000356438466839341	0.0000237625644559561	0.00121189078725376	0.000570301546942946	0.0011881282227978	0.000142575386735737	0.000166337951191693	0.000570301546942946	0.000356438466839341	0.000594064111398902	0.000831689755958463	0.00106931540051802
k__Bacteria | p__Proteobacteria | c__Gammaproteobacteria | o__Pseudomonadales | f__Moraxellaceae | g__Acinetobacter | s__	0	0.000190100515647649	0	0.0000475251289119122	0	0	0	0.0000950502578238243	0	0.0000950502578238243	0.0000712876933678683	0	0.000213863080103605	0	0	0.000522776418031034	0	0	0.000380201031295297	0.000308913337927429	0	0.000285150773471473	0	0	0.000736639498134639	0	0.00011881282227978	0.00106931540051802	0.000522776418031034	0.0000237625644559561	0.0000712876933678683	0.00159209181854906	0	0.0000712876933678683	0	0.000356438466839341	0.00066535180476677	0	0	0.000190100515647649	0	0.0000237625644559561	0.00114060309388589	0.0000950502578238243	0.000237625644559561	0.000475251289119122	0.000522776418031034	0	0.00917234987999905
k__Bacteria | p__Firmicutes | c__Clostridia | o__Clostridiales | f__Lachnospiraceae | g__Blautia | s__Blautia sp. YHC-4	0.00765154575481786	0.00297032055699451	0.000237625644559561	0.000285150773471473	0.00066535180476677	0.00251883183233135	0.000451488724663166	0.00304160825036238	0.00171090464082884	0.000332675902383385	0.0035168595394815	0	0.00662975548321175	0.00380201031295297	0.000142575386735737	0.00147327899626928	0.00185348002756457	0.00503766366466269	0	0.000213863080103605	0.000594064111398902	0.00114060309388589	0.000356438466839341	0.00242378157450752	0.00382577287740893	0.000807927191502507	0	0	0	0.000142575386735737	0.000451488724663166	0	0.000261388209015517	0.00054653898248699	0	0.000831689755958463	0.00182971746310862	0	0.000380201031295297	0.000142575386735737	0.000760402062590595	0.0050851887935746	0	0	0	0	0	0.00149704156072523	0.00042772616020721
k__Bacteria | p__Proteobacteria | c__Alphaproteobacteria | o__Azospirillales | f__Azospirillaceae | g__Azospirillum | s__	0.000190100515647649	0.0000950502578238243	0	0	0.0000950502578238243	0.0000475251289119122	0.0000475251289119122	0.0000712876933678683	0.000190100515647649	0.000190100515647649	0.000166337951191693	0	0.000403963595751253	0.000166337951191693	0.000166337951191693	0.000166337951191693	0.000190100515647649	0.0000950502578238243	0	0.0000237625644559561	0.000213863080103605	0.000403963595751253	0.0000475251289119122	0.00166337951191693	0.000356438466839341	0.00325547133046598	0.000522776418031034	0.00358814723284937	0.000926740013782287	0.00192476772093244	0.00106931540051802	0.000594064111398902	0.000213863080103605	0.000213863080103605	0.000308913337927429	0.0110971176009315	0.00746144523917021	0.0133070360953354	0.00142575386735737	0.000213863080103605	0.000332675902383385	0.0000950502578238243	0.00166337951191693	0.00206734310766818	0.00109307796497398	0.000902977449326331	0.00168714207637288	0	0.000332675902383385
k__Bacteria | p__Firmicutes | c__Clostridia | o__Clostridiales | f__Lachnospiraceae | g__Lachnospira | s__	0.000475251289119122	0.00798422165720124	0.0011881282227978	0.000166337951191693	0.0150179407361642	0.0066535180476677	0	0.00439607442435188	0.0136634745621747	0.0000712876933678683	0.00339804671720172	0.000332675902383385	0.000380201031295297	0.0000712876933678683	0.0000950502578238243	0.00316042107264216	0.00670104317657962	0.00392082313523275	0.000261388209015517	0	0.00111684052942994	0.000285150773471473	0.000499013853575078	0.000261388209015517	0.0000475251289119122	0	0.000166337951191693	0	0	0	0.000261388209015517	0.0000950502578238243	0.00011881282227978	0.0000712876933678683	0.00011881282227978	0	0	0.000190100515647649	0.000784164627046551	0.000142575386735737	0.00204358054321222	0	0.0000475251289119122	0	0	0	0	0.000213863080103605	0.000142575386735737
k__Bacteria | p__Firmicutes | c__Erysipelotrichia | o__Erysipelotrichales | f__Erysipelotrichaceae | g__Dubosiella | s__	0	0.000308913337927429	0	0.000617826675854858	0	0	0	0	0	0.000142575386735737	0	0.000142575386735737	0.0000475251289119122	0.000190100515647649	0	0.00468122519782335	0.00011881282227978	0.000213863080103605	0	0.000237625644559561	0.000451488724663166	0.0000712876933678683	0.000213863080103605	0	0	0	0.00786540883492146	0.000451488724663166	0.0000950502578238243	0.0000475251289119122	0.00011881282227978	0	0.0000712876933678683	0.00011881282227978	0	0	0	0	0.000213863080103605	0.0000712876933678683	0.000237625644559561	0	0	0.0000475251289119122	0	0.000237625644559561	0	0.00430102416652805	0.00206734310766818
k__Bacteria | p__Proteobacteria | c__Gammaproteobacteria | o__Betaproteobacteriales | f__Burkholderiaceae | g__Ralstonia | s__Ralstonia pickettii	0.00275645747689091	0	0.000166337951191693	0.000332675902383385	0	0.000166337951191693	0	0.000190100515647649	0	0.000594064111398902	0	0.000475251289119122	0.00109307796497398	0.000926740013782287	0.000213863080103605	0.000166337951191693	0	0	0.000166337951191693	0.000166337951191693	0.000261388209015517	0.000237625644559561	0.000237625644559561	0.00249506926787539	0.000736639498134639	0.00430102416652805	0.00042772616020721	0.0023287313166837	0.00173466720528479	0.00187724259202053	0.00102179027160611	0.000522776418031034	0.000166337951191693	0.000285150773471473	0.000760402062590595	0.00553667751823777	0.00375448518404106	0.00712876933678683	0.00116436565834185	0.000689114369222727	0.00175842976974075	0.000213863080103605	0.00159209181854906	0.00361190979730533	0.00161585438300501	0.00123565335170972	0.00240001901005156	0	0
k__Bacteria | p__Bacteroidetes | c__Bacteroidia | o__Bacteroidales | f__Tannerellaceae | g__Parabacteroides | s__	0.00128317848062163	0.00373072261958511	0.00211486823658009	0.00311289594373025	0.000855452320414419	0.00320794620155407	0.00173466720528479	0.00249506926787539	0.00259011952569921	0.00011881282227978	0.00365943492621724	0.000451488724663166	0	0	0.000237625644559561	0.011358505809947	0.00382577287740893	0.0011881282227978	0.00190100515647649	0.00102179027160611	0.00218615592994796	0.00173466720528479	0.00166337951191693	0.0000712876933678683	0	0	0.00836442268849654	0	0	0.0000237625644559561	0	0	0	0.000902977449326331	0.00261388209015517	0	0	0	0.000190100515647649	0.000308913337927429	0.000190100515647649	0	0	0.000237625644559561	0.000142575386735737	0.000332675902383385	0.000142575386735737	0.000166337951191693	0.000190100515647649
k__Bacteria | p__Actinobacteria | c__Coriobacteriia | o__Coriobacteriales | f__Coriobacteriaceae | g__Collinsella | s__Collinsella tanakaei YIT 12063	0.0011881282227978	0.000736639498134639	0.00116436565834185	0.000332675902383385	0.00130694104507758	0.00149704156072523	0.000403963595751253	0.000879214884870375	0.000594064111398902	0.000261388209015517	0.000831689755958463	0.000285150773471473	0.00109307796497398	0.0011881282227978	0.000570301546942946	0.000784164627046551	0.00297032055699451	0.00287527029917069	0.000142575386735737	0.000190100515647649	0.00266140721906708	0.00166337951191693	0.00620202932300454	0.00106931540051802	0.00123565335170972	0.000356438466839341	0.000308913337927429	0	0	0.00042772616020721	0.000475251289119122	0.00349309697502554	0.000451488724663166	0.000285150773471473	0	0.000356438466839341	0.000807927191502507	0.000403963595751253	0	0.000879214884870375	0.000166337951191693	0.000950502578238244	0.000213863080103605	0	0.000403963595751253	0.00042772616020721	0.00042772616020721	0.000570301546942946	0.000570301546942946
k__Bacteria | p__Proteobacteria | c__Gammaproteobacteria | o__Enterobacteriales | f__Enterobacteriaceae | g__Enterobacter | s__	0	0	0	0	0	0	0	0	0	0	0	0	0.000403963595751253	0	0.000261388209015517	0.0000712876933678683	0	0	0	0	0	0	0	0.000285150773471473	0	0.000475251289119122	0.000190100515647649	0	0.000166337951191693	0	0.000285150773471473	0.000403963595751253	0.000166337951191693	0	0	0.00104555283606207	0.000831689755958463	0.000926740013782287	0.000522776418031034	0.000237625644559561	0.000142575386735737	0.0000475251289119122	0.000380201031295297	0.000380201031295297	0	0.000142575386735737	0.000261388209015517	0	0.0107644416985481
k__Bacteria | p__Proteobacteria | c__Alphaproteobacteria | o__Sphingomonadales | f__Sphingomonadaceae | g__Sphingomonas | s__	0.000831689755958463	0	0.0000950502578238243	0.0000950502578238243	0	0	0	0	0	0.000380201031295297	0	0.000308913337927429	0.000261388209015517	0.000356438466839341	0.0000475251289119122	0	0	0	0	0	0.000261388209015517	0.000213863080103605	0	0.000784164627046551	0.000213863080103605	0.00182971746310862	0.000190100515647649	0.00140199130290141	0.000451488724663166	0.000594064111398902	0.000403963595751253	0.000332675902383385	0.00011881282227978	0.00011881282227978	0.000166337951191693	0.00218615592994796	0.00130694104507758	0.00278022004134686	0.000261388209015517	0.000237625644559561	0.000403963595751253	0.0000712876933678683	0.00054653898248699	0.00182971746310862	0.000594064111398902	0.000736639498134639	0.000807927191502507	0	0
k__Bacteria | p__Firmicutes | c__Clostridia | o__Clostridiales | f__Ruminococcaceae | g__Butyricicoccus | s__Butyricicoccus pullicaecorum 1.2	0.000403963595751253	0.000403963595751253	0.000237625644559561	0.0000712876933678683	0.00011881282227978	0.00042772616020721	0	0.000261388209015517	0.00102179027160611	0.000380201031295297	0.000380201031295297	0	0.00413468621533636	0.00054653898248699	0.000213863080103605	0.00180595489865266	0.000807927191502507	0.00054653898248699	0.000689114369222727	0.000522776418031034	0.000831689755958463	0.000332675902383385	0.000760402062590595	0.000522776418031034	0.00066535180476677	0.000142575386735737	0.00066535180476677	0.0000950502578238243	0	0.000617826675854858	0.000807927191502507	0.000285150773471473	0.00206734310766818	0.00116436565834185	0.000332675902383385	0.0000237625644559561	0.000166337951191693	0	0.000475251289119122	0.0009742651426942	0.00104555283606207	0.000736639498134639	0.000142575386735737	0	0	0.000142575386735737	0	0.0019485302853884	0.000617826675854858
k__Bacteria | p__Actinobacteria | c__Coriobacteriia | o__Coriobacteriales | f__Eggerthellaceae | g__Parvibacter | s__	0.00166337951191693	0.00147327899626928	0.0015683292540931	0.000784164627046551	0.00356438466839341	0.00175842976974075	0.000190100515647649	0.00349309697502554	0.00102179027160611	0	0.00137822873844545	0.000736639498134639	0.000190100515647649	0	0.000142575386735737	0.00173466720528479	0.0038970605707768	0.00261388209015517	0.0000237625644559561	0	0.000499013853575078	0.000617826675854858	0.00294655799253855	0	0	0	0.00011881282227978	0	0.000166337951191693	0.000142575386735737	0.000261388209015517	0	0	0.000356438466839341	0.000142575386735737	0	0	0.0000950502578238243	0	0.000190100515647649	0.000380201031295297	0.000475251289119122	0.000166337951191693	0	0.00011881282227978	0.000308913337927429	0.000403963595751253	0.00109307796497398	0.000261388209015517
k__Bacteria | p__Firmicutes | c__Negativicutes | o__Selenomonadales | f__Veillonellaceae | g__Anaerovibrio | s__	0.00869709859087993	0.00201981797875627	0.00672480574103557	0.000570301546942946	0.00316042107264216	0.00413468621533636	0.00130694104507758	0.00575054059834137	0.000403963595751253	0.000332675902383385	0.00187724259202053	0.00106931540051802	0.0000712876933678683	0.00178219233419671	0	0	0.00130694104507758	0.000784164627046551	0	0.000522776418031034	0.000142575386735737	0.00109307796497398	0.00144951643181332	0.00054653898248699	0.00106931540051802	0.000166337951191693	0.0000237625644559561	0	0.0000237625644559561	0	0.000308913337927429	0.0000712876933678683	0	0.000285150773471473	0.00114060309388589	0.000213863080103605	0.000190100515647649	0	0	0.000285150773471473	0.000166337951191693	0.0000237625644559561	0	0	0.000142575386735737	0.000142575386735737	0.000213863080103605	0	0.0000475251289119122
k__Bacteria | p__Firmicutes | c__Clostridia | o__Clostridiales | f__Lachnospiraceae | g__Oribacterium | s__	0.00525152674476629	0.000190100515647649	0.00106931540051802	0.00192476772093244	0.00480003802010313	0.00161585438300501	0.00140199130290141	0.00180595489865266	0.000617826675854858	0	0	0.000190100515647649	0.0013544661739895	0.000261388209015517	0.0000712876933678683	0.00332675902383385	0.00116436565834185	0.00320794620155407	0	0.00066535180476677	0.000855452320414419	0.00111684052942994	0.0025425943967873	0.000237625644559561	0.000237625644559561	0.0000950502578238243	0.000522776418031034	0	0	0.000380201031295297	0.000332675902383385	0.0000237625644559561	0.000142575386735737	0.00042772616020721	0.000356438466839341	0	0.0000475251289119122	0	0	0.000166337951191693	0.000285150773471473	0.000617826675854858	0	0.000166337951191693	0	0.000736639498134639	0.000332675902383385	0	0
k__Bacteria | p__Firmicutes | c__Clostridia | o__Clostridiales | f__Ruminococcaceae | g__Negativibacillus | s__	0.0015683292540931	0.000689114369222727	0.00206734310766818	0.0011881282227978	0.00240001901005156	0.00187724259202053	0.000522776418031034	0.00223368105885987	0.0011881282227978	0.000213863080103605	0.000689114369222727	0.0000475251289119122	0.0000712876933678683	0.000332675902383385	0.000261388209015517	0.00247130670341943	0.00223368105885987	0.00261388209015517	0.00114060309388589	0.000213863080103605	0.00106931540051802	0.00137822873844545	0.00370696005512915	0	0	0.0000950502578238243	0.000926740013782287	0	0.0000237625644559561	0	0.0000475251289119122	0	0.000142575386735737	0.00140199130290141	0.000285150773471473	0	0.0000712876933678683	0	0.000142575386735737	0.000712876933678683	0.000285150773471473	0.000380201031295297	0.0000475251289119122	0	0	0.000499013853575078	0	0.00011881282227978	0.0000475251289119122
k__Bacteria | p__Firmicutes | c__Clostridia | o__Clostridiales | f__Lachnospiraceae | g__Roseburia | s__	0.00565549034051755	0.00399211082860062	0.0058455908561652	0.0000950502578238243	0.00175842976974075	0.00220991849440392	0	0.00346933441056959	0.00843571038186441	0	0.00917234987999905	0.000570301546942946	0	0.0000712876933678683	0	0	0.000522776418031034	0	0	0	0.000831689755958463	0.000142575386735737	0	0	0	0.000213863080103605	0.0000712876933678683	0	0	0	0.000190100515647649	0	0	0	0.000166337951191693	0.0000475251289119122	0	0.000142575386735737	0	0	0.0000950502578238243	0	0	0.000142575386735737	0.0000475251289119122	0	0.0000475251289119122	0	0
k__Bacteria | p__Proteobacteria | c__Gammaproteobacteria | o__Aeromonadales | f__Succinivibrionaceae | g__Succinivibrio | s__	0.00615450419409263	0.000451488724663166	0.00788917139937742	0.00149704156072523	0.00282774517025877	0.00263764465461113	0.000760402062590595	0.00382577287740893	0.0000950502578238243	0.0000475251289119122	0.00575054059834137	0.000641589240310814	0.000142575386735737	0.00054653898248699	0.000285150773471473	0.0000712876933678683	0.00116436565834185	0.00242378157450752	0.000332675902383385	0.0000237625644559561	0.0000950502578238243	0.00142575386735737	0.000190100515647649	0.000237625644559561	0.000380201031295297	0.000166337951191693	0.0000475251289119122	0.0000237625644559561	0	0.000166337951191693	0.0000475251289119122	0.0000950502578238243	0	0.0000712876933678683	0.000451488724663166	0.000142575386735737	0.000142575386735737	0.000190100515647649	0.000213863080103605	0	0	0	0.000142575386735737	0.0000237625644559561	0.0000475251289119122	0	0	0	0.000166337951191693
k__Bacteria | p__Firmicutes | c__Clostridia | o__Clostridiales | f__Lachnospiraceae | g__Tyzzerella 4 | s__	0.0009742651426942	0.00042772616020721	0.000285150773471473	0	0.000308913337927429	0	0.000332675902383385	0.00235249388113965	0.00620202932300454	0.00197229284984436	0.00171090464082884	0.000356438466839341	0.00104555283606207	0.000926740013782287	0.000522776418031034	0.000380201031295297	0.000166337951191693	0.000522776418031034	0	0.000332675902383385	0.00225744362331583	0.000784164627046551	0	0.00128317848062163	0.00109307796497398	0.000356438466839341	0.0000475251289119122	0.00011881282227978	0	0	0.000213863080103605	0.000403963595751253	0.0107169165696362	0.000261388209015517	0.0000712876933678683	0.000285150773471473	0.000285150773471473	0.00042772616020721	0	0.000902977449326331	0.000166337951191693	0.00106931540051802	0	0	0.000285150773471473	0.00011881282227978	0	0.000142575386735737	0.000142575386735737
k__Bacteria | p__Proteobacteria | c__ | o__ | f__ | g__ | s__	0.000380201031295297	0.00144951643181332	0.000213863080103605	0.000213863080103605	0.00144951643181332	0.00142575386735737	0	0.00149704156072523	0.000237625644559561	0.000594064111398902	0.000499013853575078	0.00294655799253855	0	0.000213863080103605	0	0	0.00437231185989592	0.00173466720528479	0	0.00149704156072523	0.000712876933678683	0.000689114369222727	0.000403963595751253	0.00011881282227978	0	0.000166337951191693	0.000166337951191693	0.0000475251289119122	0.000190100515647649	0.00066535180476677	0.000285150773471473	0.00111684052942994	0.00011881282227978	0.00171090464082884	0.0000950502578238243	0.0000712876933678683	0	0.0000475251289119122	0.000902977449326331	0.000142575386735737	0.00011881282227978	0.000712876933678683	0.000998027707150156	0.000237625644559561	0.0013544661739895	0.00154456668963715	0.000594064111398902	0.00178219233419671	0.00133070360953354
k__Bacteria | p__Firmicutes | c__Clostridia | o__Clostridiales | f__Lachnospiraceae | g__Tyzzerella | s__	0.00544162726041394	0.00247130670341943	0.0015683292540931	0.00244754413896348	0.00152080412518119	0.00104555283606207	0.000213863080103605	0.00384953544186489	0.00287527029917069	0.0000475251289119122	0.00282774517025877	0.0011881282227978	0.000261388209015517	0.000190100515647649	0	0.00180595489865266	0.00280398260580282	0.00104555283606207	0.00054653898248699	0.000142575386735737	0.00190100515647649	0.000213863080103605	0.000998027707150156	0.000190100515647649	0.0000475251289119122	0	0.000166337951191693	0	0	0	0	0.0000237625644559561	0.000166337951191693	0	0.000475251289119122	0	0	0	0	0.0000475251289119122	0.0000950502578238243	0.0000237625644559561	0	0.0000237625644559561	0	0.0000712876933678683	0.0000712876933678683	0	0
k__Bacteria | p__Firmicutes | c__Erysipelotrichia | o__Erysipelotrichales | f__Erysipelotrichaceae | g__Faecalitalea | s__	0.0000475251289119122	0	0.000237625644559561	0.000570301546942946	0.00011881282227978	0	0.0000237625644559561	0.00011881282227978	0	0.00111684052942994	0	0.000617826675854858	0.000380201031295297	0.00011881282227978	0.0000712876933678683	0.000594064111398902	0.0000475251289119122	0	0	0	0.000641589240310814	0	0.00054653898248699	0.0000237625644559561	0	0	0.0015683292540931	0	0.000237625644559561	0.000522776418031034	0.000261388209015517	0.0000712876933678683	0.00739015754580234	0	0.0000712876933678683	0.000475251289119122	0	0.000902977449326331	0.000784164627046551	0.000356438466839341	0.00166337951191693	0.0000950502578238243	0	0.0000950502578238243	0.0000712876933678683	0.000261388209015517	0.0000475251289119122	0.000166337951191693	0.000285150773471473
k__Bacteria | p__Firmicutes | c__Bacilli | o__Bacillales | f__Staphylococcaceae | g__Staphylococcus | s__	0.00206734310766818	0.0000950502578238243	0.0000237625644559561	0.0000950502578238243	0	0.000166337951191693	0	0	0	0.000570301546942946	0	0.0000950502578238243	0.000356438466839341	0.000332675902383385	0.00011881282227978	0	0	0	0	0	0.0000950502578238243	0	0	0.000594064111398902	0.000213863080103605	0.0009742651426942	0.000237625644559561	0.000855452320414419	0.000712876933678683	0.000499013853575078	0.000522776418031034	0.000166337951191693	0	0	0.000332675902383385	0.00301784568590642	0.002162393365492	0.00368319749067319	0.00042772616020721	0.00066535180476677	0.000617826675854858	0.000190100515647649	0.000475251289119122	0.000879214884870375	0.00054653898248699	0.000736639498134639	0.00066535180476677	0.0000712876933678683	0.000166337951191693
k__Bacteria | p__Firmicutes | c__Clostridia | o__Clostridiales | f__Ruminococcaceae | g__Oscillospira | s__	0.00204358054321222	0.00470498776227931	0.00192476772093244	0.00109307796497398	0.00173466720528479	0.00244754413896348	0.000760402062590595	0.00344557184611363	0.00168714207637288	0	0.00441983698880783	0.0009742651426942	0	0	0	0.00130694104507758	0.00182971746310862	0.000261388209015517	0.0000712876933678683	0.000166337951191693	0.00152080412518119	0.000760402062590595	0.00185348002756457	0	0	0.00011881282227978	0.000142575386735737	0	0	0.0000950502578238243	0.0000237625644559561	0.0000475251289119122	0.0000950502578238243	0	0.000142575386735737	0	0	0	0.0000712876933678683	0	0	0	0	0	0	0.000213863080103605	0	0	0
k__Bacteria | p__Bacteroidetes | c__Bacteroidia | o__Bacteroidales | f__Rikenellaceae | g__Rikenellaceae RC9 gut group | s__	0.000736639498134639	0.00199605541430031	0.00484756314901504	0.00140199130290141	0.000190100515647649	0.00123565335170972	0.00213863080103605	0.00197229284984436	0.000998027707150156	0	0.00470498776227931	0.000451488724663166	0.0000237625644559561	0.0000475251289119122	0	0.00114060309388589	0.00111684052942994	0.00011881282227978	0.000285150773471473	0.000142575386735737	0.00142575386735737	0.000855452320414419	0.000356438466839341	0.000380201031295297	0	0.00011881282227978	0.00335052158828981	0.0000712876933678683	0	0	0.0000237625644559561	0.000142575386735737	0	0.000213863080103605	0.000356438466839341	0.00042772616020721	0.0000950502578238243	0	0.0000712876933678683	0.0000237625644559561	0.000237625644559561	0	0.0000475251289119122	0.0000475251289119122	0.0000950502578238243	0.00011881282227978	0.000213863080103605	0	0
k__Bacteria | p__Firmicutes | c__Clostridia | o__Clostridiales | f__Family XIII | g__[Eubacterium] nodatum group | s__	0.00408716108642445	0.000380201031295297	0.0009742651426942	0.00377824774849702	0.000522776418031034	0.00185348002756457	0	0.00361190979730533	0.000902977449326331	0	0.000712876933678683	0.0000950502578238243	0	0	0	0.0068198559988594	0.00128317848062163	0.00011881282227978	0.0000237625644559561	0	0.00104555283606207	0.000261388209015517	0.000736639498134639	0	0	0	0.000689114369222727	0	0	0	0	0.000308913337927429	0	0.000166337951191693	0	0	0	0.0000237625644559561	0	0	0	0.000166337951191693	0.0000712876933678683	0	0	0	0	0.00011881282227978	0
k__Bacteria | p__Proteobacteria | c__Gammaproteobacteria | o__Betaproteobacteriales | f__Burkholderiaceae | g__Acidovorax | s__	0	0	0	0	0	0	0	0	0	0.00011881282227978	0	0	0	0	0	0	0	0	0	0	0	0	0	0	0.0000712876933678683	0	0	0.000190100515647649	0	0	0.000499013853575078	0	0.00011881282227978	0.000213863080103605	0	0	0.00011881282227978	0	0	0	0.0254734690967849	0.00342180928165768	0	0	0.000190100515647649	0	0.0000475251289119122	0	0
k__Bacteria | p__Firmicutes | c__Clostridia | o__Clostridiales | f__Ruminococcaceae | g__Ruminiclostridium 9 | s__	0.0042772616020721	0.0044911246821757	0.000570301546942946	0.000308913337927429	0.00123565335170972	0.0019485302853884	0.000285150773471473	0.00201981797875627	0.00159209181854906	0	0.00240001901005156	0.000451488724663166	0.000190100515647649	0	0.0000475251289119122	0.00128317848062163	0.00201981797875627	0.000261388209015517	0.000190100515647649	0.0000475251289119122	0.00054653898248699	0.000380201031295297	0.000879214884870375	0.0000712876933678683	0	0	0.000332675902383385	0	0	0	0	0	0	0.000237625644559561	0.000142575386735737	0	0.0000712876933678683	0	0	0	0.0000475251289119122	0	0.0000475251289119122	0.000142575386735737	0.000142575386735737	0.000142575386735737	0.0000950502578238243	0.000190100515647649	0.0000237625644559561
k__Bacteria | p__Bacteroidetes | c__Bacteroidia | o__Bacteroidales | f__Bacteroidaceae | g__Bacteroides | s__Bacteroides vulgatus	0.000712876933678683	0.000237625644559561	0.000285150773471473	0.000213863080103605	0.000213863080103605	0.00102179027160611	0.000285150773471473	0.000356438466839341	0.000261388209015517	0	0.000261388209015517	0	0.000380201031295297	0	0	0.00392082313523275	0.00197229284984436	0.000308913337927429	0	0	0.0000950502578238243	0.000285150773471473	0.000213863080103605	0.000499013853575078	0	0	0.00758025806144999	0	0	0	0	0	0	0.000237625644559561	0.000190100515647649	0	0	0.0000712876933678683	0	0.000142575386735737	0.000902977449326331	0	0	0	0	0	0	0	0
k__Bacteria | p__Bacteroidetes | c__Bacteroidia | o__Bacteroidales | f__Muribaculaceae | g__Muribaculum | s__	0	0.000166337951191693	0	0	0	0	0.000213863080103605	0.000475251289119122	0.00011881282227978	0	0.00011881282227978	0	0	0.00042772616020721	0.000403963595751253	0	0	0.000166337951191693	0	0	0	0.0000475251289119122	0	0	0.000166337951191693	0	0	0.000142575386735737	0	0	0.0000237625644559561	0	0.0000950502578238243	0.0000475251289119122	0	0	0.0000950502578238243	0	0	0	0	0	0.0000712876933678683	0	0	0	0	0.00011881282227978	0.00192476772093244
k__Bacteria | p__Firmicutes | c__Clostridia | o__Clostridiales | f__Peptostreptococcaceae | g__Terrisporobacter | s__	0	0	0	0	0	0	0	0	0	0	0	0	0.00147327899626928	0.0000950502578238243	0.0000475251289119122	0	0	0	0	0	0.00147327899626928	0	0	0	0	0	0	0	0.000475251289119122	0.000499013853575078	0.000213863080103605	0	0.000736639498134639	0.00111684052942994	0	0	0	0.0000950502578238243	0.0161110187011382	0	0.000641589240310814	0	0.0000712876933678683	0.0000950502578238243	0	0.000594064111398902	0	0	0
k__Bacteria | p__Proteobacteria | c__Gammaproteobacteria | o__Enterobacteriales | f__Enterobacteriaceae | g__Citrobacter | s__Citrobacter koseri	0	0	0	0	0	0	0	0	0	0	0	0	0	0	0	0	0	0	0	0	0	0	0	0	0	0	0	0	0	0	0	0	0	0	0	0	0	0	0	0	0	0	0	0	0	0	0	0	0.00244754413896348
k__Bacteria | p__Firmicutes | c__Clostridia | o__Clostridiales | f__Ruminococcaceae | g__Ruminococcaceae UCG-014 | s__	0	0.00235249388113965	0.00011881282227978	0.0000950502578238243	0.000308913337927429	0.0013544661739895	0	0.000166337951191693	0.000190100515647649	0.0000237625644559561	0.00140199130290141	0.0000712876933678683	0	0.000308913337927429	0.000285150773471473	0.000166337951191693	0.00406339852196849	0.0068198559988594	0.00042772616020721	0.000285150773471473	0	0.000261388209015517	0.0019485302853884	0	0	0	0.000142575386735737	0.0000712876933678683	0	0.0000950502578238243	0	0	0	0.0000475251289119122	0.000594064111398902	0.000213863080103605	0.000166337951191693	0.00011881282227978	0	0	0.000142575386735737	0	0.0000712876933678683	0	0.000190100515647649	0.0000237625644559561	0.0000475251289119122	0	0.000190100515647649
k__Bacteria | p__Actinobacteria | c__Actinobacteria | o__Corynebacteriales | f__Corynebacteriaceae | g__ | s__	0.000475251289119122	0	0	0.000190100515647649	0	0	0	0	0.0000712876933678683	0.00011881282227978	0.0000475251289119122	0	0.0000237625644559561	0	0.000237625644559561	0	0.0000237625644559561	0.0000950502578238243	0	0	0	0	0	0.000356438466839341	0.000213863080103605	0.00066535180476677	0.000403963595751253	0.000308913337927429	0.000308913337927429	0.000166337951191693	0.000190100515647649	0.0000475251289119122	0	0.000166337951191693	0.000166337951191693	0.000807927191502507	0.000570301546942946	0.00147327899626928	0.000261388209015517	0.0000475251289119122	0	0	0.000237625644559561	0.000617826675854858	0.0000712876933678683	0.000237625644559561	0.000308913337927429	0	0.00042772616020721
k__Bacteria | p__Firmicutes | c__Bacilli | o__Lactobacillales | f__Lactobacillaceae | g__Lactobacillus | s__Lactobacillus salivarius	0	0	0.00197229284984436	0	0	0	0	0	0	0	0	0.00142575386735737	0	0	0	0	0	0	0	0	0.000308913337927429	0	0	0	0	0	0	0	0	0	0	0	0	0	0	0	0	0	0	0	0	0	0	0	0	0	0	0	0
k__Bacteria | p__Proteobacteria | c__Gammaproteobacteria | o__Enterobacteriales | f__Enterobacteriaceae | g__Plesiomonas | s__	0.00102179027160611	0	0	0.00375448518404106	0	0	0	0	0	0.000190100515647649	0	0	0	0	0	0.0171803341016563	0	0	0	0	0	0	0	0.000190100515647649	0.000166337951191693	0	0.00011881282227978	0.000190100515647649	0.00011881282227978	0	0.000308913337927429	0	0	0	0.00011881282227978	0	0	0	0	0	0.000190100515647649	0	0.000332675902383385	0	0	0	0	0.000356438466839341	0
k__Bacteria | p__Firmicutes | c__Clostridia | o__Clostridiales | f__Ruminococcaceae | g__ | s__	0.000522776418031034	0.000451488724663166	0.00042772616020721	0.000499013853575078	0.00042772616020721	0.000166337951191693	0.000594064111398902	0.000380201031295297	0.000166337951191693	0	0.000641589240310814	0.000213863080103605	0	0.000356438466839341	0.0000475251289119122	0.00147327899626928	0.000451488724663166	0.00109307796497398	0.000356438466839341	0.000522776418031034	0.000380201031295297	0.000831689755958463	0.000831689755958463	0.000261388209015517	0.00042772616020721	0	0.0000712876933678683	0	0.0000950502578238243	0.000403963595751253	0.000213863080103605	0.000213863080103605	0	0.000879214884870375	0.000807927191502507	0.0000712876933678683	0.000142575386735737	0.0000712876933678683	0	0.000285150773471473	0.000926740013782287	0.00042772616020721	0	0.0000475251289119122	0	0.000261388209015517	0.0000237625644559561	0.000166337951191693	0.0000475251289119122
k__Bacteria | p__Bacteroidetes | c__Bacteroidia | o__Bacteroidales | f__Bacteroidaceae | g__Bacteroides | s__Bacteroides uniformis	0.000499013853575078	0.0000950502578238243	0	0.00180595489865266	0.000166337951191693	0.000641589240310814	0.00054653898248699	0	0.0000950502578238243	0	0	0	0.0000237625644559561	0.0000475251289119122	0.00011881282227978	0.0151129909939881	0	0.000237625644559561	0	0.000166337951191693	0.000166337951191693	0.000332675902383385	0.000689114369222727	0	0	0	0.00308913337927429	0	0	0	0.000213863080103605	0	0	0	0	0	0	0	0	0	0.000332675902383385	0	0	0	0.00011881282227978	0.0000237625644559561	0	0	0
k__Bacteria | p__Firmicutes | c__Erysipelotrichia | o__Erysipelotrichales | f__Erysipelotrichaceae | g__Candidatus Stoquefichus | s__	0.000166337951191693	0	0	0	0	0	0	0.000285150773471473	0.0000950502578238243	0.000403963595751253	0	0	0	0.000166337951191693	0	0	0	0.00111684052942994	0.000451488724663166	0	0	0	0.0000237625644559561	0.0000950502578238243	0	0.000356438466839341	0.0000950502578238243	0	0	0.0000950502578238243	0.000190100515647649	0.000166337951191693	0.0000712876933678683	0	0.000166337951191693	0.0000950502578238243	0.0000475251289119122	0	0.000570301546942946	0.000594064111398902	0.000855452320414419	0.00102179027160611	0	0.0000712876933678683	0	0.00011881282227978	0.00011881282227978	0	0
k__Bacteria | p__Firmicutes | c__Clostridia | o__Clostridiales | f__Ruminococcaceae | g__ | s__Pseudoflavonifractor phocaeensis	0.00370696005512915	0.000902977449326331	0.0013544661739895	0.000332675902383385	0.000855452320414419	0.00147327899626928	0	0.000356438466839341	0	0.0000237625644559561	0.000237625644559561	0	0.0000950502578238243	0	0.0000237625644559561	0.000950502578238244	0.0100990898937813	0.000712876933678683	0.0000475251289119122	0	0.000237625644559561	0	0.000237625644559561	0	0	0.0000712876933678683	0.000831689755958463	0	0	0	0	0.0000237625644559561	0	0	0	0.000142575386735737	0.0000712876933678683	0	0	0	0.00011881282227978	0.0000475251289119122	0	0	0	0	0	0	0
k__Bacteria | p__Bacteroidetes | c__Bacteroidia | o__Bacteroidales | f__Bacteroidaceae | g__Bacteroides | s__Bacteroides caecigallinarum	0.000237625644559561	0.00114060309388589	0.00133070360953354	0	0.000879214884870375	0.000190100515647649	0	0.000760402062590595	0.00349309697502554	0.00011881282227978	0.000499013853575078	0.000522776418031034	0	0	0	0	0.000784164627046551	0.0000712876933678683	0.0015683292540931	0.000475251289119122	0.00054653898248699	0.000403963595751253	0.000190100515647649	0	0	0	0.000213863080103605	0	0	0	0.0000237625644559561	0	0	0.0000237625644559561	0.00166337951191693	0	0.0000712876933678683	0	0.0000237625644559561	0.000308913337927429	0	0	0	0	0	0.0000712876933678683	0	0.000190100515647649	0
k__Bacteria | p__Proteobacteria | c__Gammaproteobacteria | o__Pasteurellales | f__Pasteurellaceae | g__Haemophilus | s__	0.000879214884870375	0	0	0	0	0	0	0	0	0	0	0.0000475251289119122	0.000784164627046551	0.000356438466839341	0	0	0	0.000142575386735737	0	0.0000475251289119122	0.000237625644559561	0.0000712876933678683	0	0.000617826675854858	0.000285150773471473	0.00144951643181332	0.000142575386735737	0.000736639498134639	0.000594064111398902	0.00054653898248699	0.000237625644559561	0	0	0.0000475251289119122	0	0.00142575386735737	0.00175842976974075	0.00211486823658009	0.00042772616020721	0.000356438466839341	0.00042772616020721	0.000142575386735737	0.000736639498134639	0.000998027707150156	0.000332675902383385	0.000356438466839341	0.00054653898248699	0	0
k__Bacteria | p__Proteobacteria | c__Gammaproteobacteria | o__Aeromonadales | f__Succinivibrionaceae | g__Anaerobiospirillum | s__Anaerobiospirillum sp. 3J102	0.00121189078725376	0	0.00441983698880783	0.00206734310766818	0	0	0.00159209181854906	0.000902977449326331	0	0.000285150773471473	0.0000712876933678683	0	0.0000475251289119122	0	0.000617826675854858	0.00011881282227978	0.0000950502578238243	0	0.000831689755958463	0.000166337951191693	0.00042772616020721	0.000213863080103605	0	0.000261388209015517	0	0	0.000475251289119122	0	0	0	0.000332675902383385	0.000213863080103605	0	0.000190100515647649	0.000712876933678683	0	0	0	0	0.000475251289119122	0	0	0	0.000142575386735737	0	0	0	0.000499013853575078	0.000166337951191693
k__Bacteria | p__Tenericutes | c__Mollicutes | o__Mycoplasmatales | f__Mycoplasmataceae | g__Candidatus Bacilloplasma | s__	0	0	0.000451488724663166	0.000831689755958463	0	0.0000475251289119122	0	0	0	0.00114060309388589	0	0.0000237625644559561	0	0	0.000285150773471473	0.0013544661739895	0	0.000831689755958463	0.00042772616020721	0	0.0000712876933678683	0	0	0.000166337951191693	0	0.000166337951191693	0.00173466720528479	0	0.0000475251289119122	0.000190100515647649	0.000237625644559561	0	0	0.0000237625644559561	0	0.000285150773471473	0	0.000308913337927429	0.0000475251289119122	0.0000712876933678683	0	0.00589311598507711	0.0000950502578238243	0	0	0	0	0.0000237625644559561	0.0000950502578238243
k__Bacteria | p__Actinobacteria | c__Coriobacteriia | o__Coriobacteriales | f__Coriobacteriaceae | g__Collinsella | s__	0.00104555283606207	0.00109307796497398	0	0.000213863080103605	0.00154456668963715	0	0	0.00270893234797899	0	0	0.00294655799253855	0.0023287313166837	0.0000950502578238243	0.000594064111398902	0	0.00187724259202053	0	0	0.0000475251289119122	0	0.0000712876933678683	0.000142575386735737	0.00249506926787539	0	0.000237625644559561	0	0	0	0	0	0	0	0	0	0	0	0.0000712876933678683	0	0.0000950502578238243	0	0	0.000142575386735737	0	0	0	0	0	0	0
k__Bacteria | p__Firmicutes | c__Clostridia | o__Clostridiales | f__Lachnospiraceae | g__Howardella | s__	0.00144951643181332	0.000190100515647649	0.000190100515647649	0.0000237625644559561	0.000403963595751253	0.000332675902383385	0	0.000285150773471473	0.000499013853575078	0	0.000380201031295297	0.00147327899626928	0.000190100515647649	0.000332675902383385	0	0.000522776418031034	0.0000712876933678683	0.000308913337927429	0.0000950502578238243	0.000190100515647649	0	0	0.000332675902383385	0.000166337951191693	0.000285150773471473	0.00011881282227978	0.000475251289119122	0	0	0.000142575386735737	0.000261388209015517	0.0000950502578238243	0.00042772616020721	0.000332675902383385	0.000213863080103605	0.0000237625644559561	0.0000950502578238243	0.000190100515647649	0	0.000403963595751253	0.0000712876933678683	0.000380201031295297	0	0.00011881282227978	0.00011881282227978	0.000190100515647649	0.0000712876933678683	0.000784164627046551	0.000285150773471473
k__Bacteria | p__Firmicutes | c__Clostridia | o__Clostridiales | f__Peptostreptococcaceae | g__Peptostreptococcus | s__Peptostreptococcus russellii	0.00453864981108761	0	0	0.000285150773471473	0	0	0	0	0	0	0	0	0.000261388209015517	0	0	0.00218615592994796	0	0	0.00011881282227978	0	0.000190100515647649	0	0.00361190979730533	0.00011881282227978	0.0000237625644559561	0.0000950502578238243	0.000403963595751253	0	0.000166337951191693	0	0	0.000166337951191693	0	0.0000475251289119122	0.000237625644559561	0	0	0	0.0000712876933678683	0	0	0.0000712876933678683	0.0000950502578238243	0	0	0	0.0000475251289119122	0.00111684052942994	0.000142575386735737
k__Bacteria | p__Epsilonbacteraeota | c__Campylobacteria | o__Campylobacterales | f__Helicobacteraceae | g__Helicobacter | s__Helicobacter bilis	0.00237625644559561	0	0.00133070360953354	0.000308913337927429	0.000712876933678683	0.000308913337927429	0	0.00137822873844545	0.0058455908561652	0	0.000380201031295297	0.000689114369222727	0.000190100515647649	0	0	0.000308913337927429	0	0.000308913337927429	0	0.0000475251289119122	0.000522776418031034	0.00011881282227978	0	0.000570301546942946	0	0.0000237625644559561	0.00011881282227978	0	0	0	0.0000712876933678683	0.0000950502578238243	0	0	0	0	0	0	0.0000712876933678683	0.000166337951191693	0	0.0000712876933678683	0	0	0	0	0	0	0.000142575386735737
k__Bacteria | p__Bacteroidetes | c__Bacteroidia | o__Bacteroidales | f__ | g__ | s__	0.000237625644559561	0.000213863080103605	0.0000950502578238243	0.000213863080103605	0	0.00054653898248699	0.0000712876933678683	0.000356438466839341	0.00137822873844545	0.0009742651426942	0.0000712876933678683	0.000403963595751253	0	0.0000475251289119122	0.00011881282227978	0	0.000475251289119122	0.000380201031295297	0.0000712876933678683	0.00111684052942994	0	0.00237625644559561	0	0.00066535180476677	0	0.000760402062590595	0.0000950502578238243	0.000380201031295297	0	0.0013544661739895	0.000261388209015517	0.0000475251289119122	0	0.00011881282227978	0	0.000950502578238244	0.00104555283606207	0.0000950502578238243	0.000522776418031034	0.00066535180476677	0.000142575386735737	0.0000237625644559561	0.000499013853575078	0	0	0	0	0.0000712876933678683	0
k__Bacteria | p__Proteobacteria | c__Gammaproteobacteria | o__Betaproteobacteriales | f__Burkholderiaceae | g__Comamonas | s__Comamonas testosteroni	0	0	0	0	0	0	0	0	0	0.000190100515647649	0	0	0	0	0	0	0	0	0	0	0	0	0	0	0	0	0	0	0	0	0	0.00125941591616567	0	0	0	0	0	0	0	0	0	0	0.000190100515647649	0	0	0	0	0	0.000570301546942946
k__Bacteria | p__Proteobacteria | c__Alphaproteobacteria | o__Sphingomonadales | f__Sphingomonadaceae | g__Novosphingobium | s__Novosphingobium sp. APW5	0	0.0000475251289119122	0	0	0	0.00011881282227978	0	0	0	0.0000237625644559561	0.0000475251289119122	0.000190100515647649	0.000142575386735737	0	0	0	0.0000712876933678683	0	0	0	0.00011881282227978	0.000166337951191693	0	0.000142575386735737	0.0000475251289119122	0.000380201031295297	0.0000950502578238243	0.000807927191502507	0.000166337951191693	0.000166337951191693	0.0011881282227978	0.00011881282227978	0.000213863080103605	0	0	0.00106931540051802	0.000475251289119122	0.000807927191502507	0.0000237625644559561	0.0000712876933678683	0.00011881282227978	0.0000712876933678683	0.00102179027160611	0.00406339852196849	0.00042772616020721	0.000380201031295297	0.0019485302853884	0.0000475251289119122	0
k__Bacteria | p__Proteobacteria | c__Gammaproteobacteria | o__Aeromonadales | f__Succinivibrionaceae | g__Anaerobiospirillum | s__Anaerobiospirillum sp. B0101	0.00532281443813416	0.000166337951191693	0.000641589240310814	0.00237625644559561	0.0000950502578238243	0.000689114369222727	0.000213863080103605	0.00042772616020721	0.000285150773471473	0	0.000308913337927429	0.000380201031295297	0.00011881282227978	0.0000712876933678683	0.000641589240310814	0.000522776418031034	0	0.000213863080103605	0.00121189078725376	0.0000950502578238243	0.0000475251289119122	0.0000950502578238243	0	0	0	0.0000712876933678683	0.000499013853575078	0	0.0000475251289119122	0.0000712876933678683	0.0000475251289119122	0	0	0.000190100515647649	0.00104555283606207	0	0	0	0	0.0000712876933678683	0	0	0	0	0	0	0	0	0.0000237625644559561
k__Bacteria | p__Firmicutes | c__Clostridia | o__Clostridiales | f__Lachnospiraceae | g__[Eubacterium] hallii group | s__	0.000308913337927429	0.00173466720528479	0.00042772616020721	0.000166337951191693	0.000332675902383385	0.00273269491243495	0	0.000998027707150156	0.000213863080103605	0	0.00109307796497398	0	0	0.000594064111398902	0.0000950502578238243	0.0000237625644559561	0.00201981797875627	0.00137822873844545	0.00011881282227978	0	0	0	0.000166337951191693	0.000356438466839341	0.0000712876933678683	0.000380201031295297	0	0	0.0000950502578238243	0	0.0000475251289119122	0	0	0	0	0	0.00011881282227978	0	0	0.0000712876933678683	0.0000237625644559561	0.000380201031295297	0	0	0	0	0	0.0000475251289119122	0
k__Bacteria | p__Bacteroidetes | c__Bacteroidia | o__Bacteroidales | f__Marinifilaceae | g__Odoribacter | s__	0.000950502578238244	0.00042772616020721	0.00268516978352304	0.000736639498134639	0.00011881282227978	0.000190100515647649	0.0000950502578238243	0.00182971746310862	0.00054653898248699	0.0000712876933678683	0.00297032055699451	0.000142575386735737	0.0000475251289119122	0	0	0.000522776418031034	0.000308913337927429	0	0.000142575386735737	0.00011881282227978	0.000380201031295297	0.0009742651426942	0.000213863080103605	0.0000475251289119122	0.0000475251289119122	0.000142575386735737	0.00199605541430031	0.0000475251289119122	0.0000712876933678683	0.0000475251289119122	0	0	0	0.0000237625644559561	0	0	0	0	0	0	0.0000237625644559561	0	0.0000950502578238243	0	0	0	0	0	0
k__Bacteria | p__Proteobacteria | c__Alphaproteobacteria | o__Rhizobiales | f__Beijerinckiaceae | g__Bosea | s__	0	0	0	0	0	0	0	0	0	0	0.000142575386735737	0.0000712876933678683	0.000166337951191693	0	0	0	0.0000237625644559561	0	0	0	0	0.0000237625644559561	0	0.000213863080103605	0	0.000451488724663166	0.000142575386735737	0.000641589240310814	0.000451488724663166	0.000380201031295297	0.000617826675854858	0.000142575386735737	0.0000237625644559561	0.000237625644559561	0	0.00175842976974075	0.00242378157450752	0.00211486823658009	0.000142575386735737	0.0000237625644559561	0.000356438466839341	0.0000475251289119122	0.000285150773471473	0.000855452320414419	0.00123565335170972	0.000617826675854858	0.000617826675854858	0.0000712876933678683	0.0000237625644559561
k__Bacteria | p__Firmicutes | c__Negativicutes | o__Selenomonadales | f__Veillonellaceae | g__Allisonella | s__	0.00384953544186489	0.000760402062590595	0.000926740013782287	0	0.000641589240310814	0.000190100515647649	0.000617826675854858	0.00104555283606207	0	0.0000950502578238243	0.00249506926787539	0.000926740013782287	0.0000712876933678683	0.000261388209015517	0	0.0000475251289119122	0.0000712876933678683	0.000190100515647649	0	0.0000712876933678683	0.000403963595751253	0.000950502578238244	0.0000950502578238243	0.000142575386735737	0.000380201031295297	0	0.0000237625644559561	0	0	0.0000712876933678683	0	0	0.00011881282227978	0.00066535180476677	0	0.0000237625644559561	0.0000475251289119122	0	0	0	0.0000475251289119122	0.0000950502578238243	0.0000475251289119122	0.0000712876933678683	0.0000237625644559561	0.0000475251289119122	0	0.000166337951191693	0.0000237625644559561
k__Bacteria | p__Proteobacteria | c__Gammaproteobacteria | o__Pseudomonadales | f__Pseudomonadaceae | g__Pseudomonas | s__	0.000475251289119122	0	0	0	0	0	0	0	0	0	0	0.0000475251289119122	0.0000475251289119122	0.0000712876933678683	0	0	0	0	0	0	0.0000950502578238243	0	0.0000475251289119122	0	0.0000475251289119122	0.0000950502578238243	0	0.000332675902383385	0.000213863080103605	0.000261388209015517	0.000285150773471473	0	0	0	0	0.000998027707150156	0.000617826675854858	0.000926740013782287	0.000166337951191693	0	0.00011881282227978	0	0.000213863080103605	0.000308913337927429	0.0000475251289119122	0.000237625644559561	0.000475251289119122	0.0000950502578238243	0.00147327899626928
k__Bacteria | p__Verrucomicrobia | c__Verrucomicrobiae | o__Verrucomicrobiales | f__Akkermansiaceae | g__Akkermansia | s__	0	0	0	0	0	0	0	0.0000712876933678683	0	0	0	0	0.000237625644559561	0.000522776418031034	0.000332675902383385	0	0.000285150773471473	0.000190100515647649	0.0000237625644559561	0.000760402062590595	0.000451488724663166	0.00159209181854906	0.00011881282227978	0.000403963595751253	0.000237625644559561	0.000499013853575078	0.000237625644559561	0.0011881282227978	0.00011881282227978	0	0.0000475251289119122	0	0	0.000190100515647649	0	0.000166337951191693	0.000166337951191693	0.000142575386735737	0.0000712876933678683	0.0000237625644559561	0.000142575386735737	0	0.00111684052942994	0.0000237625644559561	0.000190100515647649	0.00011881282227978	0	0	0
k__Bacteria | p__Firmicutes | c__Clostridia | o__Clostridiales | f__Clostridiaceae 1 | g__Clostridium sensu stricto 1 | s__Clostridium sp. CL-2	0	0	0	0	0	0	0	0	0	0	0	0	0.00163961694746097	0	0	0	0	0	0	0	0.0000950502578238243	0.0000712876933678683	0	0	0	0	0.000142575386735737	0	0	0	0	0	0	0	0	0	0	0	0.00772283344818573	0	0	0.000831689755958463	0	0	0	0	0	0	0
k__Bacteria | p__Firmicutes | c__Erysipelotrichia | o__Erysipelotrichales | f__Erysipelotrichaceae | g__Catenisphaera | s__	0.0000475251289119122	0	0	0.000190100515647649	0.0000712876933678683	0.000475251289119122	0.000213863080103605	0	0	0	0	0	0.000213863080103605	0	0.0000950502578238243	0	0.0000712876933678683	0.00670104317657962	0	0	0	0.00154456668963715	0.0000712876933678683	0	0	0.0000475251289119122	0.000308913337927429	0	0	0	0	0	0	0.0000950502578238243	0	0	0	0	0	0	0.000166337951191693	0.00133070360953354	0	0	0	0.0000475251289119122	0	0.0000475251289119122	0
k__Bacteria | p__Firmicutes | c__Bacilli | o__Lactobacillales | f__Lactobacillaceae | g__Lactobacillus | s__Lactobacillus mucosae	0.0000237625644559561	0	0.00370696005512915	0	0	0.0000712876933678683	0	0	0	0	0.000237625644559561	0.00921987500891096	0	0	0	0.000689114369222727	0	0	0	0	0	0	0	0	0	0	0	0	0	0	0	0	0	0	0	0	0	0	0	0	0	0	0	0	0	0	0	0	0
k__Bacteria | p__Bacteroidetes | c__Bacteroidia | o__Bacteroidales | f__Porphyromonadaceae | g__Porphyromonas | s__Porphyromonas cangingivalis	0.000855452320414419	0.0000950502578238243	0.0000712876933678683	0	0	0	0	0	0	0	0.0118575196635221	0	0	0	0	0.0000475251289119122	0.0000475251289119122	0	0.0000950502578238243	0	0	0	0	0.0000475251289119122	0	0	0	0	0	0	0	0	0	0	0	0	0	0	0	0	0	0	0	0	0	0	0	0.0000475251289119122	0
k__Bacteria | p__Proteobacteria | c__Gammaproteobacteria | o__Enterobacteriales | f__Enterobacteriaceae | g__ | s__	0.000166337951191693	0	0	0.0000950502578238243	0	0	0.000784164627046551	0.000403963595751253	0.000451488724663166	0	0	0	0	0	0.000261388209015517	0	0	0.000261388209015517	0.000166337951191693	0	0.000142575386735737	0.000142575386735737	0	0.0000475251289119122	0	0	0	0	0	0.0000237625644559561	0.000166337951191693	0.00102179027160611	0	0.00011881282227978	0.000475251289119122	0.000403963595751253	0.000142575386735737	0.000166337951191693	0.0000475251289119122	0.000475251289119122	0.000213863080103605	0.000285150773471473	0.000403963595751253	0	0.000902977449326331	0.000760402062590595	0.000332675902383385	0.000261388209015517	0.000356438466839341
k__Archaea | p__Euryarchaeota | c__Methanomicrobia | o__ | f__ | g__ | s__	0.0000712876933678683	0.0000950502578238243	0	0.000142575386735737	0	0.000237625644559561	0	0.0000712876933678683	0.000142575386735737	0	0	0	0	0	0	0	0	0	0	0	0	0	0	0	0	0.000237625644559561	0	0	0	0	0	0	0	0	0	0	0	0.0000475251289119122	0	0	0	0	0	0	0	0	0	0	0
k__Bacteria | p__Proteobacteria | c__Gammaproteobacteria | o__Betaproteobacteriales | f__Neisseriaceae | g__Neisseria | s__	0.000760402062590595	0	0	0	0	0	0	0	0	0	0	0.0000712876933678683	0.000237625644559561	0	0	0.0000950502578238243	0	0	0	0	0	0	0	0.000570301546942946	0.0000475251289119122	0.00114060309388589	0	0.000403963595751253	0.000237625644559561	0.00042772616020721	0.000142575386735737	0.000166337951191693	0	0	0.000142575386735737	0.000950502578238244	0.000451488724663166	0.00123565335170972	0.000142575386735737	0.000190100515647649	0.000451488724663166	0	0.000380201031295297	0.000594064111398902	0.000142575386735737	0.000213863080103605	0.000332675902383385	0	0
k__Bacteria | p__Firmicutes | c__Clostridia | o__Clostridiales | f__Ruminococcaceae | g__Butyricicoccus | s__	0.0025425943967873	0.000142575386735737	0.00054653898248699	0.000641589240310814	0.00054653898248699	0.000142575386735737	0.000237625644559561	0.00114060309388589	0.000499013853575078	0	0.0000950502578238243	0.0000950502578238243	0	0	0	0.000522776418031034	0.000285150773471473	0.000166337951191693	0.000594064111398902	0	0.000641589240310814	0.0000950502578238243	0.000261388209015517	0	0	0	0.000166337951191693	0	0	0	0	0	0	0.000332675902383385	0.00054653898248699	0.0000950502578238243	0.00011881282227978	0	0	0	0	0	0	0	0	0	0	0.00011881282227978	0.0000237625644559561
k__Bacteria | p__Firmicutes | c__Clostridia | o__Clostridiales | f__Ruminococcaceae | g__Anaerofilum | s__	0.000190100515647649	0.0000950502578238243	0	0.000142575386735737	0.000285150773471473	0.000190100515647649	0	0.000237625644559561	0.00125941591616567	0.0000237625644559561	0	0.0000475251289119122	0.000166337951191693	0.000332675902383385	0	0.000332675902383385	0.000380201031295297	0.000166337951191693	0.00114060309388589	0	0.00011881282227978	0.00011881282227978	0.00011881282227978	0.000190100515647649	0	0	0.000261388209015517	0	0	0.0000237625644559561	0.000237625644559561	0	0.0000712876933678683	0	0.000617826675854858	0	0	0	0.000142575386735737	0	0.000190100515647649	0.0000950502578238243	0.0000237625644559561	0.0000950502578238243	0.0000475251289119122	0	0.000213863080103605	0.00011881282227978	0
k__Bacteria | p__Proteobacteria | c__Gammaproteobacteria | o__Pseudomonadales | f__Moraxellaceae | g__Psychrobacter | s__	0.000356438466839341	0	0	0	0	0	0	0	0	0.000285150773471473	0	0	0	0	0	0	0	0.00054653898248699	0	0	0	0	0	0.000190100515647649	0.0000475251289119122	0.000166337951191693	0	0	0	0	0	0.000166337951191693	0	0	0	0	0.00011881282227978	0	0	0.0000237625644559561	0	0	0	0	0	0	0	0	0.00011881282227978
k__Bacteria | p__Firmicutes | c__Clostridia | o__Clostridiales | f__Lachnospiraceae | g__Lachnospiraceae UCG-009 | s__	0	0.000308913337927429	0	0	0.00011881282227978	0.0000950502578238243	0	0	0.000237625644559561	0	0.0000237625644559561	0	0	0.000403963595751253	0	0	0.00011881282227978	0.000332675902383385	0.000641589240310814	0	0	0	0.000332675902383385	0.000237625644559561	0.000142575386735737	0.000285150773471473	0	0	0	0	0	0	0	0	0.000403963595751253	0	0	0	0	0.000380201031295297	0.000285150773471473	0.0011881282227978	0	0	0.000213863080103605	0.0000237625644559561	0.0000950502578238243	0.0000950502578238243	0
k__Bacteria | p__Firmicutes | c__Bacilli | o__Lactobacillales | f__Aerococcaceae | g__Aerococcus | s__	0.00123565335170972	0	0.000142575386735737	0	0.000142575386735737	0	0	0	0	0.0000712876933678683	0	0	0	0	0	0.0000950502578238243	0	0	0	0	0	0	0	0.0000237625644559561	0.0000237625644559561	0	0	0.0000712876933678683	0	0	0	0	0	0.0000712876933678683	0	0.0000475251289119122	0	0.0000712876933678683	0	0.0000950502578238243	0	0.0000712876933678683	0.0000475251289119122	0	0.0000237625644559561	0	0	0.0000712876933678683	0.000736639498134639
k__Bacteria | p__Firmicutes | c__Clostridia | o__Clostridiales | f__Ruminococcaceae | g__Oscillibacter | s__	0.00011881282227978	0.000712876933678683	0.000641589240310814	0.000213863080103605	0.000522776418031034	0.000807927191502507	0	0.000451488724663166	0.000237625644559561	0	0.000380201031295297	0.000142575386735737	0	0.0000950502578238243	0	0.000285150773471473	0.000594064111398902	0.000855452320414419	0.000332675902383385	0.0000237625644559561	0.000308913337927429	0.0000712876933678683	0.000380201031295297	0	0	0	0.000308913337927429	0.0000237625644559561	0	0	0	0	0	0.0000475251289119122	0.00011881282227978	0.0000475251289119122	0.0000475251289119122	0.000166337951191693	0	0	0	0.0000237625644559561	0.0000237625644559561	0	0	0	0.0000475251289119122	0	0
k__Bacteria | p__Bacteroidetes | c__Bacteroidia | o__Flavobacteriales | f__Flavobacteriaceae | g__Myroides | s__Myroides phaeus	0.00116436565834185	0.000332675902383385	0.000499013853575078	0.000855452320414419	0.000855452320414419	0.000308913337927429	0.000356438466839341	0.000451488724663166	0.000403963595751253	0.000237625644559561	0	0.00011881282227978	0.000213863080103605	0	0.0000237625644559561	0.000926740013782287	0.0000712876933678683	0.0000475251289119122	0.0000712876933678683	0.00011881282227978	0.000356438466839341	0	0.00123565335170972	0	0	0	0	0	0	0	0	0	0	0	0	0	0	0	0	0	0	0	0	0	0	0	0	0	0
k__Bacteria | p__Firmicutes | c__Bacilli | o__Lactobacillales | f__Lactobacillaceae | g__Lactobacillus | s__Lactobacillus pontis	0	0	0.000617826675854858	0	0	0	0	0.00054653898248699	0	0	0	0.00677233086994748	0	0	0	0.000522776418031034	0	0	0	0	0	0	0	0	0	0	0	0	0	0	0	0	0	0	0	0	0	0	0	0	0	0	0.0000950502578238243	0	0	0	0	0	0
k__Bacteria | p__Firmicutes | c__Clostridia | o__Clostridiales | f__Eubacteriaceae | g__Eubacterium | s__	0.00182971746310862	0	0.000332675902383385	0.0000950502578238243	0	0	0	0	0	0	0	0	0	0	0	0.0029227954280826	0.000356438466839341	0	0	0	0	0	0	0	0	0	0.000403963595751253	0	0	0	0	0	0	0	0	0	0	0	0	0	0	0	0	0	0.0000237625644559561	0	0	0.000499013853575078	0.0000712876933678683
k__Bacteria | p__Proteobacteria | c__Gammaproteobacteria | o__Betaproteobacteriales | f__Burkholderiaceae | g__Acidovorax | s__Acidovorax delafieldii	0	0	0	0	0	0	0	0	0	0	0	0	0	0	0	0	0	0	0	0	0	0	0	0	0	0	0	0	0	0	0	0	0	0	0	0	0	0	0	0	0.00739015754580234	0.00116436565834185	0	0	0	0	0	0	0
k__Bacteria | p__Actinobacteria | c__Actinobacteria | o__Micrococcales | f__Microbacteriaceae | g__Microbacterium | s__	0	0.0000950502578238243	0	0	0	0.00011881282227978	0	0	0	0	0	0	0	0	0	0	0.0000475251289119122	0.0000237625644559561	0	0.0000712876933678683	0	0	0	0	0	0.0000712876933678683	0.000166337951191693	0.00209110567212414	0.000760402062590595	0.000237625644559561	0.000213863080103605	0.000166337951191693	0	0	0	0	0	0	0.000285150773471473	0	0.000831689755958463	0.0000950502578238243	0.000522776418031034	0.00011881282227978	0	0	0.0000237625644559561	0	0.0000475251289119122
k__Bacteria | p__Actinobacteria | c__Actinobacteria | o__Micrococcales | f__Micrococcaceae | g__Glutamicibacter | s__	0	0	0	0	0	0	0	0	0	0.0000237625644559561	0	0	0.0000237625644559561	0	0	0	0	0	0	0	0	0	0	0	0	0.000142575386735737	0	0	0	0	0	0	0	0	0	0.0000712876933678683	0.000142575386735737	0	0	0	0	0	0	0	0.0000950502578238243	0.0000950502578238243	0.0000475251289119122	0	0.000570301546942946
k__Bacteria | p__Bacteroidetes | c__Bacteroidia | o__Bacteroidales | f__Prevotellaceae | g__ | s__	0.000332675902383385	0	0.00168714207637288	0.0000475251289119122	0.0000950502578238243	0.00123565335170972	0	0.000451488724663166	0.000356438466839341	0	0	0.0000712876933678683	0.00011881282227978	0.0000475251289119122	0	0.0000950502578238243	0.00133070360953354	0.000142575386735737	0	0.000641589240310814	0.0000712876933678683	0.000332675902383385	0.0000712876933678683	0	0	0	0.0000712876933678683	0	0	0	0.0000712876933678683	0	0	0.0000475251289119122	0	0	0	0	0.000142575386735737	0	0	0	0.0000237625644559561	0	0.0000712876933678683	0	0	0	0
k__Bacteria | p__Epsilonbacteraeota | c__Campylobacteria | o__Campylobacterales | f__Helicobacteraceae | g__Helicobacter | s__	0.00247130670341943	0	0.000522776418031034	0	0.000522776418031034	0	0	0.0009742651426942	0.000570301546942946	0	0	0	0	0	0.0000475251289119122	0.00011881282227978	0	0	0	0	0	0	0	0.000213863080103605	0	0	0	0	0	0.0000237625644559561	0	0	0	0.000689114369222727	0	0.000760402062590595	0	0	0	0.0000475251289119122	0	0	0	0	0	0	0.0000950502578238243	0	0
k__Bacteria | p__Proteobacteria | c__Gammaproteobacteria | o__Enterobacteriales | f__Enterobacteriaceae | g__Yersinia | s__	0.000332675902383385	0	0.000142575386735737	0	0	0	0.000261388209015517	0.000499013853575078	0.000689114369222727	0	0	0	0.000308913337927429	0.000570301546942946	0.000213863080103605	0.00171090464082884	0.000308913337927429	0.000784164627046551	0.000760402062590595	0	0.0000950502578238243	0	0.000570301546942946	0	0	0	0	0	0	0	0	0	0	0	0	0	0	0	0	0	0	0	0	0	0	0	0	0	0
k__Bacteria | p__Bacteroidetes | c__Bacteroidia | o__Bacteroidales | f__Porphyromonadaceae | g__Porphyromonas | s__Porphyromonas circumdentaria	0	0	0	0	0	0	0	0	0.0000237625644559561	0	0.00705748164341896	0	0	0	0	0	0.0000712876933678683	0	0	0	0	0.0000475251289119122	0	0	0	0	0	0	0	0	0	0	0	0	0	0	0	0	0	0	0	0	0	0	0	0	0	0	0
k__Bacteria | p__Patescibacteria | c__Saccharimonadia | o__Saccharimonadales | f__Saccharimonadaceae | g__Candidatus Saccharimonas | s__	0	0	0	0	0	0	0	0	0.0000475251289119122	0	0	0	0	0.000142575386735737	0	0.000142575386735737	0	0.000261388209015517	0.0000950502578238243	0	0.000356438466839341	0.000166337951191693	0	0	0.000166337951191693	0	0.0000475251289119122	0.000142575386735737	0	0.000166337951191693	0	0.000190100515647649	0	0.0000475251289119122	0.000166337951191693	0	0	0	0	0	0	0.0000475251289119122	0	0	0	0	0	0	0.000332675902383385
k__Bacteria | p__Bacteroidetes | c__Bacteroidia | o__Bacteroidales | f__Prevotellaceae | g__Prevotellaceae NK3B31 group | s__	0	0	0	0	0	0	0	0	0	0	0	0	0	0	0	0	0	0	0	0	0	0	0	0	0	0	0	0	0	0	0.0000475251289119122	0	0	0	0	0	0	0.0000712876933678683	0	0	0.000308913337927429	0.000308913337927429	0.000285150773471473	0	0.00294655799253855	0.00166337951191693	0.00125941591616567	0	0
k__Bacteria | p__Bacteroidetes | c__Bacteroidia | o__Flavobacteriales | f__Flavobacteriaceae | g__Flavobacterium | s__	0	0	0	0	0	0	0	0	0	0.0000475251289119122	0	0	0	0	0	0	0	0	0	0	0	0	0	0	0	0	0	0	0	0	0	0	0	0	0	0	0	0	0	0	0	0	0	0	0	0	0	0	0.00147327899626928
k__Bacteria | p__Firmicutes | c__ | o__ | f__ | g__ | s__	0	0.0000950502578238243	0	0.00011881282227978	0.0000237625644559561	0	0	0.0000475251289119122	0.000142575386735737	0.0000237625644559561	0	0	0	0	0	0.00011881282227978	0	0.00011881282227978	0	0.00042772616020721	0.0000475251289119122	0.000617826675854858	0.000261388209015517	0.000142575386735737	0	0.000285150773471473	0.0000475251289119122	0.0000712876933678683	0.000308913337927429	0	0	0	0	0.00011881282227978	0	0.000142575386735737	0	0	0.0000712876933678683	0	0	0.0000950502578238243	0	0.000617826675854858	0.000261388209015517	0.000190100515647649	0.000237625644559561	0.0000712876933678683	0
k__Bacteria | p__Bacteroidetes | c__Bacteroidia | o__Bacteroidales | f__Rikenellaceae | g__Alistipes | s__	0.000356438466839341	0.00042772616020721	0	0.000213863080103605	0	0.000499013853575078	0	0.000285150773471473	0	0	0	0.0000712876933678683	0	0	0	0.00199605541430031	0.000261388209015517	0	0	0	0	0.0000712876933678683	0	0	0	0	0.00054653898248699	0	0	0	0	0	0	0.00011881282227978	0	0	0.0000950502578238243	0	0.0000712876933678683	0	0	0	0	0	0	0	0	0	0.000213863080103605
k__Bacteria | p__Firmicutes | c__Erysipelotrichia | o__Erysipelotrichales | f__Erysipelotrichaceae | g__Faecalibaculum | s__	0.000166337951191693	0	0	0	0	0	0	0	0	0	0	0	0	0	0	0	0	0	0	0	0	0	0	0	0	0	0.000261388209015517	0	0	0	0	0	0	0	0	0	0	0.0000237625644559561	0	0	0	0	0	0	0.0000475251289119122	0	0	0	0.000332675902383385
k__Bacteria | p__Firmicutes | c__Clostridia | o__Clostridiales | f__Lachnospiraceae | g__Marvinbryantia | s__	0.000237625644559561	0.000308913337927429	0.0000712876933678683	0	0.000237625644559561	0.000712876933678683	0	0	0.000166337951191693	0	0	0	0.000142575386735737	0	0	0.000213863080103605	0.000570301546942946	0.000451488724663166	0	0	0.000308913337927429	0.000166337951191693	0.00011881282227978	0	0	0	0	0	0	0	0	0.0000712876933678683	0	0.00011881282227978	0	0	0	0	0.000166337951191693	0	0.000285150773471473	0	0	0	0	0	0	0	0
k__Bacteria | p__Firmicutes | c__Clostridia | o__Clostridiales | f__Ruminococcaceae | g__Ruminococcaceae UCG-004 | s__	0.00066535180476677	0	0.0000712876933678683	0.00106931540051802	0.0000950502578238243	0.00054653898248699	0	0.000190100515647649	0	0	0.000190100515647649	0	0	0	0	0.00142575386735737	0	0	0	0	0	0.000166337951191693	0	0	0	0.0000950502578238243	0.0000950502578238243	0	0	0	0	0	0	0	0	0	0.0000712876933678683	0	0	0	0.0000712876933678683	0	0.000475251289119122	0	0	0	0	0	0
k__Bacteria | p__Bacteroidetes | c__Bacteroidia | o__Bacteroidales | f__Prevotellaceae | g__Paraprevotella | s__	0.000166337951191693	0.000380201031295297	0.000190100515647649	0.0000950502578238243	0.000166337951191693	0.000237625644559561	0	0.00042772616020721	0.00011881282227978	0	0	0	0	0	0	0.000499013853575078	0.00225744362331583	0.000142575386735737	0	0	0.00011881282227978	0	0.0000712876933678683	0	0	0	0.000285150773471473	0	0	0.0000712876933678683	0	0	0	0	0	0	0	0	0	0	0	0	0	0	0	0	0	0	0
k__Bacteria | p__Firmicutes | c__Clostridia | o__Clostridiales | f__Peptostreptococcaceae | g__Peptoclostridium | s__Clostridium sp. TO-931	0	0.0000475251289119122	0	0.000380201031295297	0	0	0	0.000142575386735737	0	0	0.0000475251289119122	0.0000712876933678683	0	0	0.0000237625644559561	0.000499013853575078	0.0000950502578238243	0	0	0.0000950502578238243	0	0.000356438466839341	0.00011881282227978	0	0.000166337951191693	0	0	0	0	0	0.00011881282227978	0.000451488724663166	0	0.000166337951191693	0	0	0	0.0000475251289119122	0	0	0	0.000142575386735737	0.00011881282227978	0	0.00011881282227978	0.000142575386735737	0.000142575386735737	0.0000237625644559561	0
k__Bacteria | p__Firmicutes | c__Clostridia | o__Clostridiales | f__Ruminococcaceae | g__Intestinimonas | s__Intestinimonas massiliensis	0.000213863080103605	0.0009742651426942	0.00011881282227978	0	0	0.0000950502578238243	0.0000712876933678683	0.000356438466839341	0.00104555283606207	0	0.000403963595751253	0.0000950502578238243	0	0.0000475251289119122	0	0.00011881282227978	0.000332675902383385	0	0	0	0.000142575386735737	0.00011881282227978	0.0000475251289119122	0	0	0	0.0000950502578238243	0	0	0	0.00011881282227978	0	0	0.000166337951191693	0	0	0	0	0	0	0	0	0	0	0	0	0	0.0000237625644559561	0
k__Bacteria | p__Actinobacteria | c__Actinobacteria | o__Micrococcales | f__Micrococcales Incertae Sedis | g__Timonella | s__	0	0	0	0	0	0	0	0	0	0	0	0	0	0	0	0	0	0	0	0.0000237625644559561	0	0	0	0	0	0	0	0	0	0	0	0	0	0	0	0	0	0	0.0000237625644559561	0	0	0	0	0.0000475251289119122	0	0	0	0	0.000475251289119122
k__Bacteria | p__Firmicutes | c__Bacilli | o__Lactobacillales | f__Streptococcaceae | g__Streptococcus | s__Streptococcus gallolyticus subsp. macedonicus	0	0	0	0	0	0	0	0	0.00204358054321222	0	0	0.00180595489865266	0	0	0	0	0	0	0	0	0	0	0	0	0	0	0	0	0	0	0	0	0	0	0	0	0	0	0	0	0	0	0	0	0	0	0	0	0
k__Bacteria | p__Proteobacteria | c__Gammaproteobacteria | o__Betaproteobacteriales | f__Burkholderiaceae | g__ | s__	0.0000712876933678683	0	0	0.0000950502578238243	0	0.0000475251289119122	0.000166337951191693	0	0	0.0000712876933678683	0.0000712876933678683	0.0000950502578238243	0	0	0	0	0.0000475251289119122	0.0000712876933678683	0	0.0000712876933678683	0.000142575386735737	0.000522776418031034	0	0	0	0.00011881282227978	0	0.0000237625644559561	0	0.0000475251289119122	0.00011881282227978	0	0	0	0	0	0	0	0.0000475251289119122	0	0.000166337951191693	0	0.00054653898248699	0.0000475251289119122	0.000142575386735737	0.000166337951191693	0.0000475251289119122	0.0000475251289119122	0.00054653898248699
k__Bacteria | p__Firmicutes | c__Erysipelotrichia | o__Erysipelotrichales | f__Erysipelotrichaceae | g__Erysipelotrichaceae UCG-010 | s__	0.000142575386735737	0.0000712876933678683	0	0.000190100515647649	0.0000712876933678683	0.0000950502578238243	0	0	0.000166337951191693	0	0	0	0.000261388209015517	0.0000237625644559561	0.0000950502578238243	0.000142575386735737	0.0000712876933678683	0	0.00163961694746097	0	0	0	0.0000237625644559561	0	0	0	0.000237625644559561	0	0	0	0	0	0	0.0000712876933678683	0.00054653898248699	0	0	0	0	0.000332675902383385	0.000261388209015517	0	0	0	0	0	0	0	0
k__Bacteria | p__Firmicutes | c__Clostridia | o__Clostridiales | f__Lachnospiraceae | g__Fusicatenibacter | s__	0.00201981797875627	0.000190100515647649	0.000285150773471473	0	0	0.000285150773471473	0	0	0	0	0.000499013853575078	0	0	0.000166337951191693	0	0	0	0	0	0	0	0.000142575386735737	0	0	0	0	0	0	0	0	0	0	0	0	0	0	0	0	0	0	0	0	0	0	0	0	0	0	0
k__Bacteria | p__Firmicutes | c__Clostridia | o__Clostridiales | f__Ruminococcaceae | g__[Eubacterium] coprostanoligenes group | s__	0.000356438466839341	0	0	0.00042772616020721	0	0	0	0	0	0	0	0	0	0	0	0.000475251289119122	0	0.000760402062590595	0	0	0.000166337951191693	0.000926740013782287	0.00149704156072523	0	0	0	0	0	0	0	0	0	0	0	0.000213863080103605	0	0	0	0	0	0	0	0	0	0	0	0	0	0
k__Bacteria | p__Firmicutes | c__Clostridia | o__Clostridiales | f__Lachnospiraceae | g__GCA-900066575 | s__	0.0000712876933678683	0.00066535180476677	0.000190100515647649	0.0000950502578238243	0.0000237625644559561	0.00011881282227978	0	0.0000712876933678683	0.000332675902383385	0	0.000499013853575078	0.000213863080103605	0	0	0	0.000261388209015517	0.000285150773471473	0.0000950502578238243	0.00011881282227978	0.00011881282227978	0	0.000190100515647649	0.000522776418031034	0	0	0.0000237625644559561	0.000237625644559561	0	0	0	0	0	0	0.0000237625644559561	0.0000712876933678683	0	0	0	0	0	0.000142575386735737	0	0	0	0	0	0	0	0.0000475251289119122
k__Bacteria | p__Firmicutes | c__Clostridia | o__Clostridiales | f__Ruminococcaceae | g__Intestinimonas | s__	0.000760402062590595	0.00149704156072523	0	0.000213863080103605	0	0.000451488724663166	0	0.000570301546942946	0.000237625644559561	0	0.000356438466839341	0	0	0	0	0	0	0	0	0	0	0	0.000285150773471473	0	0	0	0	0	0	0	0	0	0	0	0	0	0	0	0	0	0	0	0	0.0000475251289119122	0	0	0	0	0
k__Bacteria | p__Actinobacteria | c__Actinobacteria | o__Corynebacteriales | f__Corynebacteriaceae | g__Lawsonella | s__	0.000451488724663166	0	0	0	0	0	0	0	0	0	0	0.0000950502578238243	0.000166337951191693	0	0	0	0	0	0	0	0	0	0	0.00011881282227978	0.000166337951191693	0.000213863080103605	0.0000950502578238243	0.000308913337927429	0.000190100515647649	0	0	0	0	0.0000237625644559561	0	0.000332675902383385	0.000166337951191693	0.000594064111398902	0.0000712876933678683	0.0000712876933678683	0.0000712876933678683	0	0	0.000166337951191693	0.0000712876933678683	0.0000237625644559561	0.0000475251289119122	0	0
k__Bacteria | p__Firmicutes | c__Clostridia | o__Clostridiales | f__Lachnospiraceae | g__Lachnospiraceae UCG-004 | s__	0	0.00011881282227978	0	0	0.00011881282227978	0.00011881282227978	0	0.00011881282227978	0.000332675902383385	0	0	0	0	0	0	0.00011881282227978	0.0000237625644559561	0	0	0.00042772616020721	0	0.000475251289119122	0	0.0000950502578238243	0.0000950502578238243	0	0.0000237625644559561	0	0	0.0000237625644559561	0	0	0	0.00011881282227978	0	0	0	0	0	0	0.00011881282227978	0	0.0000712876933678683	0	0.0000237625644559561	0	0	0.00042772616020721	0.0000950502578238243
k__Bacteria | p__Proteobacteria | c__Gammaproteobacteria | o__Xanthomonadales | f__Xanthomonadaceae | g__Stenotrophomonas | s__	0	0	0	0	0	0	0	0	0	0	0	0	0	0	0	0	0	0	0	0	0	0	0	0	0	0	0	0	0	0	0	0	0	0	0.000190100515647649	0	0	0.0000475251289119122	0	0	0	0	0	0	0	0	0	0	0.0000475251289119122
k__Bacteria | p__Proteobacteria | c__Alphaproteobacteria | o__Rhizobiales | f__Beijerinckiaceae | g__Methylobacterium | s__	0	0	0	0	0	0	0	0	0	0	0	0	0.00011881282227978	0.00011881282227978	0	0	0	0	0	0	0	0	0	0	0.0000950502578238243	0.000190100515647649	0	0.000380201031295297	0.0000712876933678683	0.0000950502578238243	0.0000475251289119122	0.0000712876933678683	0	0	0	0.000641589240310814	0.000166337951191693	0.00054653898248699	0	0.00011881282227978	0.0000950502578238243	0	0	0.000190100515647649	0	0	0.00011881282227978	0	0
k__Bacteria | p__Firmicutes | c__Negativicutes | o__Selenomonadales | f__Veillonellaceae | g__Veillonella | s__	0.000475251289119122	0	0	0	0	0	0	0	0	0	0	0	0	0.0000950502578238243	0	0	0	0	0	0	0	0	0	0.000356438466839341	0.0000950502578238243	0.000190100515647649	0	0	0	0.0000237625644559561	0.0000950502578238243	0	0	0	0.00011881282227978	0.000190100515647649	0.000261388209015517	0.000380201031295297	0.0000475251289119122	0.00011881282227978	0	0	0	0.000261388209015517	0.0000712876933678683	0	0.000142575386735737	0	0.0000475251289119122
k__Bacteria | p__Bacteroidetes | c__Bacteroidia | o__Bacteroidales | f__Bacteroidaceae | g__Bacteroides | s__Bacteroides fragilis	0.000213863080103605	0	0	0	0	0	0	0	0	0	0.00361190979730533	0	0	0	0	0	0	0	0	0	0	0	0	0	0	0	0	0	0	0	0	0	0	0	0	0	0	0.000142575386735737	0	0	0	0	0	0	0	0	0	0	0
k__Bacteria | p__Firmicutes | c__Bacilli | o__Lactobacillales | f__Enterococcaceae | g__Enterococcus | s__Enterococcus cecorum DSM 20682 = ATCC 43198	0	0	0	0	0	0	0	0	0	0	0	0	0	0	0.000285150773471473	0	0	0	0.000237625644559561	0.00011881282227978	0	0.000308913337927429	0	0	0	0	0	0	0	0	0	0	0	0	0	0	0	0.0000475251289119122	0	0	0	0	0	0.000308913337927429	0	0	0	0	0
k__Bacteria | p__Bacteroidetes | c__Bacteroidia | o__Bacteroidales | f__Tannerellaceae | g__Parabacteroides | s__Parabacteroides goldsteinii CL02T12C30	0	0	0	0	0	0	0	0	0	0	0.000142575386735737	0	0	0	0	0	0.000166337951191693	0	0	0	0	0	0	0	0	0	0	0	0	0	0	0	0	0	0	0	0	0	0	0.000142575386735737	0	0	0	0	0	0	0	0	0.000142575386735737
k__Bacteria | p__Spirochaetes | c__Brachyspirae | o__Brachyspirales | f__Brachyspiraceae | g__Brachyspira | s__Brachyspira innocens	0.00220991849440392	0	0.00054653898248699	0	0.0000950502578238243	0	0	0.000237625644559561	0.000261388209015517	0	0.000356438466839341	0	0	0	0	0	0	0	0	0	0	0	0	0	0	0	0	0	0	0	0	0	0	0	0	0	0	0	0	0	0	0	0	0	0	0	0	0	0
k__Bacteria | p__Proteobacteria | c__Alphaproteobacteria | o__Caulobacterales | f__Caulobacteraceae | g__Caulobacter | s__	0	0	0	0	0	0.0000237625644559561	0	0	0	0.0000950502578238243	0.0000950502578238243	0.0000475251289119122	0	0	0	0	0.0000950502578238243	0	0	0.000142575386735737	0.0000475251289119122	0	0	0	0	0.0000475251289119122	0	0	0	0	0	0.0000950502578238243	0	0.0000950502578238243	0	0	0	0.0000950502578238243	0	0.0000712876933678683	0	0	0.0000475251289119122	0.00116436565834185	0.000142575386735737	0	0.00011881282227978	0	0.0000712876933678683
k__Bacteria | p__Firmicutes | c__Clostridia | o__Clostridiales | f__Lachnospiraceae | g__Lachnospiraceae UCG-008 | s__	0.0000712876933678683	0.0000950502578238243	0	0.0000237625644559561	0	0.000142575386735737	0	0	0	0.0000475251289119122	0	0.0000712876933678683	0	0	0	0.000237625644559561	0	0.00011881282227978	0	0.000213863080103605	0	0.000451488724663166	0	0	0.0000950502578238243	0.0000237625644559561	0	0	0	0.0000712876933678683	0.0000237625644559561	0.000332675902383385	0	0	0.0000950502578238243	0	0	0	0.0000475251289119122	0	0	0.00011881282227978	0.000166337951191693	0	0	0	0	0	0
k__Bacteria | p__Proteobacteria | c__Gammaproteobacteria | o__ | f__ | g__ | s__	0	0	0	0	0	0	0.0000950502578238243	0	0	0.000213863080103605	0.000166337951191693	0.0000950502578238243	0.0000237625644559561	0.000237625644559561	0	0.0000237625644559561	0	0	0	0.000190100515647649	0	0.0000950502578238243	0	0	0	0	0	0	0	0.0000237625644559561	0	0.0000950502578238243	0	0.000332675902383385	0	0	0.0000475251289119122	0	0.000451488724663166	0	0	0	0.000499013853575078	0.0000475251289119122	0.000166337951191693	0.0000950502578238243	0.000142575386735737	0	0
k__Bacteria | p__Bacteroidetes | c__Bacteroidia | o__ | f__ | g__ | s__	0.0000475251289119122	0.0000712876933678683	0	0	0	0	0	0.0000712876933678683	0.0000237625644559561	0.000451488724663166	0	0.000213863080103605	0.0000950502578238243	0	0.0000475251289119122	0	0	0	0	0.000237625644559561	0	0.00042772616020721	0	0.000950502578238244	0	0.0000712876933678683	0	0.000166337951191693	0	0.000190100515647649	0	0	0	0	0	0.0000475251289119122	0.0000475251289119122	0	0.0000950502578238243	0	0.0000475251289119122	0	0	0	0	0	0	0	0
k__Bacteria | p__Firmicutes | c__Clostridia | o__Clostridiales | f__Lachnospiraceae | g__Epulopiscium | s__	0	0	0	0.0000237625644559561	0	0	0	0	0	0	0	0	0	0	0	0	0	0	0	0	0.00011881282227978	0	0	0	0	0	0	0	0.0000950502578238243	0.0000237625644559561	0	0.0000475251289119122	0	0	0	0	0	0.0000475251289119122	0.00268516978352304	0	0.0000712876933678683	0	0	0.000142575386735737	0	0	0.0000950502578238243	0	0
k__Bacteria | p__Firmicutes | c__Clostridia | o__Clostridiales | f__Clostridiaceae 1 | g__Clostridium sensu stricto 1 | s__Clostridium baratii	0	0	0	0	0	0	0	0	0	0	0	0	0	0	0	0	0	0	0	0	0.000237625644559561	0	0	0	0	0	0	0	0	0	0	0	0.000213863080103605	0	0	0	0	0	0.00220991849440392	0	0	0	0	0.00011881282227978	0	0	0.0000712876933678683	0	0
k__Bacteria | p__Actinobacteria | c__Coriobacteriia | o__Coriobacteriales | f__Coriobacteriaceae | g__Collinsella | s__Collinsella phocaeensis	0	0.00011881282227978	0	0	0	0	0	0	0	0.0000950502578238243	0	0	0	0	0	0.0000237625644559561	0.000142575386735737	0	0	0	0	0	0.0000237625644559561	0.000142575386735737	0	0.000308913337927429	0	0	0	0.0000237625644559561	0	0.0000712876933678683	0.0000475251289119122	0	0	0	0	0	0	0	0.0000950502578238243	0	0	0	0.0000237625644559561	0.0000475251289119122	0.0000712876933678683	0	0
k__Bacteria | p__Firmicutes | c__Clostridia | o__Clostridiales | f__Family XI | g__Peptoniphilus | s__Peptoniphilus methioninivorax	0.00289903286362664	0	0	0	0	0	0	0	0	0	0	0	0	0	0	0	0	0	0	0	0	0	0	0	0	0	0	0	0	0	0	0	0	0	0	0	0	0	0	0	0	0	0	0	0	0	0	0	0
k__Bacteria | p__Proteobacteria | c__Alphaproteobacteria | o__Caulobacterales | f__Caulobacteraceae | g__Phenylobacterium | s__	0	0	0	0	0	0	0	0	0	0	0.0000950502578238243	0	0.0000475251289119122	0	0	0	0	0	0	0	0	0	0	0.000166337951191693	0	0.000380201031295297	0	0	0.000190100515647649	0	0.00011881282227978	0	0	0	0	0.000237625644559561	0.000190100515647649	0.000403963595751253	0	0.00011881282227978	0	0	0	0	0.00011881282227978	0.000190100515647649	0	0	0
k__Bacteria | p__Firmicutes | c__Clostridia | o__Clostridiales | f__Eubacteriaceae | g__ | s__	0	0	0	0	0.000190100515647649	0.0000712876933678683	0	0.00011881282227978	0.0000475251289119122	0	0	0	0	0	0	0	0	0	0	0	0	0	0	0	0	0	0	0	0	0	0	0	0	0.000190100515647649	0	0	0	0	0	0	0.0000475251289119122	0.000190100515647649	0	0	0	0.0000475251289119122	0	0	0
k__Bacteria | p__Firmicutes | c__Negativicutes | o__Selenomonadales | f__Veillonellaceae | g__Megasphaera | s__	0	0	0	0	0	0	0	0	0	0	0	0	0	0	0	0	0	0	0	0	0	0	0	0	0	0	0	0	0	0	0	0	0	0	0	0	0	0.0000237625644559561	0	0	0	0	0	0.0000475251289119122	0	0	0.0000475251289119122	0	0
k__Bacteria | p__Actinobacteria | c__Actinobacteria | o__Streptosporangiales | f__Nocardiopsaceae | g__Nocardiopsis | s__	0.00011881282227978	0	0	0	0	0	0	0	0	0	0	0	0	0	0	0	0	0	0	0	0	0	0	0.0000950502578238243	0	0.0000712876933678683	0	0.00011881282227978	0.0000237625644559561	0	0	0	0	0	0	0.00042772616020721	0.0000712876933678683	0.000403963595751253	0	0.0000475251289119122	0	0	0.0000712876933678683	0.000332675902383385	0	0	0	0.0000237625644559561	0.0000475251289119122
k__Bacteria | p__Firmicutes | c__Negativicutes | o__Selenomonadales | f__Veillonellaceae | g__Megasphaera | s__Megasphaera elsdenii	0	0	0.00178219233419671	0	0	0	0	0	0	0	0	0.000617826675854858	0	0	0	0.000213863080103605	0	0	0	0	0	0.0000237625644559561	0	0	0	0	0	0	0	0	0	0	0	0	0	0	0	0	0	0	0	0	0	0	0	0	0	0	0
k__Bacteria | p__Firmicutes | c__Clostridia | o__Clostridiales | f__Ruminococcaceae | g__GCA-900066225 | s__	0	0	0	0	0.000142575386735737	0.0000950502578238243	0	0	0	0	0	0	0	0.0000950502578238243	0	0.000617826675854858	0.0000237625644559561	0.000261388209015517	0.0000475251289119122	0	0	0	0.000594064111398902	0	0	0	0.000522776418031034	0.0000237625644559561	0	0	0	0	0	0	0.000237625644559561	0	0	0	0	0	0	0	0	0	0	0	0	0	0
k__Bacteria | p__Deferribacteres | c__Deferribacteres | o__Deferribacterales | f__Deferribacteraceae | g__Mucispirillum | s__	0.00152080412518119	0	0.000142575386735737	0	0	0	0	0.000166337951191693	0.000166337951191693	0	0	0	0	0	0	0	0	0	0	0	0	0	0	0.0000475251289119122	0	0	0	0	0	0	0	0	0	0.00042772616020721	0	0	0.0000712876933678683	0	0	0	0	0	0	0	0	0	0	0	0
k__Bacteria | p__Proteobacteria | c__Gammaproteobacteria | o__Betaproteobacteriales | f__Burkholderiaceae | g__Paenalcaligenes | s__	0	0	0	0	0	0	0	0	0	0	0	0	0	0	0.0000475251289119122	0	0	0	0	0	0	0	0	0	0	0	0	0	0	0	0	0.0000712876933678683	0	0	0	0	0	0	0	0	0	0	0	0	0	0	0	0	0.0000237625644559561
k__Bacteria | p__Proteobacteria | c__Gammaproteobacteria | o__Pseudomonadales | f__Moraxellaceae | g__Psychrobacter | s__Psychrobacter pulmonis	0	0	0	0	0	0	0	0	0	0	0	0	0	0	0	0	0	0	0	0	0	0	0.000166337951191693	0	0	0	0.0000237625644559561	0	0	0	0	0.000308913337927429	0	0	0	0	0	0	0.0000475251289119122	0	0	0	0	0.0000475251289119122	0	0	0	0	0
k__Bacteria | p__Actinobacteria | c__Coriobacteriia | o__Coriobacteriales | f__Eggerthellaceae | g__ | s__	0.000142575386735737	0.0000712876933678683	0.0000237625644559561	0	0.000332675902383385	0	0	0.000285150773471473	0.000308913337927429	0	0.0000237625644559561	0.000499013853575078	0	0	0	0.0000950502578238243	0.000190100515647649	0	0	0.0000237625644559561	0	0.0000237625644559561	0.000213863080103605	0	0.0000712876933678683	0	0	0	0	0	0	0	0	0	0	0	0	0	0	0	0	0	0	0	0	0	0	0	0
k__Bacteria | p__Firmicutes | c__Negativicutes | o__Selenomonadales | f__Veillonellaceae | g__Megamonas | s__Megamonas funiformis YIT 11815	0	0.0000712876933678683	0	0.0000237625644559561	0	0	0.0000475251289119122	0.0000237625644559561	0	0	0	0.00011881282227978	0	0.000190100515647649	0	0	0	0	0	0.000142575386735737	0.0000475251289119122	0.000213863080103605	0.0000237625644559561	0	0.000332675902383385	0	0	0	0	0	0	0.0000712876933678683	0	0	0.0000475251289119122	0.0000712876933678683	0	0	0	0	0.000166337951191693	0	0	0.0000475251289119122	0	0	0.000142575386735737	0.0000475251289119122	0
k__Bacteria | p__Firmicutes | c__Bacilli | o__Bacillales | f__Staphylococcaceae | g__Jeotgalicoccus | s__Jeotgalicoccus halotolerans	0	0	0	0	0	0	0	0	0	0	0	0	0	0	0	0	0	0	0	0	0	0	0	0	0	0	0	0	0	0	0	0.0000712876933678683	0	0	0	0	0	0	0	0	0	0	0	0	0	0	0	0	0.000142575386735737
k__Bacteria | p__Firmicutes | c__Bacilli | o__Lactobacillales | f__Enterococcaceae | g__Vagococcus | s__	0.000166337951191693	0	0	0.0000950502578238243	0	0.000332675902383385	0.000213863080103605	0.000261388209015517	0.000166337951191693	0	0	0	0.000332675902383385	0.000380201031295297	0.000190100515647649	0	0	0	0.000190100515647649	0	0	0	0	0	0	0	0	0	0	0	0	0	0	0	0	0	0	0	0	0	0	0	0	0	0	0	0	0	0
k__Bacteria | p__Bacteroidetes | c__Bacteroidia | o__Bacteroidales | f__Porphyromonadaceae | g__Porphyromonas | s__	0.0000712876933678683	0	0	0	0	0	0	0	0.0000712876933678683	0	0	0.0000237625644559561	0.0000237625644559561	0	0.0000712876933678683	0	0	0	0	0	0	0	0.0000237625644559561	0	0.0000950502578238243	0	0.0000475251289119122	0	0.0000712876933678683	0.0000712876933678683	0	0	0.000142575386735737	0	0.000190100515647649	0.0000950502578238243	0.000166337951191693	0.000356438466839341	0	0.000142575386735737	0	0	0	0	0	0.000166337951191693	0	0	0
k__Bacteria | p__Bacteroidetes | c__Bacteroidia | o__Flavobacteriales | f__Weeksellaceae | g__Chryseobacterium | s__	0	0	0	0	0	0	0	0	0	0	0	0	0	0	0	0	0	0	0	0	0	0	0	0	0	0	0	0	0	0	0	0	0	0	0	0	0	0	0	0	0	0	0	0	0	0	0	0	0
k__Bacteria | p__Bacteroidetes | c__Bacteroidia | o__Sphingobacteriales | f__Sphingobacteriaceae | g__Sphingobacterium | s__	0	0	0	0	0	0	0	0	0	0.000213863080103605	0	0	0.000142575386735737	0	0	0	0.0000475251289119122	0	0	0	0	0	0	0	0	0	0	0	0	0	0	0.00011881282227978	0	0.0000475251289119122	0	0	0	0	0	0	0	0	0	0	0	0	0	0	0
k__Bacteria | p__Bacteroidetes | c__Bacteroidia | o__Sphingobacteriales | f__Sphingobacteriaceae | g__ | s__	0	0	0	0	0	0	0	0	0	0	0	0	0	0	0	0	0	0	0	0	0	0	0	0	0	0	0	0	0	0	0	0	0	0	0	0.0000712876933678683	0	0	0	0	0	0	0	0	0	0	0	0	0.000617826675854858
k__Archaea | p__Euryarchaeota | c__Thermoplasmata | o__Marine Group II | f__ | g__ | s__	0	0.0000237625644559561	0	0.0000950502578238243	0	0.0000475251289119122	0.0000475251289119122	0.000332675902383385	0.000190100515647649	0	0	0	0	0	0	0	0	0	0	0	0	0	0	0	0	0	0	0	0	0	0	0	0	0	0	0	0	0	0	0	0	0	0	0	0	0	0	0	0
k__Bacteria | p__Firmicutes | c__Bacilli | o__Lactobacillales | f__Aerococcaceae | g__Aerosphaera | s__	0	0	0	0	0	0	0	0	0	0	0	0	0	0	0	0	0	0	0	0	0	0	0	0	0	0	0	0	0	0	0	0.0000712876933678683	0	0	0	0	0	0	0	0	0	0	0	0	0	0	0	0	0.000190100515647649
k__Bacteria | p__Actinobacteria | c__Actinobacteria | o__Propionibacteriales | f__Propionibacteriaceae | g__Cutibacterium | s__	0.0000475251289119122	0	0	0	0	0	0	0	0	0	0	0	0	0	0	0	0	0	0	0	0	0	0	0.000308913337927429	0	0.000261388209015517	0	0.0000712876933678683	0	0	0	0	0	0	0	0.000190100515647649	0.000308913337927429	0.000237625644559561	0	0	0	0	0	0.00011881282227978	0	0.0000237625644559561	0	0	0
k__Bacteria | p__Firmicutes | c__Clostridia | o__Clostridiales | f__Lachnospiraceae | g__CHKCI001 | s__	0.0000950502578238243	0.00042772616020721	0.000213863080103605	0	0.000166337951191693	0.0000712876933678683	0	0.000308913337927429	0.0000237625644559561	0	0.0000237625644559561	0	0	0	0	0.0000475251289119122	0.000190100515647649	0	0	0	0.0000712876933678683	0	0.0000475251289119122	0	0	0	0	0	0	0	0	0	0	0	0	0	0.0000237625644559561	0	0	0	0	0	0	0	0	0	0	0	0.0000950502578238243
k__Bacteria | p__Proteobacteria | c__Alphaproteobacteria | o__Rhodobacterales | f__Rhodobacteraceae | g__Gemmobacter | s__	0	0	0	0	0	0	0	0	0	0.00011881282227978	0	0	0	0	0	0	0	0	0	0	0	0	0	0	0	0	0	0	0	0	0	0	0	0	0	0	0	0	0	0	0	0	0	0	0	0	0	0	0
k__Bacteria | p__Firmicutes | c__Clostridia | o__Clostridiales | f__Peptostreptococcaceae | g__Peptostreptococcus | s__	0.000499013853575078	0	0	0.000879214884870375	0	0	0	0	0	0	0.000285150773471473	0	0	0	0	0	0	0.0000712876933678683	0	0	0	0.0000950502578238243	0	0	0	0	0	0	0	0	0	0	0	0	0	0	0	0	0	0	0	0	0	0	0	0	0	0	0
k__Bacteria | p__Bacteroidetes | c__Bacteroidia | o__Bacteroidales | f__Prevotellaceae | g__Prevotellaceae UCG-001 | s__	0.00011881282227978	0	0	0	0	0	0	0	0	0	0.0000237625644559561	0	0	0	0	0	0	0	0	0	0	0	0	0	0	0	0	0	0.0000712876933678683	0	0	0	0	0	0.00011881282227978	0.0000950502578238243	0.0000712876933678683	0.0000475251289119122	0	0	0.000570301546942946	0.000166337951191693	0	0	0.0000950502578238243	0	0	0	0.0000712876933678683
k__Bacteria | p__Epsilonbacteraeota | c__Campylobacteria | o__Campylobacterales | f__Helicobacteraceae | g__Helicobacter | s__Helicobacter sp. MIT 01-6451	0	0	0	0	0	0	0	0	0	0	0	0	0.0000950502578238243	0	0	0	0	0	0.0000712876933678683	0	0	0	0	0	0	0	0	0	0	0	0	0.000166337951191693	0	0.000237625644559561	0.000142575386735737	0.000617826675854858	0	0.000308913337927429	0	0.000142575386735737	0	0	0.00011881282227978	0	0	0	0	0	0
k__Bacteria | p__Firmicutes | c__Bacilli | o__Lactobacillales | f__Lactobacillaceae | g__Lactobacillus | s__Lactobacillus vaginalis	0	0	0	0	0	0	0	0	0	0	0	0	0	0	0	0	0	0	0	0	0	0	0	0	0	0	0	0	0	0.00042772616020721	0	0	0	0	0	0	0	0	0	0	0	0	0	0	0	0	0	0	0
k__Bacteria | p__Firmicutes | c__Clostridia | o__Clostridiales | f__Ruminococcaceae | g__Oscillibacter | s__Oscillibacter sp. PC13	0	0	0	0	0	0.000285150773471473	0	0	0	0	0	0	0	0	0	0.000237625644559561	0	0	0	0	0	0.000213863080103605	0.000356438466839341	0	0	0	0	0	0	0	0.00011881282227978	0	0	0	0	0	0	0	0.0000237625644559561	0	0	0	0	0	0	0	0	0	0
k__Bacteria | p__Firmicutes | c__Erysipelotrichia | o__Erysipelotrichales | f__Erysipelotrichaceae | g__Solobacterium | s__	0.000308913337927429	0	0.000522776418031034	0	0	0	0	0	0	0	0.000451488724663166	0.0000475251289119122	0	0	0	0.0000237625644559561	0	0	0	0	0	0	0	0	0	0	0	0	0	0	0	0	0	0	0	0	0	0	0	0	0	0	0	0	0	0	0	0	0
k__Bacteria | p__Actinobacteria | c__Actinobacteria | o__Micrococcales | f__Micrococcaceae | g__Rothia | s__	0.000332675902383385	0	0	0	0	0	0	0	0	0	0	0	0	0	0	0	0	0	0	0	0	0	0	0.0000950502578238243	0	0.000142575386735737	0	0.0000712876933678683	0	0	0	0	0	0	0	0.000308913337927429	0.0000712876933678683	0.000142575386735737	0	0.0000712876933678683	0.0000475251289119122	0	0	0	0	0	0	0	0
k__Bacteria | p__Firmicutes | c__Bacilli | o__Lactobacillales | f__Aerococcaceae | g__Facklamia | s__	0	0	0	0.0000475251289119122	0	0	0	0	0	0	0	0	0	0	0	0	0	0	0	0	0	0	0	0	0	0	0	0	0	0	0	0	0	0	0	0	0	0	0	0	0	0	0	0	0	0	0	0	0.0000712876933678683
k__Bacteria | p__Bacteroidetes | c__Bacteroidia | o__Flavobacteriales | f__Weeksellaceae | g__ | s__Chishuiella sp. YIM 102668	0	0	0	0	0	0	0	0	0	0	0	0	0.000166337951191693	0	0	0	0	0	0	0	0	0	0	0	0	0	0	0	0	0	0	0	0	0	0	0	0	0	0	0	0	0	0	0	0	0	0	0.00011881282227978	0
k__Bacteria | p__Firmicutes | c__Clostridia | o__Clostridiales | f__Christensenellaceae | g__Christensenellaceae R-7 group | s__	0	0	0	0	0	0.000166337951191693	0	0	0	0	0	0	0	0	0	0.000237625644559561	0.000308913337927429	0.0000712876933678683	0	0	0	0.0000712876933678683	0.000308913337927429	0	0	0	0.0000712876933678683	0	0	0	0	0	0	0	0	0	0	0	0	0	0.0000237625644559561	0	0.0000475251289119122	0	0.0000237625644559561	0	0	0	0
k__Bacteria | p__Bacteroidetes | c__Bacteroidia | o__Bacteroidales | f__Prevotellaceae | g__Prevotella 7 | s__Prevotella melaninogenica	0.000261388209015517	0	0	0	0	0	0	0	0	0	0	0	0.0000237625644559561	0	0	0	0	0	0	0.0000475251289119122	0	0	0	0	0	0.0000237625644559561	0	0	0	0	0	0	0	0.0000475251289119122	0.0000475251289119122	0.000142575386735737	0.000308913337927429	0.0000712876933678683	0	0.000261388209015517	0	0.0000712876933678683	0	0.0000712876933678683	0	0	0	0	0
k__Bacteria | p__Bacteroidetes | c__Bacteroidia | o__Bacteroidales | f__Bacteroidaceae | g__Bacteroides | s__Bacteroides acidifaciens	0	0	0	0	0	0	0	0	0	0	0	0	0	0	0	0	0	0	0	0	0	0	0	0	0	0	0	0	0	0	0	0	0	0	0.000261388209015517	0	0	0	0	0	0	0	0	0	0	0	0	0	0.000190100515647649
k__Bacteria | p__Firmicutes | c__Clostridia | o__Clostridiales | f__Ruminococcaceae | g__Caproiciproducens | s__	0.000190100515647649	0.0000712876933678683	0	0	0.000190100515647649	0	0	0	0	0	0	0.00011881282227978	0.000190100515647649	0	0.0000475251289119122	0	0	0	0.000142575386735737	0	0	0.0000712876933678683	0	0	0	0	0.0000475251289119122	0	0	0	0	0	0	0	0.000142575386735737	0	0	0.0000237625644559561	0	0	0.000142575386735737	0	0	0	0	0	0	0.0000237625644559561	0
k__Bacteria | p__Firmicutes | c__Clostridia | o__Clostridiales | f__Family XI | g__Finegoldia | s__	0.0000950502578238243	0	0	0	0	0	0	0	0	0	0	0	0.00011881282227978	0.0000237625644559561	0	0	0	0	0	0	0	0	0	0	0	0	0	0.0000950502578238243	0	0	0	0	0	0	0.0000712876933678683	0.000499013853575078	0.0000950502578238243	0.000332675902383385	0	0.0000475251289119122	0	0	0	0.0000237625644559561	0	0	0	0	0
k__Bacteria | p__Patescibacteria | c__Saccharimonadia | o__Saccharimonadales | f__Saccharimonadaceae | g__Candidatus Saccharimonas | s__TM7 phylum sp. oral clone CW040	0	0	0	0	0	0	0	0	0	0.000403963595751253	0.0000237625644559561	0.000332675902383385	0	0	0.0000712876933678683	0	0	0	0	0.0000712876933678683	0	0.0000950502578238243	0	0	0	0	0.0000712876933678683	0	0	0.0000475251289119122	0	0	0	0	0	0.000142575386735737	0.000213863080103605	0	0.0000237625644559561	0	0	0	0	0	0	0	0	0	0
k__Bacteria | p__Proteobacteria | c__Gammaproteobacteria | o__Pseudomonadales | f__Moraxellaceae | g__Acinetobacter | s__Acinetobacter baumannii	0	0	0	0	0	0	0	0	0	0	0	0	0	0	0	0	0	0	0	0	0	0	0	0	0	0	0	0	0	0	0	0	0	0	0	0	0	0	0	0	0	0	0	0	0	0	0	0	0.000403963595751253
k__Bacteria | p__Deinococcus-Thermus | c__Deinococci | o__Deinococcales | f__Trueperaceae | g__Truepera | s__	0	0	0	0	0	0	0	0	0	0	0	0	0	0	0	0	0	0	0	0	0	0	0	0	0	0.000213863080103605	0	0	0	0	0	0	0	0	0	0.000380201031295297	0.0000712876933678683	0.000451488724663166	0	0	0	0	0.0000475251289119122	0.0000237625644559561	0	0	0.00011881282227978	0	0
k__Bacteria | p__Firmicutes | c__Erysipelotrichia | o__Erysipelotrichales | f__Erysipelotrichaceae | g__Dubosiella | s__Dubosiella newyorkensis	0	0	0	0	0	0	0	0	0	0	0	0	0	0	0	0.0000475251289119122	0	0	0	0	0	0	0	0	0	0	0.0000475251289119122	0	0	0	0	0	0	0	0	0	0	0	0	0	0	0	0	0	0	0	0	0	0
k__Bacteria | p__Proteobacteria | c__Deltaproteobacteria | o__Desulfovibrionales | f__Desulfovibrionaceae | g__ | s__	0	0	0	0.00011881282227978	0	0	0	0	0	0	0	0	0	0	0	0	0	0	0	0	0	0	0	0.00011881282227978	0	0.000142575386735737	0.00011881282227978	0.00011881282227978	0.0000475251289119122	0.0000950502578238243	0	0	0	0	0	0	0	0	0	0	0	0	0	0.000213863080103605	0.0000950502578238243	0	0.000285150773471473	0	0
k__Bacteria | p__Firmicutes | c__Clostridia | o__Clostridiales | f__ | g__ | s__	0	0	0	0	0	0.0000475251289119122	0	0.0000475251289119122	0	0	0.0000237625644559561	0	0	0	0	0.0000237625644559561	0	0.0000237625644559561	0	0	0	0.000332675902383385	0	0	0	0	0	0	0	0	0	0	0.0000475251289119122	0.000285150773471473	0	0	0	0	0.00011881282227978	0.0000475251289119122	0	0.0000475251289119122	0	0	0	0	0	0	0
k__Bacteria | p__Firmicutes | c__Clostridia | o__Clostridiales | f__Ruminococcaceae | g__Flavonifractor | s__	0.000308913337927429	0.000356438466839341	0	0	0	0.000332675902383385	0	0.0000475251289119122	0	0	0	0	0	0	0	0.0000950502578238243	0.0000950502578238243	0	0	0	0.0000712876933678683	0	0.0000950502578238243	0	0	0	0	0	0	0	0	0	0	0	0	0	0	0	0	0	0	0	0	0	0	0	0	0	0
k__Bacteria | p__Firmicutes | c__Clostridia | o__Clostridiales | f__Lachnospiraceae | g__ | s__Coprococcus sp. HPP0074	0	0	0	0	0	0	0	0.0000475251289119122	0	0	0	0	0	0.000213863080103605	0.0000475251289119122	0	0	0	0	0	0.000380201031295297	0.0000950502578238243	0	0	0.000142575386735737	0	0	0	0	0	0	0.000261388209015517	0	0	0	0	0	0	0	0.0000712876933678683	0	0	0.0000237625644559561	0	0	0	0	0.0000237625644559561	0
k__Bacteria | p__Proteobacteria | c__Gammaproteobacteria | o__Pasteurellales | f__Pasteurellaceae | g__Aggregatibacter | s__	0	0	0	0	0	0	0	0	0	0	0	0	0.0000237625644559561	0	0	0	0	0	0	0	0	0	0	0	0	0.000237625644559561	0	0	0	0	0	0	0	0	0	0.000522776418031034	0	0	0	0	0	0	0	0.000403963595751253	0	0	0.000213863080103605	0	0
k__Bacteria | p__Bacteroidetes | c__Bacteroidia | o__Flavobacteriales | f__Flavobacteriaceae | g__Myroides | s__Myroides odoratimimus	0.000617826675854858	0	0	0	0	0.000190100515647649	0	0.00011881282227978	0	0	0	0	0	0.0000950502578238243	0	0	0	0	0	0	0.000261388209015517	0.0000950502578238243	0	0	0	0	0	0	0	0	0	0	0	0	0	0	0	0	0	0	0	0	0	0	0	0	0	0	0
k__Bacteria | p__Proteobacteria | c__Gammaproteobacteria | o__Vibrionales | f__Vibrionaceae | g__Vibrio | s__Vibrio metschnikovii	0.00011881282227978	0.0000237625644559561	0.00011881282227978	0.0000712876933678683	0.00011881282227978	0.000237625644559561	0	0	0	0.000190100515647649	0	0	0	0.0000475251289119122	0	0.0000712876933678683	0	0.0000712876933678683	0	0	0	0.0000950502578238243	0.000213863080103605	0	0	0	0	0	0	0	0	0	0	0	0	0	0	0	0	0	0	0	0	0	0	0	0	0	0
k__Bacteria | p__Actinobacteria | c__Actinobacteria | o__Micrococcales | f__Micrococcaceae | g__Glutamicibacter | s__Glutamicibacter protophormiae	0	0	0	0	0	0	0	0	0	0	0	0	0	0	0	0	0	0	0	0	0	0	0.000166337951191693	0	0	0	0	0	0	0	0	0.000166337951191693	0	0	0	0	0	0	0	0	0	0	0	0	0	0	0	0	0
k__Bacteria | p__Proteobacteria | c__Alphaproteobacteria | o__Rhizobiales | f__Rhizobiaceae | g__Ensifer | s__Ensifer adhaerens	0	0.0000475251289119122	0	0	0	0	0	0	0	0	0.0000475251289119122	0	0	0	0	0	0	0	0	0	0	0	0	0	0	0	0	0	0	0	0	0	0	0.000261388209015517	0	0.000213863080103605	0	0	0	0	0.000475251289119122	0	0	0	0	0	0	0.0000950502578238243	0
k__Bacteria | p__Spirochaetes | c__Spirochaetia | o__Spirochaetales | f__Spirochaetaceae | g__Treponema 2 | s__	0	0	0	0	0	0	0	0	0	0	0	0	0	0	0	0	0	0	0	0	0	0.0000237625644559561	0	0	0	0	0	0	0	0	0	0	0	0	0	0	0	0	0.0000475251289119122	0	0	0	0.000784164627046551	0.00011881282227978	0.000213863080103605	0	0.0000475251289119122	0	0
k__Bacteria | p__Proteobacteria | c__Gammaproteobacteria | o__Betaproteobacteriales | f__Burkholderiaceae | g__Pelomonas | s__	0	0	0	0	0	0	0	0	0	0	0	0	0	0	0	0	0	0	0	0	0	0	0	0	0	0	0	0.0009742651426942	0	0	0	0	0	0	0.00011881282227978	0	0	0	0	0	0	0	0	0	0	0	0	0	0
k__Bacteria | p__Proteobacteria | c__Gammaproteobacteria | o__Xanthomonadales | f__Rhodanobacteraceae | g__Rhodanobacter | s__	0	0	0	0	0	0	0	0	0	0	0	0	0	0	0	0	0	0	0	0	0	0	0	0	0	0	0.0000712876933678683	0	0	0.000190100515647649	0.000190100515647649	0	0	0.0000237625644559561	0	0.000142575386735737	0.000190100515647649	0	0	0	0	0	0	0.00011881282227978	0	0	0	0	0
k__Bacteria | p__Proteobacteria | c__Gammaproteobacteria | o__Xanthomonadales | f__Xanthomonadaceae | g__Pseudoxanthomonas | s__	0	0	0	0	0	0	0	0	0	0.0000475251289119122	0	0	0	0	0	0	0	0	0	0	0	0	0	0	0.0000712876933678683	0	0	0	0	0	0.0000475251289119122	0.0000950502578238243	0	0	0	0	0	0	0.000142575386735737	0	0	0	0	0	0.000237625644559561	0.000285150773471473	0	0	0
k__Bacteria | p__Firmicutes | c__Clostridia | o__Clostridiales | f__Lachnospiraceae | g__Tyzzerella 3 | s__	0	0	0	0	0	0	0	0	0	0	0	0	0	0	0.0000237625644559561	0	0	0	0	0	0	0	0	0	0	0	0	0	0	0	0	0	0	0	0	0	0	0	0	0	0.000213863080103605	0.00066535180476677	0	0	0	0	0	0	0
k__Bacteria | p__Firmicutes | c__Clostridia | o__Clostridiales | f__Lachnospiraceae | g__[Ruminococcus] torques group | s__Ruminococcus torques ATCC 27756	0.000308913337927429	0.0000237625644559561	0	0	0	0	0	0.000213863080103605	0.000213863080103605	0	0	0	0	0	0.0000237625644559561	0.0000237625644559561	0	0.0000475251289119122	0	0	0	0	0	0	0	0	0	0	0	0	0	0	0.0000237625644559561	0.0000475251289119122	0	0	0	0	0	0	0	0.0000237625644559561	0	0	0	0	0	0	0
k__Bacteria | p__Synergistetes | c__Synergistia | o__Synergistales | f__Synergistaceae | g__Acetomicrobium | s__	0	0	0	0	0	0	0	0	0	0	0	0	0	0	0	0	0	0	0	0	0	0	0	0	0	0	0	0	0	0	0	0	0	0	0	0.00011881282227978	0.0000237625644559561	0.0000237625644559561	0	0	0	0	0	0.000166337951191693	0.00011881282227978	0.0000475251289119122	0.00011881282227978	0	0
k__Bacteria | p__Firmicutes | c__Clostridia | o__Clostridiales | f__Peptostreptococcaceae | g__Paeniclostridium | s__	0	0	0	0	0	0	0	0	0	0	0	0	0	0	0	0	0	0	0	0	0	0	0	0	0	0	0	0	0	0	0	0	0	0	0.000285150773471473	0	0	0	0.000879214884870375	0	0	0	0	0	0	0	0	0	0
k__Bacteria | p__Firmicutes | c__Clostridia | o__Clostridiales | f__Lachnospiraceae | g__Agathobacter | s__	0	0.0000950502578238243	0	0	0	0	0	0	0	0	0	0	0	0	0	0	0	0	0	0	0	0	0	0	0	0	0	0	0	0	0	0	0	0	0	0	0	0	0	0	0	0	0	0	0	0	0	0	0
k__Bacteria | p__Actinobacteria | c__Actinobacteria | o__Corynebacteriales | f__Dietziaceae | g__Dietzia | s__Dietzia natronolimnaea	0.00011881282227978	0	0	0	0	0	0	0	0	0	0	0	0	0	0	0	0	0	0	0	0	0	0	0	0	0	0	0	0	0	0	0	0	0	0	0.00011881282227978	0.00011881282227978	0	0	0.0000237625644559561	0	0	0.0000712876933678683	0	0	0	0	0	0
k__Bacteria | p__Firmicutes | c__Clostridia | o__Clostridiales | f__Lachnospiraceae | g__Lachnospiraceae NC2004 group | s__	0	0	0	0	0	0	0	0	0	0	0	0	0	0	0	0	0	0	0	0	0	0.000142575386735737	0	0.0000237625644559561	0	0	0	0	0	0.0000237625644559561	0	0	0.0000475251289119122	0.000142575386735737	0	0	0	0	0.00011881282227978	0.0000712876933678683	0	0	0	0.0000475251289119122	0	0	0.0000475251289119122	0	0
k__Bacteria | p__Firmicutes | c__Erysipelotrichia | o__Erysipelotrichales | f__Erysipelotrichaceae | g__Holdemania | s__	0.0000475251289119122	0.0000950502578238243	0	0	0.0000237625644559561	0.0000712876933678683	0	0.0000712876933678683	0	0	0	0	0	0	0	0.000166337951191693	0.000213863080103605	0.000261388209015517	0	0	0	0	0	0	0	0	0	0	0	0	0	0	0	0	0.0000950502578238243	0	0	0	0	0	0	0	0	0	0	0	0	0	0
k__Bacteria | p__Firmicutes | c__Bacilli | o__Bacillales | f__Family XI | g__Gemella | s__	0	0	0	0	0	0	0	0	0	0	0	0	0	0	0	0	0	0	0	0	0	0	0	0	0	0.000332675902383385	0	0.0000712876933678683	0	0.0000950502578238243	0	0	0	0	0.0000712876933678683	0.0000237625644559561	0.0000237625644559561	0.000142575386735737	0	0.0000950502578238243	0	0	0.0000950502578238243	0	0	0	0	0	0
k__Bacteria | p__Actinobacteria | c__Coriobacteriia | o__Coriobacteriales | f__Eggerthellaceae | g__Enterorhabdus | s__	0	0	0	0	0	0	0	0	0	0	0	0	0	0.000142575386735737	0	0	0	0.0000475251289119122	0	0	0	0	0	0	0	0	0	0	0	0	0	0.00011881282227978	0	0	0	0	0	0	0	0	0	0	0	0	0	0	0	0	0.0000475251289119122
k__Bacteria | p__Proteobacteria | c__Gammaproteobacteria | o__Xanthomonadales | f__Xanthomonadaceae | g__Xanthomonas | s__	0	0	0	0	0	0	0	0	0	0	0	0	0	0	0	0	0	0	0	0	0	0	0	0	0	0.0000712876933678683	0	0	0	0	0	0	0	0	0	0.00011881282227978	0.00011881282227978	0.000213863080103605	0	0	0	0	0.0000475251289119122	0.000213863080103605	0	0	0	0	0
k__Bacteria | p__Firmicutes | c__Bacilli | o__Lactobacillales | f__Carnobacteriaceae | g__Jeotgalibaca | s__	0	0	0	0	0	0	0	0	0	0	0	0	0	0	0	0	0	0	0	0	0	0	0	0	0	0	0	0	0	0	0	0	0	0	0	0	0	0	0	0	0	0	0	0	0	0	0	0	0
k__Bacteria | p__Firmicutes | c__Clostridia | o__Clostridiales | f__Lachnospiraceae | g__Cellulosilyticum | s__	0	0	0	0	0	0	0	0	0	0	0	0	0	0	0	0	0	0	0	0	0	0	0	0	0	0	0	0	0	0	0	0	0	0	0	0	0	0	0	0	0	0	0	0	0	0	0	0	0
k__Bacteria | p__Firmicutes | c__Clostridia | o__Clostridiales | f__Ruminococcaceae | g__Ruminococcaceae UCG-013 | s__	0	0	0	0	0	0	0	0	0	0	0	0	0	0	0	0	0	0	0	0	0	0	0	0	0	0	0	0	0	0	0	0	0	0	0	0	0	0	0	0	0	0.0000237625644559561	0.000166337951191693	0	0.0000950502578238243	0	0	0	0
k__Bacteria | p__Proteobacteria | c__Gammaproteobacteria | o__Cardiobacteriales | f__Cardiobacteriaceae | g__ | s__	0	0	0	0.00102179027160611	0	0	0	0	0	0	0	0	0	0	0	0	0	0	0	0	0	0	0	0	0	0	0	0	0	0	0	0	0	0	0	0	0	0	0	0	0	0	0	0	0	0	0	0	0
k__Bacteria | p__Proteobacteria | c__Gammaproteobacteria | o__Pasteurellales | f__Pasteurellaceae | g__Frederiksenia | s__	0	0	0	0.000950502578238244	0	0	0	0	0	0	0	0	0	0	0	0	0	0	0	0	0	0	0	0	0	0	0	0	0	0	0	0	0	0	0	0	0	0	0	0	0	0	0	0	0	0	0	0	0
k__Bacteria | p__Tenericutes | c__Mollicutes | o__Anaeroplasmatales | f__Anaeroplasmataceae | g__Anaeroplasma | s__	0	0	0	0.0000475251289119122	0.0000712876933678683	0.0000475251289119122	0	0.00011881282227978	0.000308913337927429	0	0	0	0	0	0	0	0	0	0.0000712876933678683	0	0	0	0	0	0	0	0	0	0	0.0000475251289119122	0	0.0000475251289119122	0	0	0	0.0000950502578238243	0	0	0	0	0.0000475251289119122	0	0	0	0	0	0	0	0
k__Bacteria | p__Actinobacteria | c__Actinobacteria | o__ | f__ | g__ | s__	0	0	0	0	0	0	0	0	0	0	0	0	0	0	0	0	0	0	0	0	0	0.0000712876933678683	0	0.0000475251289119122	0	0	0	0	0	0	0	0	0	0	0	0	0	0	0.000285150773471473	0	0	0	0.000142575386735737	0.0000712876933678683	0	0.0000712876933678683	0.000213863080103605	0	0.0000475251289119122
k__Bacteria | p__Actinobacteria | c__Actinobacteria | o__Actinomycetales | f__Actinomycetaceae | g__Actinomyces | s__	0	0	0	0	0	0	0	0	0	0	0	0	0	0	0	0	0	0	0	0	0	0	0	0	0	0	0	0.0000950502578238243	0	0.000142575386735737	0	0	0	0	0	0.000142575386735737	0.0000237625644559561	0	0	0	0	0	0	0.000261388209015517	0.000142575386735737	0	0.00011881282227978	0	0
k__Bacteria | p__Proteobacteria | c__Alphaproteobacteria | o__Rhizobiales | f__Rhizobiaceae | g__Mesorhizobium | s__	0	0	0	0	0	0	0	0	0	0	0	0	0	0	0	0	0	0	0	0	0	0.000166337951191693	0	0	0.0000475251289119122	0	0	0	0	0	0	0	0	0	0	0	0.0000712876933678683	0.0000475251289119122	0	0	0	0.0000712876933678683	0	0	0	0.0000712876933678683	0	0	0
k__Bacteria | p__Proteobacteria | c__Alphaproteobacteria | o__Rhizobiales | f__Xanthobacteraceae | g__Bradyrhizobium | s__	0.0000712876933678683	0	0	0	0	0	0	0	0	0	0.00011881282227978	0	0	0	0	0	0	0	0	0	0	0	0	0	0	0	0	0	0	0	0	0	0	0	0	0.00011881282227978	0	0.000237625644559561	0	0	0	0	0	0.0000950502578238243	0	0	0	0	0
k__Bacteria | p__Proteobacteria | c__Gammaproteobacteria | o__Betaproteobacteriales | f__Rhodocyclaceae | g__Methyloversatilis | s__	0	0	0	0	0	0	0	0	0	0	0	0	0	0	0	0	0	0	0	0	0	0	0	0	0	0	0	0	0	0	0	0	0	0	0	0	0	0	0	0	0.000879214884870375	0	0	0	0	0	0	0	0
k__Bacteria | p__Proteobacteria | c__Alphaproteobacteria | o__Sphingomonadales | f__Sphingomonadaceae | g__Novosphingobium | s__	0	0	0	0	0	0	0	0	0	0	0	0	0	0	0	0	0	0	0	0	0	0	0	0	0	0	0	0	0.000142575386735737	0	0.00011881282227978	0	0	0	0	0.000166337951191693	0.000166337951191693	0.000213863080103605	0	0	0	0	0	0	0	0	0	0	0
k__Bacteria | p__Proteobacteria | c__Gammaproteobacteria | o__Betaproteobacteriales | f__ | g__ | s__	0	0	0	0	0	0	0	0	0.0000237625644559561	0	0	0	0.0000475251289119122	0	0	0	0	0	0	0	0	0	0	0	0	0	0	0	0	0	0	0	0	0.0000237625644559561	0	0.0000237625644559561	0.000142575386735737	0	0	0.0000712876933678683	0	0.0000475251289119122	0	0	0.00011881282227978	0.0000950502578238243	0.0000237625644559561	0	0
k__Bacteria | p__Proteobacteria | c__Gammaproteobacteria | o__Pasteurellales | f__Pasteurellaceae | g__Pasteurella | s__Pasteurella multocida	0.000237625644559561	0	0	0.000261388209015517	0	0	0	0	0	0	0.000166337951191693	0	0	0	0	0	0	0	0.000166337951191693	0	0	0	0	0.00011881282227978	0	0	0	0	0	0	0	0	0	0	0	0	0	0	0	0	0	0	0	0	0	0	0	0	0
k__Bacteria | p__Bacteroidetes | c__Bacteroidia | o__Bacteroidales | f__Prevotellaceae | g__Prevotella 1 | s__	0	0	0	0	0	0	0	0	0	0	0	0	0	0	0	0	0	0	0	0	0	0	0	0	0	0	0	0	0	0	0	0	0	0	0	0	0	0	0	0	0.0000950502578238243	0.0000950502578238243	0	0	0.000285150773471473	0.000308913337927429	0.000142575386735737	0	0
k__Bacteria | p__Bacteroidetes | c__Bacteroidia | o__Bacteroidales | f__Prevotellaceae | g__Prevotella | s__Prevotella sp. oral taxon 299 str. F0039	0	0	0	0	0	0	0	0	0	0	0	0	0	0.0000475251289119122	0	0	0	0	0	0	0	0	0.0000475251289119122	0	0.00011881282227978	0	0	0	0	0	0.000190100515647649	0	0	0	0	0.0000712876933678683	0.000166337951191693	0.0000712876933678683	0	0	0	0	0	0	0	0	0	0	0
k__Bacteria | p__Proteobacteria | c__Gammaproteobacteria | o__Pseudomonadales | f__Pseudomonadaceae | g__Pseudomonas | s__Pseudomonas aeruginosa	0	0	0	0	0	0	0	0	0	0	0	0	0	0	0	0	0	0	0	0	0	0	0	0.000237625644559561	0	0	0	0	0	0	0	0	0	0	0.0000712876933678683	0	0	0	0	0	0	0	0	0.000285150773471473	0	0	0	0	0
k__Bacteria | p__Chloroflexi | c__OLB14 | o__ | f__ | g__ | s__	0	0	0	0	0	0	0	0	0	0	0	0	0	0	0	0	0	0	0	0	0	0	0	0.000237625644559561	0.0000475251289119122	0.00042772616020721	0	0.0000237625644559561	0	0	0	0.0000475251289119122	0	0	0	0	0	0	0	0	0	0	0	0	0	0	0	0	0
k__Bacteria | p__Proteobacteria | c__Gammaproteobacteria | o__Betaproteobacteriales | f__Burkholderiaceae | g__Herbaspirillum | s__	0	0	0	0	0	0	0	0	0	0	0	0	0	0	0	0	0	0	0	0	0	0.0000712876933678683	0	0.0000237625644559561	0	0.00011881282227978	0.0000237625644559561	0	0	0	0.0000475251289119122	0.000190100515647649	0	0.0000712876933678683	0	0	0	0	0	0	0	0	0	0.0000475251289119122	0	0	0	0	0
k__Bacteria | p__Proteobacteria | c__Gammaproteobacteria | o__Enterobacteriales | f__Enterobacteriaceae | g__Providencia | s__	0.000237625644559561	0	0	0.000308913337927429	0.000190100515647649	0	0	0.000166337951191693	0	0	0	0	0	0	0	0	0	0	0	0	0	0	0	0	0	0	0	0	0	0	0	0	0	0	0	0	0	0	0	0	0	0	0	0	0	0	0	0	0
k__Archaea | p__Euryarchaeota | c__Methanobacteria | o__Methanobacteriales | f__Methanobacteriaceae | g__Methanobrevibacter | s__	0	0	0	0	0	0	0	0	0	0	0	0	0	0	0	0	0	0	0	0	0	0	0	0	0	0	0	0	0	0	0	0	0	0	0	0	0	0	0	0	0.000902977449326331	0	0	0	0	0	0	0	0
k__Bacteria | p__Firmicutes | c__Bacilli | o__Bacillales | f__Planococcaceae | g__Kurthia | s__Kurthia gibsonii	0	0	0	0	0	0	0	0	0	0	0	0	0	0	0	0.000879214884870375	0	0	0	0	0	0	0	0	0	0	0	0	0	0	0	0	0	0	0	0	0	0	0	0	0	0	0	0	0	0	0	0	0
k__Bacteria | p__Proteobacteria | c__Alphaproteobacteria | o__Reyranellales | f__Reyranellaceae | g__ | s__	0	0	0	0	0	0	0	0	0	0	0	0	0	0.0000712876933678683	0	0	0	0	0	0	0	0	0	0	0	0.0000950502578238243	0	0.0000475251289119122	0	0	0	0	0	0	0	0.0000712876933678683	0	0.000190100515647649	0	0	0	0	0	0.0000950502578238243	0	0	0.0000237625644559561	0	0
k__Archaea | p__Euryarchaeota | c__Methanobacteria | o__Methanobacteriales | f__Methanobacteriaceae | g__Methanobrevibacter | s__Methanobrevibacter smithii TS146C	0	0	0	0	0	0	0	0	0	0	0	0	0	0	0	0	0	0	0	0	0	0	0	0	0	0	0	0	0	0	0	0	0	0	0	0	0	0	0	0	0	0	0	0	0	0	0	0	0
k__Bacteria | p__Firmicutes | c__Clostridia | o__Clostridiales | f__Ruminococcaceae | g__Ruminococcus 1 | s__	0	0	0	0	0	0	0	0.0000237625644559561	0	0	0.0000475251289119122	0	0	0	0	0	0	0	0	0.000403963595751253	0	0.0000712876933678683	0	0	0	0	0	0	0	0	0.000142575386735737	0	0	0	0	0	0	0.0000712876933678683	0	0	0	0	0.0000475251289119122	0	0	0	0	0	0
k__Bacteria | p__Firmicutes | c__Clostridia | o__Clostridiales | f__Ruminococcaceae | g__UBA1819 | s__	0.000285150773471473	0	0	0	0	0	0	0	0	0	0	0	0	0	0	0.000403963595751253	0	0	0	0	0	0	0	0	0	0	0.0000237625644559561	0	0	0	0	0	0	0	0	0	0	0	0	0	0	0	0	0	0	0	0	0	0
k__Bacteria | p__Actinobacteria | c__Actinobacteria | o__Actinomycetales | f__Actinomycetaceae | g__Actinomyces | s__Actinomyces odontolyticus	0	0	0	0	0	0	0	0	0	0	0	0	0	0	0	0	0	0	0	0	0	0	0	0	0	0.0000950502578238243	0	0	0.0000237625644559561	0	0	0	0	0	0	0	0	0.000261388209015517	0.0000712876933678683	0	0	0	0.0000950502578238243	0	0	0	0	0	0
k__Bacteria | p__Bacteroidetes | c__Bacteroidia | o__Bacteroidales | f__Bacteroidaceae | g__Bacteroides | s__Bacteroides stercorirosoris	0	0	0	0	0	0	0	0	0	0	0	0	0	0	0	0	0	0	0	0	0	0	0	0	0	0	0	0	0	0	0.000166337951191693	0	0	0	0.000166337951191693	0	0	0	0	0	0	0	0	0	0	0	0	0	0
k__Bacteria | p__Epsilonbacteraeota | c__Campylobacteria | o__Campylobacterales | f__Campylobacteraceae | g__Campylobacter | s__Campylobacter jejuni	0.000380201031295297	0	0.000142575386735737	0	0	0	0	0	0.0000950502578238243	0	0	0	0	0	0	0	0	0	0.0000237625644559561	0	0	0	0	0	0	0	0	0	0	0	0	0	0	0	0	0	0	0	0	0	0	0	0	0	0	0	0	0	0
k__Bacteria | p__Firmicutes | c__Bacilli | o__Lactobacillales | f__Carnobacteriaceae | g__Carnobacterium | s__	0	0	0	0	0	0	0	0	0	0	0	0	0.000285150773471473	0	0	0	0	0.000451488724663166	0	0	0	0	0.0000475251289119122	0	0	0	0	0	0	0	0	0	0	0	0	0	0	0	0	0	0	0	0	0	0	0	0	0	0
k__Bacteria | p__Firmicutes | c__Bacilli | o__Lactobacillales | f__Streptococcaceae | g__Streptococcus | s__Streptococcus sanguinis	0	0	0	0	0	0	0	0	0	0	0	0	0	0	0	0	0	0	0	0	0	0	0	0	0	0	0	0	0	0	0	0	0	0	0	0.000380201031295297	0.0000475251289119122	0.000356438466839341	0	0	0	0	0	0	0	0	0	0	0
k__Bacteria | p__Firmicutes | c__Clostridia | o__Clostridiales | f__Lachnospiraceae | g__Anaerostipes | s__	0	0	0.000237625644559561	0	0.0000475251289119122	0	0	0	0.000237625644559561	0	0	0	0	0	0	0.0000237625644559561	0	0	0	0	0	0	0	0	0	0	0	0	0	0	0	0	0	0	0	0	0	0	0	0	0	0.0000950502578238243	0	0	0	0	0	0	0
k__Bacteria | p__Tenericutes | c__Mollicutes | o__Mollicutes RF39 | f__ | g__ | s__	0	0	0	0	0	0	0	0	0	0	0	0	0	0	0	0	0	0	0	0	0.0000237625644559561	0	0	0	0	0	0	0	0	0	0	0	0	0	0	0	0	0	0	0	0	0	0.000308913337927429	0	0.00011881282227978	0.000190100515647649	0.0000950502578238243	0	0
k__Bacteria | p__Bacteroidetes | c__Bacteroidia | o__Bacteroidales | f__Rikenellaceae | g__Rikenella | s__Rikenella microfusus DSM 15922	0	0	0	0	0	0	0	0	0	0	0	0	0	0	0	0	0	0	0	0	0	0	0	0	0	0	0	0	0	0	0	0	0	0	0	0	0	0	0	0	0	0	0	0	0	0	0	0	0
k__Bacteria | p__Firmicutes | c__Clostridia | o__Clostridiales | f__Lachnospiraceae | g__Murimonas | s__	0	0	0	0	0	0	0	0.000166337951191693	0	0	0	0	0	0	0	0	0	0	0	0.000166337951191693	0	0	0	0	0	0	0	0	0	0	0	0	0	0	0	0	0	0	0	0	0	0	0	0	0	0	0	0	0
k__Bacteria | p__Patescibacteria | c__Saccharimonadia | o__Saccharimonadales | f__ | g__ | s__	0	0	0	0	0	0	0	0	0	0	0	0	0	0	0	0	0	0	0	0	0	0	0	0	0	0	0	0.0000237625644559561	0	0.000166337951191693	0	0.0000712876933678683	0	0	0.0000237625644559561	0	0	0.0000237625644559561	0	0	0	0.0000237625644559561	0	0.000166337951191693	0	0	0.0000712876933678683	0	0
k__Bacteria | p__Firmicutes | c__Bacilli | o__Bacillales | f__Staphylococcaceae | g__Staphylococcus | s__Staphylococcus sciuri	0	0	0	0	0	0	0	0	0	0	0	0	0	0	0	0	0	0	0	0	0	0	0	0	0	0	0	0	0	0	0	0	0	0	0	0	0	0	0	0	0	0	0	0	0	0	0	0	0
k__Bacteria | p__Proteobacteria | c__Gammaproteobacteria | o__Enterobacteriales | f__Enterobacteriaceae | g__Citrobacter | s__	0	0	0	0	0	0	0	0	0	0	0	0	0	0	0	0	0	0	0	0	0.000760402062590595	0	0	0	0	0	0	0	0	0	0	0	0	0	0	0	0	0	0	0	0	0	0	0	0	0	0	0	0
k__Bacteria | p__Bacteroidetes | c__Bacteroidia | o__Bacteroidales | f__Bacteroidaceae | g__Bacteroides | s__Bacteroides plebeius DSM 17135	0	0	0	0	0	0	0	0	0.0000237625644559561	0	0.0000712876933678683	0	0	0	0	0	0.0000475251289119122	0	0	0	0.0000475251289119122	0.00011881282227978	0	0	0	0	0	0	0	0.0000712876933678683	0	0	0	0.0000237625644559561	0	0	0	0	0	0	0	0	0	0	0	0	0	0.00011881282227978	0
k__Bacteria | p__Firmicutes | c__Clostridia | o__Clostridiales | f__Ruminococcaceae | g__Pseudoflavonifractor | s__	0	0	0	0	0	0.000261388209015517	0	0	0	0	0	0	0	0	0	0.0000950502578238243	0	0.000166337951191693	0	0	0	0.000166337951191693	0.0000475251289119122	0	0	0	0	0	0	0	0	0	0	0	0	0	0	0	0	0	0	0	0	0	0	0	0	0	0
k__Bacteria | p__Firmicutes | c__Bacilli | o__Lactobacillales | f__Lactobacillaceae | g__Lactobacillus | s__Lactobacillus saerimneri	0	0	0.00054653898248699	0	0	0	0	0	0	0	0	0	0	0	0	0.000166337951191693	0	0	0	0	0	0	0	0	0	0	0	0	0	0	0	0	0	0	0	0	0	0	0	0	0	0	0	0	0	0	0	0	0
k__Bacteria | p__Actinobacteria | c__Coriobacteriia | o__Coriobacteriales | f__Eggerthellaceae | g__Adlercreutzia | s__	0	0	0	0	0	0.000190100515647649	0	0	0	0	0	0	0	0	0	0.000142575386735737	0	0	0	0	0	0	0	0	0	0	0	0	0	0	0	0	0	0	0	0	0	0	0	0	0	0	0	0	0	0	0	0	0
k__Bacteria | p__Bacteroidetes | c__Bacteroidia | o__Bacteroidales | f__Prevotellaceae | g__Prevotella 9 | s__Prevotella sp. DJF_RP53	0	0.0000950502578238243	0	0	0	0.0000475251289119122	0	0.000190100515647649	0	0	0	0	0	0.000261388209015517	0	0	0.0000475251289119122	0	0	0	0	0.0000712876933678683	0	0	0	0	0	0	0	0	0	0	0	0	0	0	0	0	0	0	0	0	0	0	0	0	0	0	0
k__Bacteria | p__Firmicutes | c__Clostridia | o__Clostridiales | f__Lachnospiraceae | g__Lachnospiraceae NK4A136 group | s__Trichinella pseudospiralis	0	0	0	0	0	0	0	0	0	0	0	0	0	0	0.000166337951191693	0	0	0	0	0	0	0.0000712876933678683	0	0.000142575386735737	0	0	0	0	0	0	0	0	0	0	0	0.000285150773471473	0	0	0	0	0	0.0000475251289119122	0	0	0	0	0	0	0
k__Bacteria | p__Firmicutes | c__Clostridia | o__Clostridiales | f__Ruminococcaceae | g__Fournierella | s__Fournierella massiliensis	0	0	0	0.000237625644559561	0	0	0	0	0	0	0	0	0	0	0	0	0	0	0.000190100515647649	0.0000712876933678683	0	0	0	0.0000237625644559561	0	0	0	0	0	0	0	0	0	0.0000712876933678683	0.0000712876933678683	0	0	0	0	0	0	0	0	0	0	0	0	0	0
k__Bacteria | p__Firmicutes | c__Bacilli | o__Lactobacillales | f__Leuconostocaceae | g__Weissella | s__	0	0.000570301546942946	0.0000950502578238243	0	0	0	0	0	0	0	0	0	0	0	0	0	0	0	0	0	0	0	0	0	0	0	0	0	0	0	0	0	0	0	0	0	0	0	0	0	0	0	0	0	0	0	0	0	0
k__Bacteria | p__Proteobacteria | c__Alphaproteobacteria | o__Sphingomonadales | f__Sphingomonadaceae | g__Sphingobium | s__	0	0	0	0	0	0	0	0	0	0	0	0	0	0	0	0	0	0	0	0	0	0	0	0	0	0	0	0	0.0000237625644559561	0	0	0	0	0	0	0	0	0	0.0000237625644559561	0	0.00054653898248699	0.0000475251289119122	0	0	0	0	0	0	0
k__Bacteria | p__Proteobacteria | c__Gammaproteobacteria | o__Betaproteobacteriales | f__Burkholderiaceae | g__Lautropia | s__	0	0	0	0.0000950502578238243	0	0	0	0	0	0	0.0000712876933678683	0	0	0	0	0	0	0	0	0	0	0	0	0.00011881282227978	0	0.00011881282227978	0	0	0.0000712876933678683	0	0	0	0	0	0	0	0	0.0000712876933678683	0	0	0	0	0	0	0.0000475251289119122	0	0.0000712876933678683	0	0
k__Bacteria | p__Firmicutes | c__Bacilli | o__Bacillales | f__Planococcaceae | g__ | s__	0	0	0	0	0	0	0	0	0	0	0	0	0	0	0	0	0	0	0	0.0000237625644559561	0	0	0	0.0000237625644559561	0	0.0000237625644559561	0	0	0	0	0.0000475251289119122	0	0	0	0	0	0	0	0	0	0	0	0	0.00011881282227978	0	0	0	0	0
k__Bacteria | p__Bacteroidetes | c__Bacteroidia | o__Bacteroidales | f__Bacteroidaceae | g__Bacteroides | s__Bacteroides stercoris ATCC 43183	0	0	0	0	0	0	0	0	0	0.0000237625644559561	0	0	0	0	0	0.000166337951191693	0	0	0	0	0	0	0	0	0	0	0.000451488724663166	0	0	0	0	0	0	0	0	0	0	0	0	0	0	0	0	0	0	0	0	0	0
k__Bacteria | p__Firmicutes | c__Bacilli | o__Bacillales | f__Family XII | g__Exiguobacterium | s__	0	0	0	0	0	0	0	0	0	0	0	0	0	0	0	0	0	0	0	0	0	0	0	0	0	0	0	0.000570301546942946	0	0	0	0	0	0	0	0	0	0	0	0	0	0	0	0	0	0	0	0	0
k__Bacteria | p__Firmicutes | c__Bacilli | o__Bacillales | f__ | g__ | s__	0	0	0	0	0	0	0	0	0	0	0.0000950502578238243	0	0	0	0	0	0	0	0	0	0	0	0	0	0	0	0	0	0	0	0	0	0	0	0	0	0	0	0.00011881282227978	0	0	0	0	0	0.0000950502578238243	0	0	0	0
k__Bacteria | p__Firmicutes | c__Bacilli | o__Bacillales | f__Bacillaceae | g__Bacillus | s__Bacillus alcalophilus	0	0	0	0	0	0	0	0	0	0	0	0	0	0	0	0	0	0	0	0	0	0	0	0	0	0.0000475251289119122	0	0	0	0	0	0	0	0	0	0.00011881282227978	0	0.000190100515647649	0	0	0	0	0	0.0000475251289119122	0	0	0	0	0
k__Bacteria | p__Firmicutes | c__Clostridia | o__Clostridiales | f__Ruminococcaceae | g__Candidatus Soleaferrea | s__Bittarella massiliensis	0.0000712876933678683	0	0	0	0.0000237625644559561	0.000213863080103605	0	0	0	0	0	0	0	0	0	0.0000475251289119122	0.0000475251289119122	0	0	0	0	0	0.0000950502578238243	0	0	0	0	0	0	0	0	0	0	0	0	0	0	0	0	0	0	0	0	0	0	0	0	0	0
k__Bacteria | p__Proteobacteria | c__Gammaproteobacteria | o__Betaproteobacteriales | f__Neisseriaceae | g__Eikenella | s__	0	0	0	0.0000712876933678683	0	0	0	0.000166337951191693	0	0	0	0	0	0	0	0	0	0	0	0	0	0	0	0	0	0	0	0	0	0	0	0	0	0	0	0	0	0.000380201031295297	0	0	0	0	0	0	0	0	0	0	0
k__Bacteria | p__Firmicutes | c__Clostridia | o__Clostridiales | f__Clostridiaceae 1 | g__Clostridium sensu stricto 1 | s__Clostridium sp. ND2	0	0	0	0	0	0	0	0	0	0	0	0	0	0	0	0	0.000594064111398902	0	0	0	0	0	0	0	0	0	0	0	0	0	0	0	0	0	0	0	0	0	0	0	0	0	0	0	0	0	0	0	0
k__Bacteria | p__Actinobacteria | c__Actinobacteria | o__Streptomycetales | f__Streptomycetaceae | g__Streptomyces | s__	0	0	0	0	0	0	0	0	0	0	0	0	0	0	0	0	0	0	0	0	0	0	0	0	0	0	0	0.0000237625644559561	0	0.00011881282227978	0	0.0000237625644559561	0	0	0	0.0000475251289119122	0	0.0000712876933678683	0.00011881282227978	0	0	0	0	0	0	0	0	0	0
k__Bacteria | p__Chloroflexi | c__JG30-KF-CM66 | o__ | f__ | g__ | s__	0	0	0	0	0	0	0	0	0	0	0	0	0	0	0	0	0	0	0	0	0	0	0	0.0000475251289119122	0.0000475251289119122	0.000261388209015517	0	0	0	0	0	0.0000237625644559561	0	0	0.0000237625644559561	0	0	0	0	0	0	0	0	0	0	0	0	0	0
k__Bacteria | p__Firmicutes | c__Clostridia | o__Clostridiales | f__Ruminococcaceae | g__Ruminococcaceae UCG-011 | s__	0	0.0000475251289119122	0	0	0	0	0	0	0.0000475251289119122	0	0.0000712876933678683	0	0	0	0	0.0000475251289119122	0.0000475251289119122	0	0	0	0	0	0	0	0	0	0	0	0	0	0	0.0000950502578238243	0	0	0	0	0	0	0.0000475251289119122	0	0	0	0.0000712876933678683	0.0000712876933678683	0	0	0	0	0
k__Bacteria | p__Bacteroidetes | c__Bacteroidia | o__Bacteroidales | f__Barnesiellaceae | g__Barnesiella | s__	0	0	0	0	0	0	0	0	0	0	0	0	0	0	0	0	0	0	0	0	0	0	0	0	0	0	0	0	0	0	0	0	0	0	0	0	0	0	0	0	0	0	0	0	0	0	0	0	0
k__Bacteria | p__Patescibacteria | c__Saccharimonadia | o__Saccharimonadales | f__Saccharimonadaceae | g__ | s__	0	0	0	0	0	0	0	0	0	0	0.000190100515647649	0	0	0	0	0	0	0	0	0	0	0	0	0	0	0	0	0	0	0.000142575386735737	0	0	0	0	0	0	0	0	0	0	0	0	0	0	0	0	0	0	0
k__Bacteria | p__Proteobacteria | c__Gammaproteobacteria | o__Betaproteobacteriales | f__Burkholderiaceae | g__Massilia | s__	0	0	0	0	0	0	0	0	0	0	0	0	0.0000950502578238243	0	0	0	0	0	0	0	0	0	0	0	0	0	0	0.000142575386735737	0	0	0	0	0	0	0	0.0000950502578238243	0.00011881282227978	0	0	0	0	0	0	0	0	0	0	0	0
k__Bacteria | p__Firmicutes | c__Bacilli | o__Lactobacillales | f__Aerococcaceae | g__Abiotrophia | s__	0	0	0	0.000451488724663166	0	0	0	0	0	0	0	0	0	0	0	0	0	0	0	0	0	0	0	0	0	0	0	0	0	0	0	0	0	0	0	0	0	0.0000237625644559561	0	0	0	0	0	0	0	0	0	0	0
k__Bacteria | p__Proteobacteria | c__Deltaproteobacteria | o__Desulfovibrionales | f__Desulfovibrionaceae | g__Desulfovibrio | s__	0	0	0	0	0.0000950502578238243	0	0	0	0	0	0	0	0	0.000142575386735737	0	0	0	0	0.0000237625644559561	0	0	0	0	0	0.0000475251289119122	0	0	0.0000950502578238243	0	0	0	0	0	0	0	0	0	0	0	0	0	0	0.0000475251289119122	0	0	0	0	0	0
k__Bacteria | p__Proteobacteria | c__Gammaproteobacteria | o__Betaproteobacteriales | f__Burkholderiaceae | g__Comamonas | s__	0	0	0	0	0.0000712876933678683	0	0	0	0	0	0	0	0	0	0	0	0	0	0	0	0	0	0	0	0	0	0	0	0	0.0000237625644559561	0	0.0000950502578238243	0	0	0	0	0	0	0	0	0	0	0	0	0	0	0	0	0
k__Bacteria | p__Proteobacteria | c__Gammaproteobacteria | o__Pseudomonadales | f__Moraxellaceae | g__Psychrobacter | s__Psychrobacter maritimus	0	0	0	0	0	0	0	0	0	0	0	0	0.000356438466839341	0	0	0.000142575386735737	0	0	0.0000475251289119122	0	0	0	0	0	0	0	0	0	0	0	0	0	0	0	0	0	0	0	0	0	0	0	0	0	0	0	0	0	0
k__Bacteria | p__Planctomycetes | c__Phycisphaerae | o__Tepidisphaerales | f__WD2101 soil group | g__ | s__	0	0	0	0	0	0	0	0	0	0	0	0	0	0	0	0	0	0	0	0	0	0	0	0.0000475251289119122	0	0	0	0	0	0	0	0	0	0	0	0	0.0000237625644559561	0.0000950502578238243	0	0	0	0.0000950502578238243	0	0.0000950502578238243	0	0	0.0000475251289119122	0	0
k__Bacteria | p__Proteobacteria | c__Gammaproteobacteria | o__Betaproteobacteriales | f__Burkholderiaceae | g__Ralstonia | s__	0	0	0	0	0	0	0	0	0	0	0	0	0	0	0	0	0	0.000142575386735737	0	0	0	0	0	0	0	0	0	0	0	0	0	0	0	0	0	0	0	0.000142575386735737	0	0	0	0	0	0	0	0	0	0	0.000142575386735737
k__Bacteria | p__Bacteroidetes | c__Bacteroidia | o__Bacteroidales | f__Tannerellaceae | g__Parabacteroides | s__Parabacteroides distasonis	0	0	0	0	0	0	0	0	0	0	0	0	0	0	0	0	0	0	0	0	0	0	0	0	0	0	0	0	0	0	0	0	0	0	0	0	0	0	0	0	0	0	0	0.000190100515647649	0	0	0.0000475251289119122	0	0
k__Bacteria | p__Firmicutes | c__Bacilli | o__Bacillales | f__Staphylococcaceae | g__Jeotgalicoccus | s__	0	0	0	0.0000475251289119122	0	0	0	0	0	0	0	0	0	0	0	0	0	0	0	0	0	0	0	0	0	0	0	0	0	0	0	0	0	0	0	0	0	0	0	0.0000950502578238243	0	0	0	0	0	0	0	0	0
k__Bacteria | p__Firmicutes | c__Clostridia | o__Clostridiales | f__Ruminococcaceae | g__Ruminococcaceae NK4A214 group | s__	0	0	0	0.000166337951191693	0	0	0	0	0	0	0	0	0	0	0	0.00011881282227978	0	0	0	0	0	0	0.000190100515647649	0	0	0	0	0	0	0	0	0	0	0	0	0	0	0	0	0	0.0000237625644559561	0	0	0	0	0	0	0	0
k__Bacteria | p__Firmicutes | c__Clostridia | o__Clostridiales | f__Ruminococcaceae | g__Ruminococcus 2 | s__	0	0	0	0	0	0	0	0	0	0	0	0	0	0	0	0	0	0	0	0	0	0	0	0	0	0	0	0	0.000213863080103605	0	0	0	0	0	0.0000237625644559561	0	0	0	0	0	0	0.0000950502578238243	0	0	0	0	0	0	0
k__Bacteria | p__Proteobacteria | c__Gammaproteobacteria | o__Pasteurellales | f__Pasteurellaceae | g__ | s__	0	0	0	0	0	0	0	0	0	0	0	0	0	0	0	0	0	0	0	0	0	0	0	0	0	0	0	0	0	0	0	0	0	0	0	0.0000237625644559561	0.0000475251289119122	0	0	0	0	0	0	0.000356438466839341	0	0	0	0	0
k__Bacteria | p__Bacteroidetes | c__Bacteroidia | o__Flavobacteriales | f__Flavobacteriaceae | g__ | s__	0	0	0	0	0	0	0	0	0	0	0	0	0	0	0	0	0	0	0	0	0	0	0	0	0	0	0	0	0	0	0	0	0	0	0	0	0	0	0	0	0	0	0	0	0	0	0	0	0.000499013853575078
k__Bacteria | p__Firmicutes | c__Clostridia | o__Clostridiales | f__Lachnospiraceae | g__Acetitomaculum | s__	0	0	0	0	0	0	0	0	0	0	0.000499013853575078	0	0	0	0	0	0	0	0	0	0	0	0	0	0	0	0	0	0	0	0	0	0	0	0	0	0	0	0	0	0	0	0	0	0	0	0	0	0
k__Bacteria | p__Actinobacteria | c__Actinobacteria | o__Corynebacteriales | f__Mycobacteriaceae | g__Mycobacterium | s__	0	0	0	0	0	0	0	0	0	0	0	0	0	0	0	0	0	0	0	0	0	0.00011881282227978	0	0	0.0000712876933678683	0	0	0	0	0	0	0.0000475251289119122	0	0	0	0	0	0.0000237625644559561	0	0	0	0	0	0	0.0000237625644559561	0.0000712876933678683	0.0000475251289119122	0	0
k__Bacteria | p__Firmicutes | c__Clostridia | o__Clostridiales | f__Lachnospiraceae | g__[Eubacterium] oxidoreducens group | s__	0	0.0000950502578238243	0	0.0000712876933678683	0	0.0000237625644559561	0	0	0	0	0	0	0	0	0	0	0	0	0	0.0000237625644559561	0	0.0000950502578238243	0	0	0	0	0	0	0	0.0000237625644559561	0	0	0	0	0	0	0	0	0	0	0	0	0	0	0	0	0	0	0
k__Bacteria | p__Proteobacteria | c__Gammaproteobacteria | o__Betaproteobacteriales | f__SC-I-84 | g__ | s__	0	0	0	0	0	0	0	0	0	0	0	0	0	0	0	0	0	0	0	0	0	0	0	0	0	0.0000237625644559561	0	0	0	0.0000237625644559561	0	0	0	0	0	0	0.0000712876933678683	0	0	0	0	0	0	0.0000712876933678683	0	0	0.0000712876933678683	0	0
k__Bacteria | p__Proteobacteria | c__Gammaproteobacteria | o__Pasteurellales | f__Pasteurellaceae | g__Haemophilus | s__Haemophilus haemolyticus	0	0	0	0	0	0	0	0	0	0.0000712876933678683	0	0	0	0	0	0	0	0	0	0	0	0	0	0	0	0	0	0	0	0	0	0	0	0	0	0	0	0.000403963595751253	0	0	0	0	0	0	0	0	0	0	0
k__Bacteria | p__Proteobacteria | c__Gammaproteobacteria | o__Salinisphaerales | f__Solimonadaceae | g__Nevskia | s__	0	0	0	0	0	0	0	0	0	0	0	0	0	0	0	0	0	0	0	0	0	0	0	0	0	0	0	0	0	0	0	0	0	0	0	0.00011881282227978	0.0000237625644559561	0.000213863080103605	0	0	0	0	0	0.0000475251289119122	0	0	0	0	0
k__Archaea | p__Thaumarchaeota | c__Nitrososphaeria | o__Nitrososphaerales | f__Nitrososphaeraceae | g__Candidatus Nitrocosmicus | s__	0	0	0	0	0	0	0	0	0	0	0	0	0	0	0	0	0	0	0	0	0	0	0	0.0000712876933678683	0.0000475251289119122	0.00011881282227978	0	0	0	0.000213863080103605	0	0	0	0	0	0	0	0	0	0	0	0	0	0	0	0	0	0	0
k__Bacteria | p__Actinobacteria | c__Actinobacteria | o__Micrococcales | f__Micrococcaceae | g__Micrococcus | s__	0	0	0	0	0	0	0	0.0000712876933678683	0	0	0	0	0	0	0	0	0	0	0	0	0	0	0	0	0	0	0	0	0.0000237625644559561	0	0	0	0	0	0	0	0	0	0	0	0	0	0.0000475251289119122	0	0	0	0	0	0
k__Bacteria | p__Firmicutes | c__Clostridia | o__Clostridiales | f__Ruminococcaceae | g__Phocea | s__	0	0	0.0000950502578238243	0	0	0.0000237625644559561	0	0.000190100515647649	0	0	0	0	0	0	0	0.000142575386735737	0	0	0	0	0	0	0	0	0	0	0	0	0	0	0	0	0	0	0	0	0	0	0	0	0	0	0	0	0	0	0	0	0
k__Bacteria | p__Firmicutes | c__Clostridia | o__Clostridiales | f__Ruminococcaceae | g__Ruminiclostridium 5 | s__	0	0	0	0	0	0	0	0	0.0000950502578238243	0	0	0	0	0	0	0	0	0	0	0.0000712876933678683	0	0.0000237625644559561	0.0000950502578238243	0	0	0	0	0	0	0	0	0	0	0	0.0000237625644559561	0	0	0	0	0	0	0	0	0	0	0	0	0	0
k__Bacteria | p__Proteobacteria | c__Gammaproteobacteria | o__Pseudomonadales | f__Pseudomonadaceae | g__Pseudomonas | s__Pseudomonas fragi	0	0	0	0	0	0	0	0	0	0	0	0	0	0	0	0.000332675902383385	0	0.00011881282227978	0	0	0	0	0	0	0	0	0	0	0	0	0	0	0	0	0	0	0	0	0	0	0	0	0	0	0	0	0	0	0
k__Bacteria | p__Actinobacteria | c__Actinobacteria | o__Actinomycetales | f__Actinomycetaceae | g__Actinomyces | s__Actinomyces sp. canine oral taxon 374	0	0	0	0	0	0	0	0	0	0	0.000166337951191693	0	0	0	0	0	0	0	0	0	0	0	0.000142575386735737	0	0	0	0	0	0	0	0	0	0	0	0	0	0.0000712876933678683	0	0	0	0	0.0000475251289119122	0	0	0	0	0	0	0
k__Bacteria | p__Actinobacteria | c__Coriobacteriia | o__Coriobacteriales | f__Atopobiaceae | g__Atopobium | s__	0	0	0	0.0000950502578238243	0	0	0	0	0	0	0	0	0	0	0	0	0	0	0	0	0	0	0	0	0	0	0	0	0	0	0	0	0	0	0	0	0	0.000237625644559561	0	0	0	0	0	0.0000950502578238243	0	0	0	0	0
k__Bacteria | p__Bacteroidetes | c__Bacteroidia | o__Bacteroidales | f__Prevotellaceae | g__Prevotellaceae UCG-003 | s__	0	0	0	0	0	0	0	0	0	0	0	0	0	0	0	0	0	0	0	0	0	0	0	0	0	0	0	0	0	0	0	0	0	0	0	0	0.0000237625644559561	0	0	0	0.000403963595751253	0	0	0	0	0	0	0	0
k__Bacteria | p__Firmicutes | c__Erysipelotrichia | o__Erysipelotrichales | f__Erysipelotrichaceae | g__Faecalitalea | s__[Eubacterium] dolichum	0	0	0	0	0	0	0	0	0.000166337951191693	0	0	0.0000237625644559561	0	0	0	0	0	0	0	0	0	0.0000475251289119122	0	0	0	0	0.000190100515647649	0	0	0	0	0	0	0	0	0	0	0	0	0	0	0	0	0	0	0	0	0	0
k__Bacteria | p__Actinobacteria | c__Coriobacteriia | o__Coriobacteriales | f__Eggerthellaceae | g__Asaccharobacter | s__	0	0.000142575386735737	0	0	0	0	0	0	0	0	0	0.000285150773471473	0	0	0	0	0	0	0	0	0	0	0	0	0	0	0	0	0	0	0	0	0	0	0	0	0	0	0	0	0	0	0	0	0	0	0	0	0
k__Bacteria | p__Firmicutes | c__Erysipelotrichia | o__Erysipelotrichales | f__Erysipelotrichaceae | g__Erysipelatoclostridium | s__Massiliomicrobiota timonensis	0	0	0	0.000142575386735737	0	0	0	0	0	0	0	0	0	0	0	0	0	0	0	0	0	0	0	0	0	0	0	0	0	0	0	0	0	0	0	0	0	0	0	0	0	0	0	0	0	0	0	0	0
k__Bacteria | p__Actinobacteria | c__Actinobacteria | o__Corynebacteriales | f__Dietziaceae | g__Dietzia | s__	0	0	0	0	0	0	0	0	0	0	0	0	0	0.00011881282227978	0	0	0	0	0	0	0	0	0	0	0	0	0	0.0000475251289119122	0	0.000142575386735737	0	0	0	0	0	0	0	0	0	0	0	0	0	0.0000237625644559561	0	0	0	0	0
k__Bacteria | p__Firmicutes | c__Clostridia | o__Clostridiales | f__Ruminococcaceae | g__Angelakisella | s__	0.000237625644559561	0	0	0	0	0	0	0	0.000142575386735737	0	0	0	0	0	0	0	0	0	0	0	0	0	0	0	0	0	0	0	0	0	0	0	0	0	0	0	0	0	0	0	0	0	0	0	0	0	0	0	0
k__Bacteria | p__Firmicutes | c__Erysipelotrichia | o__Erysipelotrichales | f__Erysipelotrichaceae | g__Turicibacter | s__Turicibacter sp. LA61	0	0	0	0	0	0	0	0	0	0	0	0	0	0	0	0	0	0	0	0	0	0	0	0	0	0	0	0	0	0	0	0	0	0	0	0	0	0	0	0	0	0.0000475251289119122	0	0	0	0	0	0.000190100515647649	0
k__Bacteria | p__Proteobacteria | c__Gammaproteobacteria | o__Xanthomonadales | f__Xanthomonadaceae | g__Luteimonas | s__	0	0	0	0	0	0	0	0	0	0	0	0	0	0	0	0	0	0	0	0	0	0	0	0	0	0	0	0	0	0	0	0	0	0	0	0	0.000166337951191693	0	0	0	0	0	0	0.0000950502578238243	0	0	0	0	0
k__Bacteria | p__Firmicutes | c__Bacilli | o__Lactobacillales | f__Lactobacillaceae | g__Lactobacillus | s__Lactobacillus panis	0	0	0	0	0	0	0	0	0	0	0.000213863080103605	0	0	0	0	0	0	0	0	0	0	0.000190100515647649	0	0	0	0	0	0	0	0	0	0	0	0	0	0	0	0	0	0	0	0	0	0	0	0	0	0	0
k__Bacteria | p__Firmicutes | c__Clostridia | o__Clostridiales | f__Lachnospiraceae | g__[Ruminococcus] gnavus group | s__Ruminococcus gnavus AGR2154	0	0	0	0	0	0	0	0	0	0	0	0	0	0	0.00011881282227978	0	0	0	0	0	0	0	0	0	0	0	0	0	0	0	0	0	0	0	0	0	0	0	0	0	0	0	0	0	0	0	0	0	0
k__Bacteria | p__Proteobacteria | c__Alphaproteobacteria | o__Rhizobiales | f__Xanthobacteraceae | g__ | s__	0	0	0	0	0	0	0	0	0	0	0	0	0	0	0	0	0	0	0	0	0	0	0	0	0	0	0	0.0000712876933678683	0	0	0	0	0	0	0	0	0	0	0	0	0	0	0	0	0	0	0	0	0
k__Archaea | p__Nanoarchaeaeota | c__Woesearchaeia | o__ | f__ | g__ | s__	0	0	0.0000950502578238243	0	0	0	0	0.0000712876933678683	0.000213863080103605	0	0	0	0	0	0	0	0	0	0	0	0	0	0	0	0	0	0	0	0	0	0	0	0	0	0	0	0	0	0	0	0	0	0	0	0	0	0	0	0
k__Bacteria | p__Firmicutes | c__Bacilli | o__Bacillales | f__Bacillaceae | g__Bacillus | s__	0	0	0	0	0	0	0	0	0	0	0	0	0	0	0	0	0	0	0	0	0	0	0.0000712876933678683	0	0	0.0000712876933678683	0	0	0	0	0	0	0	0	0	0	0	0	0	0	0	0	0	0	0	0	0	0	0.0000950502578238243
k__Bacteria | p__Firmicutes | c__Bacilli | o__Lactobacillales | f__Streptococcaceae | g__Streptococcus | s__Streptococcus minor	0	0	0	0.000166337951191693	0	0	0	0	0	0	0	0	0	0	0	0	0	0	0	0	0	0	0	0	0	0	0.0000712876933678683	0	0	0	0	0	0	0	0	0	0	0	0	0	0	0	0.0000712876933678683	0	0	0	0	0	0
k__Bacteria | p__Firmicutes | c__Bacilli | o__Lactobacillales | f__Streptococcaceae | g__Streptococcus | s__Streptococcus sp. canine oral taxon 297	0	0	0	0.000380201031295297	0	0	0	0	0	0	0	0	0	0	0	0	0	0	0	0	0	0	0	0	0	0	0	0	0	0	0	0	0	0	0	0	0	0	0	0	0	0	0	0	0	0	0	0	0
k__Bacteria | p__Fusobacteria | c__Fusobacteriia | o__Fusobacteriales | f__Fusobacteriaceae | g__Fusobacterium | s__Bacillus bogoriensis ATCC BAA-922	0	0	0	0	0	0	0	0	0	0	0	0	0	0	0	0	0	0	0	0.0000712876933678683	0	0.0000475251289119122	0	0	0	0	0	0	0	0	0	0	0	0	0.00011881282227978	0.000142575386735737	0	0	0	0	0	0	0	0	0	0	0	0	0
k__Bacteria | p__Proteobacteria | c__Gammaproteobacteria | o__Xanthomonadales | f__Rhodanobacteraceae | g__Chujaibacter | s__	0	0	0	0	0	0	0	0	0	0	0	0	0	0	0	0	0	0	0	0	0	0	0	0	0	0	0.000261388209015517	0	0	0.00011881282227978	0	0	0	0	0	0	0	0	0	0	0	0	0	0	0	0	0	0	0
k__Bacteria | p__Actinobacteria | c__Actinobacteria | o__Micrococcales | f__Micrococcaceae | g__Pseudarthrobacter | s__	0	0	0	0	0	0	0	0	0	0	0	0	0	0	0	0	0	0	0	0	0	0	0	0	0	0	0.000142575386735737	0	0	0.000213863080103605	0	0	0	0	0	0	0	0	0	0	0	0	0	0	0	0	0	0	0
k__Bacteria | p__Chloroflexi | c__Anaerolineae | o__SBR1031 | f__ | g__ | s__	0	0	0	0	0	0	0	0	0	0	0	0	0	0	0	0	0	0	0	0	0	0	0	0	0	0	0	0	0	0	0	0	0	0	0	0.0000712876933678683	0	0.0000712876933678683	0	0	0	0	0.0000712876933678683	0.000142575386735737	0	0	0	0	0
k__Bacteria | p__Firmicutes | c__Clostridia | o__Clostridiales | f__Family XI | g__Peptoniphilus | s__	0	0	0	0	0	0	0	0	0	0	0	0	0	0	0	0	0	0	0	0	0	0	0	0.0000475251289119122	0.0000237625644559561	0	0	0	0	0	0	0	0	0	0	0.0000950502578238243	0	0.0000950502578238243	0	0	0	0	0	0	0	0	0	0	0
k__Bacteria | p__Firmicutes | c__Clostridia | o__Clostridiales | f__Peptostreptococcaceae | g__Paraclostridium | s__	0	0	0	0	0	0	0	0	0	0.00011881282227978	0	0	0	0	0	0	0	0	0	0	0	0	0	0	0	0	0	0	0	0	0	0	0	0	0	0	0	0	0	0.000237625644559561	0	0	0	0	0	0	0	0	0
k__Bacteria | p__Proteobacteria | c__Gammaproteobacteria | o__Betaproteobacteriales | f__Burkholderiaceae | g__Corticibacter | s__	0	0	0	0	0	0	0	0	0	0	0.000356438466839341	0	0	0	0	0	0	0	0	0	0	0	0	0	0	0	0	0	0	0	0	0	0	0	0	0	0	0	0	0	0	0	0	0	0	0	0	0	0
k__Bacteria | p__Proteobacteria | c__Gammaproteobacteria | o__Betaproteobacteriales | f__Burkholderiaceae | g__Variovorax | s__Variovorax paradoxus	0	0	0	0	0	0	0	0	0	0	0	0	0	0	0	0	0	0	0	0	0	0	0	0.00011881282227978	0	0.000166337951191693	0	0	0	0.0000712876933678683	0	0	0	0	0	0	0	0	0	0	0	0	0	0	0	0	0	0	0
k__Bacteria | p__Proteobacteria | c__Gammaproteobacteria | o__Pasteurellales | f__Pasteurellaceae | g__Actinobacillus | s__	0	0	0	0	0	0	0	0	0	0	0	0	0	0	0.000142575386735737	0	0	0	0	0	0	0	0	0	0	0	0	0	0	0	0	0	0	0	0.000213863080103605	0	0	0	0	0	0	0	0	0	0	0	0	0	0
k__Bacteria | p__Actinobacteria | c__Actinobacteria | o__Corynebacteriales | f__Corynebacteriaceae | g__Corynebacterium | s__	0	0	0	0.000142575386735737	0	0	0	0	0	0	0	0.0000475251289119122	0	0	0	0	0	0	0	0	0.0000712876933678683	0	0	0	0.0000712876933678683	0	0	0	0	0	0	0	0	0	0	0	0	0	0	0	0	0	0	0	0	0	0	0	0
k__Bacteria | p__Firmicutes | c__Clostridia | o__Clostridiales | f__Family XI | g__Parvimonas | s__	0	0	0	0	0	0	0	0	0	0	0.000237625644559561	0	0	0	0	0	0	0	0	0	0	0	0	0	0	0	0	0	0	0.0000475251289119122	0	0	0	0	0	0	0	0	0	0	0	0	0	0	0	0	0	0	0
k__Bacteria | p__Firmicutes | c__Clostridia | o__Clostridiales | f__Ruminococcaceae | g__Hydrogenoanaerobacterium | s__	0.000166337951191693	0	0	0	0	0	0	0	0	0	0	0	0	0	0	0.0000712876933678683	0	0	0	0	0	0	0.0000950502578238243	0	0	0	0	0	0	0	0	0	0	0	0	0	0	0	0	0	0	0	0	0	0	0	0	0	0
k__Bacteria | p__Firmicutes | c__Clostridia | o__Clostridiales | f__Ruminococcaceae | g__Ruminococcaceae UCG-010 | s__	0	0	0	0	0	0	0	0	0	0	0	0	0	0	0	0	0	0	0	0	0	0	0	0	0	0	0	0	0	0	0	0	0	0	0	0	0	0	0	0	0	0	0	0	0	0	0	0	0
k__Bacteria | p__Proteobacteria | c__Alphaproteobacteria | o__Rhizobiales | f__Rhizobiaceae | g__Allorhizobium-Neorhizobium-Pararhizobium-Rhizobium | s__	0	0	0	0	0	0	0	0	0	0	0	0	0	0	0	0	0	0	0	0	0	0	0	0	0	0	0	0	0	0	0	0	0	0	0	0	0	0.000142575386735737	0	0	0	0	0	0.0000712876933678683	0	0	0.0000237625644559561	0	0
k__Bacteria | p__Proteobacteria | c__Gammaproteobacteria | o__Cardiobacteriales | f__Cardiobacteriaceae | g__Cardiobacterium | s__	0	0	0	0	0	0	0	0	0	0	0	0	0	0	0.0000237625644559561	0	0	0	0	0	0	0	0	0	0	0	0	0	0	0	0	0	0	0	0	0	0	0	0.0000237625644559561	0	0	0	0	0.0000237625644559561	0	0	0	0	0
k__Bacteria | p__Actinobacteria | c__Actinobacteria | o__Corynebacteriales | f__Nocardiaceae | g__Rhodococcus | s__	0	0	0	0	0	0	0	0	0	0	0	0	0	0	0	0	0	0	0	0	0	0	0	0	0	0.0000712876933678683	0	0	0	0	0	0	0	0	0	0.0000950502578238243	0.0000712876933678683	0	0	0	0	0	0	0	0	0	0	0	0
k__Bacteria | p__Cyanobacteria | c__Melainabacteria | o__Obscuribacterales | f__ | g__ | s__	0	0	0	0	0	0	0	0	0	0	0	0	0	0	0	0	0	0	0	0	0	0	0	0	0	0	0	0	0	0	0	0	0	0	0	0	0	0.0000237625644559561	0	0	0	0	0.0000712876933678683	0	0.00011881282227978	0	0.0000712876933678683	0	0
k__Bacteria | p__Firmicutes | c__Clostridia | o__Clostridiales | f__Clostridiaceae 1 | g__Candidatus Arthromitus | s__	0	0	0.000213863080103605	0	0	0	0	0	0	0	0	0	0	0	0	0	0	0	0	0	0	0	0	0	0	0	0	0	0	0	0	0	0	0	0	0	0	0	0	0	0	0	0	0	0	0	0	0	0
k__Bacteria | p__Fusobacteria | c__Fusobacteriia | o__Fusobacteriales | f__Leptotrichiaceae | g__Leptotrichia | s__Leptotrichia hofstadii F0254	0	0	0	0	0	0	0	0	0	0	0	0	0	0	0	0	0	0	0	0	0	0	0	0	0	0	0	0	0	0	0	0	0	0	0	0	0	0	0	0	0	0	0	0.000142575386735737	0	0	0.000166337951191693	0	0
k__Bacteria | p__Spirochaetes | c__Spirochaetia | o__Spirochaetales | f__Spirochaetaceae | g__Treponema 2 | s__Treponema succinifaciens DSM 2489	0	0	0	0	0	0	0	0	0	0	0	0	0	0	0	0	0	0	0	0	0	0	0	0	0	0	0	0	0	0	0	0	0	0.000142575386735737	0.000166337951191693	0	0	0	0	0	0	0	0	0	0	0	0	0	0
k__Bacteria | p__Acidobacteria | c__Acidobacteriia | o__Acidobacteriales | f__ | g__ | s__	0	0	0	0	0	0	0	0	0	0	0	0	0	0	0	0	0	0	0	0	0	0	0	0	0	0	0	0	0	0	0	0	0	0	0	0	0	0.0000712876933678683	0	0	0	0	0	0.0000237625644559561	0.0000712876933678683	0	0	0	0
k__Bacteria | p__Actinobacteria | c__Thermoleophilia | o__Gaiellales | f__ | g__ | s__	0	0	0	0	0	0	0	0	0	0	0	0	0	0	0	0	0	0	0	0	0	0	0	0	0	0	0.0000475251289119122	0	0	0	0	0.0000475251289119122	0	0	0	0	0	0	0	0	0	0	0	0.0000950502578238243	0	0	0	0	0
k__Bacteria | p__Epsilonbacteraeota | c__Campylobacteria | o__Campylobacterales | f__Helicobacteraceae | g__Helicobacter | s__Helicobacter pylori	0	0	0	0	0	0	0	0	0	0	0	0	0	0	0	0	0	0	0	0	0	0	0	0	0	0	0	0	0	0	0	0	0	0	0	0.0000475251289119122	0	0.000237625644559561	0	0	0	0	0	0	0	0	0	0	0
k__Bacteria | p__Firmicutes | c__Bacilli | o__Bacillales | f__Planococcaceae | g__Rummeliibacillus | s__	0	0	0	0	0	0	0	0	0	0	0	0	0	0	0	0	0	0	0	0	0	0.000166337951191693	0	0	0	0	0	0	0	0	0	0	0	0	0	0	0	0	0	0	0	0	0	0	0	0	0	0	0
k__Bacteria | p__Firmicutes | c__Bacilli | o__Lactobacillales | f__Lactobacillaceae | g__Lactobacillus | s__Lactobacillus crispatus	0	0	0	0	0	0	0.0000950502578238243	0	0	0	0	0	0	0	0	0	0	0	0	0	0	0	0	0	0	0	0	0	0	0	0	0	0	0	0	0	0	0	0	0.000166337951191693	0	0	0	0	0	0	0	0	0
k__Bacteria | p__Firmicutes | c__Clostridia | o__Clostridiales | f__Clostridiales vadinBB60 group | g__ | s__	0	0	0	0	0	0	0	0	0	0	0	0	0	0	0	0	0	0	0	0	0	0	0	0	0	0	0	0	0	0	0	0	0	0	0	0.0000475251289119122	0	0	0	0	0	0	0	0	0	0	0	0	0.0000950502578238243
k__Bacteria | p__Proteobacteria | c__Gammaproteobacteria | o__Enterobacteriales | f__Enterobacteriaceae | g__Proteus | s__Proteus vulgaris	0.00011881282227978	0	0	0	0	0	0	0	0	0.0000237625644559561	0	0	0	0	0	0	0	0	0	0	0	0	0	0	0	0	0	0	0	0	0	0	0	0	0	0	0	0	0	0	0	0	0	0	0	0	0	0	0
k__Bacteria | p__Firmicutes | c__Bacilli | o__Bacillales | f__Staphylococcaceae | g__Macrococcus | s__Macrococcus caseolyticus	0	0	0	0	0	0	0	0	0	0	0	0	0	0	0	0	0	0	0	0	0	0	0	0	0	0	0	0	0	0	0	0	0	0	0	0	0	0	0	0	0	0	0	0	0	0	0	0	0
k__Bacteria | p__Firmicutes | c__Clostridia | o__Clostridiales | f__Family XIII | g__ | s__	0	0	0	0.000190100515647649	0	0	0	0.0000237625644559561	0	0	0	0	0	0	0	0	0.0000237625644559561	0	0	0	0	0	0	0	0	0	0	0	0	0	0	0	0	0	0	0	0	0	0	0	0	0	0.0000237625644559561	0	0	0	0	0	0
k__Bacteria | p__Firmicutes | c__Clostridia | o__Clostridiales | f__Lachnospiraceae | g__[Eubacterium] ruminantium group | s__	0	0	0	0	0	0	0	0	0	0	0	0	0	0	0	0	0	0	0	0	0	0	0	0	0	0	0	0	0	0	0	0	0	0	0	0	0	0	0	0	0	0	0.000261388209015517	0	0	0	0	0	0
k__Bacteria | p__Firmicutes | c__Clostridia | o__Clostridiales | f__Ruminococcaceae | g__Subdoligranulum | s__	0	0	0	0	0	0	0	0	0	0	0	0	0	0	0	0	0	0	0	0	0	0	0	0	0	0	0	0	0	0	0	0	0	0	0	0	0	0	0	0	0	0	0	0	0	0	0	0	0
k__Bacteria | p__Firmicutes | c__Negativicutes | o__Selenomonadales | f__Veillonellaceae | g__Anaerovibrio | s__Anaerovibrio sp. 765	0	0	0	0.0000475251289119122	0	0	0	0	0	0	0.0000712876933678683	0.0000237625644559561	0	0	0	0	0	0	0	0	0	0.00011881282227978	0	0	0	0	0	0	0	0	0	0	0	0	0	0	0	0	0	0	0	0	0	0	0	0	0	0	0
k__Bacteria | p__Proteobacteria | c__Gammaproteobacteria | o__Enterobacteriales | f__Enterobacteriaceae | g__Buttiauxella | s__	0	0	0	0	0	0	0	0	0	0	0	0	0	0	0	0	0	0	0	0	0	0	0	0	0	0	0	0	0	0	0	0.000261388209015517	0	0	0	0	0	0	0	0	0	0	0	0	0	0	0	0	0
k__Bacteria | p__Actinobacteria | c__Actinobacteria | o__Actinomycetales | f__Actinomycetaceae | g__Actinomyces | s__Actinomyces canis	0	0	0	0.00011881282227978	0	0	0	0	0	0	0	0	0	0	0	0	0	0	0	0	0	0	0	0	0	0	0	0	0	0	0	0	0	0	0	0	0	0	0	0	0	0	0	0	0	0	0	0	0
k__Bacteria | p__Bacteroidetes | c__Bacteroidia | o__Chitinophagales | f__Chitinophagaceae | g__ | s__	0	0	0	0	0	0	0	0	0	0	0	0	0	0	0	0	0	0	0	0	0	0	0	0	0	0	0.0000237625644559561	0	0	0	0	0	0	0	0	0	0	0	0	0	0	0	0	0.0000237625644559561	0	0	0	0	0
k__Bacteria | p__Chloroflexi | c__TK10 | o__ | f__ | g__ | s__	0	0	0	0	0	0	0	0	0	0	0	0	0	0	0	0	0	0	0	0	0	0	0	0	0.000142575386735737	0	0	0	0	0	0	0.0000475251289119122	0	0.0000475251289119122	0	0	0	0	0	0	0	0	0	0	0	0	0	0	0
k__Bacteria | p__Epsilonbacteraeota | c__Campylobacteria | o__Campylobacterales | f__Campylobacteraceae | g__Campylobacter | s__Campylobacter concisus	0	0	0	0	0	0	0	0.0000950502578238243	0	0	0	0	0	0	0	0	0	0	0	0	0	0	0	0	0	0	0	0	0	0	0	0	0	0	0	0	0	0	0	0	0	0	0	0	0.0000475251289119122	0	0	0	0
k__Bacteria | p__Firmicutes | c__Bacilli | o__Bacillales | f__Listeriaceae | g__Listeria | s__Listeria monocytogenes	0	0	0	0	0	0	0	0	0	0	0	0	0	0	0	0	0	0	0	0	0	0	0	0	0	0	0	0	0	0	0	0	0	0	0	0	0	0.000237625644559561	0	0	0	0	0	0	0	0	0	0	0
k__Bacteria | p__Firmicutes | c__Bacilli | o__Bacillales | f__Planococcaceae | g__Lysinibacillus | s__Lysinibacillus sp. FFL6	0	0	0.0000712876933678683	0.0000475251289119122	0.00011881282227978	0	0	0	0	0	0	0	0	0	0	0	0	0	0	0	0	0	0	0	0	0	0	0	0	0	0	0	0	0	0	0	0	0	0	0	0	0	0	0	0	0	0	0	0
k__Bacteria | p__Firmicutes | c__Clostridia | o__Clostridiales | f__Clostridiaceae 1 | g__Clostridium sensu stricto 1 | s__Clostridium butyricum	0	0	0	0	0	0	0	0	0	0	0	0	0	0	0	0	0	0.0000237625644559561	0	0	0	0	0	0	0	0	0	0	0	0	0	0	0	0	0	0	0	0	0.000213863080103605	0	0	0	0	0	0	0	0	0	0
k__Bacteria | p__Firmicutes | c__Clostridia | o__Clostridiales | f__Family XIII | g__S5-A14a | s__	0	0	0	0	0	0	0	0	0	0.0000712876933678683	0.000166337951191693	0	0	0	0	0	0	0	0	0	0	0	0	0	0	0	0	0	0	0	0	0	0	0	0	0	0	0	0	0	0	0	0	0	0	0	0	0	0
k__Bacteria | p__Firmicutes | c__Clostridia | o__Clostridiales | f__Lachnospiraceae | g__A2 | s__	0	0	0	0	0	0	0	0	0	0	0	0	0	0	0	0	0	0	0	0	0	0	0	0	0	0	0	0	0	0	0	0	0	0	0.000237625644559561	0	0	0	0	0	0	0	0	0	0	0	0	0	0
k__Bacteria | p__Firmicutes | c__Clostridia | o__Clostridiales | f__Lachnospiraceae | g__Blautia | s__Blautia sp. Marseille-P3441	0	0	0	0	0	0	0	0	0	0	0	0	0	0	0	0	0	0	0	0	0	0	0	0	0	0	0	0	0	0	0	0	0	0	0	0	0	0	0	0	0	0	0	0	0	0	0	0	0
k__Bacteria | p__Firmicutes | c__Clostridia | o__Clostridiales | f__Lachnospiraceae | g__Tyzzerella 3 | s__[Clostridium] colinum	0	0	0	0	0	0	0	0	0	0	0	0	0	0	0	0	0	0	0	0	0	0	0	0	0	0	0	0	0	0	0	0	0	0	0	0	0	0	0	0	0	0	0	0	0	0	0	0	0
k__Bacteria | p__Firmicutes | c__Clostridia | o__Clostridiales | f__Lachnospiraceae | g__[Ruminococcus] gauvreauii group | s__Clostridium sp. cTPY-17	0	0	0	0	0	0	0	0	0	0	0	0	0.0000237625644559561	0	0	0	0	0	0.0000237625644559561	0	0	0	0	0	0	0	0	0	0	0	0	0	0.0000237625644559561	0	0	0.0000712876933678683	0	0	0	0	0	0	0	0	0	0	0.0000237625644559561	0	0
k__Bacteria | p__Firmicutes | c__Clostridia | o__Clostridiales | f__Peptococcaceae | g__Peptococcus | s__Peptococcus sp. canine oral taxon 334	0	0	0	0.000142575386735737	0	0	0	0	0	0	0	0	0	0	0	0.0000237625644559561	0	0	0	0	0	0.0000712876933678683	0	0	0	0	0	0	0	0	0	0	0	0	0	0	0	0	0	0	0	0	0	0	0	0	0	0	0
k__Bacteria | p__Firmicutes | c__Erysipelotrichia | o__Erysipelotrichales | f__Erysipelotrichaceae | g__[Anaerorhabdus] furcosa group | s__	0	0	0	0	0	0	0	0	0	0	0.000166337951191693	0	0	0	0	0	0	0	0	0	0	0	0	0	0	0	0	0	0	0	0	0.0000712876933678683	0	0	0	0	0	0	0	0	0	0	0	0	0	0	0	0	0
k__Bacteria | p__Firmicutes | c__Negativicutes | o__Selenomonadales | f__Veillonellaceae | g__Veillonella | s__Veillonella parvula	0	0	0	0	0	0	0	0	0	0	0	0	0	0	0	0	0	0	0	0	0	0	0	0	0	0	0.0000950502578238243	0	0	0	0	0.0000712876933678683	0	0	0	0	0	0	0	0	0	0	0	0	0	0	0	0	0
k__Bacteria | p__Fusobacteria | c__Fusobacteriia | o__Fusobacteriales | f__Fusobacteriaceae | g__Cetobacterium | s__Oryzias latipes (Japanese medaka)	0	0.00011881282227978	0	0	0.0000237625644559561	0	0	0	0	0	0	0	0	0	0	0	0	0	0	0	0	0	0	0	0	0	0	0	0	0	0	0	0	0	0	0	0	0	0	0	0	0	0	0	0	0	0	0	0
k__Bacteria | p__Fusobacteria | c__Fusobacteriia | o__Fusobacteriales | f__Leptotrichiaceae | g__Leptotrichia | s__	0	0	0	0	0	0	0	0	0	0.0000475251289119122	0	0	0	0	0	0	0	0	0.0000475251289119122	0	0	0	0	0.0000950502578238243	0	0	0	0	0	0	0	0	0	0	0	0	0	0	0	0	0	0	0	0	0	0	0	0	0
k__Bacteria | p__Proteobacteria | c__Alphaproteobacteria | o__Caulobacterales | f__Caulobacteraceae | g__Asticcacaulis | s__Asticcacaulis sp. f28(2011)	0	0	0	0	0	0	0	0	0	0	0	0	0	0	0	0	0	0	0	0	0	0	0	0	0	0	0	0	0	0	0	0	0	0	0	0	0	0	0	0.0000712876933678683	0.0000950502578238243	0	0	0	0	0.0000237625644559561	0	0	0
k__Bacteria | p__Proteobacteria | c__Alphaproteobacteria | o__Reyranellales | f__Reyranellaceae | g__Reyranella | s__	0	0	0	0	0	0	0	0	0	0	0	0	0	0	0	0	0	0	0	0	0	0	0	0	0	0	0	0	0	0	0	0	0	0	0	0	0	0	0	0	0	0	0	0	0	0	0	0	0
k__Bacteria | p__Proteobacteria | c__Alphaproteobacteria | o__Rhodobacterales | f__Rhodobacteraceae | g__Paracoccus | s__Paracoccus marcusii	0	0	0	0	0	0	0	0	0	0	0	0	0.0000237625644559561	0	0	0	0	0	0	0	0	0	0	0	0	0	0	0	0	0	0	0	0	0	0	0.000190100515647649	0.0000237625644559561	0	0	0	0	0	0	0	0	0	0	0	0
k__Bacteria | p__Proteobacteria | c__Deltaproteobacteria | o__Desulfovibrionales | f__Desulfomicrobiaceae | g__Desulfomicrobium | s__Desulfomicrobium orale DSM 12838	0	0	0	0.000166337951191693	0	0	0	0	0	0	0	0	0	0	0	0	0	0	0	0	0	0	0	0	0	0	0	0	0	0	0	0	0	0	0	0	0.0000712876933678683	0	0	0	0	0	0	0	0	0	0	0	0
k__Bacteria | p__Proteobacteria | c__Gammaproteobacteria | o__Oceanospirillales | f__Halomonadaceae | g__Halomonas | s__	0	0	0	0	0	0	0	0	0	0	0	0	0	0	0	0	0	0	0	0	0	0	0	0	0	0	0	0	0	0	0	0	0	0	0	0	0	0	0	0	0	0	0	0	0.0000475251289119122	0.0000712876933678683	0.00011881282227978	0	0
k__Bacteria | p__Acidobacteria | c__Subgroup 6 | o__ | f__ | g__ | s__	0	0	0	0	0	0	0	0	0	0	0	0	0	0	0	0	0	0	0	0	0	0	0	0	0	0	0	0	0.0000712876933678683	0	0	0	0	0	0	0	0	0.0000950502578238243	0	0.0000475251289119122	0	0	0	0	0	0	0	0	0
k__Bacteria | p__Actinobacteria | c__Coriobacteriia | o__Coriobacteriales | f__Eggerthellaceae | g__Denitrobacterium | s__	0	0	0.0000950502578238243	0	0	0	0	0	0	0	0	0.00011881282227978	0	0	0	0	0	0	0	0	0	0	0	0	0	0	0	0	0	0	0	0	0	0	0	0	0	0	0	0	0	0	0	0	0	0	0	0	0
k__Bacteria | p__Bacteroidetes | c__Bacteroidia | o__Bacteroidales | f__Prevotellaceae | g__Prevotellaceae UCG-004 | s__	0	0	0	0	0	0	0	0	0	0	0	0	0	0	0	0	0	0	0	0	0	0	0	0.0000475251289119122	0.0000712876933678683	0	0	0	0	0	0	0	0	0	0	0	0	0	0	0	0.0000950502578238243	0	0	0	0	0	0	0	0
k__Bacteria | p__Bacteroidetes | c__Bacteroidia | o__Bacteroidales | f__Rikenellaceae | g__Alistipes | s__Alistipes indistinctus YIT 12060	0	0	0	0	0	0	0	0	0	0	0	0	0	0	0	0.00011881282227978	0	0	0	0	0	0	0	0	0	0.0000237625644559561	0	0	0	0	0	0	0	0	0	0	0	0	0	0	0	0	0	0	0	0	0	0	0
k__Bacteria | p__Firmicutes | c__Bacilli | o__Lactobacillales | f__Carnobacteriaceae | g__Granulicatella | s__	0	0	0	0	0	0	0	0	0	0	0	0	0	0	0	0	0	0	0	0	0	0	0	0	0	0	0	0	0	0	0	0	0	0	0	0	0.00011881282227978	0.0000950502578238243	0	0	0	0	0	0	0	0	0	0	0
k__Bacteria | p__Kiritimatiellaeota | c__Kiritimatiellae | o__WCHB1-41 | f__ | g__ | s__	0	0	0	0	0	0	0	0	0	0	0	0	0	0	0	0	0	0	0	0	0	0	0	0	0	0	0	0	0	0	0	0	0	0	0	0	0	0	0	0	0	0	0	0	0.00011881282227978	0.0000712876933678683	0.0000237625644559561	0	0
k__Bacteria | p__Proteobacteria | c__Alphaproteobacteria | o__ | f__ | g__ | s__	0	0	0	0	0	0	0	0	0	0	0	0.0000237625644559561	0	0	0	0	0	0	0	0	0	0	0	0	0	0	0	0	0	0	0	0	0	0	0	0	0.0000712876933678683	0	0	0	0	0	0	0	0	0.0000712876933678683	0	0	0
k__Bacteria | p__Proteobacteria | c__Gammaproteobacteria | o__Betaproteobacteriales | f__Nitrosomonadaceae | g__MND1 | s__	0	0	0	0	0	0	0	0	0	0	0	0	0	0	0	0	0	0	0	0	0	0	0	0	0	0	0	0	0	0	0	0	0	0	0	0	0	0	0	0	0	0	0	0.00011881282227978	0	0	0.0000712876933678683	0	0
k__Bacteria | p__Proteobacteria | c__Gammaproteobacteria | o__Pasteurellales | f__Pasteurellaceae | g__Mannheimia | s__Mannheimia haemolytica	0	0	0	0.000213863080103605	0	0	0	0	0	0	0	0	0	0	0	0	0	0	0	0	0	0	0	0	0	0	0	0	0	0	0	0	0	0	0	0	0	0	0	0	0	0	0	0	0	0	0	0	0
k__Bacteria | p__Actinobacteria | c__Actinobacteria | o__Micrococcales | f__Promicromonosporaceae | g__Cellulosimicrobium | s__	0	0	0	0	0	0	0	0	0	0	0	0	0	0	0	0	0	0	0	0	0	0	0	0	0	0	0	0.0000237625644559561	0	0	0	0	0	0	0	0	0	0	0	0	0	0	0	0	0	0	0	0	0
k__Bacteria | p__Firmicutes | c__Clostridia | o__Clostridiales | f__Eubacteriaceae | g__Anaerofustis | s__	0.00011881282227978	0	0.0000237625644559561	0	0	0	0	0	0	0	0	0	0	0	0	0	0	0	0	0	0	0	0	0	0	0	0.0000475251289119122	0	0	0	0	0	0	0	0	0	0	0	0	0	0	0	0	0	0	0	0	0	0
k__Bacteria | p__Spirochaetes | c__Brachyspirae | o__Brachyspirales | f__Brachyspiraceae | g__Brachyspira | s__	0	0	0	0	0	0	0	0	0	0	0	0	0	0	0	0.0000237625644559561	0	0	0	0	0	0	0	0	0	0	0	0	0	0	0	0	0	0	0	0	0	0	0	0	0.000166337951191693	0	0	0	0	0	0	0	0
k__Bacteria | p__Actinobacteria | c__Actinobacteria | o__Micrococcales | f__Microbacteriaceae | g__ | s__	0	0	0	0	0	0	0	0	0	0	0	0	0	0	0	0	0	0	0	0	0	0	0	0	0	0	0	0	0	0	0	0	0	0	0.000190100515647649	0	0	0	0	0	0	0	0	0	0	0	0	0	0
k__Bacteria | p__Actinobacteria | c__Actinobacteria | o__Micrococcales | f__Micrococcaceae | g__Kocuria | s__Kocuria palustris	0	0	0	0	0	0	0	0	0	0	0	0	0	0	0	0	0	0	0	0	0	0	0	0	0	0	0	0	0	0	0	0	0	0	0	0	0	0	0	0	0	0	0	0.0000712876933678683	0	0	0	0	0
k__Bacteria | p__Actinobacteria | c__Actinobacteria | o__Micrococcales | f__Promicromonosporaceae | g__Cellulosimicrobium | s__Cellulosimicrobium cellulans	0	0	0	0	0	0	0	0	0	0	0	0	0	0	0	0	0	0	0	0	0	0	0	0	0	0	0	0	0	0	0	0	0	0	0	0.0000712876933678683	0	0.00011881282227978	0	0	0	0	0	0	0	0	0	0	0
k__Bacteria | p__Actinobacteria | c__Actinobacteria | o__Propionibacteriales | f__Nocardioidaceae | g__Nocardioides | s__	0	0	0	0	0	0	0	0	0	0	0	0	0	0	0	0	0	0	0	0	0	0	0	0	0	0	0	0	0	0	0	0	0.0000475251289119122	0	0	0	0	0.0000475251289119122	0	0	0	0	0	0	0	0	0	0	0
k__Bacteria | p__Actinobacteria | c__Thermoleophilia | o__Solirubrobacterales | f__Solirubrobacteraceae | g__Parviterribacter | s__	0	0	0	0	0	0	0	0	0	0	0	0	0	0	0	0	0	0	0	0	0	0	0	0	0	0	0	0	0	0	0	0	0	0	0	0	0	0.00011881282227978	0	0	0	0	0	0.0000712876933678683	0	0	0	0	0
k__Bacteria | p__Bacteroidetes | c__Bacteroidia | o__Bacteroidales | f__Porphyromonadaceae | g__Porphyromonas | s__Porphyromonas endodontalis	0	0	0	0	0	0	0	0	0	0	0	0	0	0	0	0	0	0	0	0	0	0	0	0	0	0.0000237625644559561	0	0	0	0	0	0	0	0	0.0000475251289119122	0.0000712876933678683	0	0	0	0	0	0	0	0	0	0	0	0	0
k__Bacteria | p__Firmicutes | c__Bacilli | o__Bacillales | f__Planococcaceae | g__Chryseomicrobium | s__	0	0	0	0	0	0	0	0	0	0	0	0	0	0	0	0	0	0	0	0	0	0	0	0	0	0	0	0	0	0	0	0	0	0	0	0	0	0	0	0	0	0	0	0	0	0	0	0	0
k__Bacteria | p__Firmicutes | c__Bacilli | o__Lactobacillales | f__ | g__ | s__	0	0	0	0	0	0	0.0000950502578238243	0	0	0	0	0	0	0	0	0	0	0	0	0	0	0	0	0	0	0	0	0	0	0	0	0	0	0	0	0.0000237625644559561	0	0.0000475251289119122	0	0	0	0	0	0	0	0	0	0	0
k__Bacteria | p__Firmicutes | c__Bacilli | o__Lactobacillales | f__Enterococcaceae | g__ | s__	0	0	0	0	0	0	0	0	0	0	0	0	0	0	0	0	0	0	0	0	0	0	0	0	0	0	0	0	0	0	0	0	0	0	0	0	0	0	0	0	0	0	0	0	0	0	0	0	0
k__Bacteria | p__Firmicutes | c__Bacilli | o__Lactobacillales | f__Streptococcaceae | g__Lactococcus | s__	0	0	0	0	0	0	0	0	0	0	0	0	0	0	0	0	0	0	0	0	0	0	0	0	0	0	0	0	0	0	0	0	0	0	0	0	0	0	0	0	0	0	0	0	0	0	0	0	0
k__Bacteria | p__Firmicutes | c__Bacilli | o__Lactobacillales | f__Streptococcaceae | g__Streptococcus | s__Streptococcus sp. canine oral taxon 279	0	0	0	0.000190100515647649	0	0	0	0	0	0	0	0	0	0	0	0	0	0	0	0	0	0	0	0	0	0	0	0	0	0	0	0	0	0	0	0	0	0	0	0	0	0	0	0	0	0	0	0	0
k__Bacteria | p__Firmicutes | c__Clostridia | o__Clostridiales | f__Christensenellaceae | g__Catabacter | s__Catabacter hongkongensis	0	0	0	0	0	0	0	0	0	0	0	0	0	0	0	0.000190100515647649	0	0	0	0	0	0	0	0	0	0	0	0	0	0	0	0	0	0	0	0	0	0	0	0	0	0	0	0	0	0	0	0	0
k__Bacteria | p__Proteobacteria | c__Alphaproteobacteria | o__Rhizobiales | f__Beijerinckiaceae | g__Chelatococcus | s__	0	0	0	0	0	0	0	0	0	0.0000475251289119122	0	0	0	0	0	0	0	0	0	0	0	0	0	0	0	0	0	0	0	0	0	0	0	0	0	0.0000475251289119122	0.0000950502578238243	0	0	0	0	0	0	0	0	0	0	0	0
k__Bacteria | p__Proteobacteria | c__Alphaproteobacteria | o__Sphingomonadales | f__Sphingomonadaceae | g__Sphingopyxis | s__Sphingopyxis macrogoltabida	0	0	0	0	0	0	0	0	0	0	0	0	0	0	0	0	0	0	0	0	0	0	0	0	0	0	0	0	0	0	0	0	0	0	0	0	0	0	0	0	0	0	0.000190100515647649	0	0	0	0	0	0
k__Bacteria | p__Proteobacteria | c__Alphaproteobacteria | o__Sphingomonadales | f__Sphingomonadaceae | g__Sphingosinicella | s__	0	0	0	0	0	0	0	0	0	0	0	0	0	0	0	0	0	0	0	0	0	0	0	0	0	0.000190100515647649	0	0	0	0	0	0	0	0	0	0	0	0	0	0	0	0	0	0	0	0	0	0	0
k__Bacteria | p__Proteobacteria | c__Gammaproteobacteria | o__Pseudomonadales | f__Moraxellaceae | g__ | s__	0	0	0	0	0	0	0	0	0	0	0	0	0	0	0	0	0	0	0	0	0	0	0	0	0	0	0	0	0	0	0	0	0	0	0	0	0	0	0	0.0000712876933678683	0	0	0	0	0.00011881282227978	0	0	0	0
k__Bacteria | p__Proteobacteria | c__Gammaproteobacteria | o__Pseudomonadales | f__Moraxellaceae | g__Psychrobacter | s__Psychrobacter alimentarius	0	0	0	0	0	0	0	0	0	0	0	0	0	0.00011881282227978	0	0	0.0000712876933678683	0	0	0	0	0	0	0	0	0	0	0	0	0	0	0	0	0	0	0	0	0	0	0	0	0	0	0	0	0	0	0	0
k__Bacteria | p__Firmicutes | c__Bacilli | o__Lactobacillales | f__Streptococcaceae | g__Streptococcus | s__Streptococcus canis	0	0	0	0	0	0	0	0	0	0	0	0	0	0	0	0	0	0	0	0	0	0	0	0	0	0	0	0	0	0	0	0	0	0	0	0	0	0	0	0	0	0	0	0	0	0	0	0	0
k__Bacteria | p__Firmicutes | c__Clostridia | o__Clostridiales | f__Lachnospiraceae | g__Lachnospiraceae AC2044 group | s__	0	0	0	0	0	0	0	0	0	0	0	0	0	0	0	0	0	0	0	0	0	0	0	0	0	0	0	0	0	0	0	0	0	0	0	0	0	0	0	0	0	0	0.000166337951191693	0	0	0	0	0	0
k__Bacteria | p__Fusobacteria | c__Fusobacteriia | o__Fusobacteriales | f__Leptotrichiaceae | g__Streptobacillus | s__Streptobacillus sp. canine oral taxon 370	0	0	0	0	0	0	0	0	0	0	0.000166337951191693	0	0	0	0	0	0	0	0	0	0	0	0	0	0	0	0	0	0	0	0	0	0	0	0	0	0	0	0	0	0	0	0	0	0	0	0	0	0
k__Bacteria | p__Proteobacteria | c__Gammaproteobacteria | o__Betaproteobacteriales | f__Rhodocyclaceae | g__Propionivibrio | s__Propionivibrio sp. canine oral taxon 223	0	0	0	0.000166337951191693	0	0	0	0	0	0	0	0	0	0	0	0	0	0	0	0	0	0	0	0	0	0	0	0	0	0	0	0	0	0	0	0	0	0	0	0	0	0	0	0	0	0	0	0	0
k__Archaea | p__Thaumarchaeota | c__Nitrososphaeria | o__Nitrosopumilales | f__Nitrosopumilaceae | g__Candidatus Nitrosotenuis | s__	0	0	0	0	0	0	0	0	0	0	0	0	0	0	0	0	0	0	0	0	0	0	0	0	0	0	0	0	0	0	0	0	0	0	0.00011881282227978	0	0	0	0	0	0	0	0	0	0	0	0	0	0
k__Bacteria | p__Actinobacteria | c__Actinobacteria | o__Catenulisporales | f__Actinospicaceae | g__Actinospica | s__Actinocrinis puniceicyclus	0	0	0	0	0	0	0	0	0	0	0	0	0	0	0	0	0	0	0	0	0	0	0	0	0	0	0	0	0	0	0	0	0	0	0	0	0	0	0.0000712876933678683	0	0	0	0	0	0	0	0	0	0
k__Bacteria | p__Actinobacteria | c__Coriobacteriia | o__Coriobacteriales | f__Atopobiaceae | g__Coriobacteriaceae UCG-002 | s__	0	0	0	0	0.0000475251289119122	0	0	0	0	0	0	0	0	0	0	0	0	0	0	0	0	0	0	0	0	0	0	0	0	0	0	0	0	0	0	0	0	0	0	0	0	0	0	0	0	0	0	0	0
k__Bacteria | p__Actinobacteria | c__Coriobacteriia | o__Coriobacteriales | f__Eggerthellaceae | g__Enterorhabdus | s__Enterorhabdus caecimuris B7	0	0	0	0	0	0	0	0	0	0	0	0	0	0	0	0	0	0	0	0	0	0	0	0	0	0	0	0	0	0	0	0	0	0	0	0	0.0000712876933678683	0	0	0	0	0	0	0	0	0	0	0	0
k__Bacteria | p__Bacteroidetes | c__Bacteroidia | o__Bacteroidales | f__Prevotellaceae | g__Prevotella 6 | s__	0	0	0.0000237625644559561	0	0	0	0	0	0	0	0	0	0	0.0000712876933678683	0	0	0	0	0	0	0	0	0	0	0	0	0	0	0	0	0	0	0	0	0	0	0	0.0000712876933678683	0	0	0	0	0	0	0	0	0	0	0
k__Bacteria | p__Chloroflexi | c__AD3 | o__ | f__ | g__ | s__	0	0	0	0	0	0	0	0	0	0	0	0	0	0	0	0	0	0	0	0	0	0	0	0.00011881282227978	0	0	0	0	0	0	0	0	0	0	0	0	0	0	0	0	0	0	0	0	0	0	0	0	0
k__Bacteria | p__Firmicutes | c__Clostridia | o__Clostridiales | f__Family XI | g__Ezakiella | s__Fenollaria timonensis	0	0	0	0	0	0	0	0	0	0	0	0	0	0	0	0	0	0	0	0	0	0	0	0	0	0.00011881282227978	0	0	0	0	0	0	0	0	0	0	0.0000475251289119122	0	0	0	0	0	0	0	0	0	0	0	0
k__Bacteria | p__Firmicutes | c__Clostridia | o__Clostridiales | f__Lachnospiraceae | g__Johnsonella | s__	0	0	0	0.0000712876933678683	0	0	0	0	0	0	0	0	0	0	0	0	0	0	0	0	0	0	0	0.0000712876933678683	0	0	0	0	0	0	0	0	0	0	0	0	0	0.0000237625644559561	0	0	0	0	0	0	0	0	0	0	0
k__Bacteria | p__Firmicutes | c__Clostridia | o__Clostridiales | f__Ruminococcaceae | g__Negativibacillus | s__Negativibacillus massiliensis	0	0	0	0	0	0	0	0	0	0	0	0	0	0	0	0.0000475251289119122	0	0	0	0	0	0	0	0	0	0	0	0	0	0.00011881282227978	0	0	0	0	0	0	0	0	0	0	0	0	0	0	0	0	0	0	0
k__Bacteria | p__Firmicutes | c__Clostridia | o__Clostridiales | f__Ruminococcaceae | g__Ruminococcaceae UCG-003 | s__	0	0	0	0	0	0	0	0	0	0	0	0	0	0	0	0	0	0	0	0	0	0	0	0	0	0	0	0	0	0	0	0	0	0	0	0	0	0	0	0	0	0	0	0	0.00011881282227978	0	0	0	0
k__Bacteria | p__Firmicutes | c__Erysipelotrichia | o__Erysipelotrichales | f__Erysipelotrichaceae | g__Erysipelotrichaceae UCG-004 | s__	0	0	0	0	0.0000475251289119122	0	0	0	0.00011881282227978	0	0	0	0	0	0	0	0	0	0	0	0	0	0	0	0	0	0	0	0	0	0	0	0	0	0	0	0	0	0	0	0	0	0	0	0	0	0	0	0
k__Bacteria | p__Proteobacteria | c__Alphaproteobacteria | o__Acetobacterales | f__Acetobacteraceae | g__Craurococcus | s__	0	0	0	0	0	0	0	0	0	0	0	0.0000237625644559561	0	0	0	0	0	0	0	0	0	0	0	0	0	0	0	0	0	0	0	0	0	0	0	0	0	0	0	0	0	0	0	0	0	0	0	0	0
k__Bacteria | p__Proteobacteria | c__Alphaproteobacteria | o__Acetobacterales | f__Acetobacteraceae | g__Roseomonas | s__	0	0	0	0	0	0	0	0	0	0	0	0	0	0	0	0	0	0	0	0	0	0	0	0	0	0	0	0	0	0	0	0	0	0	0	0	0	0	0	0	0	0	0	0.0000950502578238243	0	0	0	0	0
k__Bacteria | p__Proteobacteria | c__Alphaproteobacteria | o__Rhizobiales | f__Rhizobiaceae | g__Chelativorans | s__	0	0	0	0	0	0	0	0	0	0	0	0	0	0	0	0	0	0	0	0	0	0	0	0	0	0	0	0	0	0	0	0	0	0	0	0	0	0	0	0.0000237625644559561	0	0	0	0.0000950502578238243	0	0	0	0.0000475251289119122	0
k__Bacteria | p__Proteobacteria | c__Alphaproteobacteria | o__Rhodobacterales | f__Rhodobacteraceae | g__ | s__	0	0	0	0	0	0	0	0	0	0	0	0	0	0	0	0	0	0	0	0	0	0	0	0	0	0	0	0	0	0	0	0	0	0	0	0	0	0	0	0	0	0	0	0	0	0	0	0	0.0000475251289119122
k__Bacteria | p__Proteobacteria | c__Alphaproteobacteria | o__Rhodobacterales | f__Rhodobacteraceae | g__Paracoccus | s__Paracoccus sulfuroxidans	0	0	0	0	0	0	0	0	0	0	0	0	0	0	0	0	0	0	0	0	0	0	0	0	0	0	0	0	0	0	0	0	0	0	0	0	0	0	0	0	0	0	0	0	0	0	0	0	0
k__Bacteria | p__Proteobacteria | c__Gammaproteobacteria | o__Pseudomonadales | f__Moraxellaceae | g__Enhydrobacter | s__	0	0	0	0	0	0	0	0	0	0	0	0	0	0	0.0000475251289119122	0	0	0	0	0	0	0	0	0	0	0.0000475251289119122	0	0	0	0	0	0	0	0	0	0	0	0	0	0	0	0	0	0	0	0	0	0	0
k__Archaea | p__Euryarchaeota | c__Methanobacteria | o__Methanobacteriales | f__Methanobacteriaceae | g__Methanosphaera | s__Methanosphaera cuniculi	0	0	0	0	0	0	0	0	0	0	0	0	0	0	0	0	0	0	0	0	0	0	0	0	0	0	0	0	0	0	0	0	0	0	0	0	0	0	0	0	0.0000237625644559561	0	0.00011881282227978	0	0	0	0	0	0
k__Archaea | p__Euryarchaeota | c__Thermoplasmata | o__ | f__ | g__ | s__	0	0	0	0	0	0	0	0	0	0	0	0	0	0	0	0	0	0	0	0	0	0	0	0	0	0	0	0	0	0	0	0	0	0	0	0	0	0.0000475251289119122	0	0.0000950502578238243	0	0	0	0	0	0	0	0	0
k__Bacteria | p__Actinobacteria | c__Actinobacteria | o__Actinomycetales | f__Actinomycetaceae | g__Actinomyces | s__Actinomyces coleocanis	0	0	0	0	0	0	0	0	0	0	0.000142575386735737	0	0	0	0	0	0	0	0	0	0	0	0	0	0	0	0	0	0	0	0	0	0	0	0	0	0	0	0	0	0	0	0	0	0	0	0	0	0
k__Bacteria | p__Actinobacteria | c__Actinobacteria | o__Frankiales | f__Acidothermaceae | g__Acidothermus | s__	0	0	0	0	0	0	0	0	0	0	0	0	0	0	0	0	0	0	0	0	0	0	0	0	0	0	0	0	0	0	0	0	0	0	0	0	0	0	0	0	0	0	0	0.0000712876933678683	0	0	0	0	0
k__Bacteria | p__Actinobacteria | c__Actinobacteria | o__Micrococcales | f__Intrasporangiaceae | g__Terrabacter | s__	0	0	0	0	0	0	0	0	0	0	0	0	0	0	0	0	0	0	0	0	0	0	0	0	0	0	0	0	0	0.000142575386735737	0	0	0	0	0	0	0	0	0	0	0	0	0	0	0	0	0	0	0
k__Bacteria | p__Actinobacteria | c__Actinobacteria | o__Micromonosporales | f__Micromonosporaceae | g__Micromonospora | s__	0	0	0	0	0	0	0	0	0	0	0	0	0	0	0	0	0	0	0	0	0	0	0	0	0	0	0	0	0	0	0	0	0	0	0	0	0	0	0	0	0	0	0.000142575386735737	0	0	0	0	0	0
k__Bacteria | p__Actinobacteria | c__Coriobacteriia | o__Coriobacteriales | f__Atopobiaceae | g__ | s__	0	0	0	0	0	0.0000237625644559561	0	0	0	0	0	0	0	0	0	0.0000950502578238243	0	0	0	0	0	0	0	0	0	0	0	0	0	0	0	0	0	0	0	0	0	0	0	0	0	0	0	0	0	0	0	0	0
k__Bacteria | p__Armatimonadetes | c__Fimbriimonadia | o__Fimbriimonadales | f__Fimbriimonadaceae | g__ | s__	0	0	0	0	0	0	0	0	0	0	0	0	0	0	0	0	0	0	0	0	0	0	0	0	0	0	0	0.0000475251289119122	0	0	0	0	0	0	0	0	0	0.0000475251289119122	0	0	0	0	0	0	0	0	0	0	0
k__Bacteria | p__Bacteroidetes | c__Bacteroidia | o__Bacteroidales | f__Prevotellaceae | g__Prevotella | s__Prevotella intermedia	0	0	0	0	0	0	0	0	0	0	0	0	0.0000712876933678683	0	0	0	0	0	0	0	0	0	0	0	0	0	0	0	0	0	0	0	0	0	0	0	0.0000237625644559561	0	0	0	0	0	0	0	0	0	0	0	0
k__Bacteria | p__Bacteroidetes | c__Bacteroidia | o__Flavobacteriales | f__Flavobacteriaceae | g__Myroides | s__	0	0	0	0	0	0	0	0	0	0	0	0	0	0	0	0.0000712876933678683	0	0	0	0	0	0	0	0	0	0	0	0	0	0	0	0	0	0	0	0	0	0	0	0	0	0	0	0	0	0	0	0	0
k__Bacteria | p__Firmicutes | c__Bacilli | o__Lactobacillales | f__Enterococcaceae | g__Vagococcus | s__Vagococcus fluvialis	0	0	0	0	0	0	0	0.000142575386735737	0	0	0	0	0	0	0	0	0	0	0	0	0	0	0	0	0	0	0	0	0	0	0	0	0	0	0	0	0	0	0	0	0	0	0	0	0	0	0	0	0
k__Bacteria | p__Firmicutes | c__Clostridia | o__Clostridiales | f__Clostridiaceae 1 | g__ | s__	0	0	0	0	0	0	0	0	0	0	0	0	0	0	0	0	0	0	0	0	0	0	0	0	0	0	0	0	0.0000475251289119122	0	0	0	0	0	0	0	0	0	0	0	0	0	0	0	0	0	0.0000237625644559561	0	0
k__Bacteria | p__Firmicutes | c__Clostridia | o__Clostridiales | f__Family XIII | g__Mogibacterium | s__	0	0	0	0	0	0	0	0	0	0	0	0.0000475251289119122	0	0	0	0	0	0	0	0	0	0	0	0	0	0	0	0	0	0	0	0	0	0	0	0	0	0	0	0	0	0	0	0	0	0	0	0	0
k__Bacteria | p__Firmicutes | c__Clostridia | o__Clostridiales | f__Lachnospiraceae | g__Moryella | s__	0	0	0	0	0	0	0	0	0	0	0	0	0	0	0	0	0	0	0	0	0	0	0	0	0	0	0	0	0	0	0	0	0	0	0	0	0	0	0	0	0	0	0	0	0	0	0	0	0
k__Bacteria | p__Firmicutes | c__Clostridia | o__Clostridiales | f__Lachnospiraceae | g__Tyzzerella | s__[Clostridium] lactatifermentans	0	0	0	0	0	0	0	0	0	0	0	0	0	0	0.0000475251289119122	0	0	0	0	0	0	0	0	0	0	0	0	0	0	0	0	0	0	0	0	0	0	0.0000712876933678683	0	0	0	0	0	0	0	0	0	0	0
k__Bacteria | p__Firmicutes | c__Clostridia | o__Clostridiales | f__Lachnospiraceae | g__[Eubacterium] xylanophilum group | s__	0	0	0	0	0	0	0	0	0	0	0	0	0	0	0	0	0	0	0	0	0	0	0	0	0	0	0	0.0000950502578238243	0	0	0	0	0	0	0	0	0	0	0	0	0.0000475251289119122	0	0	0	0	0	0	0	0
k__Bacteria | p__Firmicutes | c__Clostridia | o__Clostridiales | f__Ruminococcaceae | g__ | s__Blattella germanica (German cockroach)	0	0	0	0	0	0	0	0	0	0	0	0	0	0	0	0	0	0.0000712876933678683	0	0	0	0	0	0	0	0	0	0	0	0	0	0	0	0	0.0000712876933678683	0	0	0	0	0	0	0	0	0	0	0	0	0	0
k__Bacteria | p__Firmicutes | c__Clostridia | o__Clostridiales | f__Ruminococcaceae | g__Ruminococcaceae UCG-002 | s__	0	0	0	0	0	0	0	0	0	0	0	0	0	0	0	0	0	0	0	0	0	0	0	0	0	0	0	0	0	0	0	0	0	0	0	0	0	0.0000712876933678683	0	0	0	0	0	0	0	0	0	0	0
k__Bacteria | p__Fusobacteria | c__Fusobacteriia | o__Fusobacteriales | f__Fusobacteriaceae | g__ | s__	0	0	0	0	0	0	0	0	0	0	0	0	0	0	0	0	0	0	0	0	0	0	0	0	0	0	0	0	0	0	0	0	0	0	0	0	0	0	0	0	0	0	0	0	0	0	0	0.0000950502578238243	0
k__Bacteria | p__Fusobacteria | c__Fusobacteriia | o__Fusobacteriales | f__Leptotrichiaceae | g__Leptotrichia | s__Leptotrichia buccalis C-1013-b	0	0	0	0.000142575386735737	0	0	0	0	0	0	0	0	0	0	0	0	0	0	0	0	0	0	0	0	0	0	0	0	0	0	0	0	0	0	0	0	0	0	0	0	0	0	0	0	0	0	0	0	0
k__Bacteria | p__Proteobacteria | c__Alphaproteobacteria | o__Micavibrionales | f__Micavibrionaceae | g__ | s__	0	0	0	0	0	0	0	0	0	0	0	0	0	0	0	0	0	0	0	0	0	0	0	0	0	0	0	0	0	0	0	0	0	0	0	0	0	0	0	0	0	0	0	0.000142575386735737	0	0	0	0	0
k__Bacteria | p__Proteobacteria | c__Alphaproteobacteria | o__Rhizobiales | f__Xanthobacteraceae | g__Pseudolabrys | s__	0	0	0	0	0	0	0	0	0	0	0	0	0	0	0	0	0	0	0	0	0	0	0	0	0	0	0	0	0	0	0	0	0	0	0	0	0	0	0	0	0	0	0	0.0000712876933678683	0	0	0.0000475251289119122	0	0
k__Bacteria | p__Proteobacteria | c__Alphaproteobacteria | o__Sphingomonadales | f__Sphingomonadaceae | g__Altererythrobacter | s__	0.0000237625644559561	0	0	0	0	0	0	0	0	0	0	0	0	0	0	0	0	0	0	0	0	0	0	0	0	0	0	0	0	0	0	0	0	0	0	0	0	0	0	0	0	0.0000475251289119122	0	0.0000237625644559561	0	0	0.0000475251289119122	0	0
k__Bacteria | p__Proteobacteria | c__Gammaproteobacteria | o__Aeromonadales | f__Succinivibrionaceae | g__ | s__	0	0	0	0	0	0	0	0	0	0	0	0	0	0	0	0	0	0	0	0	0	0.0000475251289119122	0	0	0	0	0	0	0	0	0	0	0	0	0	0	0	0	0	0	0	0	0	0	0.0000237625644559561	0.0000475251289119122	0	0.0000237625644559561	0
k__Bacteria | p__Proteobacteria | c__Gammaproteobacteria | o__Pseudomonadales | f__Pseudomonadaceae | g__Azomonas | s__Azomonas macrocytogenes	0	0	0	0	0	0	0	0	0	0	0	0	0	0	0	0	0	0	0.000142575386735737	0	0	0	0	0	0	0	0	0	0	0	0	0	0	0	0	0	0	0	0	0	0	0	0	0	0	0	0	0	0
k__Bacteria | p__Actinobacteria | c__Actinobacteria | o__Micrococcales | f__Microbacteriaceae | g__Leucobacter | s__Leucobacter sp. canine oral taxon 288	0	0	0.00011881282227978	0	0	0	0	0	0	0	0	0	0	0	0	0	0	0	0	0	0	0	0	0	0	0	0	0	0	0	0	0	0	0	0	0	0	0	0	0	0	0	0	0	0	0	0	0	0
k__Bacteria | p__Actinobacteria | c__Actinobacteria | o__Pseudonocardiales | f__Pseudonocardiaceae | g__Pseudonocardia | s__	0	0	0	0	0	0	0	0	0	0	0	0	0	0	0	0	0	0	0	0	0	0	0	0	0	0	0	0	0	0	0	0	0	0	0	0	0	0	0	0	0	0	0	0.00011881282227978	0	0	0	0	0
k__Bacteria | p__Bacteroidetes | c__Bacteroidia | o__Bacteroidales | f__Porphyromonadaceae | g__Porphyromonas | s__Porphyromonas gingivicanis JCM 15907	0	0	0	0	0	0.0000475251289119122	0	0	0	0	0	0	0	0	0	0	0	0	0	0	0	0	0	0	0	0	0	0	0	0	0	0	0	0	0	0	0	0	0	0	0	0	0	0	0	0	0	0	0
k__Bacteria | p__Bacteroidetes | c__Bacteroidia | o__Bacteroidales | f__Porphyromonadaceae | g__Porphyromonas | s__Porphyromonas sp. HMSC065F10	0	0	0	0	0	0	0	0	0	0	0	0	0	0	0	0	0	0	0	0	0	0	0	0	0	0	0	0	0	0	0	0	0	0	0	0	0	0	0	0.0000712876933678683	0	0	0	0.0000475251289119122	0	0	0	0	0
k__Bacteria | p__Bacteroidetes | c__Bacteroidia | o__Bacteroidales | f__Prevotellaceae | g__Prevotella | s__Prevotella disiens JCM 6334 = ATCC 29426	0.00011881282227978	0	0	0	0	0	0	0	0	0	0	0	0	0	0	0	0	0	0	0	0	0	0	0	0	0	0	0	0	0	0	0	0	0	0	0	0	0	0	0	0	0	0	0	0	0	0	0	0
k__Bacteria | p__Bacteroidetes | c__Bacteroidia | o__Flavobacteriales | f__Weeksellaceae | g__ | s__	0	0	0	0	0	0	0	0	0	0	0	0	0	0	0	0	0	0	0	0	0	0	0	0	0	0	0	0	0	0	0	0	0	0	0	0	0	0	0	0	0	0	0	0	0	0	0	0	0
k__Bacteria | p__Bacteroidetes | c__Bacteroidia | o__Sphingobacteriales | f__Sphingobacteriaceae | g__Pedobacter | s__	0	0	0	0	0	0	0	0	0	0	0	0	0	0	0	0	0	0	0	0	0	0	0	0	0	0	0	0	0	0	0	0	0	0	0	0	0	0	0	0	0	0	0	0	0	0	0	0	0
k__Bacteria | p__Epsilonbacteraeota | c__Campylobacteria | o__Campylobacterales | f__Campylobacteraceae | g__Campylobacter | s__Campylobacter rectus	0	0	0	0	0	0	0	0	0	0	0	0	0	0	0	0	0	0	0	0	0	0	0	0	0	0	0	0	0	0	0	0	0	0	0	0	0	0	0	0	0	0	0	0	0	0	0	0	0
k__Bacteria | p__Epsilonbacteraeota | c__Campylobacteria | o__Campylobacterales | f__Helicobacteraceae | g__Helicobacter | s__Helicobacter sp. Dog-4	0	0	0	0	0	0	0	0	0	0	0	0	0	0	0	0.00011881282227978	0	0	0	0	0	0	0	0	0	0	0	0	0	0	0	0	0	0	0	0	0	0	0	0	0	0	0	0	0	0	0	0	0
k__Bacteria | p__Firmicutes | c__Bacilli | o__ | f__ | g__ | s__	0	0	0	0	0	0	0	0	0	0	0	0	0	0	0	0	0	0	0	0	0	0	0	0	0	0	0	0	0	0	0	0	0	0.0000237625644559561	0	0	0	0	0	0	0	0	0	0	0.0000475251289119122	0	0	0	0
k__Bacteria | p__Firmicutes | c__Bacilli | o__Lactobacillales | f__Lactobacillaceae | g__Lactobacillus | s__Lactobacillus iners AB-1	0	0	0	0	0	0	0	0	0	0	0	0	0	0	0	0	0	0	0	0	0	0	0	0	0	0.0000475251289119122	0	0	0	0	0	0	0	0	0	0	0.0000712876933678683	0	0	0	0	0	0	0	0	0	0	0	0
k__Bacteria | p__Firmicutes | c__Clostridia | o__Clostridiales | f__Lachnospiraceae | g__Blautia | s__Ruminococcus sp. Marseille-P328	0	0	0	0	0	0	0	0	0	0	0	0	0	0	0	0	0	0	0	0	0	0	0	0	0	0	0	0	0	0	0	0	0	0	0	0	0	0	0	0	0	0	0	0	0	0	0	0	0
k__Bacteria | p__Firmicutes | c__Clostridia | o__Clostridiales | f__Lachnospiraceae | g__Lachnospiraceae UCG-001 | s__	0	0	0	0	0	0	0	0	0	0	0	0.00011881282227978	0	0	0	0	0	0	0	0	0	0	0	0	0	0	0	0	0	0	0	0	0	0	0	0	0	0	0	0	0	0	0	0	0	0	0	0	0
k__Bacteria | p__Firmicutes | c__Clostridia | o__Clostridiales | f__Ruminococcaceae | g__Faecalibacterium | s__Trichuris trichiura (human whipworm)	0	0	0	0	0	0	0	0	0	0	0	0	0	0	0	0	0	0	0	0	0	0	0	0	0	0	0	0	0	0	0	0	0	0	0	0	0	0	0	0	0	0	0	0	0	0	0	0	0
k__Bacteria | p__Firmicutes | c__Clostridia | o__Clostridiales | f__Ruminococcaceae | g__Ruminococcus 1 | s__Ruminococcus callidus ATCC 27760	0	0	0	0	0	0	0	0	0	0	0	0	0	0	0	0	0	0	0	0	0	0	0	0	0	0	0	0	0	0	0	0	0	0	0	0	0	0	0	0	0	0	0	0	0	0	0	0	0
k__Bacteria | p__Firmicutes | c__Erysipelotrichia | o__Erysipelotrichales | f__Erysipelotrichaceae | g__Faecalibaculum | s__Faecalibaculum rodentium	0	0	0	0	0	0	0	0	0	0	0	0	0	0	0	0	0	0	0	0	0	0	0	0	0	0	0	0	0	0	0	0	0	0.0000712876933678683	0	0	0	0	0.0000237625644559561	0	0	0	0	0	0	0	0	0	0
k__Bacteria | p__Proteobacteria | c__Alphaproteobacteria | o__Micropepsales | f__Micropepsaceae | g__ | s__	0	0	0	0	0	0	0	0	0	0	0	0	0	0	0	0	0	0	0	0	0	0	0	0	0	0	0	0	0	0	0	0	0	0	0	0	0	0	0	0	0	0	0	0	0	0	0	0	0
k__Bacteria | p__Proteobacteria | c__Alphaproteobacteria | o__Rhizobiales | f__Xanthobacteraceae | g__Rhodopseudomonas | s__	0	0	0	0	0	0	0	0	0	0	0	0	0	0	0	0	0	0	0	0	0	0	0	0	0	0	0	0	0	0.0000475251289119122	0	0	0	0	0	0	0	0	0	0	0	0	0	0	0	0	0	0	0
k__Bacteria | p__Proteobacteria | c__Gammaproteobacteria | o__Aeromonadales | f__Succinivibrionaceae | g__Anaerobiospirillum | s__	0	0	0	0.0000712876933678683	0	0	0	0	0	0	0	0	0	0	0	0	0	0	0	0	0	0	0	0	0	0	0	0	0	0	0	0	0.0000475251289119122	0	0	0	0	0	0	0	0	0	0	0	0	0	0	0	0
k__Bacteria | p__Proteobacteria | c__Gammaproteobacteria | o__Alteromonadales | f__Shewanellaceae | g__Shewanella | s__	0	0	0	0	0	0	0	0	0	0	0	0	0	0	0	0	0	0	0	0	0	0	0.00011881282227978	0	0	0	0	0	0	0	0	0	0	0	0	0	0	0	0	0	0	0	0	0	0	0	0	0	0
k__Bacteria | p__Proteobacteria | c__Gammaproteobacteria | o__Enterobacteriales | f__Enterobacteriaceae | g__Pantoea | s__	0	0	0	0	0	0	0	0	0	0	0	0	0	0	0	0	0	0	0	0	0	0	0	0	0	0	0	0	0	0	0	0	0	0	0	0	0	0	0	0	0	0	0	0	0	0	0	0	0
k__Bacteria | p__Proteobacteria | c__Gammaproteobacteria | o__Xanthomonadales | f__Xanthomonadaceae | g__Arenimonas | s__Arenimonas oryziterrae DSM 21050 = YC6267	0	0	0	0	0	0	0	0	0	0	0	0	0	0	0	0	0	0	0	0	0	0	0	0	0	0	0	0	0	0	0	0	0	0	0	0	0	0	0	0	0	0	0	0	0.0000475251289119122	0.0000475251289119122	0.0000237625644559561	0	0
k__Bacteria | p__Synergistetes | c__Synergistia | o__Synergistales | f__Synergistaceae | g__Fretibacterium | s__	0	0	0	0.00011881282227978	0	0	0	0	0	0	0	0	0	0	0	0	0	0	0	0	0	0	0	0	0	0	0	0	0	0	0	0	0	0	0	0	0	0	0	0	0	0	0	0	0	0	0	0	0
k__Bacteria | p__Tenericutes | c__Mollicutes | o__Mycoplasmatales | f__Mycoplasmataceae | g__Candidatus Lumbricincola | s__Candidatus Lumbricincola sp. Lr-G2	0	0	0	0	0	0	0	0	0	0	0	0	0	0	0	0	0	0	0	0	0	0	0	0	0	0	0	0	0	0	0	0	0	0	0	0	0	0	0	0	0	0	0	0	0	0	0	0	0
k__Bacteria | p__Acidobacteria | c__Acidobacteriia | o__Acidobacteriales | f__Koribacteraceae | g__Candidatus Koribacter | s__	0	0	0	0	0	0	0	0	0	0	0	0	0	0	0	0	0	0	0	0	0	0	0	0	0	0	0.0000950502578238243	0	0	0	0	0	0	0	0	0	0	0	0	0	0	0	0	0	0	0	0	0	0
k__Bacteria | p__Actinobacteria | c__Actinobacteria | o__Frankiales | f__Sporichthyaceae | g__ | s__	0	0	0	0	0	0	0	0	0	0	0	0	0	0	0	0	0	0	0	0	0	0	0	0	0	0	0	0	0	0	0	0	0	0	0	0	0	0	0	0	0	0	0	0	0	0	0	0	0
k__Bacteria | p__Actinobacteria | c__Actinobacteria | o__Micrococcales | f__ | g__ | s__	0	0	0	0	0	0	0	0	0	0	0	0	0	0	0	0	0	0	0	0	0	0	0	0	0	0	0	0	0	0	0	0	0	0	0	0	0	0	0	0	0	0	0	0	0	0	0	0	0
k__Bacteria | p__Actinobacteria | c__Actinobacteria | o__Micrococcales | f__Brevibacteriaceae | g__Brevibacterium | s__	0	0	0	0	0	0	0	0	0	0	0	0	0	0	0	0	0	0	0	0	0	0	0	0	0	0	0	0	0	0	0	0	0	0	0	0.0000475251289119122	0.0000475251289119122	0	0	0	0	0	0	0	0	0	0	0	0
k__Bacteria | p__Actinobacteria | c__Actinobacteria | o__Micrococcales | f__Intrasporangiaceae | g__ | s__	0	0	0	0	0	0	0	0	0	0	0	0	0	0	0	0	0	0	0	0	0	0	0	0	0	0	0	0	0	0	0	0	0	0	0	0	0	0.0000950502578238243	0	0	0	0	0	0	0	0	0	0	0
k__Bacteria | p__Actinobacteria | c__Actinobacteria | o__Micrococcales | f__Micrococcaceae | g__Rothia | s__Rothia mucilaginosa M508	0	0	0	0	0	0	0	0	0	0	0	0	0	0	0	0	0	0	0	0	0	0	0	0.0000475251289119122	0	0.0000475251289119122	0	0	0	0	0	0	0	0	0	0	0	0	0	0	0	0	0	0	0	0	0	0	0
k__Bacteria | p__Bacteroidetes | c__Bacteroidia | o__Bacteroidales | f__Prevotellaceae | g__Prevotella 2 | s__Prevotella loescheii DSM 19665 = JCM 12249 = ATCC 15930	0	0	0	0	0	0	0	0	0	0	0	0	0	0	0	0	0	0	0	0	0	0	0	0	0	0	0	0	0	0	0	0	0	0	0	0	0.0000950502578238243	0	0	0	0	0	0	0	0	0	0	0	0
k__Bacteria | p__Bacteroidetes | c__Bacteroidia | o__Bacteroidales | f__Prevotellaceae | g__Prevotella 7 | s__	0	0	0	0.0000237625644559561	0	0	0	0	0	0	0	0	0	0	0	0	0	0	0	0	0	0	0	0	0	0	0	0	0	0	0	0	0	0	0	0	0	0.0000712876933678683	0	0	0	0	0	0	0	0	0	0	0
k__Bacteria | p__Bacteroidetes | c__Bacteroidia | o__Bacteroidales | f__Prevotellaceae | g__Prevotella 9 | s__Trichuris trichiura (human whipworm)	0	0	0	0	0	0	0	0	0	0	0	0	0	0.0000950502578238243	0	0	0	0	0	0	0	0	0	0	0	0	0	0	0	0	0	0	0	0	0	0	0	0	0	0	0	0	0	0	0	0	0	0	0
k__Bacteria | p__Bacteroidetes | c__Bacteroidia | o__Flavobacteriales | f__Weeksellaceae | g__Bergeyella | s__	0	0	0	0	0	0	0	0	0	0	0.0000237625644559561	0	0	0	0	0	0	0	0	0	0	0	0	0	0	0	0	0	0	0	0	0	0	0	0	0	0	0	0	0	0	0	0	0.0000237625644559561	0	0	0	0	0
k__Bacteria | p__FBP | c__ | o__ | f__ | g__ | s__	0	0	0	0	0	0	0	0	0	0	0	0	0	0.0000712876933678683	0	0	0	0	0	0	0	0	0	0	0	0	0	0	0	0	0	0	0	0	0	0	0	0	0	0	0	0	0	0	0	0	0	0	0.0000237625644559561
k__Bacteria | p__Firmicutes | c__Bacilli | o__Bacillales | f__Paenibacillaceae | g__Brevibacillus | s__Brevibacillus thermoruber	0	0	0	0	0	0	0	0	0	0	0	0	0	0	0	0	0	0	0	0	0	0	0	0	0	0	0	0	0	0	0	0.0000950502578238243	0	0	0	0	0	0	0	0	0	0	0	0	0	0	0	0	0
k__Bacteria | p__Firmicutes | c__Bacilli | o__Bacillales | f__Staphylococcaceae | g__Staphylococcus | s__Staphylococcus lentus	0.0000950502578238243	0	0	0	0	0	0	0	0	0	0	0	0	0	0	0	0	0	0	0	0	0	0	0	0	0	0	0	0	0	0	0	0	0	0	0	0	0	0	0	0	0	0	0	0	0	0	0	0
k__Bacteria | p__Firmicutes | c__Bacilli | o__Lactobacillales | f__Lactobacillaceae | g__Lactobacillus | s__Lactobacillus sakei	0	0	0	0	0	0	0	0	0	0	0	0	0	0	0	0	0	0	0	0	0	0	0	0	0	0	0	0	0	0	0	0	0	0	0	0	0	0	0	0	0	0	0.0000950502578238243	0	0	0	0	0	0
k__Bacteria | p__Firmicutes | c__Clostridia | o__Clostridiales | f__Christensenellaceae | g__ | s__	0	0	0	0	0	0	0	0	0	0	0	0	0	0	0	0	0	0	0	0	0	0	0	0	0	0	0	0	0	0	0	0	0	0	0	0	0	0.0000950502578238243	0	0	0	0	0	0	0	0	0	0	0
k__Bacteria | p__Firmicutes | c__Clostridia | o__Clostridiales | f__Family XI | g__Peptoniphilus | s__Peptoniphilus lacrimalis	0	0	0	0	0	0	0	0	0	0	0	0	0	0	0	0	0	0	0	0	0	0	0	0	0	0	0	0	0	0	0	0	0	0	0	0	0	0	0	0	0	0	0	0	0	0.0000950502578238243	0	0	0
k__Bacteria | p__Firmicutes | c__Clostridia | o__Clostridiales | f__Lachnospiraceae | g__Blautia | s__Blautia producta	0	0	0	0	0	0	0	0	0	0	0	0	0	0	0	0	0	0	0	0	0	0.0000950502578238243	0	0	0	0	0	0	0	0	0	0	0	0	0	0	0	0	0	0	0	0	0	0	0	0	0	0	0
k__Bacteria | p__Firmicutes | c__Clostridia | o__Clostridiales | f__Lachnospiraceae | g__Lachnoanaerobaculum | s__	0	0	0	0	0	0	0	0	0	0	0	0	0	0	0	0	0	0	0	0	0	0	0	0	0	0	0	0	0	0	0	0	0	0	0	0	0	0	0	0	0	0	0	0	0	0	0	0	0
k__Bacteria | p__Firmicutes | c__Clostridia | o__Clostridiales | f__Lachnospiraceae | g__[Eubacterium] hallii group | s__Clostridium sp. ID11	0	0	0	0	0	0.0000712876933678683	0	0	0	0	0	0	0	0	0	0	0	0.0000237625644559561	0	0	0	0	0	0	0	0	0	0	0	0	0	0	0	0	0	0	0	0	0	0	0	0	0	0	0	0	0	0	0
k__Bacteria | p__Firmicutes | c__Clostridia | o__Clostridiales | f__Ruminococcaceae | g__ | s__Clostridium phoceensis	0	0	0	0	0	0.0000950502578238243	0	0	0	0	0	0	0	0	0	0	0	0	0	0	0	0	0	0	0	0	0	0	0	0	0	0	0	0	0	0	0	0	0	0	0	0	0	0	0	0	0	0	0
k__Bacteria | p__Firmicutes | c__Clostridia | o__Clostridiales | f__Ruminococcaceae | g__Oscillibacter | s__Oscillibacter sp. 1-3	0	0	0	0	0	0	0	0	0	0	0	0	0	0	0	0	0	0	0	0	0	0	0	0	0	0	0	0	0	0	0	0.0000950502578238243	0	0	0	0	0	0	0	0	0	0	0	0	0	0	0	0	0
k__Bacteria | p__Firmicutes | c__Erysipelotrichia | o__Erysipelotrichales | f__Erysipelotrichaceae | g__Holdemania | s__Holdemania filiformis	0	0	0	0	0	0	0	0	0	0	0	0	0	0	0	0	0	0	0	0	0	0	0.0000950502578238243	0	0	0	0	0	0	0	0	0	0	0	0	0	0	0	0	0	0	0	0	0	0	0	0	0	0
k__Bacteria | p__Firmicutes | c__Negativicutes | o__Selenomonadales | f__Veillonellaceae | g__Megamonas | s__Megamonas rupellensis	0	0	0	0.0000475251289119122	0	0	0	0	0	0	0	0	0	0	0	0	0	0	0	0	0	0	0	0	0	0	0	0	0	0	0	0	0	0	0	0	0	0	0	0	0	0	0	0	0	0	0	0.0000475251289119122	0
k__Bacteria | p__Gemmatimonadetes | c__BD2-11 terrestrial group | o__ | f__ | g__ | s__	0	0	0	0	0	0	0	0	0	0	0	0	0	0	0	0	0	0	0	0	0	0.0000950502578238243	0	0	0	0	0	0	0	0	0	0	0	0	0	0	0	0	0	0	0	0	0	0	0	0	0	0	0
k__Bacteria | p__Latescibacteria | c__ | o__ | f__ | g__ | s__	0	0	0	0	0	0	0	0	0	0	0	0	0	0	0	0	0	0	0	0	0	0	0	0	0	0	0	0	0	0	0	0	0	0	0	0	0	0.0000950502578238243	0	0	0	0	0	0	0	0	0	0	0
k__Bacteria | p__Patescibacteria | c__Saccharimonadia | o__Saccharimonadales | f__Saccharimonadaceae | g__TM7 phylum sp. oral clone DR034 | s__TM7 phylum sp. oral clone DR034	0	0	0	0	0	0	0	0	0	0	0	0	0	0	0	0	0	0	0	0	0	0	0	0	0	0	0	0	0	0	0	0.0000950502578238243	0	0	0	0	0	0	0	0	0	0	0	0	0	0	0	0	0
k__Bacteria | p__Patescibacteria | c__Saccharimonadia | o__Saccharimonadales | f__TM7 phylum sp. oral clone FR058 | g__TM7 phylum sp. oral clone FR058 | s__TM7 phylum sp. oral clone FR058	0	0	0	0	0	0	0	0	0	0	0	0	0	0	0	0	0	0	0	0	0	0	0	0	0	0	0	0	0	0	0	0	0	0	0	0.0000950502578238243	0	0	0	0	0	0	0	0	0	0	0	0	0
k__Bacteria | p__Proteobacteria | c__Alphaproteobacteria | o__Acetobacterales | f__Acetobacteraceae | g__ | s__	0	0	0	0	0	0	0	0	0	0	0	0	0	0	0	0	0	0	0	0	0	0	0	0	0	0	0	0	0	0	0	0	0	0	0	0	0	0	0	0	0	0	0	0.0000475251289119122	0	0	0.0000475251289119122	0	0
k__Bacteria | p__Proteobacteria | c__Alphaproteobacteria | o__Elsterales | f__ | g__ | s__	0	0	0	0	0	0	0	0	0	0	0	0	0	0	0	0	0	0	0	0	0	0	0	0	0	0	0	0	0	0.0000237625644559561	0	0.0000475251289119122	0	0	0	0	0	0	0	0	0	0	0	0.0000237625644559561	0	0	0	0	0
k__Bacteria | p__Proteobacteria | c__Alphaproteobacteria | o__Rhizobiales | f__Rhizobiaceae | g__Aminobacter | s__	0	0	0	0	0	0	0	0	0	0	0	0	0	0	0	0	0	0	0	0	0	0	0	0	0	0	0	0	0	0	0	0	0	0	0	0	0	0	0	0	0	0	0	0.0000950502578238243	0	0	0	0	0
k__Bacteria | p__Proteobacteria | c__Alphaproteobacteria | o__Rhodobacterales | f__Rhodobacteraceae | g__Rubellimicrobium | s__	0	0	0	0	0	0	0	0	0	0	0	0	0	0	0	0	0	0	0	0	0	0	0	0	0	0	0	0	0	0	0	0	0	0	0	0	0	0	0	0	0	0	0	0	0	0	0	0	0
k__Bacteria | p__Proteobacteria | c__Deltaproteobacteria | o__Desulfovibrionales | f__Desulfovibrionaceae | g__Bilophila | s__	0	0	0	0	0	0	0	0	0	0	0	0	0	0	0	0	0	0	0	0	0	0	0	0	0	0	0	0	0	0	0	0	0	0	0	0	0	0	0	0	0	0	0	0.0000950502578238243	0	0	0	0	0
k__Bacteria | p__Proteobacteria | c__Deltaproteobacteria | o__Desulfovibrionales | f__Desulfovibrionaceae | g__Desulfovibrio | s__Desulfovibrio sp. UNSW3caefatS	0	0	0	0	0	0	0	0	0	0	0	0	0	0	0	0	0	0	0	0	0	0	0	0	0	0	0	0	0	0	0	0	0	0	0	0	0	0	0	0	0	0	0	0	0	0	0	0	0
k__Bacteria | p__Proteobacteria | c__Deltaproteobacteria | o__Myxococcales | f__Haliangiaceae | g__Haliangium | s__	0	0	0	0	0	0	0	0	0	0	0	0	0	0	0	0	0	0	0	0.0000950502578238243	0	0	0	0	0	0	0	0	0	0	0	0	0	0	0	0	0	0	0	0	0	0	0	0	0	0	0	0	0
k__Bacteria | p__Proteobacteria | c__Deltaproteobacteria | o__NB1-j | f__ | g__ | s__	0	0	0	0	0	0	0	0	0	0	0	0	0	0	0	0	0	0	0	0	0	0	0	0	0	0	0	0	0	0	0	0	0	0	0	0	0	0	0	0	0.0000237625644559561	0	0	0	0	0	0	0	0
k__Bacteria | p__Proteobacteria | c__Gammaproteobacteria | o__Beggiatoales | f__Beggiatoaceae | g__ | s__	0	0	0	0	0	0	0	0	0	0	0	0	0	0	0	0	0	0	0	0	0	0	0	0	0.0000475251289119122	0	0	0	0	0	0	0	0	0	0	0	0	0.0000475251289119122	0	0	0	0	0	0	0	0	0	0	0
k__Bacteria | p__Proteobacteria | c__Gammaproteobacteria | o__Betaproteobacteriales | f__Burkholderiaceae | g__Pigmentiphaga | s__	0	0	0	0.0000950502578238243	0	0	0	0	0	0	0	0	0	0	0	0	0	0	0	0	0	0	0	0	0	0	0	0	0	0	0	0	0	0	0	0	0	0	0	0	0	0	0	0	0	0	0	0	0
k__Bacteria | p__Proteobacteria | c__Gammaproteobacteria | o__Betaproteobacteriales | f__Neisseriaceae | g__Kingella | s__	0	0	0	0	0	0	0	0	0	0	0	0	0	0	0	0	0	0	0	0	0	0	0	0	0	0	0	0	0	0	0	0	0	0	0	0	0	0	0	0	0	0	0	0	0	0	0	0	0
k__Bacteria | p__Proteobacteria | c__Gammaproteobacteria | o__Betaproteobacteriales | f__Nitrosomonadaceae | g__Ellin6067 | s__	0	0	0	0	0	0	0	0	0	0	0	0	0	0	0	0	0	0	0	0	0	0	0	0	0	0	0	0	0	0	0.0000475251289119122	0	0	0	0	0	0	0	0	0	0	0	0	0	0	0	0	0	0
k__Bacteria | p__Proteobacteria | c__Gammaproteobacteria | o__Gammaproteobacteria Incertae Sedis | f__ | g__Acidibacter | s__	0	0	0	0	0	0	0	0	0	0	0	0	0	0	0	0	0	0	0	0	0	0	0	0	0	0	0	0	0	0	0	0	0	0	0	0	0	0	0.0000475251289119122	0	0	0	0	0	0	0	0	0	0
k__Bacteria | p__Proteobacteria | c__Gammaproteobacteria | o__Legionellales | f__Legionellaceae | g__Legionella | s__	0	0	0	0	0	0	0	0	0	0	0	0	0	0	0	0	0	0	0	0	0	0	0	0	0	0	0	0	0	0	0	0	0	0	0	0	0	0	0	0	0	0	0	0	0	0	0	0	0
k__Bacteria | p__Proteobacteria | c__Gammaproteobacteria | o__Pseudomonadales | f__Moraxellaceae | g__Cavicella | s__	0	0	0	0	0	0	0	0	0	0	0	0	0	0	0	0	0	0	0	0	0	0	0	0	0	0	0	0	0	0	0	0	0	0	0	0	0	0	0	0	0	0	0	0.0000950502578238243	0	0	0	0	0
k__Bacteria | p__Proteobacteria | c__Gammaproteobacteria | o__Pseudomonadales | f__Pseudomonadaceae | g__Pseudomonas | s__Pseudomonas stutzeri	0	0	0	0	0	0	0	0	0	0	0	0	0	0	0	0	0	0	0	0	0	0	0	0	0	0.0000950502578238243	0	0	0	0	0	0	0	0	0	0	0	0	0	0	0	0	0	0	0	0	0	0	0
k__Bacteria | p__Proteobacteria | c__Gammaproteobacteria | o__Xanthomonadales | f__Xanthomonadaceae | g__Stenotrophomonas | s__Stenotrophomonas rhizophila	0	0	0	0	0	0	0	0	0	0	0	0	0	0	0	0	0	0	0	0	0	0	0	0	0	0	0	0	0	0.0000950502578238243	0	0	0	0	0	0	0	0	0	0	0	0	0	0	0	0	0	0	0
k__Bacteria | p__Spirochaetes | c__Spirochaetia | o__Spirochaetales | f__Spirochaetaceae | g__Treponema 2 | s__Treponema sp. canine oral taxon 087	0	0	0	0	0	0	0	0	0	0	0	0	0	0	0	0	0	0	0	0	0	0	0	0	0	0	0	0	0	0	0	0	0	0	0	0	0	0	0	0	0	0	0	0.0000237625644559561	0	0	0	0	0
k__Bacteria | p__Thermotogae | c__Thermotogae | o__Petrotogales | f__Petrotogaceae | g__Petrotoga | s__Petrotoga miotherma	0	0	0	0	0	0	0	0	0	0	0	0	0	0	0	0	0	0	0	0	0	0	0	0	0	0	0	0	0	0	0	0	0	0	0	0	0	0	0	0	0	0	0	0	0	0	0	0	0
k__Archaea | p__Euryarchaeota | c__Methanobacteria | o__Methanobacteriales | f__Methanobacteriaceae | g__Methanobacterium | s__	0.0000712876933678683	0	0	0	0	0	0	0	0	0	0	0	0	0	0	0	0	0	0	0	0	0	0	0	0	0	0	0	0	0	0	0	0	0	0	0	0	0	0	0	0	0	0	0	0	0	0	0	0
k__Archaea | p__Thaumarchaeota | c__Nitrososphaeria | o__Nitrosotaleales | f__Nitrosotaleaceae | g__Candidatus Nitrosotalea | s__	0	0	0	0	0	0	0	0	0	0	0	0	0	0	0	0	0	0	0	0	0	0	0	0.0000712876933678683	0	0	0	0	0	0	0	0	0	0	0	0	0	0	0	0	0	0	0	0	0	0	0	0	0
k__Bacteria | p__Acidobacteria | c__Acidobacteriia | o__Acidobacteriales | f__Acidobacteriaceae (Subgroup 1) | g__ | s__	0	0	0	0	0	0	0	0	0	0	0	0	0	0	0	0	0	0	0	0	0	0	0	0	0	0	0	0	0	0	0	0	0	0	0	0	0	0	0	0	0	0	0	0.0000712876933678683	0	0	0	0	0
k__Bacteria | p__Acidobacteria | c__Acidobacteriia | o__Solibacterales | f__Solibacteraceae (Subgroup 3) | g__Bryobacter | s__	0	0	0	0	0	0	0	0	0	0	0	0	0	0	0	0	0	0	0	0	0	0	0	0	0	0.0000712876933678683	0	0	0	0	0	0	0	0	0	0	0	0	0	0	0	0	0	0	0	0	0	0	0
k__Bacteria | p__Actinobacteria | c__Actinobacteria | o__Actinomycetales | f__Actinomycetaceae | g__Mobiluncus | s__	0	0	0	0	0	0	0	0	0	0	0	0	0	0	0	0	0	0	0	0	0	0	0	0	0	0	0	0	0	0	0	0	0	0	0	0	0	0	0	0	0	0	0.0000712876933678683	0	0	0	0	0	0
k__Bacteria | p__Actinobacteria | c__Actinobacteria | o__Actinomycetales | f__Actinomycetaceae | g__Mobiluncus | s__Mobiluncus curtisii	0	0	0	0	0	0	0	0	0	0	0	0	0	0	0	0	0	0	0	0	0	0	0	0	0	0	0	0	0	0	0	0	0	0	0	0	0	0	0	0	0	0	0	0.0000712876933678683	0	0	0	0	0
k__Bacteria | p__Actinobacteria | c__Actinobacteria | o__Actinomycetales | f__Actinomycetaceae | g__Varibaculum | s__	0	0	0	0	0	0	0	0	0	0	0	0	0	0	0	0	0	0	0	0	0	0	0	0	0	0	0	0	0	0	0	0	0	0	0	0	0	0	0	0	0	0	0	0	0	0	0	0	0
k__Bacteria | p__Actinobacteria | c__Actinobacteria | o__Kineosporiales | f__Kineosporiaceae | g__Quadrisphaera | s__	0	0	0	0	0	0	0	0	0	0	0	0	0	0	0	0	0	0	0	0	0	0	0	0	0	0	0	0	0	0	0	0	0	0	0	0	0	0	0	0	0	0	0	0	0	0	0	0	0
k__Bacteria | p__Actinobacteria | c__Actinobacteria | o__Micrococcales | f__Micrococcaceae | g__Arthrobacter | s__	0	0	0	0	0	0	0	0	0	0	0	0	0	0	0	0	0	0	0	0	0	0	0	0	0	0	0	0	0	0	0	0	0	0	0	0	0	0	0	0	0	0	0	0	0	0	0	0.0000237625644559561	0
k__Bacteria | p__Actinobacteria | c__Actinobacteria | o__Micromonosporales | f__Micromonosporaceae | g__ | s__	0	0	0	0	0	0	0	0	0	0	0	0	0	0	0	0	0	0	0	0	0	0	0	0	0	0	0	0	0	0	0	0	0	0	0	0	0	0	0	0	0	0	0	0	0	0	0.0000712876933678683	0	0
k__Bacteria | p__Actinobacteria | c__Actinobacteria | o__Propionibacteriales | f__Nocardioidaceae | g__Marmoricola | s__	0	0	0	0	0	0	0	0	0	0	0	0	0	0	0	0	0	0	0	0	0	0	0	0	0	0	0	0	0	0	0	0.0000712876933678683	0	0	0	0	0	0	0	0	0	0	0	0	0	0	0	0	0
k__Bacteria | p__Actinobacteria | c__Actinobacteria | o__Streptomycetales | f__Streptomycetaceae | g__Streptacidiphilus | s__	0	0	0	0	0	0	0	0	0	0	0	0	0	0	0	0	0	0	0	0	0	0	0	0	0	0	0	0	0	0	0	0	0	0	0	0	0	0	0	0	0	0	0	0	0	0	0	0	0
k__Bacteria | p__Actinobacteria | c__Coriobacteriia | o__Coriobacteriales | f__Atopobiaceae | g__Atopobium | s__Atopobium sp. oral taxon 199 str. F0494	0	0	0	0	0	0	0	0	0	0	0	0	0	0	0	0	0	0	0	0	0	0	0	0	0	0	0	0	0	0	0.0000712876933678683	0	0	0	0	0	0	0	0	0	0	0	0	0	0	0	0	0	0
k__Bacteria | p__Actinobacteria | c__Thermoleophilia | o__Solirubrobacterales | f__Solirubrobacteraceae | g__Conexibacter | s__Conexibacter woesei Iso977N	0	0	0	0	0	0	0	0	0	0	0	0	0	0	0	0	0	0	0	0	0	0	0	0	0	0	0	0	0	0	0	0	0	0	0	0	0	0	0	0	0	0	0	0.0000712876933678683	0	0	0	0	0
k__Bacteria | p__Armatimonadetes | c__Armatimonadia | o__Armatimonadales | f__Armatimonadaceae | g__Armatimonas | s__	0	0	0	0	0	0	0	0	0	0	0	0	0	0	0	0	0	0	0	0	0	0	0	0	0	0	0	0	0	0	0	0	0	0	0	0	0	0	0	0	0	0	0	0	0	0	0	0	0
k__Bacteria | p__Bacteroidetes | c__Bacteroidia | o__Bacteroidales | f__Bacteroidales RF16 group | g__ | s__	0	0	0	0	0	0	0	0	0	0	0	0	0	0	0	0	0	0	0	0	0	0	0	0	0	0	0	0	0	0	0	0	0	0	0	0	0	0	0	0	0	0	0	0	0.0000712876933678683	0	0	0	0
k__Bacteria | p__Bacteroidetes | c__Bacteroidia | o__Bacteroidales | f__Prevotellaceae | g__Alloprevotella | s__Prevotellamassilia timonensis	0	0	0	0	0	0	0	0	0	0	0	0	0	0	0	0	0	0	0.0000712876933678683	0	0	0	0	0	0	0	0	0	0	0	0	0	0	0	0	0	0	0	0	0	0	0	0	0	0	0	0	0	0
k__Bacteria | p__Bacteroidetes | c__Bacteroidia | o__Bacteroidales | f__Rikenellaceae | g__Alistipes | s__Alistipes putredinis	0	0	0	0	0	0.0000712876933678683	0	0	0	0	0	0	0	0	0	0	0	0	0	0	0	0	0	0	0	0	0	0	0	0	0	0	0	0	0	0	0	0	0	0	0	0	0	0	0	0	0	0	0
k__Bacteria | p__Bacteroidetes | c__Bacteroidia | o__Bacteroidales | f__Rikenellaceae | g__Rikenella | s__	0	0	0	0	0	0	0	0	0	0	0	0	0	0	0	0	0	0	0	0	0	0	0	0	0	0	0	0	0	0	0	0	0	0	0	0	0	0	0	0	0	0	0	0	0	0	0	0	0
k__Bacteria | p__Bacteroidetes | c__Bacteroidia | o__Flavobacteriales | f__Weeksellaceae | g__Empedobacter | s__Empedobacter falsenii genomovar 2	0	0	0	0	0	0	0	0	0	0	0	0	0	0	0	0	0	0	0	0	0	0	0	0	0	0	0	0	0	0	0	0	0	0	0	0	0	0	0	0	0	0.0000712876933678683	0	0	0	0	0	0	0
k__Bacteria | p__Cloacimonetes | c__Cloacimonadia | o__MSBL2 | f__ | g__ | s__	0	0	0	0	0	0	0	0	0	0	0	0	0	0	0	0	0	0	0	0	0	0	0	0	0	0	0	0	0	0	0	0	0	0	0	0.0000712876933678683	0	0	0	0	0	0	0	0	0	0	0	0	0
k__Bacteria | p__Firmicutes | c__Bacilli | o__Bacillales | f__Bacillaceae | g__ | s__	0	0	0	0	0	0	0	0	0	0	0	0	0	0	0	0	0	0	0	0	0	0	0	0	0	0	0	0	0	0	0	0	0	0	0	0	0	0	0	0	0	0	0	0.0000237625644559561	0	0	0	0.0000475251289119122	0
k__Bacteria | p__Firmicutes | c__Bacilli | o__Bacillales | f__Bacillaceae | g__Bacillus | s__Bacillus gibsonii	0	0	0	0	0	0	0	0	0	0	0	0	0	0	0	0	0	0	0	0	0	0	0	0	0	0	0	0	0	0	0	0	0	0	0	0	0.0000712876933678683	0	0	0	0	0	0	0	0	0	0	0	0
k__Bacteria | p__Firmicutes | c__Bacilli | o__Bacillales | f__Bacillaceae | g__Ornithinibacillus | s__	0	0	0	0	0	0	0	0	0	0	0	0	0	0	0	0	0	0	0	0	0	0	0	0	0	0	0	0	0	0	0	0	0	0	0	0	0	0	0	0	0	0	0	0	0.0000712876933678683	0	0	0	0
k__Bacteria | p__Firmicutes | c__Bacilli | o__Bacillales | f__Bacillaceae | g__Terribacillus | s__Terribacillus goriensis	0	0	0	0	0	0	0	0	0	0	0	0	0	0	0	0	0	0	0	0	0	0	0	0	0	0	0	0	0	0	0	0	0	0	0	0	0.0000712876933678683	0	0	0	0	0	0	0	0	0	0	0	0
k__Bacteria | p__Firmicutes | c__Bacilli | o__Bacillales | f__Paenibacillaceae | g__Paenibacillus | s__	0	0	0	0	0	0	0	0	0	0	0	0	0	0	0	0	0	0	0	0	0	0	0	0	0	0.0000475251289119122	0	0	0	0	0	0	0	0	0	0	0.0000237625644559561	0	0	0	0	0	0	0	0	0	0	0	0
k__Bacteria | p__Firmicutes | c__Bacilli | o__Lactobacillales | f__Lactobacillaceae | g__Lactobacillus | s__Lactobacillus helveticus	0	0	0	0	0	0	0	0	0	0	0	0	0	0	0	0	0	0	0	0	0	0	0	0	0	0	0	0	0	0	0	0	0	0	0	0	0	0	0	0	0	0	0.0000712876933678683	0	0	0	0	0	0
k__Bacteria | p__Firmicutes | c__Clostridia | o__Clostridiales | f__Lachnospiraceae | g__Herbinix | s__	0	0	0	0	0	0	0	0	0	0	0	0	0	0	0	0	0	0	0	0	0	0	0	0	0	0	0	0	0	0	0	0	0	0	0	0	0	0	0	0	0	0	0	0	0	0	0	0	0
k__Bacteria | p__Firmicutes | c__Clostridia | o__Clostridiales | f__Lachnospiraceae | g__Howardella | s__Howardella ureilytica	0	0	0	0	0	0	0	0	0.0000237625644559561	0	0	0	0	0	0	0	0	0	0	0	0	0	0	0	0	0	0	0	0	0	0	0	0	0	0	0	0	0	0	0	0	0	0	0	0	0	0	0	0
k__Bacteria | p__Firmicutes | c__Clostridia | o__Clostridiales | f__Lachnospiraceae | g__Lachnospiraceae FCS020 group | s__	0	0	0	0	0	0	0	0	0	0	0	0	0	0	0	0	0	0	0	0	0	0	0	0	0	0	0	0	0	0	0	0	0	0	0	0	0	0	0	0	0	0.0000712876933678683	0	0	0	0	0	0	0
k__Bacteria | p__Firmicutes | c__Clostridia | o__Clostridiales | f__Peptococcaceae | g__ | s__	0	0	0	0	0	0	0	0	0	0	0	0	0	0	0	0	0	0	0	0	0	0	0	0	0	0	0	0	0	0	0	0	0	0	0	0	0	0	0	0	0	0	0	0	0	0	0	0	0
k__Bacteria | p__Firmicutes | c__Clostridia | o__Clostridiales | f__Peptococcaceae | g__Peptococcus | s__Peptococcus sp. canine oral taxon 044	0	0	0	0.0000712876933678683	0	0	0	0	0	0	0	0	0	0	0	0	0	0	0	0	0	0	0	0	0	0	0	0	0	0	0	0	0	0	0	0	0	0	0	0	0	0	0	0	0	0	0	0	0
k__Bacteria | p__Firmicutes | c__Clostridia | o__Clostridiales | f__Peptostreptococcaceae | g__Filifactor | s__	0	0	0	0	0	0	0	0	0	0	0	0	0	0	0	0	0	0	0	0	0	0	0	0	0	0	0	0	0	0	0	0	0	0	0	0	0	0.0000712876933678683	0	0	0	0	0	0	0	0	0	0	0
k__Bacteria | p__Firmicutes | c__Negativicutes | o__Selenomonadales | f__Veillonellaceae | g__Dialister | s__	0	0	0	0	0	0	0	0	0	0	0	0	0	0	0	0	0	0	0	0	0	0	0	0	0	0	0	0	0	0	0.0000712876933678683	0	0	0	0	0	0	0	0	0	0	0	0	0	0	0	0	0	0
k__Bacteria | p__Fusobacteria | c__Fusobacteriia | o__Fusobacteriales | f__Leptotrichiaceae | g__Leptotrichia | s__Leptotrichia wadei F0279	0	0	0	0	0	0	0	0	0	0	0	0	0	0	0	0	0	0	0	0	0	0	0	0	0	0	0	0	0	0	0	0	0	0	0	0	0.0000712876933678683	0	0	0	0	0	0	0	0	0	0	0	0
k__Bacteria | p__Gemmatimonadetes | c__S0134 terrestrial group | o__ | f__ | g__ | s__	0	0	0	0	0	0	0	0	0	0	0	0	0	0	0	0	0	0	0	0	0	0	0	0	0	0	0	0	0	0	0	0	0	0	0	0	0	0	0	0	0	0	0	0	0	0	0	0	0
k__Bacteria | p__Planctomycetes | c__Planctomycetacia | o__Gemmatales | f__Gemmataceae | g__Fimbriiglobus | s__	0	0	0	0	0	0	0	0	0	0	0	0	0	0	0	0	0	0	0	0	0	0	0	0	0	0	0	0.0000712876933678683	0	0	0	0	0	0	0	0	0	0	0	0	0	0	0	0	0	0	0	0	0
k__Bacteria | p__Planctomycetes | c__Planctomycetacia | o__Pirellulales | f__Pirellulaceae | g__ | s__	0	0	0	0	0	0	0	0	0	0	0	0	0	0	0	0	0	0	0	0	0	0	0	0	0	0	0	0	0	0	0	0	0	0	0	0	0	0	0	0	0	0	0	0	0	0	0	0	0
k__Bacteria | p__Proteobacteria | c__Alphaproteobacteria | o__Rhizobiales | f__Devosiaceae | g__Devosia | s__	0	0	0	0	0	0	0	0	0	0	0	0	0	0	0	0	0	0	0	0	0	0	0	0	0	0	0	0	0	0	0	0	0	0	0	0	0	0	0	0	0.0000712876933678683	0	0	0	0	0	0	0	0
k__Bacteria | p__Proteobacteria | c__Alphaproteobacteria | o__Rhizobiales | f__Hyphomicrobiaceae | g__Hyphomicrobium | s__	0	0	0	0	0	0	0	0	0	0	0	0	0	0	0	0	0	0	0	0	0	0	0	0	0	0	0	0	0	0	0	0	0	0	0	0	0	0	0	0	0	0	0	0	0	0	0	0	0
k__Bacteria | p__Proteobacteria | c__Alphaproteobacteria | o__Rhizobiales | f__Rhizobiaceae | g__Allorhizobium-Neorhizobium-Pararhizobium-Rhizobium | s__Rhizobium sp. ORS 3441	0	0	0	0	0	0	0	0	0	0	0	0	0	0	0	0	0	0	0	0	0	0	0	0	0	0	0	0	0	0	0	0	0	0	0	0	0	0	0	0	0	0	0	0	0	0	0	0	0
k__Bacteria | p__Proteobacteria | c__Alphaproteobacteria | o__Sphingomonadales | f__Sphingomonadaceae | g__Altererythrobacter | s__Altererythrobacter aestuarii	0	0	0	0	0	0	0	0	0	0.0000712876933678683	0	0	0	0	0	0	0	0	0	0	0	0	0	0	0	0	0	0	0	0	0	0	0	0	0	0	0	0	0	0	0	0	0	0	0	0	0	0	0
k__Bacteria | p__Proteobacteria | c__Alphaproteobacteria | o__Sphingomonadales | f__Sphingomonadaceae | g__Sphingoaurantiacus | s__	0	0	0	0	0	0	0	0	0	0	0	0	0	0	0	0	0	0	0	0	0	0	0	0	0	0	0	0.0000712876933678683	0	0	0	0	0	0	0	0	0	0	0	0	0	0	0	0	0	0	0	0	0
k__Bacteria | p__Proteobacteria | c__Deltaproteobacteria | o__Desulfobacterales | f__Desulfobulbaceae | g__Desulfobulbus | s__Desulfobulbus sp. canine oral taxon 078	0	0	0	0.0000712876933678683	0	0	0	0	0	0	0	0	0	0	0	0	0	0	0	0	0	0	0	0	0	0	0	0	0	0	0	0	0	0	0	0	0	0	0	0	0	0	0	0	0	0	0	0	0
k__Bacteria | p__Proteobacteria | c__Deltaproteobacteria | o__Myxococcales | f__P3OB-42 | g__ | s__	0	0	0	0	0	0	0	0	0	0	0	0	0	0	0	0	0	0	0	0	0	0	0	0	0	0	0	0	0	0	0	0	0	0	0	0	0	0	0	0	0	0	0	0	0	0	0.0000712876933678683	0	0
k__Bacteria | p__Proteobacteria | c__Gammaproteobacteria | o__Betaproteobacteriales | f__Burkholderiaceae | g__Brachymonas | s__Brachymonas sp. feline oral taxon 073	0	0	0	0	0	0	0	0	0	0	0.0000712876933678683	0	0	0	0	0	0	0	0	0	0	0	0	0	0	0	0	0	0	0	0	0	0	0	0	0	0	0	0	0	0	0	0	0	0	0	0	0	0
k__Bacteria | p__Proteobacteria | c__Gammaproteobacteria | o__Betaproteobacteriales | f__Burkholderiaceae | g__Burkholderia-Caballeronia-Paraburkholderia | s__	0	0	0	0	0	0	0	0	0	0	0	0	0	0	0	0	0	0	0	0	0	0	0	0	0	0	0	0	0	0	0	0	0	0	0	0	0.0000712876933678683	0	0	0	0	0	0	0	0	0	0	0	0
k__Bacteria | p__Proteobacteria | c__Gammaproteobacteria | o__Betaproteobacteriales | f__Burkholderiaceae | g__Candidatus Symbiobacter | s__	0	0	0	0	0	0	0	0	0	0	0	0	0	0	0	0	0	0	0	0	0	0	0	0	0	0	0	0	0	0	0	0	0	0	0	0	0	0	0	0	0	0	0	0	0	0	0	0	0
k__Bacteria | p__Proteobacteria | c__Gammaproteobacteria | o__Betaproteobacteriales | f__Neisseriaceae | g__Neisseria | s__Neisseria shayeganii 871	0	0	0	0	0	0	0	0	0	0	0	0	0	0	0	0	0	0	0	0	0	0.0000712876933678683	0	0	0	0	0	0	0	0	0	0	0	0	0	0	0	0	0	0	0	0	0	0	0	0	0	0	0
k__Bacteria | p__Proteobacteria | c__Gammaproteobacteria | o__Cellvibrionales | f__Microbulbiferaceae | g__Microbulbifer | s__	0	0	0	0	0	0	0	0	0	0	0	0	0	0	0	0	0	0	0	0	0	0	0	0	0	0	0	0	0	0	0	0	0	0	0	0	0	0	0	0.0000237625644559561	0	0	0.0000475251289119122	0	0	0	0	0	0
k__Bacteria | p__Proteobacteria | c__Gammaproteobacteria | o__Methylococcales | f__Methylococcaceae | g__ | s__	0	0	0	0	0	0	0	0	0	0	0	0	0	0	0	0	0	0	0	0	0	0	0	0.0000237625644559561	0	0.0000475251289119122	0	0	0	0	0	0	0	0	0	0	0	0	0	0	0	0	0	0	0	0	0	0	0
k__Bacteria | p__Proteobacteria | c__Gammaproteobacteria | o__Pasteurellales | f__Pasteurellaceae | g__Ursidibacter | s__Ursidibacter maritimus	0	0	0	0.0000712876933678683	0	0	0	0	0	0	0	0	0	0	0	0	0	0	0	0	0	0	0	0	0	0	0	0	0	0	0	0	0	0	0	0	0	0	0	0	0	0	0	0	0	0	0	0	0
k__Bacteria | p__Proteobacteria | c__Gammaproteobacteria | o__WD260 | f__ | g__ | s__	0	0	0	0	0	0	0	0	0	0	0	0	0	0	0	0	0	0	0	0	0	0	0	0	0	0	0	0	0	0	0	0	0	0	0	0.0000237625644559561	0.0000475251289119122	0	0	0	0	0	0	0	0	0	0	0	0
k__Bacteria | p__Proteobacteria | c__Gammaproteobacteria | o__Xanthomonadales | f__Rhodanobacteraceae | g__Dokdonella | s__	0	0	0	0	0	0	0	0	0	0	0	0	0	0	0	0	0	0	0	0	0	0	0	0	0	0	0	0	0	0	0	0	0	0	0	0	0	0.0000712876933678683	0	0	0	0	0	0	0	0	0	0	0
k__Bacteria | p__Proteobacteria | c__Gammaproteobacteria | o__Xanthomonadales | f__Xanthomonadaceae | g__Luteimonas | s__Stenotrophomonas sp. canine oral taxon 224	0	0	0	0.0000712876933678683	0	0	0	0	0	0	0	0	0	0	0	0	0	0	0	0	0	0	0	0	0	0	0	0	0	0	0	0	0	0	0	0	0	0	0	0	0	0	0	0	0	0	0	0	0
k__Bacteria | p__Proteobacteria | c__Gammaproteobacteria | o__Xanthomonadales | f__Xanthomonadaceae | g__Lysobacter | s__Lysobacter capsici	0	0	0	0	0	0	0	0	0	0	0	0	0	0	0	0	0	0	0	0	0	0	0	0	0	0	0	0	0	0	0	0	0	0	0	0	0	0	0	0	0	0	0	0.0000712876933678683	0	0	0	0	0
k__Bacteria | p__Verrucomicrobia | c__Verrucomicrobiae | o__Pedosphaerales | f__Pedosphaeraceae | g__ | s__	0	0	0	0.0000237625644559561	0	0	0	0	0	0	0	0	0	0	0	0	0	0	0	0	0	0	0	0	0	0	0	0	0	0	0	0	0	0	0	0	0	0	0	0	0	0	0	0	0	0	0	0	0
k__Archaea | p__Euryarchaeota | c__Methanobacteria | o__Methanobacteriales | f__Methanothermobacteraceae | g__Methanothermobacter | s__	0	0	0	0	0	0	0	0	0	0	0	0	0	0	0	0	0	0	0	0	0	0	0	0	0	0	0	0	0	0	0	0	0	0	0	0	0	0	0	0	0	0	0	0	0	0	0	0	0
k__Archaea | p__Euryarchaeota | c__Methanomicrobia | o__Methanomicrobiales | f__Methanomicrobiaceae | g__Methanoculleus | s__	0.0000475251289119122	0	0	0	0	0	0	0	0	0	0	0	0	0	0	0	0	0	0	0	0	0	0	0	0	0	0	0	0	0	0	0	0	0	0	0	0	0	0	0	0	0	0	0	0	0	0	0	0
k__Archaea | p__Thaumarchaeota | c__Nitrososphaeria | o__Nitrososphaerales | f__Nitrososphaeraceae | g__Candidatus Nitrososphaera | s__	0	0	0	0	0	0	0	0	0	0	0	0	0	0	0	0	0	0	0	0	0	0	0	0	0	0	0	0	0	0	0	0	0	0	0	0	0	0	0	0	0	0	0	0	0	0.0000475251289119122	0	0	0
k__Bacteria | p__Acidobacteria | c__Acidobacteriia | o__Subgroup 2 | f__ | g__ | s__	0	0	0	0	0	0	0	0	0	0	0	0	0	0	0	0	0	0	0	0	0	0	0	0	0	0	0	0	0	0	0	0	0	0	0	0	0	0	0	0	0	0	0	0.0000475251289119122	0	0	0	0	0
k__Bacteria | p__Actinobacteria | c__Actinobacteria | o__Frankiales | f__Geodermatophilaceae | g__Blastococcus | s__	0	0	0	0	0	0	0	0	0	0	0	0	0	0	0	0	0	0	0	0	0	0	0	0	0.0000475251289119122	0	0	0	0	0	0	0	0	0	0	0	0	0	0	0	0	0	0	0	0	0	0	0	0
k__Bacteria | p__Actinobacteria | c__Actinobacteria | o__Frankiales | f__Geodermatophilaceae | g__Geodermatophilus | s__	0	0	0	0	0	0	0	0	0	0	0	0	0	0	0	0	0	0	0	0	0	0	0	0	0	0	0	0	0.0000475251289119122	0	0	0	0	0	0	0	0	0	0	0	0	0	0	0	0	0	0	0	0
k__Bacteria | p__Actinobacteria | c__Actinobacteria | o__Frankiales | f__Sporichthyaceae | g__Sporichthya | s__	0	0	0	0	0	0	0	0	0	0	0	0	0	0	0	0	0	0	0	0	0	0	0	0	0	0	0	0	0	0	0	0	0	0	0	0	0	0	0	0	0	0	0	0	0	0	0	0	0
k__Bacteria | p__Actinobacteria | c__Actinobacteria | o__Frankiales | f__Sporichthyaceae | g__hgcI clade | s__	0	0	0	0	0	0	0	0	0	0	0	0	0	0	0	0	0	0	0	0	0	0	0	0	0	0	0	0	0	0	0	0	0	0	0	0	0	0	0	0	0	0	0	0	0	0	0	0	0
k__Bacteria | p__Actinobacteria | c__Actinobacteria | o__Micrococcales | f__Demequinaceae | g__Demequina | s__	0	0	0	0	0	0	0	0	0	0	0	0	0	0	0	0	0	0	0	0	0	0	0	0	0	0	0	0	0	0	0	0	0	0	0	0	0	0	0	0	0	0	0	0.0000475251289119122	0	0	0	0	0
k__Bacteria | p__Actinobacteria | c__Actinobacteria | o__Micrococcales | f__Dermacoccaceae | g__Kytococcus | s__	0	0	0	0	0	0	0	0	0	0	0	0	0	0	0	0	0	0	0	0	0	0	0	0	0	0	0	0	0	0	0	0	0	0	0	0	0	0	0	0	0	0	0	0	0	0	0	0	0
k__Bacteria | p__Actinobacteria | c__Actinobacteria | o__Propionibacteriales | f__Nocardioidaceae | g__Kribbella | s__	0	0	0	0	0	0	0	0	0	0	0	0	0	0	0	0	0	0	0	0	0	0	0	0	0	0	0	0	0	0	0	0	0	0	0	0	0	0	0	0	0	0	0	0	0	0	0	0	0
k__Bacteria | p__Actinobacteria | c__Actinobacteria | o__Propionibacteriales | f__Propionibacteriaceae | g__ | s__	0	0	0	0.0000475251289119122	0	0	0	0	0	0	0	0	0	0	0	0	0	0	0	0	0	0	0	0	0	0	0	0	0	0	0	0	0	0	0	0	0	0	0	0	0	0	0	0	0	0	0	0	0
k__Bacteria | p__Actinobacteria | c__Coriobacteriia | o__Coriobacteriales | f__ | g__ | s__	0	0	0	0	0	0	0	0	0	0	0	0	0	0	0	0	0	0	0	0	0	0	0	0	0	0	0	0	0	0	0	0	0	0	0	0	0	0	0	0	0	0	0	0	0	0	0	0	0.0000475251289119122
k__Bacteria | p__Actinobacteria | c__Coriobacteriia | o__Coriobacteriales | f__Atopobiaceae | g__Olsenella | s__	0	0	0	0	0	0	0	0	0	0	0	0	0	0	0	0	0	0	0	0	0	0	0	0	0	0	0	0	0	0	0	0	0	0	0	0.0000475251289119122	0	0	0	0	0	0	0	0	0	0	0	0	0
k__Bacteria | p__Actinobacteria | c__Coriobacteriia | o__Coriobacteriales | f__Eggerthellaceae | g__DNF00809 | s__	0	0	0	0	0	0	0	0	0	0	0	0	0	0	0	0	0	0	0	0	0	0	0	0	0	0	0	0	0	0	0	0	0	0	0	0	0	0	0.0000475251289119122	0	0	0	0	0	0	0	0	0	0
k__Bacteria | p__Actinobacteria | c__Coriobacteriia | o__Coriobacteriales | f__Eggerthellaceae | g__Slackia | s__Slackia piriformis YIT 12062	0	0	0	0	0	0	0	0	0	0	0	0.0000237625644559561	0	0	0	0	0	0	0	0	0	0	0	0	0	0	0	0	0	0	0	0	0	0	0	0	0	0	0	0	0	0	0	0	0	0	0	0	0
k__Bacteria | p__Armatimonadetes | c__ | o__ | f__ | g__ | s__	0	0	0	0	0	0	0	0	0	0	0	0	0	0	0	0	0	0	0	0	0	0	0	0	0	0	0	0	0	0	0	0	0	0	0	0	0	0	0	0	0	0	0	0	0	0	0	0	0
k__Bacteria | p__Bacteroidetes | c__Bacteroidia | o__Bacteroidales | f__Bacteroidaceae | g__Bacteroides | s__Bacteroides gallinaceum	0	0	0	0	0	0	0	0	0	0.0000475251289119122	0	0	0	0	0	0	0	0	0	0	0	0	0	0	0	0	0	0	0	0	0	0	0	0	0	0	0	0	0	0	0	0	0	0	0	0	0	0	0
k__Bacteria | p__Bacteroidetes | c__Bacteroidia | o__Bacteroidales | f__Porphyromonadaceae | g__Porphyromonas | s__Porphyromonas bennonis	0	0	0	0	0	0	0	0	0	0	0	0	0	0	0	0	0	0	0	0	0	0	0	0	0	0	0	0	0	0	0	0	0	0	0	0	0	0	0	0	0	0	0	0	0	0	0	0	0
k__Bacteria | p__Bacteroidetes | c__Bacteroidia | o__Bacteroidales | f__Prevotellaceae | g__Prevotella | s__Prevotella aurantiaca JCM 15754	0	0	0	0	0	0	0	0	0	0	0	0	0	0	0	0	0	0	0	0	0	0	0	0	0	0	0	0	0	0	0	0	0	0	0	0	0	0	0	0	0.0000475251289119122	0	0	0	0	0	0	0	0
k__Bacteria | p__Bacteroidetes | c__Bacteroidia | o__Bacteroidales | f__Tannerellaceae | g__Tannerella | s__Tannerella forsythia	0	0	0	0	0	0	0	0	0	0	0	0	0	0	0	0	0	0	0	0	0	0	0	0	0	0	0	0	0	0	0	0	0	0	0	0	0	0	0	0	0	0	0	0	0	0	0	0	0
k__Bacteria | p__Bacteroidetes | c__Bacteroidia | o__Chitinophagales | f__Chitinophagaceae | g__Sediminibacterium | s__	0	0	0	0	0	0	0	0	0	0	0	0	0	0	0	0	0	0	0	0	0	0	0	0	0	0	0	0	0	0	0	0	0	0	0	0	0	0	0	0	0	0	0	0	0	0	0	0	0
k__Bacteria | p__Bacteroidetes | c__Bacteroidia | o__Flavobacteriales | f__Flavobacteriaceae | g__Capnocytophaga | s__	0	0	0	0	0	0	0	0	0	0	0	0	0	0	0	0	0	0	0	0	0	0	0	0	0	0	0	0	0	0	0	0	0	0	0	0	0	0	0	0	0	0	0	0	0	0	0	0	0
k__Bacteria | p__Bacteroidetes | c__Bacteroidia | o__Flavobacteriales | f__Weeksellaceae | g__Cloacibacterium | s__	0	0	0	0	0	0	0	0	0	0	0	0	0	0	0	0	0	0	0	0	0	0	0	0	0	0.0000475251289119122	0	0	0	0	0	0	0	0	0	0	0	0	0	0	0	0	0	0	0	0	0	0	0
k__Bacteria | p__Cyanobacteria | c__ | o__ | f__ | g__ | s__	0	0	0	0	0	0	0	0	0	0	0	0	0	0	0	0.0000475251289119122	0	0	0	0	0	0	0	0	0	0	0	0	0	0	0	0	0	0	0	0	0	0	0	0	0	0	0	0	0	0	0	0	0
k__Bacteria | p__Cyanobacteria | c__Melainabacteria | o__Vampirovibrionales | f__ | g__ | s__	0	0	0	0	0	0	0	0	0	0	0	0	0	0	0	0	0	0	0	0	0	0	0	0	0	0	0	0	0	0	0	0.0000475251289119122	0	0	0	0	0	0	0	0	0	0	0	0	0	0	0	0	0
k__Bacteria | p__Deinococcus-Thermus | c__Deinococci | o__Deinococcales | f__Deinococcaceae | g__Deinococcus | s__	0	0	0	0	0	0	0	0	0	0	0	0	0	0	0	0	0	0	0	0	0	0	0	0	0	0	0	0	0	0	0	0	0	0	0	0	0	0.0000475251289119122	0	0	0	0	0	0	0	0	0	0	0
k__Bacteria | p__Elusimicrobia | c__Elusimicrobia | o__Elusimicrobiales | f__Elusimicrobiaceae | g__Elusimicrobium | s__	0	0	0	0	0	0	0	0	0	0	0	0	0	0	0	0	0	0	0	0	0	0	0	0	0	0	0	0	0	0	0	0	0	0	0.0000475251289119122	0	0	0	0	0	0	0	0	0	0	0	0	0	0
k__Bacteria | p__Epsilonbacteraeota | c__Campylobacteria | o__Campylobacterales | f__Campylobacteraceae | g__Campylobacter | s__	0	0	0	0	0	0	0	0	0.0000237625644559561	0	0	0	0	0	0	0	0	0	0	0	0	0	0	0	0	0	0	0.0000237625644559561	0	0	0	0	0	0	0	0	0	0	0	0	0	0	0	0	0	0	0	0	0
k__Bacteria | p__Firmicutes | c__Bacilli | o__Bacillales | f__Alicyclobacillaceae | g__Alicyclobacillus | s__Alicyclobacillus ferripilum	0	0	0	0	0	0	0	0	0	0	0	0	0	0	0	0	0	0	0	0	0	0	0	0	0	0.0000475251289119122	0	0	0	0	0	0	0	0	0	0	0	0	0	0	0	0	0	0	0	0	0	0	0
k__Bacteria | p__Firmicutes | c__Bacilli | o__Bacillales | f__Bacillaceae | g__Oceanobacillus | s__	0	0	0	0	0	0	0	0	0	0	0	0	0	0	0	0	0	0	0	0	0	0	0	0	0	0	0	0	0	0	0	0	0	0	0	0	0	0	0	0	0	0	0.0000475251289119122	0	0	0	0	0	0
k__Bacteria | p__Firmicutes | c__Bacilli | o__Bacillales | f__Paenibacillaceae | g__Cohnella | s__	0	0	0	0	0	0	0	0	0	0	0	0	0	0	0	0	0	0	0	0	0	0	0	0	0	0	0	0	0	0	0	0	0	0	0	0	0	0	0	0	0	0	0	0	0	0	0	0	0
k__Bacteria | p__Firmicutes | c__Bacilli | o__Lactobacillales | f__Lactobacillaceae | g__Lactobacillus | s__Lactobacillus sp. KLDS 1.0716	0	0	0	0	0	0	0	0	0	0	0	0.0000237625644559561	0	0	0	0	0	0	0	0	0	0.0000237625644559561	0	0	0	0	0	0	0	0	0	0	0	0	0	0	0	0	0	0	0	0	0	0	0	0	0	0	0
k__Bacteria | p__Firmicutes | c__Bacilli | o__Lactobacillales | f__Streptococcaceae | g__Streptococcus | s__Streptococcus agalactiae	0	0	0	0	0	0	0	0	0	0	0	0	0	0	0	0	0	0	0	0	0	0	0	0	0	0	0	0	0	0	0	0	0	0	0	0	0	0	0	0	0	0	0	0	0.0000475251289119122	0	0	0	0
k__Bacteria | p__Firmicutes | c__Clostridia | o__Clostridiales | f__Family XI | g__Anaerococcus | s__Anaerococcus prevotii	0	0	0	0	0	0	0	0	0	0	0	0	0	0	0	0	0	0	0	0	0	0	0	0	0	0	0	0	0	0	0	0	0	0	0	0	0	0	0	0	0	0	0	0	0	0	0	0	0
k__Bacteria | p__Firmicutes | c__Clostridia | o__Clostridiales | f__Family XI | g__Anaerococcus | s__Anaerococcus vaginalis	0.0000475251289119122	0	0	0	0	0	0	0	0	0	0	0	0	0	0	0	0	0	0	0	0	0	0	0	0	0	0	0	0	0	0	0	0	0	0	0	0	0	0	0	0	0	0	0	0	0	0	0	0
k__Bacteria | p__Firmicutes | c__Clostridia | o__Clostridiales | f__Family XI | g__Ezakiella | s__	0	0	0	0	0	0	0	0	0	0	0	0	0	0	0	0	0	0	0	0	0	0	0	0	0	0	0	0	0	0	0	0	0	0	0	0	0	0	0	0	0	0	0.0000475251289119122	0	0	0	0	0	0
k__Bacteria | p__Firmicutes | c__Clostridia | o__Clostridiales | f__Family XI | g__Finegoldia | s__Finegoldia magna	0	0	0	0	0	0	0	0	0	0	0	0	0	0	0	0	0	0	0	0	0	0	0	0	0	0	0	0	0	0	0	0.0000475251289119122	0	0	0	0	0	0	0	0	0	0	0	0	0	0	0	0	0
k__Bacteria | p__Firmicutes | c__Clostridia | o__Clostridiales | f__Family XI | g__Peptoniphilus | s__Peptoniphilus coxii	0	0	0	0	0	0	0	0	0	0	0	0	0	0	0	0	0	0	0	0	0	0	0	0	0	0	0	0	0	0	0	0	0	0	0	0	0	0	0	0	0	0	0	0	0	0	0	0	0
k__Bacteria | p__Firmicutes | c__Clostridia | o__Clostridiales | f__Family XI | g__Tissierella | s__	0	0	0	0	0	0	0	0	0	0	0	0	0	0	0	0	0	0	0	0	0	0	0	0	0	0	0	0	0	0	0	0	0	0	0	0	0	0	0	0	0	0.0000475251289119122	0	0	0	0	0	0	0
k__Bacteria | p__Firmicutes | c__Clostridia | o__Clostridiales | f__Lachnospiraceae | g__Hungatella | s__	0	0	0	0	0	0	0	0	0	0	0	0	0	0	0	0	0	0	0	0	0	0	0.0000475251289119122	0	0	0	0	0	0	0	0	0	0	0	0	0	0	0	0	0	0	0	0	0	0	0	0	0	0
k__Bacteria | p__Firmicutes | c__Clostridia | o__Clostridiales | f__Lachnospiraceae | g__Lachnoclostridium 12 | s__	0	0	0	0	0	0	0	0	0	0	0	0	0	0	0	0	0	0	0	0	0	0	0	0	0	0	0.0000475251289119122	0	0	0	0	0	0	0	0	0	0	0	0	0	0	0	0	0	0	0	0	0	0
k__Bacteria | p__Firmicutes | c__Clostridia | o__Clostridiales | f__Lachnospiraceae | g__Lachnoclostridium 5 | s__Clostridium sp. BS-5	0	0	0	0	0	0	0	0	0	0	0	0	0	0	0	0	0	0	0	0	0	0	0	0	0	0	0	0	0	0	0	0	0	0	0	0	0	0	0	0	0	0	0	0	0	0	0	0	0
k__Bacteria | p__Firmicutes | c__Clostridia | o__Clostridiales | f__Lachnospiraceae | g__Stomatobaculum | s__	0	0	0	0	0	0	0	0	0	0	0	0	0	0.0000475251289119122	0	0	0	0	0	0	0	0	0	0	0	0	0	0	0	0	0	0	0	0	0	0	0	0	0	0	0	0	0	0	0	0	0	0	0
k__Bacteria | p__Firmicutes | c__Clostridia | o__Clostridiales | f__Ruminococcaceae | g__Anaerotruncus | s__Anaerotruncus sp. G3(2012)	0	0	0	0	0	0	0	0	0	0	0	0	0	0	0	0	0	0	0	0	0	0	0	0	0	0	0	0	0	0	0	0	0	0	0	0.0000237625644559561	0	0	0	0	0	0	0.0000237625644559561	0	0	0	0	0	0
k__Bacteria | p__Firmicutes | c__Clostridia | o__Clostridiales | f__Ruminococcaceae | g__Ruminiclostridium 6 | s__	0	0	0	0	0	0	0	0	0	0	0	0	0	0	0	0	0	0	0	0	0	0	0	0	0	0	0	0	0	0	0	0	0	0	0	0	0	0	0	0	0	0.0000475251289119122	0	0	0	0	0	0	0
k__Bacteria | p__Firmicutes | c__Clostridia | o__Clostridiales | f__Ruminococcaceae | g__Ruminococcaceae UCG-008 | s__	0	0	0	0	0	0	0	0	0.0000475251289119122	0	0	0	0	0	0	0	0	0	0	0	0	0	0	0	0	0	0	0	0	0	0	0	0	0	0	0	0	0	0	0	0	0	0	0	0	0	0	0	0
k__Bacteria | p__Firmicutes | c__Erysipelotrichia | o__Erysipelotrichales | f__Erysipelotrichaceae | g__Turicibacter | s__Turicibacter sp. H121	0	0	0	0	0	0	0	0	0	0	0	0	0	0	0	0	0	0	0	0	0	0	0	0	0	0	0	0	0	0	0	0	0	0	0	0	0	0	0	0	0	0	0	0	0	0	0	0	0
k__Bacteria | p__Firmicutes | c__Negativicutes | o__Selenomonadales | f__Acidaminococcaceae | g__ | s__	0	0	0	0	0	0	0	0	0	0	0	0.0000475251289119122	0	0	0	0	0	0	0	0	0	0	0	0	0	0	0	0	0	0	0	0	0	0	0	0	0	0	0	0	0	0	0	0	0	0	0	0	0
k__Bacteria | p__Firmicutes | c__Negativicutes | o__Selenomonadales | f__Acidaminococcaceae | g__Acidaminococcus | s__	0	0	0	0	0	0.0000475251289119122	0	0	0	0	0	0	0	0	0	0	0	0	0	0	0	0	0	0	0	0	0	0	0	0	0	0	0	0	0	0	0	0	0	0	0	0	0	0	0	0	0	0	0
k__Bacteria | p__Firmicutes | c__Negativicutes | o__Selenomonadales | f__Veillonellaceae | g__ | s__	0	0	0	0	0	0	0	0	0	0	0	0	0	0	0	0	0	0	0	0	0	0	0	0	0	0	0	0	0	0	0	0	0	0	0	0	0	0	0	0	0	0	0	0	0	0	0	0	0
k__Bacteria | p__Firmicutes | c__Negativicutes | o__Selenomonadales | f__Veillonellaceae | g__Pectinatus | s__	0	0	0	0	0	0	0	0	0	0	0	0	0	0	0	0	0	0	0	0	0	0	0	0	0	0	0	0	0	0	0	0	0	0	0	0	0	0	0	0	0	0	0	0.0000237625644559561	0	0	0.0000237625644559561	0	0
k__Bacteria | p__Gemmatimonadetes | c__Gemmatimonadetes | o__Gemmatimonadales | f__Gemmatimonadaceae | g__Gemmatimonas | s__	0	0	0	0	0	0	0	0	0	0	0	0	0	0	0	0	0	0	0	0	0	0	0	0	0	0	0	0	0	0.0000475251289119122	0	0	0	0	0	0	0	0	0	0	0	0	0	0	0	0	0	0	0
k__Bacteria | p__Nitrospirae | c__Nitrospira | o__Nitrospirales | f__Nitrospiraceae | g__Nitrospira | s__	0	0	0	0	0	0	0	0	0	0	0	0	0	0	0	0	0	0	0	0	0	0	0	0	0	0	0	0	0	0	0	0	0	0	0	0	0	0	0	0	0	0	0	0.0000475251289119122	0	0	0	0	0
k__Bacteria | p__Patescibacteria | c__Gracilibacteria | o__Absconditabacteriales (SR1) | f__ | g__ | s__	0	0	0	0	0	0	0	0	0	0	0	0	0	0	0	0	0	0	0	0	0	0	0	0	0	0	0.0000475251289119122	0	0	0	0	0	0	0	0	0	0	0	0	0	0	0	0	0	0	0	0	0	0
k__Bacteria | p__Patescibacteria | c__Saccharimonadia | o__Saccharimonadales | f__Saccharimonadaceae | g__Candidatus Saccharimonas | s__TM7 phylum sp. canine oral taxon 251	0	0	0	0	0	0	0	0	0	0	0.0000475251289119122	0	0	0	0	0	0	0	0	0	0	0	0	0	0	0	0	0	0	0	0	0	0	0	0	0	0	0	0	0	0	0	0	0	0	0	0	0	0
k__Bacteria | p__Planctomycetes | c__Planctomycetacia | o__Isosphaerales | f__Isosphaeraceae | g__Singulisphaera | s__	0	0	0	0	0	0	0	0	0	0	0	0	0	0	0	0	0	0	0	0	0	0	0	0	0	0	0	0	0	0	0	0	0	0	0.0000475251289119122	0	0	0	0	0	0	0	0	0	0	0	0	0	0
k__Bacteria | p__Proteobacteria | c__Alphaproteobacteria | o__Parvibaculales | f__Parvibaculaceae | g__Rhodoligotrophos | s__	0	0	0	0	0	0	0	0	0	0	0	0	0	0	0	0	0	0	0	0	0	0	0	0	0	0	0	0	0	0	0	0	0	0	0	0.0000475251289119122	0	0	0	0	0	0	0	0	0	0	0	0	0
k__Bacteria | p__Proteobacteria | c__Alphaproteobacteria | o__Rhizobiales | f__ | g__ | s__	0	0	0	0	0	0	0	0	0	0	0	0	0	0	0	0	0	0	0	0	0	0	0	0	0	0	0	0	0	0	0	0	0	0	0	0	0	0.0000475251289119122	0	0	0	0	0	0	0	0	0	0	0
k__Bacteria | p__Proteobacteria | c__Alphaproteobacteria | o__Rhizobiales | f__Xanthobacteraceae | g__Afipia | s__	0	0	0	0	0	0	0	0	0	0	0	0	0	0	0	0	0	0	0	0	0	0	0	0	0	0	0	0	0	0	0	0	0	0	0	0	0	0	0	0	0	0	0	0	0	0	0	0	0
k__Bacteria | p__Proteobacteria | c__Deltaproteobacteria | o__Desulfarculales | f__Desulfarculaceae | g__ | s__	0	0	0	0	0	0	0	0	0	0	0	0	0	0	0	0	0	0	0	0	0	0	0	0	0	0	0	0	0	0	0	0	0	0	0	0	0	0	0	0	0	0	0	0	0.0000475251289119122	0	0	0	0
k__Bacteria | p__Proteobacteria | c__Deltaproteobacteria | o__Myxococcales | f__Polyangiaceae | g__Pajaroellobacter | s__	0	0	0	0	0	0	0	0	0	0	0	0	0	0	0	0	0	0	0	0	0	0	0	0	0	0	0	0	0	0	0	0	0	0	0	0	0	0	0	0	0	0	0	0.0000475251289119122	0	0	0	0	0
k__Bacteria | p__Proteobacteria | c__Gammaproteobacteria | o__Betaproteobacteriales | f__Burkholderiaceae | g__Achromobacter | s__	0	0	0	0	0	0	0	0	0	0	0	0	0	0	0	0	0	0	0	0	0	0	0	0	0	0	0	0	0	0	0	0	0	0	0	0	0	0	0	0	0	0	0	0	0	0	0	0	0
k__Bacteria | p__Proteobacteria | c__Gammaproteobacteria | o__Betaproteobacteriales | f__Burkholderiaceae | g__Comamonas | s__Comamonas koreensis	0	0	0	0	0	0	0	0	0	0	0	0	0	0	0	0	0	0	0	0	0	0.0000475251289119122	0	0	0	0	0	0	0	0	0	0	0	0	0	0	0	0	0	0	0	0	0	0	0	0	0	0	0
k__Bacteria | p__Proteobacteria | c__Gammaproteobacteria | o__Betaproteobacteriales | f__Burkholderiaceae | g__Janthinobacterium | s__	0	0	0	0	0	0	0	0	0	0	0	0	0	0	0	0	0	0	0	0	0	0	0	0	0	0	0	0	0	0	0	0	0	0	0	0	0	0	0	0	0	0	0	0	0	0	0	0	0
k__Bacteria | p__Proteobacteria | c__Gammaproteobacteria | o__Betaproteobacteriales | f__Burkholderiaceae | g__Parapusillimonas | s__	0	0	0	0	0	0	0	0	0	0	0	0	0	0	0	0	0	0	0	0	0	0	0	0	0	0	0	0	0	0	0	0	0	0	0	0	0	0	0	0	0	0	0	0.0000237625644559561	0	0	0.0000237625644559561	0	0
k__Bacteria | p__Proteobacteria | c__Gammaproteobacteria | o__Betaproteobacteriales | f__Neisseriaceae | g__ | s__	0	0	0	0	0	0	0	0	0	0	0	0	0	0	0	0	0	0	0	0	0	0	0	0	0	0.0000475251289119122	0	0	0	0	0	0	0	0	0	0	0	0	0	0	0	0	0	0	0	0	0	0	0
k__Bacteria | p__Proteobacteria | c__Gammaproteobacteria | o__Cellvibrionales | f__Cellvibrionaceae | g__ | s__	0	0	0	0	0	0	0	0	0	0	0	0	0	0	0	0	0	0	0	0	0	0	0	0	0	0	0	0	0	0	0	0	0	0	0	0	0.0000475251289119122	0	0	0	0	0	0	0	0	0	0	0	0
k__Bacteria | p__Proteobacteria | c__Gammaproteobacteria | o__Pasteurellales | f__Pasteurellaceae | g__Mannheimia | s__	0	0	0	0	0	0	0	0	0	0	0	0	0	0	0	0	0	0	0	0	0	0	0	0	0	0	0	0	0	0	0	0	0	0	0	0	0	0	0	0	0	0	0	0.0000475251289119122	0	0	0	0	0
k__Bacteria | p__Proteobacteria | c__Gammaproteobacteria | o__Xanthomonadales | f__Xanthomonadaceae | g__Lysobacter | s__	0	0	0	0	0	0	0	0	0	0	0	0	0	0	0	0	0	0	0	0	0	0	0	0	0	0	0	0	0	0	0	0	0	0	0	0	0	0	0	0	0	0	0	0	0	0	0	0	0
k__Bacteria | p__Spirochaetes | c__Spirochaetia | o__Spirochaetales | f__Spirochaetaceae | g__Treponema 2 | s__Treponema socranskii subsp. socranskii	0	0	0	0	0	0	0	0	0	0	0	0	0	0	0	0	0	0	0	0	0	0	0	0	0	0	0	0	0	0	0	0	0	0	0	0	0	0	0	0	0	0	0	0	0	0	0	0	0
k__Bacteria | p__Spirochaetes | c__Spirochaetia | o__Spirochaetales | f__Spirochaetaceae | g__Treponema 2 | s__Treponema sp. canine oral taxon 356	0	0	0	0	0	0	0	0	0	0	0	0	0	0	0	0	0	0	0	0	0	0	0	0	0	0	0	0	0	0	0	0	0	0	0	0	0	0.0000475251289119122	0	0	0	0	0	0	0	0	0	0	0
k__Bacteria | p__Synergistetes | c__Synergistia | o__Synergistales | f__Synergistaceae | g__Thermovirga | s__	0	0	0	0	0	0	0	0	0	0	0	0	0	0	0	0	0	0	0	0	0	0	0	0	0	0	0	0	0	0	0	0	0	0	0	0	0	0.0000237625644559561	0	0	0	0	0	0	0	0.0000237625644559561	0	0	0
k__Bacteria | p__Tenericutes | c__Mollicutes | o__Mycoplasmatales | f__Mycoplasmataceae | g__Mycoplasma | s__	0	0	0	0	0	0	0	0	0	0	0	0	0	0	0	0	0	0	0	0	0	0	0	0	0	0	0	0	0	0	0	0	0	0	0	0	0	0	0	0	0	0	0	0	0	0.0000475251289119122	0	0	0
k__Archaea | p__Thaumarchaeota | c__Nitrososphaeria | o__Nitrosopumilales | f__Nitrosopumilaceae | g__Candidatus Nitrosoarchaeum | s__	0	0	0	0	0	0	0	0	0	0	0	0	0	0	0	0	0	0	0	0	0	0	0	0	0	0	0	0	0	0	0	0	0	0	0	0	0	0	0	0	0	0	0	0	0	0	0	0	0
k__Bacteria | p__Acidobacteria | c__Blastocatellia (Subgroup 4) | o__Pyrinomonadales | f__Pyrinomonadaceae | g__RB41 | s__	0	0	0	0	0	0	0	0	0	0	0	0	0	0	0	0	0	0	0	0	0	0	0	0	0	0	0	0	0	0	0	0	0	0	0	0	0	0	0	0	0	0	0	0	0	0	0	0	0
k__Bacteria | p__Actinobacteria | c__Acidimicrobiia | o__Actinomarinales | f__ | g__ | s__	0	0	0	0	0	0	0	0	0	0	0	0	0	0	0	0	0	0	0	0	0	0	0	0	0	0	0	0	0	0	0	0	0	0	0	0	0	0	0	0	0.0000237625644559561	0	0	0	0	0	0	0	0
k__Bacteria | p__Actinobacteria | c__Actinobacteria | o__Corynebacteriales | f__Nocardiaceae | g__Rhodococcus | s__Rhodococcus erythropolis	0	0	0	0	0	0	0	0	0	0	0	0	0	0	0	0	0	0	0	0	0	0	0	0	0	0	0	0	0	0	0	0	0	0	0	0	0	0	0	0	0	0	0	0	0	0	0	0	0
k__Bacteria | p__Actinobacteria | c__Actinobacteria | o__Kineosporiales | f__Kineosporiaceae | g__Kineosporia | s__	0	0	0	0	0	0	0	0	0	0	0	0	0	0	0	0	0	0	0	0	0	0	0	0	0	0	0	0	0	0	0	0	0	0	0	0	0	0	0	0	0	0	0	0	0	0	0	0	0
k__Bacteria | p__Actinobacteria | c__Actinobacteria | o__Micrococcales | f__Cellulomonadaceae | g__Cellulomonas | s__	0	0	0	0	0	0	0	0	0	0	0	0	0	0	0	0	0	0	0	0	0	0	0	0	0	0	0	0	0	0	0	0	0	0	0	0	0	0	0	0	0	0	0	0	0	0	0	0	0
k__Bacteria | p__Actinobacteria | c__Actinobacteria | o__Pseudonocardiales | f__Pseudonocardiaceae | g__Amycolatopsis | s__Amycolatopsis sp. CPCC202698	0	0	0	0	0	0	0	0	0	0	0	0	0	0	0	0	0	0	0	0	0	0	0	0	0	0	0	0	0	0	0	0	0	0	0	0	0	0	0	0	0	0	0	0	0	0	0.0000237625644559561	0	0
k__Bacteria | p__Actinobacteria | c__Nitriliruptoria | o__Euzebyales | f__Euzebyaceae | g__ | s__	0	0	0	0.0000237625644559561	0	0	0	0	0	0	0	0	0	0	0	0	0	0	0	0	0	0	0	0	0	0	0	0	0	0	0	0	0	0	0	0	0	0	0	0	0	0	0	0	0	0	0	0	0
k__Bacteria | p__Actinobacteria | c__Thermoleophilia | o__Gaiellales | f__ | g__Gaiella sp. EBR4-RS1 | s__Gaiella sp. EBR4-RS1	0	0	0	0	0	0	0	0	0	0	0	0	0	0	0	0	0	0	0	0	0	0	0	0	0	0	0	0	0	0	0	0	0	0	0	0	0.0000237625644559561	0	0	0	0	0	0	0	0	0	0	0	0
k__Bacteria | p__Actinobacteria | c__Thermoleophilia | o__Solirubrobacterales | f__Solirubrobacteraceae | g__Patulibacter | s__Patulibacter minatonensis	0	0	0	0	0	0	0	0	0	0	0	0	0	0	0	0	0	0	0	0	0	0	0	0	0	0	0	0	0	0	0	0	0	0	0	0	0	0	0	0	0	0	0	0	0	0	0	0	0
k__Bacteria | p__Bacteroidetes | c__Bacteroidia | o__Bacteroidales | f__Bacteroidaceae | g__Bacteroides | s__Bacteroides massiliensis dnLKV3	0	0	0	0	0	0	0	0	0	0	0	0	0	0	0	0	0	0	0	0	0	0	0	0	0	0	0	0	0	0	0	0	0	0	0	0	0.0000237625644559561	0	0	0	0	0	0	0	0	0	0	0	0
k__Bacteria | p__Bacteroidetes | c__Bacteroidia | o__Bacteroidales | f__Porphyromonadaceae | g__Porphyromonas | s__Porphyromonas sp. HMSC077F02	0.0000237625644559561	0	0	0	0	0	0	0	0	0	0	0	0	0	0	0	0	0	0	0	0	0	0	0	0	0	0	0	0	0	0	0	0	0	0	0	0	0	0	0	0	0	0	0	0	0	0	0	0
k__Bacteria | p__Bacteroidetes | c__Bacteroidia | o__Bacteroidales | f__Prevotellaceae | g__Prevotella 2 | s__Prevotella shahii DSM 15611 = JCM 12083	0	0	0	0	0	0	0	0	0	0	0	0	0	0	0	0.0000237625644559561	0	0	0	0	0	0	0	0	0	0	0	0	0	0	0	0	0	0	0	0	0	0	0	0	0	0	0	0	0	0	0	0	0
k__Bacteria | p__Bacteroidetes | c__Bacteroidia | o__Bacteroidales | f__Prevotellaceae | g__Prevotella | s__	0	0	0	0	0	0	0	0	0	0	0	0	0	0	0	0	0	0	0	0	0	0	0	0	0	0	0	0	0	0	0	0	0	0	0	0	0	0	0	0	0.0000237625644559561	0	0	0	0	0	0	0	0
k__Bacteria | p__Bacteroidetes | c__Bacteroidia | o__Bacteroidales | f__Prevotellaceae | g__Prevotella | s__Prevotella bivia	0	0	0	0	0	0	0	0	0	0	0	0	0	0	0	0	0	0	0	0	0	0	0	0	0	0	0	0	0	0	0	0	0	0	0	0	0	0.0000237625644559561	0	0	0	0	0	0	0	0	0	0	0
k__Bacteria | p__Bacteroidetes | c__Bacteroidia | o__Bacteroidales | f__Prevotellaceae | g__Prevotella | s__Prevotella pallens	0	0	0	0	0	0	0	0	0	0	0	0	0	0	0	0	0	0	0	0	0	0	0	0	0	0	0	0	0	0	0	0	0	0	0	0	0	0	0	0	0	0	0	0	0	0	0	0	0
k__Bacteria | p__Bacteroidetes | c__Bacteroidia | o__Bacteroidales | f__Prevotellaceae | g__Prevotellaceae UCG-003 | s__Alloprevotella sp. feline oral taxon 309	0	0	0	0	0	0	0	0	0	0	0.0000237625644559561	0	0	0	0	0	0	0	0	0	0	0	0	0	0	0	0	0	0	0	0	0	0	0	0	0	0	0	0	0	0	0	0	0	0	0	0	0	0
k__Bacteria | p__Bacteroidetes | c__Bacteroidia | o__Bacteroidales | f__Rikenellaceae | g__ | s__	0	0	0	0	0	0	0	0	0	0	0	0	0	0	0	0	0	0	0	0	0	0	0	0	0	0	0	0	0	0	0	0	0	0	0	0	0	0	0	0	0	0	0	0	0	0	0	0	0
k__Bacteria | p__Bacteroidetes | c__Bacteroidia | o__Bacteroidales | f__Tannerellaceae | g__Parabacteroides | s__Parabacteroides sp. SN4	0	0	0	0	0	0	0	0	0	0	0	0	0	0	0	0.0000237625644559561	0	0	0	0	0	0	0	0	0	0	0	0	0	0	0	0	0	0	0	0	0	0	0	0	0	0	0	0	0	0	0	0	0
k__Bacteria | p__Bacteroidetes | c__Bacteroidia | o__Chitinophagales | f__Chitinophagaceae | g__Flavisolibacter | s__	0	0	0	0	0	0	0	0	0	0	0	0	0	0	0	0	0	0	0	0	0	0	0	0	0	0	0	0.0000237625644559561	0	0	0	0	0	0	0	0	0	0	0	0	0	0	0	0	0	0	0	0	0
k__Bacteria | p__Bacteroidetes | c__Bacteroidia | o__Flavobacteriales | f__Flavobacteriaceae | g__Capnocytophaga | s__Capnocytophaga gingivalis	0	0	0	0	0	0	0	0	0	0	0	0	0	0	0	0	0	0	0	0	0	0	0	0	0	0	0	0	0	0	0	0	0	0	0	0	0	0.0000237625644559561	0	0	0	0	0	0	0	0	0	0	0
k__Bacteria | p__Bacteroidetes | c__Bacteroidia | o__Flavobacteriales | f__Flavobacteriaceae | g__Myroides | s__Myroides sp. OTU s6b	0	0	0	0.0000237625644559561	0	0	0	0	0	0	0	0	0	0	0	0	0	0	0	0	0	0	0	0	0	0	0	0	0	0	0	0	0	0	0	0	0	0	0	0	0	0	0	0	0	0	0	0	0
k__Bacteria | p__Bacteroidetes | c__Bacteroidia | o__Flavobacteriales | f__Weeksellaceae | g__Bergeyella | s__Bergeyella sp. AF14	0	0	0	0	0	0	0	0	0	0	0	0	0	0	0	0	0	0	0	0	0	0	0	0	0	0	0	0	0	0	0	0	0	0	0	0	0.0000237625644559561	0	0	0	0	0	0	0	0	0	0	0	0
k__Bacteria | p__Chloroflexi | c__Chloroflexia | o__Thermomicrobiales | f__JG30-KF-CM45 | g__ | s__	0	0	0	0	0	0	0	0	0	0	0	0	0	0	0	0	0	0	0	0	0	0	0	0	0	0	0	0	0.0000237625644559561	0	0	0	0	0	0	0	0	0	0	0	0	0	0	0	0	0	0	0	0
k__Bacteria | p__Chloroflexi | c__KD4-96 | o__ | f__ | g__ | s__	0	0	0	0	0	0	0	0	0	0	0	0	0	0	0	0	0	0	0	0	0	0	0	0	0	0	0	0	0	0	0	0	0	0	0	0	0	0.0000237625644559561	0	0	0	0	0	0	0	0	0	0	0
k__Bacteria | p__Deinococcus-Thermus | c__Deinococci | o__Deinococcales | f__Deinococcaceae | g__Deinococcus | s__Deinococcus wulumuqiensis R12	0	0	0	0	0	0	0	0	0	0	0	0	0	0	0	0	0	0	0	0	0	0	0	0	0	0	0	0	0	0	0	0	0	0	0	0	0	0	0	0	0	0	0	0	0	0.0000237625644559561	0	0	0
k__Bacteria | p__Elusimicrobia | c__Lineage IIa | o__ | f__ | g__ | s__	0	0	0	0	0	0	0	0	0	0	0	0	0	0	0	0	0	0	0	0	0	0	0	0	0	0	0	0	0	0	0	0	0	0	0.0000237625644559561	0	0	0	0	0	0	0	0	0	0	0	0	0	0
k__Bacteria | p__Firmicutes | c__Bacilli | o__Bacillales | f__Bacillaceae | g__Bacillus | s__Bacillus thermoamylovorans	0	0	0	0	0	0	0	0	0	0	0	0	0	0	0	0	0	0	0	0	0	0	0	0	0	0	0	0	0	0	0	0	0	0	0	0	0	0	0	0	0	0.0000237625644559561	0	0	0	0	0	0	0
k__Bacteria | p__Firmicutes | c__Bacilli | o__Bacillales | f__Bacillaceae | g__Geomicrobium | s__	0	0	0	0	0	0	0	0	0	0	0	0	0	0	0	0	0	0	0	0	0	0	0	0	0	0	0	0	0	0	0	0	0	0	0	0	0	0.0000237625644559561	0	0	0	0	0	0	0	0	0	0	0
k__Bacteria | p__Firmicutes | c__Bacilli | o__Bacillales | f__Bacillaceae | g__Oceanobacillus | s__Oceanobacillus sp. GD-1	0	0	0	0	0	0	0	0	0	0	0	0	0	0	0	0	0	0	0	0	0	0	0	0	0	0	0	0	0	0	0	0	0	0	0	0	0	0	0	0.0000237625644559561	0	0	0	0	0	0	0	0	0
k__Bacteria | p__Firmicutes | c__Bacilli | o__Bacillales | f__Paenibacillaceae | g__Paenibacillus | s__Paenibacillus sp. HanTHS1	0	0	0	0	0	0	0	0	0	0	0	0	0	0	0	0	0	0	0	0	0	0	0	0	0	0.0000237625644559561	0	0	0	0	0	0	0	0	0	0	0	0	0	0	0	0	0	0	0	0	0	0	0
k__Bacteria | p__Firmicutes | c__Bacilli | o__Bacillales | f__Planococcaceae | g__Lysinibacillus | s__	0	0	0	0	0	0	0	0	0	0	0	0	0	0	0	0	0	0	0	0	0	0	0	0	0	0	0	0	0	0	0	0	0	0	0	0.0000237625644559561	0	0	0	0	0	0	0	0	0	0	0	0	0
k__Bacteria | p__Firmicutes | c__Clostridia | o__Clostridiales | f__Family XI | g__Anaerococcus | s__	0	0	0	0	0	0	0	0	0	0	0	0	0	0	0	0	0	0	0	0	0	0	0	0	0	0	0	0	0	0	0	0	0	0	0	0	0	0.0000237625644559561	0	0	0	0	0	0	0	0	0	0	0
k__Bacteria | p__Firmicutes | c__Clostridia | o__Clostridiales | f__Family XI | g__Ezakiella | s__Finegoldia magna	0	0	0	0	0	0	0	0	0	0	0	0	0	0	0	0	0	0	0	0	0	0	0	0	0	0	0	0	0	0	0	0	0	0	0	0	0	0.0000237625644559561	0	0	0	0	0	0	0	0	0	0	0
k__Bacteria | p__Firmicutes | c__Clostridia | o__Clostridiales | f__Family XI | g__Peptoniphilus | s__Peptoniphilus sp. KHD5	0	0	0	0	0	0	0	0	0	0	0	0	0	0	0.0000237625644559561	0	0	0	0	0	0	0	0	0	0	0	0	0	0	0	0	0	0	0	0	0	0	0	0	0	0	0	0	0	0	0	0	0	0
k__Bacteria | p__Firmicutes | c__Clostridia | o__Clostridiales | f__Family XIII | g__[Eubacterium] nodatum group | s__Ihubacter massiliensis	0	0	0	0	0	0	0	0	0	0	0	0	0	0	0	0	0	0	0	0	0	0	0	0	0	0	0	0	0	0	0	0	0	0	0	0	0	0	0	0	0	0.0000237625644559561	0	0	0	0	0	0	0
k__Bacteria | p__Firmicutes | c__Clostridia | o__Clostridiales | f__Lachnospiraceae | g__Anaerosporobacter | s__Anaerosporobacter mobilis	0	0	0	0	0	0	0	0	0	0	0	0	0	0	0	0	0	0	0	0	0	0	0	0	0	0	0	0	0	0	0	0	0	0	0	0	0	0	0	0	0	0	0	0	0.0000237625644559561	0	0	0	0
k__Bacteria | p__Firmicutes | c__Clostridia | o__Clostridiales | f__Lachnospiraceae | g__Catonella | s__	0	0	0	0	0	0	0	0	0	0	0	0	0	0	0	0	0	0	0	0	0	0	0	0	0	0	0	0	0	0	0	0.0000237625644559561	0	0	0	0	0	0	0	0	0	0	0	0	0	0	0	0	0
k__Bacteria | p__Firmicutes | c__Clostridia | o__Clostridiales | f__Lachnospiraceae | g__Shuttleworthia | s__	0	0	0	0	0	0	0	0	0	0	0	0	0	0	0	0	0	0	0	0	0	0	0	0	0	0	0	0	0	0	0	0	0	0	0	0	0	0	0	0	0	0	0	0	0	0	0	0	0
k__Bacteria | p__Firmicutes | c__Clostridia | o__Clostridiales | f__Lachnospiraceae | g__[Ruminococcus] torques group | s__Dorea longicatena	0	0	0	0	0	0	0	0	0	0	0	0	0	0	0	0	0.0000237625644559561	0	0	0	0	0	0	0	0	0	0	0	0	0	0	0	0	0	0	0	0	0	0	0	0	0	0	0	0	0	0	0	0
k__Bacteria | p__Firmicutes | c__Clostridia | o__Clostridiales | f__Ruminococcaceae | g__Intestinimonas | s__Intestinimonas timonensis	0	0	0	0	0	0.0000237625644559561	0	0	0	0	0	0	0	0	0	0	0	0	0	0	0	0	0	0	0	0	0	0	0	0	0	0	0	0	0	0	0	0	0	0	0	0	0	0	0	0	0	0	0
k__Bacteria | p__Firmicutes | c__Clostridia | o__Clostridiales | f__Ruminococcaceae | g__Ruminiclostridium | s__	0	0	0	0	0	0	0	0	0	0	0	0	0	0	0	0.0000237625644559561	0	0	0	0	0	0	0	0	0	0	0	0	0	0	0	0	0	0	0	0	0	0	0	0	0	0	0	0	0	0	0	0	0
k__Bacteria | p__Firmicutes | c__Erysipelotrichia | o__Erysipelotrichales | f__Erysipelotrichaceae | g__Erysipelatoclostridium | s__[Clostridium] cocleatum	0	0	0	0	0	0	0	0	0	0	0	0	0	0	0	0	0	0	0	0	0	0	0	0	0	0	0	0	0	0	0	0	0	0	0	0	0	0	0	0	0	0.0000237625644559561	0	0	0	0	0	0	0
k__Bacteria | p__Firmicutes | c__Negativicutes | o__Selenomonadales | f__Veillonellaceae | g__Quinella | s__	0	0	0	0	0	0	0	0	0	0	0	0	0	0	0	0	0	0	0	0	0	0	0	0	0	0	0	0	0	0	0	0	0	0	0	0	0	0	0	0	0	0	0	0	0.0000237625644559561	0	0	0	0
k__Bacteria | p__Fusobacteria | c__Fusobacteriia | o__Fusobacteriales | f__Leptotrichiaceae | g__ | s__Leptotrichia-like sp. oral clone BB002	0	0	0	0	0	0	0	0	0	0.0000237625644559561	0	0	0	0	0	0	0	0	0	0	0	0	0	0	0	0	0	0	0	0	0	0	0	0	0	0	0	0	0	0	0	0	0	0	0	0	0	0	0
k__Bacteria | p__Fusobacteria | c__Fusobacteriia | o__Fusobacteriales | f__Leptotrichiaceae | g__Leptotrichia | s__Leptotrichia sp. canine oral taxon 345	0	0	0	0	0	0	0	0.0000237625644559561	0	0	0	0	0	0	0	0	0	0	0	0	0	0	0	0	0	0	0	0	0	0	0	0	0	0	0	0	0	0	0	0	0	0	0	0	0	0	0	0	0
k__Bacteria | p__Planctomycetes | c__Planctomycetacia | o__Gemmatales | f__Gemmataceae | g__ | s__	0	0	0	0	0	0	0	0	0	0	0	0	0	0	0	0	0	0	0	0	0	0	0	0	0	0	0	0	0	0	0	0	0	0	0	0	0	0.0000237625644559561	0	0	0	0	0	0	0	0	0	0	0
k__Bacteria | p__Proteobacteria | c__Alphaproteobacteria | o__Acetobacterales | f__ | g__ | s__	0	0	0	0	0	0	0	0	0	0	0	0	0	0	0	0	0	0	0	0	0	0	0	0	0	0	0	0	0	0	0	0	0	0	0	0	0	0	0	0	0	0	0.0000237625644559561	0	0	0	0	0	0
k__Bacteria | p__Proteobacteria | c__Alphaproteobacteria | o__Acetobacterales | f__Acetobacteraceae | g__Acidicaldus | s__	0	0	0	0	0	0	0	0	0	0	0	0	0	0	0	0	0	0	0	0	0	0	0	0	0	0	0	0	0	0	0	0	0	0	0	0	0	0	0.0000237625644559561	0	0	0	0	0	0	0	0	0	0
k__Bacteria | p__Proteobacteria | c__Alphaproteobacteria | o__Acetobacterales | f__Acetobacteraceae | g__Craurococcus | s__Craurococcus sp. HM28-1	0	0	0	0	0	0	0	0	0	0	0	0	0	0	0	0	0	0	0	0	0	0	0	0	0	0	0	0	0	0	0	0	0	0	0	0	0.0000237625644559561	0	0	0	0	0	0	0	0	0	0	0	0
k__Bacteria | p__Proteobacteria | c__Alphaproteobacteria | o__Elsterales | f__Elsteraceae | g__ | s__	0	0	0	0	0	0	0	0	0	0	0	0	0	0	0	0	0	0	0	0	0	0	0	0	0	0	0	0	0	0	0	0	0	0	0	0	0	0	0	0	0	0	0	0.0000237625644559561	0	0	0	0	0
k__Bacteria | p__Proteobacteria | c__Alphaproteobacteria | o__Micavibrionales | f__ | g__ | s__	0	0	0	0	0	0	0	0	0	0	0	0	0	0	0	0	0	0	0	0	0	0	0	0	0	0	0	0	0.0000237625644559561	0	0	0	0	0	0	0	0	0	0	0	0	0	0	0	0	0	0	0	0
k__Bacteria | p__Proteobacteria | c__Alphaproteobacteria | o__Rhizobiales | f__Rhizobiaceae | g__Ensifer | s__	0	0	0	0	0	0	0	0	0	0	0	0	0	0	0	0	0	0	0	0	0	0	0	0	0	0	0	0	0	0	0	0	0	0	0	0	0	0	0	0	0	0	0	0.0000237625644559561	0	0	0	0	0
k__Bacteria | p__Proteobacteria | c__Alphaproteobacteria | o__Rhizobiales | f__Rhizobiaceae | g__Pseudochrobactrum | s__Pseudochrobactrum saccharolyticum	0	0	0	0	0	0	0	0	0	0	0	0	0	0	0	0	0	0	0	0	0	0	0	0	0	0	0	0	0	0	0	0	0	0	0	0	0	0	0	0	0	0	0	0	0	0	0	0	0
k__Bacteria | p__Proteobacteria | c__Alphaproteobacteria | o__Rhizobiales | f__Xanthobacteraceae | g__Xanthobacter | s__Xanthobacter sp. W30	0	0	0	0	0	0	0	0	0	0	0	0	0	0	0	0	0	0	0	0	0	0	0	0	0	0	0	0	0	0	0	0	0	0	0	0	0	0.0000237625644559561	0	0	0	0	0	0	0	0	0	0	0
k__Bacteria | p__Proteobacteria | c__Alphaproteobacteria | o__Rhodospirillales | f__ | g__ | s__	0	0	0	0	0	0	0	0	0	0	0	0	0	0	0	0	0	0	0	0	0	0	0	0	0	0	0	0	0	0	0	0	0	0	0	0	0	0	0	0	0	0	0	0	0.0000237625644559561	0	0	0	0
k__Bacteria | p__Proteobacteria | c__Alphaproteobacteria | o__Sphingomonadales | f__Sphingomonadaceae | g__Porphyrobacter | s__	0	0	0	0	0	0	0	0	0	0	0	0	0	0	0	0	0	0	0	0	0	0	0	0	0	0	0	0	0	0	0	0	0	0	0	0	0	0	0	0	0	0	0	0	0	0	0	0	0
k__Bacteria | p__Proteobacteria | c__Deltaproteobacteria | o__Bdellovibrionales | f__Bdellovibrionaceae | g__Bdellovibrio | s__	0	0	0	0	0	0	0	0	0	0	0	0	0	0	0	0.0000237625644559561	0	0	0	0	0	0	0	0	0	0	0	0	0	0	0	0	0	0	0	0	0	0	0	0	0	0	0	0	0	0	0	0	0
k__Bacteria | p__Proteobacteria | c__Deltaproteobacteria | o__RCP2-54 | f__ | g__ | s__	0	0	0	0	0	0	0	0	0	0	0	0	0	0	0	0	0	0	0	0	0	0	0	0	0	0	0	0	0	0	0	0	0	0	0	0.0000237625644559561	0	0	0	0	0	0	0	0	0	0	0	0	0
k__Bacteria | p__Proteobacteria | c__Gammaproteobacteria | o__Betaproteobacteriales | f__Burkholderiaceae | g__Pelistega | s__	0	0	0	0	0	0	0	0	0	0	0	0	0	0	0	0	0	0	0	0	0	0	0	0	0	0	0	0	0	0	0	0	0	0.0000237625644559561	0	0	0	0	0	0	0	0	0	0	0	0	0	0	0
k__Bacteria | p__Proteobacteria | c__Gammaproteobacteria | o__Betaproteobacteriales | f__Neisseriaceae | g__Alysiella | s__	0	0	0	0	0	0	0	0	0	0	0	0	0	0	0	0	0	0	0	0	0.0000237625644559561	0	0	0	0	0	0	0	0	0	0	0	0	0	0	0	0	0	0	0	0	0	0	0	0	0	0	0	0
k__Bacteria | p__Proteobacteria | c__Gammaproteobacteria | o__Cellvibrionales | f__Cellvibrionaceae | g__Cellvibrio | s__	0	0	0	0	0	0	0	0	0	0	0	0	0	0	0	0	0	0	0	0	0	0	0	0	0	0	0	0	0	0	0	0	0	0	0	0	0	0	0	0	0.0000237625644559561	0	0	0	0	0	0	0	0
k__Bacteria | p__Proteobacteria | c__Gammaproteobacteria | o__Pasteurellales | f__Pasteurellaceae | g__Actinobacillus | s__Actinobacillus porcinus	0	0	0	0	0	0	0	0	0	0	0	0	0	0	0	0	0	0	0	0	0	0	0	0	0	0	0	0	0	0	0	0	0	0	0	0	0	0	0	0	0	0	0	0	0	0	0	0	0
k__Bacteria | p__Proteobacteria | c__Gammaproteobacteria | o__Pseudomonadales | f__Moraxellaceae | g__Moraxella | s__Moraxella sp. canine oral taxon 442	0	0	0	0	0	0	0	0	0	0.0000237625644559561	0	0	0	0	0	0	0	0	0	0	0	0	0	0	0	0	0	0	0	0	0	0	0	0	0	0	0	0	0	0	0	0	0	0	0	0	0	0	0
k__Bacteria | p__Proteobacteria | c__Gammaproteobacteria | o__Steroidobacterales | f__Steroidobacteraceae | g__ | s__	0	0	0	0	0	0	0	0	0	0	0	0	0	0	0	0	0	0	0	0	0	0	0	0	0	0	0	0	0	0	0	0	0	0	0	0	0	0	0	0	0	0	0	0	0	0	0	0	0
k__Bacteria | p__Proteobacteria | c__Gammaproteobacteria | o__Xanthomonadales | f__Rhodanobacteraceae | g__Rudaea | s__Rudaea cellulosilytica DSM 22992	0	0	0	0	0	0	0	0	0	0	0	0	0	0	0	0	0	0	0	0	0	0	0	0	0	0	0	0	0	0	0	0	0	0	0	0	0	0	0	0	0	0	0	0	0	0	0	0	0
k__Bacteria | p__Verrucomicrobia | c__Verrucomicrobiae | o__Chthoniobacterales | f__Xiphinematobacteraceae | g__Candidatus Xiphinematobacter | s__	0	0	0	0	0	0	0	0	0	0	0	0	0	0	0	0	0	0	0	0	0	0	0	0	0	0	0	0	0	0	0	0	0	0	0	0	0	0	0	0	0	0	0	0.0000237625644559561	0	0	0	0	0
k__Bacteria | p__Verrucomicrobia | c__Verrucomicrobiae | o__Opitutales | f__Opitutaceae | g__Lacunisphaera | s__	0	0	0	0	0	0	0	0	0	0	0	0	0	0	0	0	0	0	0	0	0	0	0	0	0	0	0	0	0	0	0	0	0	0	0	0	0	0	0	0	0	0	0	0	0	0	0	0	0
[truncated: 22 more columns]
