# Supplementary material for: Post-transport recovery trajectory of the canine gut microbiome and metabolome
Source: J Anim Sci Biotechnol. 2026 Apr 12;17:65. doi: 10.1186/s40104-026-01385-z (PMC13070285; doi:10.1186/s40104-026-01385-z)
Supplement: Supplementary file 2 — Additional file 2. Raw data of the microbiome taxa. [file 40104_2026_1385_MOESM2_ESM.zip › Taxa_summary/Taxa_summary_Species_mean_abundance.csv]

	Mean_D0	Mean_D1	Mean_D2	Mean_D3	Mean_D5	Mean_D7	SD_D0	SD_D1	SD_D2	SD_D3	SD_D5	SD_D7
k__Bacteria | p__Proteobacteria | c__Gammaproteobacteria | o__Betaproteobacteriales | f__Burkholderiaceae | g__Aquabacterium | s__	0.0588618523711079	0.0418998818352477	0.261358505809947	0.241623696029275	0.122527703189728	0.153698247114829	0.0802155561754676	0.037150073006278	0.212153715814952	0.239810116333352	0.142398486872634	0.134861682659837
k__Bacteria | p__Proteobacteria | c__Gammaproteobacteria | o__Enterobacteriales | f__Enterobacteriaceae | g__Escherichia-Shigella | s__	0.0375725748322759	0.0919935279415355	0.139005061426229	0.24799998415829	0.0556816291614191	0.088359115715768	0.0419995644671607	0.0986765587606069	0.0984438643744694	0.176181896421836	0.0401031379896249	0.0991777227070923
k__Bacteria | p__Fusobacteria | c__Fusobacteriia | o__Fusobacteriales | f__Fusobacteriaceae | g__Fusobacterium | s__	0.0998067311424249	0.211977196579055	0.106444407480455	0.0519885306022226	0.0913076539220113	0.0672282552733091	0.131743403344187	0.0939576547920612	0.101223720485142	0.0533790838444339	0.0644225481342239	0.0387070801925211
k__Bacteria | p__Firmicutes | c__Clostridia | o__Clostridiales | f__Peptostreptococcaceae | g__Peptoclostridium | s__	0.0551806350941394	0.0644224724732293	0.0819551045948879	0.0892086273950685	0.125377230710738	0.153137846636409	0.0434667974101632	0.0394048416057457	0.0649878610770157	0.0688331956661568	0.0753687999228163	0.107521816885578
k__Bacteria | p__Bacteroidetes | c__Bacteroidia | o__Bacteroidales | f__Prevotellaceae | g__Prevotella 9 | s__	0.263265451607538	0.0676239379753863	0.012469405698263	0.00673866723696821	0.0259942653011113	0.012239700908522	0.197457794546701	0.0813227829037392	0.0126451520651747	0.00438803285087383	0.0285712950283575	0.00987103728692436
k__Bacteria | p__Firmicutes | c__Clostridia | o__Clostridiales | f__Lachnospiraceae | g__Blautia | s__	0.0270219962138314	0.0542196913890947	0.0465706659062646	0.0499291083493731	0.0695767887270394	0.0824719403718049	0.00825791049240614	0.0232410711103039	0.0269041037195026	0.0555352921193058	0.0492930517524221	0.0435782384314519
k__Bacteria | p__Bacteroidetes | c__Bacteroidia | o__Bacteroidales | f__Bacteroidaceae | g__Bacteroides | s__	0.0283210164040903	0.0733118318128892	0.02559030170536	0.0107327582792735	0.0161763657533921	0.0374933662840894	0.0254260829357617	0.067475254180045	0.0366130619977335	0.0204391367759545	0.0120855992734784	0.0418483641060925
k__Bacteria | p__Firmicutes | c__Clostridia | o__Clostridiales | f__Ruminococcaceae | g__Faecalibacterium | s__	0.0228100816640132	0.050005076547861	0.0167664694373817	0.0126298030083407	0.0224793859753345	0.0242397959587799	0.0168570885526079	0.0410972384713989	0.0202524442757346	0.0215692117033896	0.0159253444360161	0.016710625236717
k__Bacteria | p__Proteobacteria | c__Alphaproteobacteria | o__Caulobacterales | f__Caulobacteraceae | g__Caulobacter | s__Caulobacter vibrioides	0.00387725843373017	0.00549995355498765	0.0366814786651775	0.0507192136175336	0.015312992578159	0.0118852426553874	0.00439161546579779	0.00495231869586616	0.0359725177040116	0.0418347040596626	0.0211536975371758	0.0125039041669887
k__Bacteria | p__Firmicutes | c__Negativicutes | o__Selenomonadales | f__Veillonellaceae | g__Megamonas | s__	0.0152436850984958	0.0279469360333367	0.0381131731736489	0.0116931619260351	0.0183783633929774	0.0104080032317088	0.0358724718973388	0.0459561932471132	0.0609209494734213	0.0132585913191573	0.0208502644734688	0.0103031326767832
k__Bacteria | p__Bacteroidetes | c__Bacteroidia | o__Bacteroidales | f__Prevotellaceae | g__Alloprevotella | s__	0.0326675854858256	0.0379963405650738	0.01621795024119	0.00521588289808236	0.0139050606341436	0.0124812869804909	0.0425023886835	0.0234909962642537	0.0243035955925664	0.00751554731179985	0.0153198269608048	0.0172831547711937
k__Bacteria | p__Firmicutes | c__Clostridia | o__Clostridiales | f__Lachnospiraceae | g__Blautia | s__Blautia sp. YL58	0.00767134789186449	0.00918099081252849	0.0156199257023818	0.0135228793891437	0.019303123193055	0.0199466926470705	0.0156333175332278	0.00451747878262232	0.0140106771260275	0.0122068847159094	0.014835036943211	0.00976799571285927
k__Bacteria | p__Firmicutes | c__Erysipelotrichia | o__Erysipelotrichales | f__Erysipelotrichaceae | g__Allobaculum | s__Allobaculum stercoricanis DSM 13633	0.00634262449603561	0.0140998416549114	0.00931294505303012	0.0111961282861646	0.0221803737059303	0.0150912086432368	0.00607896592433004	0.0145497631961314	0.00680854082748986	0.01189813665361	0.0199310334510784	0.0102870047913334
k__Bacteria | p__Firmicutes | c__Clostridia | o__Clostridiales | f__Lachnospiraceae | g__[Ruminococcus] gnavus group | s__	0.00968522522950677	0.0122701241918028	0.0122991073196619	0.00882383226797836	0.0177407345800759	0.0141446664924079	0.0141386494562883	0.00703880911107207	0.00994776640276383	0.00387695189210677	0.0205542610219941	0.00499142550870156
k__Bacteria | p__Actinobacteria | c__Coriobacteriia | o__Coriobacteriales | f__Coriobacteriaceae | g__Collinsella | s__Collinsella stercoris	0.0131169355796878	0.0226262818283349	0.00747728694880752	0.00691490625668322	0.00991096959183835	0.00931294505303012	0.00613816398461222	0.0161521504989468	0.00814067721615224	0.00637605242220265	0.00751475468239913	0.0056553674267575
k__Bacteria | p__Firmicutes | c__Clostridia | o__Clostridiales | f__Peptostreptococcaceae | g__Romboutsia | s__	0.00585153149727919	0.00707476350847783	0.00920007287186433	0.0142199146131851	0.018562523267511	0.0139525857630555	0.00828721313021329	0.0116435551842789	0.0108098412023237	0.0270420156230139	0.0188607816231642	0.0113863596047425
k__Bacteria | p__Firmicutes | c__Erysipelotrichia | o__Erysipelotrichales | f__Erysipelotrichaceae | g__Holdemanella | s__	0.0103862208809575	0.0151734775216941	0.00791293396383338	0.010647609089973	0.0105129545580559	0.00826343178955873	0.00734558874279803	0.0115890802220869	0.00765430928076508	0.013514435755709	0.00657786132103814	0.00477091619926162
k__Bacteria | p__Firmicutes | c__Erysipelotrichia | o__Erysipelotrichales | f__Erysipelotrichaceae | g__Turicibacter | s__	0.00359804830137268	0.00281478377146462	0.00366537556733123	0.00655648757613922	0.0310735134535719	0.0151070503528741	0.00286373110811725	0.00583728122459997	0.00430585065365458	0.0108935388724731	0.041096036155857	0.0145465015647444
k__Bacteria | p__Firmicutes | c__Negativicutes | o__Selenomonadales | f__Acidaminococcaceae | g__Phascolarctobacterium | s__	0.0256853519631839	0.0156638504427398	0.00805550935056911	0.00321586705637272	0.00388319907484416	0.00260794144904118	0.0145101346466538	0.00853036890039593	0.0101351724887527	0.0047558420845333	0.00307815414714071	0.00163458825934751
k__Bacteria | p__Proteobacteria | c__Gammaproteobacteria | o__Betaproteobacteriales | f__Burkholderiaceae | g__Herbaspirillum | s__Herbaspirillum huttiense subsp. huttiense	0.00310695530261626	0.00229848805283066	0.0127268334798691	0.027083382838676	0.00505548558800466	0.00586539299321183	0.00379526879671006	0.00186578023790263	0.0103646612648808	0.0224581575413882	0.00702014705541109	0.00473640084366199
k__Bacteria | p__Proteobacteria | c__Gammaproteobacteria | o__Betaproteobacteriales | f__Burkholderiaceae | g__Sutterella | s__	0.0187130195090654	0.011959050620743	0.00701391694191637	0.00249308905417073	0.00420003326759024	0.00457231344406688	0.0185725119846938	0.00789621894015019	0.00699567221745976	0.00110788600992323	0.00298716796180127	0.00319339898455386
k__Bacteria | p__Firmicutes | c__Bacilli | o__Lactobacillales | f__Enterococcaceae | g__Enterococcus | s__	0.000825749114844474	0.00118380775653309	0.000992087066036167	0.00292873606919659	0.00356042424098409	0.03857654318054	0.000429776467926041	0.00190467940260894	0.0011644813793663	0.00547498153119574	0.00563484724885407	0.0806890481465348
k__Bacteria | p__Firmicutes | c__Clostridia | o__Clostridiales | f__Lachnospiraceae | g__ | s__	0.00777431900450697	0.00794965792708349	0.0116198940189625	0.00598816624290093	0.00740203882803032	0.00655450736243455	0.00559104991195754	0.00349255320055158	0.0143115753157409	0.00385241467595616	0.0051342688547904	0.00365854874926733
k__Bacteria | p__Firmicutes | c__Erysipelotrichia | o__Erysipelotrichales | f__Erysipelotrichaceae | g__ | s__	0.00226734469183914	0.00666647944646186	0.0111050384557501	0.00241190029227954	0.0123862367226671	0.0118179153894288	0.00418388590566421	0.0110744174864375	0.0303664500319252	0.00338486335992821	0.0205855191388019	0.0129462797455234
k__Bacteria | p__Firmicutes | c__Bacilli | o__Lactobacillales | f__Lactobacillaceae | g__Lactobacillus | s__Lactobacillus murinus	0.0336319495599965	0.00387761847258556	0.00123565335170972	0.00200991691023295	0.00241388050598421	0.00220397785328993	0.0435187352471533	0.00525556609796054	0.000848039405603718	0.00227292056049151	0.00190883226443645	0.00146072138700774
k__Bacteria | p__Firmicutes | c__Bacilli | o__Lactobacillales | f__Streptococcaceae | g__Streptococcus | s__	0.0124436629201023	0.00271973351364079	0.00239209815523291	0.00486538507235701	0.0135466419535996	0.00905947769883326	0.0205802973336817	0.00499514159651496	0.00264615185504372	0.00662861429410604	0.0385620697579059	0.0111314092024887
k__Bacteria | p__Fusobacteria | c__Fusobacteriia | o__Fusobacteriales | f__Fusobacteriaceae | g__Cetobacterium | s__	0.00123763356541438	0.00103691190353263	0.00160793352818636	0.00060594539362688	0.0161347812655942	0.0171209276905164	0.00131203548509086	0.000236976688469692	0.00208669053511023	0.000291471411674898	0.0254287924895715	0.0159220965974167
k__Bacteria | p__Firmicutes | c__Clostridia | o__Clostridiales | f__Clostridiaceae 1 | g__Clostridium sensu stricto 1 | s__	0.000574261974352272	0.00424053763882198	0.00347131462427425	0.0120911848806723	0.00911294346885916	0.00739015754580234	0.000481990243133995	0.0096777101889812	0.00701614858383893	0.0333755683612236	0.0150737484571683	0.0106978718736723
k__Bacteria | p__Proteobacteria | c__Gammaproteobacteria | o__Pseudomonadales | f__Moraxellaceae | g__Acinetobacter | s__Acinetobacter indicus	0.00030297269681344	0.000162017484926973	0.000651490308834129	0.000295051841994788	0.0253229728552305	0.00916640923888506	0.000210384416031185	0.000244377656106208	0.000617033388701702	0.00033397849309073	0.0455694780109577	0.0189883751058428
k__Bacteria | p__Bacteroidetes | c__Bacteroidia | o__Bacteroidales | f__Bacteroidaceae | g__Bacteroides | s__Bacteroides coprocola	0.012615941512408	0.00943157785588221	0.00295645906106187	0.00126931698468899	0.00353072103541414	0.00589509619878177	0.014463191100168	0.00653607427701279	0.00397857947406208	0.00151055772435914	0.0038709774902961	0.00707064866178067
k__Bacteria | p__Firmicutes | c__Clostridia | o__Clostridiales | f__Lachnospiraceae | g__[Ruminococcus] torques group | s__	0.00630698064935168	0.00783948603733315	0.00378814881702033	0.00371686112365246	0.00608519671442942	0.00728322600575054	0.00604997502950961	0.0038112435490911	0.00199457506280006	0.00414481025940319	0.00469781925555734	0.0038267254082234
k__Bacteria | p__Firmicutes | c__Erysipelotrichia | o__Erysipelotrichales | f__Erysipelotrichaceae | g__Catenibacterium | s__	0.00270101149316034	0.0063057205133578	0.00959215518538761	0.00627727744378173	0.00452676852885963	0.00429904395282339	0.00258366712351541	0.00993768669442416	0.0109408357619513	0.00684188440647323	0.00409529781958614	0.00471734876961983
k__Bacteria | p__Firmicutes | c__Bacilli | o__Bacillales | f__Planococcaceae | g__Kurthia | s__	0.000578222401761598	0.000823048823429024	0.0011722865131605	0.000594064111398902	0.0207466989837543	0.0093089846256208	0.000248674018263524	0.000269947904559298	0.000683417102332819	0.00037558248364743	0.0437636024179589	0.0193055142303951
k__Bacteria | p__Proteobacteria | c__Gammaproteobacteria | o__Pseudomonadales | f__Moraxellaceae | g__Acinetobacter | s__Acinetobacter lwoffii	0.000552479623600979	0.000391002196957096	0.00090891809044032	0.000578222401761598	0.0208219471045315	0.00689510411963659	0.000636659773293018	0.00038512419145011	0.00162734930031472	0.000490384023439726	0.03691875742021	0.0142352053735828
k__Bacteria | p__Bacteroidetes | c__Bacteroidia | o__Bacteroidales | f__Bacteroidaceae | g__Bacteroides | s__Bacteroides plebeius	0.0106060246021751	0.00672912620730029	0.00658619078170916	0.000893076380803016	0.001986154345777	0.00333666009235717	0.0115133724848989	0.00524640420063356	0.0124048152563136	0.00119413827237037	0.00178759792058174	0.003611759975398
k__Bacteria | p__Proteobacteria | c__Gammaproteobacteria | o__Aeromonadales | f__Succinivibrionaceae | g__Anaerobiospirillum | s__Anaerobiospirillum succiniciproducens	0.0154694294608274	0.00527744954235461	0.00219803721217594	0.00109505817867864	0.00173268699158013	0.00308715316556963	0.0216890793122777	0.006268963126701	0.00170947889296713	0.000826920999775471	0.00115595704529386	0.00244487822477381
k__Bacteria | p__Firmicutes | c__Bacilli | o__Lactobacillales | f__Lactobacillaceae | g__Lactobacillus | s__Lactobacillus reuteri	0.0177565762897132	0.00263764465461113	0.000588123470284913	0.000594064111398902	0.0031366585081862	0.00174258806010345	0.0260409186743307	0.00362012355591133	0.000336530419351269	0.000404281152278362	0.00543427844888381	0.00211692633377746
k__Bacteria | p__Bacteroidetes | c__Bacteroidia | o__Bacteroidales | f__Muribaculaceae | g__ | s__	0.00584361064246053	0.00451056678036694	0.00235051366743499	0.000699015437746042	0.00667332018471433	0.0042772616020721	0.00415804088719866	0.00584398538928892	0.00608948687581396	0.000514707372048767	0.0169629454008469	0.00678266557432729
k__Bacteria | p__Firmicutes | c__Clostridia | o__Clostridiales | f__Lachnospiraceae | g__Lachnoclostridium | s__	0.00616440526261594	0.00432478673098401	0.00317032214116547	0.00245744520748679	0.00345745312834161	0.00359804830137268	0.00372666079834516	0.00255427120225358	0.00242010338695879	0.00308603202639548	0.0028792844595254	0.00157079712441077
k__Bacteria | p__Proteobacteria | c__Gammaproteobacteria | o__Betaproteobacteriales | f__Burkholderiaceae | g__Parasutterella | s__	0.00130496083137292	0.003886259405115	0.00604757265404082	0.000653470522538792	0.00478221609676116	0.0028158638880308	0.00150097823868181	0.00908220236667751	0.0180814890285619	0.000410393128542786	0.00581924976900572	0.00303157530974294
k__Bacteria | p__Firmicutes | c__Erysipelotrichia | o__Erysipelotrichales | f__Erysipelotrichaceae | g__Erysipelotrichaceae UCG-003 | s__	0.00253467354196865	0.00259011952569921	0.00212080887769408	0.0038218124499996	0.00312279701225356	0.0049406331931342	0.00324776473560548	0.0032288594967263	0.0014985366898363	0.00485500001231066	0.0020497870218637	0.00320912944438846
k__Bacteria | p__Proteobacteria | c__Gammaproteobacteria | o__Pseudomonadales | f__Moraxellaceae | g__Acinetobacter | s__Acinetobacter schindleri	0.000318814406450744	0.000172818650588772	0.000465350220595807	0.000188120301942986	0.0141842707665011	0.00267724892870439	0.000265085193650822	0.000197412689391865	0.000614365454199421	0.000260001654960924	0.0273183790905704	0.00576027423831889
k__Bacteria | p__Firmicutes | c__Erysipelotrichia | o__Erysipelotrichales | f__Erysipelotrichaceae | g__Allobaculum | s__	0.000459409579481818	0.00126157614929803	0.00431488566246069	0.000265348636424843	0.00790303289531006	0.00326141197157997	0.000702090169423395	0.00318957803842287	0.0142439459779217	0.000331877715948371	0.0198233461267465	0.00530702445024457
k__Bacteria | p__Firmicutes | c__Clostridia | o__Clostridiales | f__Peptococcaceae | g__Peptococcus | s__	0.00236239494966297	0.00194204958599132	0.00135050574658017	0.00223566127256454	0.00425745946502547	0.00530301230108753	0.00148121766038949	0.00163824196173241	0.00106562864779328	0.00243446301711815	0.0032111342949357	0.00281962507341656
k__Bacteria | p__Bacteroidetes | c__Bacteroidia | o__Flavobacteriales | f__Weeksellaceae | g__Empedobacter | s__	0.000227724576036246	0.000164177718059333	0.000239605858264224	0.000102971112642476	0.00991691023295234	0.00601786944847088	0.000116614245374898	0.0000853169027153938	0.000306571129777218	0.0000627336065729399	0.0261580013168776	0.0130304529720745
k__Bacteria | p__Proteobacteria | c__Alphaproteobacteria | o__Caulobacterales | f__Caulobacteraceae | g__Brevundimonas | s__	0.000225744362331583	0.00060702551019306	0.00284160666619142	0.00913670603331512	0.0018415987453366	0.00162773566523299	0.000325579456098307	0.00110930022181949	0.0043589597621848	0.0138743799531366	0.00390092468203426	0.00249379337542113
k__Bacteria | p__Actinobacteria | c__Actinobacteria | o__Bifidobacteriales | f__Bifidobacteriaceae | g__Bifidobacterium | s__	0.001263376343575	0.000434206859604288	0.000384161458704623	0.00160397310077704	0.00975255249546531	0.0023604147359583	0.00280275271184587	0.000461641365492702	0.00033079322973187	0.00272645128061373	0.0185615829331262	0.00237263169009872
k__Bacteria | p__Bacteroidetes | c__Bacteroidia | o__Bacteroidales | f__Prevotellaceae | g__Prevotellaceae Ga6A1 group | s__	0.00539410213150203	0.00356870513465813	0.00124753463393769	0.000419805305388558	0.00127723783950764	0.00219803721217594	0.00709913414659951	0.00580830981687093	0.00137029123433003	0.000386671673610323	0.00101177523133192	0.00216455252066345
k__Bacteria | p__Firmicutes | c__Clostridia | o__Clostridiales | f__Ruminococcaceae | g__Fournierella | s__	0.00139011002067343	0.00433126743038109	0.00228120618777178	0.000798026122979192	0.00151684369777186	0.0024356628567355	0.00113864369962905	0.00447371649750041	0.00327809096372629	0.000885321635708948	0.00118301185567196	0.00177130027834572
k__Bacteria | p__Firmicutes | c__Clostridia | o__Clostridiales | f__Lachnospiraceae | g__[Ruminococcus] gauvreauii group | s__	0.00126931698468899	0.00209758637152121	0.00181387575347131	0.00183367789051794	0.00243764307044016	0.00310299487520693	0.000643822262418766	0.0012492010152537	0.00119318680117232	0.00249760539563959	0.00224969802706356	0.00165597064275848
k__Bacteria | p__Firmicutes | c__Clostridia | o__Clostridiales | f__Peptostreptococcaceae | g__ | s__	0.00166139929821226	0.00156184855469602	0.00289903286362664	0.00173466720528479	0.00210298695435211	0.00210100674064745	0.00342820087765332	0.00302242802469909	0.0034542391228491	0.00265458989568912	0.00185913508877414	0.00169087904570086
k__Bacteria | p__Firmicutes | c__Bacilli | o__Lactobacillales | f__Lactobacillaceae | g__Lactobacillus | s__Lactobacillus gasseri	0.00884363440502499	0.000581102712604744	0.000215843293808268	0.000257427781606191	0.00134654531917084	0.000702975865155368	0.0140599002575307	0.000747699097880605	0.000128349180951893	0.000141430668299147	0.00214678414068077	0.000957629382100354
k__Bacteria | p__Firmicutes | c__Clostridia | o__Clostridiales | f__Lachnospiraceae | g__Lachnospiraceae NK4A136 group | s__	0.00341784885424835	0.00256635696124326	0.00135050574658017	0.00117822715427449	0.00140991215772006	0.00174258806010345	0.00406700152411809	0.00305069129488478	0.0011721137790917	0.00203248445716846	0.000955368648874426	0.000689027457811461
k__Bacteria | p__Firmicutes | c__Clostridia | o__Clostridiales | f__Lachnospiraceae | g__Sellimonas | s__	0.00251883183233135	0.00281262353833226	0.00100594856196881	0.000914858731554309	0.00151684369777186	0.00231486982075106	0.00204270118937211	0.0015903981977451	0.000695404960015609	0.00101992977253307	0.00162920012806888	0.00122192854035493
k__Bacteria | p__Firmicutes | c__Clostridia | o__Clostridiales | f__Family XIII | g__[Eubacterium] brachy group | s__	0.00216437357919667	0.00250587043353719	0.000435647015025862	0.000627727744378173	0.00176437041085474	0.0024891286267614	0.00164311836968145	0.00290546039992272	0.000364672264532531	0.000691713541633611	0.00132436694721204	0.00128394333523875
k__Bacteria | p__Bacteroidetes | c__Bacteroidia | o__Bacteroidales | f__Tannerellaceae | g__Parabacteroides | s__Parabacteroides merdae	0.00536241871222742	0.0036507939936878	0.00024356628567355	0.0000198021370466301	0.000194060943056975	0.000241586071968887	0.00566799618403952	0.00578943341952881	0.000335001596366031	0.0000333497832981126	0.000234107219730208	0.00026727884005515
k__Bacteria | p__ | c__ | o__ | f__ | g__ | s__	0.000564360905828957	0.000937541179444086	0.00238417730041426	0.00364953385769392	0.00109307796497398	0.000853472106709756	0.000875975867003827	0.00107249820771997	0.00373931009709016	0.00381920547649456	0.00133174474322002	0.000747359754732318
k__Bacteria | p__Firmicutes | c__Bacilli | o__Lactobacillales | f__Lactobacillaceae | g__Lactobacillus | s__	0.00685748005924799	0.000300272405397991	0.000344557184611363	0.000600004752512891	0.000702975865155368	0.000338616543497374	0.0144169919819001	0.000302872081014477	0.000316951183774615	0.000351453067931208	0.00111619495404734	0.000599793504412359
k__Bacteria | p__Firmicutes | c__Erysipelotrichia | o__Erysipelotrichales | f__Erysipelotrichaceae | g__Erysipelatoclostridium | s__	0.000639609026606151	0.000771203228252393	0.00147129878256461	0.00181387575347131	0.00143763514958534	0.002162393365492	0.00132929324572566	0.000594668669057681	0.00227007313520623	0.0023679538465756	0.00141981887537736	0.00114822843052167
k__Bacteria | p__Firmicutes | c__Clostridia | o__Clostridiales | f__Clostridiaceae 1 | g__Clostridium sensu stricto 1 | s__Clostridium perfringens	0.000205942225284953	0.00108011656617982	0.00145347685922265	0.00237625644559561	0.001263376343575	0.001621795024119	0.000308719409979928	0.0019964617025166	0.00300790130100747	0.00618477726199845	0.00299219375005548	0.00246307007081201
k__Bacteria | p__Firmicutes | c__Clostridia | o__Clostridiales | f__Ruminococcaceae | g__Ruminococcaceae UCG-005 | s__	0.00163565652005164	0.00300704452024462	0.00103367155383409	0.00054653898248699	0.00112674159795325	0.00064554966772014	0.00121541545437701	0.00191884329821848	0.00130450360026586	0.000915903183199885	0.001296528813042	0.000391224919997297
k__Bacteria | p__Actinobacteria | c__Coriobacteriia | o__Coriobacteriales | f__Eggerthellaceae | g__Slackia | s__	0.00147129878256461	0.00204574077634458	0.000679213300699411	0.000528717059145023	0.00131486189989624	0.00166535972562159	0.000900555783141493	0.00184414814636053	0.000644061411404459	0.000385447280874417	0.00101046583714768	0.00119159932754768
k__Bacteria | p__Proteobacteria | c__Gammaproteobacteria | o__Pseudomonadales | f__Moraxellaceae | g__Acinetobacter | s__	0.0000415844877979232	0.000155536785529894	0.000350497825725352	0.000308913337927429	0.00442577762992182	0.00213467037362672	0.0000608998034577143	0.00019344643451274	0.000526116563695115	0.000347320882991265	0.00752008546224882	0.0034638234118179
k__Bacteria | p__Firmicutes | c__Clostridia | o__Clostridiales | f__Lachnospiraceae | g__Blautia | s__Blautia sp. YHC-4	0.0019485302853884	0.00193124842032952	0.000704956078860031	0.000752481207771943	0.00113268223906724	0.000835650183367789	0.00220730376231337	0.00224082597834374	0.00119816690157543	0.00147238443462425	0.00168521908291319	0.00210938367988185
k__Bacteria | p__Proteobacteria | c__Alphaproteobacteria | o__Azospirillales | f__Azospirillaceae | g__Azospirillum | s__	0.0000910898304144983	0.000170658417456412	0.00121981164207241	0.00344557184611363	0.000601984966217554	0.00158219075002574	0.0000763859575996084	0.000135182963944949	0.0011689782453206	0.00454801059331082	0.000574635548343572	0.00272290859569599
k__Bacteria | p__Firmicutes | c__Clostridia | o__Clostridiales | f__Lachnospiraceae | g__Lachnospira | s__	0.00444557976696845	0.00149920179385759	0.0000950502578238243	0.000267328850129506	0.000188120301942986	0.000192080729352312	0.00535758725528531	0.00217591545165234	0.0000955887905063698	0.000602440763923067	0.000191032083901059	0.000161311470620887
k__Bacteria | p__Firmicutes | c__Erysipelotrichia | o__Erysipelotrichales | f__Erysipelotrichaceae | g__Dubosiella | s__	0.000100990898937813	0.000565981080678227	0.00073069885702065	0.0000673272659585422	0.00289111200880799	0.00205150139803088	0.000189593534971722	0.00137111513183971	0.00225037484698228	0.000100731125072673	0.00539301556120126	0.00299820073475467
k__Bacteria | p__Bacteroidetes | c__Bacteroidia | o__Bacteroidales | f__Tannerellaceae | g__Parabacteroides | s__	0.00211288802287543	0.00228336642090414	0.000998027707150156	0.000128713890803095	0.000255447567901528	0.000437627228730525	0.00123330220754518	0.00320908052344502	0.00244325136783836	0.000126739302580695	0.000167146075549651	0.000522526786041507
k__Bacteria | p__Actinobacteria | c__Coriobacteriia | o__Coriobacteriales | f__Coriobacteriaceae | g__Collinsella | s__Collinsella tanakaei YIT 12063	0.00079010526816054	0.00184915956129986	0.000675252873290085	0.000419805305388558	0.00113268223906724	0.00128119826691697	0.00042738098369146	0.00177185950839192	0.000968449844419021	0.000317247967242194	0.00112041222557403	0.0011623340750964
k__Bacteria | p__Proteobacteria | c__Gammaproteobacteria | o__Betaproteobacteriales | f__Burkholderiaceae | g__Ralstonia | s__Ralstonia pickettii	0.000390102099818612	0.000315394037324508	0.00138812980696877	0.00255843610642461	0.000592083897694239	0.000825749114844474	0.000771823465971335	0.000356294422191374	0.00121683476668134	0.00207737090668919	0.000716357811931637	0.000993394310020242
k__Bacteria | p__Proteobacteria | c__Gammaproteobacteria | o__Enterobacteriales | f__Enterobacteriaceae | g__Enterobacter | s__	0	0.000066967227103149	0.00016435773748703	0.000409904236865242	0.00372676219217578	0.000590103683989576	0	0.000136843565126608	0.000170290005398535	0.000351306979150946	0.00722175025913954	0.00127365545276926
k__Bacteria | p__Firmicutes | c__Clostridia | o__Clostridiales | f__Ruminococcaceae | g__Butyricicoccus | s__Butyricicoccus pullicaecorum 1.2	0.000308913337927429	0.00101746980534139	0.000613866248445532	0.000308913337927429	0.0015307051937045	0.000887135739689027	0.000276560466771565	0.0011132865770018	0.000565858764185762	0.000397107025918946	0.00152462894751106	0.000448618238207695
k__Bacteria | p__Proteobacteria | c__Alphaproteobacteria | o__Sphingomonadales | f__Sphingomonadaceae | g__Sphingomonas | s__	0.000142575386735737	0.000103691190353263	0.000550499409896316	0.000980205783808189	0.00254457461049196	0.000308913337927429	0.00025330978822281	0.000139076070785492	0.000544405894464559	0.000862094751417001	0.00532585581719645	0.000392687366563981
k__Bacteria | p__Actinobacteria | c__Coriobacteriia | o__Coriobacteriales | f__Eggerthellaceae | g__Parvibacter | s__	0.00146931856885995	0.00115140425954769	0.0000990106852331504	0.000178219233419671	0.000756441635181269	0.000930700441191613	0.00111298836466666	0.00140767328474863	0.000120670501600429	0.000174471426529445	0.000560297737066671	0.000839145148518298
k__Bacteria | p__Firmicutes | c__Negativicutes | o__Selenomonadales | f__Veillonellaceae | g__Anaerovibrio | s__	0.00300398418997378	0.000650230172840253	0.00030297269681344	0.000114852394870454	0.000330695688678722	0.0000811887618911833	0.00275981605208041	0.000666561977784881	0.000410346220216356	0.000104237311290501	0.000522919595696362	0.0000768048199478304
k__Bacteria | p__Firmicutes | c__Clostridia | o__Clostridiales | f__Lachnospiraceae | g__Oribacterium | s__	0.00157228968150243	0.00132422291013646	0.000229704789740909	0.000196041156761638	0.000495053426165752	0.000639609026606151	0.00176052550393351	0.00119244947175543	0.000177918948061599	0.00025454798001127	0.000738472254934848	0.000326360278374209
k__Bacteria | p__Firmicutes | c__Clostridia | o__Clostridiales | f__Ruminococcaceae | g__Negativibacillus | s__	0.00122377206948174	0.00140847200229849	0.00024356628567355	0.000178219233419671	0.00062574753067351	0.000570301546942946	0.000805094862940941	0.00120094274784132	0.00044985136876012	0.000239240333426579	0.000671979513592948	0.000518932783974617
k__Bacteria | p__Firmicutes | c__Clostridia | o__Clostridiales | f__Lachnospiraceae | g__Roseburia | s__	0.00343369056388565	0.000142575386735737	0.0000534657700259012	0.0000435647015025862	0.0000158417096373041	0.00000990106852331504	0.00325086377735552	0.000276912903204757	0.0000854521713856318	0.0000553430198836259	0.0000421845098780312	0.0000342983074632052
k__Bacteria | p__Proteobacteria | c__Gammaproteobacteria | o__Aeromonadales | f__Succinivibrionaceae | g__Succinivibrio | s__	0.00271487298909298	0.00060918574332542	0.000140595173031074	0.0000752481207771943	0.000100990898937813	0.0000554459837305642	0.00265903617497514	0.000757818896645363	0.000148382753674951	0.0000840642540890673	0.000159605269265665	0.0000935990236280362
k__Bacteria | p__Firmicutes | c__Clostridia | o__Clostridiales | f__Lachnospiraceae | g__Tyzzerella 4 | s__	0.00124357420652837	0.000630788074649016	0.00121387100095842	0.000295051841994788	0.000200001584170964	0.0000673272659585422	0.00175305991084362	0.00064153323182197	0.00302170371520908	0.000354555289432112	0.000193965399024228	0.000116338799957483
k__Bacteria | p__Proteobacteria | c__ | o__ | f__ | g__ | s__	0.00090891809044032	0.000874894418605656	0.000390102099818612	0.000560400478419631	0.000548519196191653	0.000366339535362656	0.000860187229015692	0.00130917791790112	0.000522526786041507	0.000541249777460768	0.000674276842699816	0.000344420591073939
k__Bacteria | p__Firmicutes | c__Clostridia | o__Clostridiales | f__Lachnospiraceae | g__Tyzzerella | s__	0.00212476930510341	0.000900817216193972	0.0000891096167098353	0.0000277229918652821	0.0000772283344818573	0.0000772283344818573	0.00153566608688282	0.000914871356206287	0.000142979856730597	0.0000348550341288923	0.000102894922389616	0.000101892268290458
k__Bacteria | p__Firmicutes | c__Erysipelotrichia | o__Erysipelotrichales | f__Erysipelotrichaceae | g__Faecalitalea | s__	0.000237625644559561	0.000218183546368324	0.000845551251891104	0.000396042740932601	0.000833669969663126	0.000647529881424803	0.000352164382893802	0.000265634900980301	0.00210849829417792	0.000501049919996737	0.00120343034540697	0.000611741827429413
k__Bacteria | p__Firmicutes | c__Clostridia | o__Clostridiales | f__Ruminococcaceae | g__Oscillospira | s__	0.00210298695435211	0.000706396234281604	0.0000554459837305642	0.0000237625644559561	0.0000633668385492162	0.0000297032055699451	0.00144355467715526	0.000774243346359478	0.0000593703963374652	0.0000632767648170469	0.0000984112059014534	0.0000527711837874767
k__Bacteria | p__Firmicutes | c__Bacilli | o__Bacillales | f__Staphylococcaceae | g__Staphylococcus | s__	0.000259407995310854	0.0000820888590296665	0.000425745946502547	0.0011722865131605	0.000441587656139851	0.000600004752512891	0.000591375738957867	0.000136655876703172	0.000320487773637263	0.00113556643110892	0.000374961238247488	0.000595067771972255
k__Bacteria | p__Bacteroidetes | c__Bacteroidia | o__Bacteroidales | f__Rikenellaceae | g__Rikenellaceae RC9 gut group | s__	0.00172278592305682	0.000501174086707438	0.000388121886113949	0.000114852394870454	0.0000415844877979231	0.0000455449152072492	0.00158799176893735	0.000528732229103886	0.000942711812516357	0.000124026984246415	0.0000817684624164374	0.0000931179093181779
k__Bacteria | p__Firmicutes | c__Clostridia | o__Clostridiales | f__Family XIII | g__[Eubacterium] nodatum group | s__	0.00140991215772006	0.000935380946311726	0.0000970304715284874	0.0000217823507512931	0.0001445556004404	0.000146535814145063	0.00154645435537395	0.00200627748882315	0.000209977364443466	0.0000501101142492995	0.00018223052878301	0.000154276544507145
k__Bacteria | p__Proteobacteria | c__Gammaproteobacteria | o__Betaproteobacteriales | f__Burkholderiaceae | g__Acidovorax | s__	0.00000990106852331504	0	0.0000910898304144983	0.00243764307044016	0.0000376240603885971	0.0000772283344818573	0.0000342983074632052	0	0.000150912552838103	0.00731967258985352	0.0000747728847439573	0.000123733469707849
k__Bacteria | p__Firmicutes | c__Clostridia | o__Clostridiales | f__Ruminococcaceae | g__Ruminiclostridium 9 | s__	0.00163169609264232	0.000531417350560473	0.0000653470522538792	0.0000574261974352272	0.0000792085481865203	0.0000475251289119122	0.00150514052949025	0.00063096412387827	0.000113340208803667	0.0000603352508002145	0.0000780479206234676	0.0000648789617819383
k__Bacteria | p__Bacteroidetes | c__Bacteroidia | o__Bacteroidales | f__Bacteroidaceae | g__Bacteroides | s__Bacteroides vulgatus	0.000320794620155407	0.000652390405972612	0.000708916506269357	0.0000930700441191613	0.000180199447124334	0.00042772616020721	0.000284700369188629	0.00122299266924091	0.00216944022740064	0.000258814351290357	0.00040166445265086	0.000406560237275159
k__Bacteria | p__Firmicutes | c__Clostridia | o__Clostridiales | f__Peptostreptococcaceae | g__Terrisporobacter | s__	0	0.000280830307206754	0.000253467354196865	0.00146733835515529	0.000209902652694279	0.000114852394870454	0	0.000590328121910404	0.000374121778128134	0.00461731564445968	0.000342083903940955	0.000242084300563522
k__Bacteria | p__Bacteroidetes | c__Bacteroidia | o__Bacteroidales | f__Muribaculaceae | g__Muribaculum | s__	0.0000910898304144983	0.0000950502578238243	0.0000396042740932601	0.0000138614959326411	0.00140199130290141	0.000673272659585422	0.000143948919559022	0.000166337951191693	0.0000610751559757162	0.0000327674920728667	0.00330054780555636	0.00141521377449017
k__Bacteria | p__Firmicutes | c__Clostridia | o__Clostridiales | f__Ruminococcaceae | g__Ruminococcaceae UCG-014 | s__	0.00050693470839373	0.00132422291013646	0.0000792085481865203	0.0000811887618911833	0.000200001584170964	0.0000950502578238243	0.00076506825073756	0.00219239994866525	0.000169041980988424	0.0000813488652280097	0.000384291347673424	0.000221294771315092
k__Bacteria | p__Proteobacteria | c__Gammaproteobacteria | o__Enterobacteriales | f__Enterobacteriaceae | g__Citrobacter | s__Citrobacter koseri	0	0	0	0	0.00153466562111383	0.000738619711839302	0	0	0	0	0.00343723306364763	0.0016834247635273
k__Bacteria | p__Proteobacteria | c__Gammaproteobacteria | o__Enterobacteriales | f__Enterobacteriaceae | g__Plesiomonas | s__	0.000413864664274569	0.00156184855469602	0.000100990898937813	0.0000435647015025862	0.0000653470522538792	0.0000831689755958463	0.00109215987167884	0.00518006563528558	0.0001023948226009	0.000106188881232705	0.000116907338505418	0.00011881282227978
k__Bacteria | p__Bacteroidetes | c__Bacteroidia | o__Bacteroidales | f__Bacteroidaceae | g__Bacteroides | s__Bacteroides uniformis	0.000320794620155407	0.00153592575710771	0.000275249704948158	0.0000396042740932601	0	0	0.00052498109852308	0.00450740550392902	0.000888273793330199	0.0000984112059014534	0	0
k__Bacteria | p__Actinobacteria | c__Actinobacteria | o__Corynebacteriales | f__Corynebacteriaceae | g__ | s__	0.0000752481207771943	0.0000345637301177543	0.000249506926787539	0.000386141672409286	0.000847531465595767	0.000572281760647609	0.000139971327432309	0.0000731359361515163	0.00017680950636202	0.000429059226954056	0.00207172927341218	0.00091194103730818
k__Bacteria | p__Firmicutes | c__Bacilli | o__Lactobacillales | f__Lactobacillaceae | g__Lactobacillus | s__Lactobacillus salivarius	0.00028317055976681	0.0000280830307206754	0	0	0	0.00184357895904126	0.000671530570942088	0.0000931408758765042	0	0	0	0.00435652137366735
k__Bacteria | p__Firmicutes | c__Clostridia | o__Clostridiales | f__Ruminococcaceae | g__ | s__	0.000374260390181308	0.000576782246340025	0.000281190346062147	0.000188120301942986	0.000380201031295297	0.000318814406450744	0.000195721771244955	0.00044355115343981	0.000301058798750384	0.000269692655604817	0.00032073460806618	0.000252997179923192
k__Bacteria | p__Firmicutes | c__Clostridia | o__Clostridiales | f__Ruminococcaceae | g__ | s__Pseudoflavonifractor phocaeensis	0.00077030313111391	0.00112764169509173	0.0000772283344818573	0.0000316834192746081	0.0000475251289119122	0.0000574261974352272	0.00106464670587314	0.00299233556576877	0.00023851507615765	0.0000519953949548063	0.0000687212228673071	0.000067559830609478
k__Bacteria | p__Firmicutes | c__Erysipelotrichia | o__Erysipelotrichales | f__Erysipelotrichaceae | g__Candidatus Stoquefichus | s__	0.0000792085481865203	0.000159857251794614	0.000102971112642476	0.000291091414585462	0.000851491893005093	0.000550499409896316	0.000136818554879642	0.000346166153701787	0.000105946900938186	0.000367028313608954	0.0015219119662754	0.000702930478510546
k__Bacteria | p__Bacteroidetes | c__Bacteroidia | o__Bacteroidales | f__Bacteroidaceae | g__Bacteroides | s__Bacteroides caecigallinarum	0.000764362489999921	0.00036723963250114	0.000160397310077704	0.0000396042740932601	0.000170298378601019	0.000500994067279741	0.000964965122183299	0.000481667080277943	0.000477204984702446	0.0000891036158601898	0.000293984898631073	0.000679585046677673
k__Bacteria | p__Proteobacteria | c__Gammaproteobacteria | o__Pasteurellales | f__Pasteurellaceae | g__Haemophilus | s__	0.0000772283344818573	0.000149056086132815	0.000388121886113949	0.000801986550388518	0.000231685003445572	0.000330695688678722	0.000252929538138701	0.000241184974442287	0.000429562417214382	0.000637304471814123	0.000274347481587723	0.000478851542320082
k__Bacteria | p__Proteobacteria | c__Gammaproteobacteria | o__Aeromonadales | f__Succinivibrionaceae | g__Anaerobiospirillum | s__Anaerobiospirillum sp. 3J102	0.000879214884870375	0.000228984712030122	0.000182179660828997	0.0000514855563212382	0.000168318164896356	0.000350497825725352	0.00132931416284269	0.000278999775103426	0.000232898112616407	0.000139604108625311	0.000167861142239268	0.000451104835835752
k__Bacteria | p__Tenericutes | c__Mollicutes | o__Mycoplasmatales | f__Mycoplasmataceae | g__Candidatus Bacilloplasma | s__	0.000207922438989616	0.000270029141544956	0.000213863080103605	0.000558420264714968	0.000304952910518103	0.000217823507512931	0.000390869397645024	0.000446492544561735	0.000487198427661714	0.00168360898201713	0.000536522649294377	0.000236072401082093
k__Bacteria | p__Actinobacteria | c__Coriobacteriia | o__Coriobacteriales | f__Coriobacteriaceae | g__Collinsella | s__	0.000990106852331504	0.00048389222164856	0.0000198021370466301	0.0000257427781606191	0.00000396042740932601	0.000209902652694279	0.00114412304298949	0.000869675625211585	0.0000685966149264104	0.0000490750261536626	0.00000924956566976597	0.000470129136605995
k__Bacteria | p__Firmicutes | c__Clostridia | o__Clostridiales | f__Peptostreptococcaceae | g__Peptostreptococcus | s__Peptostreptococcus russellii	0.00040198338204659	0.000578942479472385	0.000104951326347139	0.0000237625644559561	0.000330695688678722	0.000293071628290125	0.00130528873148635	0.00119401969341392	0.000123871680831314	0.0000365328572005707	0.000423681603218928	0.000699306315139049
k__Bacteria | p__Firmicutes | c__Clostridia | o__Clostridiales | f__Lachnospiraceae | g__Howardella | s__	0.000435647015025862	0.000185780049382929	0.000209902652694279	0.000138614959326411	0.000433666801321199	0.000299012269404114	0.000505943632747073	0.000172280454565558	0.000152939827228503	0.000133975097587723	0.000429657010910899	0.00017208915737839
k__Bacteria | p__Bacteroidetes | c__Bacteroidia | o__Bacteroidales | f__ | g__ | s__	0.000380201031295297	0.000416924994545411	0.000306933124222766	0.000328715474974059	0.0000237625644559561	0.00000990106852331504	0.000412327337203843	0.000733055944210106	0.000422468279667491	0.000392534828528429	0.0000365328572005707	0.0000342983074632052
k__Bacteria | p__Epsilonbacteraeota | c__Campylobacteria | o__Campylobacterales | f__Helicobacteraceae | g__Helicobacter | s__Helicobacter bilis	0.00111089988831595	0.000136094687338658	0.0000732679070725313	0.0000257427781606191	0.0000415844877979231	0.0000653470522538792	0.00165136612381804	0.000176896583198799	0.000162263324963341	0.0000521186556452505	0.0000884047531810098	0.0000600509841975388
k__Bacteria | p__Proteobacteria | c__Gammaproteobacteria | o__Aeromonadales | f__Succinivibrionaceae | g__Anaerobiospirillum | s__Anaerobiospirillum sp. B0101	0.00090891809044032	0.000274349607809675	0.00016435773748703	0.00000594064111398902	0.0000554459837305642	0.0000376240603885971	0.00152370838454544	0.000375623483864095	0.000311718596997083	0.0000205789844779231	0.0000659254641699936	0.0000521186556452505
k__Bacteria | p__Proteobacteria | c__Gammaproteobacteria | o__Betaproteobacteriales | f__Burkholderiaceae | g__Comamonas | s__Comamonas testosteroni	0.0000158417096373041	0	0.000104951326347139	0.0000158417096373041	0.000732679070725313	0.000562380692124294	0.0000548772919411283	0	0.000363562059109975	0.0000548772919411283	0.00182734059801466	0.00118559083982084
k__Bacteria | p__Proteobacteria | c__Alphaproteobacteria | o__Sphingomonadales | f__Sphingomonadaceae | g__Novosphingobium | s__Novosphingobium sp. APW5	0.0000356438466839341	0.0000453648957795525	0.000277229918652821	0.000873274243756386	0.0000851491893005093	0.000112872181165791	0.0000603706900107887	0.000066750854236711	0.000360993852037413	0.00115109163177659	0.000222326544073292	0.000129411307617517
k__Bacteria | p__Firmicutes | c__Clostridia | o__Clostridiales | f__Lachnospiraceae | g__[Eubacterium] hallii group | s__	0.000667332018471433	0.000399643129486534	0.0000792085481865203	0.0000495053426165752	0.000114852394870454	0.000112872181165791	0.00084132159942791	0.000680192205377208	0.000139051462084815	0.000110743995634615	0.000133591397236292	0.000209160884771285
k__Bacteria | p__Bacteroidetes | c__Bacteroidia | o__Bacteroidales | f__Marinifilaceae | g__Odoribacter | s__	0.000897036808212342	0.000246266577088999	0.000201981797875627	0.00000990106852331504	0.00000198021370466301	0.0000237625644559561	0.00103296364885359	0.000296275009360181	0.000566463217452353	0.000027671509941813	0.00000685966149264104	0.0000365328572005707
k__Bacteria | p__Firmicutes | c__Negativicutes | o__Selenomonadales | f__Veillonellaceae | g__Allisonella | s__	0.000962383860466222	0.000196581215044728	0.000116832608575117	0.0000336636329792711	0.0000376240603885971	0.0000178219233419671	0.00113448854633274	0.000277949063618894	0.000205279935149093	0.0000311615657284772	0.0000594783753227138	0.0000419302308290795
k__Bacteria | p__Proteobacteria | c__Alphaproteobacteria | o__Rhizobiales | f__Beijerinckiaceae | g__Bosea | s__	0.0000178219233419671	0.0000194420981912368	0.000275249704948158	0.000873274243756386	0.000124753463393769	0.0000495053426165752	0.0000443111156886197	0.0000496383782398682	0.000229596131628168	0.000828016965121698	0.000171690975135787	0.0000747728847439573
k__Bacteria | p__Verrucomicrobia | c__Verrucomicrobiae | o__Verrucomicrobiales | f__Akkermansiaceae | g__Akkermansia | s__	0.00000594064111398902	0.000410444295148332	0.00024356628567355	0.000180199447124334	0.00016435773748703	0.000291091414585462	0.0000205789844779231	0.000451249898887492	0.000340774636930928	0.000303034461889866	0.000426820102873138	0.000474940654087291
k__Bacteria | p__Firmicutes | c__Erysipelotrichia | o__Erysipelotrichales | f__Erysipelotrichaceae | g__Catenisphaera | s__	0.0000831689755958463	0.00079064532644363	0.0000376240603885971	0.000128713890803095	0.000134654531917084	0.000104951326347139	0.000145250580338113	0.0020119215043738	0.0000903195341291823	0.000381610446312405	0.000215735089874472	0.000266244534294068
k__Bacteria | p__Proteobacteria | c__Gammaproteobacteria | o__Pseudomonadales | f__Pseudomonadaceae | g__Pseudomonas | s__	0.0000435647015025862	0.0000237625644559561	0.000102971112642476	0.0003425769709067	0.000631688171787499	0.000128713890803095	0.000136630832099882	0.0000352455789135549	0.000131461028240393	0.000343226194645689	0.000618113947770104	0.000155807828642386
k__Bacteria | p__Firmicutes | c__Clostridia | o__Clostridiales | f__Clostridiaceae 1 | g__Clostridium sensu stricto 1 | s__Clostridium sp. CL-2	0	0.000164177718059333	0.000011881282227978	0.000712876933678683	0.000215843293808268	0.000126733677098432	0	0.00049050613318902	0.0000411579689558462	0.00222047378334463	0.000347240817530903	0.000264479357698945
k__Bacteria | p__Firmicutes | c__Bacilli | o__Lactobacillales | f__Lactobacillaceae | g__Lactobacillus | s__Lactobacillus mucosae	0.00110495924720196	0.0000626467608384297	0	0	0.0000158417096373041	0.00000792085481865203	0.00276600370268907	0.000207775800032202	0	0	0.0000548772919411283	0.0000274386459705642
k__Bacteria | p__Bacteroidetes | c__Bacteroidia | o__Bacteroidales | f__Porphyromonadaceae | g__Porphyromonas | s__Porphyromonas cangingivalis	0.00107327582792735	0.0000172818650588772	0.00000396042740932601	0	0.000011881282227978	0.00000792085481865203	0.00340485796922167	0.000032041435375959	0.0000137193229852821	0	0.0000237625644559561	0.0000274386459705642
k__Bacteria | p__Proteobacteria | c__Gammaproteobacteria | o__Enterobacteriales | f__Enterobacteriaceae | g__ | s__	0.000158417096373041	0.0000885695584267454	0.000154456668963715	0.000344557184611363	0.0000990106852331504	0.000249506926787539	0.000255395231311136	0.000108940880278261	0.000305739772593717	0.00027121896887053	0.000122360252487807	0.000215774743415818
k__Archaea | p__Euryarchaeota | c__Methanomicrobia | o__ | f__ | g__ | s__	0.0000633668385492162	0	0.0000198021370466301	0.00000396042740932601	0.000227724576036246	0.000724758215906661	0.000078702879691548	0	0.0000685966149264104	0.0000137193229852821	0.00078886107165372	0.000613198070792449
k__Bacteria | p__Proteobacteria | c__Gammaproteobacteria | o__Betaproteobacteriales | f__Neisseriaceae | g__Neisseria | s__	0.0000693074796632053	0.000030243263853035	0.000273269491243495	0.000423765732797884	0.0000772283344818573	0.000154456668963715	0.000218601112691703	0.0000744575673598023	0.000330741498833167	0.000358496746766473	0.000136364449124355	0.000220248454478052
k__Bacteria | p__Firmicutes | c__Clostridia | o__Clostridiales | f__Ruminococcaceae | g__Butyricicoccus | s__	0.000552479623600979	0.000233305178294842	0.0000871294030051723	0.0000178219233419671	0.0000336636329792711	0.0000594064111398902	0.000705575761044319	0.000250087457005707	0.000177340974856787	0.0000419302308290795	0.000066795698618146	0.0000925881061527191
k__Bacteria | p__Firmicutes | c__Clostridia | o__Clostridiales | f__Ruminococcaceae | g__Anaerofilum | s__	0.000205942225284953	0.000261388209015517	0.000116832608575117	0.0000673272659585422	0.000160397310077704	0.000156436882668378	0.000346334173943602	0.000318276466036228	0.000186957954385882	0.0000790283237250409	0.000228175743066646	0.000172684709234473
k__Bacteria | p__Proteobacteria | c__Gammaproteobacteria | o__Pseudomonadales | f__Moraxellaceae | g__Psychrobacter | s__	0.0000534657700259012	0.0000496853620442718	0.0000475251289119122	0.000011881282227978	0.00042772616020721	0.000354458253134678	0.000125790692487238	0.000164787703473815	0.0000778283761080455	0.0000343606114336536	0.00111723114158224	0.000672065447122877
k__Bacteria | p__Firmicutes | c__Clostridia | o__Clostridiales | f__Lachnospiraceae | g__Lachnospiraceae UCG-009 | s__	0.0000653470522538792	0.000166337951191693	0.0000891096167098353	0.000182179660828997	0.000142575386735737	0.000257427781606191	0.000106329782094347	0.000224929963475973	0.000143338427467295	0.000343057899141097	0.000284429784268453	0.000560755633901709
k__Bacteria | p__Firmicutes | c__Bacilli | o__Lactobacillales | f__Aerococcaceae | g__Aerococcus | s__	0.000132674318212421	0.00000864093252943858	0.0000158417096373041	0.0000297032055699451	0.000491092998756426	0.000190100515647649	0.000351793705828402	0.0000286587310389244	0.0000274386459705642	0.0000352819708477858	0.00102814237765689	0.000440846371057048
k__Bacteria | p__Firmicutes | c__Clostridia | o__Clostridiales | f__Ruminococcaceae | g__Oscillibacter | s__	0.000352478039430015	0.000267868908412596	0.0000415844877979231	0.0000297032055699451	0.0000415844877979232	0.0000653470522538792	0.000276343835700735	0.000272408738536768	0.0000912618604646604	0.0000476599522435322	0.0000633780887647597	0.0000836306015776155
k__Bacteria | p__Bacteroidetes | c__Bacteroidia | o__Flavobacteriales | f__Flavobacteriaceae | g__Myroides | s__Myroides phaeus	0.000465350220595807	0.000278670074074394	0	0	0	0	0.000335817834762088	0.000416094772728167	0	0	0	0
k__Bacteria | p__Firmicutes | c__Clostridia | o__Clostridiales | f__Eubacteriaceae | g__Eubacterium | s__	0.000188120301942986	0.000298112172265631	0.0000336636329792711	0.00000198021370466301	0.000136634745621748	0.0000792085481865203	0.000525953923518209	0.00087705199134835	0.000116614245374898	0.00000685966149264104	0.000199359792216472	0.000199155843526545
k__Bacteria | p__Firmicutes | c__Bacilli | o__Lactobacillales | f__Lactobacillaceae | g__Lactobacillus | s__Lactobacillus pontis	0.000661391377357444	0.0000475251289119122	0	0.00000792085481865203	0	0	0.00193756213799023	0.000157623020714084	0	0.0000274386459705642	0	0
k__Bacteria | p__Proteobacteria | c__Gammaproteobacteria | o__Betaproteobacteriales | f__Burkholderiaceae | g__Acidovorax | s__Acidovorax delafieldii	0	0	0	0.000712876933678683	0	0	0	0	0	0.0021292733217793	0	0
k__Bacteria | p__Actinobacteria | c__Actinobacteria | o__Micrococcales | f__Microbacteriaceae | g__Microbacterium | s__	0.0000178219233419671	0.0000129613987941579	0.000308913337927429	0.000156436882668378	0.000114852394870454	0.0000792085481865203	0.0000419302308290795	0.0000246114935093655	0.000600638051031108	0.000265665496380654	0.000156588344686733	0.000155106142948314
k__Bacteria | p__Bacteroidetes | c__Bacteroidia | o__Bacteroidales | f__Prevotellaceae | g__ | s__	0.000356438466839341	0.000259227975883157	0.0000158417096373041	0.0000198021370466301	0	0.00000396042740932601	0.000548273807967037	0.000401222234544941	0.0000292496948837613	0.0000439719332164561	0	0.0000137193229852821
k__Bacteria | p__Proteobacteria | c__Gammaproteobacteria | o__Enterobacteriales | f__Enterobacteriaceae | g__Yersinia | s__	0.000160397310077704	0.00048389222164856	0	0	0	0	0.000236353100198702	0.000494041114013268	0	0	0	0
k__Bacteria | p__Actinobacteria | c__Actinobacteria | o__Micrococcales | f__Micrococcaceae | g__Glutamicibacter | s__	0.00000198021370466301	0.00000216023313235964	0.000011881282227978	0.0000376240603885971	0.00032277483386007	0.000259407995310854	0.00000685966149264104	0.00000716468275973109	0.0000411579689558462	0.0000511242497076781	0.000365533426429947	0.000240301864756149
k__Bacteria | p__Epsilonbacteraeota | c__Campylobacteria | o__Campylobacterales | f__Helicobacteraceae | g__Helicobacter | s__	0.000421785519093221	0.0000151216319265175	0.0000772283344818573	0.0000752481207771943	0.0000257427781606191	0	0.000725731438066462	0.0000372287836799012	0.000202172316828101	0.000217748213648139	0.0000511242497076781	0
k__Bacteria | p__Patescibacteria | c__Saccharimonadia | o__Saccharimonadales | f__Saccharimonadaceae | g__Candidatus Saccharimonas | s__	0.00000396042740932601	0.000105851423485623	0.0000772283344818573	0.00000396042740932601	0.000227724576036246	0.00018415987453366	0.0000137193229852821	0.00012226232509918	0.0000811382529258127	0.0000137193229852821	0.000460824278328104	0.000372856176066094
k__Bacteria | p__Bacteroidetes | c__Bacteroidia | o__Bacteroidales | f__Porphyromonadaceae | g__Porphyromonas | s__Porphyromonas circumdentaria	0.000590103683989576	0.0000108011656617982	0	0	0	0	0.00203670731401018	0.0000246114935093655	0	0	0	0
k__Bacteria | p__Bacteroidetes | c__Bacteroidia | o__Bacteroidales | f__Prevotellaceae | g__Prevotellaceae NK3B31 group | s__	0	0	0.00000396042740932601	0.000570301546942946	0.00000198021370466301	0	0	0	0.0000137193229852821	0.000924882567491141	0.00000685966149264104	0
k__Bacteria | p__Bacteroidetes | c__Bacteroidia | o__Flavobacteriales | f__Flavobacteriaceae | g__Flavobacterium | s__	0.00000396042740932601	0	0	0	0.000568321333238283	0	0.0000137193229852821	0	0	0	0.000768824766451837	0
k__Bacteria | p__Firmicutes | c__ | o__ | f__ | g__ | s__	0.0000376240603885971	0.000144735619868096	0.0000811887618911833	0.000134654531917084	0.0000297032055699451	0.000104951326347139	0.0000521186556452505	0.000208096727616138	0.000112582831735129	0.000180781098736283	0.0000487251106304639	0.000117053609865104
k__Bacteria | p__Bacteroidetes | c__Bacteroidia | o__Bacteroidales | f__Rikenellaceae | g__Alistipes | s__	0.000154456668963715	0.000211702846971245	0.0000554459837305642	0.0000138614959326411	0.0000495053426165752	0.0000198021370466301	0.000191847676235915	0.000597046388350403	0.000158381088395221	0.0000327674920728667	0.0000914491605292409	0.0000473447672407206
k__Bacteria | p__Firmicutes | c__Clostridia | o__Clostridiales | f__Lachnospiraceae | g__Marvinbryantia | s__	0.0001445556004404	0.00017929934998585	0.0000158417096373041	0.0000376240603885971	0.0000594064111398902	0.0000594064111398902	0.000212890765125607	0.000194610509997046	0.0000383606152109711	0.0000914491605292409	0.000104073028585898	0.000089199581010093
k__Bacteria | p__Bacteroidetes | c__Bacteroidia | o__Bacteroidales | f__Prevotellaceae | g__Paraprevotella | s__	0.000148516027849726	0.000280830307206754	0.0000297032055699451	0	0.00000594064111398902	0.0000237625644559561	0.000145823737078239	0.000672091543279005	0.0000830145298254389	0	0.0000205789844779231	0.000050661957644562
k__Bacteria | p__Firmicutes | c__Clostridia | o__Clostridiales | f__Ruminococcaceae | g__Ruminococcaceae UCG-004 | s__	0.000235645430854898	0.000144735619868096	0.0000158417096373041	0.0000514855563212382	0	0.0000396042740932601	0.000344420591073939	0.00042778616247449	0.0000369982626790639	0.000136254610645699	0	0.0000773874185869507
k__Bacteria | p__Firmicutes | c__Erysipelotrichia | o__Erysipelotrichales | f__Erysipelotrichaceae | g__Faecalibaculum | s__	0.0000138614959326411	0	0.0000217823507512931	0.00000594064111398902	0.000265348636424843	0.000180199447124334	0.0000480176304484873	0	0.0000754562764190514	0.0000147703718962066	0.000597796788747055	0.000364830589516753
k__Bacteria | p__Firmicutes | c__Clostridia | o__Clostridiales | f__Peptostreptococcaceae | g__Peptoclostridium | s__Clostridium sp. TO-931	0.0000574261974352272	0.000108011656617982	0.0000752481207771943	0.0000594064111398902	0.0000455449152072492	0.000100990898937813	0.000110743995634615	0.000167475896270484	0.000136630832099882	0.0000668277118951424	0.0000660227233291009	0.000142979856730597
k__Bacteria | p__Firmicutes | c__Clostridia | o__Clostridiales | f__Ruminococcaceae | g__[Eubacterium] coprostanoligenes group | s__	0.0000653470522538792	0.000347797534309903	0.0000178219233419671	0	0	0.00000792085481865203	0.000153372749123034	0.000510012697165411	0.0000617369534337694	0	0	0.0000274386459705642
k__Bacteria | p__Firmicutes | c__Clostridia | o__Clostridiales | f__Ruminococcaceae | g__Intestinimonas | s__Intestinimonas massiliensis	0.000281190346062147	0.0000734479265002279	0.0000316834192746081	0	0.0000158417096373041	0.0000316834192746081	0.000365164605722704	0.000102181539028728	0.0000593703963374653	0	0.0000325710817594916	0.000053933772468618
k__Bacteria | p__Firmicutes | c__Erysipelotrichia | o__Erysipelotrichales | f__Erysipelotrichaceae | g__Erysipelotrichaceae UCG-010 | s__	0.0000613866248445532	0.000205222147574166	0.0000712876933678683	0.0000495053426165752	0.0000158417096373041	0.0000297032055699451	0.0000726841675927268	0.000482593374217784	0.000164943383908606	0.000116614245374898	0.0000292496948837613	0.0000419302308290795
k__Bacteria | p__Proteobacteria | c__Gammaproteobacteria | o__Betaproteobacteriales | f__Burkholderiaceae | g__ | s__	0.0000514855563212382	0.0000777683927649472	0.0000257427781606191	0.0000970304715284874	0.0000910898304144983	0.0000811887618911833	0.0000534557680110301	0.000154763781433527	0.0000458297078072416	0.000156136942535552	0.000182617443000159	0.000175924210222589
k__Bacteria | p__Actinobacteria | c__Actinobacteria | o__Micrococcales | f__Micrococcales Incertae Sedis | g__Timonella | s__	0	0.00000216023313235964	0	0.00000594064111398902	0.000306933124222766	0.000106931540051802	0	0.00000716468275973109	0	0.0000147703718962066	0.000642625182524457	0.000286139167331043
k__Bacteria | p__Firmicutes | c__Bacilli | o__Lactobacillales | f__Streptococcaceae | g__Streptococcus | s__Streptococcus gallolyticus subsp. macedonicus	0.000320794620155407	0	0	0	0	0.0000970304715284873	0.00075092574821866	0	0	0	0	0.000336123413139411
k__Bacteria | p__Firmicutes | c__Clostridia | o__Clostridiales | f__Lachnospiraceae | g__Fusicatenibacter | s__	0.000273269491243495	0.0000280830307206754	0	0	0	0.000110891967461128	0.000574561101150294	0.0000627063251597894	0	0	0	0.000162855408797458
k__Bacteria | p__Firmicutes | c__Clostridia | o__Clostridiales | f__Lachnospiraceae | g__GCA-900066575 | s__	0.000190100515647649	0.000144735619868096	0.0000297032055699451	0.000011881282227978	0.0000198021370466301	0.00000990106852331504	0.000209865286845706	0.000163065409411839	0.0000688145307485272	0.0000411579689558462	0.0000427886147555317	0.0000342983074632052
k__Bacteria | p__Firmicutes | c__Clostridia | o__Clostridiales | f__Ruminococcaceae | g__Intestinimonas | s__	0.000340596757202037	0.0000259227975883157	0	0.00000396042740932601	0	0.0000237625644559561	0.000445748460120949	0.0000859761931167731	0	0.0000137193229852821	0	0.0000554973940185958
k__Bacteria | p__Actinobacteria | c__Actinobacteria | o__Corynebacteriales | f__Corynebacteriaceae | g__Lawsonella | s__	0.0000455449152072492	0.0000151216319265175	0.0000930700441191613	0.000134654531917084	0.0000237625644559561	0.0000811887618911833	0.000130726831215297	0.0000501527793181177	0.000106490583368967	0.00017175325196149	0.0000365328572005707	0.000133831338872307
k__Bacteria | p__Firmicutes | c__Clostridia | o__Clostridiales | f__Lachnospiraceae | g__Lachnospiraceae UCG-004 | s__	0.0000673272659585422	0.0000950502578238243	0.0000297032055699451	0.0000178219233419671	0.000124753463393769	0.0000514855563212382	0.000101239443481786	0.000180031812607236	0.0000454548163747849	0.0000380808112189638	0.000137861975966433	0.000109988187375804
k__Bacteria | p__Proteobacteria | c__Gammaproteobacteria | o__Xanthomonadales | f__Xanthomonadaceae | g__Stenotrophomonas | s__	0	0	0.0000158417096373041	0.00000396042740932601	0.000338616543497374	0.00000198021370466301	0	0	0.0000548772919411283	0.0000137193229852821	0.000555077988046171	0.00000685966149264104
k__Bacteria | p__Proteobacteria | c__Alphaproteobacteria | o__Rhizobiales | f__Beijerinckiaceae | g__Methylobacterium | s__	0	0.0000216023313235964	0.0000792085481865203	0.000156436882668378	0.0000277229918652821	0.0000653470522538792	0	0.0000480621530639386	0.000111148840558293	0.000216951121138804	0.0000439719332164562	0.000100369508632299
k__Bacteria | p__Firmicutes | c__Negativicutes | o__Selenomonadales | f__Veillonellaceae | g__Veillonella | s__	0.0000396042740932601	0.00000864093252943858	0.0000732679070725313	0.000122773249689106	0.0000178219233419671	0.0000811887618911833	0.000137193229852821	0.0000286587310389244	0.000109344576888084	0.000127294994740649	0.0000337957409862372	0.000154484361777736
k__Bacteria | p__Bacteroidetes | c__Bacteroidia | o__Bacteroidales | f__Bacteroidaceae | g__Bacteroides | s__Bacteroides fragilis	0.000318814406450744	0	0	0.000011881282227978	0	0	0.00103887694134208	0	0	0.0000411579689558462	0	0
k__Bacteria | p__Firmicutes | c__Bacilli | o__Lactobacillales | f__Enterococcaceae | g__Enterococcus | s__Enterococcus cecorum DSM 20682 = ATCC 43198	0	0.0000864093252943858	0	0.0000297032055699451	0	0.000213863080103605	0	0.000128525702166974	0	0.0000889835138836989	0	0.000506011267749414
k__Bacteria | p__Bacteroidetes | c__Bacteroidia | o__Bacteroidales | f__Tannerellaceae | g__Parabacteroides | s__Parabacteroides goldsteinii CL02T12C30	0.000011881282227978	0.0000151216319265175	0	0.000011881282227978	0.000192080729352312	0.0000910898304144983	0.0000411579689558462	0.0000501527793181177	0	0.0000411579689558462	0.000438916013312734	0.000226755889697858
k__Bacteria | p__Spirochaetes | c__Brachyspirae | o__Brachyspirales | f__Brachyspiraceae | g__Brachyspira | s__Brachyspira innocens	0.000308913337927429	0	0	0	0.00000990106852331504	0	0.000625095475035806	0	0	0	0.0000342983074632052	0
k__Bacteria | p__Proteobacteria | c__Alphaproteobacteria | o__Caulobacterales | f__Caulobacteraceae | g__Caulobacter | s__	0.0000217823507512931	0.0000259227975883157	0.0000198021370466301	0.000136634745621747	0.0000495053426165752	0.0000475251289119122	0.0000371712874545786	0.0000492229870187309	0.0000376855956608968	0.000327877207343559	0.0000586089734847355	0.000108657793926369
k__Bacteria | p__Firmicutes | c__Clostridia | o__Clostridiales | f__Lachnospiraceae | g__Lachnospiraceae UCG-008 | s__	0.0000376240603885971	0.0000928900246914647	0.0000534657700259012	0.0000277229918652821	0.0000514855563212382	0.0000336636329792711	0.0000480176304484873	0.000150082575824383	0.000095655893912673	0.0000562629114775852	0.000097625649343989	0.0000813488652280097
k__Bacteria | p__Proteobacteria | c__Gammaproteobacteria | o__ | f__ | g__ | s__	0.0000475251289119122	0.0000518455951766315	0.0000376240603885971	0.000120793035984443	0	0.0000297032055699451	0.0000764978784766285	0.0000855572324948981	0.0000968999615193661	0.000175632179239302	0	0.0000465704379382521
k__Bacteria | p__Bacteroidetes | c__Bacteroidia | o__ | f__ | g__ | s__	0.0000732679070725313	0.0000734479265002279	0.000114852394870454	0.0000198021370466301	0	0.00000396042740932601	0.000134214353265399	0.000138335905494347	0.000272037887606866	0.0000317733014956881	0	0.0000137193229852821
k__Bacteria | p__Firmicutes | c__Clostridia | o__Clostridiales | f__Lachnospiraceae | g__Epulopiscium | s__	0.00000198021370466301	0.0000108011656617982	0.0000138614959326411	0.000253467354196865	0	0	0.00000685966149264104	0.0000358234137986555	0.0000294682510603366	0.000767279209351961	0	0
k__Bacteria | p__Firmicutes | c__Clostridia | o__Clostridiales | f__Clostridiaceae 1 | g__Clostridium sensu stricto 1 | s__Clostridium baratii	0	0.0000216023313235964	0.0000178219233419671	0.000200001584170964	0.0000158417096373041	0	0	0.0000716468275973109	0.0000617369534337694	0.000634101409284432	0.0000548772919411283	0
k__Bacteria | p__Actinobacteria | c__Coriobacteriia | o__Coriobacteriales | f__Coriobacteriaceae | g__Collinsella | s__Collinsella phocaeensis	0.0000178219233419671	0.0000172818650588772	0.0000495053426165752	0.0000198021370466301	0.0000217823507512931	0.000126733677098432	0.0000419302308290795	0.0000426283572083726	0.0000925650024452721	0.0000333497832981126	0.0000620134921232076	0.000133399133192451
k__Bacteria | p__Firmicutes | c__Clostridia | o__Clostridiales | f__Family XI | g__Peptoniphilus | s__Peptoniphilus methioninivorax	0.000241586071968887	0	0	0	0	0.00000396042740932601	0.000836878702102207	0	0	0	0	0.0000137193229852821
k__Bacteria | p__Proteobacteria | c__Alphaproteobacteria | o__Caulobacterales | f__Caulobacteraceae | g__Phenylobacterium | s__	0.00000792085481865203	0.00000432046626471929	0.0000712876933678683	0.000104951326347139	0.0000217823507512931	0.0000316834192746081	0.0000274386459705642	0.0000143293655194622	0.000121165779853926	0.000130726831215297	0.0000754562764190514	0.000109754583882257
k__Bacteria | p__Firmicutes | c__Clostridia | o__Clostridiales | f__Eubacteriaceae | g__ | s__	0.0000356438466839341	0	0.0000158417096373041	0.0000237625644559561	0.0000613866248445532	0.0000990106852331504	0.0000620479727998353	0	0.0000548772919411283	0.0000554973940185958	0.000112125949910826	0.0000893912022427703
k__Bacteria | p__Firmicutes | c__Clostridia | o__Clostridiales | f__Ruminococcaceae | g__GCA-900066225 | s__	0.0000198021370466301	0.000149056086132815	0.0000653470522538792	0	0	0	0.0000473447672407206	0.000238832311376999	0.000159283321849057	0	0	0
k__Bacteria | p__Firmicutes | c__Negativicutes | o__Selenomonadales | f__Veillonellaceae | g__Megasphaera | s__	0	0	0	0.00000990106852331504	0.0000594064111398902	0.000162377523782367	0	0	0	0.0000188427978304484	0.000191311787825346	0.000225621157523383
k__Bacteria | p__Actinobacteria | c__Actinobacteria | o__Streptosporangiales | f__Nocardiopsaceae | g__Nocardiopsis | s__	0.00000990106852331504	0	0.0000257427781606191	0.000112872181165791	0.0000435647015025862	0.0000356438466839341	0.0000342983074632052	0	0.0000435319583927347	0.000169585180474035	0.0000655349841457334	0.0000683467175022364
k__Bacteria | p__Firmicutes | c__Negativicutes | o__Selenomonadales | f__Veillonellaceae | g__Megasphaera | s__Megasphaera elsdenii	0.000200001584170964	0.0000216023313235964	0	0	0.00000594064111398902	0	0.000528970845855561	0.0000641629243380985	0	0	0.0000205789844779231	0
k__Bacteria | p__Deferribacteres | c__Deferribacteres | o__Deferribacterales | f__Deferribacteraceae | g__Mucispirillum | s__	0.000166337951191693	0	0.0000396042740932601	0.00000594064111398902	0.00000198021370466301	0.00000594064111398902	0.0004323813329589	0	0.000122987923903213	0.0000205789844779231	0.00000685966149264104	0.0000147703718962066
k__Bacteria | p__Proteobacteria | c__Gammaproteobacteria | o__Betaproteobacteriales | f__Burkholderiaceae | g__Paenalcaligenes | s__	0	0.00000432046626471929	0.00000594064111398902	0	0.000120793035984443	0.0000831689755958463	0	0.0000143293655194622	0.0000205789844779231	0	0.00041101285749032	0.000159725832245918
k__Bacteria | p__Firmicutes | c__Negativicutes | o__Selenomonadales | f__Veillonellaceae | g__Megamonas | s__Megamonas funiformis YIT 11815	0.0000237625644559561	0.0000561660614413507	0.0000376240603885971	0.0000356438466839341	0.000011881282227978	0.0000435647015025862	0.0000379119376098408	0.000083860461658159	0.0000958346066213259	0.0000603706900107887	0.0000214940482791933	0.000136630832099882
k__Bacteria | p__Actinobacteria | c__Coriobacteriia | o__Coriobacteriales | f__Eggerthellaceae | g__ | s__	0.000140595173031073	0.0000496853620442718	0.00000594064111398902	0	0	0.000011881282227978	0.00017208915737839	0.0000805509194957768	0.0000205789844779231	0	0	0.0000237625644559561
k__Bacteria | p__Proteobacteria | c__Gammaproteobacteria | o__Pseudomonadales | f__Moraxellaceae | g__Psychrobacter | s__Psychrobacter pulmonis	0	0.0000151216319265175	0.0000277229918652821	0.00000792085481865203	0.000112872181165791	0.0000435647015025862	0	0.0000501527793181177	0.0000888150982677646	0.0000184991313395319	0.000391000705080539	0.000150912552838103
k__Bacteria | p__Firmicutes | c__Bacilli | o__Lactobacillales | f__Enterococcaceae | g__Vagococcus | s__	0.000102971112642476	0.0000993707240885436	0	0	0	0.00000396042740932601	0.000121306916511969	0.000147946795659425	0	0	0	0.0000137193229852821
k__Bacteria | p__Firmicutes | c__Bacilli | o__Bacillales | f__Staphylococcaceae | g__Jeotgalicoccus | s__Jeotgalicoccus halotolerans	0	0	0.00000594064111398902	0	0.000126733677098432	0.0000673272659585422	0	0	0.0000205789844779231	0	0.000216684772043462	0.000115896725654577
k__Bacteria | p__Bacteroidetes | c__Bacteroidia | o__Bacteroidales | f__Porphyromonadaceae | g__Porphyromonas | s__	0.0000138614959326411	0.0000108011656617982	0.0000514855563212382	0.0000772283344818573	0.0000158417096373041	0.0000198021370466301	0.000027671509941813	0.0000221989576074383	0.0000647469596883618	0.000112886392331245	0.0000355837896123198	0.0000473447672407206
k__Bacteria | p__Bacteroidetes | c__Bacteroidia | o__Flavobacteriales | f__Weeksellaceae | g__Chryseobacterium | s__	0	0	0	0	0.0000851491893005093	0.000100990898937813	0	0	0	0	0.000287563329064069	0.000190134266294279
k__Bacteria | p__Bacteroidetes | c__Bacteroidia | o__Sphingobacteriales | f__Sphingobacteriaceae | g__Sphingobacterium | s__	0.0000178219233419671	0.0000172818650588772	0.0000138614959326411	0	0.000122773249689106	0.0000138614959326411	0.0000617369534337694	0.0000439330027677293	0.0000357636582711519	0	0.000147819519621925	0.0000357636582711519
k__Bacteria | p__Bacteroidetes | c__Bacteroidia | o__Sphingobacteriales | f__Sphingobacteriaceae | g__ | s__	0	0	0	0.00000594064111398902	0.000170298378601019	0	0	0	0	0.0000205789844779231	0.000254690783938358	0
k__Archaea | p__Euryarchaeota | c__Thermoplasmata | o__Marine Group II | f__ | g__ | s__	0.0000613866248445532	0	0	0	0.00000792085481865203	0.000104951326347139	0.000102561793478379	0	0	0	0.0000274386459705642	0.000123871680831314
k__Bacteria | p__Firmicutes | c__Bacilli | o__Lactobacillales | f__Aerococcaceae | g__Aerosphaera | s__	0	0	0.00000594064111398902	0	0.000134654531917084	0.0000316834192746081	0	0	0.0000205789844779231	0	0.000290206504792839	0.000109754583882257
k__Bacteria | p__Actinobacteria | c__Actinobacteria | o__Propionibacteriales | f__Propionibacteriaceae | g__Cutibacterium | s__	0.00000396042740932601	0	0.0000534657700259012	0.0000732679070725313	0	0.0000396042740932601	0.0000137193229852821	0	0.000110589379160423	0.000112125949910826	0	0.0000732995252848262
k__Bacteria | p__Firmicutes | c__Clostridia | o__Clostridiales | f__Lachnospiraceae | g__CHKCI001 | s__	0.000110891967461128	0.0000324034969853947	0	0.00000198021370466301	0.0000158417096373041	0.00000396042740932601	0.000141249075241206	0.0000584701327565566	0	0.00000685966149264104	0.0000369982626790639	0.0000137193229852821
k__Bacteria | p__Firmicutes | c__Clostridia | o__Clostridiales | f__Ruminococcaceae | g__Oscillibacter | s__Oscillibacter sp. PC13	0.0000237625644559561	0.0000734479265002279	0.00000990106852331504	0.00000198021370466301	0.0000237625644559561	0.0000297032055699451	0.0000823159379116925	0.00013034997800058	0.0000342983074632052	0.00000685966149264104	0.0000687212228673071	0.000102894922389616
k__Bacteria | p__Proteobacteria | c__Alphaproteobacteria | o__Rhodobacterales | f__Rhodobacteraceae | g__Gemmobacter | s__	0.00000990106852331504	0	0	0	0.0000772283344818573	0.0000752481207771943	0.0000342983074632052	0	0	0	0.000224318654231872	0.000133591397236292
k__Bacteria | p__Firmicutes | c__Clostridia | o__Clostridiales | f__Peptostreptococcaceae | g__Peptostreptococcus | s__	0.000138614959326411	0.0000151216319265175	0	0	0.00000792085481865203	0	0.000281679269586093	0.0000340605130095759	0	0	0.0000274386459705642	0
k__Bacteria | p__Epsilonbacteraeota | c__Campylobacteria | o__Campylobacterales | f__Helicobacteraceae | g__Helicobacter | s__Helicobacter sp. MIT 01-6451	0	0.0000151216319265175	0.0000455449152072492	0.0000990106852331504	0	0	0	0.0000340605130095759	0.0000850507496877949	0.000189243491518732	0	0
k__Bacteria | p__Bacteroidetes | c__Bacteroidia | o__Bacteroidales | f__Prevotellaceae | g__Prevotellaceae UCG-001 | s__	0.000011881282227978	0	0.0000158417096373041	0.0000871294030051723	0.0000435647015025862	0	0.0000343606114336536	0	0.0000383606152109711	0.000161589673996225	0.000070806014247716	0
k__Bacteria | p__Firmicutes | c__Bacilli | o__Lactobacillales | f__Lactobacillaceae | g__Lactobacillus | s__Lactobacillus vaginalis	0	0	0.0000356438466839341	0	0.000122773249689106	0	0	0	0.000123473906867539	0	0.000425299012543744	0
k__Bacteria | p__Firmicutes | c__Erysipelotrichia | o__Erysipelotrichales | f__Erysipelotrichaceae | g__Solobacterium | s__	0.000110891967461128	0.00000216023313235964	0	0	0	0.0000376240603885971	0.000197083046318064	0.00000716468275973109	0	0	0	0.00013033356836018
k__Bacteria | p__Actinobacteria | c__Actinobacteria | o__Micrococcales | f__Micrococcaceae | g__Rothia | s__	0.0000277229918652821	0	0.0000257427781606191	0.0000534657700259012	0.0000237625644559561	0.0000158417096373041	0.0000960352608969746	0	0.0000490750261536626	0.0000923799647740867	0.0000590814875848263	0.0000383606152109711
k__Bacteria | p__Firmicutes | c__Bacilli | o__Lactobacillales | f__Aerococcaceae | g__Facklamia | s__	0.00000396042740932601	0	0	0	0.0000990106852331504	0.0000435647015025862	0.0000137193229852821	0	0	0	0.000321187755047785	0.0000981500523073252
k__Bacteria | p__Firmicutes | c__Clostridia | o__Clostridiales | f__Christensenellaceae | g__Christensenellaceae R-7 group | s__	0.0000138614959326411	0.0000907297915591051	0.00000594064111398902	0.00000792085481865203	0.0000257427781606191	0	0.0000480176304484873	0.000129202891710192	0.0000205789844779231	0.0000154774837173901	0.0000754562764190514	0
k__Bacteria | p__Bacteroidetes | c__Bacteroidia | o__Flavobacteriales | f__Weeksellaceae | g__ | s__Chishuiella sp. YIM 102668	0	0.0000151216319265175	0	0	0.0000990106852331504	0.0000297032055699451	0	0.0000501527793181177	0	0	0.000265544704557199	0.000102894922389616
k__Bacteria | p__Firmicutes | c__Clostridia | o__Clostridiales | f__Ruminococcaceae | g__Caproiciproducens | s__	0.0000475251289119122	0.0000410444295148332	0.0000158417096373041	0.0000138614959326411	0.0000178219233419671	0	0.0000764978784766285	0.000067287014289514	0.0000421845098780312	0.0000411059689743039	0.000036708075746342	0
k__Bacteria | p__Bacteroidetes | c__Bacteroidia | o__Bacteroidales | f__Prevotellaceae | g__Prevotella 7 | s__Prevotella melaninogenica	0.0000217823507512931	0.00000648069939707893	0.00000990106852331504	0.0000772283344818573	0.00000396042740932601	0.0000158417096373041	0.0000754562764190514	0.0000153665325828212	0.0000188427978304484	0.00010776835636919	0.0000137193229852821	0.0000548772919411283
k__Bacteria | p__Bacteroidetes | c__Bacteroidia | o__Bacteroidales | f__Bacteroidaceae | g__Bacteroides | s__Bacteroides acidifaciens	0	0	0.0000217823507512931	0	0.0000871294030051723	0.0000237625644559561	0	0	0.0000754562764190514	0	0.000174422383260302	0.0000823159379116925
k__Bacteria | p__Patescibacteria | c__Saccharimonadia | o__Saccharimonadales | f__Saccharimonadaceae | g__Candidatus Saccharimonas | s__TM7 phylum sp. oral clone CW040	0.0000633668385492162	0.0000216023313235964	0.00000990106852331504	0.0000316834192746081	0	0.00000594064111398902	0.000143413016860628	0.0000375035385784316	0.0000236723836203603	0.0000704425934687258	0	0.0000205789844779231
k__Bacteria | p__Firmicutes | c__Clostridia | o__Clostridiales | f__Family XI | g__Finegoldia | s__	0.00000792085481865203	0.0000129613987941579	0.0000138614959326411	0.0000831689755958463	0.00000396042740932601	0.00000990106852331504	0.0000274386459705642	0.0000358234137986555	0.0000327674920728667	0.000161959868465362	0.0000137193229852821	0.000027671509941813
k__Bacteria | p__Proteobacteria | c__Gammaproteobacteria | o__Pseudomonadales | f__Moraxellaceae | g__Acinetobacter | s__Acinetobacter baumannii	0	0	0	0	0.000126733677098432	0	0	0	0	0	0.000332727332530154	0
k__Bacteria | p__Firmicutes | c__Erysipelotrichia | o__Erysipelotrichales | f__Erysipelotrichaceae | g__Dubosiella | s__Dubosiella newyorkensis	0	0.00000432046626471929	0.00000396042740932601	0	0.0000336636329792711	0.0000831689755958463	0	0.0000143293655194622	0.0000137193229852821	0	0.000102561793478379	0.000135751360133459
k__Bacteria | p__Deinococcus-Thermus | c__Deinococci | o__Deinococcales | f__Trueperaceae | g__Truepera | s__	0	0	0.0000178219233419671	0.0000910898304144983	0.00000396042740932601	0.000011881282227978	0	0	0.0000617369534337694	0.000156915821540807	0.0000137193229852821	0.0000237625644559561
k__Bacteria | p__Proteobacteria | c__Deltaproteobacteria | o__Desulfovibrionales | f__Desulfovibrionaceae | g__ | s__	0.00000990106852331504	0	0.0000534657700259012	0.0000495053426165752	0.00000198021370466301	0.00000990106852331504	0.0000342983074632052	0	0.0000600509841975388	0.0000984763860869201	0.00000685966149264104	0.0000236723836203603
k__Bacteria | p__Firmicutes | c__Clostridia | o__Clostridiales | f__Lachnospiraceae | g__ | s__Coprococcus sp. HPP0074	0.00000396042740932601	0.000066967227103149	0.0000336636329792711	0.00000792085481865203	0.00000990106852331504	0	0.0000137193229852821	0.000123390731440877	0.0000826012626421366	0.0000210922549390156	0.0000188427978304484	0
k__Bacteria | p__Firmicutes | c__Clostridia | o__Clostridiales | f__ | g__ | s__	0.00000990106852331504	0.0000345637301177543	0.0000277229918652821	0.0000178219233419671	0.00000594064111398902	0.0000237625644559561	0.0000188427978304484	0.000099328449665473	0.0000822119379486079	0.000036708075746342	0.0000205789844779231	0.0000526494507907704
k__Bacteria | p__Firmicutes | c__Clostridia | o__Clostridiales | f__Ruminococcaceae | g__Flavonifractor | s__	0.0000871294030051723	0.0000324034969853947	0	0	0	0	0.000149029994076997	0.0000454265747961811	0	0	0	0
k__Bacteria | p__Proteobacteria | c__Gammaproteobacteria | o__Vibrionales | f__Vibrionaceae | g__Vibrio | s__Vibrio metschnikovii	0.0000732679070725313	0.0000453648957795525	0	0	0	0	0.0000832203938236921	0.000066750854236711	0	0	0	0
k__Bacteria | p__Bacteroidetes | c__Bacteroidia | o__Flavobacteriales | f__Flavobacteriaceae | g__Myroides | s__Myroides odoratimimus	0.0000772283344818573	0.0000410444295148332	0	0	0	0	0.000181005752400643	0.0000823782748671707	0	0	0	0
k__Bacteria | p__Proteobacteria | c__Gammaproteobacteria | o__Pasteurellales | f__Pasteurellaceae | g__Aggregatibacter | s__	0	0.00000216023313235964	0.0000198021370466301	0.0000950502578238243	0	0	0	0.00000716468275973109	0.0000685966149264104	0.000184342706743454	0	0
k__Bacteria | p__Actinobacteria | c__Actinobacteria | o__Micrococcales | f__Micrococcaceae | g__Glutamicibacter | s__Glutamicibacter protophormiae	0	0.0000151216319265175	0.0000138614959326411	0	0.0000851491893005093	0	0	0.0000501527793181177	0.0000480176304484873	0	0.00019893018328659	0
k__Bacteria | p__Spirochaetes | c__Spirochaetia | o__Spirochaetales | f__Spirochaetaceae | g__Treponema 2 | s__	0	0.00000216023313235964	0	0.000100990898937813	0	0.00000198021370466301	0	0.00000716468275973109	0	0.000225004121541548	0	0.00000685966149264104
k__Bacteria | p__Proteobacteria | c__Alphaproteobacteria | o__Rhizobiales | f__Rhizobiaceae | g__Ensifer | s__Ensifer adhaerens	0.00000792085481865203	0	0.0000217823507512931	0.0000574261974352272	0.00000792085481865203	0.00000990106852331504	0.0000184991313395319	0	0.0000754562764190514	0.000145235854269201	0.0000274386459705642	0.0000342983074632052
k__Bacteria | p__Proteobacteria | c__Gammaproteobacteria | o__Betaproteobacteriales | f__Burkholderiaceae | g__Pelomonas | s__	0	0	0.0000910898304144983	0	0	0.000011881282227978	0	0	0.000280217572699846	0	0	0.0000411579689558462
k__Bacteria | p__Proteobacteria | c__Gammaproteobacteria | o__Xanthomonadales | f__Rhodanobacteraceae | g__Rhodanobacter | s__	0	0	0.0000396042740932601	0.0000376240603885971	0.0000257427781606191	0	0	0	0.0000732995252848262	0.0000698020543126554	0.0000530944406163524	0
k__Bacteria | p__Proteobacteria | c__Gammaproteobacteria | o__Xanthomonadales | f__Xanthomonadaceae | g__Pseudoxanthomonas | s__	0.00000396042740932601	0	0.0000178219233419671	0.0000554459837305642	0.00000594064111398902	0.0000178219233419671	0.0000137193229852821	0	0.0000337957409862372	0.000104973401879788	0.0000205789844779231	0.000054682067942992
k__Bacteria | p__Firmicutes | c__Clostridia | o__Clostridiales | f__Lachnospiraceae | g__[Ruminococcus] torques group | s__Ruminococcus torques ATCC 27756	0.0000633668385492162	0.00000864093252943858	0.00000594064111398902	0.00000198021370466301	0.00000792085481865203	0.000011881282227978	0.00011252582295517	0.0000160207176879795	0.0000147703718962066	0.00000685966149264104	0.0000184991313395319	0.0000411579689558462
k__Bacteria | p__Firmicutes | c__Clostridia | o__Clostridiales | f__Lachnospiraceae | g__Tyzzerella 3 | s__	0	0.00000216023313235964	0	0.0000732679070725313	0.0000237625644559561	0	0	0.00000716468275973109	0	0.000196332789521986	0.0000823159379116925	0
k__Bacteria | p__Synergistetes | c__Synergistia | o__Synergistales | f__Synergistaceae | g__Acetomicrobium | s__	0	0	0	0.0000514855563212382	0.00000198021370466301	0.0000455449152072492	0	0	0	0.0000614939619516067	0.00000685966149264104	0.0000787843667329006
k__Bacteria | p__Firmicutes | c__Erysipelotrichia | o__Erysipelotrichales | f__Erysipelotrichaceae | g__Holdemania | s__	0.0000257427781606191	0.0000583262945737104	0.00000792085481865203	0	0.00000594064111398902	0	0.0000357636582711519	0.000102131289928552	0.0000274386459705642	0	0.0000205789844779231	0
k__Bacteria | p__Firmicutes | c__Clostridia | o__Clostridiales | f__Peptostreptococcaceae | g__Paeniclostridium | s__	0	0	0.0000237625644559561	0.0000732679070725313	0	0	0	0	0.0000823159379116925	0.000253807475227718	0	0
k__Bacteria | p__Firmicutes | c__Clostridia | o__Clostridiales | f__Lachnospiraceae | g__Agathobacter | s__	0.00000792085481865203	0	0	0	0.0000198021370466301	0.0000673272659585422	0.0000274386459705642	0	0	0	0.0000685966149264104	0.000137753331555326
k__Bacteria | p__Firmicutes | c__Clostridia | o__Clostridiales | f__Lachnospiraceae | g__Lachnospiraceae NC2004 group | s__	0	0.0000129613987941579	0.0000198021370466301	0.0000237625644559561	0	0.0000376240603885971	0	0.0000429880965583866	0.0000415716272787358	0.0000392425836487309	0	0.0000568302829197962
k__Bacteria | p__Actinobacteria | c__Actinobacteria | o__Corynebacteriales | f__Dietziaceae | g__Dietzia | s__Dietzia natronolimnaea	0.00000990106852331504	0	0	0.0000277229918652821	0.0000277229918652821	0.0000277229918652821	0.0000342983074632052	0	0	0.0000473447672407206	0.0000524867009398942	0.0000589365021206732
k__Bacteria | p__Firmicutes | c__Bacilli | o__Bacillales | f__Family XI | g__Gemella | s__	0	0	0.0000475251289119122	0.0000316834192746081	0.00000792085481865203	0.00000396042740932601	0	0	0.0000966568548353453	0.0000499819005272503	0.0000274386459705642	0.00000924956566976597
k__Bacteria | p__Actinobacteria | c__Coriobacteriia | o__Coriobacteriales | f__Eggerthellaceae | g__Enterorhabdus | s__	0	0.0000172818650588772	0.00000990106852331504	0	0.0000475251289119122	0.0000138614959326411	0	0.0000439330027677293	0.0000342983074632052	0	0.000102832542921991	0.0000480176304484873
k__Bacteria | p__Proteobacteria | c__Gammaproteobacteria | o__Xanthomonadales | f__Xanthomonadaceae | g__Xanthomonas | s__	0	0	0.00000594064111398902	0.0000594064111398902	0.00000396042740932601	0.0000178219233419671	0	0	0.0000205789844779231	0.0000850758940341499	0.0000137193229852821	0.0000617369534337694
k__Bacteria | p__Tenericutes | c__Mollicutes | o__Anaeroplasmatales | f__Anaeroplasmataceae | g__Anaeroplasma | s__	0.0000495053426165752	0.00000648069939707893	0.00000792085481865203	0.000011881282227978	0.00000594064111398902	0.00000396042740932601	0.0000903195341291823	0.0000214940482791933	0.0000184991313395319	0.0000295407437924131	0.0000205789844779231	0.0000137193229852821
k__Bacteria | p__Proteobacteria | c__Gammaproteobacteria | o__Cardiobacteriales | f__Cardiobacteriaceae | g__ | s__	0.0000851491893005093	0	0	0	0	0	0.000294965444183565	0	0	0	0	0
k__Bacteria | p__Proteobacteria | c__Gammaproteobacteria | o__Pasteurellales | f__Pasteurellaceae | g__Frederiksenia | s__	0.0000792085481865203	0	0	0	0.00000594064111398902	0	0.000274386459705642	0	0	0	0.0000205789844779231	0
k__Bacteria | p__Firmicutes | c__Bacilli | o__Lactobacillales | f__Carnobacteriaceae | g__Jeotgalibaca | s__	0	0	0	0	0.0000693074796632053	0.0000158417096373041	0	0	0	0	0.00017119194494169	0.0000548772919411283
k__Bacteria | p__Firmicutes | c__Clostridia | o__Clostridiales | f__Lachnospiraceae | g__Cellulosilyticum | s__	0	0	0	0	0.0000732679070725313	0.000011881282227978	0	0	0	0	0.000108874106824069	0.0000295407437924131
k__Bacteria | p__Firmicutes | c__Clostridia | o__Clostridiales | f__Ruminococcaceae | g__Ruminococcaceae UCG-013 | s__	0	0	0	0.0000237625644559561	0.0000198021370466301	0.0000415844877979231	0	0	0	0.0000526494507907704	0.0000504928020549814	0.000071736330227582
k__Bacteria | p__Proteobacteria | c__Alphaproteobacteria | o__Rhizobiales | f__Rhizobiaceae | g__Mesorhizobium | s__	0	0.0000151216319265175	0.00000396042740932601	0.0000217823507512931	0.0000396042740932601	0.00000396042740932601	0	0.0000501527793181177	0.0000137193229852821	0.0000327674920728667	0.0000619099348695606	0.0000137193229852821
k__Bacteria | p__Actinobacteria | c__Actinobacteria | o__ | f__ | g__ | s__	0	0.00000648069939707893	0.00000396042740932601	0.0000653470522538792	0.00000594064111398902	0.00000198021370466301	0	0.0000214940482791933	0.0000137193229852821	0.0000983024762186001	0.0000147703718962066	0.00000685966149264104
k__Bacteria | p__Actinobacteria | c__Actinobacteria | o__Actinomycetales | f__Actinomycetaceae | g__Actinomyces | s__	0	0	0.0000198021370466301	0.0000574261974352272	0.00000594064111398902	0	0	0	0.0000473447672407206	0.0000874316387518651	0.0000205789844779231	0
k__Bacteria | p__Proteobacteria | c__Alphaproteobacteria | o__Rhizobiales | f__Xanthobacteraceae | g__Bradyrhizobium | s__	0.0000158417096373041	0	0	0.0000376240603885971	0.0000297032055699451	0	0.0000383606152109711	0	0	0.0000754562764190514	0.0000738518594810328	0
k__Bacteria | p__Proteobacteria | c__Gammaproteobacteria | o__Betaproteobacteriales | f__Rhodocyclaceae | g__Methyloversatilis | s__	0	0	0	0.0000732679070725313	0	0.00000990106852331504	0	0	0	0.000253807475227718	0	0.0000342983074632052
k__Bacteria | p__Proteobacteria | c__Gammaproteobacteria | o__Pasteurellales | f__Pasteurellaceae | g__Pasteurella | s__Pasteurella multocida	0.0000554459837305642	0.0000151216319265175	0.00000990106852331504	0	0	0	0.000102499211273744	0.0000501527793181177	0.0000342983074632052	0	0	0
k__Bacteria | p__Firmicutes | c__Bacilli | o__Bacillales | f__Planococcaceae | g__Kurthia | s__Kurthia gibsonii	0	0.0000799286258973068	0	0	0	0	0	0.00026509326211005	0	0	0	0
k__Bacteria | p__Proteobacteria | c__Gammaproteobacteria | o__Betaproteobacteriales | f__ | g__ | s__	0.00000198021370466301	0.00000432046626471929	0.00000198021370466301	0.0000435647015025862	0.00000594064111398902	0.0000217823507512931	0.00000685966149264104	0.0000143293655194622	0.00000685966149264104	0.000051499402107779	0.0000205789844779231	0.0000446956011213851
k__Bacteria | p__Proteobacteria | c__Alphaproteobacteria | o__Sphingomonadales | f__Sphingomonadaceae | g__Novosphingobium | s__	0	0	0.0000217823507512931	0.0000455449152072492	0	0.000011881282227978	0	0	0.0000511242497076781	0.0000832203938236921	0	0.0000411579689558462
k__Bacteria | p__Bacteroidetes | c__Bacteroidia | o__Bacteroidales | f__Prevotellaceae | g__Prevotella | s__Prevotella sp. oral taxon 299 str. F0039	0	0.00000864093252943858	0.0000257427781606191	0.0000257427781606191	0.000011881282227978	0.00000594064111398902	0	0.0000192248612255754	0.0000620134921232076	0.0000521186556452505	0.0000411579689558462	0.0000205789844779231
k__Bacteria | p__Bacteroidetes | c__Bacteroidia | o__Bacteroidales | f__Prevotellaceae | g__Prevotella 1 | s__	0	0	0	0.0000772283344818573	0	0	0	0	0	0.000114242433656891	0	0
k__Bacteria | p__Proteobacteria | c__Gammaproteobacteria | o__Pseudomonadales | f__Pseudomonadaceae | g__Pseudomonas | s__Pseudomonas aeruginosa	0	0	0.0000257427781606191	0.0000237625644559561	0	0.0000277229918652821	0	0	0.0000698020543126554	0.0000823159379116925	0	0.0000589365021206732
k__Bacteria | p__Proteobacteria | c__Gammaproteobacteria | o__Betaproteobacteriales | f__Burkholderiaceae | g__Herbaspirillum | s__	0	0.00000648069939707893	0.0000396042740932601	0.00000396042740932601	0.0000178219233419671	0.00000792085481865203	0	0.0000214940482791933	0.0000602288080519852	0.0000137193229852821	0.0000487251106304639	0.0000274386459705642
k__Archaea | p__Euryarchaeota | c__Methanobacteria | o__Methanobacteriales | f__Methanobacteriaceae | g__Methanobrevibacter | s__	0	0	0	0.0000752481207771943	0	0	0	0	0	0.000260667136720359	0	0
k__Bacteria | p__Chloroflexi | c__OLB14 | o__ | f__ | g__ | s__	0	0	0.0000653470522538792	0	0.00000990106852331504	0	0	0	0.000132546631055025	0	0.0000236723836203603	0
k__Bacteria | p__Proteobacteria | c__Gammaproteobacteria | o__Enterobacteriales | f__Enterobacteriaceae | g__Providencia | s__	0.0000752481207771943	0	0	0	0	0	0.000115896725654577	0	0	0	0	0
k__Bacteria | p__Firmicutes | c__Bacilli | o__Lactobacillales | f__Carnobacteriaceae | g__Carnobacterium | s__	0	0.0000712876933678683	0	0	0	0	0	0.000152154652411493	0	0	0	0
k__Bacteria | p__Firmicutes | c__Clostridia | o__Clostridiales | f__Ruminococcaceae | g__Ruminococcus 1 | s__	0.00000594064111398902	0.0000432046626471929	0.000011881282227978	0.00000990106852331504	0	0	0.0000147703718962066	0.0001215464727168	0.0000411579689558462	0.0000236723836203603	0	0
k__Bacteria | p__Firmicutes | c__Clostridia | o__Clostridiales | f__Ruminococcaceae | g__UBA1819 | s__	0.0000237625644559561	0.000036723963250114	0.00000198021370466301	0	0	0.00000792085481865203	0.0000823159379116925	0.000121799606915429	0.00000685966149264104	0	0	0.0000274386459705642
k__Bacteria | p__Proteobacteria | c__Gammaproteobacteria | o__Enterobacteriales | f__Enterobacteriaceae | g__Citrobacter | s__	0	0.0000691274602355086	0	0	0	0	0	0.000229269848311395	0	0	0	0
k__Bacteria | p__Proteobacteria | c__Alphaproteobacteria | o__Reyranellales | f__Reyranellaceae | g__ | s__	0	0.00000648069939707893	0.000011881282227978	0.0000316834192746081	0.00000594064111398902	0.000011881282227978	0	0.0000214940482791933	0.0000295407437924131	0.0000593703963374653	0.0000205789844779231	0.0000295407437924131
k__Archaea | p__Euryarchaeota | c__Methanobacteria | o__Methanobacteriales | f__Methanobacteriaceae | g__Methanobrevibacter | s__Methanobrevibacter smithii TS146C	0	0	0	0	0.0000178219233419671	0.0000495053426165752	0	0	0	0	0.0000617369534337694	0.000094757274707929
k__Bacteria | p__Epsilonbacteraeota | c__Campylobacteria | o__Campylobacterales | f__Campylobacteraceae | g__Campylobacter | s__Campylobacter jejuni	0.0000514855563212382	0.00000216023313235964	0	0	0.00000396042740932601	0.00000792085481865203	0.000113660565839592	0.00000716468275973109	0	0	0.0000137193229852821	0.0000210922549390156
k__Bacteria | p__Firmicutes | c__Clostridia | o__Clostridiales | f__Lachnospiraceae | g__Anaerostipes | s__	0.0000435647015025862	0.00000216023313235964	0	0.00000792085481865203	0.00000198021370466301	0.00000990106852331504	0.0000916594156144832	0.00000716468275973109	0	0.0000274386459705642	0.00000685966149264104	0.0000342983074632052
k__Bacteria | p__Tenericutes | c__Mollicutes | o__Mollicutes RF39 | f__ | g__ | s__	0	0.00000216023313235964	0	0.0000594064111398902	0.00000396042740932601	0	0	0.00000716468275973109	0	0.00010107028806959	0.0000137193229852821	0
k__Bacteria | p__Actinobacteria | c__Actinobacteria | o__Actinomycetales | f__Actinomycetaceae | g__Actinomyces | s__Actinomyces odontolyticus	0	0	0.00000990106852331504	0.0000356438466839341	0.0000138614959326411	0.00000594064111398902	0	0	0.000027671509941813	0.0000781574616186002	0.0000480176304484873	0.0000205789844779231
k__Bacteria | p__Bacteroidetes | c__Bacteroidia | o__Bacteroidales | f__Bacteroidaceae | g__Bacteroides | s__Bacteroides stercorirosoris	0	0	0.0000277229918652821	0	0.0000198021370466301	0.0000178219233419671	0	0	0.0000647469596883618	0	0.0000685966149264104	0.0000617369534337694
k__Bacteria | p__Firmicutes | c__Bacilli | o__Lactobacillales | f__Streptococcaceae | g__Streptococcus | s__Streptococcus sanguinis	0	0	0	0.0000653470522538792	0	0	0	0	0	0.000142260003917164	0	0
k__Bacteria | p__Firmicutes | c__Clostridia | o__Clostridiales | f__Ruminococcaceae | g__Pseudoflavonifractor | s__	0.0000217823507512931	0.0000432046626471929	0	0	0	0	0.0000754562764190514	0.0000678945843088637	0	0	0	0
k__Bacteria | p__Firmicutes | c__Clostridia | o__Clostridiales | f__Lachnospiraceae | g__Murimonas | s__	0.0000138614959326411	0.0000151216319265175	0	0	0.0000198021370466301	0.0000158417096373041	0.0000480176304484873	0.0000501527793181177	0	0	0.0000685966149264104	0.0000369982626790639
k__Bacteria | p__Bacteroidetes | c__Bacteroidia | o__Bacteroidales | f__Rikenellaceae | g__Rikenella | s__Rikenella microfusus DSM 15922	0	0	0	0	0.0000415844877979232	0.0000217823507512931	0	0	0	0	0.000136740368374098	0.0000754562764190514
k__Bacteria | p__Patescibacteria | c__Saccharimonadia | o__Saccharimonadales | f__ | g__ | s__	0	0	0.0000237625644559561	0.0000237625644559561	0	0.0000158417096373041	0	0	0.0000496383782398682	0.0000496383782398682	0	0.0000383606152109711
k__Bacteria | p__Firmicutes | c__Bacilli | o__Bacillales | f__Staphylococcaceae | g__Staphylococcus | s__Staphylococcus sciuri	0	0	0	0	0.0000534657700259012	0.00000990106852331504	0	0	0	0	0.000132933347065859	0.0000342983074632052
k__Bacteria | p__Bacteroidetes | c__Bacteroidia | o__Bacteroidales | f__Bacteroidaceae | g__Bacteroides | s__Bacteroides plebeius DSM 17135	0.00000792085481865203	0.0000194420981912368	0.00000792085481865203	0	0.000011881282227978	0.0000158417096373041	0.0000210922549390156	0.0000380470964613856	0.0000210922549390156	0	0.0000343606114336536	0.0000355837896123198
k__Bacteria | p__Bacteroidetes | c__Bacteroidia | o__Bacteroidales | f__Prevotellaceae | g__Prevotella 9 | s__Prevotella sp. DJF_RP53	0.0000277229918652821	0.0000345637301177543	0	0	0	0	0.0000589365021206732	0.0000790716150587315	0	0	0	0
k__Bacteria | p__Firmicutes | c__Clostridia | o__Clostridiales | f__Ruminococcaceae | g__Fournierella | s__Fournierella massiliensis	0.0000198021370466301	0.0000237625644559561	0.0000138614959326411	0	0.00000198021370466301	0.00000198021370466301	0.0000685966149264104	0.0000591683083334778	0.000027671509941813	0	0.00000685966149264104	0.00000685966149264104
k__Bacteria | p__Firmicutes | c__Clostridia | o__Clostridiales | f__Lachnospiraceae | g__Lachnospiraceae NK4A136 group | s__Trichinella pseudospiralis	0	0.0000216023313235964	0.000011881282227978	0.0000277229918652821	0	0	0	0.0000525518613634211	0.0000411579689558462	0.0000822119379486079	0	0
k__Bacteria | p__Firmicutes | c__Bacilli | o__Lactobacillales | f__Lactobacillaceae | g__Lactobacillus | s__Lactobacillus saerimneri	0.0000455449152072492	0.0000151216319265175	0	0	0	0	0.000157772214330744	0.0000501527793181177	0	0	0	0
k__Bacteria | p__Actinobacteria | c__Coriobacteriia | o__Coriobacteriales | f__Eggerthellaceae | g__Adlercreutzia | s__	0.0000158417096373041	0.0000129613987941579	0	0	0.0000316834192746081	0	0.0000548772919411283	0.0000429880965583866	0	0	0.0000767212304219422	0
k__Bacteria | p__Proteobacteria | c__Alphaproteobacteria | o__Sphingomonadales | f__Sphingomonadaceae | g__Sphingobium | s__	0	0	0.00000198021370466301	0.0000514855563212382	0.00000396042740932601	0	0	0	0.00000685966149264104	0.000156588344686733	0.0000137193229852821	0
k__Bacteria | p__Firmicutes | c__Bacilli | o__Lactobacillales | f__Leuconostocaceae | g__Weissella | s__	0.0000554459837305642	0	0	0	0	0.00000198021370466301	0.000164423875897216	0	0	0	0	0.00000685966149264104
k__Bacteria | p__Proteobacteria | c__Gammaproteobacteria | o__Betaproteobacteriales | f__Burkholderiaceae | g__Lautropia | s__	0.0000138614959326411	0	0.0000257427781606191	0.0000158417096373041	0.00000198021370466301	0	0.0000327674920728667	0	0.0000480176304484873	0.0000292496948837613	0.00000685966149264104	0
k__Bacteria | p__Bacteroidetes | c__Bacteroidia | o__Bacteroidales | f__Bacteroidaceae | g__Bacteroides | s__Bacteroides stercoris ATCC 43183	0.00000198021370466301	0.0000151216319265175	0.0000376240603885971	0	0	0	0.00000685966149264104	0.0000501527793181177	0.00013033356836018	0	0	0
k__Bacteria | p__Firmicutes | c__Clostridia | o__Clostridiales | f__Clostridiaceae 1 | g__Clostridium sensu stricto 1 | s__Clostridium sp. ND2	0	0.0000540058283089911	0	0	0	0	0	0.000179117068993277	0	0	0	0
k__Bacteria | p__Firmicutes | c__Bacilli | o__Bacillales | f__Planococcaceae | g__ | s__	0	0.00000216023313235964	0.00000792085481865203	0.00000990106852331504	0.00000396042740932601	0.0000297032055699451	0	0.00000716468275973109	0.0000154774837173901	0.0000342983074632052	0.0000137193229852821	0.000102894922389616
k__Bacteria | p__Firmicutes | c__Bacilli | o__Bacillales | f__Family XII | g__Exiguobacterium | s__	0	0	0.0000475251289119122	0	0	0.00000594064111398902	0	0	0.000164631875823385	0	0	0.0000205789844779231
k__Bacteria | p__Firmicutes | c__Clostridia | o__Clostridiales | f__Ruminococcaceae | g__Candidatus Soleaferrea | s__Bittarella massiliensis	0.0000257427781606191	0.0000172818650588772	0	0	0	0.00000990106852331504	0.0000628358063798843	0.000032041435375959	0	0	0	0.0000342983074632052
k__Bacteria | p__Firmicutes | c__Bacilli | o__Bacillales | f__ | g__ | s__	0.00000792085481865203	0	0	0.0000178219233419671	0.0000138614959326411	0.000011881282227978	0.0000274386459705642	0	0	0.0000419302308290795	0.0000480176304484873	0.0000295407437924131
k__Bacteria | p__Firmicutes | c__Bacilli | o__Bacillales | f__Bacillaceae | g__Bacillus | s__Bacillus alcalophilus	0	0	0.00000396042740932601	0.0000297032055699451	0.00000396042740932601	0.0000138614959326411	0	0	0.0000137193229852821	0.0000617369534337694	0.0000137193229852821	0.0000480176304484873
k__Bacteria | p__Proteobacteria | c__Gammaproteobacteria | o__Betaproteobacteriales | f__Neisseriaceae | g__Eikenella | s__	0.0000198021370466301	0	0	0.0000316834192746081	0	0	0.0000504928020549814	0	0	0.000109754583882257	0	0
k__Bacteria | p__Firmicutes | c__Clostridia | o__Clostridiales | f__Ruminococcaceae | g__Ruminococcaceae UCG-011 | s__	0.0000138614959326411	0.00000864093252943858	0.00000792085481865203	0.0000158417096373041	0.00000198021370466301	0.00000198021370466301	0.0000257497010538895	0.0000192248612255754	0.0000274386459705642	0.0000292496948837613	0.00000685966149264104	0.00000685966149264104
k__Bacteria | p__Proteobacteria | c__Gammaproteobacteria | o__Pseudomonadales | f__Moraxellaceae | g__Psychrobacter | s__Psychrobacter maritimus	0	0.0000496853620442718	0	0	0	0	0	0.000110670579743464	0	0	0	0
k__Bacteria | p__Actinobacteria | c__Actinobacteria | o__Streptomycetales | f__Streptomycetaceae | g__Streptomyces | s__	0	0	0.0000138614959326411	0.0000198021370466301	0.0000158417096373041	0	0	0	0.0000342983074632052	0.0000390239603117338	0.0000309549674347803	0
k__Bacteria | p__Chloroflexi | c__JG30-KF-CM66 | o__ | f__ | g__ | s__	0	0	0.0000336636329792711	0	0.0000158417096373041	0	0	0	0.0000740831892863553	0	0.0000309549674347803	0
k__Bacteria | p__Proteobacteria | c__Gammaproteobacteria | o__Betaproteobacteriales | f__Burkholderiaceae | g__Massilia | s__	0	0.00000864093252943858	0.000011881282227978	0.0000178219233419671	0	0.00000990106852331504	0	0.0000286587310389244	0.0000411579689558462	0.0000419302308290795	0	0.0000236723836203603
k__Bacteria | p__Bacteroidetes | c__Bacteroidia | o__Bacteroidales | f__Barnesiellaceae | g__Barnesiella | s__	0	0	0	0	0.0000138614959326411	0.0000336636329792711	0	0	0	0	0.0000480176304484873	0.0000530944406163524
k__Bacteria | p__Patescibacteria | c__Saccharimonadia | o__Saccharimonadales | f__Saccharimonadaceae | g__ | s__	0.0000158417096373041	0	0.000011881282227978	0	0.000011881282227978	0.00000792085481865203	0.0000548772919411283	0	0.0000411579689558462	0	0.0000277486970092979	0.0000274386459705642
k__Bacteria | p__Proteobacteria | c__Deltaproteobacteria | o__Desulfovibrionales | f__Desulfovibrionaceae | g__Desulfovibrio | s__	0.00000792085481865203	0.0000151216319265175	0.000011881282227978	0.00000396042740932601	0.00000792085481865203	0	0.0000274386459705642	0.0000428685188676218	0.0000295407437924131	0.0000137193229852821	0.0000274386459705642	0
k__Bacteria | p__Proteobacteria | c__Gammaproteobacteria | o__Betaproteobacteriales | f__Burkholderiaceae | g__Comamonas | s__	0.00000594064111398902	0	0.00000990106852331504	0	0.0000178219233419671	0.000011881282227978	0.0000205789844779231	0	0.000027671509941813	0	0.0000617369534337694	0.0000277486970092979
k__Bacteria | p__Firmicutes | c__Bacilli | o__Lactobacillales | f__Aerococcaceae | g__Abiotrophia | s__	0.0000376240603885971	0	0	0.00000198021370466301	0	0.00000594064111398902	0.00013033356836018	0	0	0.00000685966149264104	0	0.0000205789844779231
k__Bacteria | p__Proteobacteria | c__Gammaproteobacteria | o__Betaproteobacteriales | f__Burkholderiaceae | g__Ralstonia | s__	0	0.0000129613987941579	0	0.000011881282227978	0.0000198021370466301	0	0	0.0000429880965583866	0	0.0000411579689558462	0.0000473447672407206	0
k__Bacteria | p__Firmicutes | c__Clostridia | o__Clostridiales | f__Ruminococcaceae | g__Ruminococcaceae NK4A214 group | s__	0.0000138614959326411	0.0000280830307206754	0	0.00000198021370466301	0	0	0.0000480176304484873	0.0000644821448375798	0	0.00000685966149264104	0	0
k__Bacteria | p__Planctomycetes | c__Phycisphaerae | o__Tepidisphaerales | f__WD2101 soil group | g__ | s__	0	0	0.00000396042740932601	0.0000297032055699451	0.00000594064111398902	0.00000396042740932601	0	0	0.0000137193229852821	0.0000419302308290795	0.0000147703718962066	0.0000137193229852821
k__Bacteria | p__Firmicutes | c__Bacilli | o__Bacillales | f__Staphylococcaceae | g__Jeotgalicoccus | s__	0.00000396042740932601	0	0	0.00000792085481865203	0.0000297032055699451	0	0.0000137193229852821	0	0	0.0000274386459705642	0.0000738518594810328	0
k__Bacteria | p__Bacteroidetes | c__Bacteroidia | o__Bacteroidales | f__Tannerellaceae | g__Parabacteroides | s__Parabacteroides distasonis	0	0	0	0.0000198021370466301	0.0000217823507512931	0	0	0	0	0.0000553430198836259	0.000068315416049941	0
k__Bacteria | p__Bacteroidetes | c__Bacteroidia | o__Flavobacteriales | f__Flavobacteriaceae | g__ | s__	0	0	0	0	0.0000415844877979231	0	0	0	0	0	0.000144052891345462	0
k__Bacteria | p__Firmicutes | c__Clostridia | o__Clostridiales | f__Lachnospiraceae | g__Acetitomaculum | s__	0.0000415844877979231	0	0	0	0	0	0.000144052891345462	0	0	0	0	0
k__Bacteria | p__Firmicutes | c__Clostridia | o__Clostridiales | f__Ruminococcaceae | g__Ruminococcus 2 | s__	0	0	0.0000198021370466301	0.00000792085481865203	0	0.0000138614959326411	0	0	0.0000614939619516066	0.0000274386459705642	0	0.0000327674920728667
k__Bacteria | p__Proteobacteria | c__Gammaproteobacteria | o__Pasteurellales | f__Pasteurellaceae | g__ | s__	0	0	0	0.0000356438466839341	0	0.00000594064111398902	0	0	0	0.000102081016093397	0	0.0000205789844779231
k__Bacteria | p__Proteobacteria | c__Gammaproteobacteria | o__Pseudomonadales | f__Pseudomonadaceae | g__Pseudomonas | s__Pseudomonas fragi	0	0.0000410444295148332	0	0	0	0	0	0.000103081834300961	0	0	0	0
k__Bacteria | p__Actinobacteria | c__Actinobacteria | o__Corynebacteriales | f__Mycobacteriaceae | g__Mycobacterium | s__	0	0.0000108011656617982	0.00000990106852331504	0.0000138614959326411	0.00000594064111398902	0	0	0.0000358234137986555	0.0000236723836203603	0.0000236723836203603	0.0000205789844779231	0
k__Bacteria | p__Firmicutes | c__Clostridia | o__Clostridiales | f__Lachnospiraceae | g__[Eubacterium] oxidoreducens group | s__	0.0000158417096373041	0.0000108011656617982	0.00000198021370466301	0	0.00000990106852331504	0.00000198021370466301	0.0000325710817594916	0.0000288372918383631	0.00000685966149264104	0	0.000027671509941813	0.00000685966149264104
k__Bacteria | p__Proteobacteria | c__Gammaproteobacteria | o__Betaproteobacteriales | f__SC-I-84 | g__ | s__	0	0	0.00000396042740932601	0.0000178219233419671	0.000011881282227978	0.00000594064111398902	0	0	0.00000924956566976597	0.0000322410724187899	0.0000411579689558462	0.0000205789844779231
k__Bacteria | p__Proteobacteria | c__Gammaproteobacteria | o__Pasteurellales | f__Pasteurellaceae | g__Haemophilus | s__Haemophilus haemolyticus	0.00000594064111398902	0	0	0.0000336636329792711	0	0	0.0000205789844779231	0	0	0.000116614245374898	0	0
k__Bacteria | p__Proteobacteria | c__Gammaproteobacteria | o__Salinisphaerales | f__Solimonadaceae | g__Nevskia | s__	0	0	0	0.0000336636329792711	0.00000198021370466301	0.00000396042740932601	0	0	0	0.000066795698618146	0.00000685966149264104	0.0000137193229852821
k__Bacteria | p__Firmicutes | c__Clostridia | o__Clostridiales | f__Ruminococcaceae | g__Ruminiclostridium 5 | s__	0.00000792085481865203	0.0000172818650588772	0.00000198021370466301	0	0.00000990106852331504	0.00000198021370466301	0.0000274386459705642	0.0000337577468865511	0.00000685966149264104	0	0.0000342983074632052	0.00000685966149264104
k__Bacteria | p__Firmicutes | c__Clostridia | o__Clostridiales | f__Ruminococcaceae | g__Phocea | s__	0.0000257427781606191	0.0000129613987941579	0	0	0	0	0.0000586089734847355	0.0000429880965583866	0	0	0	0
k__Archaea | p__Thaumarchaeota | c__Nitrososphaeria | o__Nitrososphaerales | f__Nitrososphaeraceae | g__Candidatus Nitrocosmicus | s__	0	0	0.0000376240603885971	0	0	0	0	0	0.000067559830609478	0	0	0
k__Bacteria | p__Actinobacteria | c__Actinobacteria | o__Micrococcales | f__Micrococcaceae | g__Micrococcus | s__	0.00000594064111398902	0	0.00000198021370466301	0.00000396042740932601	0	0.0000257427781606191	0.0000205789844779231	0	0.00000685966149264104	0.0000137193229852821	0	0.0000698020543126554
k__Bacteria | p__Actinobacteria | c__Actinobacteria | o__Actinomycetales | f__Actinomycetaceae | g__Actinomyces | s__Actinomyces sp. canine oral taxon 374	0.0000138614959326411	0.0000129613987941579	0	0.00000990106852331504	0	0	0.0000480176304484873	0.0000429880965583866	0	0.0000236723836203603	0	0
k__Bacteria | p__Firmicutes | c__Erysipelotrichia | o__Erysipelotrichales | f__Erysipelotrichaceae | g__Faecalitalea | s__[Eubacterium] dolichum	0.0000158417096373041	0.00000432046626471929	0.0000158417096373041	0	0	0	0.0000478838142186438	0.0000143293655194622	0.0000548772919411283	0	0	0
k__Bacteria | p__Actinobacteria | c__Coriobacteriia | o__Coriobacteriales | f__Atopobiaceae | g__Atopobium | s__	0.00000792085481865203	0	0	0.0000277229918652821	0	0	0.0000274386459705642	0	0	0.0000715273165423039	0	0
k__Bacteria | p__Actinobacteria | c__Coriobacteriia | o__Coriobacteriales | f__Eggerthellaceae | g__Asaccharobacter | s__	0.0000356438466839341	0	0	0	0	0	0.0000886222313772394	0	0	0	0	0
k__Bacteria | p__Bacteroidetes | c__Bacteroidia | o__Bacteroidales | f__Prevotellaceae | g__Prevotellaceae UCG-003 | s__	0	0	0	0.0000356438466839341	0	0	0	0	0	0.000116191628741126	0	0
k__Bacteria | p__Firmicutes | c__Erysipelotrichia | o__Erysipelotrichales | f__Erysipelotrichaceae | g__Erysipelatoclostridium | s__Massiliomicrobiota timonensis	0.000011881282227978	0	0	0	0	0.0000237625644559561	0.0000411579689558462	0	0	0	0	0.0000823159379116925
k__Bacteria | p__Firmicutes | c__Bacilli | o__Lactobacillales | f__Lactobacillaceae | g__Lactobacillus | s__Lactobacillus panis	0.0000178219233419671	0.0000172818650588772	0	0	0	0	0.0000617369534337694	0.0000573174620778488	0	0	0	0
k__Bacteria | p__Actinobacteria | c__Actinobacteria | o__Corynebacteriales | f__Dietziaceae | g__Dietzia | s__	0	0.0000108011656617982	0.0000158417096373041	0.00000198021370466301	0.00000594064111398902	0	0	0.0000358234137986555	0.0000421845098780312	0.00000685966149264104	0.0000205789844779231	0
k__Bacteria | p__Firmicutes | c__Clostridia | o__Clostridiales | f__Lachnospiraceae | g__[Ruminococcus] gnavus group | s__Ruminococcus gnavus AGR2154	0	0.0000108011656617982	0	0	0	0.0000237625644559561	0	0.0000358234137986555	0	0	0	0.0000823159379116925
k__Bacteria | p__Firmicutes | c__Clostridia | o__Clostridiales | f__Ruminococcaceae | g__Angelakisella | s__	0.0000316834192746081	0	0	0	0	0.00000198021370466301	0.0000767212304219422	0	0	0	0	0.00000685966149264104
k__Bacteria | p__Firmicutes | c__Erysipelotrichia | o__Erysipelotrichales | f__Erysipelotrichaceae | g__Turicibacter | s__Turicibacter sp. LA61	0	0	0	0.00000396042740932601	0.0000158417096373041	0.0000138614959326411	0	0	0	0.0000137193229852821	0.0000548772919411283	0.0000480176304484873
k__Bacteria | p__Proteobacteria | c__Gammaproteobacteria | o__Xanthomonadales | f__Xanthomonadaceae | g__Luteimonas | s__	0	0	0	0.0000217823507512931	0.00000198021370466301	0.00000990106852331504	0	0	0	0.0000530944406163524	0.00000685966149264104	0.0000342983074632052
k__Bacteria | p__Proteobacteria | c__Alphaproteobacteria | o__Rhizobiales | f__Xanthobacteraceae | g__ | s__	0	0	0.00000594064111398902	0	0.00000792085481865203	0.0000198021370466301	0	0	0.0000205789844779231	0	0.0000274386459705642	0.0000614939619516066
k__Bacteria | p__Fusobacteria | c__Fusobacteriia | o__Fusobacteriales | f__Fusobacteriaceae | g__Fusobacterium | s__Bacillus bogoriensis ATCC BAA-922	0	0.0000108011656617982	0.00000990106852331504	0.000011881282227978	0	0	0	0.0000246114935093655	0.0000342983074632052	0.0000411579689558462	0	0
k__Bacteria | p__Firmicutes | c__Bacilli | o__Bacillales | f__Bacillaceae | g__Bacillus | s__	0	0.00000648069939707893	0.00000594064111398902	0	0.0000158417096373041	0.00000396042740932601	0	0.0000214940482791933	0.0000205789844779231	0	0.0000369982626790639	0.0000137193229852821
k__Archaea | p__Nanoarchaeaeota | c__Woesearchaeia | o__ | f__ | g__ | s__	0.0000316834192746081	0	0	0	0	0	0.0000659254641699936	0	0	0	0	0
k__Bacteria | p__Firmicutes | c__Bacilli | o__Lactobacillales | f__Streptococcaceae | g__Streptococcus | s__Streptococcus minor	0.0000138614959326411	0	0.00000594064111398902	0.00000594064111398902	0.00000594064111398902	0	0.0000480176304484873	0	0.0000205789844779231	0.0000205789844779231	0.0000205789844779231	0
k__Bacteria | p__Firmicutes | c__Bacilli | o__Lactobacillales | f__Streptococcaceae | g__Streptococcus | s__Streptococcus sp. canine oral taxon 297	0.0000316834192746081	0	0	0	0	0	0.000109754583882257	0	0	0	0	0
k__Bacteria | p__Proteobacteria | c__Gammaproteobacteria | o__Xanthomonadales | f__Rhodanobacteraceae | g__Chujaibacter | s__	0	0	0.0000316834192746081	0	0	0	0	0	0.0000799967123570252	0	0	0
k__Bacteria | p__Proteobacteria | c__Gammaproteobacteria | o__Pasteurellales | f__Pasteurellaceae | g__Actinobacillus | s__	0	0.0000129613987941579	0.0000178219233419671	0	0	0	0	0.0000429880965583866	0.0000617369534337694	0	0	0
k__Bacteria | p__Firmicutes | c__Clostridia | o__Clostridiales | f__Peptostreptococcaceae | g__Paraclostridium | s__	0.00000990106852331504	0	0	0.0000198021370466301	0	0	0.0000342983074632052	0	0	0.0000685966149264104	0	0
k__Bacteria | p__Proteobacteria | c__Gammaproteobacteria | o__Betaproteobacteriales | f__Burkholderiaceae | g__Corticibacter | s__	0.0000297032055699451	0	0	0	0	0	0.000102894922389616	0	0	0	0	0
k__Bacteria | p__Proteobacteria | c__Gammaproteobacteria | o__Betaproteobacteriales | f__Burkholderiaceae | g__Variovorax | s__Variovorax paradoxus	0	0	0.0000297032055699451	0	0	0	0	0	0.0000574293011345909	0	0	0
k__Bacteria | p__Actinobacteria | c__Actinobacteria | o__Micrococcales | f__Micrococcaceae | g__Pseudarthrobacter | s__	0	0	0.0000297032055699451	0	0	0	0	0	0.0000710171508610809	0	0	0
k__Bacteria | p__Chloroflexi | c__Anaerolineae | o__SBR1031 | f__ | g__ | s__	0	0	0	0.0000297032055699451	0	0	0	0	0	0.0000476599522435322	0	0
k__Bacteria | p__Firmicutes | c__Clostridia | o__Clostridiales | f__Family XI | g__Peptoniphilus | s__	0	0	0.00000594064111398902	0.0000158417096373041	0.00000792085481865203	0	0	0	0.0000147703718962066	0.0000369982626790639	0.0000274386459705642	0
k__Bacteria | p__Firmicutes | c__Clostridia | o__Clostridiales | f__Ruminococcaceae | g__Hydrogenoanaerobacterium | s__	0.0000138614959326411	0.0000151216319265175	0	0	0	0	0.0000480176304484873	0.0000340605130095759	0	0	0	0
k__Bacteria | p__Actinobacteria | c__Actinobacteria | o__Corynebacteriales | f__Corynebacteriaceae | g__Corynebacterium | s__	0.0000158417096373041	0.00000648069939707893	0.00000594064111398902	0	0	0	0.0000421845098780312	0.0000214940482791933	0.0000205789844779231	0	0	0
k__Bacteria | p__Proteobacteria | c__Gammaproteobacteria | o__Cardiobacteriales | f__Cardiobacteriaceae | g__Cardiobacterium | s__	0	0.00000216023313235964	0	0.00000396042740932601	0.00000594064111398902	0.0000158417096373041	0	0.00000716468275973109	0	0.00000924956566976597	0.0000205789844779231	0.0000292496948837613
k__Bacteria | p__Firmicutes | c__Clostridia | o__Clostridiales | f__Family XI | g__Parvimonas | s__	0.0000198021370466301	0	0.00000396042740932601	0	0	0.00000396042740932601	0.0000685966149264104	0	0.0000137193229852821	0	0	0.0000137193229852821
k__Bacteria | p__Firmicutes | c__Clostridia | o__Clostridiales | f__Ruminococcaceae | g__Ruminococcaceae UCG-010 | s__	0	0	0	0	0.0000158417096373041	0.000011881282227978	0	0	0	0	0.0000325710817594916	0.0000411579689558462
k__Bacteria | p__Proteobacteria | c__Alphaproteobacteria | o__Rhizobiales | f__Rhizobiaceae | g__Allorhizobium-Neorhizobium-Pararhizobium-Rhizobium | s__	0	0	0	0.0000198021370466301	0.00000594064111398902	0.00000198021370466301	0	0	0	0.0000439719332164561	0.0000205789844779231	0.00000685966149264104
k__Bacteria | p__Actinobacteria | c__Actinobacteria | o__Corynebacteriales | f__Nocardiaceae | g__Rhodococcus | s__	0	0	0.00000594064111398902	0.0000138614959326411	0	0.00000594064111398902	0	0	0.0000205789844779231	0.0000327674920728667	0	0.0000205789844779231
k__Bacteria | p__Cyanobacteria | c__Melainabacteria | o__Obscuribacterales | f__ | g__ | s__	0	0	0	0.0000237625644559561	0	0.00000198021370466301	0	0	0	0.0000405295661156496	0	0.00000685966149264104
k__Bacteria | p__Firmicutes | c__Clostridia | o__Clostridiales | f__Clostridiaceae 1 | g__Candidatus Arthromitus | s__	0.0000178219233419671	0	0	0	0.00000792085481865203	0	0.0000617369534337694	0	0	0	0.0000274386459705642	0
k__Bacteria | p__Fusobacteria | c__Fusobacteriia | o__Fusobacteriales | f__Leptotrichiaceae | g__Leptotrichia | s__Leptotrichia hofstadii F0254	0	0	0	0.0000257427781606191	0	0	0	0	0	0.0000603352508002145	0	0
k__Bacteria | p__Spirochaetes | c__Spirochaetia | o__Spirochaetales | f__Spirochaetaceae | g__Treponema 2 | s__Treponema succinifaciens DSM 2489	0	0	0.0000257427781606191	0	0	0	0	0	0.0000603352508002145	0	0	0
k__Bacteria | p__Firmicutes | c__Bacilli | o__Bacillales | f__Planococcaceae | g__Rummeliibacillus | s__	0	0.0000151216319265175	0	0	0	0.00000990106852331504	0	0.0000501527793181177	0	0	0	0.0000342983074632052
k__Bacteria | p__Acidobacteria | c__Acidobacteriia | o__Acidobacteriales | f__ | g__ | s__	0	0	0	0.0000138614959326411	0	0.00000990106852331504	0	0	0	0.000027671509941813	0	0.0000342983074632052
k__Bacteria | p__Actinobacteria | c__Thermoleophilia | o__Gaiellales | f__ | g__ | s__	0	0	0.00000792085481865203	0.00000792085481865203	0	0.00000792085481865203	0	0	0.0000184991313395319	0.0000274386459705642	0	0.0000210922549390156
k__Bacteria | p__Epsilonbacteraeota | c__Campylobacteria | o__Campylobacterales | f__Helicobacteraceae | g__Helicobacter | s__Helicobacter pylori	0	0	0	0.0000237625644559561	0	0	0	0	0	0.0000687212228673071	0	0
k__Bacteria | p__Firmicutes | c__Negativicutes | o__Selenomonadales | f__Veillonellaceae | g__Anaerovibrio | s__Anaerovibrio sp. 765	0.000011881282227978	0.0000108011656617982	0	0	0	0	0.0000237625644559561	0.0000358234137986555	0	0	0	0
k__Bacteria | p__Firmicutes | c__Clostridia | o__Clostridiales | f__Family XIII | g__ | s__	0.0000178219233419671	0.00000216023313235964	0	0.00000198021370466301	0	0	0.000054682067942992	0.00000716468275973109	0	0.00000685966149264104	0	0
k__Bacteria | p__Firmicutes | c__Bacilli | o__Bacillales | f__Staphylococcaceae | g__Macrococcus | s__Macrococcus caseolyticus	0	0	0	0	0.000011881282227978	0.00000990106852331504	0	0	0	0	0.0000411579689558462	0.0000342983074632052
k__Bacteria | p__Firmicutes | c__Bacilli | o__Lactobacillales | f__Lactobacillaceae | g__Lactobacillus | s__Lactobacillus crispatus	0.00000792085481865203	0	0	0.0000138614959326411	0	0	0.0000274386459705642	0	0	0.0000480176304484873	0	0
k__Bacteria | p__Firmicutes | c__Clostridia | o__Clostridiales | f__Lachnospiraceae | g__[Eubacterium] ruminantium group | s__	0	0	0	0.0000217823507512931	0	0	0	0	0	0.0000754562764190514	0	0
k__Bacteria | p__Firmicutes | c__Clostridia | o__Clostridiales | f__Ruminococcaceae | g__Subdoligranulum | s__	0	0	0	0	0.00000594064111398902	0.0000158417096373041	0	0	0	0	0.0000205789844779231	0.0000421845098780312
k__Bacteria | p__Proteobacteria | c__Gammaproteobacteria | o__Enterobacteriales | f__Enterobacteriaceae | g__Buttiauxella | s__	0	0	0.0000217823507512931	0	0	0	0	0	0.0000754562764190514	0	0	0
k__Bacteria | p__Proteobacteria | c__Gammaproteobacteria | o__Enterobacteriales | f__Enterobacteriaceae | g__Proteus | s__Proteus vulgaris	0.000011881282227978	0	0	0	0.00000792085481865203	0.00000198021370466301	0.0000343606114336536	0	0	0	0.0000274386459705642	0.00000685966149264104
k__Bacteria | p__Firmicutes | c__Clostridia | o__Clostridiales | f__Clostridiales vadinBB60 group | g__ | s__	0	0	0	0.00000396042740932601	0.0000178219233419671	0	0	0	0	0.0000137193229852821	0.0000419302308290795	0
k__Bacteria | p__Firmicutes | c__Clostridia | o__Clostridiales | f__Peptococcaceae | g__Peptococcus | s__Peptococcus sp. canine oral taxon 334	0.000011881282227978	0.00000864093252943858	0	0	0	0	0.0000411579689558462	0.0000219665013838646	0	0	0	0
k__Bacteria | p__Firmicutes | c__Clostridia | o__Clostridiales | f__Lachnospiraceae | g__[Ruminococcus] gauvreauii group | s__Clostridium sp. cTPY-17	0	0.00000432046626471929	0.00000198021370466301	0.00000792085481865203	0.00000396042740932601	0.00000198021370466301	0	0.00000961243061278771	0.00000685966149264104	0.0000210922549390156	0.0000137193229852821	0.00000685966149264104
k__Bacteria | p__Fusobacteria | c__Fusobacteriia | o__Fusobacteriales | f__Leptotrichiaceae | g__Leptotrichia | s__	0.00000396042740932601	0.00000432046626471929	0.00000792085481865203	0	0.00000396042740932601	0	0.0000137193229852821	0.0000143293655194622	0.0000274386459705642	0	0.0000137193229852821	0
k__Bacteria | p__Firmicutes | c__Clostridia | o__Clostridiales | f__Clostridiaceae 1 | g__Clostridium sensu stricto 1 | s__Clostridium butyricum	0	0.00000216023313235964	0	0.0000178219233419671	0	0	0	0.00000716468275973109	0	0.0000617369534337694	0	0
k__Bacteria | p__Proteobacteria | c__Alphaproteobacteria | o__Rhodobacterales | f__Rhodobacteraceae | g__Paracoccus | s__Paracoccus marcusii	0	0.00000216023313235964	0	0.0000178219233419671	0	0	0	0.00000716468275973109	0	0.000054682067942992	0	0
k__Bacteria | p__Actinobacteria | c__Actinobacteria | o__Actinomycetales | f__Actinomycetaceae | g__Actinomyces | s__Actinomyces canis	0.00000990106852331504	0	0	0	0.00000990106852331504	0	0.0000342983074632052	0	0	0	0.0000342983074632052	0
k__Bacteria | p__Firmicutes | c__Bacilli | o__Bacillales | f__Listeriaceae | g__Listeria | s__Listeria monocytogenes	0	0	0	0.0000198021370466301	0	0	0	0	0	0.0000685966149264104	0	0
k__Bacteria | p__Firmicutes | c__Clostridia | o__Clostridiales | f__Family XIII | g__S5-A14a | s__	0.0000198021370466301	0	0	0	0	0	0.0000504928020549814	0	0	0	0	0
k__Bacteria | p__Firmicutes | c__Clostridia | o__Clostridiales | f__Lachnospiraceae | g__A2 | s__	0	0	0.0000198021370466301	0	0	0	0	0	0.0000685966149264104	0	0	0
k__Bacteria | p__Firmicutes | c__Clostridia | o__Clostridiales | f__Lachnospiraceae | g__Blautia | s__Blautia sp. Marseille-P3441	0	0	0	0	0.0000198021370466301	0	0	0	0	0	0.0000685966149264104	0
k__Bacteria | p__Firmicutes | c__Clostridia | o__Clostridiales | f__Lachnospiraceae | g__Tyzzerella 3 | s__[Clostridium] colinum	0	0	0	0	0.0000198021370466301	0	0	0	0	0	0.0000685966149264104	0
k__Bacteria | p__Firmicutes | c__Erysipelotrichia | o__Erysipelotrichales | f__Erysipelotrichaceae | g__[Anaerorhabdus] furcosa group | s__	0.0000138614959326411	0	0.00000594064111398902	0	0	0	0.0000480176304484873	0	0.0000205789844779231	0	0	0
k__Bacteria | p__Proteobacteria | c__Deltaproteobacteria | o__Desulfovibrionales | f__Desulfomicrobiaceae | g__Desulfomicrobium | s__Desulfomicrobium orale DSM 12838	0.0000138614959326411	0	0	0.00000594064111398902	0	0	0.0000480176304484873	0	0	0.0000205789844779231	0	0
k__Bacteria | p__Bacteroidetes | c__Bacteroidia | o__Chitinophagales | f__Chitinophagaceae | g__ | s__	0	0	0.00000198021370466301	0.00000198021370466301	0.0000158417096373041	0	0	0	0.00000685966149264104	0.00000685966149264104	0.0000548772919411283	0
k__Bacteria | p__Chloroflexi | c__TK10 | o__ | f__ | g__ | s__	0	0	0.0000198021370466301	0	0	0	0	0	0.0000427886147555317	0	0	0
k__Bacteria | p__Epsilonbacteraeota | c__Campylobacteria | o__Campylobacterales | f__Campylobacteraceae | g__Campylobacter | s__Campylobacter concisus	0.00000792085481865203	0	0	0.00000396042740932601	0	0.00000792085481865203	0.0000274386459705642	0	0	0.0000137193229852821	0	0.0000274386459705642
k__Bacteria | p__Firmicutes | c__Bacilli | o__Bacillales | f__Planococcaceae | g__Lysinibacillus | s__Lysinibacillus sp. FFL6	0.0000198021370466301	0	0	0	0	0	0.0000390239603117338	0	0	0	0	0
k__Bacteria | p__Firmicutes | c__Negativicutes | o__Selenomonadales | f__Veillonellaceae | g__Veillonella | s__Veillonella parvula	0	0	0.0000138614959326411	0	0.00000396042740932601	0.00000198021370466301	0	0	0.0000327674920728667	0	0.0000137193229852821	0.00000685966149264104
k__Bacteria | p__Fusobacteria | c__Fusobacteriia | o__Fusobacteriales | f__Fusobacteriaceae | g__Cetobacterium | s__Oryzias latipes (Japanese medaka)	0.000011881282227978	0	0	0	0	0.00000792085481865203	0.0000343606114336536	0	0	0	0	0.0000274386459705642
k__Bacteria | p__Proteobacteria | c__Alphaproteobacteria | o__Caulobacterales | f__Caulobacteraceae | g__Asticcacaulis | s__Asticcacaulis sp. f28(2011)	0	0	0	0.0000158417096373041	0	0.00000396042740932601	0	0	0	0.0000325710817594916	0	0.0000137193229852821
k__Bacteria | p__Proteobacteria | c__Alphaproteobacteria | o__Reyranellales | f__Reyranellaceae | g__Reyranella | s__	0	0	0	0	0	0.0000198021370466301	0	0	0	0	0	0.0000614939619516066
k__Bacteria | p__Proteobacteria | c__Gammaproteobacteria | o__Oceanospirillales | f__Halomonadaceae | g__Halomonas | s__	0	0	0	0.0000198021370466301	0	0	0	0	0	0.0000390239603117338	0	0
k__Bacteria | p__Bacteroidetes | c__Bacteroidia | o__Bacteroidales | f__Rikenellaceae | g__Alistipes | s__Alistipes indistinctus YIT 12060	0	0.0000108011656617982	0.00000198021370466301	0	0	0.00000594064111398902	0	0.0000358234137986555	0.00000685966149264104	0	0	0.0000205789844779231
k__Bacteria | p__Acidobacteria | c__Subgroup 6 | o__ | f__ | g__ | s__	0	0	0.00000594064111398902	0.000011881282227978	0	0	0	0	0.0000205789844779231	0.0000295407437924131	0	0
k__Bacteria | p__Actinobacteria | c__Coriobacteriia | o__Coriobacteriales | f__Eggerthellaceae | g__Denitrobacterium | s__	0.0000178219233419671	0	0	0	0	0	0.0000419302308290795	0	0	0	0	0
k__Bacteria | p__Bacteroidetes | c__Bacteroidia | o__Bacteroidales | f__Prevotellaceae | g__Prevotellaceae UCG-004 | s__	0	0	0.00000990106852331504	0.00000792085481865203	0	0	0	0	0.0000236723836203603	0.0000274386459705642	0	0
k__Bacteria | p__Firmicutes | c__Bacilli | o__Lactobacillales | f__Carnobacteriaceae | g__Granulicatella | s__	0	0	0	0.0000178219233419671	0	0	0	0	0	0.0000419302308290795	0	0
k__Bacteria | p__Kiritimatiellaeota | c__Kiritimatiellae | o__WCHB1-41 | f__ | g__ | s__	0	0	0	0.0000178219233419671	0	0	0	0	0	0.0000380808112189638	0	0
k__Bacteria | p__Proteobacteria | c__Alphaproteobacteria | o__ | f__ | g__ | s__	0.00000198021370466301	0	0	0.000011881282227978	0.00000396042740932601	0	0.00000685966149264104	0	0	0.0000277486970092979	0.0000137193229852821	0
k__Bacteria | p__Proteobacteria | c__Gammaproteobacteria | o__Betaproteobacteriales | f__Nitrosomonadaceae | g__MND1 | s__	0	0	0	0.0000158417096373041	0	0.00000198021370466301	0	0	0	0.0000383606152109711	0	0.00000685966149264104
k__Bacteria | p__Proteobacteria | c__Gammaproteobacteria | o__Pasteurellales | f__Pasteurellaceae | g__Mannheimia | s__Mannheimia haemolytica	0.0000178219233419671	0	0	0	0	0	0.0000617369534337694	0	0	0	0	0
k__Bacteria | p__Firmicutes | c__Clostridia | o__Clostridiales | f__Christensenellaceae | g__Catabacter | s__Catabacter hongkongensis	0	0.0000172818650588772	0	0	0	0	0	0.0000573174620778488	0	0	0	0
k__Bacteria | p__Proteobacteria | c__Gammaproteobacteria | o__Pseudomonadales | f__Moraxellaceae | g__Psychrobacter | s__Psychrobacter alimentarius	0	0.0000172818650588772	0	0	0	0	0	0.0000398912653406134	0	0	0	0
k__Bacteria | p__Spirochaetes | c__Brachyspirae | o__Brachyspirales | f__Brachyspiraceae | g__Brachyspira | s__	0	0.00000216023313235964	0	0.0000138614959326411	0	0	0	0.00000716468275973109	0	0.0000480176304484873	0	0
k__Bacteria | p__Actinobacteria | c__Actinobacteria | o__Micrococcales | f__Microbacteriaceae | g__ | s__	0	0	0.0000158417096373041	0	0	0	0	0	0.0000548772919411283	0	0	0
k__Bacteria | p__Actinobacteria | c__Actinobacteria | o__Micrococcales | f__Micrococcaceae | g__Kocuria | s__Kocuria palustris	0	0	0	0.00000594064111398902	0.00000990106852331504	0	0	0	0	0.0000205789844779231	0.0000342983074632052	0
k__Bacteria | p__Actinobacteria | c__Actinobacteria | o__Micrococcales | f__Promicromonosporaceae | g__Cellulosimicrobium | s__	0	0	0.00000198021370466301	0	0	0.0000138614959326411	0	0	0.00000685966149264104	0	0	0.0000480176304484873
k__Bacteria | p__Actinobacteria | c__Actinobacteria | o__Micrococcales | f__Promicromonosporaceae | g__Cellulosimicrobium | s__Cellulosimicrobium cellulans	0	0	0	0.0000158417096373041	0	0	0	0	0	0.0000383606152109711	0	0
k__Bacteria | p__Actinobacteria | c__Actinobacteria | o__Propionibacteriales | f__Nocardioidaceae | g__Nocardioides | s__	0	0	0.00000396042740932601	0.00000396042740932601	0.00000792085481865203	0	0	0	0.0000137193229852821	0.0000137193229852821	0.0000274386459705642	0
k__Bacteria | p__Actinobacteria | c__Thermoleophilia | o__Solirubrobacterales | f__Solirubrobacteraceae | g__Parviterribacter | s__	0	0	0	0.0000158417096373041	0	0	0	0	0	0.0000383606152109711	0	0
k__Bacteria | p__Bacteroidetes | c__Bacteroidia | o__Bacteroidales | f__Porphyromonadaceae | g__Porphyromonas | s__Porphyromonas endodontalis	0	0	0.00000594064111398902	0.00000594064111398902	0	0.00000396042740932601	0	0	0.0000147703718962066	0.0000205789844779231	0	0.0000137193229852821
k__Bacteria | p__Firmicutes | c__Bacilli | o__Bacillales | f__Planococcaceae | g__Chryseomicrobium | s__	0	0	0	0	0.00000990106852331504	0.00000594064111398902	0	0	0	0	0.0000342983074632052	0.0000205789844779231
k__Bacteria | p__Firmicutes | c__Bacilli | o__Lactobacillales | f__ | g__ | s__	0.00000792085481865203	0	0	0.00000594064111398902	0.00000198021370466301	0	0.0000274386459705642	0	0	0.0000147703718962066	0.00000685966149264104	0
k__Bacteria | p__Firmicutes | c__Bacilli | o__Lactobacillales | f__Enterococcaceae | g__ | s__	0	0	0	0	0	0.0000158417096373041	0	0	0	0	0	0.0000548772919411283
k__Bacteria | p__Firmicutes | c__Bacilli | o__Lactobacillales | f__Streptococcaceae | g__Lactococcus | s__	0	0	0	0	0	0.0000158417096373041	0	0	0	0	0	0.0000548772919411283
k__Bacteria | p__Firmicutes | c__Bacilli | o__Lactobacillales | f__Streptococcaceae | g__Streptococcus | s__Streptococcus sp. canine oral taxon 279	0.0000158417096373041	0	0	0	0	0	0.0000548772919411283	0	0	0	0	0
k__Bacteria | p__Firmicutes | c__Clostridia | o__Clostridiales | f__Eubacteriaceae | g__Anaerofustis | s__	0.000011881282227978	0	0.00000396042740932601	0	0	0	0.0000343606114336536	0	0.0000137193229852821	0	0	0
k__Bacteria | p__Proteobacteria | c__Alphaproteobacteria | o__Rhizobiales | f__Beijerinckiaceae | g__Chelatococcus | s__	0.00000396042740932601	0	0	0.000011881282227978	0	0	0.0000137193229852821	0	0	0.0000295407437924131	0	0
k__Bacteria | p__Proteobacteria | c__Alphaproteobacteria | o__Sphingomonadales | f__Sphingomonadaceae | g__Sphingopyxis | s__Sphingopyxis macrogoltabida	0	0	0	0.0000158417096373041	0	0	0	0	0	0.0000548772919411283	0	0
k__Bacteria | p__Proteobacteria | c__Alphaproteobacteria | o__Sphingomonadales | f__Sphingomonadaceae | g__Sphingosinicella | s__	0	0	0.0000158417096373041	0	0	0	0	0	0.0000548772919411283	0	0	0
k__Bacteria | p__Proteobacteria | c__Gammaproteobacteria | o__Pseudomonadales | f__Moraxellaceae | g__ | s__	0	0	0	0.0000158417096373041	0	0	0	0	0	0.0000383606152109711	0	0
k__Bacteria | p__Bacteroidetes | c__Bacteroidia | o__Bacteroidales | f__Prevotellaceae | g__Prevotella 6 | s__	0.00000198021370466301	0.00000648069939707893	0	0.00000594064111398902	0	0	0.00000685966149264104	0.0000214940482791933	0	0.0000205789844779231	0	0
k__Bacteria | p__Firmicutes | c__Clostridia | o__Clostridiales | f__Ruminococcaceae | g__Negativibacillus | s__Negativibacillus massiliensis	0	0.00000432046626471929	0.00000990106852331504	0	0	0	0	0.0000143293655194622	0.0000342983074632052	0	0	0
k__Bacteria | p__Proteobacteria | c__Gammaproteobacteria | o__Pseudomonadales | f__Moraxellaceae | g__Enhydrobacter | s__	0	0.00000432046626471929	0.00000396042740932601	0	0.00000594064111398902	0	0	0.0000143293655194622	0.0000137193229852821	0	0.0000205789844779231	0
k__Archaea | p__Thaumarchaeota | c__Nitrososphaeria | o__Nitrosopumilales | f__Nitrosopumilaceae | g__Candidatus Nitrosotenuis | s__	0	0	0.00000990106852331504	0	0	0.00000396042740932601	0	0	0.0000342983074632052	0	0	0.0000137193229852821
k__Bacteria | p__Actinobacteria | c__Coriobacteriia | o__Coriobacteriales | f__Atopobiaceae | g__Coriobacteriaceae UCG-002 | s__	0.00000396042740932601	0	0	0	0.00000990106852331504	0	0.0000137193229852821	0	0	0	0.0000342983074632052	0
k__Bacteria | p__Chloroflexi | c__AD3 | o__ | f__ | g__ | s__	0	0	0.00000990106852331504	0	0	0.00000396042740932601	0	0	0.0000342983074632052	0	0	0.0000137193229852821
k__Bacteria | p__Firmicutes | c__Bacilli | o__Lactobacillales | f__Streptococcaceae | g__Streptococcus | s__Streptococcus canis	0	0	0	0	0.0000138614959326411	0	0	0	0	0	0.0000480176304484873	0
k__Bacteria | p__Firmicutes | c__Clostridia | o__Clostridiales | f__Family XI | g__Ezakiella | s__Fenollaria timonensis	0	0	0.00000990106852331504	0.00000396042740932601	0	0	0	0	0.0000342983074632052	0.0000137193229852821	0	0
k__Bacteria | p__Firmicutes | c__Clostridia | o__Clostridiales | f__Lachnospiraceae | g__Lachnospiraceae AC2044 group | s__	0	0	0	0.0000138614959326411	0	0	0	0	0	0.0000480176304484873	0	0
k__Bacteria | p__Firmicutes | c__Clostridia | o__Clostridiales | f__Ruminococcaceae | g__Ruminococcaceae UCG-003 | s__	0	0	0	0.00000990106852331504	0	0.00000396042740932601	0	0	0	0.0000342983074632052	0	0.0000137193229852821
k__Bacteria | p__Firmicutes | c__Erysipelotrichia | o__Erysipelotrichales | f__Erysipelotrichaceae | g__Erysipelotrichaceae UCG-004 | s__	0.0000138614959326411	0	0	0	0	0	0.0000357636582711519	0	0	0	0	0
k__Bacteria | p__Fusobacteria | c__Fusobacteriia | o__Fusobacteriales | f__Leptotrichiaceae | g__Streptobacillus | s__Streptobacillus sp. canine oral taxon 370	0.0000138614959326411	0	0	0	0	0	0.0000480176304484873	0	0	0	0	0
k__Bacteria | p__Proteobacteria | c__Gammaproteobacteria | o__Betaproteobacteriales | f__Rhodocyclaceae | g__Propionivibrio | s__Propionivibrio sp. canine oral taxon 223	0.0000138614959326411	0	0	0	0	0	0.0000480176304484873	0	0	0	0	0
k__Bacteria | p__Actinobacteria | c__Actinobacteria | o__Catenulisporales | f__Actinospicaceae | g__Actinospica | s__Actinocrinis puniceicyclus	0	0	0	0.00000594064111398902	0.00000792085481865203	0	0	0	0	0.0000205789844779231	0.0000184991313395319	0
k__Bacteria | p__Actinobacteria | c__Coriobacteriia | o__Coriobacteriales | f__Eggerthellaceae | g__Enterorhabdus | s__Enterorhabdus caecimuris B7	0	0	0	0.00000594064111398902	0	0.00000792085481865203	0	0	0	0.0000205789844779231	0	0.0000274386459705642
k__Bacteria | p__Firmicutes | c__Clostridia | o__Clostridiales | f__Lachnospiraceae | g__Johnsonella | s__	0.00000594064111398902	0	0.00000594064111398902	0.00000198021370466301	0	0	0.0000205789844779231	0	0.0000205789844779231	0.00000685966149264104	0	0
k__Bacteria | p__Proteobacteria | c__Alphaproteobacteria | o__Acetobacterales | f__Acetobacteraceae | g__Craurococcus | s__	0.00000198021370466301	0	0	0	0	0.000011881282227978	0.00000685966149264104	0	0	0	0	0.0000411579689558462
k__Bacteria | p__Proteobacteria | c__Alphaproteobacteria | o__Acetobacterales | f__Acetobacteraceae | g__Roseomonas | s__	0	0	0	0.00000792085481865203	0.00000594064111398902	0	0	0	0	0.0000274386459705642	0.0000205789844779231	0
k__Bacteria | p__Proteobacteria | c__Alphaproteobacteria | o__Rhizobiales | f__Rhizobiaceae | g__Chelativorans | s__	0	0	0	0.00000990106852331504	0.00000396042740932601	0	0	0	0	0.000027671509941813	0.0000137193229852821	0
k__Bacteria | p__Proteobacteria | c__Alphaproteobacteria | o__Rhodobacterales | f__Rhodobacteraceae | g__ | s__	0	0	0	0	0.00000594064111398902	0.00000792085481865203	0	0	0	0	0.0000147703718962066	0.0000274386459705642
k__Bacteria | p__Proteobacteria | c__Alphaproteobacteria | o__Rhodobacterales | f__Rhodobacteraceae | g__Paracoccus | s__Paracoccus sulfuroxidans	0	0	0	0	0.00000792085481865203	0.00000594064111398902	0	0	0	0	0.0000274386459705642	0.0000205789844779231
k__Bacteria | p__Proteobacteria | c__Gammaproteobacteria | o__Pseudomonadales | f__Pseudomonadaceae | g__Azomonas | s__Azomonas macrocytogenes	0	0.0000129613987941579	0	0	0	0	0	0.0000429880965583866	0	0	0	0
k__Bacteria | p__Actinobacteria | c__Coriobacteriia | o__Coriobacteriales | f__Atopobiaceae | g__ | s__	0.00000198021370466301	0.00000864093252943858	0	0	0.00000198021370466301	0	0.00000685966149264104	0.0000286587310389244	0	0	0.00000685966149264104	0
k__Bacteria | p__Bacteroidetes | c__Bacteroidia | o__Bacteroidales | f__Prevotellaceae | g__Prevotella | s__Prevotella intermedia	0	0.00000648069939707893	0	0.00000198021370466301	0	0.00000396042740932601	0	0.0000214940482791933	0	0.00000685966149264104	0	0.0000137193229852821
k__Bacteria | p__Bacteroidetes | c__Bacteroidia | o__Flavobacteriales | f__Flavobacteriaceae | g__Myroides | s__	0	0.00000648069939707893	0	0	0.00000594064111398902	0	0	0.0000214940482791933	0	0	0.0000205789844779231	0
k__Bacteria | p__Firmicutes | c__Clostridia | o__Clostridiales | f__Ruminococcaceae | g__ | s__Blattella germanica (German cockroach)	0	0.00000648069939707893	0.00000594064111398902	0	0	0	0	0.0000214940482791933	0.0000205789844779231	0	0	0
k__Bacteria | p__Firmicutes | c__Clostridia | o__Clostridiales | f__Lachnospiraceae | g__Tyzzerella | s__[Clostridium] lactatifermentans	0	0.00000432046626471929	0	0.00000594064111398902	0.00000198021370466301	0	0	0.0000143293655194622	0	0.0000205789844779231	0.00000685966149264104	0
k__Bacteria | p__Proteobacteria | c__Gammaproteobacteria | o__Aeromonadales | f__Succinivibrionaceae | g__ | s__	0	0.00000432046626471929	0	0.00000594064111398902	0.00000198021370466301	0	0	0.0000143293655194622	0	0.0000147703718962066	0.00000685966149264104	0
k__Archaea | p__Euryarchaeota | c__Methanobacteria | o__Methanobacteriales | f__Methanobacteriaceae | g__Methanosphaera | s__Methanosphaera cuniculi	0	0	0	0.000011881282227978	0	0	0	0	0	0.0000343606114336536	0	0
k__Archaea | p__Euryarchaeota | c__Thermoplasmata | o__ | f__ | g__ | s__	0	0	0	0.000011881282227978	0	0	0	0	0	0.0000295407437924131	0	0
k__Bacteria | p__Actinobacteria | c__Actinobacteria | o__Actinomycetales | f__Actinomycetaceae | g__Actinomyces | s__Actinomyces coleocanis	0.000011881282227978	0	0	0	0	0	0.0000411579689558462	0	0	0	0	0
k__Bacteria | p__Actinobacteria | c__Actinobacteria | o__Frankiales | f__Acidothermaceae | g__Acidothermus | s__	0	0	0	0.00000594064111398902	0.00000594064111398902	0	0	0	0	0.0000205789844779231	0.0000205789844779231	0
k__Bacteria | p__Actinobacteria | c__Actinobacteria | o__Micrococcales | f__Intrasporangiaceae | g__Terrabacter | s__	0	0	0.000011881282227978	0	0	0	0	0	0.0000411579689558462	0	0	0
k__Bacteria | p__Actinobacteria | c__Actinobacteria | o__Micromonosporales | f__Micromonosporaceae | g__Micromonospora | s__	0	0	0	0.000011881282227978	0	0	0	0	0	0.0000411579689558462	0	0
k__Bacteria | p__Armatimonadetes | c__Fimbriimonadia | o__Fimbriimonadales | f__Fimbriimonadaceae | g__ | s__	0	0	0.00000396042740932601	0.00000396042740932601	0.00000396042740932601	0	0	0	0.0000137193229852821	0.0000137193229852821	0.0000137193229852821	0
k__Bacteria | p__Firmicutes | c__Bacilli | o__Lactobacillales | f__Enterococcaceae | g__Vagococcus | s__Vagococcus fluvialis	0.000011881282227978	0	0	0	0	0	0.0000411579689558462	0	0	0	0	0
k__Bacteria | p__Firmicutes | c__Clostridia | o__Clostridiales | f__Clostridiaceae 1 | g__ | s__	0	0	0.00000396042740932601	0.00000198021370466301	0	0.00000594064111398902	0	0	0.0000137193229852821	0.00000685966149264104	0	0.0000205789844779231
k__Bacteria | p__Firmicutes | c__Clostridia | o__Clostridiales | f__Family XIII | g__Mogibacterium | s__	0.00000396042740932601	0	0	0	0	0.00000792085481865203	0.0000137193229852821	0	0	0	0	0.0000274386459705642
k__Bacteria | p__Firmicutes | c__Clostridia | o__Clostridiales | f__Lachnospiraceae | g__Moryella | s__	0	0	0	0	0.000011881282227978	0	0	0	0	0	0.0000411579689558462	0
k__Bacteria | p__Firmicutes | c__Clostridia | o__Clostridiales | f__Lachnospiraceae | g__[Eubacterium] xylanophilum group | s__	0	0	0.00000792085481865203	0.00000396042740932601	0	0	0	0	0.0000274386459705642	0.0000137193229852821	0	0
k__Bacteria | p__Firmicutes | c__Clostridia | o__Clostridiales | f__Ruminococcaceae | g__Ruminococcaceae UCG-002 | s__	0	0	0	0.00000594064111398902	0	0.00000594064111398902	0	0	0	0.0000205789844779231	0	0.0000205789844779231
k__Bacteria | p__Fusobacteria | c__Fusobacteriia | o__Fusobacteriales | f__Fusobacteriaceae | g__ | s__	0	0	0	0	0.000011881282227978	0	0	0	0	0	0.0000295407437924131	0
k__Bacteria | p__Fusobacteria | c__Fusobacteriia | o__Fusobacteriales | f__Leptotrichiaceae | g__Leptotrichia | s__Leptotrichia buccalis C-1013-b	0.000011881282227978	0	0	0	0	0	0.0000411579689558462	0	0	0	0	0
k__Bacteria | p__Proteobacteria | c__Alphaproteobacteria | o__Micavibrionales | f__Micavibrionaceae | g__ | s__	0	0	0	0.000011881282227978	0	0	0	0	0	0.0000411579689558462	0	0
k__Bacteria | p__Proteobacteria | c__Alphaproteobacteria | o__Rhizobiales | f__Xanthobacteraceae | g__Pseudolabrys | s__	0	0	0	0.00000990106852331504	0	0.00000198021370466301	0	0	0	0.0000236723836203603	0	0.00000685966149264104
k__Bacteria | p__Proteobacteria | c__Alphaproteobacteria | o__Sphingomonadales | f__Sphingomonadaceae | g__Altererythrobacter | s__	0.00000198021370466301	0	0	0.00000990106852331504	0	0	0.00000685966149264104	0	0	0.0000188427978304484	0	0
k__Bacteria | p__Epsilonbacteraeota | c__Campylobacteria | o__Campylobacterales | f__Helicobacteraceae | g__Helicobacter | s__Helicobacter sp. Dog-4	0	0.0000108011656617982	0	0	0	0	0	0.0000358234137986555	0	0	0	0
k__Bacteria | p__Proteobacteria | c__Gammaproteobacteria | o__Alteromonadales | f__Shewanellaceae | g__Shewanella | s__	0	0.0000108011656617982	0	0	0	0	0	0.0000358234137986555	0	0	0	0
k__Bacteria | p__Actinobacteria | c__Actinobacteria | o__Micrococcales | f__Microbacteriaceae | g__Leucobacter | s__Leucobacter sp. canine oral taxon 288	0.00000990106852331504	0	0	0	0	0	0.0000342983074632052	0	0	0	0	0
k__Bacteria | p__Actinobacteria | c__Actinobacteria | o__Pseudonocardiales | f__Pseudonocardiaceae | g__Pseudonocardia | s__	0	0	0	0.00000990106852331504	0	0	0	0	0	0.0000342983074632052	0	0
k__Bacteria | p__Bacteroidetes | c__Bacteroidia | o__Bacteroidales | f__Prevotellaceae | g__Prevotella | s__Prevotella disiens JCM 6334 = ATCC 29426	0.00000990106852331504	0	0	0	0	0	0.0000342983074632052	0	0	0	0	0
k__Bacteria | p__Bacteroidetes | c__Bacteroidia | o__Flavobacteriales | f__Weeksellaceae | g__ | s__	0	0	0	0	0.00000990106852331504	0	0	0	0	0	0.0000342983074632052	0
k__Bacteria | p__Bacteroidetes | c__Bacteroidia | o__Sphingobacteriales | f__Sphingobacteriaceae | g__Pedobacter | s__	0	0	0	0	0.00000990106852331504	0	0	0	0	0	0.0000342983074632052	0
k__Bacteria | p__Epsilonbacteraeota | c__Campylobacteria | o__Campylobacterales | f__Campylobacteraceae | g__Campylobacter | s__Campylobacter rectus	0	0	0	0	0	0.00000990106852331504	0	0	0	0	0	0.0000342983074632052
k__Bacteria | p__Firmicutes | c__Clostridia | o__Clostridiales | f__Lachnospiraceae | g__Blautia | s__Ruminococcus sp. Marseille-P328	0	0	0	0	0	0.00000990106852331504	0	0	0	0	0	0.0000342983074632052
k__Bacteria | p__Firmicutes | c__Clostridia | o__Clostridiales | f__Lachnospiraceae | g__Lachnospiraceae UCG-001 | s__	0.00000990106852331504	0	0	0	0	0	0.0000342983074632052	0	0	0	0	0
k__Bacteria | p__Firmicutes | c__Clostridia | o__Clostridiales | f__Ruminococcaceae | g__Ruminococcus 1 | s__Ruminococcus callidus ATCC 27760	0	0	0	0	0	0.00000990106852331504	0	0	0	0	0	0.0000342983074632052
k__Bacteria | p__Proteobacteria | c__Alphaproteobacteria | o__Micropepsales | f__Micropepsaceae | g__ | s__	0	0	0	0	0.00000990106852331504	0	0	0	0	0	0.0000342983074632052	0
k__Bacteria | p__Proteobacteria | c__Gammaproteobacteria | o__Enterobacteriales | f__Enterobacteriaceae | g__Pantoea | s__	0	0	0	0	0	0.00000990106852331504	0	0	0	0	0	0.0000342983074632052
k__Bacteria | p__Synergistetes | c__Synergistia | o__Synergistales | f__Synergistaceae | g__Fretibacterium | s__	0.00000990106852331504	0	0	0	0	0	0.0000342983074632052	0	0	0	0	0
k__Bacteria | p__Tenericutes | c__Mollicutes | o__Mycoplasmatales | f__Mycoplasmataceae | g__Candidatus Lumbricincola | s__Candidatus Lumbricincola sp. Lr-G2	0	0	0	0	0	0.00000990106852331504	0	0	0	0	0	0.0000342983074632052
k__Bacteria | p__Bacteroidetes | c__Bacteroidia | o__Bacteroidales | f__Porphyromonadaceae | g__Porphyromonas | s__Porphyromonas gingivicanis JCM 15907	0.00000396042740932601	0	0	0	0.00000594064111398902	0	0.0000137193229852821	0	0	0	0.0000205789844779231	0
k__Bacteria | p__Bacteroidetes | c__Bacteroidia | o__Bacteroidales | f__Porphyromonadaceae | g__Porphyromonas | s__Porphyromonas sp. HMSC065F10	0	0	0	0.00000990106852331504	0	0	0	0	0	0.0000236723836203603	0	0
k__Bacteria | p__Firmicutes | c__Bacilli | o__ | f__ | g__ | s__	0	0	0.00000198021370466301	0.00000396042740932601	0.00000396042740932601	0	0	0	0.00000685966149264104	0.0000137193229852821	0.0000137193229852821	0
k__Bacteria | p__Firmicutes | c__Bacilli | o__Lactobacillales | f__Lactobacillaceae | g__Lactobacillus | s__Lactobacillus iners AB-1	0	0	0.00000396042740932601	0.00000594064111398902	0	0	0	0	0.0000137193229852821	0.0000205789844779231	0	0
k__Bacteria | p__Firmicutes | c__Clostridia | o__Clostridiales | f__Ruminococcaceae | g__Faecalibacterium | s__Trichuris trichiura (human whipworm)	0	0	0	0	0.00000396042740932601	0.00000594064111398902	0	0	0	0	0.0000137193229852821	0.0000205789844779231
k__Bacteria | p__Firmicutes | c__Erysipelotrichia | o__Erysipelotrichales | f__Erysipelotrichaceae | g__Faecalibaculum | s__Faecalibaculum rodentium	0	0	0.00000594064111398902	0.00000198021370466301	0.00000198021370466301	0	0	0	0.0000205789844779231	0.00000685966149264104	0.00000685966149264104	0
k__Bacteria | p__Proteobacteria | c__Alphaproteobacteria | o__Rhizobiales | f__Xanthobacteraceae | g__Rhodopseudomonas | s__	0	0	0.00000396042740932601	0	0	0.00000594064111398902	0	0	0.0000137193229852821	0	0	0.0000205789844779231
k__Bacteria | p__Proteobacteria | c__Gammaproteobacteria | o__Aeromonadales | f__Succinivibrionaceae | g__Anaerobiospirillum | s__	0.00000594064111398902	0	0.00000396042740932601	0	0	0	0.0000205789844779231	0	0.0000137193229852821	0	0	0
k__Bacteria | p__Proteobacteria | c__Gammaproteobacteria | o__Xanthomonadales | f__Xanthomonadaceae | g__Arenimonas | s__Arenimonas oryziterrae DSM 21050 = YC6267	0	0	0	0.00000990106852331504	0	0	0	0	0	0.0000188427978304484	0	0
k__Bacteria | p__Bacteroidetes | c__Bacteroidia | o__Bacteroidales | f__Prevotellaceae | g__Prevotella 9 | s__Trichuris trichiura (human whipworm)	0	0.00000864093252943858	0	0	0	0	0	0.0000286587310389244	0	0	0	0
k__Bacteria | p__Firmicutes | c__Clostridia | o__Clostridiales | f__Lachnospiraceae | g__Blautia | s__Blautia producta	0	0.00000864093252943858	0	0	0	0	0	0.0000286587310389244	0	0	0	0
k__Bacteria | p__Firmicutes | c__Erysipelotrichia | o__Erysipelotrichales | f__Erysipelotrichaceae | g__Holdemania | s__Holdemania filiformis	0	0.00000864093252943858	0	0	0	0	0	0.0000286587310389244	0	0	0	0
k__Bacteria | p__Gemmatimonadetes | c__BD2-11 terrestrial group | o__ | f__ | g__ | s__	0	0.00000864093252943858	0	0	0	0	0	0.0000286587310389244	0	0	0	0
k__Bacteria | p__Proteobacteria | c__Deltaproteobacteria | o__Myxococcales | f__Haliangiaceae | g__Haliangium | s__	0	0.00000864093252943858	0	0	0	0	0	0.0000286587310389244	0	0	0	0
k__Bacteria | p__FBP | c__ | o__ | f__ | g__ | s__	0	0.00000648069939707893	0	0	0.00000198021370466301	0	0	0.0000214940482791933	0	0	0.00000685966149264104	0
k__Bacteria | p__Firmicutes | c__Clostridia | o__Clostridiales | f__Lachnospiraceae | g__[Eubacterium] hallii group | s__Clostridium sp. ID11	0.00000594064111398902	0.00000216023313235964	0	0	0	0	0.0000205789844779231	0.00000716468275973109	0	0	0	0
k__Bacteria | p__Acidobacteria | c__Acidobacteriia | o__Acidobacteriales | f__Koribacteraceae | g__Candidatus Koribacter | s__	0	0	0.00000792085481865203	0	0	0	0	0	0.0000274386459705642	0	0	0
k__Bacteria | p__Actinobacteria | c__Actinobacteria | o__Frankiales | f__Sporichthyaceae | g__ | s__	0	0	0	0	0.00000792085481865203	0	0	0	0	0	0.0000274386459705642	0
k__Bacteria | p__Actinobacteria | c__Actinobacteria | o__Micrococcales | f__ | g__ | s__	0	0	0	0	0	0.00000792085481865203	0	0	0	0	0	0.0000274386459705642
k__Bacteria | p__Actinobacteria | c__Actinobacteria | o__Micrococcales | f__Brevibacteriaceae | g__Brevibacterium | s__	0	0	0	0.00000792085481865203	0	0	0	0	0	0.0000184991313395319	0	0
k__Bacteria | p__Actinobacteria | c__Actinobacteria | o__Micrococcales | f__Intrasporangiaceae | g__ | s__	0	0	0	0.00000792085481865203	0	0	0	0	0	0.0000274386459705642	0	0
k__Bacteria | p__Actinobacteria | c__Actinobacteria | o__Micrococcales | f__Micrococcaceae | g__Rothia | s__Rothia mucilaginosa M508	0	0	0.00000792085481865203	0	0	0	0	0	0.0000184991313395319	0	0	0
k__Bacteria | p__Bacteroidetes | c__Bacteroidia | o__Bacteroidales | f__Prevotellaceae | g__Prevotella 2 | s__Prevotella loescheii DSM 19665 = JCM 12249 = ATCC 15930	0	0	0	0.00000792085481865203	0	0	0	0	0	0.0000274386459705642	0	0
k__Bacteria | p__Bacteroidetes | c__Bacteroidia | o__Bacteroidales | f__Prevotellaceae | g__Prevotella 7 | s__	0.00000198021370466301	0	0	0.00000594064111398902	0	0	0.00000685966149264104	0	0	0.0000205789844779231	0	0
k__Bacteria | p__Bacteroidetes | c__Bacteroidia | o__Flavobacteriales | f__Weeksellaceae | g__Bergeyella | s__	0.00000198021370466301	0	0	0.00000198021370466301	0	0.00000396042740932601	0.00000685966149264104	0	0	0.00000685966149264104	0	0.0000137193229852821
k__Bacteria | p__Firmicutes | c__Bacilli | o__Bacillales | f__Paenibacillaceae | g__Brevibacillus | s__Brevibacillus thermoruber	0	0	0.00000792085481865203	0	0	0	0	0	0.0000274386459705642	0	0	0
k__Bacteria | p__Firmicutes | c__Bacilli | o__Bacillales | f__Staphylococcaceae | g__Staphylococcus | s__Staphylococcus lentus	0.00000792085481865203	0	0	0	0	0	0.0000274386459705642	0	0	0	0	0
k__Bacteria | p__Firmicutes | c__Bacilli | o__Lactobacillales | f__Lactobacillaceae | g__Lactobacillus | s__Lactobacillus sakei	0	0	0	0.00000792085481865203	0	0	0	0	0	0.0000274386459705642	0	0
k__Bacteria | p__Firmicutes | c__Clostridia | o__Clostridiales | f__Christensenellaceae | g__ | s__	0	0	0	0.00000792085481865203	0	0	0	0	0	0.0000274386459705642	0	0
k__Bacteria | p__Firmicutes | c__Clostridia | o__Clostridiales | f__Family XI | g__Peptoniphilus | s__Peptoniphilus lacrimalis	0	0	0	0.00000792085481865203	0	0	0	0	0	0.0000274386459705642	0	0
k__Bacteria | p__Firmicutes | c__Clostridia | o__Clostridiales | f__Lachnospiraceae | g__Lachnoanaerobaculum | s__	0	0	0	0	0.00000792085481865203	0	0	0	0	0	0.0000274386459705642	0
k__Bacteria | p__Firmicutes | c__Clostridia | o__Clostridiales | f__Ruminococcaceae | g__ | s__Clostridium phoceensis	0.00000792085481865203	0	0	0	0	0	0.0000274386459705642	0	0	0	0	0
k__Bacteria | p__Firmicutes | c__Clostridia | o__Clostridiales | f__Ruminococcaceae | g__Oscillibacter | s__Oscillibacter sp. 1-3	0	0	0.00000792085481865203	0	0	0	0	0	0.0000274386459705642	0	0	0
k__Bacteria | p__Firmicutes | c__Negativicutes | o__Selenomonadales | f__Veillonellaceae | g__Megamonas | s__Megamonas rupellensis	0.00000396042740932601	0	0	0	0.00000396042740932601	0	0.0000137193229852821	0	0	0	0.0000137193229852821	0
k__Bacteria | p__Latescibacteria | c__ | o__ | f__ | g__ | s__	0	0	0	0.00000792085481865203	0	0	0	0	0	0.0000274386459705642	0	0
k__Bacteria | p__Patescibacteria | c__Saccharimonadia | o__Saccharimonadales | f__Saccharimonadaceae | g__TM7 phylum sp. oral clone DR034 | s__TM7 phylum sp. oral clone DR034	0	0	0.00000792085481865203	0	0	0	0	0	0.0000274386459705642	0	0	0
k__Bacteria | p__Patescibacteria | c__Saccharimonadia | o__Saccharimonadales | f__TM7 phylum sp. oral clone FR058 | g__TM7 phylum sp. oral clone FR058 | s__TM7 phylum sp. oral clone FR058	0	0	0	0.00000792085481865203	0	0	0	0	0	0.0000274386459705642	0	0
k__Bacteria | p__Proteobacteria | c__Alphaproteobacteria | o__Acetobacterales | f__Acetobacteraceae | g__ | s__	0	0	0	0.00000792085481865203	0	0	0	0	0	0.0000184991313395319	0	0
k__Bacteria | p__Proteobacteria | c__Alphaproteobacteria | o__Elsterales | f__ | g__ | s__	0	0	0.00000594064111398902	0.00000198021370466301	0	0	0	0	0.0000147703718962066	0.00000685966149264104	0	0
k__Bacteria | p__Proteobacteria | c__Alphaproteobacteria | o__Rhizobiales | f__Rhizobiaceae | g__Aminobacter | s__	0	0	0	0.00000792085481865203	0	0	0	0	0	0.0000274386459705642	0	0
k__Bacteria | p__Proteobacteria | c__Alphaproteobacteria | o__Rhodobacterales | f__Rhodobacteraceae | g__Rubellimicrobium | s__	0	0	0	0	0	0.00000792085481865203	0	0	0	0	0	0.0000274386459705642
k__Bacteria | p__Proteobacteria | c__Deltaproteobacteria | o__Desulfovibrionales | f__Desulfovibrionaceae | g__Bilophila | s__	0	0	0	0.00000792085481865203	0	0	0	0	0	0.0000274386459705642	0	0
k__Bacteria | p__Proteobacteria | c__Deltaproteobacteria | o__Desulfovibrionales | f__Desulfovibrionaceae | g__Desulfovibrio | s__Desulfovibrio sp. UNSW3caefatS	0	0	0	0	0.00000792085481865203	0	0	0	0	0	0.0000184991313395319	0
k__Bacteria | p__Proteobacteria | c__Deltaproteobacteria | o__NB1-j | f__ | g__ | s__	0	0	0	0.00000198021370466301	0.00000594064111398902	0	0	0	0	0.00000685966149264104	0.0000205789844779231	0
k__Bacteria | p__Proteobacteria | c__Gammaproteobacteria | o__Beggiatoales | f__Beggiatoaceae | g__ | s__	0	0	0.00000396042740932601	0.00000396042740932601	0	0	0	0	0.0000137193229852821	0.0000137193229852821	0	0
k__Bacteria | p__Proteobacteria | c__Gammaproteobacteria | o__Betaproteobacteriales | f__Burkholderiaceae | g__Pigmentiphaga | s__	0.00000792085481865203	0	0	0	0	0	0.0000274386459705642	0	0	0	0	0
k__Bacteria | p__Proteobacteria | c__Gammaproteobacteria | o__Betaproteobacteriales | f__Neisseriaceae | g__Kingella | s__	0	0	0	0	0.00000792085481865203	0	0	0	0	0	0.0000274386459705642	0
k__Bacteria | p__Proteobacteria | c__Gammaproteobacteria | o__Betaproteobacteriales | f__Nitrosomonadaceae | g__Ellin6067 | s__	0	0	0.00000396042740932601	0	0.00000396042740932601	0	0	0	0.0000137193229852821	0	0.0000137193229852821	0
k__Bacteria | p__Proteobacteria | c__Gammaproteobacteria | o__Gammaproteobacteria Incertae Sedis | f__ | g__Acidibacter | s__	0	0	0	0.00000396042740932601	0	0.00000396042740932601	0	0	0	0.0000137193229852821	0	0.0000137193229852821
k__Bacteria | p__Proteobacteria | c__Gammaproteobacteria | o__Legionellales | f__Legionellaceae | g__Legionella | s__	0	0	0	0	0.00000792085481865203	0	0	0	0	0	0.0000274386459705642	0
k__Bacteria | p__Proteobacteria | c__Gammaproteobacteria | o__Pseudomonadales | f__Moraxellaceae | g__Cavicella | s__	0	0	0	0.00000792085481865203	0	0	0	0	0	0.0000274386459705642	0	0
k__Bacteria | p__Proteobacteria | c__Gammaproteobacteria | o__Pseudomonadales | f__Pseudomonadaceae | g__Pseudomonas | s__Pseudomonas stutzeri	0	0	0.00000792085481865203	0	0	0	0	0	0.0000274386459705642	0	0	0
k__Bacteria | p__Proteobacteria | c__Gammaproteobacteria | o__Xanthomonadales | f__Xanthomonadaceae | g__Stenotrophomonas | s__Stenotrophomonas rhizophila	0	0	0.00000792085481865203	0	0	0	0	0	0.0000274386459705642	0	0	0
k__Bacteria | p__Spirochaetes | c__Spirochaetia | o__Spirochaetales | f__Spirochaetaceae | g__Treponema 2 | s__Treponema sp. canine oral taxon 087	0	0	0	0.00000198021370466301	0.00000594064111398902	0	0	0	0	0.00000685966149264104	0.0000205789844779231	0
k__Bacteria | p__Thermotogae | c__Thermotogae | o__Petrotogales | f__Petrotogaceae | g__Petrotoga | s__Petrotoga miotherma	0	0	0	0	0	0.00000792085481865203	0	0	0	0	0	0.0000274386459705642
k__Bacteria | p__Bacteroidetes | c__Bacteroidia | o__Bacteroidales | f__Prevotellaceae | g__Alloprevotella | s__Prevotellamassilia timonensis	0	0.00000648069939707893	0	0	0	0	0	0.0000214940482791933	0	0	0	0
k__Bacteria | p__Proteobacteria | c__Gammaproteobacteria | o__Betaproteobacteriales | f__Neisseriaceae | g__Neisseria | s__Neisseria shayeganii 871	0	0.00000648069939707893	0	0	0	0	0	0.0000214940482791933	0	0	0	0
k__Archaea | p__Euryarchaeota | c__Methanobacteria | o__Methanobacteriales | f__Methanobacteriaceae | g__Methanobacterium | s__	0.00000594064111398902	0	0	0	0	0	0.0000205789844779231	0	0	0	0	0
k__Archaea | p__Thaumarchaeota | c__Nitrososphaeria | o__Nitrosotaleales | f__Nitrosotaleaceae | g__Candidatus Nitrosotalea | s__	0	0	0.00000594064111398902	0	0	0	0	0	0.0000205789844779231	0	0	0
k__Bacteria | p__Acidobacteria | c__Acidobacteriia | o__Acidobacteriales | f__Acidobacteriaceae (Subgroup 1) | g__ | s__	0	0	0	0.00000594064111398902	0	0	0	0	0	0.0000205789844779231	0	0
k__Bacteria | p__Acidobacteria | c__Acidobacteriia | o__Solibacterales | f__Solibacteraceae (Subgroup 3) | g__Bryobacter | s__	0	0	0.00000594064111398902	0	0	0	0	0	0.0000205789844779231	0	0	0
k__Bacteria | p__Actinobacteria | c__Actinobacteria | o__Actinomycetales | f__Actinomycetaceae | g__Mobiluncus | s__	0	0	0	0.00000594064111398902	0	0	0	0	0	0.0000205789844779231	0	0
k__Bacteria | p__Actinobacteria | c__Actinobacteria | o__Actinomycetales | f__Actinomycetaceae | g__Mobiluncus | s__Mobiluncus curtisii	0	0	0	0.00000594064111398902	0	0	0	0	0	0.0000205789844779231	0	0
k__Bacteria | p__Actinobacteria | c__Actinobacteria | o__Actinomycetales | f__Actinomycetaceae | g__Varibaculum | s__	0	0	0	0	0	0.00000594064111398902	0	0	0	0	0	0.0000205789844779231
k__Bacteria | p__Actinobacteria | c__Actinobacteria | o__Kineosporiales | f__Kineosporiaceae | g__Quadrisphaera | s__	0	0	0	0	0	0.00000594064111398902	0	0	0	0	0	0.0000205789844779231
k__Bacteria | p__Actinobacteria | c__Actinobacteria | o__Micrococcales | f__Micrococcaceae | g__Arthrobacter | s__	0	0	0	0	0.00000594064111398902	0	0	0	0	0	0.0000147703718962066	0
k__Bacteria | p__Actinobacteria | c__Actinobacteria | o__Micromonosporales | f__Micromonosporaceae | g__ | s__	0	0	0	0.00000594064111398902	0	0	0	0	0	0.0000205789844779231	0	0
k__Bacteria | p__Actinobacteria | c__Actinobacteria | o__Propionibacteriales | f__Nocardioidaceae | g__Marmoricola | s__	0	0	0.00000594064111398902	0	0	0	0	0	0.0000205789844779231	0	0	0
k__Bacteria | p__Actinobacteria | c__Actinobacteria | o__Streptomycetales | f__Streptomycetaceae | g__Streptacidiphilus | s__	0	0	0	0	0.00000594064111398902	0	0	0	0	0	0.0000205789844779231	0
k__Bacteria | p__Actinobacteria | c__Coriobacteriia | o__Coriobacteriales | f__Atopobiaceae | g__Atopobium | s__Atopobium sp. oral taxon 199 str. F0494	0	0	0.00000594064111398902	0	0	0	0	0	0.0000205789844779231	0	0	0
k__Bacteria | p__Actinobacteria | c__Thermoleophilia | o__Solirubrobacterales | f__Solirubrobacteraceae | g__Conexibacter | s__Conexibacter woesei Iso977N	0	0	0	0.00000594064111398902	0	0	0	0	0	0.0000205789844779231	0	0
k__Bacteria | p__Armatimonadetes | c__Armatimonadia | o__Armatimonadales | f__Armatimonadaceae | g__Armatimonas | s__	0	0	0	0	0.00000594064111398902	0	0	0	0	0	0.0000205789844779231	0
k__Bacteria | p__Bacteroidetes | c__Bacteroidia | o__Bacteroidales | f__Bacteroidales RF16 group | g__ | s__	0	0	0	0.00000594064111398902	0	0	0	0	0	0.0000205789844779231	0	0
k__Bacteria | p__Bacteroidetes | c__Bacteroidia | o__Bacteroidales | f__Rikenellaceae | g__Alistipes | s__Alistipes putredinis	0.00000594064111398902	0	0	0	0	0	0.0000205789844779231	0	0	0	0	0
k__Bacteria | p__Bacteroidetes | c__Bacteroidia | o__Bacteroidales | f__Rikenellaceae | g__Rikenella | s__	0	0	0	0	0	0.00000594064111398902	0	0	0	0	0	0.0000205789844779231
k__Bacteria | p__Bacteroidetes | c__Bacteroidia | o__Flavobacteriales | f__Weeksellaceae | g__Empedobacter | s__Empedobacter falsenii genomovar 2	0	0	0	0.00000594064111398902	0	0	0	0	0	0.0000205789844779231	0	0
k__Bacteria | p__Cloacimonetes | c__Cloacimonadia | o__MSBL2 | f__ | g__ | s__	0	0	0	0.00000594064111398902	0	0	0	0	0	0.0000205789844779231	0	0
k__Bacteria | p__Firmicutes | c__Bacilli | o__Bacillales | f__Bacillaceae | g__ | s__	0	0	0	0.00000198021370466301	0.00000396042740932601	0	0	0	0	0.00000685966149264104	0.0000137193229852821	0
k__Bacteria | p__Firmicutes | c__Bacilli | o__Bacillales | f__Bacillaceae | g__Bacillus | s__Bacillus gibsonii	0	0	0	0.00000594064111398902	0	0	0	0	0	0.0000205789844779231	0	0
k__Bacteria | p__Firmicutes | c__Bacilli | o__Bacillales | f__Bacillaceae | g__Ornithinibacillus | s__	0	0	0	0.00000594064111398902	0	0	0	0	0	0.0000205789844779231	0	0
k__Bacteria | p__Firmicutes | c__Bacilli | o__Bacillales | f__Bacillaceae | g__Terribacillus | s__Terribacillus goriensis	0	0	0	0.00000594064111398902	0	0	0	0	0	0.0000205789844779231	0	0
k__Bacteria | p__Firmicutes | c__Bacilli | o__Bacillales | f__Paenibacillaceae | g__Paenibacillus | s__	0	0	0.00000396042740932601	0.00000198021370466301	0	0	0	0	0.0000137193229852821	0.00000685966149264104	0	0
k__Bacteria | p__Firmicutes | c__Bacilli | o__Lactobacillales | f__Lactobacillaceae | g__Lactobacillus | s__Lactobacillus helveticus	0	0	0	0.00000594064111398902	0	0	0	0	0	0.0000205789844779231	0	0
k__Bacteria | p__Firmicutes | c__Clostridia | o__Clostridiales | f__Lachnospiraceae | g__Herbinix | s__	0	0	0	0	0	0.00000594064111398902	0	0	0	0	0	0.0000205789844779231
k__Bacteria | p__Firmicutes | c__Clostridia | o__Clostridiales | f__Lachnospiraceae | g__Howardella | s__Howardella ureilytica	0.00000198021370466301	0	0	0	0.00000396042740932601	0	0.00000685966149264104	0	0	0	0.0000137193229852821	0
k__Bacteria | p__Firmicutes | c__Clostridia | o__Clostridiales | f__Lachnospiraceae | g__Lachnospiraceae FCS020 group | s__	0	0	0	0.00000594064111398902	0	0	0	0	0	0.0000205789844779231	0	0
k__Bacteria | p__Firmicutes | c__Clostridia | o__Clostridiales | f__Peptococcaceae | g__ | s__	0	0	0	0	0.00000594064111398902	0	0	0	0	0	0.0000205789844779231	0
k__Bacteria | p__Firmicutes | c__Clostridia | o__Clostridiales | f__Peptococcaceae | g__Peptococcus | s__Peptococcus sp. canine oral taxon 044	0.00000594064111398902	0	0	0	0	0	0.0000205789844779231	0	0	0	0	0
k__Bacteria | p__Firmicutes | c__Clostridia | o__Clostridiales | f__Peptostreptococcaceae | g__Filifactor | s__	0	0	0	0.00000594064111398902	0	0	0	0	0	0.0000205789844779231	0	0
k__Bacteria | p__Firmicutes | c__Negativicutes | o__Selenomonadales | f__Veillonellaceae | g__Dialister | s__	0	0	0.00000594064111398902	0	0	0	0	0	0.0000205789844779231	0	0	0
k__Bacteria | p__Fusobacteria | c__Fusobacteriia | o__Fusobacteriales | f__Leptotrichiaceae | g__Leptotrichia | s__Leptotrichia wadei F0279	0	0	0	0.00000594064111398902	0	0	0	0	0	0.0000205789844779231	0	0
k__Bacteria | p__Gemmatimonadetes | c__S0134 terrestrial group | o__ | f__ | g__ | s__	0	0	0	0	0.00000198021370466301	0.00000396042740932601	0	0	0	0	0.00000685966149264104	0.0000137193229852821
k__Bacteria | p__Planctomycetes | c__Planctomycetacia | o__Gemmatales | f__Gemmataceae | g__Fimbriiglobus | s__	0	0	0.00000594064111398902	0	0	0	0	0	0.0000205789844779231	0	0	0
k__Bacteria | p__Planctomycetes | c__Planctomycetacia | o__Pirellulales | f__Pirellulaceae | g__ | s__	0	0	0	0	0	0.00000594064111398902	0	0	0	0	0	0.0000205789844779231
k__Bacteria | p__Proteobacteria | c__Alphaproteobacteria | o__Rhizobiales | f__Devosiaceae | g__Devosia | s__	0	0	0	0.00000594064111398902	0	0	0	0	0	0.0000205789844779231	0	0
k__Bacteria | p__Proteobacteria | c__Alphaproteobacteria | o__Rhizobiales | f__Hyphomicrobiaceae | g__Hyphomicrobium | s__	0	0	0	0	0	0.00000594064111398902	0	0	0	0	0	0.0000205789844779231
k__Bacteria | p__Proteobacteria | c__Alphaproteobacteria | o__Rhizobiales | f__Rhizobiaceae | g__Allorhizobium-Neorhizobium-Pararhizobium-Rhizobium | s__Rhizobium sp. ORS 3441	0	0	0	0	0	0.00000594064111398902	0	0	0	0	0	0.0000205789844779231
k__Bacteria | p__Proteobacteria | c__Alphaproteobacteria | o__Sphingomonadales | f__Sphingomonadaceae | g__Altererythrobacter | s__Altererythrobacter aestuarii	0.00000594064111398902	0	0	0	0	0	0.0000205789844779231	0	0	0	0	0
k__Bacteria | p__Proteobacteria | c__Alphaproteobacteria | o__Sphingomonadales | f__Sphingomonadaceae | g__Sphingoaurantiacus | s__	0	0	0.00000594064111398902	0	0	0	0	0	0.0000205789844779231	0	0	0
k__Bacteria | p__Proteobacteria | c__Deltaproteobacteria | o__Desulfobacterales | f__Desulfobulbaceae | g__Desulfobulbus | s__Desulfobulbus sp. canine oral taxon 078	0.00000594064111398902	0	0	0	0	0	0.0000205789844779231	0	0	0	0	0
k__Bacteria | p__Proteobacteria | c__Deltaproteobacteria | o__Myxococcales | f__P3OB-42 | g__ | s__	0	0	0	0.00000594064111398902	0	0	0	0	0	0.0000205789844779231	0	0
k__Bacteria | p__Proteobacteria | c__Gammaproteobacteria | o__Betaproteobacteriales | f__Burkholderiaceae | g__Brachymonas | s__Brachymonas sp. feline oral taxon 073	0.00000594064111398902	0	0	0	0	0	0.0000205789844779231	0	0	0	0	0
k__Bacteria | p__Proteobacteria | c__Gammaproteobacteria | o__Betaproteobacteriales | f__Burkholderiaceae | g__Burkholderia-Caballeronia-Paraburkholderia | s__	0	0	0	0.00000594064111398902	0	0	0	0	0	0.0000205789844779231	0	0
k__Bacteria | p__Proteobacteria | c__Gammaproteobacteria | o__Betaproteobacteriales | f__Burkholderiaceae | g__Candidatus Symbiobacter | s__	0	0	0	0	0	0.00000594064111398902	0	0	0	0	0	0.0000205789844779231
k__Bacteria | p__Proteobacteria | c__Gammaproteobacteria | o__Cellvibrionales | f__Microbulbiferaceae | g__Microbulbifer | s__	0	0	0	0.00000594064111398902	0	0	0	0	0	0.0000147703718962066	0	0
k__Bacteria | p__Proteobacteria | c__Gammaproteobacteria | o__Methylococcales | f__Methylococcaceae | g__ | s__	0	0	0.00000594064111398902	0	0	0	0	0	0.0000147703718962066	0	0	0
k__Bacteria | p__Proteobacteria | c__Gammaproteobacteria | o__Pasteurellales | f__Pasteurellaceae | g__Ursidibacter | s__Ursidibacter maritimus	0.00000594064111398902	0	0	0	0	0	0.0000205789844779231	0	0	0	0	0
k__Bacteria | p__Proteobacteria | c__Gammaproteobacteria | o__WD260 | f__ | g__ | s__	0	0	0	0.00000594064111398902	0	0	0	0	0	0.0000147703718962066	0	0
k__Bacteria | p__Proteobacteria | c__Gammaproteobacteria | o__Xanthomonadales | f__Rhodanobacteraceae | g__Dokdonella | s__	0	0	0	0.00000594064111398902	0	0	0	0	0	0.0000205789844779231	0	0
k__Bacteria | p__Proteobacteria | c__Gammaproteobacteria | o__Xanthomonadales | f__Xanthomonadaceae | g__Luteimonas | s__Stenotrophomonas sp. canine oral taxon 224	0.00000594064111398902	0	0	0	0	0	0.0000205789844779231	0	0	0	0	0
k__Bacteria | p__Proteobacteria | c__Gammaproteobacteria | o__Xanthomonadales | f__Xanthomonadaceae | g__Lysobacter | s__Lysobacter capsici	0	0	0	0.00000594064111398902	0	0	0	0	0	0.0000205789844779231	0	0
k__Bacteria | p__Verrucomicrobia | c__Verrucomicrobiae | o__Pedosphaerales | f__Pedosphaeraceae | g__ | s__	0.00000198021370466301	0	0	0	0.00000396042740932601	0	0.00000685966149264104	0	0	0	0.0000137193229852821	0
k__Bacteria | p__Cyanobacteria | c__ | o__ | f__ | g__ | s__	0	0.00000432046626471929	0	0	0	0	0	0.0000143293655194622	0	0	0	0
k__Bacteria | p__Firmicutes | c__Clostridia | o__Clostridiales | f__Lachnospiraceae | g__Hungatella | s__	0	0.00000432046626471929	0	0	0	0	0	0.0000143293655194622	0	0	0	0
k__Bacteria | p__Firmicutes | c__Clostridia | o__Clostridiales | f__Lachnospiraceae | g__Stomatobaculum | s__	0	0.00000432046626471929	0	0	0	0	0	0.0000143293655194622	0	0	0	0
k__Bacteria | p__Proteobacteria | c__Gammaproteobacteria | o__Betaproteobacteriales | f__Burkholderiaceae | g__Comamonas | s__Comamonas koreensis	0	0.00000432046626471929	0	0	0	0	0	0.0000143293655194622	0	0	0	0
k__Bacteria | p__Firmicutes | c__Bacilli | o__Lactobacillales | f__Lactobacillaceae | g__Lactobacillus | s__Lactobacillus sp. KLDS 1.0716	0.00000198021370466301	0.00000216023313235964	0	0	0	0	0.00000685966149264104	0.00000716468275973109	0	0	0	0
k__Archaea | p__Euryarchaeota | c__Methanobacteria | o__Methanobacteriales | f__Methanothermobacteraceae | g__Methanothermobacter | s__	0	0	0	0	0.00000396042740932601	0	0	0	0	0	0.0000137193229852821	0
k__Archaea | p__Euryarchaeota | c__Methanomicrobia | o__Methanomicrobiales | f__Methanomicrobiaceae | g__Methanoculleus | s__	0.00000396042740932601	0	0	0	0	0	0.0000137193229852821	0	0	0	0	0
k__Archaea | p__Thaumarchaeota | c__Nitrososphaeria | o__Nitrososphaerales | f__Nitrososphaeraceae | g__Candidatus Nitrososphaera | s__	0	0	0	0.00000396042740932601	0	0	0	0	0	0.0000137193229852821	0	0
k__Bacteria | p__Acidobacteria | c__Acidobacteriia | o__Subgroup 2 | f__ | g__ | s__	0	0	0	0.00000396042740932601	0	0	0	0	0	0.0000137193229852821	0	0
k__Bacteria | p__Actinobacteria | c__Actinobacteria | o__Frankiales | f__Geodermatophilaceae | g__Blastococcus | s__	0	0	0.00000396042740932601	0	0	0	0	0	0.0000137193229852821	0	0	0
k__Bacteria | p__Actinobacteria | c__Actinobacteria | o__Frankiales | f__Geodermatophilaceae | g__Geodermatophilus | s__	0	0	0.00000396042740932601	0	0	0	0	0	0.0000137193229852821	0	0	0
k__Bacteria | p__Actinobacteria | c__Actinobacteria | o__Frankiales | f__Sporichthyaceae | g__Sporichthya | s__	0	0	0	0	0.00000396042740932601	0	0	0	0	0	0.0000137193229852821	0
k__Bacteria | p__Actinobacteria | c__Actinobacteria | o__Frankiales | f__Sporichthyaceae | g__hgcI clade | s__	0	0	0	0	0.00000396042740932601	0	0	0	0	0	0.0000137193229852821	0
k__Bacteria | p__Actinobacteria | c__Actinobacteria | o__Micrococcales | f__Demequinaceae | g__Demequina | s__	0	0	0	0.00000396042740932601	0	0	0	0	0	0.0000137193229852821	0	0
k__Bacteria | p__Actinobacteria | c__Actinobacteria | o__Micrococcales | f__Dermacoccaceae | g__Kytococcus | s__	0	0	0	0	0	0.00000396042740932601	0	0	0	0	0	0.0000137193229852821
k__Bacteria | p__Actinobacteria | c__Actinobacteria | o__Propionibacteriales | f__Nocardioidaceae | g__Kribbella | s__	0	0	0	0	0	0.00000396042740932601	0	0	0	0	0	0.0000137193229852821
k__Bacteria | p__Actinobacteria | c__Actinobacteria | o__Propionibacteriales | f__Propionibacteriaceae | g__ | s__	0.00000396042740932601	0	0	0	0	0	0.0000137193229852821	0	0	0	0	0
k__Bacteria | p__Actinobacteria | c__Coriobacteriia | o__Coriobacteriales | f__ | g__ | s__	0	0	0	0	0.00000396042740932601	0	0	0	0	0	0.0000137193229852821	0
k__Bacteria | p__Actinobacteria | c__Coriobacteriia | o__Coriobacteriales | f__Atopobiaceae | g__Olsenella | s__	0	0	0	0.00000396042740932601	0	0	0	0	0	0.0000137193229852821	0	0
k__Bacteria | p__Actinobacteria | c__Coriobacteriia | o__Coriobacteriales | f__Eggerthellaceae | g__DNF00809 | s__	0	0	0	0.00000396042740932601	0	0	0	0	0	0.0000137193229852821	0	0
k__Bacteria | p__Actinobacteria | c__Coriobacteriia | o__Coriobacteriales | f__Eggerthellaceae | g__Slackia | s__Slackia piriformis YIT 12062	0.00000198021370466301	0	0	0	0	0.00000198021370466301	0.00000685966149264104	0	0	0	0	0.00000685966149264104
k__Bacteria | p__Armatimonadetes | c__ | o__ | f__ | g__ | s__	0	0	0	0	0	0.00000396042740932601	0	0	0	0	0	0.0000137193229852821
k__Bacteria | p__Bacteroidetes | c__Bacteroidia | o__Bacteroidales | f__Bacteroidaceae | g__Bacteroides | s__Bacteroides gallinaceum	0.00000396042740932601	0	0	0	0	0	0.0000137193229852821	0	0	0	0	0
k__Bacteria | p__Bacteroidetes | c__Bacteroidia | o__Bacteroidales | f__Porphyromonadaceae | g__Porphyromonas | s__Porphyromonas bennonis	0	0	0	0	0.00000198021370466301	0.00000198021370466301	0	0	0	0	0.00000685966149264104	0.00000685966149264104
k__Bacteria | p__Bacteroidetes | c__Bacteroidia | o__Bacteroidales | f__Prevotellaceae | g__Prevotella | s__Prevotella aurantiaca JCM 15754	0	0	0	0.00000396042740932601	0	0	0	0	0	0.0000137193229852821	0	0
k__Bacteria | p__Bacteroidetes | c__Bacteroidia | o__Bacteroidales | f__Tannerellaceae | g__Tannerella | s__Tannerella forsythia	0	0	0	0	0	0.00000396042740932601	0	0	0	0	0	0.0000137193229852821
k__Bacteria | p__Bacteroidetes | c__Bacteroidia | o__Chitinophagales | f__Chitinophagaceae | g__Sediminibacterium | s__	0	0	0	0	0.00000396042740932601	0	0	0	0	0	0.0000137193229852821	0
k__Bacteria | p__Bacteroidetes | c__Bacteroidia | o__Flavobacteriales | f__Flavobacteriaceae | g__Capnocytophaga | s__	0	0	0	0	0.00000396042740932601	0	0	0	0	0	0.0000137193229852821	0
k__Bacteria | p__Bacteroidetes | c__Bacteroidia | o__Flavobacteriales | f__Weeksellaceae | g__Cloacibacterium | s__	0	0	0.00000396042740932601	0	0	0	0	0	0.0000137193229852821	0	0	0
k__Bacteria | p__Cyanobacteria | c__Melainabacteria | o__Vampirovibrionales | f__ | g__ | s__	0	0	0.00000396042740932601	0	0	0	0	0	0.0000137193229852821	0	0	0
k__Bacteria | p__Deinococcus-Thermus | c__Deinococci | o__Deinococcales | f__Deinococcaceae | g__Deinococcus | s__	0	0	0	0.00000396042740932601	0	0	0	0	0	0.0000137193229852821	0	0
k__Bacteria | p__Elusimicrobia | c__Elusimicrobia | o__Elusimicrobiales | f__Elusimicrobiaceae | g__Elusimicrobium | s__	0	0	0.00000396042740932601	0	0	0	0	0	0.0000137193229852821	0	0	0
k__Bacteria | p__Epsilonbacteraeota | c__Campylobacteria | o__Campylobacterales | f__Campylobacteraceae | g__Campylobacter | s__	0.00000198021370466301	0	0.00000198021370466301	0	0	0	0.00000685966149264104	0	0.00000685966149264104	0	0	0
k__Bacteria | p__Firmicutes | c__Bacilli | o__Bacillales | f__Alicyclobacillaceae | g__Alicyclobacillus | s__Alicyclobacillus ferripilum	0	0	0.00000396042740932601	0	0	0	0	0	0.0000137193229852821	0	0	0
k__Bacteria | p__Firmicutes | c__Bacilli | o__Bacillales | f__Bacillaceae | g__Oceanobacillus | s__	0	0	0	0.00000396042740932601	0	0	0	0	0	0.0000137193229852821	0	0
k__Bacteria | p__Firmicutes | c__Bacilli | o__Bacillales | f__Paenibacillaceae | g__Cohnella | s__	0	0	0	0	0.00000396042740932601	0	0	0	0	0	0.0000137193229852821	0
k__Bacteria | p__Firmicutes | c__Bacilli | o__Lactobacillales | f__Streptococcaceae | g__Streptococcus | s__Streptococcus agalactiae	0	0	0	0.00000396042740932601	0	0	0	0	0	0.0000137193229852821	0	0
k__Bacteria | p__Firmicutes | c__Clostridia | o__Clostridiales | f__Family XI | g__Anaerococcus | s__Anaerococcus prevotii	0	0	0	0	0	0.00000396042740932601	0	0	0	0	0	0.0000137193229852821
k__Bacteria | p__Firmicutes | c__Clostridia | o__Clostridiales | f__Family XI | g__Anaerococcus | s__Anaerococcus vaginalis	0.00000396042740932601	0	0	0	0	0	0.0000137193229852821	0	0	0	0	0
k__Bacteria | p__Firmicutes | c__Clostridia | o__Clostridiales | f__Family XI | g__Ezakiella | s__	0	0	0	0.00000396042740932601	0	0	0	0	0	0.0000137193229852821	0	0
k__Bacteria | p__Firmicutes | c__Clostridia | o__Clostridiales | f__Family XI | g__Finegoldia | s__Finegoldia magna	0	0	0.00000396042740932601	0	0	0	0	0	0.0000137193229852821	0	0	0
k__Bacteria | p__Firmicutes | c__Clostridia | o__Clostridiales | f__Family XI | g__Peptoniphilus | s__Peptoniphilus coxii	0	0	0	0	0	0.00000396042740932601	0	0	0	0	0	0.0000137193229852821
k__Bacteria | p__Firmicutes | c__Clostridia | o__Clostridiales | f__Family XI | g__Tissierella | s__	0	0	0	0.00000396042740932601	0	0	0	0	0	0.0000137193229852821	0	0
k__Bacteria | p__Firmicutes | c__Clostridia | o__Clostridiales | f__Lachnospiraceae | g__Lachnoclostridium 12 | s__	0	0	0.00000396042740932601	0	0	0	0	0	0.0000137193229852821	0	0	0
k__Bacteria | p__Firmicutes | c__Clostridia | o__Clostridiales | f__Lachnospiraceae | g__Lachnoclostridium 5 | s__Clostridium sp. BS-5	0	0	0	0	0.00000396042740932601	0	0	0	0	0	0.0000137193229852821	0
k__Bacteria | p__Firmicutes | c__Clostridia | o__Clostridiales | f__Ruminococcaceae | g__Anaerotruncus | s__Anaerotruncus sp. G3(2012)	0	0	0	0.00000396042740932601	0	0	0	0	0	0.00000924956566976597	0	0
k__Bacteria | p__Firmicutes | c__Clostridia | o__Clostridiales | f__Ruminococcaceae | g__Ruminiclostridium 6 | s__	0	0	0	0.00000396042740932601	0	0	0	0	0	0.0000137193229852821	0	0
k__Bacteria | p__Firmicutes | c__Clostridia | o__Clostridiales | f__Ruminococcaceae | g__Ruminococcaceae UCG-008 | s__	0.00000396042740932601	0	0	0	0	0	0.0000137193229852821	0	0	0	0	0
k__Bacteria | p__Firmicutes | c__Erysipelotrichia | o__Erysipelotrichales | f__Erysipelotrichaceae | g__Turicibacter | s__Turicibacter sp. H121	0	0	0	0	0	0.00000396042740932601	0	0	0	0	0	0.0000137193229852821
k__Bacteria | p__Firmicutes | c__Negativicutes | o__Selenomonadales | f__Acidaminococcaceae | g__ | s__	0.00000396042740932601	0	0	0	0	0	0.0000137193229852821	0	0	0	0	0
k__Bacteria | p__Firmicutes | c__Negativicutes | o__Selenomonadales | f__Acidaminococcaceae | g__Acidaminococcus | s__	0.00000396042740932601	0	0	0	0	0	0.0000137193229852821	0	0	0	0	0
k__Bacteria | p__Firmicutes | c__Negativicutes | o__Selenomonadales | f__Veillonellaceae | g__ | s__	0	0	0	0	0.00000396042740932601	0	0	0	0	0	0.0000137193229852821	0
k__Bacteria | p__Firmicutes | c__Negativicutes | o__Selenomonadales | f__Veillonellaceae | g__Pectinatus | s__	0	0	0	0.00000396042740932601	0	0	0	0	0	0.00000924956566976597	0	0
k__Bacteria | p__Gemmatimonadetes | c__Gemmatimonadetes | o__Gemmatimonadales | f__Gemmatimonadaceae | g__Gemmatimonas | s__	0	0	0.00000396042740932601	0	0	0	0	0	0.0000137193229852821	0	0	0
k__Bacteria | p__Nitrospirae | c__Nitrospira | o__Nitrospirales | f__Nitrospiraceae | g__Nitrospira | s__	0	0	0	0.00000396042740932601	0	0	0	0	0	0.0000137193229852821	0	0
k__Bacteria | p__Patescibacteria | c__Gracilibacteria | o__Absconditabacteriales (SR1) | f__ | g__ | s__	0	0	0.00000396042740932601	0	0	0	0	0	0.0000137193229852821	0	0	0
k__Bacteria | p__Patescibacteria | c__Saccharimonadia | o__Saccharimonadales | f__Saccharimonadaceae | g__Candidatus Saccharimonas | s__TM7 phylum sp. canine oral taxon 251	0.00000396042740932601	0	0	0	0	0	0.0000137193229852821	0	0	0	0	0
k__Bacteria | p__Planctomycetes | c__Planctomycetacia | o__Isosphaerales | f__Isosphaeraceae | g__Singulisphaera | s__	0	0	0.00000396042740932601	0	0	0	0	0	0.0000137193229852821	0	0	0
k__Bacteria | p__Proteobacteria | c__Alphaproteobacteria | o__Parvibaculales | f__Parvibaculaceae | g__Rhodoligotrophos | s__	0	0	0	0.00000396042740932601	0	0	0	0	0	0.0000137193229852821	0	0
k__Bacteria | p__Proteobacteria | c__Alphaproteobacteria | o__Rhizobiales | f__ | g__ | s__	0	0	0	0.00000396042740932601	0	0	0	0	0	0.0000137193229852821	0	0
k__Bacteria | p__Proteobacteria | c__Alphaproteobacteria | o__Rhizobiales | f__Xanthobacteraceae | g__Afipia | s__	0	0	0	0	0.00000396042740932601	0	0	0	0	0	0.0000137193229852821	0
k__Bacteria | p__Proteobacteria | c__Deltaproteobacteria | o__Desulfarculales | f__Desulfarculaceae | g__ | s__	0	0	0	0.00000396042740932601	0	0	0	0	0	0.0000137193229852821	0	0
k__Bacteria | p__Proteobacteria | c__Deltaproteobacteria | o__Myxococcales | f__Polyangiaceae | g__Pajaroellobacter | s__	0	0	0	0.00000396042740932601	0	0	0	0	0	0.0000137193229852821	0	0
k__Bacteria | p__Proteobacteria | c__Gammaproteobacteria | o__Betaproteobacteriales | f__Burkholderiaceae | g__Achromobacter | s__	0	0	0	0	0	0.00000396042740932601	0	0	0	0	0	0.0000137193229852821
k__Bacteria | p__Proteobacteria | c__Gammaproteobacteria | o__Betaproteobacteriales | f__Burkholderiaceae | g__Janthinobacterium | s__	0	0	0	0	0	0.00000396042740932601	0	0	0	0	0	0.0000137193229852821
k__Bacteria | p__Proteobacteria | c__Gammaproteobacteria | o__Betaproteobacteriales | f__Burkholderiaceae | g__Parapusillimonas | s__	0	0	0	0.00000396042740932601	0	0	0	0	0	0.00000924956566976597	0	0
k__Bacteria | p__Proteobacteria | c__Gammaproteobacteria | o__Betaproteobacteriales | f__Neisseriaceae | g__ | s__	0	0	0.00000396042740932601	0	0	0	0	0	0.0000137193229852821	0	0	0
k__Bacteria | p__Proteobacteria | c__Gammaproteobacteria | o__Cellvibrionales | f__Cellvibrionaceae | g__ | s__	0	0	0	0.00000396042740932601	0	0	0	0	0	0.0000137193229852821	0	0
k__Bacteria | p__Proteobacteria | c__Gammaproteobacteria | o__Pasteurellales | f__Pasteurellaceae | g__Mannheimia | s__	0	0	0	0.00000396042740932601	0	0	0	0	0	0.0000137193229852821	0	0
k__Bacteria | p__Proteobacteria | c__Gammaproteobacteria | o__Xanthomonadales | f__Xanthomonadaceae | g__Lysobacter | s__	0	0	0	0	0	0.00000396042740932601	0	0	0	0	0	0.0000137193229852821
k__Bacteria | p__Spirochaetes | c__Spirochaetia | o__Spirochaetales | f__Spirochaetaceae | g__Treponema 2 | s__Treponema socranskii subsp. socranskii	0	0	0	0	0.00000396042740932601	0	0	0	0	0	0.0000137193229852821	0
k__Bacteria | p__Spirochaetes | c__Spirochaetia | o__Spirochaetales | f__Spirochaetaceae | g__Treponema 2 | s__Treponema sp. canine oral taxon 356	0	0	0	0.00000396042740932601	0	0	0	0	0	0.0000137193229852821	0	0
k__Bacteria | p__Synergistetes | c__Synergistia | o__Synergistales | f__Synergistaceae | g__Thermovirga | s__	0	0	0	0.00000396042740932601	0	0	0	0	0	0.00000924956566976597	0	0
k__Bacteria | p__Tenericutes | c__Mollicutes | o__Mycoplasmatales | f__Mycoplasmataceae | g__Mycoplasma | s__	0	0	0	0.00000396042740932601	0	0	0	0	0	0.0000137193229852821	0	0
k__Bacteria | p__Bacteroidetes | c__Bacteroidia | o__Bacteroidales | f__Prevotellaceae | g__Prevotella 2 | s__Prevotella shahii DSM 15611 = JCM 12083	0	0.00000216023313235964	0	0	0	0	0	0.00000716468275973109	0	0	0	0
k__Bacteria | p__Bacteroidetes | c__Bacteroidia | o__Bacteroidales | f__Tannerellaceae | g__Parabacteroides | s__Parabacteroides sp. SN4	0	0.00000216023313235964	0	0	0	0	0	0.00000716468275973109	0	0	0	0
k__Bacteria | p__Firmicutes | c__Clostridia | o__Clostridiales | f__Family XI | g__Peptoniphilus | s__Peptoniphilus sp. KHD5	0	0.00000216023313235964	0	0	0	0	0	0.00000716468275973109	0	0	0	0
k__Bacteria | p__Firmicutes | c__Clostridia | o__Clostridiales | f__Lachnospiraceae | g__[Ruminococcus] torques group | s__Dorea longicatena	0	0.00000216023313235964	0	0	0	0	0	0.00000716468275973109	0	0	0	0
k__Bacteria | p__Firmicutes | c__Clostridia | o__Clostridiales | f__Ruminococcaceae | g__Ruminiclostridium | s__	0	0.00000216023313235964	0	0	0	0	0	0.00000716468275973109	0	0	0	0
k__Bacteria | p__Proteobacteria | c__Deltaproteobacteria | o__Bdellovibrionales | f__Bdellovibrionaceae | g__Bdellovibrio | s__	0	0.00000216023313235964	0	0	0	0	0	0.00000716468275973109	0	0	0	0
k__Bacteria | p__Proteobacteria | c__Gammaproteobacteria | o__Betaproteobacteriales | f__Neisseriaceae | g__Alysiella | s__	0	0.00000216023313235964	0	0	0	0	0	0.00000716468275973109	0	0	0	0
k__Archaea | p__Thaumarchaeota | c__Nitrososphaeria | o__Nitrosopumilales | f__Nitrosopumilaceae | g__Candidatus Nitrosoarchaeum | s__	0	0	0	0	0.00000198021370466301	0	0	0	0	0	0.00000685966149264104	0
k__Bacteria | p__Acidobacteria | c__Blastocatellia (Subgroup 4) | o__Pyrinomonadales | f__Pyrinomonadaceae | g__RB41 | s__	0	0	0	0	0	0.00000198021370466301	0	0	0	0	0	0.00000685966149264104
k__Bacteria | p__Actinobacteria | c__Acidimicrobiia | o__Actinomarinales | f__ | g__ | s__	0	0	0	0.00000198021370466301	0	0	0	0	0	0.00000685966149264104	0	0
k__Bacteria | p__Actinobacteria | c__Actinobacteria | o__Corynebacteriales | f__Nocardiaceae | g__Rhodococcus | s__Rhodococcus erythropolis	0	0	0	0	0.00000198021370466301	0	0	0	0	0	0.00000685966149264104	0
k__Bacteria | p__Actinobacteria | c__Actinobacteria | o__Kineosporiales | f__Kineosporiaceae | g__Kineosporia | s__	0	0	0	0	0.00000198021370466301	0	0	0	0	0	0.00000685966149264104	0
k__Bacteria | p__Actinobacteria | c__Actinobacteria | o__Micrococcales | f__Cellulomonadaceae | g__Cellulomonas | s__	0	0	0	0	0	0.00000198021370466301	0	0	0	0	0	0.00000685966149264104
k__Bacteria | p__Actinobacteria | c__Actinobacteria | o__Pseudonocardiales | f__Pseudonocardiaceae | g__Amycolatopsis | s__Amycolatopsis sp. CPCC202698	0	0	0	0.00000198021370466301	0	0	0	0	0	0.00000685966149264104	0	0
k__Bacteria | p__Actinobacteria | c__Nitriliruptoria | o__Euzebyales | f__Euzebyaceae | g__ | s__	0.00000198021370466301	0	0	0	0	0	0.00000685966149264104	0	0	0	0	0
k__Bacteria | p__Actinobacteria | c__Thermoleophilia | o__Gaiellales | f__ | g__Gaiella sp. EBR4-RS1 | s__Gaiella sp. EBR4-RS1	0	0	0	0.00000198021370466301	0	0	0	0	0	0.00000685966149264104	0	0
k__Bacteria | p__Actinobacteria | c__Thermoleophilia | o__Solirubrobacterales | f__Solirubrobacteraceae | g__Patulibacter | s__Patulibacter minatonensis	0	0	0	0	0	0.00000198021370466301	0	0	0	0	0	0.00000685966149264104
k__Bacteria | p__Bacteroidetes | c__Bacteroidia | o__Bacteroidales | f__Bacteroidaceae | g__Bacteroides | s__Bacteroides massiliensis dnLKV3	0	0	0	0.00000198021370466301	0	0	0	0	0	0.00000685966149264104	0	0
k__Bacteria | p__Bacteroidetes | c__Bacteroidia | o__Bacteroidales | f__Porphyromonadaceae | g__Porphyromonas | s__Porphyromonas sp. HMSC077F02	0.00000198021370466301	0	0	0	0	0	0.00000685966149264104	0	0	0	0	0
k__Bacteria | p__Bacteroidetes | c__Bacteroidia | o__Bacteroidales | f__Prevotellaceae | g__Prevotella | s__	0	0	0	0.00000198021370466301	0	0	0	0	0	0.00000685966149264104	0	0
k__Bacteria | p__Bacteroidetes | c__Bacteroidia | o__Bacteroidales | f__Prevotellaceae | g__Prevotella | s__Prevotella bivia	0	0	0	0.00000198021370466301	0	0	0	0	0	0.00000685966149264104	0	0
k__Bacteria | p__Bacteroidetes | c__Bacteroidia | o__Bacteroidales | f__Prevotellaceae | g__Prevotella | s__Prevotella pallens	0	0	0	0	0.00000198021370466301	0	0	0	0	0	0.00000685966149264104	0
k__Bacteria | p__Bacteroidetes | c__Bacteroidia | o__Bacteroidales | f__Prevotellaceae | g__Prevotellaceae UCG-003 | s__Alloprevotella sp. feline oral taxon 309	0.00000198021370466301	0	0	0	0	0	0.00000685966149264104	0	0	0	0	0
k__Bacteria | p__Bacteroidetes | c__Bacteroidia | o__Bacteroidales | f__Rikenellaceae | g__ | s__	0	0	0	0	0.00000198021370466301	0	0	0	0	0	0.00000685966149264104	0
k__Bacteria | p__Bacteroidetes | c__Bacteroidia | o__Chitinophagales | f__Chitinophagaceae | g__Flavisolibacter | s__	0	0	0.00000198021370466301	0	0	0	0	0	0.00000685966149264104	0	0	0
k__Bacteria | p__Bacteroidetes | c__Bacteroidia | o__Flavobacteriales | f__Flavobacteriaceae | g__Capnocytophaga | s__Capnocytophaga gingivalis	0	0	0	0.00000198021370466301	0	0	0	0	0	0.00000685966149264104	0	0
k__Bacteria | p__Bacteroidetes | c__Bacteroidia | o__Flavobacteriales | f__Flavobacteriaceae | g__Myroides | s__Myroides sp. OTU s6b	0.00000198021370466301	0	0	0	0	0	0.00000685966149264104	0	0	0	0	0
k__Bacteria | p__Bacteroidetes | c__Bacteroidia | o__Flavobacteriales | f__Weeksellaceae | g__Bergeyella | s__Bergeyella sp. AF14	0	0	0	0.00000198021370466301	0	0	0	0	0	0.00000685966149264104	0	0
k__Bacteria | p__Chloroflexi | c__Chloroflexia | o__Thermomicrobiales | f__JG30-KF-CM45 | g__ | s__	0	0	0.00000198021370466301	0	0	0	0	0	0.00000685966149264104	0	0	0
k__Bacteria | p__Chloroflexi | c__KD4-96 | o__ | f__ | g__ | s__	0	0	0	0.00000198021370466301	0	0	0	0	0	0.00000685966149264104	0	0
k__Bacteria | p__Deinococcus-Thermus | c__Deinococci | o__Deinococcales | f__Deinococcaceae | g__Deinococcus | s__Deinococcus wulumuqiensis R12	0	0	0	0.00000198021370466301	0	0	0	0	0	0.00000685966149264104	0	0
k__Bacteria | p__Elusimicrobia | c__Lineage IIa | o__ | f__ | g__ | s__	0	0	0.00000198021370466301	0	0	0	0	0	0.00000685966149264104	0	0	0
k__Bacteria | p__Firmicutes | c__Bacilli | o__Bacillales | f__Bacillaceae | g__Bacillus | s__Bacillus thermoamylovorans	0	0	0	0.00000198021370466301	0	0	0	0	0	0.00000685966149264104	0	0
k__Bacteria | p__Firmicutes | c__Bacilli | o__Bacillales | f__Bacillaceae | g__Geomicrobium | s__	0	0	0	0.00000198021370466301	0	0	0	0	0	0.00000685966149264104	0	0
k__Bacteria | p__Firmicutes | c__Bacilli | o__Bacillales | f__Bacillaceae | g__Oceanobacillus | s__Oceanobacillus sp. GD-1	0	0	0	0.00000198021370466301	0	0	0	0	0	0.00000685966149264104	0	0
k__Bacteria | p__Firmicutes | c__Bacilli | o__Bacillales | f__Paenibacillaceae | g__Paenibacillus | s__Paenibacillus sp. HanTHS1	0	0	0.00000198021370466301	0	0	0	0	0	0.00000685966149264104	0	0	0
k__Bacteria | p__Firmicutes | c__Bacilli | o__Bacillales | f__Planococcaceae | g__Lysinibacillus | s__	0	0	0	0.00000198021370466301	0	0	0	0	0	0.00000685966149264104	0	0
k__Bacteria | p__Firmicutes | c__Clostridia | o__Clostridiales | f__Family XI | g__Anaerococcus | s__	0	0	0	0.00000198021370466301	0	0	0	0	0	0.00000685966149264104	0	0
k__Bacteria | p__Firmicutes | c__Clostridia | o__Clostridiales | f__Family XI | g__Ezakiella | s__Finegoldia magna	0	0	0	0.00000198021370466301	0	0	0	0	0	0.00000685966149264104	0	0
k__Bacteria | p__Firmicutes | c__Clostridia | o__Clostridiales | f__Family XIII | g__[Eubacterium] nodatum group | s__Ihubacter massiliensis	0	0	0	0.00000198021370466301	0	0	0	0	0	0.00000685966149264104	0	0
k__Bacteria | p__Firmicutes | c__Clostridia | o__Clostridiales | f__Lachnospiraceae | g__Anaerosporobacter | s__Anaerosporobacter mobilis	0	0	0	0.00000198021370466301	0	0	0	0	0	0.00000685966149264104	0	0
k__Bacteria | p__Firmicutes | c__Clostridia | o__Clostridiales | f__Lachnospiraceae | g__Catonella | s__	0	0	0.00000198021370466301	0	0	0	0	0	0.00000685966149264104	0	0	0
k__Bacteria | p__Firmicutes | c__Clostridia | o__Clostridiales | f__Lachnospiraceae | g__Shuttleworthia | s__	0	0	0	0	0	0.00000198021370466301	0	0	0	0	0	0.00000685966149264104
k__Bacteria | p__Firmicutes | c__Clostridia | o__Clostridiales | f__Ruminococcaceae | g__Intestinimonas | s__Intestinimonas timonensis	0.00000198021370466301	0	0	0	0	0	0.00000685966149264104	0	0	0	0	0
k__Bacteria | p__Firmicutes | c__Erysipelotrichia | o__Erysipelotrichales | f__Erysipelotrichaceae | g__Erysipelatoclostridium | s__[Clostridium] cocleatum	0	0	0	0.00000198021370466301	0	0	0	0	0	0.00000685966149264104	0	0
k__Bacteria | p__Firmicutes | c__Negativicutes | o__Selenomonadales | f__Veillonellaceae | g__Quinella | s__	0	0	0	0.00000198021370466301	0	0	0	0	0	0.00000685966149264104	0	0
k__Bacteria | p__Fusobacteria | c__Fusobacteriia | o__Fusobacteriales | f__Leptotrichiaceae | g__ | s__Leptotrichia-like sp. oral clone BB002	0.00000198021370466301	0	0	0	0	0	0.00000685966149264104	0	0	0	0	0
k__Bacteria | p__Fusobacteria | c__Fusobacteriia | o__Fusobacteriales | f__Leptotrichiaceae | g__Leptotrichia | s__Leptotrichia sp. canine oral taxon 345	0.00000198021370466301	0	0	0	0	0	0.00000685966149264104	0	0	0	0	0
k__Bacteria | p__Planctomycetes | c__Planctomycetacia | o__Gemmatales | f__Gemmataceae | g__ | s__	0	0	0	0.00000198021370466301	0	0	0	0	0	0.00000685966149264104	0	0
k__Bacteria | p__Proteobacteria | c__Alphaproteobacteria | o__Acetobacterales | f__ | g__ | s__	0	0	0	0.00000198021370466301	0	0	0	0	0	0.00000685966149264104	0	0
k__Bacteria | p__Proteobacteria | c__Alphaproteobacteria | o__Acetobacterales | f__Acetobacteraceae | g__Acidicaldus | s__	0	0	0	0.00000198021370466301	0	0	0	0	0	0.00000685966149264104	0	0
k__Bacteria | p__Proteobacteria | c__Alphaproteobacteria | o__Acetobacterales | f__Acetobacteraceae | g__Craurococcus | s__Craurococcus sp. HM28-1	0	0	0	0.00000198021370466301	0	0	0	0	0	0.00000685966149264104	0	0
k__Bacteria | p__Proteobacteria | c__Alphaproteobacteria | o__Elsterales | f__Elsteraceae | g__ | s__	0	0	0	0.00000198021370466301	0	0	0	0	0	0.00000685966149264104	0	0
k__Bacteria | p__Proteobacteria | c__Alphaproteobacteria | o__Micavibrionales | f__ | g__ | s__	0	0	0.00000198021370466301	0	0	0	0	0	0.00000685966149264104	0	0	0
k__Bacteria | p__Proteobacteria | c__Alphaproteobacteria | o__Rhizobiales | f__Rhizobiaceae | g__Ensifer | s__	0	0	0	0.00000198021370466301	0	0	0	0	0	0.00000685966149264104	0	0
k__Bacteria | p__Proteobacteria | c__Alphaproteobacteria | o__Rhizobiales | f__Rhizobiaceae | g__Pseudochrobactrum | s__Pseudochrobactrum saccharolyticum	0	0	0	0	0	0.00000198021370466301	0	0	0	0	0	0.00000685966149264104
k__Bacteria | p__Proteobacteria | c__Alphaproteobacteria | o__Rhizobiales | f__Xanthobacteraceae | g__Xanthobacter | s__Xanthobacter sp. W30	0	0	0	0.00000198021370466301	0	0	0	0	0	0.00000685966149264104	0	0
k__Bacteria | p__Proteobacteria | c__Alphaproteobacteria | o__Rhodospirillales | f__ | g__ | s__	0	0	0	0.00000198021370466301	0	0	0	0	0	0.00000685966149264104	0	0
k__Bacteria | p__Proteobacteria | c__Alphaproteobacteria | o__Sphingomonadales | f__Sphingomonadaceae | g__Porphyrobacter | s__	0	0	0	0	0	0.00000198021370466301	0	0	0	0	0	0.00000685966149264104
k__Bacteria | p__Proteobacteria | c__Deltaproteobacteria | o__RCP2-54 | f__ | g__ | s__	0	0	0	0.00000198021370466301	0	0	0	0	0	0.00000685966149264104	0	0
k__Bacteria | p__Proteobacteria | c__Gammaproteobacteria | o__Betaproteobacteriales | f__Burkholderiaceae | g__Pelistega | s__	0	0	0.00000198021370466301	0	0	0	0	0	0.00000685966149264104	0	0	0
k__Bacteria | p__Proteobacteria | c__Gammaproteobacteria | o__Cellvibrionales | f__Cellvibrionaceae | g__Cellvibrio | s__	0	0	0	0.00000198021370466301	0	0	0	0	0	0.00000685966149264104	0	0
k__Bacteria | p__Proteobacteria | c__Gammaproteobacteria | o__Pasteurellales | f__Pasteurellaceae | g__Actinobacillus | s__Actinobacillus porcinus	0	0	0	0	0	0.00000198021370466301	0	0	0	0	0	0.00000685966149264104
k__Bacteria | p__Proteobacteria | c__Gammaproteobacteria | o__Pseudomonadales | f__Moraxellaceae | g__Moraxella | s__Moraxella sp. canine oral taxon 442	0.00000198021370466301	0	0	0	0	0	0.00000685966149264104	0	0	0	0	0
k__Bacteria | p__Proteobacteria | c__Gammaproteobacteria | o__Steroidobacterales | f__Steroidobacteraceae | g__ | s__	0	0	0	0	0	0.00000198021370466301	0	0	0	0	0	0.00000685966149264104
k__Bacteria | p__Proteobacteria | c__Gammaproteobacteria | o__Xanthomonadales | f__Rhodanobacteraceae | g__Rudaea | s__Rudaea cellulosilytica DSM 22992	0	0	0	0	0.00000198021370466301	0	0	0	0	0	0.00000685966149264104	0
k__Bacteria | p__Verrucomicrobia | c__Verrucomicrobiae | o__Chthoniobacterales | f__Xiphinematobacteraceae | g__Candidatus Xiphinematobacter | s__	0	0	0	0.00000198021370466301	0	0	0	0	0	0.00000685966149264104	0	0
k__Bacteria | p__Verrucomicrobia | c__Verrucomicrobiae | o__Opitutales | f__Opitutaceae | g__Lacunisphaera | s__	0	0	0	0	0.00000198021370466301	0	0	0	0	0	0.00000685966149264104	0
