# Supplementary material for: Post-transport recovery trajectory of the canine gut microbiome and metabolome
Source: J Anim Sci Biotechnol. 2026 Apr 12;17:65. doi: 10.1186/s40104-026-01385-z (PMC13070285; doi:10.1186/s40104-026-01385-z)
Supplement: Supplementary file 3 — Additional file 3. Raw data of the metabolomic compounds. [file 40104_2026_1385_MOESM3_ESM.zip]

Archive with 123 entries (109 files):
- mix/
- mix/Core_files/
- mix/Core_files/compound_table.csv
- mix/Core_files/HMDB_MS1_table.csv
- mix/Core_files/HMDB_MS2_table.csv
- mix/Core_files/KEGG_MS1_table.csv
- mix/Core_files/KEGG_MS2_table.csv
- mix/Core_files/mz_table.csv
- mix/Core_files/sample_info.csv
- mix/KEGG_compound_summary/
- mix/KEGG_compound_summary/Barplot/
- mix/KEGG_compound_summary/Barplot/compound_summary_level1_barplot.pdf
- mix/KEGG_compound_summary/Barplot/compound_summary_level1_barplot.png
- mix/KEGG_compound_summary/Barplot/compound_summary_level1_Group_barplot.pdf
- mix/KEGG_compound_summary/Barplot/compound_summary_level1_Group_barplot.png
- mix/KEGG_compound_summary/Barplot/compound_summary_level2_barplot.pdf
- mix/KEGG_compound_summary/Barplot/compound_summary_level2_barplot.png
- mix/KEGG_compound_summary/Barplot/compound_summary_level2_Group_barplot.pdf
- mix/KEGG_compound_summary/Barplot/compound_summary_level2_Group_barplot.png
- mix/KEGG_compound_summary/Barplot/compound_summary_level3_barplot.pdf
- mix/KEGG_compound_summary/Barplot/compound_summary_level3_barplot.png
- mix/KEGG_compound_summary/Barplot/compound_summary_level3_Group_barplot.pdf
- mix/KEGG_compound_summary/Barplot/compound_summary_level3_Group_barplot.png
- mix/KEGG_compound_summary/Barplot/compound_summary_level4_barplot.pdf
- mix/KEGG_compound_summary/Barplot/compound_summary_level4_barplot.png
- mix/KEGG_compound_summary/Barplot/compound_summary_level4_Group_barplot.pdf
- mix/KEGG_compound_summary/Barplot/compound_summary_level4_Group_barplot.png
- mix/KEGG_compound_summary/Boxplot/
- mix/KEGG_compound_summary/Boxplot/compound_summary_level1_boxplot.pdf
- mix/KEGG_compound_summary/Boxplot/compound_summary_level1_boxplot.png
- mix/KEGG_compound_summary/Boxplot/compound_summary_level2_boxplot.pdf
- mix/KEGG_compound_summary/Boxplot/compound_summary_level2_boxplot.png
- mix/KEGG_compound_summary/Boxplot/compound_summary_level3_boxplot.pdf
- mix/KEGG_compound_summary/Boxplot/compound_summary_level3_boxplot.png
- mix/KEGG_compound_summary/Boxplot/compound_summary_level4_boxplot.pdf
- mix/KEGG_compound_summary/Boxplot/compound_summary_level4_boxplot.png
- mix/KEGG_compound_summary/Correlation/
- mix/KEGG_compound_summary/Correlation/compound_summary_level1_p.csv
- mix/KEGG_compound_summary/Correlation/compound_summary_level1_r.csv
- mix/KEGG_compound_summary/Correlation/compound_summary_level2_p.csv
- mix/KEGG_compound_summary/Correlation/compound_summary_level2_r.csv
- mix/KEGG_compound_summary/Correlation/compound_summary_level3_p.csv
- mix/KEGG_compound_summary/Correlation/compound_summary_level3_r.csv
- mix/KEGG_compound_summary/Correlation/compound_summary_level4_p.csv
- mix/KEGG_compound_summary/Correlation/compound_summary_level4_r.csv
- mix/KEGG_compound_summary/Heatmap/
- mix/KEGG_compound_summary/Heatmap/compound_summary_level1_Group_heatmap.pdf
- mix/KEGG_compound_summary/Heatmap/compound_summary_level1_Group_heatmap.png
- mix/KEGG_compound_summary/Heatmap/compound_summary_level1_heatmap.pdf
- mix/KEGG_compound_summary/Heatmap/compound_summary_level1_heatmap.png
- mix/KEGG_compound_summary/Heatmap/compound_summary_level2_Group_heatmap.pdf
- mix/KEGG_compound_summary/Heatmap/compound_summary_level2_Group_heatmap.png
- mix/KEGG_compound_summary/Heatmap/compound_summary_level2_heatmap.pdf
- mix/KEGG_compound_summary/Heatmap/compound_summary_level2_heatmap.png
- mix/KEGG_compound_summary/Heatmap/compound_summary_level3_Group_heatmap.pdf
- mix/KEGG_compound_summary/Heatmap/compound_summary_level3_Group_heatmap.png
- mix/KEGG_compound_summary/Heatmap/compound_summary_level3_heatmap.pdf
- mix/KEGG_compound_summary/Heatmap/compound_summary_level3_heatmap.png
- mix/KEGG_compound_summary/Heatmap/compound_summary_level4_Group_heatmap.pdf
- mix/KEGG_compound_summary/Heatmap/compound_summary_level4_Group_heatmap.png
- mix/KEGG_compound_summary/Heatmap/compound_summary_level4_heatmap.pdf
- mix/KEGG_compound_summary/Heatmap/compound_summary_level4_heatmap.png
- mix/KEGG_compound_summary/Metabolite_compound_table/
- mix/KEGG_compound_summary/Metabolite_compound_table/compound_summary_all.csv
- mix/KEGG_compound_summary/Metabolite_compound_table/compound_summary_all_Group.csv
- mix/KEGG_compound_summary/Metabolite_compound_table/compound_summary_level1.csv
- mix/KEGG_compound_summary/Metabolite_compound_table/compound_summary_level1_Group.csv
- mix/KEGG_compound_summary/Metabolite_compound_table/compound_summary_level2.csv
- mix/KEGG_compound_summary/Metabolite_compound_table/compound_summary_level2_Group.csv
- mix/KEGG_compound_summary/Metabolite_compound_table/compound_summary_level3.csv
- mix/KEGG_compound_summary/Metabolite_compound_table/compound_summary_level3_Group.csv
- mix/KEGG_compound_summary/Metabolite_compound_table/compound_summary_level4.csv
- mix/KEGG_compound_summary/Metabolite_compound_table/compound_summary_level4_Group.csv
- mix/KEGG_function_summary/
- mix/KEGG_function_summary/Barplot/
- mix/KEGG_function_summary/Barplot/function_summary_level1_barplot.pdf
- mix/KEGG_function_summary/Barplot/function_summary_level1_barplot.png
- mix/KEGG_function_summary/Barplot/function_summary_level1_Group_barplot.pdf
- mix/KEGG_function_summary/Barplot/function_summary_level1_Group_barplot.png
- mix/KEGG_function_summary/Barplot/function_summary_level2_barplot.pdf
- mix/KEGG_function_summary/Barplot/function_summary_level2_barplot.png
- mix/KEGG_function_summary/Barplot/function_summary_level2_Group_barplot.pdf
- mix/KEGG_function_summary/Barplot/function_summary_level2_Group_barplot.png
- mix/KEGG_function_summary/Barplot/function_summary_level3_barplot.pdf
- mix/KEGG_function_summary/Barplot/function_summary_level3_barplot.png
- mix/KEGG_function_summary/Barplot/function_summary_level3_Group_barplot.pdf
- mix/KEGG_function_summary/Barplot/function_summary_level3_Group_barplot.png
- mix/KEGG_function_summary/Boxplot/
- mix/KEGG_function_summary/Boxplot/function_summary_level1_boxplot.pdf
- mix/KEGG_function_summary/Boxplot/function_summary_level1_boxplot.png
- mix/KEGG_function_summary/Boxplot/function_summary_level2_boxplot.pdf
- mix/KEGG_function_summary/Boxplot/function_summary_level2_boxplot.png
- mix/KEGG_function_summary/Boxplot/function_summary_level3_boxplot.pdf
- mix/KEGG_function_summary/Boxplot/function_summary_level3_boxplot.png
- mix/KEGG_function_summary/Correlation/
- mix/KEGG_function_summary/Correlation/function_summary_level1_p.csv
- mix/KEGG_function_summary/Correlation/function_summary_level1_r.csv
- mix/KEGG_function_summary/Correlation/function_summary_level2_p.csv
- mix/KEGG_function_summary/Correlation/function_summary_level2_r.csv
- mix/KEGG_function_summary/Correlation/function_summary_level3_p.csv
- mix/KEGG_function_summary/Correlation/function_summary_level3_r.csv
- mix/KEGG_function_summary/Heatmap/
- mix/KEGG_function_summary/Heatmap/function_summary_level1_Group_heatmap.pdf
- mix/KEGG_function_summary/Heatmap/function_summary_level1_Group_heatmap.png
- mix/KEGG_function_summary/Heatmap/function_summary_level1_heatmap.pdf
- mix/KEGG_function_summary/Heatmap/function_summary_level1_heatmap.png
- mix/KEGG_function_summary/Heatmap/function_summary_level2_Group_heatmap.pdf
- mix/KEGG_function_summary/Heatmap/function_summary_level2_Group_heatmap.png
- mix/KEGG_function_summary/Heatmap/function_summary_level2_heatmap.pdf
- mix/KEGG_function_summary/Heatmap/function_summary_level2_heatmap.png
- mix/KEGG_function_summary/Heatmap/function_summary_level3_Group_heatmap.pdf
- mix/KEGG_function_summary/Heatmap/function_summary_level3_Group_heatmap.png
- mix/KEGG_function_summary/Heatmap/function_summary_level3_heatmap.pdf
- mix/KEGG_function_summary/Heatmap/function_summary_level3_heatmap.png
- mix/KEGG_function_summary/Metabolite_function_table/
- mix/KEGG_function_summary/Metabolite_function_table/function_summary_all.csv
- mix/KEGG_function_summary/Metabolite_function_table/function_summary_all_Group.csv
- mix/KEGG_function_summary/Metabolite_function_table/function_summary_level1.csv
- mix/KEGG_function_summary/Metabolite_function_table/function_summary_level1_Group.csv
- mix/KEGG_function_summary/Metabolite_function_table/function_summary_level2.csv
- mix/KEGG_function_summary/Metabolite_function_table/function_summary_level2_Group.csv
- mix/KEGG_function_summary/Metabolite_function_table/function_summary_level3.csv
- mix/KEGG_function_summary/Metabolite_function_table/function_summary_level3_Group.csv
