# Supplementary material for: Post-transport recovery trajectory of the canine gut microbiome and metabolome
Source: J Anim Sci Biotechnol. 2026 Apr 12;17:65. doi: 10.1186/s40104-026-01385-z (PMC13070285; doi:10.1186/s40104-026-01385-z)
Supplement: Supplementary file 3 — Additional file 3. Raw data of the metabolomic compounds. [file 40104_2026_1385_MOESM3_ESM.zip › mix/Core_files/compound_table.csv]

	D0_1	D0_2	D0_3	D0_4	D0_5	D0_6	D0_7	D0_8	D0_9	D0_10	D0_11	D0_12	D1_1	D1_2	D1_3	D1_4	D1_5	D1_6	D1_7	D1_8	D1_9	D1_10	D1_11	D2_1	D2_2	D2_3	D2_4	D2_5	D2_6	D2_7	D2_8	D2_9	D2_10	D2_11	D2_12	D3_1	D3_2	D3_3	D3_4	D3_5	D3_6	D3_7	D3_8	D3_9	D3_10	D3_11	D3_12	D5_1	D5_2
neg_M71T52_1	9072391.50224959	6568551.51197203	6258336.74051869	13349057.6336073	12494452.5347924	5127286.44636144	5101314.69550661	13237343.1683533	11449016.3681509	5353390.33812845	6628000.2612156	6990719.2629622	14324502.8189294	13954970.4364208	12909354.6124336	9141309.76537732	11659950.0530888	12431782.8591481	14634333.1158653	14926473.5975171	10713940.8083004	14411384.6419311	8210083.32034226	17856008.6842616	24218083.325852	28524128.3560724	13888126.9161145	29489041.7926999	14960857.5431192	13089419.73856	24006883.4462153	26668871.0414569	22145942.8201542	34498844.4381148	10005904.4957416	17678642.6318777	17340567.1788389	12856095.7178777	10861807.8036679	23203102.6411049	22684430.4391597	16056527.1521417	14350146.4822123	23028843.0415926	17286712.2951948	26014267.6908445	18544492.9410447	17015610.3069601	29733030.7324713
neg_M73T393	292904.719090045	198330.197943585	399605.609136504	675116.795008891	68930.5849871849	6647.31956135053	58845.80153346	0	133414.838709883	72818.2102850419	49339.9793823327	345841.257974912	265383.468072501	772386.872412023	1061299.38407353	171021.464001195	468720.656558398	456690.786897609	450632.954606705	306867.748544543	946642.973615039	792284.9965137	469263.134300826	81509.0096243428	51176.1036317023	81166.2658430117	229346.137916389	173560.848725655	22045.5632529651	129100.885842698	37405.2993465185	136862.475459299	332263.340312455	101664.561934238	128524.41708457	123194.312996338	263858.931996026	504450.664182284	167238.412231973	116666.115236549	42053.645074979	35401.6131958625	9223.69771911247	188123.53079347	42812.0987132486	62115.9349353471	105583.680915687	53565.4407511204	377277.144314185
neg_M73T65	102099.271098763	11266.5864230069	740678.281082653	22371.1013422429	1162928.50404227	10584.8552687948	4237.85965303368	24488.2955380822	2560838.50280953	0	1391921.96469689	1854732.97006418	1026611.11953507	0	2391174.58543556	0	84328.5795992585	805472.691007483	13414.9893910571	354560.049989954	63857.5494666438	7207.57592297968	33189.9793624171	7777.13277198671	2036.05522528645	0	9937.48606868062	14379.4530448154	357822.03732996	0	1299.27633694439	4583.54448121789	65859.611516916	11779.1143053294	1370.43011512814	36970.1341504008	2992.8704581478	0	244380.295228397	0	1252.41162624618	1257.38205755033	852857.494478102	1889.58991802965	4552.57902459462	105458.908346039	7756.56174589114	10094.5596576374	91388.1147437521
neg_M73T56	3377364.88019821	11972808.868304	41293609.9005513	3479345.94261117	96410013.9805348	4392317.32904865	2450538.29985041	8529132.29977896	4682659.695302	3002578.30741218	196900418.018682	134796145.749497	264209042.92707	4181458.84119712	174131242.11152	3390135.78666372	2157300.01612526	3905475.99626755	2879808.18128173	2015606.01002572	19211573.7680681	3574499.38737189	3334951.32524121	3876547.64432374	3473993.80322828	4015411.14802407	4083691.38777118	11544879.8824286	45064788.6484802	4336867.58483646	4171286.19911054	4832044.70509628	4400678.61267233	4403979.0241896	5926482.14542071	10872741.7009841	3622877.8578883	35934.3835962623	5382302.94242498	2667273.64792728	3906913.52183412	9404346.64299735	33358837.942075	6882193.64957737	4277780.51700917	4608674.16420061	4712749.84366815	7564054.53824037	3405348.92400657
neg_M73T109_1	110349695.293049	130683610.289828	82386002.7799578	118684863.507269	78942802.9882972	75844099.513922	44586868.4113803	119354578.790101	64216765.4782522	67124878.8669353	51634148.5686534	50906441.8106424	80464797.6716977	136876715.285463	108515981.184048	113594968.836321	143408954.553003	145290034.344436	156927781.264497	146374453.564644	18730853.976603	97605750.4067965	131346520.113697	90154269.5266025	72516160.911209	75524827.2948298	70468457.5380443	14540163.4113418	60243576.5693559	44032604.5827316	83084772.7153121	123380124.76547	123181211.169674	63414606.40919	115238640.485354	110409179.379536	69065596.1243536	96488593.6805059	28763570.3552895	107175627.927388	84753884.2932551	108060326.403781	78978557.8563607	131808134.405294	94516935.6965452	23559483.5579998	81360040.3082668	129848597.486876	184725190.451381
neg_M73T92	0	0	0	0	0	0	0	0	0	31204972.9666541	0	7945079.45553082	14200807.4098671	58010465.6774947	113042091.66101	52851110.5899441	69599349.1355436	96436850.6498024	67752539.0203347	17976990.1397312	42395892.323543	78757876.7147907	66514298.0087348	55651348.978566	58258092.4718512	30889664.7963187	42329309.8041813	2248897.64186649	32391611.7778663	26047624.4457616	170317.881257809	35770891.8705829	18660735.3188778	29876008.1010639	0	44130464.198842	0	0	0	0	0	0	0	0	0	0	13418525.2547851	52794241.9185176	127897968.884759
neg_M73T79	0	0	0	0	0	0	0	0	0	0	387095.264071626	35678035.1720881	17355265.3443291	40248666.211121	61400301.022169	35840487.5132351	158947991.898385	61823481.9810048	168725084.245325	44044811.0128541	28908182.2844076	55111256.0908006	85223968.6983541	27553794.0288484	14919434.6302663	7092937.3002841	2712337.66715636	4219280.3562458	6398119.79338069	154864.972297656	161651.942299767	3989581.30830089	8529091.82263994	899553.692682008	0	20162047.8766575	0	0	26163872.3846013	2776851.50066277	0	0	0	0	0	0	425641.842334033	40001134.5742403	98106147.554803
neg_M74T50	3572188.71903592	2341218.86635984	2173351.01863268	5941925.90947532	1303853.25060912	850294.158279874	2416560.19543232	1932822.07484467	1446715.32233774	2843522.52398391	2873412.50120436	2641948.20037427	2474501.49887085	1926943.60358278	2828040.41714576	388994.923570635	1747313.78878007	1266096.80060798	1135095.19486094	1102882.55343414	5028602.35096661	1211406.52719291	978742.814844661	2867606.46192246	3661916.473884	2403298.97851165	2322105.58616312	13424105.0832116	2699838.92031596	198514.068135064	2821766.44567589	4759068.6095108	3796783.28312884	2652749.80542984	579800.344951485	2339360.91184485	5023699.34255524	2034068.33233251	1210775.80519815	2645661.93781742	1567468.32336965	2487024.79841471	1047424.53280222	1785944.49713049	2479020.07641715	1463408.16346894	1372089.17366647	2738908.9856385	5647724.86739407
neg_M75T51	1211958.76423044	221292.419832591	1109422.90610684	2192415.54829432	1321617.00211072	106696.377651959	1426208.43891751	1749326.27068118	1699993.739464	1369301.79414925	1621664.56023085	1064779.24648682	2230142.72338645	2055709.90360941	4598124.97837329	1248972.23811584	1655586.77236992	1489075.85699238	1757768.47799253	1858164.98282454	4434504.53274644	2492728.78092143	1067922.50907432	2400391.1014076	2249203.87715901	2505828.22707734	1387821.96085711	4076387.51430142	1493429.47733959	1583687.2919676	2045503.39700367	2409983.42359219	3623554.83067971	2717784.61785831	1353303.10158381	3043300.83520341	45889.0053723272	2859638.85134246	2190923.25350101	3347467.93867662	1960223.54014186	1518841.58043711	1894051.37059456	2219910.88933743	2254641.76128597	2029334.37671388	1989571.46517639	1636156.68764541	2779787.99207373
neg_M80T55_1	1554114.57412405	5085235.91109184	4083498.29716827	2545371.28541495	7266917.95508167	5672051.40084257	2868372.29299015	7338665.42410602	6534609.63936117	6290554.35052844	3875479.27576117	3563292.69475875	1285421.20873984	2271303.64881034	1582264.782723	1601205.14017139	1486103.91237544	2050984.72936534	1419259.34485605	2664743.01084078	1297031.0562844	1354872.25767311	1683097.19836513	847903.034762939	2168206.15941526	2135184.38524862	1337322.0554558	677969.180357991	1289720.55716824	894177.216765816	1024836.47899719	1847007.20385372	1524555.0306304	1243426.8210571	1818991.42010527	972144.158804524	1157906.4171494	1163492.50456403	1354409.82828916	1354090.06854745	1346912.32872848	1283639.13327962	1345539.82797493	1675943.01890028	1216194.61951935	850216.945369427	1871336.30256216	829771.756554076	1310987.78616208
neg_M83T83	386105.202426087	315742.33045294	701960.952374934	274011.341700153	409091.670150573	436821.326183884	375538.44020397	871028.049761676	918600.682683508	1574684.07436237	786275.555617557	786700.593029914	684734.136976711	647880.454662792	402177.694069642	408023.905786835	136512.532024085	461377.872780723	504325.351636191	571791.614983202	270899.451565665	163775.888615814	297585.71193832	276730.456198914	269968.617282669	1304501.06736571	222978.958013534	173784.636039488	215928.209323056	281471.513866524	450446.476937226	600748.411000191	756372.373413751	520712.553527448	329792.325190027	263811.599622128	753702.299705782	167040.621441537	714462.991741045	743647.548953294	497013.191330858	1228730.91046297	192287.533213199	586166.617600539	170906.091211265	540302.539596837	237662.410294898	707451.581000611	619813.145175703
neg_M85T52	5496285.81713389	4728242.54931425	4075162.12654911	6364690.23360022	6546856.83138985	3312789.5459882	4681974.01683301	8038421.97517903	6389346.29174372	2929327.80468123	3640654.77003133	3510906.69352312	8208920.52617252	7960313.95114429	6512445.92803829	4762272.19353589	6778405.26890522	6828356.6973977	8406227.73439707	8026899.0256117	8020089.07043128	8033542.81339589	4308561.50223036	9710355.27574783	14529213.2478011	16195687.4220401	8176620.14070562	18100127.5325901	8960081.76689144	7631874.39866947	13629372.1740274	14792207.5300095	11359198.9939922	19255616.2740311	4988418.74079688	10434003.408532	10959908.1428434	6440751.07393223	4145582.88834188	12694217.078794	12902802.0708483	8213516.52882089	7397240.90502499	6657215.12241672	10695177.8557288	12916039.8586333	9805552.92576038	10151949.6713576	14923411.9409337
neg_M85T245	688916.251830505	1103913.78294406	1251318.86951238	814138.297703427	1084833.68307025	1988897.8410577	2357630.45302041	958497.921789548	823231.536809001	677873.949413981	707022.039854226	825265.191401089	820724.029909142	984320.446183486	1059179.61264328	952830.322064092	1566510.26159173	1399944.69698964	1266832.98246771	1151125.38139044	927974.785889476	760520.225345099	1362543.54267124	471335.874663099	163486.620913857	790586.990558096	2121541.55245433	709097.142731127	34013.4822943536	103127.191802563	36743.3543545228	904641.848992451	1073589.78132205	1180021.46443016	1330673.80838243	923550.112500268	652805.260638009	678345.204975338	935447.465618212	1531169.66018365	969710.540044915	791173.59272307	722384.211119882	798991.434487605	1098134.66691968	929776.44217437	1068436.96642679	856684.667975399	1024527.07023496
neg_M85T207	2680760.79062121	1493976.35928097	4961391.52572132	2325166.07724699	1165127.99610747	738869.432133325	2252428.81440515	1509291.64741103	1373867.71577487	4482117.2180304	1580685.13498232	4502210.74076111	2417335.78909738	866005.002879919	3748955.2281658	990899.438658525	596779.136672562	118349.386031808	340688.536287451	161148.719938604	2874359.47320844	151696.124353956	319644.8772381	1231726.60260744	635089.898499738	1683354.60667434	439625.247221149	1826082.00129602	337391.079013963	339924.364908016	662845.054891955	760663.13268058	1430099.84880772	601957.066118581	191056.769034879	535936.088246286	6550710.38001039	754934.565086308	3735776.00115054	154339.983735435	941175.867775009	951107.468596913	790445.353966822	1345932.56944466	637892.561226928	258241.035757365	354799.749063057	833120.713110279	1262694.00610674
neg_M87T556	18113684.8284657	13073853.8503818	23787098.914917	20619227.0347509	15072328.2427338	25046835.0890095	10265162.9308228	22293845.3844437	23858687.1764155	13249856.145202	22404466.8873108	15122529.4185356	30911943.9368957	14177208.3645085	20382749.6977044	20841313.1260923	17638024.9524801	17107621.9902357	29711748.7814591	35111400.9762043	12137146.9940444	17542433.5199769	14551862.0444491	15907796.3467157	19829562.7493866	40482355.0574353	18322059.1644751	19233975.0998644	25764664.9882209	35730518.5706084	25275753.0967487	30999391.4978582	34224918.3723651	30985742.8308045	30976728.5503724	13147662.3058432	22750780.6346667	16875321.4556087	39356124.0882635	15629893.2262721	26160683.4838272	25765901.7903091	26910064.2615463	26299346.4278518	21223849.5109105	19012342.614359	28841451.4642425	25943914.3100404	14840151.9862675
neg_M87T52_1	8374871.76853946	5993958.9468779	5310010.16869647	21754714.8622541	5080431.78479581	3779031.12054882	14371947.9703537	7556770.89942818	7265941.95364134	4108374.08769018	4229924.44534384	5457596.73684536	6976434.63404983	6409497.50938934	6558809.05332266	4412346.8182102	4926636.53136933	6418974.70207282	8109859.71130379	8367152.65982883	13207506.2605546	6342058.31543985	4152626.75309238	7589110.2147188	10144644.8745986	12266509.1863078	9055954.26642487	69347410.2282964	8084543.01427896	6127683.20976632	9784774.92885872	10578012.9902986	9423929.62518515	13059691.2356467	4618708.42613577	8525372.86412614	10839608.469402	5790454.25663777	12553574.6066025	12785132.0135549	10226281.6984775	6787831.62574482	6125621.73196058	9015795.06069641	7564356.97700949	9719853.32973644	7122725.24206282	26056630.5286457	12580849.9872358
neg_M87T219_6	249030587.24323	262026650.375303	148683422.792842	420393539.938556	179307045.690635	99787692.0134297	101529826.061932	212108878.633663	142931330.467893	161967128.694823	285937530.903762	160029337.250571	408566630.718744	249385195.250128	607180987.702575	306045321.523212	272531286.00606	281582504.64557	409213499.029663	201161964.55959	280228865.304261	268663022.904195	300835311.953594	180127327.1193	264615290.997338	371616998.49402	110096661.97645	41495082.6697741	109504762.912349	244767096.652569	130290303.241251	275861689.997509	248974646.547427	198554621.18346	221366466.646777	162083093.994964	246292867.328648	394939914.328473	371160154.71099	206342453.81205	156058183.181085	367378163.434163	390176659.178416	451771273.620798	186887223.698292	220202338.628559	230778528.706743	247068176.608369	313245451.195328
neg_M87T82	4987026.27925405	7277794.23443721	4861130.32074118	3898218.82411938	8483528.17933097	3736742.21743234	2263617.54319113	6659128.52461667	7893108.64374963	7752284.00302814	3449080.17398772	5477402.44043208	9448840.07454528	6740717.23373559	8523815.39981093	5539779.91987001	5533207.12897914	4236380.28312638	2966926.9198592	7480008.97619499	9086612.80600469	10193404.0382927	3251687.59243502	3226179.24142553	9248882.66737253	6162469.29799288	2619165.8609847	3292262.48681053	4356164.23876323	3868161.19464434	3805536.98526458	5594623.35064575	9906614.08319269	4686388.2264261	2421170.69305472	6773414.16288434	6272794.42095315	7032723.71536706	5420576.26879227	4813914.24445021	3166342.04563713	4521058.54939021	5176226.77290361	8548900.97878032	4862563.75679476	3667259.43921908	2580397.84880837	4349429.83704535	2508511.87678078
neg_M87T106	1451949.8109432	1130644.11957975	2411413.54305176	1645726.55755457	3318983.22728947	1555226.59997445	2003297.11278831	2810673.32222177	4506592.30842774	1713989.6655396	1881386.79460596	1679789.00125343	3262983.43758845	1861775.82133343	2135221.5027476	1678088.02444054	1699845.50549699	1373453.4967547	1526766.57044174	2666126.60560809	411100.921680567	93056.3091931057	0	178708.32737845	1938376.89019937	2185774.00129282	0	42775.0640044602	86352.1878846176	0	0	2323156.36695437	4365196.74498294	2770900.2949978	2080589.56735783	2202169.26568212	2687416.01355778	3687622.1712168	1991337.57740421	2185223.48819157	1161629.81630149	1551731.67470132	1757489.27040864	3926237.71967556	1792717.53126566	1887493.30236085	1572383.21500623	1533486.82243633	2706571.92212246
neg_M87T219_7	3800534.05157908	3652269.48840744	2256056.92772176	5382274.45126827	2341840.20251466	1366555.25283289	1063926.48429125	2762408.27002877	1465938.60780687	1880792.39343162	3998575.80654334	1713535.45565571	5381547.90102715	3167949.28337976	9598415.52638815	3528656.96363108	3441686.77571213	3962435.00222272	3168463.05242812	2775071.2356792	3441422.21084621	3407369.83469237	3960745.30696561	2540472.45581638	4117224.12133719	5364219.30090063	966077.255718507	438192.132955985	1407300.58561631	2719348.98508556	1817840.74528276	3590739.94509305	3561778.42776694	3010917.80876726	2526118.59375271	2106429.33971727	3392418.57874445	6046944.62984054	4913853.70213545	2950902.48744995	2167443.91247516	4521014.44998245	5305248.65164119	6845761.50617029	2135746.5961328	3273759.2448634	2437563.47053676	4056531.95272885	4820933.17241961
neg_M88T49	22259850.03033	18657009.1883389	15939274.6538364	45788423.4947925	8741656.25005335	12681067.2661342	30229491.1377109	13888994.4812244	9151092.62523659	15611518.2473852	19934819.0003051	12060367.9410315	30894862.5251056	14578797.6280361	48327620.2775771	7178625.24611025	10549833.3136854	7333869.25619775	8998583.52113762	6008026.61818074	41028062.1588988	10098506.8229984	5761020.75342103	21199743.2177016	22885824.191131	18072735.0525129	19364223.1802384	39453167.3925435	13655321.5635017	9429108.09147698	17589426.9431249	23770559.4367719	25861363.1014353	14061383.561725	4934489.31290996	17727282.0262407	50563115.805281	22455987.4128341	16363333.2019525	13449564.7405756	9637020.60723235	16748719.5093815	21035856.8383984	26773606.7741851	13881559.8931045	10353678.0375767	8488314.46326285	15789048.9734349	31475698.0851432
neg_M88T188	5259416.88635997	4661213.36723525	10005629.945668	8186311.34380253	8643860.4324411	3682508.64582825	4988264.11260362	10887636.9449249	7088314.22033917	3581452.26887404	6493826.796934	2935230.93598886	10524513.2633737	8000900.08308017	26741629.6394969	6013018.18513065	5842093.57563546	5454871.60285518	6055165.5246724	6775358.58743539	9680788.05499085	5676370.79938074	4803518.55794468	8039419.63225355	8782321.08593614	7428848.29156699	4993219.82292801	5042362.09249904	5619412.07311535	3782514.65717287	5787577.39015089	11780109.9159935	5910827.15046974	6360121.42000095	3448840.96505623	4260839.10339133	7659225.78546989	7130982.327845	8845953.41920766	6076251.23030886	7527552.03527747	5482598.44288513	6036932.95426818	6107448.91867436	5947182.39147663	9395264.99608245	4503611.3297951	9792332.64489175	11813989.3083187
neg_M88T76	0	0	0	0	0	0	0	0	0	3942507.09950944	5375418.16995481	4221178.1382834	7130832.06124111	3539535.13914143	5833745.60641268	4723288.05362708	3349469.0877486	3851445.88684818	3037130.75044356	4521806.43671083	4506258.20625339	7824827.81889323	3172593.23271707	4327294.95959603	3931158.06144106	2938630.85055344	3053996.01946147	3743416.21441883	3251801.57207783	174316.567638298	389599.608093913	4321121.76629015	4564032.02551787	3589014.10665434	2901833.49476937	2219047.04771834	0	5174434.73730488	0	0	0	3781335.42644673	0	0	0	182853.226684568	4393929.72367097	3187792.30282083	4770336.16257139
neg_M89T52_4	101658774.670017	45699944.1056294	281071652.370613	67531920.3027643	60614326.551639	29603929.4145297	27020789.0435103	79861872.6746485	146723503.286526	79087535.9297988	112636379.429124	471970769.566342	154004486.934161	56429924.2090928	101244258.010257	54647674.4306624	65403384.4176352	34122481.0003274	34171053.2145193	36057390.7406685	126724051.325044	34995545.7217679	34431681.2818028	76685065.7570513	73598391.98809	108819283.497424	72637014.6640616	106805580.528991	45491927.6822721	43947804.4540625	82209145.8654455	66906898.2476316	93385980.5102087	142125681.297268	30372993.3890902	95447160.8163904	559376073.710377	36539616.4428867	219093327.270517	65679545.6263732	173995371.962574	112678538.845	56677599.337026	142770197.186531	135536132.71631	114907049.595881	83651321.679492	398807605.04819	137006394.976915
neg_M89T254	0	0	0	5782974.5421643	0	0	0	3073812.63204754	0	2383134.26809286	3026162.92463649	12852924.1570126	8922456.35824375	2609105.365221	3371750.7622787	7857141.0582077	4611012.38121771	7500070.11620065	7100696.1372817	3340019.16150028	3218193.07502564	2743945.0162831	1983687.07753051	5198935.65231967	5964189.81621975	8609258.08420383	4906070.14091662	7100778.22220814	2337707.42226891	1923839.10578146	1427029.26272106	6682008.46938896	6880451.60543207	7364846.05267353	6439647.15192924	5288741.90101169	0	0	0	0	4903174.969499	1975595.94810732	2844161.69820689	3383451.27929837	311489.611809713	3618008.95418514	8542121.1607091	4088770.8784296	12305029.9050896
neg_M89T506	0	0	0	7075792.97003586	0	0	0	13510340.0038493	0	1705750.8586249	4989838.76297165	7021915.49814394	4378116.53485325	12865183.1673489	2661466.98924802	5648022.03237827	3027028.66935171	4719307.82686201	4753514.77667982	5851892.75788858	1861918.56230957	4166120.3858989	2670569.38695231	3459383.01620859	5328727.39663003	6285206.92218815	3393463.60708472	4468914.05440762	3969004.95316777	4738832.35107711	3345016.03754354	4595605.50106415	4709774.89954453	4994028.3915956	4335704.272281	3320124.80652528	0	0	0	0	3239456.85343918	7009197.5351646	0	853847.231027602	0	12300313.5217856	6408747.01126643	19524878.7770688	8009494.80163102
neg_M89T447	0	0	0	9761848.75931915	0	0	0	3376603.13077757	0	0	1637520.72271146	7983281.85436863	11616997.6700201	2757665.97278044	3258740.1674042	6293147.56384056	3218711.86667894	5411608.96162756	4951588.26160104	13135007.8083428	1373512.87640115	3263769.97935992	2386074.72806424	3861633.4457855	3755876.93535738	6138011.25636763	3090580.05196298	4189387.41984106	2090068.65870731	1153222.97522475	3565582.21385743	4906920.86303	5087198.69598263	5470357.45467613	3896890.24464401	3455336.14596543	0	0	0	0	4548667.77007684	3936598.84622198	0	2669880.95107669	0	2762574.97572943	6898126.28061714	5487211.72185711	8983152.83303292
neg_M89T220	0	0	0	528572.076599334	0	0	0	6059313.60636243	0	937438.016704972	4888757.47751435	21626903.8768789	12413642.7894977	2614710.25549372	3744743.26330843	12134344.3501508	3615541.33809145	12475803.0136711	11890725.5487954	3302251.86262765	2327126.11078011	2366898.61769595	1905030.69267115	9188020.51395345	11048918.2020669	10325566.4020248	9722578.22715394	13189758.7202035	9074571.52604624	3880972.57727145	7111333.55672362	10267630.3202083	11015990.3430027	9597471.41676432	7299985.95384004	7083912.5502955	0	0	0	0	4999495.63580282	3202771.79841713	0	3576353.50332392	0	4919520.15900405	11595597.2343442	9739391.89169822	19462484.3782326
neg_M89T574	0	0	0	4016614.72861659	0	0	0	2581771.89905646	0	276758.669061154	2870502.23018778	13317838.2205537	4237171.21624502	3252724.85793708	10902263.1726465	10336330.3357179	2016096.31929595	9020541.00907188	8789564.67787757	2999270.91549524	6760209.42642815	3337021.38194811	2884706.29279786	6918588.10368347	3300469.32845519	6509361.81213239	3334967.71226865	5530850.67070465	833334.269346748	1021923.9354562	1537336.60314861	8020096.49820852	8502542.40514927	7847143.35024122	7899269.53758669	4878081.63706457	0	0	0	0	3441378.89373571	6619969.30415737	0	2825989.82036892	0	6177540.62711207	9693143.26578931	4895124.47389392	14206112.0378751
neg_M89T594	0	0	0	12805846.2289314	0	0	0	5221593.83368593	0	0	4024449.64219257	8973560.56101457	8281923.60076438	10166948.5591252	5463413.18130569	7044458.40350965	4848689.97090391	5931420.07948979	5736193.08445653	12318278.0660879	5813888.77265643	7724280.55883569	3662219.43485331	3759379.1581478	2638760.45886224	1489496.55955876	1268685.51941811	3711646.65477889	0	0	209898.049373676	5026966.06768153	5435349.45287607	5714536.94656024	5361554.73776659	1013743.0625532	0	0	0	0	7798878.01499525	4988363.91047622	0	7126167.62207249	0	3627146.40262443	6943967.364743	14307608.1392407	9624713.10516806
neg_M91T236	2645915.3927048	8145377.48612571	2642368.58733033	3963628.83272961	2327959.63058609	3711891.62618466	8709092.8809572	3292369.94228985	1402055.44110223	5535290.73171164	11010499.8931016	1169575.077933	1328420.29345794	5496001.90440571	1778453.31098262	1315147.96957766	3567433.73909453	3640554.43896478	993389.721770264	970950.577144402	1246305.93714323	1511534.88201998	1982113.21506719	3615867.50094474	1617721.18578352	2033109.79316957	6670067.21623218	411775.786207135	8297240.18426967	3198515.73018892	2537048.7931502	990634.789540294	3906890.29506573	2797861.19209751	1585438.63831234	5160571.04490347	217622.36618944	2025053.71457991	13918255.2544982	7063357.25995394	6962321.02415548	2759023.08053546	3664832.53785065	1385160.1797369	4843888.38202071	2817532.9221399	1711577.18960492	1018200.40072609	2124025.22946669
neg_M93T543	313276.439006252	429669.409629999	519849.612785487	457860.806884789	537213.813442355	411799.999991139	442602.808572522	387668.384619702	901060.952549672	1058486.48566254	321058.573536718	1030438.84923555	1563745.93765538	1188385.11780001	618761.844530355	1192195.19139435	272203.750701175	443468.473440509	380089.035894047	1581077.30599422	712946.816179506	327185.106112822	912271.582262538	318894.831007674	751483.904511849	627530.49072286	813142.991268416	1216017.86699338	368427.842198059	1011987.65756046	1805466.8276422	1708461.58702446	865478.60293988	608243.880449672	1905516.90684732	475057.166286135	584214.71707974	352894.851801975	454162.410439698	1171721.37610215	402128.002402653	1317112.35650039	1799840.08931683	1435507.82326961	654726.348427802	534822.172161298	1500519.68605088	349780.080649938	1291492.73948416
neg_M95T85	3909085.67797383	788521.659066891	923274.631965551	461383.011267008	688817.200428854	1063563.51150193	684678.803777215	880235.253022072	685468.865522714	794484.714710953	530625.394733962	526949.613348658	675194.473100923	1605912.65799081	917203.836433386	597602.819942113	562529.47134853	707702.297056817	515215.149478884	670678.191557965	1243302.49807487	534000.988115373	919215.08783906	411256.01634563	696524.466396889	871122.165206247	837084.50332879	545595.813193824	516355.310586268	639548.084428284	558286.822872014	713907.127776834	775136.435007883	818505.87001358	1792089.38484796	715899.145429954	1737122.45431487	1740139.49768377	0	621803.779469542	605395.254384298	563095.226778548	659484.017351359	1228455.60719201	812563.564405455	673284.54764774	632308.775749709	732543.252783441	887751.311269204
neg_M95T55	6568528.90717081	2380528.75806793	3076543.87374762	5161943.20519854	2975082.36832442	3853574.97824259	431320.818605038	2796899.56126734	2911857.61797987	3751110.31660489	3092309.73558921	2730187.17961931	7996612.97777333	6453935.01669618	6030094.03661107	4773311.61740786	8604147.83212654	5236950.96774767	3051234.72598953	2633722.24398409	3292402.72559586	7875768.19334454	5181062.12848424	3614237.22066664	5609609.35788772	5361712.5031066	2143735.9799559	1751897.29732714	4149240.55703011	3727459.24941219	1344928.62587675	1603467.93006963	2758194.41170842	2452963.35991681	1867793.16053309	3814817.63451253	6074683.60385429	6584406.66089329	4028268.64821356	3398720.27395951	3507427.35860763	7893601.43453989	1548229.17808427	4779157.56853084	1708433.76351643	2872900.01344417	1678360.77239242	2597363.65336772	6421642.49112453
neg_M96T42	213712015.858188	88749194.0428592	61338227.4937905	306185682.874835	57443994.7741725	29396467.0652893	21795507.840748	45532562.8401501	106235314.354098	87066982.4756215	97488600.4426213	130139506.749357	51871086.994943	30739592.2778004	299166267.20512	30366131.2588627	130371898.419609	52832486.9837635	23463457.8496668	71456772.5317039	432147011.385937	82584611.0744013	112210194.729644	85368820.3848408	42242884.8801627	46969892.0643192	134432830.366764	77112107.1109421	34592676.4845856	49842962.4423762	27226150.3332217	52526134.6415003	61416655.0762819	40892611.3038171	41593640.1863448	86504211.5287974	83203265.4054957	112200000.218447	37067290.0951639	77716658.4595806	35935946.8881412	45399514.065338	41682115.6854666	59094165.7458461	35697930.0766782	38226085.5298013	63687809.4000497	57657282.7960277	60492384.6781386
neg_M96T55_2	6236875.99508882	3923348.65849705	3382848.18139338	139428.913346267	3629825.25461668	3813123.47647516	3027032.74406321	3351423.76306095	7573058.96881841	4692945.61334152	5282835.75212105	5925746.29106609	2934057.94620286	5169368.90413751	8784671.29777395	4757213.68958273	4996297.88755838	5063321.71267032	2363164.45212932	6082854.69624887	13810378.9212406	5263008.94680313	5114492.22307035	4376304.50567649	3738462.41578117	4359273.40899641	5765604.92957263	7805264.24469197	2399814.67660103	3769045.00784053	2518302.26227958	4209128.05850656	6047277.03757818	5471424.25485898	4655300.43581042	4394047.83525224	3286964.55090586	5273160.51634833	3030197.97230601	4616232.11973493	3269568.11831346	3586431.68664041	3646671.0841935	4176235.58739038	2330582.1015685	3525222.79302039	4124814.25186471	3322924.24973211	3991288.62582725
neg_M96T95	62664.5291918765	3431752.69007823	3683235.03315385	0	5245560.26212595	7123362.30131895	6446107.71381391	8996960.11719311	9845846.88475945	7565651.21274271	4405411.20832484	5496705.52604245	2397706.52707031	8068251.9480014	7933388.39284886	5598224.99866977	4961035.20181389	8449715.9647718	2852038.67804901	8051954.32187558	5956050.53245715	8156745.02364996	8177076.33879577	5227997.06530285	2791069.52573834	10732077.4740148	10199891.5624863	1115913.23147501	2406833.2462708	4506136.92832585	3680848.15605979	10342554.2846889	6139280.72394212	1943375.53758597	6845011.25731839	4788130.42000045	9983369.86156863	14324738.3668097	0	7233247.79739578	2892949.67816843	8268741.96034752	4943807.90386571	5090296.91670081	5123531.21722389	8651622.62252676	9217868.56137003	3771811.41528719	6329944.60300203
neg_M98T586	590664.156732573	934542.630806227	0	0	0	0	0	0	0	0	1543789.61357381	2407785.97745259	1688997.67433697	2552299.91472658	2578554.02304034	2733563.28261843	2508555.81661997	1311323.84039553	2656417.5645066	3551026.765394	2318311.25850233	2651983.29728035	702268.62486815	527543.081044615	3132452.78407796	3719539.86658172	2667510.21575065	834551.487995116	906236.204884729	1484462.91729851	2537754.76548679	3140885.07825766	3225215.61963366	2650759.53158932	2313688.08084407	0	0	0	0	0	0	0	0	1171397.37865467	0	88412.4087081986	3008883.31169564	2642877.10890958	2954634.24069915
neg_M99T53	1043421.48706412	1378220.94107812	833449.951464177	1469341.83567797	1528652.795827	902239.097920467	1120947.96796091	1414454.21107417	1145926.40700801	782337.970821481	47128516.2139468	909209.808674693	62633732.1714499	1280771.29465134	41384543.4061084	1278792.05664372	1815905.90560569	1276679.65055422	1332706.61327609	1625768.68613766	4861642.50929798	1370029.37160725	1120729.56054373	885929.395957567	2106707.18518531	2612478.44772231	1323344.84436865	2525329.24224749	1388972.75598417	1539937.09508443	1856252.09277813	2343120.82807233	1793358.21413961	2242728.67525806	1153266.75820642	1115045.65042166	1839342.4846198	1194879.85886352	554177.672168064	2053416.27636543	1877036.35869864	1798406.56185852	1649225.02574075	2018511.96279496	3159926.16949025	1987419.01634785	1706026.00509869	1455974.59269881	2350026.61858121
neg_M101T52	15278960.6943948	12089461.1473248	7832292.21421578	31374261.6606288	9658230.66686771	8036839.1706659	17751121.9258881	14077640.0271673	11089462.0657794	5883161.09740745	7849649.32440321	4718549.13660392	17304528.3898545	14979047.6634246	24698496.1493101	10417145.5364871	12039636.9328245	11129481.4885575	13061688.5376506	12548739.6242706	22525294.7706883	12380438.7844378	10705505.122165	18306222.974789	17196620.9053314	24359158.0577567	15506970.8966813	41574443.778217	19152129.0017903	14178648.3176904	18825861.1065074	19494450.0674105	17038822.8066076	22473366.196519	10988785.1531333	15647502.8861303	15232404.4216344	13143026.1962872	12307464.1767554	22823975.49528	15058471.3021369	13942565.047359	13004043.095575	17017746.4828719	14770412.5995153	16662747.5318369	15128820.1583774	16621805.3719123	19850479.07185
neg_M101T8	0	0	5569479.2211177	0	0	8062362.67695677	0	0	0	7889411.09192067	8593462.13023472	7586245.60227624	11079853.9651192	11425389.8183658	11457048.1190764	10913148.8704393	11171088.400581	12815071.760604	6108620.26464696	14044842.3611071	8335508.61538245	6804604.86729536	2792799.84607064	5688356.8988852	3060406.340508	13933957.7912786	5627051.99837762	7259442.38884011	2384847.37856225	14520620.3634851	0	9653279.64046383	13067889.3597527	12388554.8077519	16390697.295608	8743770.16712869	0	0	12359071.7327809	0	0	0	0	0	0	0	7878707.91834298	7563484.7700063	9506539.27521502
neg_M101T239_1	475451200.10214	354091380.99035	174160708.902691	777856080.656757	136479853.451467	243545917.954276	343799546.351945	194214636.182152	68995016.9449177	205499470.145475	550705229.813165	163975418.223032	119882525.969602	205573962.280591	161502441.452549	344188362.074444	305055383.051004	487773194.052215	260914715.465255	207901685.38817	272647894.556513	286787930.735603	270428393.090629	284786815.326753	155495694.65183	183217289.706891	549639934.852991	22822704.8310312	101699041.884324	199624815.712421	138790131.988658	157203565.899346	200065283.746076	180595218.510073	199886578.467465	194643464.43529	189134848.436217	240134031.023316	246952601.937844	228619235.516088	157068873.78898	231271776.849127	242715278.058139	144961396.456548	315850185.695253	229513856.046473	208841371.213052	255822586.222104	191056000.063186
neg_M101T196	713098.579291525	1126310.3398915	1138999.53206705	1631189.06020716	1465664.62572766	949005.815626501	1519889.49085484	1034384.21602871	973700.948245632	979606.321328383	0	0	18142.4444051069	0	0	0	0	0	0	0	0	0	0	0	0	0	0	907740.997557013	0	0	0	0	0	0	48400.7819401229	37110.3439159704	375882.24994479	281857.205340192	383785.931529603	235885.338372228	227727.667634778	194985.468635679	184563.287633037	328633.70486239	467594.862714708	289745.982274395	64644.2985852038	0	0
neg_M102T52_1	18521322.0373004	17802649.506328	21051460.8344183	45104820.6558346	6605516.95681156	9628661.66850353	28241861.941386	8277655.46463938	4745540.51416945	22277248.6715799	20903174.1218112	6178190.29446792	16353662.651099	7847240.97036	31058299.6566585	3224210.98570111	4887180.28302986	3643985.98974752	3448600.9568343	2256938.80746296	33947542.5650807	4150998.13041215	4560085.08499794	15843168.8372089	17421122.2981057	18713120.8668858	19555284.8640819	13946324.0560751	17863232.9875314	7549806.56977865	10892740.4944836	10963300.024758	17587636.5192244	5938689.31459013	2614452.19503224	8917742.83563855	20682952.8993982	21050397.1024942	9580107.33920536	5450043.87923215	3925959.14978337	13110878.9605056	12743885.1717606	15690424.4077173	8172343.09275328	6557279.27478839	3666109.67376212	9547778.6418996	14842441.2577914
neg_M102T205	69733.5937275738	358027.925547842	159274.349043537	0	41499.5491461236	102400.742464232	155911.54201937	241710.681490342	185094.139335009	899383.998767786	1257313.23243928	920208.868189888	1040447.93109597	815783.940295343	1925617.13386426	934092.8735189	845340.90759591	736872.795504087	775331.951954638	764806.455342986	1651151.4676046	586004.758394471	718512.151131151	781473.585265346	794532.913174236	723044.821136922	898248.722786696	1034095.27383437	788607.618959532	653604.983218624	403926.165127636	479725.034313129	1002944.37815152	789125.258223028	584284.617167668	719164.566246482	220352.046182547	1623132.2372901	1089378.06447372	84362.0234367396	42111.9722558158	1738877.80979134	243459.998753493	1227782.60333892	139040.565916316	393181.638781778	870494.491450236	1192535.63136284	1235577.67703216
neg_M102T78	3614462.86951441	2880784.53287872	2794978.21707293	5112879.38887949	1288676.94074694	1309121.75492003	3627888.65028324	1754090.06172265	1809543.54351111	2793088.87064589	3002061.76387499	1855584.78468618	1388625.97340113	955938.232130328	2730131.24717166	949867.859957857	1266862.64890377	1113175.89095445	1200969.32857048	1187789.34035178	1565634.04800039	823761.373852291	1055558.82255905	936012.222318797	1204509.30573937	1877778.1361172	1456159.72560162	708693.553659917	1956547.31778266	231986.60835178	723048.28216296	979837.527102987	2089409.16014692	827223.157521112	1086662.77195983	764969.648829787	4362314.53767446	1848869.25483231	2361091.3955621	1333777.28188991	1124810.7697646	1175429.688339	1200954.66357102	1894190.03545357	1496202.32895443	1690811.26330523	1551744.15995012	1734713.86335142	1399356.72527905
neg_M103T67	16706564.5563951	9060970.97998171	16150988.5222786	13773620.2281036	5620937.53302494	12478391.8242183	6490702.68147454	8608660.37074817	4392730.88561021	29676131.0300994	3915638.2512995	8832809.69564062	9030822.92078539	8195024.62411226	16637085.9223967	13926293.7379677	7327768.92993832	6354509.23430136	5971367.69266349	12440561.0309816	7326691.13247158	10288175.6183636	10769945.0375911	19125292.2844663	9725186.08279472	18052513.2030954	4947574.43049499	9408572.13588905	3779484.24257225	4233036.38328912	5283670.27994142	5433655.69714463	6454658.07465241	5059775.73372836	3537980.55742844	7106457.39762784	54805218.7409143	4727080.51392795	5080395.25069171	3370212.64162613	5305764.56109045	4645655.8166951	4930008.3661916	8300129.61330031	5305453.4798609	3142737.99502876	5680604.04772078	5309013.41810645	8441180.01887412
neg_M104T49	3292036.02003867	1851443.84093806	1481205.20068078	5018802.40826887	777629.62995289	1150215.87332553	1599560.24195188	1601084.60834439	679200.812418046	941000.345952051	1110929.62196449	2048127.31084589	587422.739612288	797300.955745265	2152756.06391568	320676.040696924	1557319.6629407	1003953.81598573	752318.508472028	1215411.70268397	5515506.97771799	1297864.42490596	659269.113327817	3757870.68957793	3163302.20372366	1303018.50505864	2993489.61000127	16679616.3914614	3414303.38007147	510153.626787108	3480668.74085609	6112705.98316174	4564879.21672197	3896234.80705611	407042.681698547	3339101.87802374	2154173.20404952	1958725.85967602	965178.260624608	3523386.20202654	1051202.55745551	736077.793796438	1207713.62736275	1546470.94925332	2652353.12243617	1609673.04007483	767909.785161552	2982684.3601465	6762803.46579423
neg_M107T129	429043.139225874	116801.575849611	709398.322857015	300942.939349217	379635.106495851	147277.637309874	40634.2639642632	225506.922673055	758862.197436934	868003.815260074	483509.271259929	823783.847736842	46528.4516843153	38064.3621327375	32997.5568948887	17429.9225763961	13318.9306416015	0	11402.0220189644	5050.93424341979	12725.3881197793	4323.95161460002	2766.18752663256	49028.7163766804	345209.315765445	463036.470211212	174375.493048567	368487.328578591	100535.885631232	250309.111510796	467944.285962954	93258.1870706382	182265.237357924	364020.160429061	34124.3467416215	12431.2291018394	260403.647824578	111460.44418351	100416.639220811	135863.297302851	501057.324824463	820127.434183832	119890.23856915	585825.882436192	276073.554706409	51762.2195364264	145460.171332722	20295.7158364885	37678.2623850879
neg_M107T219	17452431.821201	2620887.76744932	1509454.91757079	958463.567076972	1519641.26718929	1477512.93282994	25804321.091521	1363501.4336792	1508470.79138216	1992894.62139657	1654980.29460459	1103852.48684644	1662376.55072912	2873249.27888167	1154505.10424553	1467435.57134341	1575372.59337848	2381554.2886503	1774337.62749007	1955035.81656275	816552.120645628	1592623.74646995	1174603.68432519	1343583.25152081	1695009.76747639	2271968.7077263	1252592.87378458	443423.56781736	995034.113405331	1956639.88991304	1174668.1515661	1671591.42386779	1776314.15329279	1875223.42965856	998562.96307745	1649245.13806692	1594122.92101621	1577324.59554822	3177666.54775445	2091663.18465221	1739815.41219654	1730243.33257437	1392182.57909348	1873968.88389512	1598306.3105956	1636695.40102209	1193445.96930716	1168788.71565782	1921929.16067214
neg_M108T90	2860804.10092559	1303075.80471087	3148449.84177339	627782.115643105	3975947.22840933	879714.744552449	327219.935572053	3726147.06841253	2979314.44367134	4091663.51832169	3816012.9112441	6155302.08912586	5662926.02767863	3839615.60456414	6524799.48882252	2339026.41963501	4951400.80633014	3832032.978918	4158782.40350895	2687905.68157939	5135652.70355373	3388519.73228414	2869098.02219811	7661545.32067271	4692920.42427463	4168665.01908096	603553.232380012	11177554.4261628	3896744.47993937	764833.48777126	4925979.34267834	7533514.70440591	3537777.37108804	5739787.95305633	892522.198349647	3842969.50065736	8042983.09302258	2791176.89247413	1788724.4247958	4728963.26683792	2510543.73098016	2975940.83940532	2000449.3690813	3569708.06595815	4550199.87160922	3425291.74430262	3394567.21551224	7443215.94310019	751549.676771042
neg_M108T230	140471.446854354	3710831.35632271	4834230.97126172	1121703.90447569	5853625.19273428	1964929.34461479	1024512.39951786	3833188.06493621	8762110.70787073	3069383.31545706	5523246.94705556	4531674.85849741	13389220.5648192	10111233.761771	4041107.27600193	23651875.7602928	4721337.32079049	15224968.7625572	20983274.1651523	21518113.2069567	733841.360721539	17763871.9908672	9150482.35857588	2418624.14680726	9779680.43786115	10585361.9300526	1755732.32874978	1077846.30114256	3517651.18748334	10909821.6276265	6373985.09435647	13290870.8315122	7523303.04535334	9718951.24428914	7476254.85331199	4311186.62917904	8342386.2740143	6876494.87043102	14197102.8286143	4984006.90363012	3618122.5613798	7255868.25910345	5809473.163028	11598029.5253677	4360138.73414194	6583544.39250459	5930731.50933631	5289225.99570822	8683245.82058489
neg_M108T202	921258.170366259	2473632.95308446	2789953.32996099	684629.497636379	4155816.09810366	3243689.48460791	98550.2905974022	2724615.62344289	4230166.4965769	3433516.11098499	2828093.05526433	2230023.55909364	3922858.91522546	3408730.32134881	2149294.76895143	2945326.3436856	1687951.33420866	3566039.9120926	3136810.69927219	4652988.81246521	603868.202828421	3470694.21843922	2219459.41328314	1200623.48192415	4327045.41003709	4436860.84514154	1410880.79416728	629077.330625043	1722571.39128186	3559118.70434091	2790956.26391878	3425853.63953178	4849749.58044801	3322906.3729935	3037600.07783049	3068403.58113652	2761511.22309497	2877410.93389	2926418.57062467	3647270.0782036	1770501.99965576	3384063.30285109	2620810.33998744	3697071.55330644	2773787.28760978	3264083.33200488	1771344.12513923	2737959.94597108	4097741.17352447
neg_M109T225	28593.6917609091	56827.2886625523	263941.934692291	2268.10710446765	241785.98369247	0	46053.7380920736	151551.998530592	360180.467756538	186561.292792128	253823.765018802	256319.848986647	558338.649191806	799215.942976319	49216.3014577488	255174.56143114	30737.1926815337	297655.328169053	650192.150568187	814067.196661263	0	516789.637165726	101770.995641439	23628.6251438311	108404.629356419	683070.733920289	38830.0957334974	10508.4950030324	130900.638915471	1099779.98638269	41402.3054701156	167071.359972267	195178.49430324	404327.206245941	466555.894224621	250927.837891711	307786.551198717	125757.512407781	992530.935528298	335448.286911185	132561.9143604	878331.579686586	77202.4263950195	187509.826945321	141406.3676632	131617.282767913	229400.773266446	342017.579060324	214960.39370712
neg_M109T217	569337.70928671	4424026.18231923	2302523.30585411	1287039.90041338	2383797.21800751	1186731.97750954	775282.470649926	2064012.99218456	3016099.92085418	2338204.2012366	2513479.48174421	2400942.95011408	3718629.74091174	2844899.90052518	1674259.60069772	3169023.85628407	1351628.36438069	2200054.2837684	4243723.33196791	5400145.70345535	1277729.91533026	2762675.33721197	1798693.87709322	1118315.65839375	9271982.31159221	7617722.06918402	1706893.69365208	2527564.88692522	14576917.1640317	6372582.26508719	1935346.92234643	3125450.56901101	2966378.90957114	2806801.41590398	1844652.30138959	5829449.12728565	6469238.39164907	2273943.30406608	5043117.82996926	3315878.83719513	1350136.3023594	5103731.43533891	1784157.05976304	3369396.94443389	1309759.36334804	1996482.71825368	23504298.5305587	1366599.23242812	3061190.44407796
neg_M109T225_1	0	0	118812.517057424	0	230133.43677699	0	0	116334.199536373	636528.65722763	288258.454302121	324527.223200101	281680.724442267	591481.138252318	796155.10982335	0	446576.632725864	21819.4768240192	189267.282123681	809099.4270631	934604.449483159	0	522695.134277274	84072.1570395977	0	120351.415591751	670678.159779027	0	0	77826.7274526779	1044714.40786677	0	50625.331690479	159721.074645219	601343.773214113	406871.408853958	210727.734091404	158599.034256474	0	1067528.35573045	307455.817873941	154281.931973546	784211.305926479	8465.87641834191	0	134646.360294619	338447.690670347	135395.669163969	322387.564006999	133446.459639253
neg_M109T82	1270795.30160163	442456.246939947	416613.733916777	567459.544404205	374788.154976687	595126.19131262	703023.789480608	1790519.88415422	821967.000790225	515067.206974806	830311.97502863	804327.15591568	1860466.51986118	1370999.00920086	2228511.41704907	844031.833159718	748055.916913692	947755.383614412	590572.433014891	3110085.15529219	1274938.82887582	479822.040987851	725622.529984504	1006480.4456718	1582759.68875923	1958110.98293996	765969.323212231	623113.090889437	1507620.69085444	1780344.73300289	2082264.48879233	3819839.57168018	3262590.69835854	1979791.65426492	1772439.21727103	2303488.58243812	1224593.71144435	2381100.72660205	1671392.93764055	4296191.27310023	411242.508995149	2537792.28587883	1813695.3564779	2057079.6434779	3835848.60417199	2918549.10572205	2040271.90801283	2771840.33844731	2175680.4063521
neg_M110T53	2097513.85398616	7053303.66180232	1752510.0473191	4048901.77983529	4799148.13558698	3296911.10000199	4139581.87989747	3077186.88147343	6006827.9210626	3735746.49741835	1413970.54212501	1888216.76001951	1101397.97734515	4715276.35157471	2031047.07132191	2372191.37431536	4834817.08165566	5110637.64532235	1620612.01688229	3102309.3135963	4493388.37997609	3400363.33599326	10056927.1895066	3561062.84488741	2990099.73822969	3375720.25824123	6525693.85347554	6084572.79835456	3718717.29187024	2297971.11539226	2607837.28364498	4146882.71673668	3273550.70163831	3507968.4591127	3247201.99218669	1969268.44566852	2157369.26494365	3401748.28938734	2091772.72705226	7050415.34610283	5497034.00402045	2218749.38182624	1942827.25099793	2065154.51708978	3336271.07756058	4445617.8571344	4681149.57142234	1548683.95624343	2781498.65111938
neg_M111T56_1	52365193.9261727	33133733.7386448	28304954.6458039	122558536.314334	38054419.827872	26945999.0953173	36512596.8449393	45718736.9528569	34334627.0924051	29351679.6522147	9287291.6668472	15384504.5352897	30320485.3155305	47372082.1097785	19107282.8180855	46812982.0135366	41551886.9636037	27632770.9729164	41896034.3949221	40655193.2185609	40509077.6857682	53324580.1750025	37372944.4566056	78088032.4680654	32329936.0950212	28448930.9826051	61254783.222607	45801091.156518	36522560.2250015	18264233.3626269	34860097.8466361	49325047.7378797	31526319.9968428	38791678.6178855	13033763.0899969	38015375.0781692	48168729.4961372	33762893.2399546	20327192.2733343	67608558.9510823	27682965.5246855	31782199.7934443	25121179.4148759	26030407.0992747	43732792.5007574	44568880.3390538	44466126.5698219	50189040.9733173	48146303.1806209
neg_M111T78_2	47538468.1826356	36251440.2732126	27374864.1917918	64519846.9741542	45349824.3755118	33635626.7894335	43924632.9477296	46885440.6232399	47263062.6059352	37237131.6781374	10379979.5068267	18771242.4003378	39898773.9088426	52386754.2088019	36029820.5111907	43047488.6095329	42745565.141633	35892509.7326542	39511127.1686365	47376708.8591535	42831016.5914823	56839736.5346003	35966915.2308436	87252434.4467884	43098399.4656865	26102035.7811548	58580295.2134083	49812037.3411372	35247808.5580457	22938845.3249103	44187973.8382275	57545325.4773288	44109422.8275315	47259150.33785	13591355.5164946	55863343.089627	63574934.7065104	50322840.5922451	22655960.5413596	66196387.3531135	27620571.6052067	42019697.5912002	23718388.5234671	28395851.2210174	53800507.916912	48569324.3055716	39381222.1070736	62706378.4967509	69154464.6079151
neg_M111T56_2	572581.717204732	95224.0736950069	233738.09770004	1163789.59318256	350410.370617135	52768.6209726324	168497.41685456	363836.672267057	139586.956746182	197635.554891589	5694.53660685962	25130.4128496755	95602.6529153169	584883.852934287	9460.55348024434	577477.318472256	356887.275323366	264400.661998003	462408.886046796	442197.724705024	338038.490286811	689228.499666398	388064.460862766	959177.418712322	86990.3322841051	192477.028326934	744906.719554497	351721.720050041	321805.443532989	48170.5185655175	290077.120199696	529509.238427197	126581.60957975	271568.548668248	30962.037846233	336352.975967521	426332.366721479	471256.736330732	140058.535832556	910697.559779258	281271.998658968	367915.502752464	211256.983249336	222930.533314515	457257.615423609	513090.578310696	467818.232108964	204571.904475833	466239.567529414
neg_M111T78_3	578036.715646808	424856.632474161	332063.57958445	660172.886150485	530707.518279166	281972.593442906	421445.393481422	480104.964734137	579592.571753104	388586.815577365	108496.992410846	234440.588659743	325919.369125896	672898.703933366	369269.704049983	580570.771239148	576812.787470571	311004.951973231	515342.365195041	461057.852185553	511495.660329343	709688.247184323	366578.168464416	1137460.30780486	521153.698565242	251274.664808816	680616.447210965	660551.413391535	395941.759218746	49806.0615562816	397105.030319758	697571.831164826	443564.52690109	612733.415110008	128183.935005319	555739.982144754	824355.293196377	484929.545644918	189184.608993139	814121.848813493	358777.73360761	340431.461301684	135202.253241386	115358.406331632	679817.018482333	614835.799080261	617083.75650279	844351.233032359	297939.448831709
neg_M112T77	1927173.50460953	1310476.84867816	983146.20094475	1110466.11605176	52846.9640790648	2017303.34941642	57866.6028851858	85518.474377534	971834.264692595	1621706.62951709	2085315.36859541	1347200.39160156	7439810.85895368	3245161.48949509	5076100.11974798	1068712.64450477	1044348.7756574	1077965.07763531	1969241.07759539	4513114.65176641	814845.577978309	1023226.41423453	883753.566469429	2055897.2416329	10026700.1980999	12276073.3988243	842491.05068395	2355116.7562272	4461167.92685703	5522063.5574834	4080096.70119163	6303416.40439331	9266276.8259114	3518130.20222547	995458.807832119	3370794.10831701	10165724.526368	6645624.40280797	0	162149.234636703	1500398.71215607	8533743.73853893	4936386.21247145	6728315.87337677	1277338.177223	967844.672762758	1099817.32763458	2508124.28096875	7413658.85792572
neg_M112T42	220914.9125668	1760776.83913591	80801.2787795848	2911360.96100969	19754.4647848357	1507311.32158593	4577131.81474044	132666.102196697	0	18664.0193896177	0	0	75579.892341975	96131.8504852404	43339.4121074472	41468.9317332656	39255.9361301634	85110.1219527008	44992.9114427287	47442.4264226285	28800.4911342099	47700.9553568087	596058.522447925	1595859.80488654	85512.1033347021	14426.8724967923	10917329.0001269	128620.912373991	648615.128222674	95905.0105757076	9951.97546155405	186249.18239409	102630.556656461	169131.359183316	113979.239986393	272989.721149597	151507.337364579	175329.964717675	39140.0345295674	236246.488999325	366307.544696608	49855.7975012531	188442.287530528	84403.228207382	53834.815842878	136158.788780522	402143.372282407	368307.216335255	142848.206641643
neg_M113T99	339763.757604637	388444.971837623	445874.467483799	287756.640340634	409302.123465925	479092.344372337	420843.640752543	741631.428953108	748327.795338351	582473.466235966	551413.316418633	569614.857349429	917371.437564912	884034.198701469	1091402.62670236	689158.935916344	782610.9596589	868153.599657659	1887683.45455859	2303457.65927163	417010.214619567	938667.84632216	710846.275182355	464955.97130982	1041048.56221483	989380.75809902	432930.361489709	269567.178001572	777077.774728581	1098543.2159025	826145.340404094	1453590.90009715	1831300.35006111	1104829.96957157	994069.036675333	582380.286466854	756615.27501288	937710.149396913	193290.632692015	466203.761183504	449931.551407591	1256912.26163431	1328708.42770517	770974.39584462	660424.025107844	1434787.86290022	958694.515681149	701262.747770439	1095809.08020117
neg_M114T79	2920054.0982785	2595350.78665213	1721768.79805453	4057593.97543999	914782.402722753	1504781.10723496	3169045.97641977	1748999.73570088	1384505.15640145	1687085.70776446	1855925.3351101	1766775.62304665	1897078.33762618	1452733.12354554	2122416.35806402	1522715.84708347	1424944.98836976	1776467.81892293	1494016.53789542	2069372.32391351	2260602.57329825	1450092.46971957	1249329.48041552	1032670.73303067	749883.494770993	376115.234266045	1244254.95365954	1307688.8932492	1740047.29606506	265624.871493978	334476.623415331	2003946.03088454	1099863.53457396	2061052.46098469	1480921.96344479	1787235.66637281	2430152.00668335	1026685.09196125	189030.424358309	2249439.19111109	1000874.04234972	1349509.93132753	690282.224302506	2021516.38615104	2223673.09405762	1634177.178101	1627227.04077067	2629295.00587894	2692763.3291137
neg_M115T257_1	44282396.4483574	20523396.4057127	30742174.2854262	47707405.8009176	28981209.3045002	23437724.1945431	40038841.3500029	25456433.8329561	6539541.75850088	29195730.4352906	34030280.3651114	22114928.6527261	4385427.780836	41944447.8438869	9089398.35028921	62232786.1897169	37444784.2957348	46031974.4788427	31967629.238828	13111423.1264	139460038.195756	48217315.8316425	49317130.4889193	7006551.78363937	4181850.0446972	18782769.5207123	54474271.2410871	1938640.61738432	1197872.39141807	13292414.0434925	2578314.34797544	5484526.80692562	3409606.91244879	12629846.1101711	12945658.9962933	3536592.91022719	4036464.61925295	2619554.9155676	11543248.339447	9039848.62108655	3775499.39445514	12072405.9494417	2946560.29200661	3671716.00782172	3515482.78217107	6665518.23192328	10637233.1917889	18490779.7170026	5505550.53256137
neg_M116T55_3	71675471.4650957	68429580.5593412	61701970.3517047	132194561.303631	42027175.7036764	38825705.1237452	79985333.9495369	55806824.0734099	41548705.3634097	61483400.1601885	42308298.5037245	43264609.1278401	111465302.802905	61332045.4236389	140313467.843605	46013317.5346199	52645694.852329	32177257.1541069	64118870.0123437	51982365.8309629	53347021.0529111	39519996.0015211	48174119.9818331	111667399.262486	66651272.7800277	78280031.2462912	69061456.2359786	128694624.611721	78465266.7417779	75528175.8331205	80058512.5650586	113014012.85666	124008393.569133	66557818.6951042	56394167.840023	50395286.7453557	127228579.205715	120156968.911207	74445621.1985677	64736965.622522	47043831.7005817	74464792.375586	100916104.3693	116725055.81068	91349348.5620844	49031231.9249724	59822044.1259746	67370067.4416714	94642998.6047633
neg_M117T556	1402831.24375829	1718425.9063978	2026424.62933755	470204.656656596	4766129.28708868	693051.341350255	1154205.83454069	2795321.77129683	9051421.35577643	1529862.34676568	7573447.75670851	4937911.96963816	6376164.66476236	2197674.80497104	4372159.28305162	3408429.45692959	2687140.8556115	2726645.45535605	2920527.11624308	3400869.12917093	1764271.17294315	2459822.95788275	3891208.86292178	2147761.53776625	3126263.68297209	4400732.87177082	2798486.05187322	2846158.60406182	4195056.35820639	3949716.29102594	2973229.78785373	3034331.73512162	3725555.12145426	3231007.79814834	2803980.98434469	2378775.78240958	1775693.75692414	1707917.56003748	3933841.1605432	1573514.7181068	2665505.0380732	393273.320443251	2428762.15205255	2448863.29846042	2561629.74406779	2615744.78953849	3921211.91279977	2434856.21407566	5008141.23626416
neg_M117T58	2450692.92043911	21434030.2003034	225306044.126468	2882587.82836211	3294869.57936559	1052042.10107252	1740558.87400224	1477782.67227259	1017188325.2937	1563127.56373285	1054534254.11538	718719181.773729	1409346588.34242	2394426.01543858	1118215386.42994	1428817.29193116	4633236.03426896	2597690.51179919	1979896.85790413	2607169.01852689	97077088.6195838	2108249.37741271	3913440.26316904	12868601.0659137	3874226.2180609	1426647.30825237	1022858.36164669	50518725.5193829	236640058.836316	1023619.86911669	5532217.55430597	9159306.50771086	43168525.3920257	4714753.42978726	3197982.17566909	48479821.2749057	15478994.3624826	1003943.25427614	142641473.448269	1974560.82847183	1366135.77713581	1557441.36400196	353911070.628773	16470385.5030315	17501699.9638867	1049507.44573662	3811990.14523299	3317924.88205971	5130135.7948533
neg_M117T63_3	56319.7383365623	22656.7928017183	494173.482416167	91557.3619978504	473607.601076984	13444.1996355942	5907.39366322436	115213.857542742	1835252.14660283	4597.74382332813	1075237.63909101	1123006.16213163	1953461.38139211	24104.7226493938	1292534.76395947	29837.4656687516	32271.607129749	30856.3918200188	31455.2217470815	43706.398789841	100685.555851743	31062.1486239091	27807.8631912365	28805.2717758442	36590.5452585328	48717.5743562949	39825.1409447056	106939.005656265	323071.509266829	50149.3365501668	35734.5399608158	43224.7291828472	102875.862018211	14812.3467659345	17846.1269512489	60295.1878652785	2139.74429774072	1584.29727325861	230973.189258555	0	1157.39512420184	2122.52073170765	602387.780853868	11578.6147228303	9596.19211689104	8209.95483488691	17025.5087168381	17249.126367904	22810.7035225021
neg_M117T104	12378261.3175234	6913489.56769174	28857778.796847	29111434.5992251	6740494.25529706	8319241.04815114	7400943.02180268	8337775.10930415	7845980.9124587	11075963.6339122	7617505.44914808	10203516.5058079	27454376.3844005	10094132.0706308	40836452.8232904	9770655.36574275	6363627.64337217	8194953.23593356	6155052.26391303	7490396.69066386	23648127.5599837	4054960.1853804	6192252.14360931	5099293.7459246	8663030.47789602	19436221.5441788	6160062.19373119	5692612.6896464	8083888.7731867	7806900.97031937	7737789.21847174	8961264.7658048	14158703.5558073	12622422.5903477	5478640.03805987	7371527.74364788	45578147.9069556	9828621.08424335	13305033.7085108	5705490.96536286	3692017.66700268	12232155.3392596	11559901.8990363	13804180.7163027	8339629.36517693	5389110.21184268	14546893.0812571	9662842.48008029	33268218.963637
neg_M117T85	834088.483180054	2414928.95731811	1385882.37481468	0	2599158.10572259	1753828.86085621	0	2711309.52570786	2015756.44969722	2096898.14172923	1394205.34098397	1322725.01093404	18355306.3556371	6021647.3021684	8841705.47444028	15650097.221091	4385365.22712724	22088509.7642342	4191654.12074516	19592574.7147869	17683158.8355031	7472599.98663966	3767669.49373962	4980457.60527318	4961860.90711839	1079135.71098968	878531.081060308	1343041.63430291	1043823.10467337	1598758.93951973	1120219.75733178	1972920.93273102	2016146.60773956	2315858.2006381	1619483.35334257	7242514.1296609	1199896.00523462	1292453.71624157	2330997.96443262	1562348.39256573	1180618.55305107	1281135.4298442	1193153.53184135	1670754.13886615	1761441.338667	1463229.16340899	1382677.38737917	6918001.91884906	8971303.3343747
neg_M117T120	10571731.6564704	5447133.97541069	26501461.877889	7692490.32160686	8607554.83462774	4525287.4365269	3647847.2508423	10320988.7298728	9618923.37024612	27213803.9974353	6771376.68850619	20020803.7074432	9022248.37844218	3637772.93922661	10421530.4352889	7301566.37194413	3172257.14067798	21450980.5006702	3830734.79735385	5084325.5718316	1916880.24478725	4316539.7127321	557620.899672745	2144173.12510939	13163511.1127323	21072240.7417688	2505734.17755335	6973935.09481418	3087323.05659165	0	6979783.30617741	7793812.6353074	13234063.9734454	5388192.81864903	2180238.62798597	2928181.08556104	59849397.0946761	9286837.35793627	13111222.0758635	3273767.20392569	7952987.75090064	14831984.3672839	5879289.0354718	13870170.958644	3296289.21372802	3842088.07441347	2798942.27678212	3550937.86233381	4769377.76228125
neg_M118T205	251499.782188116	1119350.1308097	975521.244178926	136406.217642364	604926.249117917	510681.682197651	253076.204296111	638481.601779623	499549.050755912	1006873.95547383	382284.592602342	365014.286230071	632836.288747966	486893.939457981	342812.644207627	550136.86024728	482886.811096001	580699.699260029	573538.765091186	932656.008443998	352806.173861735	566319.224824417	398448.44105299	295642.907717093	709787.277316821	760169.855662519	444703.189403418	394883.757132637	750874.9697317	633146.498992641	406366.154918407	575914.095735853	611602.662997225	581531.337555685	447187.631477835	551639.887788808	809802.551227647	324301.728682141	900353.12801227	725320.542753383	755114.884964458	521413.690174424	481944.415429878	629301.896468224	506002.119009694	629597.710548777	408814.57498363	495463.928643876	606182.886275642
neg_M118T232	90624.0202379443	234288.193364721	475708.479192478	165194.310916649	305289.47144062	211121.899439812	343545.109975738	439793.056758495	691929.108429892	378258.618600204	624485.371506159	441560.989063054	1271691.86874941	561641.748507259	610428.759528538	574079.803771516	283932.218878226	301382.06960461	1078595.49895436	529334.141125261	140750.436925243	766067.497521571	423409.449084044	467642.973123029	814765.129104205	1159295.69933132	263546.473583566	238278.014765196	337049.934857462	843658.533597087	553779.191428517	1108260.83298638	841302.356976038	652252.716020858	329224.250455635	257895.387812411	921026.328813368	674997.2579879	743531.028253245	134891.308674875	165741.60019542	493273.846124073	604439.684367798	1069489.2699451	375998.491396444	508867.033320074	350819.400690583	439635.410998587	1003596.77147636
neg_M118T51	10563471.4947473	3255413.29968755	4677414.19279361	14277658.3899595	4118381.47313434	1966437.50233039	2302639.7667226	7332914.840404	3995572.97359353	5723389.84173911	5272438.94786973	9934533.09076196	3289426.80913534	3461673.72317318	9379865.78150766	1799148.00248571	5078067.85950665	5041934.14658956	3632953.91273267	3116048.93388404	24735643.0854052	5672999.02994452	2902009.7263236	9421678.94752425	16638971.439841	9371816.40617332	4795407.44805957	86419235.1448741	7142313.09793431	3008464.63385055	17226420.6917351	35101163.0622832	23841935.0617785	15822391.0891674	2933639.6736121	12542077.1459702	13556274.5158654	10200553.072747	4396338.06431304	14903372.6615283	2858345.01856183	4524283.07908994	5909049.74744579	8184041.30325893	9667698.90741824	8153610.01888882	3943501.06880881	10945215.8581611	29675847.4644846
neg_M119T229_1	71764839.0144096	155254579.780159	127149942.008164	31956008.7878587	191751010.771894	169389863.373352	46334620.681022	182362129.302202	142583709.072946	212586503.634316	119039567.838029	110554833.068171	9535846.97319389	70893299.9393059	2288022.07843565	102309651.875662	131595022.596406	117436395.492694	35151152.3962454	98126064.8202628	10383830.9206252	86503889.0986117	92091221.7589726	27084070.9698332	8194256.07724589	19678638.1803727	35107591.9565089	8646557.62625626	4597714.73919465	32551089.8723748	8661849.82315378	14576613.6125809	5872768.8717136	57655100.0398216	76761610.6274155	34619464.3403377	7183740.44381304	1871019.5339242	34779994.5427649	97366282.9695647	74661275.7579628	63655181.5226212	14006268.6308061	4426016.80198221	56194694.8070327	104411567.493948	95688433.7751979	80800500.8328638	17528440.0494561
neg_M119T264	2511504.95851086	3468425.90368984	2750624.09166681	2572523.45024146	6290258.04940207	3708614.42691422	2206947.1239843	4495159.46784027	3814920.99539771	1738617.07242833	2056941.86043283	3130687.25761115	2385931.69834551	2530285.41718464	1882028.8083379	6156461.04921898	3261165.84882275	4557863.498276	3565126.60139058	4143817.82031259	1030984.68354095	3419170.49137055	2489813.21238153	1404581.62607351	348335.494351408	1671380.85833362	3625487.18352677	2417781.13636478	1526316.05665494	3383574.70756045	1502736.06033694	3490383.64402142	2528413.49941805	3827000.34545885	3223862.19990722	1455885.11553299	0	0	2094527.52777462	3820120.72224405	1576158.58693545	2409714.45559785	1763068.47959845	1047451.50603109	3138613.7249652	3800756.06981235	5263948.50396863	3263096.87286296	1170568.29026403
neg_M119T85	1005538.69700042	1337807.14373665	820160.131369992	3101654.74859537	18667.8331964069	1532692.74534633	1113810.28565371	1885999.9313783	1209372.21210501	1290444.87635021	1030369.0274779	857067.693776402	2564820.65172605	1440071.26676736	4260991.23722625	657394.843660191	845589.957934341	849367.538277626	884606.862839117	789280.200511105	1100819.80599106	726006.105325066	705890.619467093	2124688.79056673	2309012.68046664	1865010.29394437	1437032.65878137	2861152.25919261	1608515.92233972	626920.803332881	2001512.4384943	3229360.20830954	3232830.04715191	1533288.11142212	676423.863065181	1187013.33576696	2251333.1631699	3504382.09844958	1617213.06135349	967977.415901906	712599.421285953	982026.28631361	1502549.5157934	2590020.84159015	1849709.25073407	853997.140279739	765389.427510757	1243194.70050928	2806036.16233049
neg_M119T55	3485.82025943378	0	72796.0380584095	1449597.83553675	17441.3473121115	0	10960.7884494369	23899.7342395433	61814.3714444617	54909.1629891124	177698.609140769	186870.380238884	970905.936973688	568971.555875226	1018099.04568292	384158.894506729	457828.741068631	459739.186615043	453648.005729079	571712.912696064	387462.164324409	352548.705570141	454236.919740175	731034.872731887	852929.086612987	1180883.31839952	1005246.62965125	1794352.1630454	1095672.57153159	377962.537132088	1187907.19522032	1813268.30152881	2049186.78747285	583318.932355999	373073.564943132	469941.632796682	1279183.22309484	1076117.47987314	0	7036.05988033909	0	0	132173.249560308	0	1058237.79810841	55079.5138443112	457153.648530359	492347.082214828	845875.447350767
neg_M119T229_2	792512.118671993	1828842.69947097	1412337.29214546	332257.557123663	2280445.33826502	1246080.39442613	320592.579132277	2338899.04427917	803658.019297162	1612329.96049703	1311264.32192684	1491851.97333336	8426.22141886222	854358.936573553	0	1393479.43161924	606433.128367805	1286164.26618643	243206.567478688	1145856.42113416	18313.3789967865	1090109.27685615	444241.361882997	271130.987480175	0	46160.9372893879	239252.399504328	0	0	311386.815447553	0	10390.7487407139	0	566254.750134059	844309.327821624	245999.084861954	0	0	351886.140531934	1192056.29364499	781523.481455309	525063.70273499	46741.6989655037	0	600447.762635193	1128096.13624052	1054344.50938832	626814.88584196	0
neg_M121T235_1	78621182.6881701	121672890.152457	86361016.9735725	78292627.0416044	19982047.0916689	142004720.088993	161575989.007457	44661934.380303	8985334.06203249	8297341.39751496	13272594.9430992	6211480.15605812	12509143.9681451	14555370.3178415	18123917.4856838	10360547.9522052	12119473.340191	13090789.3330591	8271824.16309053	9068384.83413985	24755051.2040609	8608226.93575388	13773304.5642098	48381859.2970894	14718844.6339173	13896499.2220979	119600390.72839	47706623.1032864	37524515.4135784	6929984.37963851	21986470.5775673	20827956.429867	22683596.2003182	22799732.5804861	5422010.68481435	17952882.3788069	13481964.1491071	10006865.5112208	11101889.1204751	9044632.68591636	19014239.9000512	6788675.65387668	8865996.72747726	10526301.6011437	35648632.004946	11576527.3644871	9663029.34481798	14434333.3595349	13260587.4795423
neg_M121T210	6284909.48133816	11137371.3474262	13643991.7056267	4248114.25008652	7116764.56430507	11233287.5889989	9389917.15242213	11751356.5086667	6044202.14071681	6013812.70033745	4836733.61582522	3927716.61553411	7014121.39884451	9171922.34036036	3143137.55661358	3500728.60502153	6842340.78979122	6803122.93072008	8136532.42300284	9203200.66351494	3684232.56818729	3098794.86231001	4207125.7829785	4128346.81945668	9667496.79157979	12777065.7592918	6395077.18139124	4496672.85974531	4098192.96285981	10435019.7184137	4801278.18329195	6207125.90093457	10712013.9186608	8985342.04239997	3448497.30596496	9407707.66456133	6906700.38785612	6908637.95227115	14651027.2066324	7224912.82498992	3953200.93174346	9022799.24183485	8323573.79783906	6042857.7650196	4477829.87180713	3083889.11849756	3259165.61248835	3590123.72397335	7779733.03978744
neg_M121T264	9740853.22036606	7787098.1522139	5504381.53681139	11130098.3222203	10080259.1953676	7597698.40834048	6271296.93500064	7921802.99616406	6680757.81671896	3137880.28995581	3832882.8983959	5251279.57673391	4924490.1035982	5721555.61882992	4804896.53088699	10126589.5234314	5665227.5684312	8743343.71355139	6420777.07922603	7571136.81455452	2594882.45376194	6423185.41327447	4405435.98618993	3275052.93326872	2829495.78964411	4544636.40629157	8087078.49303374	5562733.48387458	0	7157822.12449966	7508816.17565633	7107553.97573552	5635025.71252087	7127352.60398277	6452318.85423572	3377210.08356439	1222632.16844189	255044.14801892	5217246.30456525	6524575.12114906	3966811.18199702	4084135.19710861	4121105.93971154	5225409.21796439	6305659.76537674	6320853.04374952	9799049.73617903	6058459.62000824	3439125.64806749
neg_M121T229_3	78534837.7167473	172169840.85386	142942797.427428	34209986.4094659	221292684.23908	184172317.482127	49323181.2418833	206013194.614514	157899361.590241	239325391.502239	131167437.71301	127863280.54649	8861215.86292708	72413894.7921125	1671978.72637714	114579180.51378	146696758.368111	128657290.95339	32222114.6406693	101243345.9452	9500579.05474918	93458326.6082004	100017686.426707	25681834.4664766	4965579.07047838	15373091.6561977	34773316.6799167	3399998.72818691	4116335.88037831	36152720.7830305	6126433.61492079	11440383.9539376	4485745.3304519	53469834.3447819	84842359.1348774	37137546.8931318	5751010.67684387	1269716.26569614	38558661.9446449	105411252.469974	81562385.8537916	70894835.7850223	16456015.1763681	3178523.49984738	61139921.1651251	112927635.238337	103039153.066563	84856715.4422734	6050517.45851789
neg_M123T198	319252.94368313	539305.837055994	1820547.40311172	545946.210997417	3371849.59645332	475528.808656085	448138.263724187	4818858.8110739	5105848.65614612	2762862.05615015	1232317.58328047	1818916.90709125	1345241.83146911	2095757.93203534	746400.487548305	1025098.33842	1866186.90247409	3060080.72811218	1541500.50427406	3137013.50764216	489643.88815199	1454872.17566405	716142.441273022	623047.875245723	1108053.99906151	1859178.74875771	651528.602253689	358742.194731281	591943.955016247	2041635.7241845	1644804.74952313	673704.696966131	1052350.78092586	1437680.24224074	1991517.22889301	4387478.17477455	784717.226465875	906675.367137334	3537894.25204926	8300126.13570179	1479331.8783799	1727084.15212913	475300.483018545	1369722.3817832	494654.844714931	1401797.23734444	1215133.85365021	1351989.87171335	943193.785596713
neg_M123T217	321183.995042944	558892.249520592	390586.17570456	15254.7430733662	298573.431135724	157812.979201125	31522.8764138895	173182.410825363	326651.19053883	449919.43004895	562661.293465571	597389.540700034	597100.980245862	709091.20565718	541417.141014193	579094.586475274	586149.03151259	651904.083023365	593292.75767511	606336.695958116	460847.883103881	379137.723178636	302658.042683296	621539.175907989	969121.734285422	872277.585431266	538336.567657725	371962.739632234	381939.461420816	397809.879839256	479003.717712517	978898.90280031	738354.579905153	770389.358262876	393026.93015567	722292.126981225	639962.955850575	747263.610986976	65715.0822717322	1009663.99416045	43011.2711343299	433606.326619736	682769.718368432	1044637.43718703	374272.267769786	377626.178370919	367193.040101467	378126.301239827	821756.387780191
neg_M124T49_1	8945476.11163362	659129.3349499	2912182.87904197	48151386.9712155	1141950.21290217	548360.879829796	572694.465757089	976324.851381684	666659.518007555	785693.612527609	866743.610697193	668090.227647368	54495000.4554814	3824044.43923749	39948902.5450303	992760.133961429	530756.504916812	1535876.59419257	955514.721163555	1019584.38922828	10370437.3590185	959116.025340915	2124524.62742197	43633799.6796821	162994691.734908	31258451.0056531	839026.636024319	45539118.419697	287602611.09996	59233470.6550608	182908146.582337	87737687.6815918	78950878.5293259	56682606.4949502	2946893.01572431	63644474.6694788	73225558.4314844	95095111.5512251	19537077.4337785	1194305.70615526	14405227.558936	75961807.1547877	100027716.707665	117903752.968402	6997154.56797925	5779337.66045752	4155233.71861205	4348697.59963552	56891403.3939042
neg_M124T557	344422.074886041	117112.045779295	152086.356902632	523808.205300369	61324.9868252591	92063.1669159243	88058.1435040968	279662.648119834	170133.290140238	59150.8853397235	100488.142175288	44622.0284646563	523230.7998041	198808.748405696	461069.933539983	124987.686449406	126693.010630081	103211.061138108	125944.157759495	271414.617807581	224999.715461312	128932.50822591	107471.842486132	870088.265535017	1012133.165613	532867.600698717	114296.284872722	155528.605651759	2262151.07844179	719182.208348467	1097594.41972876	529217.752463873	595720.425614588	550229.062785251	152457.679824859	498844.851765089	465065.14732705	540424.090191158	192333.528115711	102707.535072983	219379.801299901	646382.171081661	862006.305081552	569134.308323873	207128.899469326	119792.199733812	179340.645546085	138015.148159996	472157.998104842
neg_M124T55_4	3559651.29362142	3488516.76638744	3405814.78267575	2743712.94740686	3515234.41349044	4447556.79233938	5017801.05711895	4751488.68289028	6571483.22553937	5601720.19815434	3262573.21999067	2370736.68646019	2033400.87661827	7390234.69790029	9184822.37567193	6569749.32630118	4454367.67758514	6653925.54452021	3093607.93868341	7341581.49147884	5565321.37047286	6229069.33216366	5440002.74152979	4889301.16551477	4783315.06358894	6501623.34215051	5471644.3886607	1368087.60191512	4224737.66905853	6196674.45556811	4188579.6007187	7597032.87913968	11318822.5167899	10770080.0882022	10042377.378493	3386829.30641583	3337662.30286518	7368782.13500851	4494042.41353087	4861904.5695928	5482078.7687415	6026915.70714476	6582599.34465261	7026297.9393828	3571002.90610523	5356162.46586594	5963119.59053121	3437190.11438329	8626936.62678931
neg_M125T72	0	0	26304.0985307022	0	80608.1374584783	0	0	0	80749.5937665072	0	223768.084124754	119163.999896399	1512621.00977222	640884.255839815	352962.366415092	300784.830374121	324185.625013625	340660.065375381	571819.386813851	1152594.53374139	182865.16010536	304972.086494953	227600.968612026	265557.146539468	333360.895411404	342071.474909792	222134.414912396	134538.828527822	84190.1515799701	680590.899892847	34416.9132006718	339697.44538828	379485.413937872	351756.142258032	240603.028000632	1192185.08778274	29442.3802754973	0	0	0	0	0	92358.2140217028	0	0	0	311302.420802241	1785442.97608694	1447678.69343205
neg_M125T87	347125.974007165	348412.386249683	337439.766967973	226939.298553437	428893.512265462	411543.916861017	529189.183458353	475207.770077446	662523.328361392	400625.392218532	575810.123798086	597792.216365633	661024.439991338	758853.78375937	803194.561860883	532496.406184523	562688.902821921	631563.600622984	746363.666070765	902171.200535012	419875.572015486	578643.796779893	454940.355647171	492187.794181271	1146561.08760726	1709029.22533944	482723.59983352	698879.099253316	658483.610434972	749468.462813789	655265.069724445	939062.639776697	1711531.66433011	933292.111370547	676240.873806127	481475.379649085	551988.287711282	438621.08190736	665493.742610018	695536.875408072	433856.725048768	616150.465246539	426112.958547734	504698.284217286	510136.721300125	615690.78757697	687260.64912339	811080.392929428	538092.763607613
neg_M125T132	17619429.1153319	16669006.1143273	24367331.2504135	77182850.785285	25783162.5902347	19188109.9083786	15045267.4316461	58009829.6806657	22770874.1633243	30796961.0665891	4542694.43688872	5912018.03842309	10347554.1606938	6823030.81722623	9227389.34346156	10743647.2982406	11291479.5641255	9126688.11326605	7827099.37968861	8415546.15425552	10453667.2011719	13006880.0214629	13616288.4849306	71666470.069747	31346777.1499699	15613605.042918	37716745.6739394	12223469.5654275	13092260.6137897	12648160.7743739	13303397.9462692	24576412.953968	18480777.7782339	44055017.572999	3680112.81768844	9560754.95991409	19355086.6781228	15282336.509755	6298884.03825531	21349371.503238	8594787.70573113	16145819.7540635	9968312.55521864	22402208.0087768	21912856.6943367	17888657.6573609	8970399.62442853	12091976.4987372	12312929.1802261
neg_M125T115	0	0	0	0	0	0	0	0	0	0	0	144218.894260992	41434645.4708065	24053800.0956984	22413999.9123945	6663656.5183227	26869490.8805097	17330742.822451	24283339.2726569	6320408.21818734	33222096.8844447	35247393.4904493	7410423.56352907	23417736.2304738	946255.623725101	3418142.28931047	382136.198401869	0	1921596.62928122	4652054.57979187	0	3931499.26810681	3173083.0760212	0	0	44345476.6112907	0	0	0	0	0	0	0	0	0	0	0	59778296.8833369	40845792.0432135
neg_M126T188	1312511.21287001	1050233.88881886	1049653.60291315	1291672.93562148	1465158.05776237	682809.57695328	399925.848660162	1268129.95061563	1160854.64242754	1211372.84545795	756221.935570081	947840.696074374	397015.827771099	692428.50369273	316670.456855144	947718.362112298	1419371.07971925	1146435.49244849	647203.562398545	924070.728461324	593562.773504302	984596.465472641	974462.584085607	1335820.99575398	259574.335710112	398659.654442833	802577.182736089	243615.775591143	249636.504692964	303719.320884311	114193.832102937	342411.314726186	455568.064212233	391810.336503839	362825.787234885	396953.552918623	81499.5741113255	21720.8937030631	218080.692473273	892369.131917257	540257.806329695	127410.703328018	65979.4448598213	69915.1275422924	384163.607505195	383019.306758555	329381.91549843	520635.505742277	507722.685522552
neg_M127T261	1279251.70146589	9311044.68229832	5006813.78622581	1014440.80499429	10557332.6553953	3117964.11762788	720585.499007933	5836879.71471732	5378666.29443869	10346803.4539277	3008974.47945657	4887303.16718768	1149685.28252505	644076.147289492	103016.802203796	8417474.23787186	7436032.55680494	13842537.0646013	1328327.72025918	5413650.5864306	483156.837031621	6490217.85423995	9698212.81398942	209067.401390819	81968.0530229024	1059203.16900368	1478809.42313544	261536.74395118	39069.6612011867	675189.016596705	238697.111133001	900359.137157916	3002305.03561921	1849494.32803954	3223434.4481716	2915471.83539405	66473.3851659769	0	831655.82936145	2517998.22977145	719586.553738913	2489116.58538742	353259.334514497	30756.2798603946	2629810.81527744	6787445.44203606	4828302.65975389	7552006.19501034	238351.723588737
neg_M128T53	10818485.9440586	12452324.3170992	11950794.8121115	12706918.6217956	9269367.91010459	11134750.9780839	17312604.9077595	10680394.4835906	10657776.5719405	7829031.49732799	11010695.3964287	9333588.88442156	7641620.39631796	4618489.11285862	7619828.78227028	3972757.74493721	3787375.88846206	5264343.67053154	3447681.71020667	5418911.38619295	6504237.83518428	3892854.21796498	3180865.89618874	5060401.16438516	7105373.82505896	5986124.16253879	11245839.7795605	7514003.37106594	5860698.4196392	4306908.13792228	8374940.47714968	9537861.7275127	6945040.1419779	6521636.07502708	8334646.87055261	5307025.36063786	31436912.7239444	4741118.62639014	3356505.5253018	7769769.09930235	4847102.98464204	5104865.58694541	5660225.55070449	5031959.95755699	7927687.72351425	5052322.42515066	5315595.16976993	5580175.23374412	9761960.97205133
neg_M128T558	1650020.08591158	2067465.93352893	2748643.62220301	1510658.10754471	1710881.030656	1146881.32835967	1476301.39079231	4301211.42619263	1416317.4724059	1205167.92421016	3748698.50984488	1088226.22893211	1384305.95089196	1284903.57773678	1347264.25034114	1494229.23740609	1508815.05041121	1537372.51101766	1693276.06543065	1835228.55981823	1127081.1821921	1636971.3811303	1516115.76298635	1725636.90506457	1563461.15741063	1989556.98011716	1535052.42640729	1532084.93483882	1324174.16013633	1888604.70633875	1100514.51539281	1228571.31652065	1219018.9791261	1025111.5483748	1084320.12479328	925808.960216604	1690649.28477497	7622411.32585358	2338519.10052211	1901186.44042912	352988.340583688	1184156.64307549	1203384.34917503	1327949.52647477	1375870.94091093	1230342.74024469	1277478.6950804	1149419.29965528	4475546.95341633
neg_M129T195_1	59726468.5176977	35000545.8461083	30492191.1093504	88191523.1572596	5607827.75832696	28462966.7079862	118882091.266184	19808374.8091842	3250304.09249557	3433059.43791113	3094154.95632234	2915775.03073092	3593878.11012025	3330232.18605243	3179385.46699778	1669405.63625112	5121747.15849556	3805292.80172521	2037778.15503947	1822546.26249137	29028583.9386077	1967530.09258188	4358719.14663893	20006474.6778351	2766277.13111657	3115991.40198567	42057966.6011436	47874596.5753029	25448082.3472253	435832.455167989	10114267.1907482	9242536.68992729	8995812.15909634	9473041.84458853	1875841.59096391	4149477.65883765	7390553.97444422	2349142.9138719	3707196.10230431	2839481.60500137	6344080.94861059	1722510.6906713	3428026.20045709	2375570.16344325	19531549.3694897	4440507.47310914	2980681.54578322	10468751.584661	7891558.82740676
neg_M129T274	2253526.64704703	2529476.41297776	2267965.13846743	3427417.45298431	2781757.4957074	2132021.46157091	3162622.64844832	2902717.90081398	1334635.86606868	2348197.32123766	2650463.00127206	2146841.92077515	1715404.8496664	3052556.79717205	2776300.61839594	4900095.44659999	3810303.83860953	4981050.1572064	1420380.45867982	4751801.40543018	3891768.18921587	3241204.33616008	4447437.01313766	2919144.49157354	3073307.40987075	3421414.88030792	6250674.59759648	1265297.2712977	1290314.93359742	2934903.76472906	1814550.78125788	1140399.10716384	2280605.05434132	2834802.53087147	2407396.51132504	2843357.72172064	4689214.87841292	3462520.66488512	2398708.28662593	5108222.62761867	2443797.79612894	2856080.05209134	1972965.58080309	3407386.70144728	2811842.55237728	3080475.29183339	3467222.59081669	2252058.13094052	4102916.28599993
neg_M130T55_1	4552349.92270931	4849955.12253954	962922.441654409	4467788.46331274	2838039.61825201	2727282.31179417	7700427.26521543	7307255.32192509	2749259.84013161	6233325.07019153	3794514.18262968	2240845.11407898	4534144.048205	12733904.3429644	6259739.54019972	7950711.78485345	4850842.7781252	4099317.62289285	5942779.1908281	6419478.39044949	3687063.41485822	4838198.66867661	3058389.80160322	4819874.07626266	9199622.15279296	7049984.95087273	3951938.08958917	2677688.777868	3304598.73381002	5290262.34032812	3239179.34304002	3859907.69945294	5417118.99965367	3182699.3378029	3108776.97912339	3619704.95298719	7035006.51724666	6665499.48507375	5901247.52139176	8617586.69977367	3006073.26175924	7993137.79724695	7321084.43723854	7054981.94644673	2565049.16065574	5172354.91836909	4240003.27486218	3287445.87260091	9827608.93623877
neg_M130T209	0	12006109.3965299	7736398.1839615	13322741.2762549	5295255.28209025	432538.118398866	0	5626675.73877985	1551790.89198825	9735905.67952178	9270026.43574243	5544901.94106121	12044518.8146398	8005565.56894586	44324321.3139698	14027780.9297191	6753650.88370024	4549450.50259407	9252639.75438652	9740672.75674362	7424892.93500243	5817017.2677605	7230178.50109921	7976520.48077276	2390211.53082194	18274556.6949904	5451227.56587064	12231195.2794766	6806271.0968535	10209241.1067516	6764321.11213922	7869463.00108606	10804037.0336734	8967141.69470471	6693330.86797997	3934964.78845734	15142034.5965007	13769820.0402778	8870291.18628784	6481554.82883649	0	6466353.68477039	9109454.37292798	10643709.0879129	473592.462270136	6379139.05093646	8443689.61356445	5997042.40765559	10114613.3029
neg_M130T88_4	286394669.635824	284263857.593762	280424051.88154	675498973.772871	213490875.879672	211359870.50739	405148210.226905	257167182.042402	148049250.355161	342348885.03179	90603894.4579938	302623103.171754	332146334.117764	155016129.650575	556189916.019479	79234291.8295456	178843998.869355	172645307.893079	155455587.544633	67641989.4781054	431256998.475452	112437516.543331	160548635.578921	417277923.342296	191115766.12034	181284387.015919	396746848.759279	541322383.461765	355670150.944714	41238937.1083871	107044882.602271	179771372.252244	560921338.784638	253047030.955499	76704181.6825864	188035562.136266	698040429.781342	441602271.177664	120182949.057015	163807783.751503	94150005.98177	177625909.777864	254896877.571091	401515459.387181	344805951.929187	108161607.371283	101250818.22746	296892066.60606	458283613.930122
neg_M130T574	11981140.2238295	23035773.2913867	21431441.3495516	23261192.7903449	16996412.1587252	11116566.3018407	14318992.7327488	17788342.5702013	20057304.9934437	13472209.9745352	12640502.5013244	13896582.3334838	12300990.6454115	14509939.3389903	21114184.666967	13951304.3557265	12668663.8311147	4589123.42848662	4616035.60898755	16295361.8231436	13637518.0749688	13659931.4264028	11474314.6997821	12635348.1986383	18714816.4227684	15680830.2190721	3339291.64452217	11774021.9391613	2827869.1734654	2504558.55891281	3590821.00209782	13235795.5119545	2761917.48234264	11395399.5632966	10562531.6035839	8342324.06879265	5150026.95765838	23332855.4049948	13451698.675459	5360711.48116539	2622670.38597278	10312104.3502489	12661287.2804582	4363816.82391267	15748957.3529295	13095841.8931115	13368398.1443308	15022194.570439	21639006.8348668
neg_M130T281	9752350.01357025	5664838.53836858	3937013.6946479	5926603.0373901	7051137.95405361	9266353.13265605	11410056.7315473	3837681.47396756	4653303.88086683	11400717.1856903	9993841.42796911	3102926.49566206	4869967.38008515	3340182.46116222	9143220.31717234	10376684.5567768	9664701.19920903	2035651.28368314	2449384.46494215	12002062.0188542	2829550.32705818	10486080.2303405	8225334.11009846	7282686.46779766	17880678.5642892	12435755.56126	11895854.8048368	9878099.31723674	3198496.62917796	1397497.68784796	952170.628632307	10361732.7467572	1588357.63626295	8610700.13843429	7541669.55922671	6024799.53190501	10896089.2026508	4806263.59909114	7205632.49030372	3451966.72446883	4240230.28289712	5941809.6869587	11316076.395559	3975850.38721167	12446035.6541477	9731532.41189648	10482895.5692629	11776007.0687937	3305611.48541171
neg_M131T86	19038672.7298316	34347991.1925302	20984076.7807912	13955233.1122717	38183412.0410231	15239078.0661372	5268200.50568171	26833129.880909	35527536.693627	37358806.6586008	14678853.2451399	23595190.2271557	14240613.6348458	8909987.48553767	9153629.59948109	5145032.05496155	6299840.23628245	5728287.16633017	4534645.25907176	8192144.61346107	8985646.63208332	6659324.28117726	3921777.19909973	20664041.1963162	34986980.4463195	29975256.4381102	15148340.1680918	12217032.0087678	19457311.4365732	16746035.0748144	19292472.8800565	28547485.9883277	50158335.1692967	22702112.2988741	9213911.46937647	8746470.24146633	31761505.1501715	37690860.2150564	27077240.2780144	21959388.5489634	14731842.4084704	22698346.1885572	28202386.5978526	46122165.4584916	16937512.5007547	17908039.3102861	11520156.0225308	6787448.62686299	13769556.8714956
neg_M131T106	3238800.50267193	5355340.06360733	8247302.77773813	2483432.81580759	16002184.1113467	2619314.79739094	999406.678001229	10104935.9907393	19581471.2281621	8720185.86819546	5417819.27650198	8286811.90933897	3069547.43963081	2216317.00867567	2266123.35695835	1627300.18602298	2065554.25333425	2140887.9915559	2188873.44514497	2400147.74479485	1845636.98403107	2016856.05047928	1310220.22859152	1887808.76441179	10259217.4555912	10073298.2133636	2628675.20338296	3582777.05162448	2543000.15386788	5905188.77892846	6939272.9234238	11781469.0830875	21558269.391101	6878407.66722458	3002331.01994588	2494411.33665296	16290863.9374808	19098393.2686384	9767124.31465101	10810431.67621	5902489.67313122	8358367.9090007	9217125.45044157	21635693.9323732	4939103.26824257	7056357.82602542	3676602.24424408	2992725.80206741	4715989.60434877
neg_M131T216	415792.974962706	1823180.09147383	1910076.01746468	273714.378057568	2407014.16775253	2235807.31293739	851374.638391567	2566734.5235916	2392798.13576528	1822669.36442272	1138607.99039683	1081507.876372	2891680.46744051	2401194.44388504	1110721.36648479	2575446.36043078	1440570.54235618	2274405.77467179	2163611.17961388	3578786.48134657	88364.4817998471	1990876.58590846	1515083.54988317	1537521.88883955	3872445.38054268	2751500.29677399	210695.483566385	136200.240088775	1341815.9149973	4114721.22992311	1919939.55711768	2479319.31817333	1505858.35767505	1287202.9541946	1642222.1457708	1369741.36111	926309.884123043	1384853.22220081	1023640.54049464	2040663.65677776	1611587.42359696	1795909.331792	3344764.53492077	2281883.55539578	1003403.28895891	1190786.56277862	1480083.85886537	2108548.56682949	4389792.23505406
neg_M131T207_1	61269720.6508932	18001882.0743017	113511854.566528	53095046.9906681	26954076.5253031	16315003.0153781	53290946.1307369	34706500.6134983	35802183.0251591	106475226.871695	36202851.828366	102996197.505957	61897662.7804095	20201928.7884193	85231802.9530315	26769587.320209	13865917.4158154	5409900.10493008	7056895.2279899	2640091.57833164	64811456.520117	3489538.5731294	7115984.00351861	27579170.8125716	14938522.7825581	38910646.6571861	9472720.52230329	41009482.957517	7358480.12914201	7754600.76319946	15242967.6094666	12019452.1309351	35407199.2144805	6967129.28758203	3817142.76797961	11159212.7034901	150248777.855466	20039849.7346378	81259561.5463591	4372614.13351715	21297052.2023664	22158426.7269595	18769594.5828746	31054100.3895091	15758207.1896306	5454155.78738912	6901154.64950856	18248702.7801911	28336481.3609916
neg_M131T242	92984.7840254791	82998.5592293386	111544.256665823	682738.638699787	13883.1170805917	14709.3195236517	67222.5471801058	0	115984.70850024	919859.531356715	883741.805268091	1535602.84542036	1003035.04751166	618043.490172737	1393249.56232143	1142665.42264759	531639.915405439	356931.159056054	414504.207035823	507858.861344435	888216.714922587	848607.212806753	419132.256001289	647546.724763632	637260.590556081	998964.9439438	537633.566618706	935922.023316426	489443.550836345	888580.138064476	475720.846347455	549247.004635077	586258.639102209	603218.569656476	428329.085564849	440440.867449865	110568.310756115	35354.1908915886	167461.518553919	22495.1643393265	117931.755702475	724995.307597467	958380.491456334	712818.048247768	210587.658250787	306414.170896473	559534.903645972	995365.255038997	920097.985274399
neg_M131T51_1	13051634.9088075	23983677.0102327	10419391.2906227	21811690.9640913	7940877.7323737	15891525.622795	16863243.2403625	13063739.1583623	5248910.11200171	4076467.94162052	2764834.94492032	2615227.95337911	4149133.91232295	4147171.32555307	4818368.95043525	3318934.28576716	6289991.57896494	8606064.58025807	6121680.87526343	5093603.85828544	11749359.0159002	5668311.81056142	5903275.30927039	10110618.7406879	18091917.2233759	9480173.0918509	15586004.4050701	43308629.0598684	23492133.0687317	5381426.90392923	27511523.0013119	36900304.5421142	35853345.6852435	11111282.9633282	7245986.11111996	12678571.2039138	16397814.0060293	24651468.9739014	8426951.99301631	15960934.2859897	4798365.31354905	9623060.49631203	13912858.1399673	23937999.169218	25557899.6764809	9244347.53532286	5825656.04281634	11423539.8832264	28367165.523374
neg_M132T44	2561020.03959816	1600249.73383371	925810.040150394	11550296.1793383	46003.6705113801	446302.449191538	757897.358720897	170138.936172302	216080.742609099	142231.964807263	619638.695385254	1440361.67702981	1146378.89501045	97119.2275153425	4724594.23534164	3362.32230940428	390506.422104512	122292.038776698	137554.391731953	37166.0068607231	8167804.60384987	171335.484158972	175134.361151182	1102688.23304629	1083471.33970933	565793.057850596	891707.300008269	7416674.34838659	2514838.49686275	296334.095995802	814321.823337024	1990998.85913501	1584194.02328465	847815.764402692	181159.841944884	1140001.56298005	1909720.25854783	657347.828318965	470085.666943216	386872.782508666	188841.307147311	401531.904166558	815587.803816444	623078.870465782	1366736.22120954	335418.48049564	190228.841231289	822840.546849543	2543816.42002429
neg_M133T54	14324038.1742686	2204650.38231211	5071489.25138557	3094146.6933806	18162889.0800345	2369990.75513354	2224335.65370454	10163006.6146321	33901629.1257386	39298349.8172328	20944958.3993209	20777281.8228457	70136974.3853353	70010276.8292441	64155023.3197684	20426806.8461894	7529958.61561127	3938425.73104267	53645328.7658214	60857828.0010163	13513355.3684104	40814004.2531021	5489477.36232324	57891319.551201	129067532.383258	111071484.213508	7393402.18860085	7029650.19393043	24051176.649672	61557306.9291698	33965655.8737813	110627736.921833	116952912.881489	80276501.7177801	9228218.6667472	137050358.671477	66969894.2698916	75840911.9354514	42641679.31283	55205918.5291151	40541098.2655917	49874673.3995539	58910384.6537177	124677610.410166	78398065.603294	108861420.027334	45476087.4817821	66188917.9965952	133394280.570205
neg_M134T108	0	0	0	0	0	0	0	0	0	0	0	1196971.62902664	24801639.9681368	45913815.4495275	40044954.0767562	30312352.9443474	24779686.2182086	9359081.22517867	20221969.6366009	13103690.434564	21665999.5276011	7845337.54566406	9413390.2675948	19091870.8748848	5439328.45391821	2950798.94664191	1273664.73717596	0	1504010.89558864	0	0	1198373.46334629	1219147.39827918	1865106.75163848	0	29374395.5162434	0	0	0	0	0	0	0	0	0	0	220532.550932095	23173957.8332464	40282919.6100968
neg_M134T250	1304753.89076615	1811515.75941078	846804.791473585	933333.006592292	1488862.59715783	340296.074030973	500693.7608338	406995.726242107	177653.293684235	403728.378824815	69210.2680720636	1698776.57078983	8931.43591390987	1683151.45437653	283343.57344585	649352.73453819	5494422.47394024	3448469.07484793	643003.664751116	1019088.23114341	5420773.76517243	2619942.88689759	5729775.10862174	103587.613437896	8693.01481775543	48373.9262281977	216676.50405141	158285.106517331	54278.8990348676	478102.372633926	127119.442238806	324554.285637559	87961.1816327244	160534.698713263	1651497.31477924	181827.028750658	20469.8873228015	243327.112584456	518661.67214998	1428475.43712361	678475.997771735	398813.292781802	151881.211450624	0	764226.537669282	431736.201662955	881675.8319778	1124598.44193426	28131.2702578062
neg_M135T228	115835.306569648	15397.8354453347	77395.9439682399	0	250510.525662204	0	0	185001.373982435	197961.70268287	31986.1283062102	76378.6748010197	40918.3055820326	82378.2141050261	330433.802673694	13324.4311706965	143495.851327224	221156.070380937	165759.971557375	296448.226165682	268945.243745507	47532.186252299	263154.741378681	129033.369777642	564731.500100785	919155.736980264	515716.273371237	261000.246758117	909448.390805144	209085.893148462	105995.523952434	650443.468489339	336490.211118509	199222.951248661	1169916.1633338	0	502746.290728674	349481.811048668	45298.2430860476	89596.4531759064	427001.158640307	616065.824350146	397591.692013633	86778.652180839	111414.826923518	313140.44278618	876896.999619939	328192.003908506	1431228.04671241	1228901.71152353
neg_M135T237	1951155.08323871	3303889.91916008	3889384.98890488	5855280.65656487	3876338.25703005	2656894.61822158	3112999.64512787	3967596.98231593	6431947.90735382	4889251.94973198	7611646.24091115	3582100.81363596	4192014.6639749	3293859.7656195	2847340.50453292	9541383.21235731	2346128.24828208	2801855.34847059	4603195.46268341	3885852.43770119	1670360.3550826	3129620.8679827	7249811.7880005	7019425.43606071	4407850.23478047	7428097.27932241	3513847.30643963	2023766.44170885	2696931.5059252	4762628.80531517	3226567.07280698	3768749.38696765	4309121.40426951	6242548.71923792	2876485.86763234	3696885.79609717	4876554.02003787	3386074.80385283	5155186.83852003	4081549.95723292	3618058.33025352	3787119.79703291	3298473.66856801	4599784.22021974	3652793.49859048	3426855.88873123	3991326.80297514	2378219.09132317	5083526.77629942
neg_M135T207	1219124.02688643	2922839.25583937	2041620.80747457	1228765.68060108	5349456.33943878	2594975.31017408	2059120.51340639	2771578.79709778	3013134.17432612	5052077.37639276	1936091.79361393	1583669.77136253	7483759.83409965	1965522.97708085	2253641.64821374	2176498.62331917	1773167.98899358	2397588.81300319	1778109.67960342	2906470.15260502	1052052.3387452	1983168.60052077	1750334.97555142	2875166.49330727	12708377.6107271	15534899.2628827	2403828.60021881	3030419.85145514	2821047.22239992	12407515.3382711	5871193.85777708	6627583.1808877	6845822.98076045	1941811.99990217	1798518.34968157	11721554.2098129	9627591.37708786	3844759.34870532	9255007.75828956	2114376.493737	7249879.84883482	10243730.9550175	4644835.02595334	5315760.51439994	1491262.39159722	1825435.49174381	1703825.46272805	1502527.72878827	10137476.3109966
neg_M135T264	1179792.52433355	2386052.28019634	1713874.98213691	1985522.64136452	3139899.6902897	2132066.22429548	1633855.83262058	2321976.40061258	2278925.99847088	1348807.18445777	1741037.6118246	1837193.15520789	1967822.98663619	2456745.78363955	1803779.54674464	3088152.13359634	1978076.03493363	3429830.90312439	2294143.99749133	2624474.88887459	1682187.87954123	2082652.22261747	1547681.03683376	1104006.76027812	2293029.05454065	2522906.67122761	2009194.83611938	1788011.32007	144737.284956234	2586192.62478322	288669.722756186	2318975.22232378	2081386.00219852	2389641.92569067	2149909.55704646	1738209.78456362	1890914.69576871	1156274.92730539	2107604.89794396	2510801.8565533	0	1544523.47700165	1358518.38341181	89332.586731301	2053851.71800506	2085559.48824049	3112287.36140531	2052905.94395771	2083724.34758116
neg_M136T223	2279568.37976545	1182539.90445374	1354230.35164667	2210712.64910398	1783597.48026383	943938.309468715	2723137.36757077	609946.35736178	438527.359324013	426578.994491521	567067.434275773	734120.420995647	538665.358989286	2764061.78302764	3013575.99007738	1520178.44917484	3586317.17091075	2879040.55714421	1664040.04108046	3681699.22580495	4954464.12091313	2746494.04749327	4221091.98004459	1062189.58562868	675618.829489022	589883.001052455	3096405.29519166	1393356.48983571	876894.887499239	645209.384669628	631870.897895422	767262.573738155	699571.909619077	928667.767325635	874255.76379609	407839.213706437	458287.8118906	752774.847632569	991442.430537783	1302755.45067679	2085100.7264822	557999.209630286	482167.543469339	617069.699807901	715878.345220101	587815.567837577	1363566.84224579	450410.748421721	800247.560667888
neg_M136T201_2	1317182.92974977	987725.029979969	974828.01335747	514439.911197047	2147729.39778871	354161.25289304	648990.618895472	283983.790700781	441522.500815253	305189.378472999	331879.515540377	703047.155912274	1040091.46361289	2200615.54635419	774204.974902072	1311913.9744605	2798578.28097302	1863160.23495346	666066.135766462	1282865.73644853	3028513.97379921	2368036.56798608	4217643.59563166	967419.941627933	849158.712306835	1075397.14275989	717269.587488982	314912.584942404	814343.105922951	1221247.88128694	598213.352087908	930824.128058268	1186265.07959339	541439.102707371	1466075.28271927	833658.399685434	696745.932184824	1773733.07372158	700457.214491494	1889273.1102752	971442.545168817	1085386.55892325	630997.355206634	1072257.42912358	1029028.65357482	581458.752559108	1562148.74728107	889592.209805915	544598.574049174
neg_M137T220	637142.941427443	987340.085230438	1218051.31336644	679749.452635162	1399622.08931017	723612.114667364	9177987.64047812	1185758.06958355	1448032.87777088	1255281.00539752	1222084.01949574	996718.634156788	1834463.60907405	1547502.37646278	1049550.73908038	1268737.83812021	1016672.6258365	1168787.64185219	1207032.9712808	1749966.77685741	1350106.62755365	1163827.69139001	448806.517129229	867468.37161829	1744424.44114697	1786699.95456366	766518.220377641	1715167.35849802	827252.042920508	1409463.75337044	1956785.98625767	1464373.88514659	1270297.56973516	1653167.41057751	1022793.56836812	1414788.51636038	1291892.27677184	569292.726769981	1682587.11220012	1546598.00235728	1607950.21789116	1340058.52973155	16335608.0367926	1492667.20843924	1110666.91608405	1529813.17978933	1156031.67528497	1486887.42758734	1736930.84576117
neg_M137T80	2374972.5707541	1455735.01366842	1178023.22723433	896239.975225501	1658249.72112272	1057953.99487589	366146.28053606	2094711.39582112	869465.570320503	1251168.23876637	285776.393937337	470155.863715261	460056.826375764	566066.877206687	679322.283057045	711499.749530583	867439.010422293	517370.701211157	643923.971790767	596805.523019897	1319909.76933357	492639.255531453	838398.045818642	992039.433975808	2000808.01716658	1445697.69709173	749389.15135955	2143405.01676034	385276.596309023	524329.301997918	1731252.81200719	4492689.28158366	2755644.43681389	1173842.70473324	2054096.81397294	569644.201635317	2249172.39988092	1961488.67309838	960642.006586008	2713772.04627793	761252.36441658	1123043.87122489	1276709.66875065	1281214.17700706	1549651.34561273	1461290.7707478	889490.704662297	729318.612094785	836890.992902352
neg_M137T207_2	31945799.980392	121565331.331137	68050002.929196	28321162.9217804	105568292.219192	94763203.3674754	54443728.7265618	91780056.2973012	108417037.087575	92478882.1501622	54373557.6122847	58137728.1066474	33748210.9792617	59947987.8170339	3415941.46948469	63210756.3478146	50579903.6205993	77623023.1837724	47808168.9303304	100885572.519139	18594096.9128334	62788062.790391	53689257.1430196	18296829.4821386	56844526.5259751	75036889.1640586	14364812.099148	5737560.81274841	7219728.37604274	75891896.0167105	25212739.1847879	22024716.8635473	26178702.5980467	56183936.4556164	45379364.496944	43466090.602966	36045698.9022245	9848643.14074444	41868048.7128668	69944432.7925672	38246590.4148073	49845616.1866751	22251762.0905222	12329694.1899156	36072425.8502059	48858480.2957438	44201940.9626604	36147241.2928964	28611628.7199189
neg_M137T258	40146.9021619829	30079.4099976308	766809.525265889	11475.2811716054	866925.177400838	51308.4980360954	67613.9905292057	585248.291487927	919938.031044479	1355242.97022621	1915906.35639213	651609.95709391	393038.228952539	343403.815717179	110116.379460292	349703.66169807	218063.025526212	329854.513909846	648768.164918218	1055252.90551971	79381.4205633171	297794.467614212	132637.034120646	54456.0335286753	262095.03953028	492112.244831813	69730.8187274574	59374.3470458851	0	754605.196551843	63691.3322357642	178201.771416764	235822.651720568	317144.036381896	219073.128925305	251084.310209729	281178.832908166	61260.6751679267	595002.773643026	433024.231849338	107792.482522685	396343.112029024	71982.4574403703	144995.525529458	66538.2539235754	311737.284189343	196482.632516225	327781.242557269	294776.056366828
neg_M138T109	575103.408660498	0	0	0	0	0	0	0	0	34659.6462604666	825922.882115572	547605.546439217	993626.957768608	979273.148449893	580946.549465186	870404.015210978	1646509.38091273	1251812.73515315	947995.576519228	1106399.80674566	863222.015787617	1093451.54424669	726597.880324827	1440324.10419823	646452.760110968	880212.651065237	417176.180210959	1400726.90043008	699777.310120914	202446.897441206	723643.877229391	620323.422341352	768557.775744079	1295350.53465873	509897.749765757	1877627.15602625	1121144.28055397	0	933179.099289048	941925.761262208	1155320.76754298	526721.409286787	0	0	0	867890.734245547	540369.816281233	3970169.99272691	4690720.46910191
neg_M138T204	4358995.53050415	3215951.89839859	3154767.30825756	2689701.86644979	2372841.54587442	2062215.70890019	3987827.77522104	2441659.70135259	2577464.37425362	1508661.30100374	1577249.94627244	2417451.91296747	4281866.54525557	4606405.54780771	3446128.19356976	2625199.87185027	6541391.45499795	5186092.8445868	2838680.66184733	3709161.7622895	5810318.50791681	4580349.01969088	8605993.9508874	2596684.91296965	3411878.46336587	3464364.12479771	4275144.48431819	2378589.41269405	3062416.29133083	3719661.97764127	2640089.1764828	3257320.91251688	3796112.21292971	3576270.90229681	3669170.69321375	2358107.26628929	2086702.07734825	3295129.75332171	2871971.11095116	3601794.93622486	4095297.46958697	2790282.81067117	2693495.48301645	3625992.84888484	3602906.00008348	3011183.54274143	3291062.98720721	2598450.49463454	3107942.53528454
neg_M138T175	4505170.36755732	19641870.6562405	13172791.9483488	5534667.61677982	22687155.1742673	20670386.1162234	11983221.6251201	21696393.6931184	19623704.0626178	16623916.1119083	12610763.4626273	13140161.9654408	10293479.3681015	13115870.5712136	5955921.044347	13705063.596686	9295107.5580684	18816463.2900201	14967057.3050591	20474155.6708659	5512245.81794744	10154237.1792977	6383436.28220483	4517212.07272496	11278756.1168038	12497943.7587733	7434382.6375672	926126.423199152	8897534.32336381	12476331.890648	10145510.0865295	12247579.9208356	13794446.5382453	10332558.4220749	10074505.4274618	7954283.58821479	7151037.40203908	8256247.76008983	6560436.67969688	9830661.8791778	7962981.42471885	10849354.9403022	10968716.4580505	11477383.2266899	10416176.7777328	12138173.7966227	9419997.7723809	12650957.5656298	16302669.249683
neg_M139T71	8796133.34794014	5064290.24034495	3557708.5376337	3204696.02455811	1233420.7043408	6383478.29864048	0	5266829.05225083	2685122.9544682	5544319.58827343	2282483.44007062	3352933.47745009	502608.773384184	653330.539948587	574605.012749813	3410625.24100703	7213178.25387496	4202381.47504774	2908424.12503547	714285.451405175	3376799.49518818	6685895.97365914	3770993.1368367	3834430.72392646	6878275.2450561	6538091.56814936	2997335.3063745	1878334.82116978	3356247.38436912	570911.928456593	1213255.70260054	3158248.54362438	3439348.99235047	3721820.85297612	2241303.54546616	439321.614331349	9672616.56934792	11861116.2602461	1184507.36148945	6601308.21849515	5341327.67097769	10981053.4481	1576861.16903915	6806892.73770552	2747251.33879325	4192412.38053647	2177962.81844001	581166.7059023	408072.972008149
neg_M141T277	449022.22830647	605072.626065681	498986.972902591	846030.093944681	466028.160050303	464677.359771382	1369536.13555184	688666.009823103	579711.870965775	451463.922618578	402545.46815446	492232.053879359	1059558.33288651	1241449.53481005	583373.80681857	936406.58570115	610834.649869167	1233527.5941985	964780.283947929	904235.113698232	548555.368589415	1476180.8292829	714726.694982447	1143029.52113892	691704.040572655	1121886.0690124	716972.786275741	565476.806660498	534958.847286016	946288.750227585	503222.754671247	873679.102717478	791620.018169871	740373.353645544	741400.301406896	567984.51393836	641750.034393197	1000539.53502525	768267.618983622	614403.538167056	684150.049724127	620346.874421003	712940.076696329	616806.711669434	1525667.91660502	908338.083521113	1192020.46382006	699178.357451799	824774.342867295
neg_M141T301	0	2147211.00602238	23797.6592307769	666008.21978715	294382.745480758	0	471053.462932444	67926.5289163763	79768.5696654639	121735.590341837	248640.665564364	316212.941850518	191977.542891079	1787728.78291773	329402.187308067	315916.043398023	1300311.7997357	1182831.9442256	492726.717717039	115100.463463266	1482385.85890433	2296747.19484799	1398901.01944657	137656.371678232	30917.1068759462	59436.9118329187	1097823.71145365	79534.4676344849	0	121475.944195752	0	38621.6757630068	130175.312074581	121691.618054686	88088.3663436043	78971.150379053	0	188719.066172614	0	101218.608939875	0	0	0	0	13862.299632781	150639.596220579	123692.937359361	271358.347936214	210583.757630766
neg_M142T55	8013001.49144507	7838761.59590673	2549631.62235551	9848338.61858699	5298060.93940462	6322171.87526066	2932245.65260431	5824080.87216922	2976987.56546598	3130316.97536196	2447543.89985276	1890706.00135092	3033846.05170791	2995311.63764859	3960401.15185933	8840746.80329564	5566526.47814067	5697076.70363745	3834345.83922685	5059283.87337597	5946082.66012545	4104958.9091561	4652428.66197074	4884008.01337029	4580585.15869853	4070418.47071104	6841958.25248375	4719934.48453682	2230010.50278944	2778970.57689821	2639571.29981829	4263562.66016273	3474392.43817187	7876671.2094179	4247297.77943314	6207670.52131788	3530464.14331427	2339147.08422607	1990701.98774022	7124168.52545573	2667232.97433712	4056571.20118049	2817869.89733757	2462637.29283928	3459014.22933908	5406663.4512987	6385051.43242369	7721006.20069317	5873185.76487961
neg_M142T202	272972.7316353	194961.566975591	162381.910528839	668752.793334896	660704.32862926	9726.66032149868	139417.08735258	452582.806994319	898502.191728392	205265.580741097	52563.9291101179	151541.50065363	1426440.25161717	672559.125988703	2207100.62684092	140839.877521593	221876.889973403	171811.127445278	104762.985404711	143852.125908439	888995.389777402	189188.408280345	133791.702665253	633526.131656001	1329333.96957633	2350498.07932615	269579.277236485	1473361.67127504	453936.429989844	527763.337536774	362012.406702507	694888.498353429	571940.218572881	340329.095339634	110909.364904651	595906.174677905	1743098.66770378	950641.739890808	191481.46800994	312651.014859043	150566.068250131	1601535.47188771	193099.098876397	938210.067995222	210814.416839836	146767.948608222	134051.810389035	590894.388436685	1778015.02089249
neg_M143T112	0	0	0	0	0	0	0	0	0	0	0	1568368.93648613	4846163.95848592	6314258.10221347	1426603.50679483	2566345.08220752	2402448.05686155	2841824.48678516	4470605.06494136	4930960.12393496	1312474.9063199	2582139.62715033	2540488.87161929	1186075.51979135	837187.951625047	1431370.185919	443302.59040457	174814.163294149	1326737.44578831	0	0	2592124.92272983	4622912.85059028	1548545.28403714	304044.566051688	5697118.22808789	0	0	2782470.77260835	0	0	0	0	0	0	0	704618.181363733	2821338.47857533	4677679.56050777
neg_M143T83	0	2390251.90668975	0	0	0	1716321.92007163	1024020.64104662	1397638.39064618	1960438.28512866	2231404.3433441	1350945.07480516	1431785.38709983	6002093.07211463	3893290.87504569	1468670.07750749	4336006.66369179	3023367.20493065	2827409.62321917	6354574.47067425	4124104.57370882	1248898.53965344	3258253.06648266	4142310.8893954	1428782.41407089	3745368.17442553	6667353.38404234	986400.583970618	1383516.04750941	2159083.70723955	3533094.8741105	3165809.98561688	5869923.46533929	6302098.52476001	3776658.56784665	2708296.68047521	4885842.29165672	2196441.03282132	90915.7271758435	0	2729885.95837874	3104723.7438662	5448341.7385158	4208994.93205705	2007440.58545374	2118447.52157217	1559240.92005824	1375537.52953392	1922188.5205833	4808431.57967614
neg_M143T131	901781.841739702	1569062.10585031	903628.989595183	805752.339566171	1041681.98027415	1059787.02289743	1371888.00325197	2108938.16215576	2745261.48653967	2737411.80650615	1828682.03840037	2106619.16764589	2591155.8065138	1918507.34179218	1336493.02322298	1989357.62698229	1544229.06473841	1814416.20621057	2208701.38121315	2620630.13236729	1209869.93070073	1751490.43509283	1870728.09522015	1502410.56076541	3954146.48981344	6096375.67840336	1292238.79471127	1139837.64432304	1454975.93487991	2524473.39834832	2937348.39825961	5536747.61088839	4106220.63578307	3804202.03983644	2184633.29383779	1612763.6321338	3692561.41269276	490590.593634252	3798918.26059749	3367640.71183554	3441384.66486248	4454623.66928139	2641726.88682345	2695409.91667376	2573679.4935865	2211798.30986963	2131853.00499847	1634592.90310959	2215423.15498563
neg_M143T295	3664571.57229524	9007424.78808262	4458533.08053321	4610236.43722825	9236123.8953208	5123500.4430392	6841049.35485317	11547022.5544695	10580496.3531893	4523411.35844065	5063140.00774386	4986051.06063917	5240232.46890634	4812538.17407912	5126019.52804157	6266155.0637043	5344587.23835287	5915162.166392	5934993.11614464	6502372.89380758	9112279.79789072	6039396.51967229	5037290.75775438	6155283.88736616	5183282.20683843	7047408.59721387	11650388.4061052	11650914.4013955	3504570.09392255	6898357.05430282	3312629.86481273	4963729.98882208	6725733.04672231	5770818.49758236	5413607.60645604	5494279.21580023	6057243.34210881	3899449.77241485	6408158.08819267	7349178.4981842	3882670.52065093	4820088.42010283	4439971.34826142	5384835.01803766	4684057.79715639	4129298.08522589	5296632.25607053	5182141.19449571	5288071.08449568
neg_M144T248_2	57839869.9363651	79131749.9795012	47512570.4219718	127144527.743478	23955312.313188	35029911.605722	42480455.6585536	48867926.5027398	10427674.5775311	7502913.53419566	8608497.00790022	8864845.3406392	23129770.5673198	45965768.8025102	24623860.4447367	17911730.2013876	23843823.7638476	13886096.6900229	15318442.6226962	11607211.6023108	85332541.9964727	16194934.5363229	15240232.719939	47690541.9485079	20676818.4471303	24646066.1943374	84161504.4711743	55404480.051779	14884737.1769786	11108004.9689348	17043034.6030636	28624072.0204414	21186797.5729766	24390740.8235473	12126417.6101665	17951069.2398042	29532594.6479632	15200588.5674072	14722216.4063817	18328219.7459185	21306286.6120849	20316013.3578627	9269933.57528231	17938531.8759414	33136098.1400143	17039096.9426797	16389564.5270943	28320557.6939811	29840171.3667811
neg_M144T88	2154252.06622951	2131363.25654814	1548257.67625579	5824778.52023885	4285852.98533658	1370874.95224552	6350494.12096284	3296476.35637306	1524040.51477122	4678310.72867779	4061953.06221516	2974612.83743016	2187192.39477058	3768396.20947168	4450647.67432129	2777956.22309448	2183088.58867693	3883034.97961355	3083586.3874796	2137367.24540602	1884625.26842957	2231863.9211591	1535468.18504075	1971617.82332365	8269704.35049249	5739755.26281317	2370545.90504691	1155018.82870028	1184048.50276867	2626030.48327561	2933505.32707465	4148695.5747154	3778079.08865501	3086300.53165444	2333404.1645492	2702581.93975504	3613181.05913289	9397499.51650133	2568555.76630519	2631285.20203584	3046826.77721404	4743777.82241664	6521809.80120934	4987104.90097757	1638190.87961828	2985330.73179412	4067775.42657744	2438214.61487708	2101828.69760594
neg_M145T182	1733371.98990293	2440064.11384091	1808434.13704567	1987398.55136471	2149442.06854454	2052744.08346938	2733684.93151888	1756872.42165582	1586191.80174926	1503149.14377601	1329265.25438837	1719287.54898132	1478773.58351508	1010257.95654662	782830.100798957	729234.896719914	1019553.41548565	1948877.19859308	887864.89134669	1680021.76687423	1917247.02704465	1089858.68431066	1066877.63484786	472517.146136551	1212761.83844424	850734.59720976	1432882.89574829	269949.52278202	1145191.04416704	1156313.6420489	1457466.18821703	1753048.75964765	1939164.1903415	1322569.56011994	1798630.26543036	1176523.66891022	1295384.83786878	1592104.96992852	1081037.19672671	1914159.39532839	1658898.37612244	1354988.53901029	1719328.08840684	1430146.04458715	1891762.83267165	1981206.32584434	2170881.39928174	1120232.41284217	1149192.18551283
neg_M145T197	71131.9204111486	114479.134707862	24832.6591760588	1516192.68888638	0	6230.12410704666	166492.000932469	0	306641.790896755	3315275.17801147	2115612.59988562	4036978.26944995	794014.876780298	588707.684941443	557288.496859912	1162499.61558733	4114411.23263593	2152402.14835747	1013411.99342575	1318087.85827339	787107.358025115	780180.098191822	1545485.08340914	393379.992657531	802211.625068661	1308453.21204055	921728.748328376	1024144.43490147	591036.062352301	1789317.16560623	2545846.59615405	1719204.64742677	1647078.29041634	974752.79370938	1056682.02153423	696422.588384437	1153080.70667367	981449.13723194	0	121670.394934851	777110.138617766	66777.0717592817	5333940.30717323	1523570.47542601	1174490.28139996	2064359.90983515	1369131.53326768	1122020.27082064	1417520.88178542
neg_M145T84_1	3419923.79196656	712893.532696426	1377875.87235727	1683162.50724826	2425738.26102599	3200797.5401112	3444716.40725995	3320549.70833299	2122903.43112487	1059976.0549065	666502.851998831	1316010.40872783	880525.270480447	799532.170881443	824485.489055333	1954123.55631609	761270.823298938	3074035.63411126	1404474.21327735	1043992.6643848	800457.408359222	1953391.07291018	312515.481681462	1550112.68879745	712783.42775266	1226074.37125383	2884845.79711304	1237979.63009285	653783.744736184	671211.9648797	638972.08659679	658007.055655003	664663.704854866	752171.826536039	638825.828707417	447449.540366264	689880.889834297	695195.752234816	612190.760309629	2806856.01114607	873351.053021526	987573.498938749	631268.923209866	616249.298503097	1650506.87392398	1497538.39061539	1448926.79528275	645975.071203118	268150.288555278
neg_M145T195	2764706.73437404	2780585.56560659	3573526.35077468	1347963.58667403	7062828.6198524	2211284.2136873	957187.774197535	3888713.58688998	4588003.90645975	4509534.20769532	1732647.72560425	4594105.73112089	882838.092646821	474840.57307295	591493.314480199	500996.002727025	577552.189580872	557125.982038356	435439.723495577	478170.850969524	94218.8280402828	144578.585599921	83653.7206403472	215433.729972537	211962.165013456	672848.235767775	104200.326968336	143408.889983379	299725.866235695	63815.2856666071	65170.455811231	523068.708087055	946975.120598088	883945.094798622	511317.322624094	820014.91032395	999766.992993255	708805.912042201	1898751.36712094	1702394.11488479	493899.886796556	1020430.37333951	523599.843861539	989422.263142114	536245.687775942	939292.545936879	547353.484239355	1349316.9875932	1062419.95091483
neg_M145T49	6914641.60227866	5563541.33452815	6820766.72463941	27391344.3124406	3022450.29870963	7461294.87330471	10887843.9756389	7576548.1038483	3513439.36026389	538427.247217771	1432275.93798268	1120618.17989904	9929208.16246496	4397731.41752812	7780360.74858567	3818455.16745508	6183638.99772539	6736069.53758627	4469826.11842787	6082928.134416	5337491.33165767	1473756.09655178	4062206.81466278	10587624.3927542	8489674.94248761	5282891.38083696	11986021.7759432	26263886.7264585	9098198.4209629	3965939.32833957	7558644.38158086	17173148.0075973	11808333.1310204	7052803.27438568	4082312.25829153	9251624.17634963	6140205.46473649	7007915.79513205	4748243.80951613	8808517.17475339	2466362.89073121	3803401.54851743	3140544.71273914	7816438.2537941	9524186.19002437	5280077.86512884	2735359.85715104	6551515.7067238	13334285.8480966
neg_M146T583	0	0	0	0	0	0	0	0	0	0	799443.974481834	472978.438856117	1947635.3317328	1670707.90495507	612604.411839325	1775954.57281605	1733106.94662672	856996.028644212	1861250.21861865	661375.87474443	1635256.91057899	1834278.86975582	1731174.43908266	719078.251618303	541773.507973835	2506198.98575399	980769.361911908	1987106.21907258	386096.367582837	866810.980086352	1654785.07335009	2060507.70228615	1961009.40611688	441514.204903072	1092104.47146876	0	0	0	0	0	0	0	0	0	0	0	686982.687920896	766648.052981473	1783394.80823653
neg_M146T46	17269909.1352844	14960826.7506405	7134274.74106387	46875206.5049536	2683689.91784228	6180305.56133864	20173766.5645535	3358965.58226117	2808253.61173916	1160928.96188749	1813690.38080862	5243507.48063893	4258112.22377294	1319391.78229985	4815740.81879217	992641.204894525	2889246.22088503	2014725.48573544	925016.57738374	1199357.20756221	27024245.7524301	2314867.62818676	2080303.88132051	7546674.93642476	4981729.84888228	2462598.9453606	11574470.7190499	29688921.972907	8188059.07555016	1786713.22568476	3669100.24584773	7458483.69884587	7214924.39605479	4775450.65572737	1844050.20681936	2622138.18356194	22701536.881966	2847731.63220477	843085.03250164	5058546.34148829	3170265.72210972	4748230.56450903	2612092.66824246	2939913.45295787	5366025.17136396	4144599.28527488	1748409.4708786	1605381.17384955	12582725.4217356
neg_M146T216	9865510.27195911	32645518.220603	31323632.6612728	7226937.88044086	48899921.6641877	32545768.9098433	12037809.8618648	47681241.0821053	48904936.9266242	38565843.1106011	30968530.7270106	29706616.9555002	33991255.7709366	35158316.2264159	14327744.7562931	37138443.4419272	20066049.2183297	41656248.7093297	39161543.6391904	66617364.0233149	2850950.04744061	36253356.1911322	24896993.203081	15755895.7340515	46343656.3631805	46661890.915726	4366905.72751829	3130683.14093189	13685675.4068841	40575482.9489937	26038937.6539307	38471484.1104417	41787217.0580743	33457652.9636137	24454435.7074565	36545120.1677921	25693796.4812094	21605262.4100445	27494231.0663861	52596417.4972235	16466810.3357266	34000407.3445986	30309844.0182048	36282635.0428504	26789564.4309228	31748290.9158673	20842091.5822302	31253177.3567535	41132004.2007486
neg_M146T187	131391.105534732	147775.709440024	173247.506401407	251153.528012981	125356.806264067	100395.130077536	116840.223698061	492503.049559033	102785.062303051	150956.353110048	205269.553705295	147609.669166821	373741.799896191	119268.044874688	585560.99767671	218680.024278088	318881.913126392	278363.513780235	268153.655966194	476668.069062041	417041.31025979	211198.832634868	281288.372641702	293853.358788983	296893.345613511	215219.57802419	158179.888866862	278943.13484116	163704.459842376	141150.195467975	341396.362103395	251478.287110951	598208.73545337	392331.778285321	202420.600002242	136500.376933845	317893.615802202	377818.389910427	132483.810725377	114582.14440143	238211.176973825	113628.041371908	326827.403621028	391272.956451728	186099.589991152	296982.388521882	270321.341047939	209913.579134164	488123.88071751
neg_M147T354	4179.0615345973	0	0	0	0	0	7405.46816185404	0	0	0	0	0	2244547.7083223	1716168.12839565	563322.718351138	81326.4817247968	651178.851085178	147813.316201988	2029045.6198956	80433.7539684037	69503.3174440707	139607.8360626	233509.439914826	576400.753355906	27170.859612794	38517.4769308925	153749.524042683	6498.70654907321	21090.3352595405	4504.14360341321	133273.929476254	240682.214624653	435080.651716305	227624.61095636	226997.717029546	52125.803908069	47717.3340732951	1079963.72554652	1386113.18589072	71623.9688438259	237318.159726535	299921.424192819	400380.356104669	1046125.86918116	935722.788403832	406293.313595488	291634.168558923	76836.8212319517	76367.7259213986
neg_M147T55	2758433.79507341	1289484.16687708	2403190.30831808	34869141.9941234	1576022.38861985	1280622.33252717	4226551.59378082	1988316.1226239	2983450.45667718	1499578.0425188	3699299.05842558	2667217.18150883	4687548.61841283	1772306.13182037	9225774.9615974	778602.174182952	1466542.5884798	829833.288900719	797214.776717181	2229187.56646356	159006252.117105	1337708.02488662	379869.418677852	5671631.7663583	3066831.46113665	3292011.1554394	7938547.63790858	12275372.6713631	4239575.87152421	2052495.15858761	6862971.42398874	5718556.46742125	5989237.22405457	7378656.17707456	1194311.13819889	7251401.54156456	17181197.8114912	2280298.49897839	2229085.95065858	10012324.4434605	9032960.32197113	2952622.57162773	3588179.74205583	3744620.06040695	8749051.82411369	9077535.29749504	2981290.73456496	11584743.9427592	5322197.69569566
neg_M147T249	1684887.07186752	5616556.84414268	2273419.95932388	3021596.33067628	1244760.60161218	4626998.94580098	12281643.2163498	1480061.57660492	655129.180105733	458141.072214218	675078.677283066	609135.715764153	309057.390819263	555637.920695209	290187.944521629	1224145.45147076	1425153.99450007	923698.746842124	911644.895771896	727314.550053681	958766.760082819	646695.18623991	1390634.76301707	2440723.29291446	340370.835304993	445326.516144272	28437635.5337816	652187.538642221	413702.374219135	523633.8191034	782727.67518077	922856.210971742	780973.284684489	1087957.40566129	460197.742905813	624373.042790535	512887.317308097	284701.180218368	673158.959614761	919803.682178567	1357567.51106592	429331.445487773	577977.058712573	695853.702945047	1162572.715452	1331880.87116397	855414.825364929	1345607.2204281	643868.483550575
neg_M147T212	3082078.39233432	995511.018697924	7105282.37892911	2500728.71151208	3656035.82321531	705045.144229662	2237835.07923534	2648189.93584235	2697589.2717927	10412622.2894997	4397685.29287132	8172327.03377559	3561888.36563771	3347613.2848736	5672844.41334973	1144307.59827823	1653287.64100391	297085.92172492	763342.601482427	642557.511094236	2701429.81415658	335311.678842462	680020.826519252	2130515.4583317	1127881.47056226	763226.889877934	1002869.38453566	1870148.39197609	931025.330392509	677984.046832669	1680165.14790306	1293384.97527528	2283974.62501124	589227.421141826	386724.199726485	1100594.86299876	10230035.2111499	1201073.52644968	2626168.1856822	1305390.72765296	1842973.92076173	2621613.37101239	2126129.00189825	2299167.96775678	1006839.4388295	454653.141451465	478153.194593046	839956.588319794	1868688.30900493
neg_M147T229	988335.915195773	2061016.16071539	1580077.7484755	551211.559960917	2560791.52680477	2072356.87927548	964250.888091614	2067795.02429763	1958584.64887314	3135249.95676182	1414248.37187007	1472525.04020141	464467.743900243	1492289.0590819	576624.135802775	1224598.57492513	1892675.44287248	1320113.18962146	412734.785128828	1653489.88171915	534527.39281419	1562313.71062238	988492.302235222	988368.49676106	582870.627932143	462678.763400206	456954.527968812	640826.422733706	430785.172337697	1071923.04934416	455763.438148066	411103.539434075	717308.949347852	790924.823631027	925933.356427378	660167.301990215	496960.072168823	319440.780985826	711317.934379746	1596246.61062699	968465.733546725	947334.598968373	369755.699868128	549993.049284988	1184608.97814371	1785946.79272906	1451968.30829196	1104579.87147952	708295.937817406
neg_M147T264	163473.142013795	685939.237337432	386584.318792185	482617.663644163	728543.411802924	629074.645062722	921544.972504799	561519.125017976	369194.312652646	400619.197421872	236547.32396508	311538.884962324	479759.189060295	360360.837712663	375570.213664013	827426.409687582	433509.70075475	445324.117021622	425297.799665186	632865.2036515	224472.792421133	354985.605840658	381772.431585	312245.285772192	260561.427524781	362234.936536043	2141782.00002313	321684.149901942	123425.513286714	461173.329539395	130135.169868505	362418.311287988	276054.727952252	397027.581423271	389278.029002476	319075.364226679	293816.69868099	113763.068910314	105839.010692169	349849.316114541	219587.388298557	224612.878509044	213696.291599067	152043.176208071	417590.733545139	392167.50098421	697338.91585408	583580.119465276	287512.245420236
neg_M147T184	6557797.96674288	6376000.8965984	5732293.17212603	14716240.1361459	4153147.61221533	3362075.88296003	4876208.24083575	4573156.73830258	2955467.92623526	5693030.82701315	5911854.63310061	5316297.99454848	14487437.0905133	8616992.29774453	28172902.6334189	1562662.54198788	3923136.53284991	4024086.66800758	4258392.99465925	1921635.53722004	9865369.23024458	2701002.76697484	3421809.50325769	11631920.2542058	16505546.5228963	7234181.72114191	7941971.1076827	15364151.2135493	8603478.61548479	1629488.63966869	10871976.8493523	15372469.044591	17823890.5146946	8027086.83093389	1577490.04607548	6743875.09449411	18674686.0315055	17501312.6682782	6421082.01193495	3529242.86698539	2335060.90443228	3934129.00136832	6787562.25839786	12616420.916769	8909836.79766863	2893925.58330808	2062444.16587864	12061296.9864461	27537297.719207
neg_M147T184_1	207855.882511293	1414059.84797112	1336577.48841375	395802.634937144	2056269.06838051	1942049.85786079	1390500.24798877	2003253.45905762	1661008.13530756	1302526.05304247	1048372.24714211	1630191.33690957	207436.357201189	131798.436871723	161905.48507667	234101.621824395	64854.5108855846	193975.69019063	81734.578277487	182965.839947602	207924.221669564	23864.4932295267	51343.7750163656	44050.6285919535	28801.2502485401	42867.962906148	49491.1383741305	40590.0101560323	48795.5442697941	232462.708124974	0	80649.2657534655	178777.257765184	190743.139651326	306598.214555854	370581.019749475	222174.207629014	166169.407800041	299879.457855801	190619.178267731	151056.995894742	209471.190193936	196171.063577396	223150.559380822	192877.266079213	177208.584270495	173574.143782978	92461.7560988899	154202.345563456
neg_M147T128	79536.8371991839	4621319.75339235	3393788.09407323	21368.2436084601	7664349.93815101	6052558.7938939	3466007.58224341	7084802.30267003	4705867.38358345	3745629.56767208	2416937.64345821	6047845.57984203	3681.71700581917	0	0	251111.848186082	34472.5251979182	30018.393255569	0	0	224960.464585982	0	2988.40173505107	2537.78176385262	0	0	0	0	0	0	0	0	0	0	0	0	7933.97443436527	0	0	28678.8331159336	0	0	0	0	0	0	0	0	0
neg_M147T55_1	4827.78095535597	695590.727259416	702296.67332713	0	1138945.21351898	711902.810262313	352895.465110003	1103431.20290679	589152.955771734	412939.865716451	436318.528797941	898200.124479033	0	0	0	0	0	0	0	0	0	0	0	0	0	0	0	0	0	0	0	0	0	0	0	0	0	0	0	0	0	0	0	0	0	0	0	0	0
neg_M149T52	6776737.79797772	5403602.78660442	4269545.14147875	7869996.73610749	8175040.88241855	3991321.53434105	4636736.61609711	8207156.51039388	7819947.19807193	3911132.25407832	5044629.61248571	3598656.40051521	14403341.2275944	8132406.45352248	6514756.41976414	4928488.32003236	7073253.2992112	6801903.40149667	7619113.27260113	8288213.28258015	4314690.62388141	7288038.58316859	4916162.77728162	12680803.0391715	14199152.1395267	15772402.3766887	8850575.23313172	16853206.7822053	12193984.373692	5765298.41900042	15854685.3484719	16659930.9607614	15162399.1735399	21627662.1244568	4977752.04260686	11900260.3507674	12881882.1926041	8856419.14834323	5316840.16677361	13861474.2444784	14735008.1578177	9656675.88011626	8015625.46337066	18016031.9174335	12373938.338809	16539856.4542763	9660074.89616085	10470443.2463423	19722671.0739404
neg_M149T255_6	22348182.5927226	19114877.4864204	13668995.2713699	28507540.9333147	10574048.3498612	11742262.7839445	17422375.0304412	12558531.03506	6551540.91369537	11197184.5097086	8629244.67432571	13043765.3203581	1004719.09316316	6111699.53185834	1647963.28686217	17334290.8723736	22576050.0957749	16363884.53921	15058156.7194776	12615359.0624762	22494002.4521742	14533527.8655702	21709581.7931719	16645095.8137651	526165.448736088	5073008.66814568	22672946.5146716	303439.11249991	300016.701679778	9323399.27547789	4066712.12386349	7114814.16380125	1083338.78425743	7814526.0360672	13372439.1800854	9486224.98226011	1181079.96128826	1099408.45691035	2900862.21498643	10240468.5247965	5098797.38298284	10049716.2237091	6232768.64270816	2167420.61451621	14726927.0901031	13832022.1629827	14302264.8752058	17871120.5184739	1824455.10472811
neg_M149T255_7	1664668970.52302	1523278234.29353	1001628854.02151	2559491732.60506	972887982.106973	877989304.357334	1380494784.25967	1004154260.02887	515182190.361654	851883052.876274	630821306.702456	1034327545.26574	265904589.495502	449249064.578785	133894956.242421	1319859698.21483	1798321142.54916	1299977348.56704	1234115836.79274	884112264.284207	1562344386.93539	1190039531.30254	1864876473.82223	1367527812.6618	88237375.3622093	361862286.93676	1738483523.95251	52830517.5404526	52708358.4804359	697381991.329366	297007053.153018	498680948.818559	81725356.5652417	742474876.380823	1071698050.37651	666162480.238415	89799810.7941205	90601642.9600825	237531349.118358	776983853.286438	486233717.622699	841587675.200126	590536021.044459	156853118.578079	1083775530.6556	1057857832.77623	1165752128.30421	1279107461.52987	190220450.908668
neg_M149T228	0	0	0	0	0	0	0	0	0	323654.221050249	6006145.66479885	5493284.91641223	5650032.62762645	3525630.94687369	2199074.83532332	1379955.50371206	4522889.18329067	5805935.73620023	7231960.12617552	7319375.97245365	4288140.26047593	7066159.97633442	5249045.35958796	7958175.37240605	11669216.6452654	8131348.43198177	4953159.11267874	11451617.7213879	4721338.1369866	2280598.31677721	6262838.3125169	6387070.64609679	6527269.02623221	11805980.0902085	1674458.50927203	4417578.64621273	0	0	0	0	0	0	0	0	0	0	4542533.52271688	9461784.02072717	9298858.74746547
neg_M150T307	26216.8490825999	191596.451913743	411046.652639722	118938.989102865	349914.890214777	1344047.49500491	1021857.58402845	351416.729285763	85976.1989254928	75532.7625996878	45672.6949628123	112772.404437719	74672.0126488807	195664.394228039	0	32872.4421763978	70236.9126212388	131274.413702965	118396.267226921	34923.7233660234	77067.2859438674	0	0	0	0	0	13652.5921571933	0	0	0	0	0	0	0	7880.26305175528	17647.8400559973	0	0	14098.0924288313	0	0	11862.5805810711	39152.3694355202	27982.0087385544	0	68520.5373739054	20085.4416037286	0	0
neg_M150T230	433376.608741014	2518967.41061499	2587276.39902081	753894.630923626	2750580.09814991	1322244.38568897	1052625.5195649	2102143.42565851	4357063.89975105	1207705.71956134	1313678.1589873	1996366.42476725	3822846.35545697	5178467.07284941	1267476.71687179	14090636.4456879	3190828.35755394	9855817.11646374	12507610.6311253	13823711.1787987	402412.062400747	10885992.6654294	5846777.49978413	1421863.75035752	2959740.5598791	5245242.88469066	1139944.18264954	552041.946349175	2191132.91288959	5736613.41024623	3046211.5231425	6532660.80847033	3451098.3990359	5236080.45750491	4453214.25701496	2514853.77289631	3692381.65539659	1527310.05957825	7844467.02876647	3270410.32530454	2325358.18701532	4167033.85720872	2496948.86311281	5107745.73919922	2515053.96556792	3820362.0157016	3580414.95214436	3059274.75325105	3874113.30025068
neg_M150T255	1378068.87624053	1525826.17972022	779384.414511479	2228211.573857	912878.107969039	1164867.80474786	1530149.57491178	1076499.46865289	1425822.85544917	1310497.96371159	580282.128975307	837429.847279524	942742.653424644	910558.091003695	816234.750449579	1611713.8374618	1339492.34909115	1601769.64330713	1502611.71874885	1366491.58469664	807412.51422876	1120912.73393098	2072004.10114947	1476082.43628152	667015.524181128	771213.683190917	1468065.45651092	573286.425784027	504427.092879642	941409.616375216	341634.395654238	712647.863864637	767167.524938953	813174.958376202	923263.810071226	1177608.03759576	480663.606120588	772177.83577166	915159.766361421	587436.18023601	624311.960180561	916759.354723446	711860.968635759	754183.519193166	1227537.34186065	1225921.67211256	1098604.23517036	1149305.25019234	1046105.15316851
neg_M151T66	1886122.83476295	4342131.31266566	10556827.025714	5747648.26393167	26778103.8136559	6872619.58203252	3705803.75397284	23074104.8527646	20611623.7416822	51385749.8196446	26874815.717121	39530176.5778625	45876203.5930211	48561055.7117629	19912451.2191591	31550610.8527421	14115907.9023854	6564449.07326818	10849771.8323856	38062633.9853698	7610705.15256163	41067084.0598716	32037381.1448111	17108350.8517395	44931992.2156972	61082012.331926	7909966.93501384	107055859.234681	59958179.0422188	19410323.5433185	42683130.9771583	75369524.8508828	16922139.3967819	51306459.4976827	13728362.8828558	37111615.8869577	57648905.8805998	39248674.4245996	5163418.2709655	46619798.6582137	50520254.4398434	72132508.3391822	24818948.3624228	57873801.8857115	87647398.506897	6574819.00907185	59674288.6619489	67218277.0224694	27187929.2598431
neg_M151T93_1	134176942.05943	35212650.652713	123505237.271756	21529527.5893543	154611369.446148	26552602.6834505	9181100.21502289	143095895.931867	112218699.248263	154766736.573411	142777773.489546	226296592.169765	6483883.96646257	1817769.43539545	5595961.3726563	1942901.74255377	2393075.88196779	2486084.82604083	2837420.33104965	3167865.39675813	1580276.60314227	2159494.3250241	12307914.7905462	55648283.4818321	164000523.906127	125618127.967281	19798361.5298369	402460567.380391	139865220.512576	21908611.3163691	167158585.509155	273047047.807355	132227949.033823	207857732.429957	35814741.6314748	1649161.11956835	304028337.301067	29470251.2227261	62769117.377119	183336372.520697	95323670.6798013	122611582.700271	78009385.2958803	137813305.850518	173702823.181938	125510464.896235	124185200.79621	3620538.55178103	3637083.30575944
neg_M151T254	814923.335159786	1073787.22209338	935026.703220223	885409.292390086	855097.639052319	1280091.16951798	1862181.25156514	1164461.94797785	1028930.29324581	1081194.72006428	698230.127193443	688400.855718447	1325764.57477399	922743.00509732	2506386.16314499	690592.620399802	565594.872432445	859241.045330078	910901.603003839	993109.841092741	635508.24287021	783561.039154993	642416.015317442	670697.181033098	1168223.12460063	1256274.55938439	1021838.39696949	773457.823864492	671581.183253305	1019438.0069261	873473.206212575	1326753.47268679	1211542.34275791	1500759.48359947	926768.005130243	1015458.26095777	841342.482777619	1002283.28337028	1411104.10602493	726533.922485522	800326.62022742	823521.41366185	980501.387820519	1813158.23018766	873478.323085224	838716.062448259	822358.823335131	923524.392281178	1261127.79664204
neg_M151T240	954536.19607066	1951136.80304058	1452836.78203048	533691.051083275	1716149.49674809	2104987.3002913	2609298.77140482	1556022.06316362	2281228.20796482	1260422.38177484	1482389.64229064	1852088.4738894	2478273.23232257	1376350.76793487	689770.20408225	1040710.48303327	939698.353779632	1042148.59273286	1944531.59085753	2021959.31206434	526892.641820478	1529450.3119741	625866.40842854	1603315.91425967	2052855.6414621	2095536.31778599	2046196.98071604	1580131.40072602	1343401.86800782	2089457.99084446	1757894.80737823	2376394.84091944	1858950.01194957	2366705.30907205	1030369.88429566	1717542.16552452	1569486.18793278	1133652.92000295	2425897.88080713	1048350.73173834	1558490.23072089	1474502.39428137	1324071.63808885	2328335.52823793	1876697.96525621	2119965.2290605	1066920.55917388	2449107.80824435	2212630.94690848
neg_M151T210_1	22028390.957075	45995375.0817278	18596714.1967909	13233647.0377231	17894582.3872222	14539702.8156507	32120570.3484334	13993634.926485	11027283.8804165	24574497.7572227	15929596.0375901	7186923.14911382	9524581.63165539	26652558.7604846	6208127.07073886	8201778.21085004	22468626.5870129	27288864.2290856	12289598.022204	10964365.6562384	10978827.3652122	6102297.00476101	9861198.27478626	12292717.2958384	7630012.41548295	13941411.4718994	22461605.1784087	2204619.58015605	6152762.05197725	10590248.647521	5411240.83033242	10716878.8967108	10362627.1523381	7022110.03163479	7079569.86996217	10330405.5693522	7057285.60918164	8304528.86445088	40265120.849707	12514529.8551793	6605941.97712826	12987169.8754912	8993739.44530951	10500176.1519088	5008366.83038005	5702280.37188066	8252303.76534579	5613581.34983431	9495603.66957328
neg_M151T224	2121082.75650809	2965833.68387299	4107498.35059949	1503267.24905451	3220978.66515172	43872.3189803581	73710.9828081459	2583083.8444155	9635519.45935109	7745024.3661889	5087993.88981535	4234586.93437781	6911620.03593485	3393723.78235625	1707617.96700184	2132109.82764709	1249131.03119061	1658790.94876464	3033603.58426976	3106290.22270151	495720.622989683	3117510.23901214	583003.436841807	1037234.02699552	3742055.26375935	6458961.1229979	604976.067138191	2074059.26740678	1077637.0196166	8373947.55849288	1478041.8688236	2308066.41410914	2467164.89056654	6030341.05342647	2461450.99345737	3346936.86397433	3258516.17611787	1934225.07124396	8053940.97086645	3039921.24501751	1680400.57797818	7625254.93611851	1878742.10156024	3340003.31374272	1734070.38203831	3956485.79652046	2317553.99575056	3761698.53908602	5314618.96704319
neg_M151T216	553341.346816448	1877489.71057606	1281295.09673134	527691.226162194	2105450.68230116	1844089.63801336	762447.087183281	2015219.22709841	2010301.7658264	1728589.79479844	1160368.23815297	1199241.70712549	365798.579260819	800630.556331819	262571.267839006	641233.308338248	612535.728517239	962093.778309274	643358.548232349	1082321.60691331	231053.84188885	572044.09504893	536988.20610995	294973.977149194	1477079.8694491	678729.389703178	239449.729364995	108140.938560937	248786.028828034	686965.483220142	435266.354844396	650127.458036754	680569.904698071	582834.894309038	500975.302675844	515190.854781019	443979.998711048	397361.21613805	450087.980364067	878803.36595607	381213.536082004	546625.019947946	471033.73693524	591801.471278536	572673.331309888	573766.710871489	501115.631702018	536999.740723728	544573.761029996
neg_M151T208	130999.099148019	81588.2378258344	345172.724524392	171083.529990187	136075.382261608	144579.525276907	233833.372784212	153690.368906537	383014.732751635	206334.065849993	241920.511521205	301339.277268427	2799816.36506573	1188719.81490479	520779.377038547	320671.106418494	435342.406124881	173293.963732866	342294.197548646	4689962.93368335	221340.201961969	249235.384305417	166154.934067029	1448041.13422104	1461766.73497848	2515010.18090751	155739.704060699	330314.840966798	1196873.70657482	2460196.05457814	2878999.80020385	3235956.66761885	2587949.81897789	2576325.61026465	2475054.45234117	3460155.27725881	936407.049711743	1559898.39099298	1279535.37805994	7388252.43921158	221350.672680933	2254601.54035742	3022913.57071821	2571430.40625175	4312174.36176084	4710904.23570356	3167616.50962745	3546164.45872904	1931973.04147621
neg_M152T51	112908.406916046	157411.58919199	209827.166281007	118301.326927994	236009.427218737	19732.9183825251	152458.011492504	152243.644096038	493836.948282911	184769.402123469	140898.212877902	91050.2836334078	3102732.57778875	980272.006185782	1794823.5311579	100410.492058433	82577.8696156664	164032.391120631	61971.9886711204	135341.253664489	57286.7809131341	124463.650485309	74362.4766372213	642687.985995577	4526163.78805213	3258062.661346	114176.403509067	448073.782002561	5235026.66614866	2453807.04773077	4756424.13351849	6256836.4250265	8457983.77154127	897968.748926111	319776.371360574	2745413.6372745	3132501.36094204	6465114.88164822	3113876.477172	169766.355955863	2488062.60365231	5015005.52085744	5682674.46781427	5426586.47716191	761386.306530248	620579.436434439	235861.984858709	266839.852933561	3665842.9240568
neg_M153T218	2616906.88073488	8062803.13942563	23677929.5954128	1822400.88410682	21133866.9912575	9295580.21198678	1322468.41597813	19606431.1574791	31456370.3599603	24712794.4638659	24677923.2649046	25695877.4566738	36170499.3672663	25899941.9071631	13098982.4190318	26860662.0037884	8122397.26918395	18612607.0281096	29302299.5404733	24800166.3778542	357437.311610224	25481034.9765882	14716150.8112773	6915888.13842174	28365714.5604285	28355979.372035	2235474.67559066	2958556.65955905	7073543.91675158	20472773.2539993	17714673.4552545	30776689.0879814	29047312.1991511	17706726.9618205	13692990.9167931	9304772.19286657	23115198.3798929	24284542.2153256	21687354.6012725	12061067.2025256	6701468.22424331	20380786.2524739	18463886.018799	35407805.6972939	9253182.33455616	14070871.6285745	9511141.80774711	12130917.2828591	29976982.9122987
neg_M153T123	484521.392138172	918925.902840804	1137929.46649238	501032.76452475	2178477.22583764	540518.040362556	444799.290672689	1911584.15132715	3357286.39767831	2164826.31951492	1654191.34517545	1920644.68599347	7476371.18186211	6479981.13334054	3996730.58387568	5853055.78266719	1794014.26569762	6055773.80744378	8438407.56741156	7951175.87346843	366035.410227722	6985310.20969005	2368128.46968332	1636168.84195342	3408549.51706501	5614696.71778941	263315.509690358	291545.484861916	1264259.81802599	3339761.89633873	2344767.58863761	3965571.59677039	4334342.60330016	1953408.33057135	1503316.36462502	4594636.95790733	2922566.80353372	2985978.41615993	2025763.34183661	2723332.17288147	1019294.91867488	4608724.09749149	1966214.97825563	4589729.83737789	1515280.48469399	1622234.77823218	1133983.34378185	4292021.48940852	9037789.88199623
neg_M153T188	285846.790271851	122965.355929372	2000909.71678152	177244.341482794	388585.653008773	144365.681467987	141610.673090501	342091.388592787	871850.703290518	585822.041624042	1718267.60131667	1222004.3110176	11454056.3174623	783735.409506619	1086482.72153135	208743.67095377	316352.799738193	238983.124906162	1154047.95264519	1149516.63020125	322121.675030527	229065.965698549	166086.338531293	831545.12172862	9168430.72658722	5053568.66444439	202596.345241685	1018611.87424358	391474.425160518	326933.477189463	3234955.05427042	1928372.5120719	1439331.78872314	430793.697064258	790532.187280826	955403.302246163	1546237.48989213	941898.095220871	576530.249685768	330524.816255574	719378.100676781	1402900.62519535	1224711.96972854	2032373.91422247	432847.828530943	373998.421759178	502369.219891754	4821832.04526863	4331250.1735322
neg_M153T141	809465.655179766	694279.509389088	2884057.52863684	509651.798491117	5002896.19137499	228443.213424219	429762.161688299	2823805.02015844	3871165.23160594	5510311.6065187	3019778.20219711	4326710.51763084	1479748.99076121	921403.215748128	677830.219619252	794953.823196111	343716.675878451	683619.002603411	1100687.03232385	542595.155103982	113947.26205484	952715.676059566	535459.898737399	450423.168789384	9085798.10157487	7109668.26355997	116291.887560436	679365.340776329	1440628.95470306	4922133.77267296	8049707.80815698	9749937.70365362	9657699.70288373	5698481.20984291	4131584.42298876	1104352.13841422	3284165.28036147	6411990.8167179	3210228.32041241	4595471.47629096	2256747.97254061	6538188.3817769	2585750.05298145	10589284.1164149	3181059.61326067	3642357.26648022	1609877.12756763	992701.020526672	1662187.74431509
neg_M153T202	3581548.99249427	3210995.12682379	3994684.31532733	2528387.90548199	4961085.12239424	4234481.39893063	4026894.05031408	6220910.83867735	15567255.8646711	4420293.21545775	2926160.08443487	6362193.84525474	5647226.68150433	6466291.73899482	3678658.14497457	4924151.5277779	2814246.02694197	5353571.19402934	1180091.27342686	10753152.1215766	3247019.78424122	5869606.14105706	4975537.55099843	2277318.51870753	3214063.17928346	3926757.47151674	2725347.23118347	491230.850374038	1539662.681356	1739512.49440514	1684216.79802819	6322438.60736225	14747153.0690379	1917741.24359366	1352728.00721445	2612594.394686	872754.569750148	6615145.49285345	6094912.64649932	2184421.92422342	1918049.59978209	3505231.82053478	948703.302063265	7520527.29771811	1545881.67187899	3577876.99192904	1977325.69651411	2370416.65418078	2546454.12476814
neg_M153T249	1582553.40686015	2351403.7415026	1244881.85612509	694860.538899911	2053854.84756817	442641.438070182	335174.944208601	1863448.59217338	2520068.01722906	3545998.51143049	2613344.01401784	2068944.71318282	299990.502971812	1293248.4069542	262587.146227695	713386.916882396	909342.909879509	333243.699152238	1077548.03386756	1471491.57988292	1273169.55305798	1699679.90108961	2157933.19355908	600692.238777737	1568681.05150591	1115991.23416668	193628.288270077	241278.112980487	345028.634172351	1077423.54757831	611516.823361678	687328.611712383	409454.66640538	1291725.49269012	1351725.35728993	1075692.09879893	2366464.46328041	661154.838408564	187094.405770624	1272391.87499517	1087589.46374023	1441825.39534547	521984.353654509	651093.041122103	801540.840204983	1664665.41191847	2081506.9709908	1220651.17972056	2037450.46175038
neg_M154T119	1301628.83658548	1896691.49589486	1158001.50569945	224912.501809548	1486804.86532392	1136086.94541045	161764.17473267	1442634.61155996	906673.473553381	1554859.7201186	989336.101245896	1476825.30594578	36188.2792521447	48867.2277010497	28642.0465546009	46958.7441965409	52011.1274830192	48764.6377740677	39328.8190034399	52514.2915870552	35093.4252485656	52065.3926778136	31826.6129571431	65243.7352568467	339593.800152002	641497.842961893	404655.238211647	142077.395963333	263546.953317159	325567.251657213	298035.080941781	462056.391825179	508886.684795854	446649.704109067	361080.480616308	39172.5820904424	454142.609334719	84162.0157206453	272146.761037352	554704.802423118	441547.785286904	424578.507261424	229974.693162525	405634.732988226	444647.967068138	410175.443466586	465199.343010323	32083.0122018294	45019.2197233348
neg_M154T234	1024684.62651892	1272667.27598975	1006635.0549587	962815.405838017	1163166.41467862	1321069.8423078	1261452.15750606	1408018.00101034	1105045.1058621	1222251.7169907	975329.308955338	1098277.228551	2262475.63749948	1741327.09168759	964295.474418176	1350485.79873323	1446127.85654978	1956760.86268031	1636749.80881737	4483462.91132575	1555627.00765555	1881027.08696053	958044.317017145	1042657.96862036	2365321.15661691	2468186.26018483	2035795.65204863	619876.019101514	1895936.8019157	2087358.75014743	1937565.58100071	2324210.39321507	2594171.3323161	2059237.26209802	2960171.12385814	2380703.73081368	1493061.11725996	1717147.98019287	1444121.71422404	3722452.72825995	1908655.90182228	2086683.90525103	1927066.32495169	2614591.78813595	2446414.2509336	2151666.75827198	3143948.91483567	1936441.15221523	1977263.96265347
neg_M154T51	1555052.77247856	907968.781023573	435483.202064818	3463822.70193132	564211.811407083	440998.255409935	960804.175352869	740745.680399423	327351.460342127	493422.578697773	716027.867778194	360638.418985232	1826003.60246496	1665562.3250117	4900903.6925089	1235339.23971064	1615513.30799861	1743748.59355986	2078956.85378083	2299964.78304805	4193229.34926838	1863179.66529851	971583.754112589	1556397.12624963	3490257.53652376	3276334.97783551	910389.385655833	9123555.92618809	522135.083128433	1367338.10335739	1059365.43581238	3017262.14570688	3342511.44149213	2302147.12643095	2113664.86492767	2208973.49086256	4077404.6481722	3299274.90988151	971666.314148251	1121070.95982529	587877.326172349	1330474.75665868	2046304.05568141	2689878.82778974	1831908.62123207	1180817.53446674	1711809.66886852	1285286.47301571	4907958.94807476
neg_M155T55	8825493.03590238	2422330.53632712	2836916.26008082	32808827.267774	1216257.99189446	526814.569233314	2463225.04856837	2019728.05923136	829159.57599476	1059540.98452825	994518.351391983	1358156.70716498	841771.6780586	783708.276491974	1387525.10124905	660394.705068087	3227829.24012114	2264723.20319515	717016.961999417	596928.843324509	13233270.5039097	1860348.27440793	1811724.84179362	1607206.57273045	2694477.55861671	1451121.98491508	3046840.7275109	2259663.26607865	1119346.26733743	474415.989752124	1183820.46021097	4451052.65022964	2076859.45040734	2984094.59221374	412906.6493791	1847450.53887883	1914535.72054475	796572.55039484	334070.746438093	1838040.87751342	420464.909758987	922770.840035071	406975.37988374	612014.268179823	2172022.91343872	3952501.75520618	662809.549254793	4876876.0077633	5396823.30351941
neg_M157T286	2232251.96066382	0	976550.800263125	1310837.21630426	966907.968234818	0	0	0	1269181.08695517	1035116.55460149	891418.270672756	1251883.58612252	1878209.07543683	2859790.56022896	1991478.58850532	1283128.83396563	1176940.23515053	1057082.32299137	1684325.96708339	1996683.91552227	3194587.26280403	2849690.23391076	1080630.93369854	2896882.22613128	2066090.74582242	2014368.83858202	1374919.92392972	1488002.28086541	1925953.80513817	1872979.57917742	1108544.29290571	1470474.95043485	1389540.4489522	1492665.99909495	1843355.63525732	1786577.58432275	1420815.00751639	899293.628717775	1489616.46457975	2010936.39246561	2607246.72668019	1758537.40374105	1460120.92473922	1273569.0795366	1944642.75282381	2046496.78969588	1643208.88040311	1543433.51424312	1938855.03533746
neg_M157T205	2812066.24645654	5463473.77652956	3929408.46038427	3286982.86533054	5050920.12714616	4123527.07767369	2837123.08134978	3842958.46425784	4312022.95991217	2400455.01305848	1992688.81231854	3238350.62495328	1122760.91754108	3268146.15237157	985386.438833904	3440414.45954457	6561455.91506428	7078405.14677244	4208566.27450194	5138820.6571305	4723851.80186206	5569090.76810101	6731996.79816646	1661466.35336563	159004.701951033	2371109.20139444	3517107.21959734	1124383.43911949	980321.545512843	1582265.7636975	316845.4114529	1831852.53556389	1557169.33908503	2115187.94998036	2492086.57078692	1231140.68127316	263168.039687528	58175.8096107841	2246024.37860166	4385130.08346141	3085305.40922694	2349561.6985089	301390.839759212	305115.256669921	3620342.4657856	2902862.86039655	3231567.23429741	1885337.59231266	1423369.32522303
neg_M157T315_1	14531450.3864559	23580926.1898261	18675178.3655705	18040645.4613976	21919049.4487996	19060253.9392699	27688243.652824	30016136.9635943	26056091.5986671	16413884.973125	21018129.5715214	19631264.35667	19737216.404394	14983533.5010622	18723964.9073887	22959428.1002866	15794929.4761514	24102706.1077125	15945339.5901018	29036026.4742782	13924814.3700386	20235984.2319132	13864300.8141775	12669924.5426845	16853168.779154	21160921.3563698	21648849.8636749	19571726.1894547	12461219.6992562	31533007.0694953	13543743.5623508	12997796.5306947	23932365.539661	24875962.9407284	23036432.0567438	21210016.3510835	24320609.9690221	12563546.9422563	29874718.4967831	20755728.7891721	12370255.8456026	23533951.6371816	17840344.4758771	24128639.3852226	19882998.0572846	10900997.4958911	19831535.0958991	28132067.3586356	19994767.9448596
neg_M158T188	7970854.66948928	7682590.41363711	4563956.66969293	7447528.96324919	11186125.3178778	4845915.21286451	3862479.33124369	10929258.4993714	8600998.7360251	7744561.48294117	5126597.84746027	8377450.99134778	7370633.04296069	2698047.96331067	12500149.1283282	3184185.10948501	2449486.84542949	1484140.72052715	3598851.54925642	2663954.23485361	2679913.81542701	2428258.71899868	2343655.27116292	1884909.22655129	2671741.0951876	7566644.1776245	2470999.10734931	3080015.83069668	2046503.97136145	5609623.56722064	6928154.64113095	10727309.0558917	12549103.9523371	2077251.73182583	2591765.18522469	1882708.28411971	10030460.0765254	23899350.575834	16580935.2409263	9412740.18530356	5936657.42662306	9848070.11064502	15529411.2148239	17612842.9643551	2332785.86874343	4160048.37826528	5078166.46121095	2479048.59625175	3033927.76306334
neg_M159T260	349795.008096263	97936.0798972472	101461.609242472	157405.358446027	70564.0354255278	14310.4211227513	107534.062640695	16867.7656169994	24140.8483499353	12229.6898986021	26403.3631527963	68667.4294410019	24398.8876179265	101173.550614524	2329898.91253262	55704.3597800124	164267.437507437	127450.440189205	98459.5118988767	26210.5493570576	876485.899746177	79642.9103674066	121230.110475718	30119.7212300775	21509.4150782769	93283.4493077121	61114.028843909	3867457.05651395	233433.275983675	7978.3382617664	72524.9638583295	72709.8312669048	43701.9162292691	14737.9121856833	59365.582414049	6990.84261420675	52555.9695972693	147666.525935452	67350.7452180096	35532.4419753893	22367.636087795	0	16934.0612669225	12330.9398978412	20213.9094311461	0	32648.8103858742	0	97021.3699521686
neg_M159T202	556972.814955387	1994252.1617143	1416038.6950131	456756.979519603	3837307.59816529	1363950.96347386	441274.953025592	2333845.72795098	2769630.00626083	1736444.47424442	849032.374762026	1662745.99354902	763093.556328258	927132.596929329	372969.804602803	807870.801102039	923475.403201288	1153474.07363582	831610.855417248	1842864.50723433	237531.423503488	870329.922663094	765880.115751765	265459.084188403	919129.311782207	1025210.59623327	271709.630736781	706520.094062317	266062.367188152	738211.242487482	521397.297516199	889683.960026041	1040049.35296101	785964.173617982	443162.621232162	796157.936076036	574432.434979611	636232.754515851	681190.065247143	1178525.93410755	545582.462689572	760058.957321879	542171.839407066	787684.781259417	682559.839481478	876756.125622279	520376.042512899	851531.795964002	890509.136848849
neg_M159T77	389251.852150348	1351002.80952617	448036.531103052	275027.628960328	899829.472403905	662904.182802735	473637.895119471	443780.356376062	509340.413325863	2072765.58938902	289640.096572417	1797529.31083395	389874.820600509	333964.696773311	2229229.22016952	431244.788009206	350490.454874517	658569.568079722	291218.656135283	951292.39564397	236598.24385373	347350.413896222	549718.100682451	1283971.14608765	2910827.82336772	7513590.04327141	486108.623606622	230702.273221294	1902882.90719381	7341328.27414349	1408448.40134941	1808975.44638347	1516118.9916927	3281481.05721415	523101.626391256	914187.749887289	1601296.49739914	7099679.56054561	1315251.46890225	2121753.1080462	1204651.91161916	1864110.19816715	1389947.36873922	6714615.19681916	1447662.36353966	1824217.449666	956404.888803216	526507.188335768	478865.95040228
neg_M159T62	0	0	136275.965029275	0	45403.3628157517	0	4340.21787881649	26978.2689737472	61797.5666358562	1869637.22502121	117538.397753244	568076.736668842	1286667.55234067	1030318.38216701	1728515.12634502	768212.458705748	543381.277449349	254905.407528871	2271256.60146155	5264127.19511566	401881.042632046	1061253.73473823	289946.998029135	3217813.94794959	3141351.99818348	2133268.99910198	147174.682905923	70435.5618360622	29283.38585608	3027125.23448268	426277.740970624	1839389.82905433	1101687.35093086	4304649.00162661	350670.281056008	2307835.74317681	832988.917417003	0	53090.8565661709	0	0	867308.119467535	57108.9923008285	12102.5275011314	1002638.83683123	1495349.57820372	265567.872909271	1470575.11796251	2273508.39485407
neg_M159T51	4086650.65880911	732947.375985574	3071236.57476716	3555632.63302766	2903168.23585939	1485847.06541641	2781606.86177437	4985389.91930766	5243204.89485057	8115169.27637133	6478919.58380685	4202493.55320386	13632073.7024062	11576385.0992464	8314242.93316783	6240366.64409046	5386445.4700697	4928481.73516159	5382217.39120986	6164234.24753368	7655761.81690156	11343371.5913967	2519619.93660086	7991841.61518692	20232578.4838438	13243625.8720779	4883747.9539872	5563693.31524731	4149119.5207525	8524099.82660034	10399517.9892836	21633193.4486264	23345718.2237854	8593652.64172148	2913001.19746494	17877861.2634506	23643420.7396702	24422848.7148467	15931915.7262499	19088275.7798821	4104630.56419534	13881893.0707397	7030167.71217551	23297680.6105934	5296732.33638226	11853284.7704254	5926270.32075807	7731570.52281966	19079486.4135007
neg_M159T228	1398971.49063958	1234412.1559663	1290598.74023983	1594644.79908497	1655720.45684531	1250745.25579685	1541019.63828025	1690581.36658421	2110710.24300017	1658447.64528164	1639656.57792009	1298087.26480201	2950123.31641483	2161812.94310413	1741031.30886596	3324063.98294528	1917557.89820997	2190054.53358902	3183681.08546771	3620551.74887168	1298044.83154275	2936968.79731051	2349443.42717269	3075505.96174024	2280829.2832484	2728694.84787017	2458379.56533213	2254851.83034163	1262104.91412493	2586147.9231597	2006408.92470046	2912728.46145682	2702442.75120966	2963229.55847922	1434451.95624581	1897025.77432469	2076078.66083545	2067203.49062467	2166248.30080947	2017232.44791424	2529593.96855811	1990622.14184525	2523150.99431843	2875809.38448772	2346789.76887081	2320415.53678805	2517335.19881702	2546258.89013358	2341604.41955512
neg_M160T206	5012474.82301257	10419387.133093	10806307.2066471	3430015.17341355	15272674.4958927	9628700.6616063	4143875.96825573	15690040.8645235	16525287.6007188	12064650.8743073	10857593.5246356	9800748.20305515	14974494.9770607	16608207.0202012	7001117.59186459	18977650.6033888	11414826.1374193	23451219.2577565	19899258.6162892	31250219.6954505	1793464.66699979	17734108.3406991	13051240.1443189	9413199.71179685	21925959.7982956	25186801.4270476	3645870.78705756	2822233.86385613	6657790.90802827	21857573.4670453	12760058.3086193	17191852.8271574	20574886.8030517	16845039.22553	14801530.3817079	18685969.5408172	11880834.2799799	9985930.85674949	16472393.7696949	27363896.398681	9431282.66275391	19754518.5725247	12842065.7683604	18353688.1172655	15239073.8559146	14961619.9450919	11290499.0750497	17103631.4059364	17946761.5996665
neg_M160T258	648482.259055418	2267313.46881251	1182158.14577208	265795.869567598	1501257.44159866	2186401.48625022	1194587.43994547	1673871.74952673	2002186.70282914	1063385.08235829	1253497.3596155	543274.248013938	1804719.77299026	1049463.49921176	955069.566738068	960131.257781854	830860.123323398	1255716.91788867	1699248.62225729	3040088.50804717	301975.571684524	1412925.84331262	856274.584654653	471056.141365399	1337400.19668043	2522576.36423776	323167.880604098	477849.103209897	513553.028906352	1367044.69210324	1047953.47944054	2050742.76200762	2053621.25838665	1539503.34783329	842990.468184097	943759.52456801	800935.990777218	1292915.58477234	1392206.10359887	1598187.00213976	486022.06115465	901824.87066714	732970.631829966	2079681.44675093	1017743.43559089	782311.273431365	640552.119247701	1645024.50643453	1632652.01036618
neg_M160T192	418553.605545177	836183.816912595	477427.49647136	568940.106500902	436478.167819174	676712.778365509	536606.954422936	746876.863813949	911330.661706758	703212.61284212	747106.826265607	625335.15875374	843663.783976974	932735.879619135	580534.844875734	886120.321838202	637520.688646697	1122941.33022158	969538.92419356	1419505.28894339	420674.977758466	894691.902438907	709364.231148164	484700.636169237	395228.964820508	738686.590401427	472031.139142929	119245.72162042	744938.170105895	360108.838662364	313694.173644549	1060272.11512191	998451.095887159	1005792.13551076	1095808.61953721	926493.835888585	616836.674073677	706782.219592148	273257.053345797	1428618.44432657	805974.614410334	1131001.68994006	1043494.62180623	1105968.1517312	1255656.85861801	1261622.51294788	971777.547778029	563253.002407102	838692.332968247
neg_M160T120	479742.78854248	1630544.39877492	1031512.65596005	455188.303076699	1719973.72471664	1694182.70617954	2536811.61936402	1341058.16875462	1103946.62684205	1319765.61388425	1158475.17131665	1193052.73577748	477895.099424215	455100.693666001	386616.978333998	409537.644164	371389.455393311	467509.483330606	278402.089703466	684213.744837165	345739.35826614	470763.482996669	409880.579037465	249432.483910607	1343221.85598605	1386617.72070266	435835.965962358	177646.613511115	380663.435550955	85524.1248567903	808663.736211347	1364020.63672328	1996927.4783369	1228463.82202282	953790.233745533	411057.479944728	893567.60305154	982281.13006339	925522.470648224	995750.888901338	753227.451830092	1024240.12061313	992811.545490006	1302820.06395756	904562.744884879	918403.142655829	662553.639732076	214231.316673892	539450.143302496
neg_M161T54	9604079.21309413	9818742.13235636	14961753.1265495	5743005.665017	5741444.10072168	5137855.12683399	3729683.33149283	3410865.09732892	15913395.8336108	7690444.45193826	10926304.2264817	6495048.91837357	55739118.193875	12657636.7576108	27536619.3391779	9463804.98855484	8501124.83098104	9436425.14667002	13797123.4330969	14092312.3361	17902130.8940547	13936205.9872137	5415162.45145657	10930237.0402998	25599522.6916892	33045220.1345585	8676262.03759393	12366824.2320566	5400102.61368491	17101927.788597	20350406.6626129	26697116.95106	18237101.9092966	25718078.9097236	11171693.0518475	19325830.28359	32048761.6215083	8664281.41263576	14428593.7661835	16346577.6967695	13640594.8378062	17755076.4906158	14987413.627849	12398967.6274395	12292595.352895	9738640.66573514	13491775.4624412	17490707.0966717	29383105.8354877
neg_M161T77	2887297.97389086	1876823.35956028	2585152.85815108	12188006.3766201	2554588.04387879	1991031.10792584	3785573.78267299	4092342.0116727	2702380.32135794	3789185.772311	2833784.6681803	3019331.76849248	2152423.70062221	3035914.80349671	6035186.98187645	3135719.18327295	3147434.83814347	3380978.67580823	4302851.64063773	4064713.22142035	4596508.87084651	4004822.02463499	2776404.9408696	3362313.52176696	4376650.98438056	2923630.20806279	3796683.34897132	2032911.82686015	3224734.00947594	2663234.1911211	4534069.59059597	6468514.92315216	3939212.59097172	6597061.23998926	4979892.82809585	4276298.29770769	7698378.96061549	5954184.44338786	11437760.9187977	5826167.42797541	3118931.96406782	3309619.73235681	4797243.5647387	3799124.32353255	4159839.8818654	3908337.43034362	4536932.17861949	3392261.80653989	4870379.06001584
neg_M161T259	777413.138735971	682225.961208806	446485.641574291	315910.398923999	475858.844666484	140585.932014335	164423.637050414	78769.0207761452	0	27635.7698541903	32328.644321618	129875.740835246	108622.597069157	1061311.77986232	484241.544581645	276214.280862281	2141502.96363913	795078.278354015	529799.88197533	418553.707839183	933461.040101956	725112.178773438	3142324.30521571	534783.543744168	29007.4079937733	58267.5016471774	644066.529683397	371943.184291144	313807.752413156	35161.7394992372	221852.926814408	211262.184610371	355094.701435803	97522.8291701603	148077.711169096	80849.2472741184	9283.66441752631	320525.845424439	126451.297296242	589167.589962741	610962.678221771	57622.2685978171	121053.846569474	113778.010287187	335620.415095472	81845.6137409388	230883.39508415	57994.038552239	106642.725716414
neg_M161T192	878391.679966256	8368128.51074552	1668098.97885888	607284.460852992	14380739.2122108	520884.505000237	381740.544152057	20880302.8051898	20027863.7912296	16719665.409359	10089169.3020397	11594577.9157526	16758137.5862559	15915645.4399473	12921898.7301011	4768127.37015096	2538936.23156795	827892.34601591	18111789.5185733	29670970.9930532	977263.64921986	13912919.4505145	3894518.36101995	3366092.87213204	19446089.9284906	16984004.4282914	1340918.53001531	312736.540997809	5686656.07833027	11800030.285378	7748704.97283828	14352366.2281624	18356987.5178463	15531381.6638867	7349481.97158214	15056534.7381958	10947123.6449701	11833973.8419239	7712556.44942867	16380544.8086955	7555645.51935523	15248280.0749627	9339944.60313177	15221631.6775382	7699303.16677214	10530816.9454938	5687960.02175937	11745791.0342162	20739121.3636052
neg_M161T90	1405744.70116623	9545967.44690331	2984993.6332625	144381.637259108	53704298.8533664	528459.780545456	153241.905145274	55970353.9933466	29918030.7005113	16745196.3227159	13552664.5095572	24026683.1372357	17103677.4276869	19139296.3190989	9691723.97487225	12844725.0508336	5587896.02233461	1916003.10732032	29085625.4227924	58099419.0723126	1923025.73550557	19852648.4622083	11715144.8983163	9043586.17211293	41092447.0027828	33302880.9945705	5629870.98038909	1090472.04750325	22234293.9609298	16865245.1368994	19971212.1607142	21167594.1070054	34368887.4530777	61705115.2447178	31741685.2856282	17894514.4214187	8290658.41823995	15142033.6886569	11518982.2641068	37799037.3751751	24315586.8913595	26583962.763682	22644633.5732983	27123938.4381433	41013729.2537377	29993375.9191188	27793774.3390206	18214593.2118319	21981531.9004682
neg_M162T206_2	21154499.4659329	35859351.5878892	43732070.8025995	14724975.2948578	60100021.7744725	35663786.8177505	15906200.6150768	60471098.6730056	61578240.0627248	48527673.2346176	43504683.6383649	39533529.8220993	63677820.6835545	66092120.7935675	30862092.897208	70564287.9753452	46023878.3637343	81320018.1555306	76719251.0275211	119803997.220817	7577896.93563728	70921280.3960676	49129052.1901774	33011039.1275808	89443235.8676966	93285990.6083771	11928763.7539643	10672938.0353308	27302795.4487595	76207514.2515759	50137060.0060526	66791833.4457122	78434331.7871345	69827845.5382278	52956085.6201043	74246724.6682937	52581346.5306557	42992979.2376541	62763751.8776025	96922866.4280607	37501098.3470012	70613665.5750078	55097952.6255303	73839571.6868858	54306057.6388867	60612323.2877725	46446123.9519944	66430759.3781418	74663867.0208075
neg_M162T234	34026.518079289	106987.280915466	317152.842041775	76205.3621363546	1549231.26129525	117792.189822769	64725.3964660861	1312461.2064581	1602235.35182702	686346.86509921	1476737.13280501	853992.619051617	1114552.45600282	1063387.42048055	1148812.44136927	1116236.13556236	198515.499708375	266644.113050687	2502389.23898815	1109839.07921477	404351.032783794	1063006.932319	251441.276966647	379278.428474098	1313742.17873477	2823178.06801911	425030.805412284	285930.854120103	910269.340000732	1325732.87289458	806198.284665581	2372883.5680668	1030875.81294251	1037551.34419936	690275.242776472	1608677.36875177	1968812.23134748	812831.04107702	1699448.47114007	80980.3097359519	63465.0569569064	1069943.15685681	1657501.09615058	1263162.77436294	672670.437285747	1481497.71179012	223031.160473955	739244.129759561	2426187.31608318
neg_M162T286	1139128.45718533	46003.105488511	276308.051614412	532459.285126234	185969.670003064	31008.8672470131	6593.98274691563	101078.057544328	352266.752770632	348156.611272588	205423.886707224	498802.70188098	810379.571514288	1491796.38466881	927613.679521019	526107.414760902	314782.970461626	350709.05629084	854771.596316913	801143.292590011	1802906.94601619	1018291.67899029	296467.422053027	1624766.35401304	934006.469927964	905683.323800544	483153.800712758	711568.821432882	421862.804190187	781629.427874522	382454.456421031	604682.002304542	521476.093579474	677514.774551695	706363.056965398	703130.216496342	696974.029064481	252229.016181436	348480.919379026	881777.599637822	1050451.95720291	807301.340451898	477930.075925578	346653.481977028	880258.898768613	633042.512516753	647034.599520977	622764.338355209	899800.678849676
neg_M162T257	1399228.16019843	236798.290204326	459229.870725713	932542.91224864	337247.552146303	280670.387008087	41341.7875636086	394648.490098119	766131.766429229	373434.489639957	424010.770162659	686500.550396357	691738.617379549	930334.815324549	1550162.36384016	474782.553315706	444190.300610185	440622.718410785	749290.280741291	742358.645109897	487877.315344466	711000.917965094	111132.183947514	1434570.54625842	546709.224039166	825622.03223688	578960.034638842	1375766.46301553	204525.702393218	303241.527693387	245521.348605259	611816.464204359	365733.800617396	823229.378451543	215112.176140712	201583.945474463	382709.540530863	629409.670138875	170272.141963398	526629.41252849	459126.414702026	315988.189527965	231278.243894839	448442.847058187	384967.101781093	526932.437072064	385033.585788287	105787.348252564	658441.795956001
neg_M163T225	4043618.84987204	8600699.27439753	4357778.90936808	2789651.70209799	4219619.89353488	8423095.45140153	3889726.99937718	5144272.02221419	2113798.05316021	1967027.1472182	1277212.22890228	1500122.0633024	1193779.99699743	3300331.0127431	326704.219820501	2325426.04455619	3897259.32410434	2921986.31505658	2540690.80579557	3458841.00728108	1621672.5672833	1832427.68404654	1263221.46404378	4646897.67277797	4032166.34335969	2456489.98842055	5757823.2838848	5899869.60385338	979835.0280214	1385660.32016933	2742910.96907858	2873635.1567043	2677938.85244494	6985899.50190158	638637.648948469	4253206.79249877	1856056.08747757	430017.064524045	682297.199709635	3783395.4466098	4881197.97497288	2910191.80453917	1386442.15343149	860907.179542111	1382999.78321556	5959405.68483577	2129704.81331564	8441310.56039047	6948040.66211392
neg_M163T85	729724.659715326	929116.603550053	467248.982893515	2379557.71332958	426795.734733333	563296.960485953	520396.384080727	724243.767481567	475197.893403112	190483.393954609	504978.151053517	327105.309343759	1904678.67779199	994595.008432143	3525100.32560384	330795.539023403	588962.909656604	659768.669737885	605664.08013838	399628.622414063	728751.845039956	259446.235940788	674833.990559948	1632400.26378547	1683448.9360804	1349191.52631507	1155252.54316896	2360883.81934187	1270950.51538319	357394.686623209	1645728.87365701	2477581.65307987	2521430.97294998	1112606.58581924	424641.776259293	820177.700139972	1770917.51869967	2758572.33626183	960754.553145842	746392.785860542	484906.537585071	727515.82227269	1094227.57665269	2051894.7056608	1524932.03570555	513510.770588558	467350.907652395	840297.021970317	2242502.9318777
neg_M163T55_1	200963.933492329	441820.509330763	32137.6823900876	997405.970210384	96518.1775081116	87314.6447665134	62896.5277794676	308486.433241292	195995.467669487	151016.279414086	91441.1495226878	110481.230476737	596619.015075401	396701.112546472	675940.703351693	238221.282109533	232710.376081719	257853.414641667	294542.134750608	230465.861382483	221675.420384537	189375.493401678	237815.204685645	557979.151186951	586360.412820446	1240795.21203436	773755.189401448	1359078.07534328	810797.486814378	187073.673893205	930188.650208441	1427369.77338743	1449743.71509275	380332.458533285	255301.291845479	316591.432448511	1059838.10114395	1803432.75311246	130304.13267515	134451.166578649	33163.469979324	185744.216291024	157185.483200212	548317.144045588	827949.515298247	378820.719193663	315592.017704966	257004.267381848	596364.323171094
neg_M163T209	3033296.53414933	2401499.9143295	2505026.386939	12952408.2112096	623561.447976504	1213283.75070967	7636888.70053572	1786001.04374064	1558655.80139979	656382.740379021	945958.692090782	568202.026608047	638583.1666627	555843.835481018	462848.84716905	405452.27836222	514663.440009063	211730.206661147	307714.34909673	382843.260214118	1753202.47342578	970672.831391247	353158.433803236	1217320.184454	532967.769660602	755596.787317659	2200476.87375178	3691244.20000984	1550503.7308305	497191.584663651	737004.319828545	645281.522415052	840863.061575275	781061.336278379	418120.578454346	818799.404930083	849349.644441108	380755.390315836	780208.972825113	581458.879234547	1038022.29938557	446043.756682235	482992.104651791	551870.278776033	653867.36569697	526949.608086079	468638.430501306	1262213.77413321	635430.822768046
neg_M164T208	3636257.20133512	899217.821644909	1110982.36079085	4653124.11687242	800289.803127148	694373.591311238	1079111.00635555	941953.470052768	1472665.12683778	1391654.35422558	969000.852847328	1227550.48473071	2095818.96373657	3814624.91245309	1640026.29789183	2446466.70629454	3711346.97569799	1978430.06770955	2766271.49082462	2023934.05802996	3678768.38634545	3899059.68591909	3100361.62671781	5420081.93366901	1882358.90087763	2241365.67411076	3916798.71417083	617527.034199689	1469007.1119888	1705458.78913947	1850874.53481364	2061195.09174756	2538636.46481329	2337289.76299581	1434593.89866169	1971789.12704697	1507241.21970148	2000659.61846715	2841789.43227719	1775762.38383853	2521418.91362364	1627611.84202881	1379628.99911259	1305531.26784362	2336787.44516206	2445993.27184943	2879458.85490589	2489825.31009844	1713789.41753442
neg_M164T51	2939516.46736407	2149315.74953968	1377426.63327959	4736416.83859134	1454973.15774673	1548348.23235153	2714489.06109009	1547954.96795188	702177.356097141	1251892.39262914	883655.307434738	1041195.97550546	1129051.58169156	783930.6549472	1601252.58073997	463050.541073985	521416.884942138	1148261.39673797	808454.445573526	676858.051309559	1914858.43908896	831835.933450141	718159.58071045	2514269.95694207	3573945.05978097	2551404.68010918	3442944.210025	8021981.78822271	2650488.645079	563480.708373457	3069281.31758703	6553784.41217595	3680989.07510101	2608756.12968139	526056.981651245	1950842.78099734	3013643.90860047	1842932.54261335	644152.943228072	1820826.01520622	659057.615043627	1164176.13202994	1164328.77887263	2922700.24681293	2287188.2706038	1514820.29316798	831416.546951938	1423213.03740556	3855203.86120219
neg_M164T458	311382.428212338	1032477.30544774	1095907.26298386	65958.840166078	980214.618536997	1098140.90545103	939003.647570943	1314234.90925863	1364014.18252577	1041269.16204754	314819.081072343	735911.466438686	160897.145961661	163912.778799154	70571.6398310993	225503.625459146	722914.176817378	159953.659904321	288544.181901334	318549.976279995	120441.341102225	156751.728780421	116340.108429105	33427.7602593667	259808.25556406	207168.861490521	103203.42747518	270079.553813182	67245.9613310615	118596.566408209	113381.554367273	347436.229481843	275557.015822997	281875.178020897	317177.07882939	106297.091473007	39796.4976795295	50400.2479434326	178838.265221704	123736.79294565	94336.9113697319	126342.367699284	90512.3081763236	170925.03917444	110542.784294375	126079.194548147	171799.128735587	164017.996499454	167376.798154408
neg_M165T198	2027465.17402752	3140446.5431226	2493371.90264906	2468753.04745848	4363103.89544011	2718958.7509165	1787750.68987351	2969078.63396489	6084005.46117902	3152446.33496057	3392647.78471954	4018752.31583034	2871099.19579653	2492224.21863937	2459377.23170344	1305404.66151168	2087170.43615982	1510798.5595591	1271275.00818853	1930139.98369721	2714429.69757725	2647493.3138059	1675479.50302783	614441.647535792	1975719.59111166	1942566.92333099	913633.389722928	2403075.73519066	1045222.21662785	2252945.1807652	1056893.09017415	1513712.18095103	1758339.60500807	1628319.44184805	1383594.04855969	2078962.24186281	1864057.24205786	1230193.15343119	2089476.64085085	1820723.82643952	1007083.55806705	1943667.94842652	1166616.94954261	1607914.29043084	1367436.97702619	1277350.58237355	1057281.58139112	1630224.17208045	1974802.02340841
neg_M165T259	52535.1905576672	45921.6822428758	644753.433422811	7173.24393342257	69239.8762839491	71014.9831377666	30511.4535816842	64770.9004194942	2512923.53757508	759026.161295974	156936.606532343	112313.389347342	2844713.97963669	394261.707361075	308416.5106349	514807.224818172	27251.8389366744	10480.8130745933	198925.988437208	154342.151895336	86684.4927957148	240749.22527619	74859.217139405	442802.081727355	1569453.04317978	1378498.59632599	21239.0415503662	429291.420958068	582028.116394114	1557551.20911497	1119656.67119842	845566.886654405	1929308.88340279	782516.557884156	310292.745621505	1093500.25312298	1504703.39689626	1938646.09340791	2341676.89426917	86283.5374564472	1032407.77809468	871016.524586347	1396786.02309469	2986757.75132956	515103.895332169	716669.96816491	244812.888857216	845369.196431492	1812370.64074932
neg_M165T51	144293.509794652	113090.090502588	76103.3352398584	246645.774011642	36964.7129577559	55077.5588620309	167505.045522091	46401.5997846313	23687.1985623109	55527.6837837678	47679.8274414854	21952.0306228381	169945.834984551	39438.73957584	266038.52765222	33862.0099723535	88979.464238441	68394.5881496953	64105.5607705554	32149.5865706616	152454.43667354	36695.6666988617	31582.9731370559	97452.8951006745	294310.981622062	109373.644738662	146937.72062651	4679210.37961491	131866.96616176	19177.0435241361	145212.523218363	319891.520507109	163836.678678103	98572.4004996908	16683.6887226939	94366.0615299289	207156.470993704	113733.744690451	71244.3024965222	57506.0609435996	37881.4937378472	15259.1758842207	61163.1150584805	174331.847433121	93976.7574554085	60718.509508147	27744.5913064792	44161.2159806798	259345.310888962
neg_M165T192	4968438.53074449	418108.390204182	5159880.16194723	141373.58374898	4030078.95203689	152643.737485029	54608.8764324752	4604525.49050962	10936486.7631396	10290890.146285	9347453.7097894	12640194.474122	10677881.9138082	5787133.06862811	12675705.3645934	1905330.27323491	1738975.12442853	370399.234180858	8127398.68480867	6408651.14882532	12118488.6759754	10189431.9969244	280790.162233736	4954353.0608029	6826938.53931318	8320490.46539395	155678.637968409	6167780.30318455	3496707.21479038	8127066.81090817	4136774.75146944	8559533.96593797	5194129.35532488	5949638.19113066	9191489.27664229	6000131.33477655	6515196.44905678	9167385.13162926	7156422.38944464	3416822.36934901	2683215.26998485	10059990.3968294	7396692.57343982	7882583.39910991	5443533.58136278	5398487.40119074	7832206.6385668	11365946.0921734	8596405.98902043
neg_M165T228_4	419409069.4675	823604115.586346	724613663.071978	175266965.900243	1051136848.09402	905238298.00013	244266580.361192	984655901.660283	795549236.506574	1097358583.41031	640648428.550028	605959066.607861	148599416.170329	365032705.118932	50916816.9467931	562647136.533406	684467585.782291	627383346.254903	150742640.248929	481576396.377725	238718183.778112	447084831.501871	454243041.338207	122233972.4418	104187703.382706	218089204.902603	164300976.464156	17641655.2791379	21695581.5236937	197928710.169016	96875447.6194946	191285316.542452	108443405.183162	282701324.86033	409926671.600776	203039628.85475	88119846.4359514	59483225.0602258	251781900.513927	534443586.42162	406135505.433359	365566805.428227	95550321.3001386	101508982.032877	304520896.351635	536871588.96534	471252525.280964	422001751.217027	125567151.146643
neg_M165T212_1	23663487.4373505	32184516.906168	138651046.600239	17404023.5593317	124945062.198909	41484476.2551872	16315296.8507577	121230919.40828	21695960.4004317	194446239.28926	103929275.964601	61180259.9956891	26823539.1720224	21621671.3524636	33417546.0645663	79765247.1381372	13300482.0399119	2862188.35517903	5857034.03184854	3796931.3727444	19036653.7315846	2836974.48626355	27557178.2068352	15971695.659134	8057183.01412373	5613734.38555633	15510439.2366708	8133625.22717949	5566352.06991043	5072015.73194892	12602343.1962645	9583169.13946291	15295252.3828247	4379563.34622995	2783598.1819767	8372872.78454677	75124155.2760599	6222755.46726031	20263606.1884951	8578264.9138557	57066216.5335195	19302513.400729	14447633.0918684	17540079.0957897	25734110.7169242	76286291.7291912	48740630.1539403	6945574.91083185	13948823.3664343
neg_M166T55	2727506.77109476	714109.582361866	1650251.31747386	12336095.2555135	707822.153303067	816623.981036266	1569412.94236826	776241.178859601	1026596.70121051	1019092.7058668	835956.272799129	598836.493281804	20732575.5498953	9430060.10009267	14123857.5593134	887227.439833072	709514.888342209	1131473.89631346	749436.585556286	656333.931628145	7625690.25335938	674167.265077967	788726.782495085	52977659.1156088	48050218.9234902	17276387.0807833	1097162.66749512	7363967.48588124	23241564.7571844	26413272.0445735	28914249.5129384	18703322.1791122	23087825.6882236	24485251.702447	2225031.0962355	45545749.7454628	49183956.6905287	21257497.6058855	8017192.81676364	1424512.99041954	19507660.4721305	44966562.3320453	20301637.4353193	15421356.7595934	6068198.24750076	4856291.07463741	1656347.53456766	2894693.41930581	37623825.4784997
neg_M166T86	256045.033725811	184943.778168952	381528.138991937	4489995.23643778	254544.318762972	117839.202337067	266874.140555402	175569.601092151	351175.445328766	131247.639101655	340212.747025533	756892.98526687	679745.82280376	761608.984143967	586885.487252023	149895.380898999	358945.076750062	121750.184342418	952401.91396745	280554.001719221	151380.989843431	113188.291507591	218990.277546315	508865.484408296	272977.139601875	254465.846829552	510976.544003353	320498.267511898	142519.274531494	144704.019776702	728104.436234226	396897.862629558	643534.4044082	121404.341258576	25456.3737341732	232028.287465264	802181.252623845	1022004.60595569	427098.440460519	446825.588310289	377838.283491865	415259.247229056	662052.9398633	1561296.55050517	458138.272246445	278983.145187436	198906.474376007	156897.147969634	722546.29644988
neg_M167T55_1	114568001.781475	85562369.198686	48471274.7081626	277989508.868059	17343604.6621567	52518603.4985348	83774904.9356535	26954414.15275	2745761.56798209	7819432.12939933	5465949.44559235	4331286.24632901	6226911.16008915	24418172.8862926	12122277.5716528	6771441.64306456	25283244.2397388	13235077.9724344	9435680.72531174	3342770.02371239	126999634.597655	9007282.26958881	46090150.5246577	54411309.260868	6341823.38698919	4429716.38255199	169860748.992032	19812742.6658929	20316768.615917	2069704.24276778	7547160.27132016	4394960.93968573	6005685.96738819	8058738.24123329	467869.140946055	11837182.7241035	5652311.59571584	3826923.83801976	2920328.30349093	15658785.6839404	12372969.7447084	3930274.7662694	4439050.10732927	3285821.68974075	3849110.60617804	3270180.69715894	3970890.89324614	3321928.68917803	10748680.5441428
neg_M167T81	113466686.624729	87229350.830428	52258161.194904	231352781.021599	18153404.1473391	54595141.0050967	76694493.669738	31562863.2623431	4169695.00611874	9987668.24479668	7017510.12862517	6514573.10076184	663164.991669012	23206830.8865286	730873.598564203	425551.733126138	23882890.9859119	10744529.3654548	663708.997081909	3181647.04737753	81318380.4074135	578646.301380249	44791424.6582594	48924899.8475826	4394175.59826668	3873959.32551664	132865137.291548	26561469.8274681	19324146.6102571	1030700.29408483	8930409.47822458	4948481.95409041	7342930.51680662	6796326.58283491	443969.6880602	571931.671420109	5295870.50199551	4177201.55211173	4226107.24436244	21256420.3617602	14672308.0321123	2425390.61906308	3439132.30236964	3332726.39791441	4753314.38505977	4275167.64624058	5231941.83089179	809800.718010689	882948.907764806
neg_M167T182	853662.025127304	644972.398684597	312060.668632952	2407826.75917965	56023.0655951627	306587.736185615	690685.588505382	174567.817180131	32414.9694486677	14594.1967488996	89895.5120513395	88881.1109193126	117057.579587379	82310.8401990718	101623.27905577	107095.566481803	137974.348778857	141672.044963666	110675.602223209	126374.928557037	556331.509266147	108432.554741341	261474.425444765	299138.989440869	66999.6008602582	107347.110179118	1361718.28529607	120991.213127316	183308.787985126	136291.867797056	124715.550507455	113744.266496957	143953.117277334	106718.256205209	109028.684281793	140890.897821725	20985.8551941228	22885.929344313	36141.889618624	116787.54894935	42941.8365849552	79222.0757717107	32392.1091294974	42362.0760668235	60063.3903183217	101753.728648797	158233.792271672	44440.0686352051	72642.0065125206
neg_M167T201	797708.103579811	678505.962818648	1245400.11207515	785368.059430326	1739310.85643097	456243.944344146	309934.436843021	1008941.02607505	2700131.96460939	1531994.32930548	1365829.74512326	1621046.87286486	1121221.79351747	1238464.15641991	815110.539312573	890064.399968965	1023199.07513767	929846.231834417	1311713.14431449	1292976.22933187	702460.449826382	1490251.69892271	356526.015384693	601444.89631456	773286.603847173	2108556.33247333	499911.170745656	1054036.80086236	835275.519806649	2924325.46960487	399954.865241062	1145626.20783287	965956.414662257	2358295.21217521	883865.862906562	992228.218379042	1106383.65419305	715731.337283176	4732800.20654535	1486106.80506966	972357.50641956	2851144.13869547	637543.24768995	1109058.30667407	612283.375394154	1575706.61786224	1447137.2317858	1315071.99767607	1064578.73416627
neg_M167T55_2	723857.878697039	996482.944820239	792241.369273186	1169484.13857672	610548.928242232	1096986.42814467	1563084.49006871	705360.301508446	608615.54917013	473975.189023226	424507.369588795	489004.477977267	609045.408173457	666082.836895177	297041.420238472	575828.449226008	636417.60809558	836561.150240586	768439.256149899	854050.698899202	494264.52722422	607286.697067491	499464.592689646	637642.544630035	783460.595538273	861580.860943146	1405694.84817846	862633.863117603	944146.465787374	601037.708639	559979.20520113	592446.276873346	752857.124945591	623595.74747963	639809.4736538	696480.629194411	345814.131174471	288443.41192677	620405.13407469	851845.748733253	579089.07255162	609180.80202996	477711.087715235	324989.754318702	816441.227880075	787514.248671078	650875.299858884	467320.891417438	573447.74138596
neg_M167T214	613888.67779767	847822.212239114	3872020.05606657	435673.017256421	564534.962394142	516805.202286873	544189.16767572	719014.882260935	3201783.17478998	3758425.18842508	3289853.39734087	2611976.07728074	8242480.9990296	775185.109065584	9896151.27526708	650587.166967647	601069.31075612	648024.225959962	7408096.32101382	879390.905392683	387519.181194326	634510.400433949	444068.405083074	2749617.38720735	16341947.018403	7375104.87111568	544051.567026471	734072.357319485	1072538.06609302	2320921.84558442	7672817.01799301	18041693.1436275	10782475.8145985	853733.259821691	497901.236208983	2130460.69963977	9364364.58275477	16222690.227621	1160048.36605461	1298509.66731413	575644.277844083	1607739.9979434	12713992.5438804	24277218.0279925	667092.944205707	788632.223806079	682908.738163016	613197.033390295	14480660.8577901
neg_M167T243	217926.07149384	430815.416136166	535279.001671191	106305.746711499	787417.154436674	378816.476206506	284650.47316955	600993.63228823	1927374.12612628	521213.811953163	684443.497162088	680203.332435548	1070863.89128849	721705.518628661	802253.991519412	731431.667393036	372547.985641568	311587.239256487	554345.520724365	495752.135129079	217705.651254469	558184.661897299	278253.801147656	266463.754616928	1051581.53982589	1582950.50079753	139867.426621414	423588.199732846	342417.185908981	1209756.6712213	463665.433041224	695357.897185478	663189.613429029	938972.985068795	555686.333692304	1128669.08712016	1064869.58384706	822933.340009072	1259523.00256146	384698.432876459	392350.503300814	1164812.8647223	377207.126840335	1120600.66361603	509059.767813076	718513.190180832	515564.746639766	471724.552160675	1319001.77993202
neg_M167T217	2620497.60456175	2669971.69753122	1090973.00556271	2173517.81806135	2659415.78356091	3715304.39281726	4434539.88815639	3059417.19615229	403393.103500377	249293.930660237	1847644.03098355	1511427.52668083	167758.433229967	1534896.87505249	206884.55456172	1768444.7538972	1091237.943539	1670330.35061085	564977.737144494	2414471.02538328	1390008.54103556	1721134.35572243	1843599.70870807	653608.945327921	452571.127624502	660531.994225217	2073936.08611938	40045.1642790449	358671.419874315	949465.169885097	551478.426722641	667090.922516713	1067192.92693142	776526.09606935	431877.422527662	228055.104153366	7845871.97449904	17145719.6093195	522992.924320886	519778.977485628	1038366.00411282	160730.975029905	2076254.9043346	658952.037965029	2094318.17894093	1770881.49746541	2015553.40979939	410895.869786704	503308.415365029
neg_M167T55_3	219526.311055339	206730.212808289	143002.51815348	342535.338710819	250441.302574854	334076.718486038	228528.926679775	285339.761701778	149379.578777951	91450.1924760305	84031.9231169958	67204.0133794231	58730.8849536577	227069.740515959	20200.4192954894	209357.392428582	218431.611668061	361075.600433662	169777.490386892	278793.0907837	10638.2700729335	246250.805944549	33094.7951995787	11850.3121188197	41718.6122279929	177129.982313341	3927.12281154955	0	61958.2843913495	15601.5895377807	0	31288.8718913226	91750.5439812308	70633.1996592655	166140.151980504	123975.54514321	39957.4710914631	62565.0011871267	151845.181116352	263987.505155939	93797.0748933023	127688.900788426	77888.4303288795	63037.5460495843	130806.653120446	88919.2867740909	165502.195233029	91119.3212190428	11170.1617544774
neg_M167T214_1	288471.76400286	2164712.46371785	1116423.52974925	240619.265018395	1008791.01288998	866926.436063172	569773.637419841	1554157.91975906	1549428.54540309	1457838.22327206	635676.183380972	1254886.14250076	1068917.39378694	947163.964829321	237360.624000783	1227189.81016112	875074.687224232	1338206.11333741	674325.043535835	1094099.44408617	639772.581926941	1062639.47890699	1260806.5293885	214597.645940255	467770.323308736	534728.372290682	279171.861585496	163578.387597255	205831.611994749	449048.614510782	308404.002275335	503779.970939889	483358.995157762	465547.944095521	568183.439328716	407609.971444818	368761.190645106	287132.144356541	548766.195310651	489621.667833021	286218.253987178	451699.213465507	298173.975001475	326049.45964541	562483.896951466	839674.205725146	488810.103062777	470601.296505001	352514.518711478
neg_M168T41	1470596.01336343	4579782.79310171	2532253.02324705	1772052.32459709	3241197.23513471	2250262.97272888	1238393.2901782	1980627.86731698	3255081.32452042	3375224.58740081	2861847.93537699	4085180.92470131	2831367.94282056	2365555.92978828	1754743.10110486	2195721.41123849	1572253.30073093	2480402.2160793	1634344.75002167	5077350.98637357	528983.065578543	3570648.42468576	2124755.96757741	995829.560064466	3592380.67725192	2379137.32136745	2547833.24535019	775599.312327079	73465.9648526191	2227589.70457083	24807.3648033335	4432892.74975768	3262768.46712365	2702716.86154271	4317212.17177313	2907303.91830497	3407679.39387825	1882714.29094428	1983669.20248083	4989334.31946484	3258031.82249185	2572940.79226048	2936340.75889446	3446836.82849131	5055176.48854854	2967333.67610927	4312045.30354718	3502312.33756101	3369281.39021529
neg_M169T559	635367.102457144	925055.848955335	1182215.5732935	1094354.00548592	899152.209750849	1336913.2803422	1329136.14156616	1488480.50823287	1411188.79504414	1192020.95071429	1053790.63241144	1227366.02174246	1454181.11436398	1177364.50846337	937352.67466469	1305408.14589383	2049591.94278007	1414446.18037286	1512591.19608136	2027931.42885284	1388136.1454897	1349313.28583313	1025991.93726996	1178052.43448601	2503705.08849731	2236556.40094214	1578777.70919484	1794585.85614517	1320992.44349276	1926659.02679148	936830.863381809	1399029.23427446	1241045.37400594	1053972.81866744	1071598.64342277	1057978.23994151	794681.024122882	809458.12456757	1278272.51838269	1072202.99863127	878020.685320746	902050.785477646	670236.425170042	1284107.20856566	1085343.61819896	1198313.38736869	1157010.27809262	1185561.81303988	1110121.7552726
neg_M169T85	1105480.35827155	162339.979500106	151008.587075406	91912.3080972851	720367.211067541	251231.848358774	145105.888234884	202659.91288156	3306359.80553811	953038.44629255	471097.747390466	806756.058575984	2226208.11265234	817419.481254664	553590.232518032	219962.618266602	763909.201869813	296252.847738198	680140.282798749	487455.228487232	293017.313188456	995411.759588865	983914.515691853	435366.101926163	4188112.74932019	8119510.22476313	694577.690041883	624085.881118279	835098.788259053	1868730.93315533	1049971.46843997	1139467.21100174	1170284.70622655	1301930.45639653	385519.023891301	1592830.97963346	2073017.79933354	27636.5577321885	1897828.43751931	1918216.58712458	1312943.33890574	2914090.66229839	400376.880076887	842476.100368306	1049408.06981271	256506.300565544	810566.570335345	3561092.09909804	1563073.06622977
neg_M169T206	52282.7826970043	45208.8629293322	26547.7574359446	157214.156550932	10346.6180798601	31882.0008600262	12471.4953239441	30066.7787260644	93676.3735118494	124036.30594989	114617.093166804	205974.274138678	279769.902864896	134948.256262859	138243.416232063	91947.7714224799	109431.972156203	80237.6509754269	246444.051255281	275648.141787184	137959.982233332	48507.1148188564	59058.8531955454	276491.232649488	416894.331518037	284887.383281945	195707.346797964	117287.565861769	174588.998438913	542914.582023703	284101.218713175	364045.996035322	560557.908964358	319965.812734673	303178.145603963	232168.972645063	94421.1770739865	143558.47389623	48548.625443418	488486.173557441	298308.717129725	551386.763874418	189638.700228237	165913.216633723	540016.798406735	320481.336572771	493007.093488926	320683.157128087	285797.080145257
neg_M169T189	105728.570854887	10567.562132916	396416.283063914	2261.183956299	270601.322372894	12755.9134428983	153892.778931441	216811.638604292	2076402.94775473	472187.411608136	370717.125036679	933109.56012088	3401247.82178934	1952110.93707162	156462.553609956	1140645.38595418	71623.3844606272	85042.259930105	1934478.18067154	1319435.19061908	71720.3273174757	229984.538741224	105652.433282965	149168.057233274	3795058.54947107	7217591.63478675	116411.868454545	75597.9032316345	541572.095741599	7449845.40109793	3889840.32534432	3775247.88021692	6808057.31027057	2938141.47925878	945380.622416183	4820952.73346233	1640055.76155003	869258.977216215	3455362.86464437	1689293.6382673	951496.98271345	5324842.35607696	1240807.43326809	1252308.22049811	3403383.47855002	2582233.05941972	498802.392456776	4691928.17162473	4046764.17703818
neg_M169T387	454639.25101183	0	0	28037.2119069267	0	0	0	0	0	16705.2304495621	97635.5941682005	80017.1215733793	80596.3059748007	145093.215068135	1002963.89377644	175732.057593821	62848.3001091996	72244.1853572613	216254.10151568	27857.0749619302	621822.66903779	168264.452431357	183533.449424896	262970.710724263	6869.20178678153	20095.737091547	530362.098105276	292258.160721732	49145.6627112083	146048.031016447	61263.9447345092	47822.9755823572	30953.3145412003	78632.6452414482	256007.350389981	179364.490540344	0	0	86972.7039144289	65553.8184603622	139453.196484372	34324.946371236	85037.9524641966	38715.5305151407	105151.623256431	96026.1925800777	189299.868051617	91871.0149549379	89173.8113238878
neg_M169T316_1	3069558.46714118	1843311.12901218	1775726.54748735	3935056.45697379	1353869.79742753	1689253.14890053	1960572.04531362	2582238.65001939	1633635.81126256	1247564.78212538	2862261.63372881	1650231.2475402	1565239.71298302	1634057.26540222	1522541.92000908	2085353.46147048	1719375.37184218	1524556.91653515	1890170.82762206	1745887.37428001	1421292.89233257	2790979.15307132	1621608.64384867	1729013.17349622	1864824.43919343	2292457.38984444	1205166.52289609	1036453.29990102	787543.04333591	1685940.1504923	1494404.12325392	1501657.554984	1930635.36302509	1546272.03446212	1128571.20591383	2089956.9929114	3433247.21899076	1583170.89758809	3185415.49105142	1354561.15294271	976254.704466028	1464431.50671438	1197104.84023357	2201332.74118109	1069816.69460002	1295960.43333471	874783.048333893	3653323.09540765	1937434.69871681
neg_M169T245	3359294.11794443	2057869.79307818	1761625.93930187	2020640.16736025	1566785.01096675	980276.646831079	1562004.94338959	1849638.39223089	1380161.62216577	1389949.77652162	1593378.9133102	1408556.33271841	661414.418540635	1320634.13075156	647381.870284019	2319492.44608407	1597954.22552961	1708670.13114161	2784163.16938091	2196269.15699825	4969056.05960815	4435434.50373251	2692189.00019069	1404852.0465236	1360572.22852501	657186.669949915	2531697.52255107	420417.088337204	529664.710281302	1045999.5535827	763849.332342415	620534.389171154	806593.956565686	1521608.6968648	836720.580978752	773570.072751039	736363.113350493	471948.058381441	760928.4819738	1502384.70218184	1097076.92838468	493592.410546289	479068.652350983	525335.317823463	1235896.95913512	1754653.21562004	1253026.94694215	1009869.02259673	891940.861771607
neg_M171T55_1	915969.852564856	895605.530527035	1214863.44486772	885294.522640388	1672536.99679892	1013354.88154049	766615.011757893	1681720.95369769	2072188.79448702	1472316.92278446	1269431.49176651	1075620.49953771	2567047.48436883	2626619.9529928	2698976.52956587	1957471.83260478	2167480.51878065	2911154.16707833	3256755.98437176	3445572.9681381	1720294.35332696	3066325.50880139	1672921.45120373	4993824.33443687	9509262.23649522	6453079.48350275	706296.72309268	3208586.07516966	4258868.61072919	4372240.62511673	5941404.29067801	8011599.64987083	7330529.91665936	11354188.0458351	3801200.15119231	4545579.46977855	4365870.02838766	3036752.37659841	1390477.8029505	3642074.23887835	2149248.4968619	3154228.36402718	3136413.22357485	2937318.28154114	4293962.90340504	4386414.93614083	3385381.4596617	7279424.97819786	10878131.8188465
neg_M171T253	2996562.81138602	3732999.65732126	2781338.53332875	4554045.17136987	4139406.52986743	4023014.45474248	2945297.43219613	4003481.45482176	4630548.82652008	3865613.03541766	3765342.09445412	3238363.42755117	3940098.13940183	3576523.28558776	2568805.56603026	4360913.9578291	2907520.01224916	3980519.81646762	4303944.37842473	5777441.59965472	1959785.16859805	4278654.33653561	3421163.8891353	3881339.05768946	4534928.57577846	5680636.84785136	4879602.78713747	4127133.24517905	2922462.08897898	4385016.87326377	3727958.6638414	4002993.45335195	4366438.91259815	5169933.64729671	5306304.98568747	4135612.54326784	3703599.59991259	3644917.20747318	3909611.53615495	4544978.12460184	4816956.81165519	3747417.60073835	3511740.29864426	3645756.19841379	4966317.46008356	5205710.94580408	5100677.85773477	4137537.0254938	4561499.1463145
neg_M171T297	0	0	0	0	0	0	0	0	0	0	1416035.11557558	1484750.76534621	2342728.65400243	1676071.00205233	1399769.53835507	2001587.77406176	1811731.07981216	1587553.88898995	5576246.63056014	2120684.67843519	1003787.44143555	1445535.75638219	1236458.80488035	1344690.74542062	2068487.08924658	1969290.00450316	1524479.39036247	1708538.34192017	280600.546102111	384796.275752977	626386.798663511	1427943.92517993	2756985.28968779	1729364.64279791	1420975.58273685	1373053.37396802	1501710.72752123	0	6977895.40186161	2557230.67784585	2685372.53840776	1532624.04206854	92868.8280713334	0	179123.622189961	2699323.71351118	2251202.21310546	1657180.42021337	1957129.73019522
neg_M171T453	0	0	0	0	0	0	0	0	0	0	899650.332597649	785441.836721376	1128179.87248275	1054861.18756233	1038683.11263236	1535770.69319812	1273278.5675078	1259626.77229013	1800134.34236374	2054136.14976747	724154.68688778	1381012.90724958	1006870.63681506	1214271.06016769	1789916.57583146	2152832.73406319	1679068.92868271	1596263.04544631	1571942.7302628	2674787.77453847	2179785.47922931	1598843.52187231	1901334.5891346	1630972.33232334	2100390.43424812	833156.649039608	0	0	1667942.52433506	0	0	0	0	0	0	1421909.35127042	1676997.47817981	1199575.09527432	1497443.09025924
neg_M171T339	8495795.84865855	10653861.8085055	8808734.91739443	10090048.4574215	9541351.61636687	11317501.3444199	13613783.6756889	12031286.5152272	9723009.71954653	8426247.98274825	12747903.2591633	10160592.3396796	9311430.89719203	7397486.37936911	6475923.52217014	10158766.9878277	7715018.74681968	8670464.51407658	9877443.77465964	10056107.5579833	5149781.44362708	9359867.79949448	8042526.04112828	5086375.16282669	8518865.97312064	8759869.39733164	10309331.5838486	6643600.6973033	4559363.42044205	8905387.55507461	5850609.80203784	8101680.66669753	9921217.03349203	9582648.34462915	8004671.64679328	7685053.53505655	8407320.32271614	5333129.28099726	10941294.6484388	8657454.25376241	7215534.97215765	6931382.15354205	6497440.63182676	9626468.16445632	7767193.916577	6580654.80504367	6475487.75198948	7217519.01660343	8497456.48377124
neg_M172T54_1	29633403.3365474	107941733.480705	82802021.1615517	40629267.7601477	133350476.56246	115694523.73803	89130424.0118289	136268366.096598	101844324.446335	86629728.227744	69134308.5796467	76986713.4142022	2387079.62040651	3365278.88826119	1483518.27323249	20609270.4659014	9615398.84410785	8683934.1980261	3588405.8909735	6607211.97337527	17318041.071855	4407110.12376078	5007910.30319882	2629408.59516353	3153405.19663948	3574668.9009304	2725643.13887425	592259.174164478	1222961.35210982	3035294.11660452	2253431.12443578	3077804.4562157	3389661.61523624	4288424.51683563	3618033.42043657	6145366.27363903	2031008.4571993	3000406.44293481	1903306.18489685	4130456.37254803	3198132.18535006	3354502.09096893	3348815.81621975	2477839.33762349	3810819.96287496	3672898.65676464	2493540.80149828	3045641.57644719	3270599.10333374
neg_M172T81	445856.906557953	810844.956703082	776940.219360994	441354.59852376	854475.949199598	914282.928228408	963053.419199382	986945.837801408	730825.503391583	731915.544237655	521102.084825189	664676.284243762	632448.099639426	363766.535657621	311464.768555325	336649.677420169	282771.396329336	645090.687421697	421752.338243145	488772.305140153	216936.951079251	307337.183678615	256847.975026876	276481.009139983	498044.845183753	320523.395885996	981087.75774149	169189.979621199	351651.141817196	394869.305017339	465581.09366795	523245.592283607	629922.836697293	392922.749722616	858470.550953878	306213.285595281	500906.516126335	408510.307607051	426951.714687817	529784.105576155	381456.505613519	494754.842278769	550552.455796749	517939.122130468	656706.857459304	517526.821967151	357846.644257543	478669.256840582	543694.329481525
neg_M172T203	9945668.98474308	2886552.36142816	2903551.71818229	23959751.5637536	2472820.9726901	1292491.48544721	5706629.24721559	3625214.41696601	3186585.11901092	5579245.37691164	2052186.68568084	3540938.06313647	25632203.0468902	12076325.6551749	28617513.9313571	5870687.64519808	11902173.0910715	3355230.35376071	13219806.1393674	3487103.57704358	13435007.1780156	9890565.28711967	5502035.07531806	8079959.86096364	9573294.08629451	10558373.3748797	9215969.53082153	8165808.87501932	938186.016762861	24349379.2576595	5117595.23676741	10791420.2900584	12222216.8836492	3669319.00289661	1248844.54918449	4343401.34465776	12983672.2099542	21444966.3912463	12736491.388067	4416052.97930306	2021032.82656606	8749908.60653231	8981019.90947188	23369220.3510146	1959199.14934626	3594630.18900989	2779479.39446995	6173071.91266817	11447664.4517908
neg_M172T209	0	109169.339703733	99573.8418391958	46324.5755836484	52848.1293021136	31530.9619571254	166086.193870324	50415.1042318904	104482.763298406	75536.9464896611	46466.9397401996	45092.904896522	315944.438869399	254376.59881953	1007997.17447493	109669.817661766	4286.69529153002	40946.1747752682	129568.140858976	254076.215140178	157118.071559998	111508.906169849	18861.2847225646	2027723.91518841	875009.652825547	542539.540528028	267379.146837335	260256.201821413	3858576.87882449	42096.303691959	2032384.50688562	846936.460941785	2491736.08633486	2245435.74887861	5173450.67869078	603100.254084543	502503.549491086	786203.597730564	187547.446885788	708797.490402436	978668.009980075	335330.088416035	2541088.99107757	128846.220929904	1617010.23818147	1541049.5166598	2797175.03956453	695725.861947028	564791.333078485
neg_M173T222	4054318.86952121	7166261.77353982	6077565.75629595	5343468.38090329	9505389.04744012	10023873.5458472	5520922.94836674	9005014.58115182	9051628.79980453	7111919.59053147	5360996.68114631	5518790.19983025	5730939.27495173	4620303.74979043	2132681.14705028	6055617.33843465	4502293.99920585	7106714.46807813	6789599.07806827	8298828.568255	6382307.7454039	9296445.18194158	5813309.60562187	4077827.29447468	5375414.69465439	6703457.96632043	3599230.10944171	2396368.87345325	2219440.42687063	4483949.21047445	3414396.23581429	5801221.86037446	5926220.00174959	5495623.81742449	3214141.67323858	4646634.31456895	4792262.65177112	3250008.81950187	4005028.94373463	4919368.96245975	3499581.77006992	5145174.94312866	3785914.17788529	5307687.15735532	4703504.15504197	4608208.82945177	3216636.2873171	4466332.18983934	5540163.29706786
neg_M173T198	287412.978676702	1223459.07985326	742204.495626743	1084806.97883311	945140.53436352	1060534.90491345	569524.157703365	1002383.80387589	1680437.9026533	795989.824248926	674376.336406993	1014374.29962806	1216741.49263001	761226.994407163	634606.456735808	1077532.06621661	452604.361881055	772712.345294892	793686.249384209	1145097.50684474	1260254.07664124	726178.668719145	610463.074958001	401515.346463804	959553.272886557	1407776.10716398	413795.752365142	98561.006398461	401035.852876791	631394.60197081	510550.040989641	1079128.07878738	1345663.12385131	732229.668163085	560457.411129014	1148605.97338431	648242.520818587	589595.222937459	598122.723754625	1258574.69001807	418707.698622531	1162118.41448173	484584.153438875	1045156.39396578	563121.361355313	698008.215025162	609175.950853162	785639.642444103	1174448.82256609
neg_M173T78_3	280796.34687194	716447.650912203	591530.956393065	306748.16125761	872383.973158304	822890.697215902	479334.68630011	874474.066398556	1232586.74312048	895437.107469063	520893.01293837	564525.711581827	1122693.17960085	1173474.73726839	2673514.16199194	313560.430807362	131097.808738608	411269.881842268	184447.6375123	446157.025074879	2355558.89914444	120105.574887975	105471.439790354	408314.200810678	671676.333069384	570265.088027485	40460.1487023276	132466.418060659	345353.479818486	545967.199915905	360510.111523564	568436.1529153	742459.864743898	516303.788930742	423522.739546109	1344751.34992924	395176.082869782	535978.552588024	684387.143853136	445718.091456503	350255.926603039	597968.255705651	403321.296492815	599161.492579614	304781.813659386	353844.251735616	425031.194281006	572972.64764031	1412038.90082427
neg_M173T96	20540.7139372773	8429.12302231297	16624.8227133588	13474.4903920621	31913.5405163816	8907.91249113696	8610.86171258094	51220.2442589563	242317.385499246	416466.608407093	210791.989767355	224188.674669907	592714.351139994	623834.733666346	964076.398234475	230537.60983118	154706.104438215	226110.243342299	218165.421089199	263936.006988249	677072.16037924	189329.587968776	133319.110777765	70987.3268368874	1747583.78469495	1016040.78767546	97489.7392441857	18390.0623351857	1184181.17388908	1072411.06242361	1008754.96050264	531376.686170798	2457333.44565042	756166.317860125	799616.094570966	705181.323381909	604888.871243622	474153.421066148	862696.199954167	44363.305721441	343279.305207618	1021326.54854476	857142.314910009	990083.077835871	272419.132071512	451543.594818519	1188336.09749267	335835.8272833	779500.413459953
neg_M173T116	0	0	0	0	0	0	0	0	0	0	215339.93051066	274773.779239148	496636.444207256	502174.426442063	368067.750578874	489503.557090045	309554.806271655	384549.0772335	359635.246250353	425845.847811372	239986.028401506	459866.44295422	307827.074452238	170147.325628765	867709.071524012	538346.110233394	131130.920440377	96331.4834813468	667104.020595584	790881.42450118	720454.933552517	651316.266933238	1761977.73139692	390823.099177065	374825.952641239	347183.439566004	0	0	695578.234916945	0	0	694206.616131247	652338.451088997	630967.632351325	0	8351.57522244116	782592.528263807	519279.718488591	569163.894728004
neg_M173T82	703484.677682024	613685.257305281	145476.454155247	1218600.95407977	1681156.90124629	495119.523814105	549343.807497871	890341.144006871	1034989.34206296	1363484.29582989	736368.18286393	792753.912957073	254231.568070393	254585.926001873	2203493.17481349	218016.032144558	1335172.0119011	426694.880735519	351924.136625505	412759.131616954	1309840.08893365	299445.893033065	922451.559293391	1972042.66197296	5451367.63339667	1999905.76224238	435107.877416705	1691016.01635433	1209732.98329168	371995.308229671	4586857.3817379	10312014.7717229	7177024.73124225	4153670.17421865	1989197.74037809	538210.184221305	10038127.8766672	6035221.65413473	978015.420339847	3050995.17188271	2548786.25113462	2616587.27023876	2677718.70316952	5049913.16617864	4753743.75852509	5243612.54061718	2849158.48506367	1008635.31440785	8248455.6581666
neg_M173T55_3	4102268.9809173	2948068.6705531	4438462.79155113	6808168.51257621	3243976.22555827	2071978.78335112	2248763.99590906	4098848.95954983	6705027.35386083	5221018.1373185	3900732.37609392	4874967.63456676	6306143.26002907	11614509.844307	9310555.99360459	8426333.96435653	9050377.39817273	11484393.6607696	13025956.2813055	11849470.6434318	6843962.74099054	12034411.1511642	6594541.2887941	14213520.2361899	16938147.8913994	10893884.745059	4395393.15491182	11044502.4341286	6839716.13812202	6264297.72657329	14174242.5971237	30148862.7186641	23638646.6251495	13709461.7251612	6204810.06319426	15196248.9883308	16568275.6588898	19360132.6841339	7142937.44086812	20800998.9577594	7423298.93884728	10056120.0210529	12503676.4070277	18913083.8251264	15617335.923147	13596321.343908	7232109.61461668	14828529.8823116	22511658.7100405
neg_M173T253	465020.601778774	1091536.69585837	1334541.02593177	919660.781368473	1557020.84831742	1351718.87640681	525644.858572577	1731409.54105968	820379.282445871	1228612.54799892	1329993.32281704	1394789.76919992	521184.788979135	1274282.05635869	1546642.56859901	2109404.74028967	1281901.26676792	1596545.10011359	2975788.68290654	3530228.26211298	611630.503400706	1193401.16476116	1599409.48205962	1364925.72130336	817523.293799179	2004111.72929623	1389534.19402497	1062449.86579793	1110362.43018017	2497180.80600222	2204263.19590891	2589488.32098508	2500055.04530803	2306633.8486944	2419350.87909717	790257.766260258	1659978.7974043	1834628.39456643	1278397.58093559	1896160.935846	1692658.44118991	1490326.31485554	2554761.30555956	680506.410834006	2472039.85339887	1745936.63561703	2149363.98149498	1577541.47193583	1775531.60474518
neg_M173T239	1913088.93352563	3242939.24252539	4276336.88499212	2169448.215026	5054788.67092361	4052911.41486384	2144921.58498939	3916077.63389299	6627198.47525023	4173642.05902886	4592758.96264555	3534265.04699345	8870435.63024177	5185814.51256725	5749400.34697891	9027732.39975098	4316415.65259693	3329835.72829798	6966134.72450821	10891352.197318	1039048.58592264	6263049.53296472	6587593.83102754	5702487.55028252	4817096.05446242	6714618.26918459	8034726.74045938	5934552.81431028	3764422.65828714	8299735.64362265	10431468.3577342	7482710.5296333	12009131.7022371	6245089.02819968	3388427.66742779	3331684.78083072	7560858.31348975	5242014.08222309	5275620.22314451	3780923.0802266	5679010.23420964	5268431.42036566	9143441.80569236	9178484.11062403	6547986.52956329	4524813.40084628	7296801.95202142	4662507.75796716	5915725.77940576
neg_M174T241	2632466.82327871	3189970.86230942	7264096.69326537	2894208.94366397	3721306.23808655	3595520.10940114	1698568.02162914	4556484.05032692	5400247.23850814	3677218.54467183	5375759.17865107	3339078.05137683	6647977.47803664	5048698.08575434	2696426.06729907	6393182.38457272	2515952.26037088	4250177.66524015	5689108.8401882	5786855.58108455	1200386.66818758	5044339.33132546	3569548.98406245	3277388.6507646	6756996.11073691	6268710.818624	2510213.76348565	1212500.94132873	2250892.88464648	5979298.30814423	3773894.92239078	6340004.75799232	6323430.96084111	5109124.05003401	4059881.88965306	3316568.20811967	5060333.40615515	5380428.1747411	5952569.04770513	3725317.53561496	2292215.17340823	5254326.51583862	5430110.4789552	7188529.56141047	3469326.48175927	3750271.3726621	3575512.0994643	4162259.54634792	7144948.38180585
neg_M174T51	6632488.36785562	12466267.4115523	5235148.10288403	11175090.3980705	4168457.2309233	8312826.77527633	8717727.8697682	6698674.97792679	2118947.9539376	1900936.65670241	1268175.38570747	1177864.19890218	1477324.45374635	1930061.54684283	1897442.30657921	1474830.80966175	3040690.15285583	4156671.07589279	2989110.45138637	1934204.05148593	5685992.63330969	2528531.65124762	2909484.9206288	4728425.98739929	9240936.85870107	4631676.17526016	8385224.37337769	23781790.7341841	11874932.9411409	2599340.14320788	14705108.8041805	18593880.8127998	18783509.3834512	5631482.98142156	3720764.93541833	6728800.64976544	8203946.60263889	12526395.3669489	3908150.36825465	8159037.98908915	2090921.93246538	4877975.28432577	6995734.45127041	11747158.4247682	13420370.6175518	4533649.08982043	2941605.41392451	5780811.49935779	14834260.724063
neg_M175T150	367862.819650066	177041.577963281	256612.061334756	0	371845.783836107	323473.93453184	162454.71197747	289789.47911287	595428.544901934	348646.664324692	398916.422535045	946258.749094863	935660.474164239	443183.68194803	1142076.23913732	376816.957532615	270932.892539492	155675.087426052	497856.57279596	1057324.09527489	569573.594625113	300496.736689698	102445.618537089	403697.452013821	1373684.89203736	611824.600112389	799394.406005995	65307.8204393373	655971.02115827	856088.077571454	1428656.9197285	2757404.63706795	1540188.65336038	2611089.11734605	499141.956638536	1985180.87245575	0	0	2724.42521942264	2491578.53758339	1681717.72595897	710734.504161057	661683.776711287	1420995.01379654	1100540.30929839	1886833.06946646	1353071.41317266	3615754.82930251	2778683.95823245
neg_M175T271	131385.904016783	4864.05422457007	569322.371127686	38249.6143253654	1381839.11310427	204664.372167716	43225.4488371308	721661.525190816	1140045.0727114	1201451.97027939	515847.855339693	790849.108193534	91897.277981188	237652.754538946	45410.2298511949	242712.874277346	744049.033630758	421636.052153431	355286.397123521	434338.821575456	132577.544707644	201773.080035538	548806.919337331	139987.562627706	279076.94554078	208251.730842903	279259.958423007	0	354758.727360728	316552.801505559	180163.969294069	207204.149741937	162010.726750901	306675.24383517	568126.219082848	619350.61712799	422585.127578398	128212.234827928	21032.5931845187	486146.767181425	401082.549912671	434947.516079811	151489.544653251	120340.493154444	399220.879182947	572132.560277738	413423.380823857	401166.477960901	306236.080367653
neg_M175T208	660421.725555919	2151338.84939691	1005974.16215656	479172.073705416	2987749.45971052	1502264.32914853	621400.183964521	2560486.81762123	2437759.20834501	2045581.79067322	1591174.79804984	1475748.88285115	1614478.206273	1638438.07426427	930797.188396761	1696749.21288154	869791.998922678	1638082.25953063	1743478.41625822	2505444.29274253	409690.305872247	1574889.44924849	1439176.00306933	520064.490414542	1704426.01170661	1670447.22757317	468062.114529166	226236.823791586	716066.568188814	1174551.13112454	905299.447683425	1503524.39581982	1842423.98703426	1455531.79695844	924690.524352723	1378036.90662311	911304.053142748	1123608.70793815	904741.522889343	1507761.69046782	831338.005775342	1331669.08535014	1030015.43675606	1524379.78406249	979422.660609579	993499.993236054	721535.341096857	1212703.23139377	1792327.91246763
neg_M176T205	1118303.78600672	3711135.64724191	1896986.04899606	432948.540244104	1987082.6618445	7194405.49827992	3196046.31788219	2195476.84257668	1728724.72120017	1506733.76788894	1099802.01986842	1008120.7333494	2005624.14359806	2078623.12310989	2312751.48625467	2438297.9420626	1373764.39495147	2675518.39025275	2738261.92872527	4000345.26243121	500684.31447915	2132002.23896521	1530396.67884296	946464.621971649	2437649.42477589	2956749.13555867	842836.759721543	1396907.30570006	1468579.00974178	2043783.50381801	1959422.24042275	2608758.88065027	3586687.48121795	2214673.90392484	1420159.61539734	1974847.24464253	1714780.95086053	2223335.71329874	1938586.49406783	2869951.40052054	1189689.5513178	2139798.90461478	2225615.7757215	2748907.52063187	2447837.19005995	2087537.6635069	1608886.65579376	2345522.66040835	3461381.72625632
neg_M176T246	826355.508320705	3839805.40836848	1677909.05458882	134597.153833146	1488631.74638775	6506504.10438404	3043899.16712885	1728641.57795803	1143829.8141238	1291962.52236348	984748.477222866	663460.752902598	1556626.48672555	1211855.61064671	1275934.04820129	1940397.19827683	1189387.05132549	1848858.54660465	2121121.05439644	3185768.44001398	369307.537466353	1884836.74832926	1533418.72207372	682125.017981732	1663723.31127268	2044027.0182594	298975.178212019	1067398.94288213	1191919.01862074	1005496.14310408	1730859.64690362	2021318.20640162	2792972.86877111	1382082.50587656	1115383.59085416	1169411.68783353	1280354.08424963	1511394.69017368	1028388.27665089	1713499.29130546	884632.920204663	1403432.64376286	1304252.04022308	2006473.4842817	1267893.56913025	1400885.60740305	1502350.87760357	1268979.40928464	2199269.12539848
neg_M176T563	918768.642286036	1847370.75114923	1821182.92031619	1484234.77057747	1842051.35021388	1908620.42697175	2452229.1413929	2086255.03235861	2256751.61570771	2135081.23245467	2047057.89686618	2139410.34690061	1792273.29165055	1972508.25950073	2069596.33275199	1911781.8427414	2889247.47599496	1970358.71120012	1986079.04794312	2594603.09491488	1751290.75395855	1807262.90931775	1695576.88176609	1313367.27111481	1696988.74399928	2503641.57282999	937715.983269682	1254369.33138238	1820106.91723005	2317926.29957221	1159311.46118616	1527762.05105288	2488878.34967929	1416610.72097834	2686928.2821636	1187188.79596183	1218905.19378398	1191671.69350178	2411957.42903519	2272239.4613885	1844668.71014617	1956226.73111153	1896498.24693017	2656960.33369344	3205950.81519444	2710961.87702526	2541706.81696728	1998011.91831438	2176122.5091742
neg_M176T91	1837265.32159237	6022696.5234223	4083125.48605244	1140712.71934962	1679571.78536793	8581400.49832811	8808526.86669148	2294317.90361091	2420651.68368423	2358740.47852835	1719608.70865597	1626464.77374716	2422537.69459872	3309708.24191097	1693432.45339916	2517822.77521844	2385179.10764604	2680758.10650461	3703029.73085447	5783766.39576386	999282.730479113	2323040.30898131	1742063.70013515	2673512.0538796	5315433.76784075	3601435.96602062	1710559.54484878	3300663.24943904	5464815.64077866	344610.533446625	3980336.68612081	4402169.74937449	8980186.58152442	7835486.34634233	1299352.10785715	2886759.72052044	2492014.34396865	3597775.53925086	2023419.21737531	1705770.64825166	1862399.88506203	2623176.63287624	1608979.1080053	4971774.63723742	2125552.33076892	1875721.73526604	2705338.15802926	1856922.04794467	3641942.34227919
neg_M176T77	188937.827366902	25116.2063094004	18698.8832608943	178046.929398574	0	0	0	0	153109.585178814	919338.213032686	948194.461851331	832212.71556268	3218973.3002503	4243291.9489819	2360771.49859612	1408197.17694539	2489945.29184169	1663715.99772367	2537190.10821439	3736101.37335603	478154.615285073	1758168.18369385	1825058.12779832	1333283.81507768	209430.17552564	2199092.150647	190201.970061911	160895.722808261	613907.205191877	1482865.62101389	214595.93959087	1386844.47616072	1351802.30647167	2319115.86079248	1550849.97133466	2156768.16245438	45827.2684003616	0	0	0	0	1046066.39832136	54855.7862762294	0	0	936104.375116586	1327341.62532889	2501697.40876166	4293461.00600018
neg_M176T126	966007.864341016	0	2176396.62624665	1281705.52344075	0	2452447.94138648	0	1949479.97369113	17369.5302278816	939510.835841909	1475427.97361139	2421087.71585889	0	11291.4885004753	7690.57636160049	7932.43117826086	7395.36935803622	27660.691216628	2744.11130480008	29140.4759206583	15039.2841322859	17823.8129152164	20776.3552620603	99859.3290617483	1281941.6133403	727692.11815034	1028471.64557868	653141.340368557	415771.124248728	301889.699079303	1189621.03711225	1541951.77631756	1819381.66859792	686281.247324125	558825.61593586	20714.0742464459	2639027.8977039	0	4030.14174351022	839214.765636388	4450.39137951959	0	8501.86128132603	13476.056873971	7976.98118893396	571673.849523943	545409.874562822	11072.8750733461	11309.7546648006
neg_M176T233_1	2241757.12554214	16711729.6972668	16802286.9366724	5717185.34668634	3158378.40841198	1478523.49548957	1065501.57418653	15835242.7888634	25450383.7753326	11830324.2627589	13683704.5603968	5438677.06652817	6686596.37916492	9035176.05480534	8797555.27892637	7874910.73401221	1816251.95235054	6418799.02206776	32080812.7135597	26424992.5952445	23902635.7201046	64095390.0029104	10532233.4873662	1296647.24996028	20542084.0353359	21643163.1658381	452115.847364688	1251463.17150484	10170557.3514419	144949508.740067	38121917.1764693	62622227.7284719	38479055.638727	62011099.4099119	80646803.744104	4896430.53310899	12900372.3321661	16467988.6294121	15072524.7442973	4184731.89300684	3603014.21722927	21031432.7074031	59041875.9660912	58483357.2695675	23382542.5557954	53979976.6417783	58067870.7179433	11220746.8730407	8943891.68756861
neg_M176T45_1	31131602.5876375	52324351.7119303	30859217.9300151	22222827.0422526	50881606.1308528	57074895.2676371	39765634.9199614	55344169.3708128	45926077.6418801	41813196.4606441	33027061.8405509	31289753.0701889	19585134.5258715	30889533.3258958	32006411.2886229	37169702.378817	36066284.7723782	33950510.5930003	32274951.8077175	54995801.1671298	23342810.2793935	34342699.3608412	28166005.3840159	25312100.0144156	34848836.5986952	37564587.7664688	33992832.3576163	5097245.24052695	30503024.9371535	42111990.7258151	31469604.0315511	38178744.7003649	33785483.7757314	40079255.1202729	51278067.6950268	28399453.3986358	46406565.1581593	29274008.3491019	17056010.7348014	42107714.6685049	36540937.1152863	34441818.5403998	39419713.393936	33501928.8653717	38955632.6965654	41186243.0122933	45006484.1893314	36980286.3053838	35458948.2029447
neg_M177T223	24728.2754176655	72039.0933780511	206101.170158328	22093.8263583707	333778.258954656	128010.663467966	27938.4477231363	258574.689031321	518434.613062173	336846.609900145	366059.506031805	293647.966713049	1224241.13742978	249574.128796254	262798.466118877	898772.84542813	365889.236682077	187183.214239941	537078.672510403	905004.085760224	31175.519900351	384391.767615274	159903.258491477	256107.499461303	916808.907865714	1226283.16336805	200382.852467142	1256677.95842602	782746.173386819	760486.534859162	529872.3017533	549430.973087632	530464.648806865	845531.616010716	319609.164883809	700822.778222437	383235.671572516	46471.9197553176	1242091.04165534	608730.560056037	900448.25455975	1122900.66489652	409229.013846206	575086.231996949	365694.557378047	760444.04068671	461936.630236177	582213.820562762	1176719.63561197
neg_M177T247	7676.11142855757	54753.9030701776	229656.926450768	0	0	10130.080504501	5510.88364276692	139696.806231236	428175.906565318	187297.700065207	223798.287009794	147495.887959647	764451.085790785	370362.653590853	288242.823954566	374278.830177903	130167.394254667	189046.392434165	521499.158542268	360143.241745877	7094.99804643712	313750.412243249	97575.3787835759	418688.084993925	689227.254507217	1127275.51760231	58677.3924538441	537064.608238659	91925.5391869732	825973.145588665	359504.209044591	677557.866338468	520802.017245742	714764.696903657	275146.838258891	300934.239682975	792361.999241144	541744.224745569	622837.702718146	0	412873.515048315	693163.273135885	391336.710970035	829753.832826022	306513.398925292	413722.636732995	382850.393692949	326237.666880544	931120.272455301
neg_M177T78	972397.696368763	4136871.43768031	1994270.92437248	1068984.30027357	3827938.1455936	2938486.60058401	1044228.29363653	3820248.7344289	2476848.74861621	2992031.98177735	2568430.14895044	2889046.22105861	281315.974130482	584559.98729422	288155.948951737	704570.375915611	635175.950937122	726553.000506198	376654.783097775	701465.326548008	1065716.41220592	1099263.78394238	445810.873756973	546320.94087158	395527.511918784	720873.213892323	642735.558787091	252689.239644186	150899.820863778	904890.002975092	715387.703366592	638145.025371803	709717.179752817	435645.913796099	926392.532751211	756730.707796067	821030.800602662	459940.85557002	558145.191337312	1627874.26811552	648384.045681319	1024358.70960024	512744.965648109	460518.618894662	422227.164782878	381524.147143418	991495.264477361	872946.370343476	408185.8524616
neg_M178T210	528895.831029242	555101.445989125	1078394.38951922	407575.66589215	732112.50445483	639853.136713258	1125525.21704242	1392024.54751792	994672.420706745	655890.396052016	673191.726735314	521556.964310828	1373335.72965182	1100080.65640114	517698.531177789	1687472.57946359	958728.517045655	1638936.26643006	1274635.47514778	1693664.6524502	354955.967884162	1184568.27760062	1148121.40311762	599194.234671982	1144382.63083935	1417995.53388485	653098.832822121	326778.380084683	554809.213783034	995586.15890557	706028.243027292	1005021.51387342	1115356.08140108	912138.014220058	1384434.88867409	866652.196890326	5103170.13685305	599726.790126009	990244.423847155	1075110.9161557	623341.770717807	996080.981546844	1153777.38948924	1356013.7286348	1159617.08480698	1359102.20785435	701938.991062108	1248689.55697657	1056301.64302159
neg_M179T228	48074.7559001703	0	18883.0315448582	0	167396.523662734	0	0	42888.4040364106	234382.153718875	0	0	28808.3737967409	62172.8834503797	259957.041297891	21343.9989481217	78326.631376417	45154.8085596364	140908.038799152	237939.798136571	157158.890425566	27313.3553007378	231292.460085883	42826.8085571577	539665.952363141	877213.48512705	549824.984524064	205650.656214669	926123.326979995	191388.098463246	84543.6759810225	551596.083605104	302786.028609446	168700.793228659	1075447.75485763	0	447287.963575938	312709.017330842	88960.4312823604	59113.1820293254	397957.119798763	583810.644902654	326733.822559089	81511.6693171358	53049.3390698298	265593.320081974	830129.45575512	187696.74431273	2634795.82482936	1179976.03461492
neg_M179T213	344574.972113877	619307.2015255	854890.612082805	405278.048347278	950526.33606842	848574.535459288	868578.166001137	704392.62394894	1652317.7901921	882782.15644847	896310.239176673	1063362.76908322	4537670.09428393	6249561.66864485	1011723.52715036	3409093.50562026	6110389.29656102	1027418.77393361	2957256.14990543	4113757.93216479	298740.927688745	1025906.72455662	528533.419714436	1360295.72344726	5195555.75728986	5352777.6997821	345882.193732845	7077327.87931717	685958.464728378	3197702.78482685	2593772.45288368	2828868.43266918	2185233.8124182	3584407.96191661	404057.068671048	4934656.04263048	3399226.14262046	909911.19835913	2550965.16579946	3888349.69793454	23444729.5408747	4323120.72610296	1410384.76704209	1794354.79787107	652386.539933594	4115980.31285748	1831923.06875358	2577962.14782446	5263111.54015787
neg_M179T256	1444030.83168904	1539197.98013284	3030267.93989142	4544434.35736913	627040.281398715	1770123.28917788	7143346.15567046	890275.439665938	1212111.16267082	438619.875242861	450525.718929402	633204.555528681	549401.409250345	525816.284742332	1356292.16790197	373984.455483275	419397.028574839	285901.992008586	183245.325860299	452159.48029066	1298162.0159414	258231.874840906	760377.808038619	745115.886163238	635831.198603428	1026658.7907679	3753856.63497082	1420603.86194226	807927.875927614	396202.619049366	1254962.25709051	621615.096361649	804000.228499873	980093.645110787	298677.317960482	1669546.09124159	506357.880488671	429178.066445931	39220.1366656108	426496.328175483	583427.232011633	230129.441477909	365977.834853737	1160325.35498954	1060332.42028093	453503.285868467	384481.348668627	324591.559512985	3163210.85332319
neg_M179T234	147505.385274045	307458.839653084	585828.956174681	201536.88827057	755680.475684906	252709.591907458	244783.394488056	413759.336265317	1470478.5812025	661883.174097211	1371112.96875565	1021511.34166418	1605434.16506688	946810.477123343	738925.354936095	677248.437304082	483790.983879974	649437.68283958	1341542.93075119	1522638.68860685	227870.454439374	1118465.69700078	337065.180980069	600673.273533422	2051245.63159507	2861079.6887934	493702.841938609	1662562.86143842	480623.678277009	1891879.42423885	1040248.02701437	1474977.29824966	1043732.58401789	1974747.50232697	531358.129351544	1129918.30864379	1820415.03427385	732861.737911429	1415376.57267303	930020.060573122	919833.507061789	1544365.95565818	798845.738044686	1650692.42079117	662961.832502529	1410373.01123573	671268.73414103	1506665.52931863	2910301.21726403
neg_M179T84	500740.232827645	795844.791792874	789613.126713018	700939.197932204	2534334.81093385	772159.540903524	786753.60188362	3804057.13185478	3395021.73033672	1051289.19307544	1867998.76600069	1477689.91612123	2715263.00151058	1433583.05151957	2048766.17156222	308461.326217939	590311.780856585	1077759.59877328	316130.031421107	1488287.5291206	440883.329893711	2270578.18995333	657797.489640744	898778.584492767	5227651.56633698	3120695.84689501	271578.88948351	100614.155898794	1309183.94054565	3593881.92600371	1002082.67248113	1784119.85667676	1731949.84442195	3760854.59826725	1600472.93033468	3008125.10291925	2782259.63393305	1661622.67226379	1704887.4185722	1765375.08185111	2502382.76982092	3485797.93875651	1485456.9039304	3796548.98401266	1052080.65223435	980468.991930426	664380.727313686	2436602.25170377	3326312.23434844
neg_M179T51	10428493.4961761	5812638.52478271	6945361.15419617	14503289.1976841	8636126.02864799	3365940.06430365	4033296.66980095	9064044.07724334	11429622.9402763	6004512.07370903	10057499.3359304	9430513.8162663	13857903.671673	11144949.8937897	19318303.6793113	7502193.18539125	8369921.55670266	8304073.58179596	12154175.7702457	10682755.3200565	12406381.7455146	11447978.9214894	5015460.20252061	12122931.1229876	22028262.0629627	24693246.7956285	10199774.748403	19350382.7786456	10889698.8062283	13265494.5442399	21964377.6173609	23738806.8640786	21744703.4961479	23423931.5970621	8835260.75916841	15540296.0031749	25735149.3721936	17954310.4156751	15950854.5301821	18471148.5203772	17325262.9196225	18424235.7279494	16885400.3028896	23664161.0515666	13381849.810989	19565718.6179991	15929910.4135219	11916343.7807899	27765620.6844127
neg_M179T254	2050580.4451855	946279.690847424	4127004.25140078	755429.297848602	928843.184727655	387780.066479913	461324.804576804	3451099.94769995	1691091.95855459	450423.463750236	1078099.97608258	19494319.7334643	857724.350689702	381324.285884388	708554.012569361	586330.060226423	2710765.94404278	406769.35198378	30356325.3203078	1134886.30355225	966739.491083842	414744.531818037	2814409.63886825	1080376.49971506	377899.215334093	1023565.28754424	685359.647369562	298177.401463405	164197.426376554	1014003.01358436	3216600.99310306	9600376.23920194	281762.119630775	1335037.71879022	466183.186736968	1028168.99575114	292823.837763318	268483.012052057	167762.634530217	575715.455403747	236765.001932281	827462.221192419	8379221.02909564	1538901.65840589	6062406.08889824	1898806.45869693	699174.080228177	2281035.20622729	728645.826899868
neg_M179T225	5515043.10176815	3169149.30291805	1794685.13083951	10815495.0272491	872659.398008564	1895388.56188633	11184247.1857361	1691881.89363038	511589.621882365	445011.731420548	922167.314055174	2057596.13654762	491556.395618753	278535.930353831	265816.546988054	1716300.54625684	3929665.98038588	1535854.66667551	1112852.23476727	488362.553138953	3312947.25307234	1059623.51901328	4958678.96892252	1534424.09058545	466802.471271266	585270.676590432	5367477.00275446	256866.326307845	237065.388383163	644607.110138843	333513.555929502	486764.81807926	433351.308537177	978516.577160554	1063345.73288638	601315.7642364	438567.263117498	363505.797687937	497305.135555547	601541.18793837	643263.529632024	1036846.0799696	1076561.58018343	597624.027132948	1423375.3980307	1533599.74765097	1300401.32404267	1663153.95670813	565430.82474741
neg_M180T55	2062764.6204277	480951.123201338	1341215.12108224	46449439.781432	833968.58709797	508247.547673311	805772.781508154	851698.571263368	1064064.61731002	783534.744493496	682293.622452067	592408.190170389	3457784.33111017	6826668.71536613	4717111.77471823	707552.123788923	1021584.97410347	1651779.63664181	882790.421006137	739007.022690164	5592350.65895924	978186.116618202	1368695.71909237	76069002.6440745	27822271.8087485	9659270.75045888	1041098.08952318	4874624.81256955	7608549.22372976	12923292.0943001	13510870.0169518	15885446.9647259	9316575.18317021	16176448.2910041	1630627.62124707	26082585.7840878	16375675.9428138	25559030.8210863	2268619.39620884	1503414.50342305	10288765.8217168	16650019.7372093	8324681.27161533	14140601.6214603	4095658.5768635	4167458.39891889	1880417.66376539	2492045.79485966	27047982.3863849
neg_M180T77	2011056.8088728	554102.759425014	1702393.15517499	34134095.6278846	457349.839893092	627767.223973473	1044981.44993702	663058.088512811	740745.752023709	952254.845648298	526809.701630507	514280.404863165	2076452.99273312	4394252.44663375	3057677.12069462	279302.95434451	662872.335462312	804717.291807108	363482.511724941	306834.152134655	5125731.50420084	454540.023949988	1188734.76282957	68322544.7219432	22199500.1237522	6799148.13042813	1144486.24445362	3459179.53630715	8831914.13448223	12819683.5417695	17828139.4082521	20267591.9896296	11652404.5440849	11776829.2274539	1097788.86250511	20503666.5213367	23505078.1897521	30734018.8767114	1815293.31736792	1158892.0128706	11790197.3911865	17775522.6678838	8534130.20515816	15047104.8712108	4923297.42933939	4870360.35026221	1915084.0540146	2009139.30432263	19352335.3960651
neg_M180T85_2	33109673.707926	43501445.7474861	21270603.0403851	117404743.879289	18562570.108911	17990390.6864346	21462567.431522	32518288.3103286	20635618.4606207	6889056.74771841	5285857.07385506	5530072.02173775	85943670.9706464	43538369.9451949	164732943.036313	11830572.5774728	23838994.0811666	25339355.7481195	25097830.9966512	13780419.9950268	30556281.7086471	7238480.58658336	21065514.2100056	70400230.5559583	76196812.9707122	58981400.4727074	49672747.9861778	102779288.049196	54555224.8445262	11123456.3175091	73509009.0499104	118028767.565671	118621830.659674	46289155.7533441	14270093.6210859	34953083.5366383	89817445.4063253	136877827.726146	42310492.159122	33907494.2090226	19845303.5791971	31684804.6700658	51516493.1528857	97112583.1118194	66293322.984716	22366865.456429	17293333.1201403	35389153.2899953	104230086.154167
neg_M180T202	62512.4594652121	158357.664362196	49071.0227512629	63920.1266839155	149438.584285216	159698.370942579	103084.341775418	155092.396966678	165818.223656206	139283.470898305	109857.246421505	193605.070210892	1542579.37321454	975830.860607113	1038669.43209296	588557.897174121	426745.381369773	746138.352146082	992649.51721725	1550714.94130967	105746.179338075	757570.090044812	471576.271065047	364191.993575358	1552019.28724511	1449381.48701179	609702.866281468	104062.7149971	1130205.13540995	1277209.00871119	1100864.05224925	1343211.74644582	1434987.44992684	1208177.35528987	1508743.20075546	1355802.93805745	911031.878131304	801977.565364798	607539.03461786	768802.752187817	795971.507465446	1155408.28956932	1352842.97039894	1133913.12182083	1043690.72665356	903647.956092862	1192368.74749489	1091220.85054012	1547820.52691238
neg_M181T87	11782.5812522683	5408.24617783241	21463.0249764436	224948.022842878	6932.63642336039	52394.5451873933	18447.6888017277	20210.9841007786	89524.0743338509	43289.6454396258	51626.6920266319	93134.6144653996	168665.462997363	58713.6479108051	59299.6476144799	14864.3946747628	4012.13267876598	3519.18487198733	14072.5916274659	9250.02150588224	5301.2286415931	122466.990468276	4010.24647038254	22343.9920324867	229769.636709215	271654.663995148	0	1498.91192227467	63771.8174486936	109580.544460584	189554.304477121	262878.171109804	310670.121076035	157623.021641195	42167.3881815848	255599.385561685	115257.066052716	304655.46207321	9485.10641279672	68183.450689667	113304.941287264	142191.346257041	111693.251167819	152339.381030383	141909.674468517	184466.738705001	46757.6674942165	98424.8443705367	109162.720543782
neg_M181T162	625590.387853162	1476780.44533683	1098082.63165538	16385571.0423009	1004407.04932281	438471.704532863	489038.611519411	3892182.38016359	1315098.28025545	1551790.20767102	1536117.83119687	1299564.85446637	2064930.15794881	18892915.7329415	5332864.13506944	1353731.04996604	4299544.71545933	159953.802663548	9515025.20726412	15922225.0728148	30103681.817923	16386036.2215403	779302.057072303	16811929.6424413	1725636.04777114	1448482.48437192	698301.751650302	504966.789921797	9165019.07382773	6870479.47398224	8552070.91861627	4044949.04409773	8017461.79658336	5523609.92507325	4561730.77742367	11446255.2017759	806015.221675089	4079721.38351221	0	12742568.5832844	14780699.1020217	1616307.9881965	6892395.32563779	2604341.42184782	8077667.49078147	7378979.30121135	12969512.7381945	5373909.39908187	6710982.33598306
neg_M181T184_1	14061969.1186493	6883272.37735903	1704914.78170082	26123751.1995841	1385149.54830814	568618.481570806	1218508.11709566	6073167.95246034	2052118.79548646	1974090.40137644	2047999.85356991	1714450.34987436	0	207130.642384151	76935.1734938353	8261.69183263891	24610.2892920785	0	74580.3771606178	129456.090364541	74747.1937933443	69442.4581693106	1750.29570838294	86723.1892159307	25634.1095472989	3393128.25354008	1685027.12909344	1029559.21903045	13815029.9126803	11960552.328442	14292246.7323496	5526989.53504155	13017007.9651099	1123206.98178605	7162377.40212751	832340.942276498	1400011.19669986	6096298.70414779	2634462.63542612	21955704.9123562	26369084.503094	2371023.90771125	9877350.72300519	3891901.49454035	12432406.1071417	10651432.6155957	19103162.3745689	42035.1397024085	13359.09201709
neg_M181T117	119769.790257673	755142.174017815	272088.56687582	0	222288.821943463	1526671.36382147	2425125.72004435	236545.627319809	0	0	30029.0021479028	10866.1801982456	796926.866398526	12544709.6658877	1392218.98393684	476839.185908756	2357672.41722603	433237.946148699	5260621.35818928	7509772.56169122	24178187.1849874	4242229.96544665	397334.760548464	4836980.45351928	663919.000501211	20454.3114365251	36141.4634713697	0	35076.9932241122	10324.397044249	36384.1167893015	74389.6038341093	30391.9369136241	2328373.86876559	44920.0844254327	2380865.7435232	0	0	0	0	0	0	0	0	0	2213.56272473943	38065.8992640564	2276007.22392549	2839820.44874411
neg_M181T138	0	0	0	0	0	4240837.70019276	2355903.85596488	1014191.94436962	0	0	17443.8452804196	10849.7804960535	865253.08158711	6634142.31927544	1441584.280297	292168.711267548	685721.215323597	37895.2654104146	1418180.05467549	5167557.99916559	10162539.3877301	8238267.5983162	75154.3113736954	4927736.06354316	1191496.32930549	1110091.26784969	231365.169837465	10627.1324074971	2391751.46605499	27298.8930729894	43875.708388358	107342.911356547	60949.6586885449	4976343.17705076	49978.0072069544	3162929.39117096	0	4113.56474221719	0	0	1547.8737897225	1824.5965544461	0	310051.310226319	2013.02190834403	9756.53056197197	91870.9583282165	2151259.72231407	1480827.16353631
neg_M181T240	437568.484398517	874076.963044998	1758966.08837291	663811.271695828	799718.075380204	1779323.57726468	1032346.34651383	1729041.16710564	1304389.52017655	928741.648786024	1903865.1606598	2217514.01908127	1395877.10451518	1393108.21952276	1001697.87345831	1167486.7687424	1164845.96564998	514234.384983795	1297597.36299191	8393237.50634547	750509.384325616	553530.053843489	660663.361656548	784303.300355098	3196179.88431923	3834239.30605565	415743.218944578	382236.698166793	488121.071922731	1471809.06076061	1549444.64210551	880920.445193142	1113198.90180713	4639352.19039461	1249038.21546063	6715377.02032395	2025851.85712141	1037542.57079266	2754664.00197162	2933713.43392149	1288595.0108389	2933197.97612894	943239.664621601	2105749.88294286	661592.682656222	1502610.68743515	1223780.77734629	1317516.87539428	2934369.56444587
neg_M181T108	6925.72780733079	186792.448690407	0	21333.1531597197	0	0	31712.8362915829	0	12121.4790797727	73669.162035658	240071.940351103	239405.984523774	1718861.55721529	1682807.23487644	3108325.43690361	556685.940488407	944686.173978665	284375.393774963	441153.125719091	182489.615910972	1440343.36057381	19693.1132444549	523767.649518056	1344902.39122901	137878.412917138	110112.500859028	158499.747340292	0	116066.266690546	0	150544.779668186	254774.849264092	386245.532034386	487540.242817812	272205.583993692	788253.847155582	0	22453.0396205387	0	20948.0890670823	0	0	0	0	25368.7645011236	88284.2248858185	276773.017398003	540168.908179232	1009278.85408055
neg_M181T212_1	11302611.485454	46203543.997748	21501481.610211	10452661.9289807	40526668.8217242	34895636.7306972	20136927.4133688	34232531.7031724	63003112.6818251	10173675.4681923	6216633.03068042	30910911.3982373	112951297.012493	72463025.6187547	11750737.0960757	4980748.23583432	18318192.4550411	26612111.3954276	128460151.00456	165758712.132747	6306324.94526778	4735561.15986878	18644801.2442934	5478636.17100424	208487145.733375	252590053.308399	5554024.54562476	7112641.29082755	8292054.83243574	198689958.141645	72070277.2463297	78438451.7207212	64660456.8789986	83807113.7657186	6227758.14360248	206769463.343471	153574891.147678	53691440.0584744	161194076.900253	103095985.495989	33999567.2208913	173136114.74727	61158568.3698333	66283221.6814785	3856454.35120574	14468379.507304	16473602.3076399	27890279.7971598	139810913.621027
neg_M181T146	1880255.36059431	627050.115801113	5709192.29259123	1737134.95691181	1296976.39228966	463939.818735142	1153710.30461462	1432283.82303481	1641873.48130114	2862725.81195598	8399221.29159808	8096771.70448191	2263298.20679477	3053684.66965332	4450840.05487837	878840.402396568	1926883.71819149	133313.676656981	666441.105117583	57802.9267541615	1400600.939132	0	533247.13341967	1528111.14487842	729397.440105015	97253.1582596963	613595.490693531	603144.099168236	116682.570971944	497076.721950412	824793.741092997	762658.466261582	1155177.5964734	589744.248569962	452669.40419346	1182764.97286927	4661670.4569852	936019.280527719	1023231.2980652	648804.901247036	996017.407398044	1021058.38162293	1128600.21046277	2315713.89338782	464664.625688404	515215.182394912	535096.222076991	965158.444673244	1914501.23122896
neg_M181T173	2766451.88405226	1204895.27946503	5205734.33351493	1449907.45253727	1296122.54218099	417872.892622424	1491580.50456131	1338797.62221717	2060882.78931133	2816464.15269695	12447684.6128294	8846166.29836078	195481.826684406	190264.210009344	315265.684266068	292843.690512656	195391.083146123	226887.000979617	124253.600506362	159763.286100783	15895.3952039524	54521.7695648804	133467.121469314	78625.4503528217	188937.996448082	176416.850163146	519301.316662664	697142.210540909	0	0	212826.158844774	1416978.94770141	1903563.02021737	251953.508548576	456042.93588235	255440.382544976	4961439.82260779	648462.903993599	1622023.12800724	796924.89113908	1625048.85318385	1792437.35759533	892600.880478762	2516526.86022269	792856.810472683	535689.347889482	361677.358337134	153101.817676461	293964.338072113
neg_M181T51	583076.551000402	595178.965333966	668836.997553549	466021.995620328	723545.459785052	1104532.91677106	687951.204393046	790892.140930272	2389922.30442157	1034691.62419711	1098194.13385206	917727.070094831	2325797.40493313	706511.534653846	1554107.59225212	532179.722786512	555249.699448947	842188.46372432	917892.762741391	915713.321271336	483408.109167064	902779.84156206	1683900.84417916	2354879.6372633	874812.814631539	1359363.06760663	681166.168491141	1009495.17646831	1128669.22179684	966449.483459379	690042.659760357	1173164.90966945	1345961.90582824	1549173.8885355	1094936.77370107	916569.412888299	1129276.64722721	1330105.85705248	1261958.47128123	1060212.91220903	751290.747637083	1299694.69498461	1528770.87478569	2062420.90305235	588899.587695798	712373.958238794	865765.67294759	392336.713763386	2843979.90335816
neg_M181T576	0	0	1664100.06467384	1748076.15706914	1734616.53683051	3398077.67526457	4581968.33816705	2552283.16721346	6326391.98632443	4770673.00823782	2158497.87259221	851869.932432452	3487333.74687034	2767759.52149923	1830436.63216778	2041522.71590575	1677585.5836897	2840740.72172934	2933004.72557307	2148594.67082128	2354371.93204453	1373011.28742048	1312336.19281545	3023286.45316031	2497069.21639758	4596245.02156686	2286607.97692565	1954053.88683308	3453480.37045318	3733559.34585568	2465019.44872866	5416078.08129835	6915755.00759505	6172876.08597435	4668610.99521614	6175717.53027075	0	0	2116881.00197352	4029673.68905931	2467209.30697938	3573272.01185582	3963273.4902901	2662072.95310808	4461255.76534798	1254892.09671594	1660519.043192	2358407.18119901	1330344.53510821
neg_M181T560	1126877.02808923	1555300.63795441	1555157.97735065	1325814.73407079	1394144.25864956	1885648.68755529	2058525.35754785	1851251.89619495	1697823.68821067	1359079.16160769	825478.299962328	659082.703913967	995095.212931372	702618.937993412	1181635.15384849	1418527.19242273	841190.701800524	971295.693161632	1400060.54825854	1737548.04434395	1210360.52422204	1034082.2021635	1359624.51152017	1081216.55533418	1735017.96868811	1665920.24580514	1090760.21642196	5946211.41062306	1366960.07019615	1254781.35380046	1523892.33596153	2045224.08223562	1849048.67666359	3432954.3681462	2533074.08706632	2347940.25867268	1137846.14265224	1181796.00695078	2113444.8336543	1622139.76355841	1641705.70529036	1334374.18413943	1726811.34762736	1814603.34345179	1674695.30811338	1102433.48937041	1301893.97256988	1342703.19982429	1241506.03259952
neg_M181T599	0	0	0	0	0	0	0	0	0	0	432987.757288361	374109.469209557	509455.435588502	333107.312368658	388776.450377896	300030.359690906	368793.605645816	321742.754251848	554213.794396693	614653.21665755	215027.236367754	326061.622496546	297211.256302724	332533.921001881	420582.642244227	189332.729878595	0	232784.342008604	0	0	0	554055.200924794	766014.604264144	938969.426775504	1074674.99339534	871369.436706565	0	0	0	0	0	0	0	0	0	0	522137.435741195	448724.382933118	464246.520263645
neg_M181T225	296398.456232323	1054783.96197879	2408810.71363258	299958.660499394	996355.921728399	1075020.34103353	501931.147736072	979704.884312407	1580718.6376424	1168555.88917577	1284883.89567296	1215484.07009988	1054354.38825419	588853.49138607	510863.047564699	675489.630684008	335177.854178193	704011.496811556	924540.099893683	1187257.55581071	401362.684728861	904647.863968038	533173.91441214	1199870.60968581	1115257.21501551	1160191.59045798	486041.655469914	278383.880311222	469692.003707085	961717.801127796	719918.242337508	1158603.92808204	1146258.40635119	816239.20132021	617354.340025085	819122.148001386	817261.630397851	620709.228459045	583981.4330594	1005906.77779928	488137.143512081	683942.885319006	893112.262358916	981634.331416662	758788.88327811	880144.794344041	637958.932668802	820979.785105347	1580783.86690019
neg_M181T55_4	2657295.18975757	1818041.43002306	722471.544966191	1868445.83400835	919760.702147788	578755.33526735	1724531.60912396	1271721.57124724	312272.253694006	979194.305967756	258417.348125841	434368.553104782	1494169.25237822	2767628.37989091	535192.533802035	1035569.31642191	1583767.08988443	1084306.27958352	336016.656479802	707856.802333554	1800545.45024346	589929.51672782	843344.999854376	3323295.55047542	1153334.77983248	1590270.96903185	2349200.07383672	113513.510134523	1381954.0202762	2407771.75641264	908402.173722234	901898.16634296	931916.287099043	2983763.21842393	2992769.55671571	2385573.97645385	857264.855042621	907304.111642191	848008.337319515	3369226.88898516	3706431.34817857	2118497.07445067	1576403.04730731	746452.804529881	3290117.69210513	2903268.89762837	1605822.34627086	4992010.02102853	1393610.77672163
neg_M182T174_1	9322.8241381689	0	0	17700932.6204884	0	0	0	68702927.9523911	0	51985319.7538965	38220850.1463294	40498406.0688865	31708141.5090191	39753577.3258045	27879878.9679083	40389260.6120696	27169660.6747272	53410793.4448817	43276111.400318	59658687.7903878	16313895.3607385	29475900.3887558	18692404.2938877	12127461.5034306	30953575.4024498	37543258.2194634	21207263.0682625	1677477.37285524	25440306.7538769	36240884.1004111	30432967.0900141	36748879.9110154	43335440.734395	13072169.1850441	31476853.4195314	25738920.6429526	0	0	0	0	0	0	0	0	32386379.0300709	37681730.9590556	28676689.2356517	38280880.5925497	49475137.3741421
neg_M183T81	198867.792937492	605643.233325232	818788.038791936	667695.159036893	1727121.76044503	539428.823282882	567488.883611752	1611303.90738803	2334453.01574076	644505.060307918	458701.353109287	641327.410321344	1695120.22959951	1130093.25889473	1136118.69631313	1366192.72434311	775356.507301561	1653316.52658779	1366069.05202007	1742640.91883136	518566.016791343	1315854.19038563	785977.835585074	320045.889380907	1465757.7062746	1326702.52027761	143828.264512741	16750.602705031	819366.354710492	727153.489086188	195929.551600623	239865.477564049	303137.632545752	1783671.5465562	251672.584549686	1511425.88520601	593540.585740505	306435.955032266	479275.157294385	686653.13149036	596599.49415097	807085.444497435	770010.765755026	562669.134798959	712645.019029749	561132.985904137	201771.653932661	1575643.81749966	1833525.76478947
neg_M183T198	136876.696030009	6623.68793866803	971413.952531264	17402.1751400555	30636.0608390885	8181.01055538079	13733.6135941723	69860.3484149599	2856738.5517628	1463952.17518338	291565.444964919	223718.264334681	11253854.5261357	244590.334799461	1001432.1855652	105203.093385289	57430.7407608335	99467.4985426207	5130324.28584518	190115.233376021	27408.2483333124	103732.000855141	50394.2636583321	355279.072325193	12843402.2897857	6417254.37637569	92605.4606671648	172804.957419007	140102.241547056	207174.092177856	5234505.87070583	7192527.75452841	7898832.20038863	328237.620370251	168078.760763552	257849.085843207	9139629.59007688	3292283.22490434	313640.587235786	218235.567237081	157054.238247328	181368.432461195	3638422.42494623	5624636.02584362	181893.9712969	259887.620320464	181514.818987003	236685.892274826	9646450.89078011
neg_M183T102	338008.015889844	212119.383949517	229411.442471337	928725.025797867	0	157044.739740605	288698.644334065	0	0	12126.2460262484	83283.7497751112	416260.076019442	68679.130683639	78288.6269154738	100127.571829241	277957.424652125	125208.084590574	222165.548001742	350162.617252574	456258.221646969	470188.450686469	404025.873208649	350250.627986343	208661.007315891	192019.459189852	375903.873721542	1175610.15847654	11548.050644166	224539.357701947	278853.785295127	414328.195431108	474548.686807785	622210.783116753	513485.761842764	170605.212252799	25946.8703464944	0	8294.62742873959	2404.07070122726	9536.04879679374	22304.4244135093	0	8036.91936675089	0	722439.528115388	721213.72218397	565842.861762663	43123.892573413	40713.578632423
neg_M183T229_1	924007.275631259	1779103.59362287	3185778.71919665	754298.055540937	2510929.77534378	2045698.66215406	2029810.95617249	3289791.35903881	1889610.24933889	1527366.15444043	1490766.45308158	1690516.42087792	606687.635696551	777471.942272436	386948.301743056	1074187.82861985	977230.021030778	1113163.85109741	901553.315670858	1477404.38141315	798795.09965236	1140334.80771559	948365.760108199	471199.211885287	751191.445629034	801451.986670318	794162.770809912	292230.56867632	389426.555781017	653425.614244482	395175.428699519	664379.099552957	664652.373317566	773367.059487206	599938.563478418	748399.975231706	589789.746198514	444211.784333577	615948.990454852	1792127.34069513	545988.146222021	636892.266589709	497448.67332116	693646.987603576	731963.059431881	812458.722822074	1026659.15491178	750310.108727261	726830.961789547
neg_M183T342	1216966.29648445	742803.24960707	827311.021180133	2204999.66246864	210513.052380662	60808.5764596281	241495.752368058	106429.697122025	188576.115198369	198175.323736208	313185.399645898	469083.164720784	366471.327369434	1603526.87439577	2138769.75981764	716131.447132883	1136447.10634593	861709.389759868	854154.987187987	350462.055648286	2156148.44925987	1500626.71878301	1053532.77775326	513636.729278972	110218.852071674	64745.1335810981	1166179.47516465	420295.924437177	58204.1760183502	109754.857071874	94058.220728599	217914.362978152	326572.643902021	96577.1960968978	209467.96610504	252175.073452925	357367.817166917	933591.905773012	299894.89497363	191315.17382755	201574.766428176	78682.0853697358	63177.0241557728	198007.25781521	132303.662489604	146246.537585768	229951.034411871	120427.299048596	462847.873469107
neg_M185T216	296004.733535606	29740.1263467283	45366.6503574801	28241.1756819319	62397.7110673457	68368.832296388	40580.6878383438	81407.7596118691	81275.3973044572	60064.0840701464	57728.6114091065	62816.4479490767	10572089.2159111	7729712.06506389	5734327.99330882	14995270.9727237	4593261.42159595	15026000.2564793	11393936.9645277	10353878.1182747	36165.4478993534	16448697.7926724	7652445.47168403	2315659.96928723	11253058.9038721	18051090.7384921	2391183.68630286	176792.774845758	5225405.15871342	14323052.0423603	5545518.91737241	8492282.37082301	10751909.4510312	15146999.1549886	5753998.74744804	4738038.05574208	8781480.03072225	7235033.06668901	3502727.86701447	5293741.69288743	4753104.4033426	14918087.6872915	8541481.9838608	6561027.31121885	6468223.95923143	12231880.1733857	4433437.77543227	8624887.82581539	12265620.0875231
neg_M185T55_3	805116.256559497	551885.61154296	814517.789779302	746893.804253217	1238071.55197711	488986.300759923	391479.390628424	1267738.09030375	997494.900408396	1487869.41303567	831373.656522403	916657.005826951	1051767.7933731	1831951.93816602	2952920.34686606	1266745.69458308	2773331.728411	2552630.78385516	2749275.21442333	1826992.22537411	952302.054313075	2395394.49505172	1728762.29742318	3481025.60828134	4414067.89138729	2911543.80141384	517384.987435963	2313020.43597554	1217312.63386567	1244191.05083638	3708075.63876393	8550471.20059373	6454076.00767821	3791783.86788159	1521795.42320759	3329594.38085829	3762455.40147616	5813530.13387952	1464125.27089444	3267706.15765737	1431799.39397357	2861802.19193275	3358982.26308044	5211863.90589982	3267676.45636426	2584265.76078943	2151963.25078202	4486272.93372846	7351067.60005161
neg_M185T244	1305772.01998329	1289996.57111412	1824922.09119759	2181224.6329264	1853051.87729338	1120256.15210901	926248.821103028	1708395.24049775	2293090.9247939	1724391.40079871	1626071.62042431	1969729.27424707	2745351.37539722	2660024.14594009	1935238.748529	2607704.22872324	1646942.5195875	2660180.0369086	3606535.21967356	3308370.56407872	2114442.53327852	4161076.93582686	2100226.86012714	3073058.20019152	2760838.38313266	3224833.56270915	1900048.47677772	1171517.84487906	1210566.09673423	2328292.5709144	2085153.81383272	2785995.07607247	2346946.8693799	2675865.22920318	2124442.27914325	1885974.78499087	2156914.64205202	2773484.02035225	2300581.35271775	2526609.54231556	4203536.06514053	1846805.53449341	2103811.80110181	2765177.69536359	2377532.79902725	3360226.79389521	4866064.63663762	2642231.43667043	2983590.12800766
neg_M185T266	1121442.68745764	1892527.32500007	1245441.17785513	972860.504438329	2026618.43977372	1174730.32434086	1029488.03075567	1677735.33434385	2068522.06942783	1724207.85556793	1432049.72782455	1572645.8190401	1437239.59149166	1988008.84399658	1550742.85324549	1574790.65631689	1698481.99726768	2080287.45261124	1868207.17304105	1927204.67382012	1055099.65952673	1606756.34150178	1970987.16235562	1411514.0704715	2980337.10432089	1982974.60606008	1792079.19557894	905066.615701246	1095839.44639379	1818419.99584613	1277956.10917262	1499428.27853561	1523313.76839173	1691625.50251442	1623019.67844144	1498933.13800507	2044959.75483271	1421161.53128631	1344435.02855396	1784252.75338334	2023142.57946749	1924782.23502402	1345664.13222623	1524022.56767193	1659685.10915823	1934899.48184408	3038055.8128684	1648037.26467485	2317211.99623393
neg_M185T374	5082927.95936529	13713287.4399141	6022245.54924318	6235580.11231704	3408123.44398732	7368471.62402391	1541381.04358791	6575840.89665688	3245221.07883506	8269032.43790034	12628526.6639693	7965168.9930329	2081780.94983428	1025295.32166163	993335.640731949	2893182.59769045	2343697.1083767	1296799.69555018	594874.901517925	924518.735518215	8135139.13567933	2846991.00307105	1414129.08780709	2824115.36801983	916037.672024003	1292792.54668461	1088932.35287612	1522800.75024284	279770.124030766	878793.153964934	142934.513312177	544837.185605926	1133487.23774268	1218923.23087995	404730.313282117	8250919.4783529	1198732.74116917	2512159.53645364	2997680.27599959	1488018.07182425	570587.458981244	1265171.25372062	293067.276545961	648813.901078249	541062.368862272	1038751.8771395	525184.741527223	3710468.19805159	934431.71208956
neg_M185T358	27809652.4582127	20802634.6012452	34684256.0092059	188547330.83028	33815541.7458842	21148759.4709714	34522103.2118471	48335933.290678	65878667.1802094	16754188.2416822	39911587.8239851	65484971.7084311	62382481.6295464	27304815.32658	78396729.6598101	106127642.355068	29949984.2631552	14637703.3606037	142500101.986773	70373223.4384154	43362851.9340105	102798419.568421	88710572.5961839	52064479.0001863	28777293.4569599	15400392.5343132	49326104.149651	15438807.1612068	10499550.7276164	47338323.9578921	38887986.0659185	48977346.9701836	19062059.9022305	39036594.9174807	30047740.4859568	24799769.35176	30029276.0295435	44801777.4579369	17956487.297818	23636406.5734326	19992014.2674553	16347480.7186911	34740557.4963976	60077060.3072102	37962547.2483831	41020121.2254878	35795991.3905332	30002944.5090942	23185372.3064117
neg_M185T529	2244080.05957323	26595797.3179176	1877489.30198461	0	2033371.25739066	4376504.33392596	2350373.93856878	1263887.30370506	3322583.9385009	3793119.15389454	2984320.88937927	1572577.00249115	1199865.00841058	12483644.8619994	1186742.65171936	3814033.35324403	2581888.50970669	1320093.40245338	1802837.16833675	1471373.03996912	2796858.19696948	3939168.19925966	5285405.32143136	4045829.31672684	773683.573569085	3901568.19199267	1031295.85140707	879028.72516862	2395660.23161821	3450342.93945697	2390410.25167493	1705044.61721207	4161081.50624539	9402327.94408579	9810518.22307107	2257908.84200649	29445.8108607275	2678260.11310142	2620688.47319804	517559.084582168	2780283.0544515	2079001.40517093	1125516.38506751	567215.062938301	1877126.191939	8041048.06044816	732494.035926213	2833490.05132	42378.7239367543
neg_M185T191	24646.3363820337	0	21935.4089690464	161792.383590509	196858.010251224	0	19703.5805333799	47132.3137497429	42420.420493956	196256.22559878	140289.711158758	224311.697418153	186718.795137637	317129.906874692	570112.482071278	138432.942623668	71331.8529505834	152403.971207873	221004.584073195	224467.883289825	97943.9003185795	419347.163884767	168840.767074938	82324.8501291087	804847.0686353	360860.480738385	20986.2799141036	162455.751447421	27500.9980227785	232382.488681246	1022249.74554359	1538818.6642345	2098589.18002934	271810.300516182	74173.4235565778	271067.812009385	1410127.51984335	635362.131025932	361466.429771891	381633.203929024	275222.423682398	445660.106169162	1260245.60157687	1914776.1234959	522591.419428687	319039.286221945	231618.062165865	460315.776158508	1257829.24121383
neg_M187T219	1078671.94635782	15720.3785361655	133397.841778154	43478.035100595	71710.6614625941	155573.980801832	42689.7449402868	171879.201225341	56781.6815206583	24556.1320285551	23752.3853247163	29541.8196958446	30441.5355430854	45296.6102075633	28663.5491867651	59104.890163338	5578.44593162063	17693.0149861495	0	29546.4705978275	21941.1871930388	47560.8032097834	39513.8083318082	150943.096974043	54064.0255897733	55766.4701841427	20769.2878852342	11914.6675671234	29392.876161174	17839.0574993529	14993.9554717806	42853.721147202	69060.1128827816	7063.86583941485	20814.5412793272	738677.787250297	35756.1624098017	15056.9649458313	107545.436635093	11742.6207266527	51289.6948917069	16664.7734390231	88227.8995987588	50941.1760780012	54683.1947856051	89362.0060326548	25788.6930735904	0	34694.5981632175
neg_M187T51_1	272486.726138087	17821.4953207459	8907236.02908628	143367.912912643	74148.2667626419	0	51163.7660793468	133461.13209999	2150843.53576717	701331.918144309	2040381.71198623	42922483.9131706	295206.559754974	47730.3006503147	129787.743541417	11646.0403177947	59242.5096012349	7088.95212793395	87474.9164976788	21547.3192352037	416662.660552912	40717.419593766	18667.2414528323	87736.5280208587	109540.377824045	191611.839701456	104898.459664594	384167.146485515	178494.589305767	109961.567061357	98130.6275761852	271359.65946627	158412.690034718	144134.550699442	29813.0194582816	97179.7689699366	8548042.311348	68350.0929235204	4664735.02410388	177666.942093021	68241.5876930287	184422.927616582	62113.7952778696	498514.604737172	108881.49140387	105659.789150847	92018.6866680584	3536692.50251143	170887.557958132
neg_M187T233_1	19699532.6873665	36508845.3688743	30501347.0878303	13543179.4043805	55331937.8100075	54617679.3167781	38007717.0810318	53122281.8349905	52303758.9179187	40932147.0780901	36126181.3248061	34177393.3605194	24664626.7004556	34035081.5841438	15804114.9969962	32789874.6787132	28315503.7954093	37181168.1139027	31930226.8201561	62927263.6418991	11948162.3947442	38022752.9253802	27295438.1907457	18137751.599227	38354357.5190885	43091445.5612553	20075565.4757846	9429860.10669535	11665809.9798078	28932503.5061399	16170791.0642767	33315677.0696858	35448469.2362286	30926109.1579325	19662240.3069327	27040312.9242701	29481785.7990864	27151361.2560349	25248552.6328807	34231671.239119	22202965.5185025	31939453.6265653	20287854.0604127	33773898.1865139	27212291.0720041	23493035.7863787	21077432.3860252	26578617.3972322	38283812.7433699
neg_M187T80_1	1636942.81289915	294813.640494747	893151.851430148	790559.765438222	791470.60705275	1252726.42850564	1192921.09403725	1613163.59552342	1892323.80319131	1226981.33518579	1037873.31817937	1323469.5978293	1202967.03201085	2193620.57067887	3474783.18502767	927738.411787605	1146359.80865398	1447250.32358713	2757465.20459375	964569.599016247	1157114.59981368	1691974.4550122	847689.96001964	915198.753948663	3816802.7200431	1234076.1809891	1343235.05866946	660617.398195115	583715.747441012	667596.266014035	1214830.14164541	3666397.80784558	4555441.84035664	1452342.3747797	885308.060803981	8796371.65813121	5125914.18914208	3318289.63957752	1145563.07989605	1241737.259614	916269.799607417	1666708.58440675	1369210.96543004	3652804.38937017	2030799.53062501	1106438.39628257	775648.19709235	6128654.50998284	10745257.575211
neg_M187T55_4	2728215.21714086	2719293.26567714	3336265.54334368	3875563.88627625	2648406.95784516	2642950.21472538	2170949.11797796	2551515.24114649	2934001.66810538	3750480.00655151	3245602.97299449	3772121.09643554	4163919.34146457	7180238.97820309	9720841.46596777	5119389.47603174	4638463.14713167	5442328.38619372	8950223.08125061	4935784.76994757	3532792.81287269	5683159.18576794	3980536.23193563	4585466.19993016	16156797.0493399	9397661.87413952	3185884.7304097	3884839.97773873	1928138.83511547	3331807.30913273	7553425.10148463	18309013.4718646	18859631.015617	7274988.21012222	3832131.6552534	7765877.81430939	20976844.0411231	18996505.3583102	8197554.58762376	7434350.15587487	3555646.19496765	11665093.1070746	11683508.5617954	28424659.459372	8531888.72185029	5384525.4148157	3294410.69135591	12175327.2227069	22589108.7364088
neg_M187T108	1696052.03112491	1329914.55465174	1137158.02582362	2745150.60340553	2442344.78855565	1384317.2649109	1609285.74184075	2053333.97089656	0	2818163.17826455	1549339.3091612	1628974.38148044	6387118.1072486	8114266.44453929	33544055.2429364	3340216.11783881	4803381.50995081	10979898.1764067	11499376.1641496	2361556.99782609	7069212.14155699	11870859.7487377	4435246.10989524	13438953.4327878	19664571.6885946	6069931.44933714	1479119.55630345	6101284.65950055	3956679.75220067	4948948.55601513	15867733.2901513	33526551.4127386	24686562.4284984	13106783.6459731	1786316.3377428	19463599.5613825	27790068.4681031	13203225.5067767	3120746.54273425	3091979.06068935	2704209.29121003	6854251.10593029	10027146.0581326	18266466.496564	13905300.8449495	5244301.13879296	2916751.35634073	54923148.0189346	70429217.7679224
neg_M187T187	166911.186029155	320411.330209719	70801.8364893474	207746.284157601	289194.607142955	339033.197242882	221239.266517829	359594.302791695	67195.0424578397	563156.550283201	202865.463060624	470000.528408082	370687.961312636	294235.146222292	481708.749412369	289927.442801586	285894.089959864	573465.852615348	498225.267770167	452866.908945641	171477.784263894	547422.092566074	242976.452432978	336315.717169224	876168.155754478	626449.37470036	186263.66843203	115314.087308038	507662.095231293	405676.932793256	1613064.61561839	3533310.51560312	1731232.27464683	708291.469593683	337332.024421381	799817.039324058	1248315.59016655	687255.166654055	470505.205126186	222966.175240896	469486.687968483	657590.234606521	671023.053379592	1154519.97365469	1352289.06805896	650734.160998021	579969.985977746	1346660.94066941	1077623.62703898
neg_M187T125	1550731.35574196	2253541.90869511	3771113.12606126	7678981.34411187	3767160.60662131	1409504.52447597	1980291.87283546	3837840.43905613	1875134.03636026	7579420.01707217	2866222.10650478	6988797.55298805	791891.524808503	816832.63550514	2512595.85497196	867567.977160799	617598.130490501	1148863.32281498	2065937.49939283	1105086.32550885	360721.054368132	1692518.77074602	1301255.63829747	7680302.334307	42402356.5804871	6342054.26131858	2317221.65113285	3176824.18222984	6290104.16906943	0	13883840.1807719	88256720.4157144	60109399.346227	20092730.9382175	4315092.48903956	2276142.88859968	58689475.4711999	44008766.8063241	5966923.61516775	6439294.38755174	5079794.281214	26512862.7646748	14319633.7977007	32068287.2346581	21458749.7146593	17219825.1885013	5395422.74591619	3876108.68187503	5182958.12714669
neg_M187T258	1979285.45383804	4189933.77430714	2615033.49624881	3052324.40204465	634947.878327442	1758145.02603179	3816575.48890252	2734991.00121926	848754.77149789	1187541.81766201	887846.929336383	1425086.6045296	1158236.36809509	1397704.52731854	988938.422924077	8028603.40912529	2982645.3741036	855347.578719563	1856548.18736008	1550098.08623922	1872063.92344762	1739905.53595316	4824657.91067098	1007857.94467665	1141251.18696146	1419044.2599553	1523493.27268437	1180404.01479462	755239.314599316	1191113.17270569	761852.051521059	1229804.71636352	1062467.17752346	1184736.8182476	1112447.16912463	1647017.82301433	1030714.46029909	1079513.47184022	1246980.24881776	1517641.80325786	844196.609216924	963249.842424978	1040386.6526505	1119680.38465762	1349284.42568984	1230005.92742191	906771.626446026	4059701.27498133	1116046.98833437
neg_M188T55	15017356.0063323	26522114.8478546	18980790.1668261	43008776.4339745	7880566.42858483	17318268.876926	24344324.562842	11906830.2692148	6403889.87459427	6440858.01518148	9731126.55778709	6686112.78308262	14197597.4256883	4663814.30981697	10295698.7417932	3871478.14969657	4208665.66266285	5859623.34915936	4063282.19711671	7508674.77531122	12154255.3414668	5312187.4763417	3383909.02541762	4532944.08364244	7335421.31320574	6872581.96274939	16436304.5237229	3180935.689628	10393450.8123047	6765746.8641499	7583011.45122076	10061049.576629	8618838.42065232	10199202.3823152	10466643.7299191	8537487.04189317	20950661.4397515	4720130.49712833	3968413.62668117	18241686.8418918	6401501.38117281	6426857.431025	7413619.79786619	4924752.83043358	21154192.8858466	10150391.3706893	8264649.90644031	10879534.0708465	9049276.73624
neg_M188T253	14613334.4126761	13241167.148407	39029068.936069	9820872.37065866	21165649.9302937	10368469.6336309	4743992.92350272	23356698.955085	24402704.0269813	26549354.8083965	20348299.018335	23220941.8773863	13681625.6941324	13584374.2094437	5495029.34750691	13477481.9192425	10058801.6570838	9744944.92081724	10011816.0184762	12799494.0325395	10368934.6528315	17743855.5745922	12390777.1676176	7605993.09498712	13741932.005589	20802952.1531675	5462554.65280599	1714711.57686219	2170390.49842543	11468131.5375873	4886933.29608279	11614411.9176466	10210066.5425184	9597637.87762933	7085449.13862577	15347107.5302361	9284960.88438207	12651585.159069	9110872.30872885	12297405.9280425	3984495.16876666	15450973.4785631	6367421.89888296	10281832.6222645	7995745.44392138	8750539.1783345	6333463.84985262	14634133.2790353	15047995.8901354
neg_M188T82	1651804.7902399	1436404.68559204	1714038.38192972	2204873.78873125	2132606.38296286	2604286.68504286	555047.173782877	2581653.02030729	1210365.09900733	2261166.39398431	1100922.94062498	1283180.48213271	792574.240818099	1075212.46388068	1394048.86077586	1049797.59692262	743507.354985873	955598.550279988	2972423.96675244	1279675.91470684	657413.455530436	949828.773789382	1494480.091496	631389.34040998	1276915.71124176	1379844.65396477	656287.270486012	45186.0468512281	1694236.57175389	1619349.18676649	1421813.45977721	1610102.58321289	1941199.87539608	1272509.18924419	1708519.21657554	1771913.8283067	1743557.26066817	1331793.52616192	1388454.47241843	1086770.70526805	2123498.17247061	2121126.23584534	887286.692416392	825440.202500952	1294500.3558453	1053471.14680535	1842422.82615096	1376855.12893744	1157330.9590629
neg_M188T100	388604.089084613	2891897.23580463	1893041.60985505	819761.10545446	5212784.52565878	4957320.81582814	1540004.9364329	4423609.49134609	2974636.75656586	2327887.96189052	2110704.01368878	1279664.97466933	159518.051963459	30968.6287309372	379042.79711791	336199.421065614	114395.738794935	49029.1144536185	137151.995355909	102063.986980469	39004.3951195215	26349.4189862365	131024.291447833	250217.47746325	1348819.2682008	1029499.95485423	156393.169308079	62147.5776553372	980194.399208171	301832.29338591	598132.874389342	446190.471817159	813870.125674436	654264.054967927	592453.886015743	81505.2116682965	365441.946865702	1552361.31382193	535149.901685091	221047.058589953	323904.882305709	189115.559203464	613293.08530972	811533.843849837	885608.876435455	628392.075159306	499373.327671429	132197.70525864	47189.2351751393
neg_M189T196	750942.461889266	1317865.89536044	1093692.74477699	640800.126222727	1591039.03953916	1700393.4656548	1068135.26725688	1454528.83618861	1711129.0388694	1175530.2455907	1132916.09171964	1316483.66201264	680774.713110875	262204.189614753	399043.16727506	253607.410479108	549663.084458547	391639.784120935	385035.759477012	514199.398603306	564612.536254424	338545.326535221	597256.962320056	499280.36540417	351564.163404889	1230568.6305122	271751.765047257	193185.936018681	673915.978610724	1054235.64813756	661036.316783938	1057557.03978963	1217688.95551886	350296.587222621	801637.296747473	367278.986202333	958148.436218954	699421.548371526	907677.763381616	1271443.94774737	858116.093014177	1431158.34983477	869099.699707293	1060150.79880722	1020671.20610974	1038856.27593838	908007.341090869	336479.841590076	881038.429015696
neg_M190T216_1	26937326.8443593	87990180.8154063	84978449.7658581	19144500.8483524	130090997.763023	86431168.630348	31636303.4175767	123460527.650249	128828355.407309	99312272.6804422	78523497.3218644	74748738.7667093	83168057.938657	86967838.0200204	35297592.8462415	87108765.8309933	48197707.1453723	102635286.956678	95411274.214754	158489076.244545	6831912.94691066	88201045.8903487	58574456.1025172	38754194.3446625	110402611.350734	113823211.055084	10377875.8119018	7703896.18567597	34286304.2798371	93711703.6166236	65031505.4347992	95276884.6948423	104384616.189221	86883031.351939	63205918.9698833	93964527.6702566	68792225.3153336	59270425.027263	72726633.3122679	136476304.568186	43300177.2412081	88184741.1181103	80036718.1033824	95869734.0794583	67684881.1068007	77723710.4053061	52151619.2064707	78909275.7932417	102051273.637655
neg_M190T186	5379944.2026828	7899948.27688685	11033690.5671073	17457537.4648125	5434197.8142048	4053813.46563012	6788066.60260851	6842656.15049111	4810548.59366085	12749442.4366611	14061766.5560863	7847553.89696371	21557796.9217439	15182822.4241417	35098320.8158063	6251119.47877464	4677192.79246142	4112869.83432204	7209030.24127457	2413979.13288314	8474961.25493281	3221639.05645466	2639681.43797026	10639913.4919756	18728693.818471	15962039.5657539	9681091.43851218	6299910.70983705	4566034.14619799	5725038.2894882	10173097.2766468	9564065.2698324	13362406.4404756	4648161.54295812	3756574.71329913	8124387.77088262	26092874.7857206	20115948.9755881	8034123.47681489	8086369.61966082	6581238.70224201	32797390.4275322	9910676.6338554	38685326.9471741	6208840.6906381	5826653.71227949	3921107.43226489	18755185.076998	30291132.1401851
neg_M191T561	1342145.61998244	1258608.68872835	885094.990355108	1146185.17620015	879434.464611664	1190599.20936129	1445730.93124477	1014035.15952755	1040582.66698703	835481.970872489	1076690.82824241	951189.2334102	1101466.51133891	896809.026457117	1402352.71564779	892896.613727645	906073.156656383	833622.527135971	1016992.25637321	1381125.02611536	1401359.12783302	1242265.61205787	658612.885789653	797613.289564344	1487445.38333042	1328278.82168329	1142255.26403657	1246434.34532952	1444422.46701365	1496705.00070343	981989.93313183	1199892.88406673	1094117.57788967	1233875.18107871	1316363.34615311	1128813.34897887	1392331.98633256	953614.935024519	1491117.53178372	1135908.0667857	1036639.59030828	1082084.17226552	1288803.42153284	1117053.29242701	1280392.6207771	1078850.02287132	1390133.71110532	1191037.31970127	1539497.27425459
neg_M191T590	0	0	295745.274269924	395984.706135231	404948.093984827	450544.959333652	163991.887149488	122786.643438019	34960.9466725933	232275.943348039	117122.213593539	383512.695537042	89747.4649536748	379984.797827765	446769.904959634	356698.126834411	151312.174506434	365193.963311015	387035.628511323	208248.263908155	411688.867276502	157281.345354631	162229.248174794	134736.4069106	483836.631770993	495613.187568388	331317.58178353	437726.56714291	166171.495560672	468802.531141627	346214.090716528	468254.609930526	122479.746052434	392950.587261721	394467.450519616	333387.061854753	414088.033697135	0	510671.74809132	2125.5929657556	131836.248099089	400168.705943371	425086.844369728	123345.626040974	72331.5206552406	402153.652968798	113082.334807059	400972.124351958	476637.75167995
neg_M191T225	68631.9342852268	130617.811664185	103303.512521205	60349.4876327399	171232.811122551	122894.020080587	114908.878357607	147139.963284346	166813.439277267	114664.971839003	112068.321219821	134053.584082071	87899.965251086	49672.5713639015	26790.6596974963	52227.7281946257	131238.379734979	92302.3118456486	46246.4825929188	114650.830915079	91352.9984587281	81010.2450167545	71481.9959044226	69537.7469357517	108482.319355578	99816.9472056893	79994.6654376534	53472.820687962	60906.904163499	96292.7708018169	42807.0335631236	131682.318827185	74912.3300700369	104126.403146222	85908.3653644937	64190.0954487566	90066.1012574932	29366.6671456851	20461.0054512098	126991.119601016	73948.9787332495	52124.4577011645	64361.6509941466	33933.5821653174	81527.011116349	98098.5303897598	68099.8826281619	130551.841390744	97816.8108136179
neg_M191T231	384158.877363764	104344.626221902	68043.0270274126	350944.915186639	75689.6384909516	104621.127916759	292245.171663555	248822.257973822	159795.193499517	109863.214609821	139806.157729607	112941.387348115	205142.623835738	248770.877737858	55819.0602467719	434328.898422823	271797.426174729	717356.275300991	250647.928147046	370838.269220833	37989.3190681821	346774.335554601	231261.019961494	1236969.05930479	233402.142197122	247007.211462125	219194.451832762	28882.1346715531	114219.139545851	233280.944592353	109353.866142796	201059.013451009	128151.692783823	426796.309298473	224012.421252475	292471.986770962	59527.5119809301	308721.733404814	54218.1307443136	466939.432028408	309721.459148404	303538.290094467	140922.402279555	60450.5605609666	181484.279237705	469765.859173052	205511.424773273	451875.782410908	185632.846173252
neg_M191T201	78919.5979449495	534661.775805826	384658.251835812	17594.2119167547	534094.943316656	431790.848217208	99447.0693858371	488074.050734994	391915.068448192	456175.143587362	281590.452181043	349522.228761807	449862.810575186	372476.194514707	370918.428519742	223401.464923494	204235.84531738	466911.687788855	406073.657208958	644708.044470426	113127.691480891	342754.998980912	269516.885950484	138847.860993713	1380448.03674674	391926.069469567	106260.876456053	39292.4408725431	299874.721990442	785166.006582535	396840.326706889	1455148.31965717	469324.31904337	600662.505426638	423483.368919106	391106.139356903	620368.920243425	740425.699830558	208943.038483219	343109.215009351	342163.754102991	319215.116205996	408316.013385017	1175372.94246416	445528.290573979	894948.899584765	359303.709025673	428291.589054781	525865.656517396
neg_M193T45	1320951.55463354	484070.674824035	845333.701937471	2292051.64826035	1023824.11527681	148473.252370226	278343.348984516	594670.647951139	1539048.17004525	937262.398758753	1606386.38881508	2474660.55862343	217062.532461766	212467.864366612	740367.197511176	181904.040805293	886319.27520825	280420.977970143	113527.640252202	173114.689028539	1942458.81071966	592179.77836461	141813.871715375	842480.432535093	1651464.94751363	1263190.02591643	812470.061998618	20635150.5417569	436086.586419533	426879.17951434	979875.053377734	381255.421795239	144209.43602502	3646637.12770163	47855.5680332876	3063136.05045613	3809832.43165824	68373.1661011834	999934.274340981	1571055.99087461	1932929.02073074	1294339.42375022	169939.546661077	152355.077214694	391719.392375627	2089099.36617097	947129.952495227	3791376.30167944	4142351.03432002
neg_M193T228_2	14443282.6581591	2862600.50816546	12135993.478792	962949.95232187	46727832.3045684	1387173.80434198	993989.15108363	39256063.0167671	43175219.9713808	6176251.03060628	19865475.3601736	16979823.8766561	12630426.1693725	54872487.405337	1957861.6211985	23530014.5095224	35824397.0128461	38537431.6507765	48101261.3219587	44969911.3428819	8344101.65654405	41522641.3141182	21633733.9809652	89182295.8526583	141029964.816015	83066809.0390636	38962319.1537975	149110845.317459	36421547.0570728	18568890.3813248	104755887.868236	55159077.3876148	33102397.619445	198032070.60616	7323083.3316779	85912344.8233142	60493057.6492743	9669189.88346394	11145763.7937757	69628524.204332	114731909.655635	60488046.0363855	18424740.3465817	13252147.8644393	52391008.6741516	149151874.552347	55131797.4648178	208352430.853368	205977241.834343
neg_M193T95	352450.32876185	1188704.17916475	713075.119179341	222761.917998803	1695166.85965845	654868.177949723	443864.228975209	1570965.06168002	1840573.604987	1152529.11879686	604204.786165122	1261693.70450224	751964.273273569	589166.558230809	427532.675555263	629197.189182912	391677.636966749	738751.90580264	798251.678738163	954100.615679209	202910.419556628	575652.330352967	184858.783721114	172542.850626316	599431.351175232	702094.040189949	238117.001746904	9859.26823837472	502196.855013172	670310.376347083	615850.363833677	919715.020492685	920502.162430199	778031.32209993	733025.956030661	831143.390433093	710637.037637043	511093.840529443	382761.064635903	862410.649808067	914819.406164382	651593.260503611	658711.776726366	1280900.57657206	608192.484554935	610605.920027997	529838.444951799	806620.731693392	977659.858349117
neg_M194T115_1	790975.460117856	0	1598947.72430818	75565448.297003	0	0	684214.964844475	410562.091979361	1698393.90933048	289706.3862322	578229.420519791	389301.343175552	6686810.75097116	302056.068628787	5185226.18333416	50383.2396361315	15682.6469110505	56954.4779310018	142974.476780731	5713.4110774285	772194.03429056	78262.7140760517	829596.54545498	37060113.7633538	54249559.8437124	13493403.5688321	728469.43593224	1051903.24711129	46897550.026692	16406514.1479114	35783052.5990531	36718391.0489278	16975344.5241694	17295831.2937531	1536190.72060998	2395950.44770973	32259333.6619584	57843621.6740441	12239313.0884925	862505.414944419	14094942.5411703	33693668.8709224	28761040.6850061	66723682.7828191	7241668.36824973	3859187.67039369	2070656.02804332	178173.252250695	1734181.28047434
neg_M194T55_2	20192.7135888572	0	8939.56314829414	10477.0518699925	12512.6835760207	0	56197.6748123032	10048.8981061522	59941.0993650564	61265.0220947352	4949.89021841366	21094.9656260385	528125.067435249	283279.918526217	223555.37853082	184480.770476366	168501.126102144	356137.752370248	362193.468926367	356292.476839507	21326.7782967258	168955.46247306	169838.160186919	698286.670887371	662128.102810456	280678.954974859	45447.728694318	484867.220699503	190153.939588481	352288.715745458	739005.927839177	275568.177899693	228096.659898376	291528.085846972	207226.73022288	708244.468820411	410747.485936937	60312.7734549242	0	292818.269377406	454086.898014262	484538.979641196	338066.030932327	74307.1318378515	226673.562121411	266126.701822094	198616.367695535	260820.595195871	324192.001927996
neg_M194T81	75374.1354157457	236223.648633274	0	0	0	274111.705218823	0	0	0	0	0	0	21125579.7619164	2598118.91002034	16067372.8699213	145062.277915325	469983.283534695	634094.170020557	551396.206686784	0	8350007.56669652	70342.6834505999	743129.093484579	31121430.1916103	7582005.1025898	1273108.01063526	40201.9549495546	126632.603653204	4355027.43989568	2699759.31895844	68469.2251393099	8997.16478443869	22906.5597006082	625315.741634356	0	19972183.9038985	0	0	0	0	0	0	0	0	0	0	0	1331648.23365154	19108648.499411
neg_M194T99	769744.803812021	0	846365.208119453	17669138.7637291	0	116981.139533446	0	0	0	0	3794.55886095006	115126.544382433	50380567.473224	7336316.73765528	32353805.9529805	551921.790610274	833222.213893814	1182899.02482194	1217342.31355488	197231.967940201	16992321.1834134	675011.719189452	1856953.809932	57690775.0285498	20537764.4447931	6167512.5618391	443121.111781044	1624547.64129812	28971612.212363	5980261.93288878	15506444.961076	15773705.624034	18459870.8992851	6304700.05330969	0	51131489.6896953	9534246.20759184	26279561.3477627	4702230.5932582	364751.886563742	5358121.54290994	13003161.3048455	9252888.16694254	24891137.9956786	2197649.43652022	1500988.90665882	75725.5021925029	4072857.7137287	49085958.9154962
neg_M195T86	323423.758816538	1599909.78966001	1066500.12789107	756235.743751225	1608069.6257331	4631368.60142136	1617946.53527955	1837778.3938848	1354393.97697551	887538.056398828	592422.711029651	878919.466689993	251862.513568587	325044.23232928	266071.184211958	231782.030895546	191189.865716915	194982.665308608	176786.607398159	278569.723894912	440967.549706234	158397.566033732	386333.756890123	225579.786326394	397554.50568491	358919.589062573	242981.370875033	100978.762298193	307919.924727133	371344.829714303	231206.740136702	602038.502114923	172226.052527599	241342.937583563	286624.998387218	116377.59767724	745641.381341515	367241.496841769	124435.297202202	149244.960683076	279520.112364152	282153.323285541	1063326.60139065	1255408.00047377	111482.393731317	117657.766002011	164541.261068635	408267.834659822	343378.065481904
neg_M195T52_2	41003.947224397	15202.6478715041	0	90111.6874441991	24764.502801439	18229.6849975597	6708.22524351844	89248.523940887	9558.49784119451	6645.47484254892	48390.7404573676	35467.7532447646	88270.546044386	28958.8857848979	668898.828678211	17602.7709388986	33644.4722102794	44501.6965891598	31716.2974952036	27992.6769674726	244547.758461335	61136.6365587473	9915.72514180114	88615.2340193916	144413.623316976	125445.343230307	58207.0178777621	7564251.39369187	113773.51958002	27987.9791901384	102819.513358784	93358.9281631487	97572.72740199	150228.9536789	23641.4556099139	209668.561532533	136353.443857496	77785.2846699518	57317.2209586594	231698.678357398	111901.963438276	42991.1926987283	74431.8908738802	118784.087753268	64104.4353261108	184900.425116064	120123.462990699	239709.061410619	178678.009545728
neg_M195T228_1	32387549.7098176	12158176.7241932	268619258.784753	5273299.93806467	167578024.217345	31604762.8973363	5410770.509685	58252063.4229052	218800207.49894	86279217.1228043	536705071.81465	428813207.296985	31588028.8254806	11342968.8905482	118921889.683227	7666920.5807195	18818307.7556972	5920828.75056047	44166268.5700669	7998659.63334371	6669835.65936176	4313860.02927076	5572067.08447561	29653164.6797505	153102243.568143	91062682.6568971	40369691.3041787	21511774.3598738	5516370.41568684	9716122.20674627	64867309.0794063	96060541.802774	123683002.220354	14342163.6265629	17368477.9195973	15461429.3693963	303520187.353507	202235587.431682	17590049.9609216	7999540.33748965	14679312.9421468	13539059.4721633	69040719.7021324	265421591.55429	21971712.5666444	15454893.6816143	7743400.18624825	28019033.6761451	287840949.99107
neg_M195T245	172084.655974671	196714.313274714	14607308.920461	234496.613755988	10352000.1314771	340760.552983227	228675.326301456	2085245.95671465	10595465.3306444	3771676.20711141	17468007.3715238	18613381.6750664	1566137.17610862	1464077.20920925	4185777.61605845	995600.852194353	1056438.88193041	409446.579659851	2712016.86502458	1593822.27153873	578757.701016007	633199.786694026	636584.635367475	979144.625494069	4207571.39355166	4072515.63530535	649729.47475205	1009354.94259035	359679.349117531	1821666.11943097	2819556.24294939	4235493.68448404	4558480.88817185	1294900.60197438	1090642.9077814	9418834.84156563	8278374.0376257	207314.632718225	1901122.23637973	2237511.69975948	190536.912874874	3690357.89705767	3548509.01195011	2071455.17388728	2301812.79738256	1797632.08273264	1509037.07413965	1779994.78074266	6606716.80972533
neg_M195T216	2234529.24603322	5001166.34802559	2681068.29427258	1715208.05268492	2537779.21296373	2576315.19447155	2246689.58751325	2743465.50485544	4880539.60908603	3675768.61751245	3930069.79246972	4035793.56056627	1917862.30146282	2530605.84906979	1645237.75011162	1492251.85045298	2004870.42195559	2088962.20638938	1995045.39528275	3072626.26505761	2998368.22868021	1670371.2980493	2620815.38442642	1629072.75632278	3332269.26625044	3598204.5236023	1013656.59910896	1628034.57769541	1077761.92855496	3194060.5526446	1560157.05546715	2888158.23551082	2593959.28559032	2741958.50346623	2123495.22199996	2015536.38249308	2916367.93646941	2052972.12309464	1497113.86528492	3110705.54621553	1380115.82529037	2530587.89618866	2103041.38390539	3316728.19666241	2989999.17560547	2461654.59304164	2802613.94049616	2689862.44586923	3082227.21731006
neg_M195T202_1	519855.36018935	953839.081020793	840749.832733277	538410.97961652	1380616.56931745	1679723.45567192	1062515.21662951	1177966.00785895	1276462.38287874	787132.10945468	526778.423440313	623692.404359176	1175506.38552571	1118198.99486325	518979.245416212	903700.91347268	633913.413841178	1043531.18707633	845710.550071486	1197210.35997739	447273.692389458	788841.656923314	1016012.38709053	410737.815751566	867309.761340438	1123566.5387768	671691.64660831	375633.888634751	572536.617350664	284459.891841643	546250.239977405	661315.966627218	798325.944883157	386465.687112555	705023.774951869	564147.391965716	676234.744977381	690137.810213183	1011736.41904457	962862.503708802	564822.729653204	792168.395534916	696915.047145727	1247746.06727931	579805.341386901	599670.018373055	897567.973938076	933345.887556564	458318.610928523
neg_M195T209	180918.481273382	244472.944285252	128764.950219365	170787.178458441	221366.616171695	187326.618154925	165781.170085169	158806.603429307	248538.281378644	220703.147544175	157643.528175698	344648.043353346	1304756.76728148	623058.256828895	280877.448653571	233595.275872501	304317.145040237	347716.993628211	227192.926278915	2279291.31272776	166695.780629065	251502.134747157	257140.50420533	698873.416212505	815496.421960789	1199891.94713711	177830.621051984	174624.01368793	673728.437642959	1193069.91127528	1283772.71272845	1622475.24776997	1337455.7521724	1240373.1701236	1218621.29324623	1747034.09045422	534564.046440255	824430.802342261	682048.120852366	3527621.6845437	168166.800084817	1220382.71660805	1439494.40526773	1347074.48693239	2067464.11152781	2444849.17465876	1507451.68209864	1695730.86879873	979253.741406893
neg_M195T227	882307.314358473	1318270.46208323	3512992.73187308	702879.768152222	1052757.41708297	1177854.82346569	712694.246406265	961593.660095624	1079687.90587259	913868.168054146	654527.164455861	1060434.36590265	632110.253144865	1310655.3360749	417041.962757607	814239.216062895	1401530.36173679	1062988.54212298	1176834.72878368	1302796.33105614	1373546.60165835	1673032.23922523	1418360.04088938	677628.133400345	686323.592980555	751113.910573615	783874.442558252	238407.314921514	278666.865081847	1230604.67091813	383198.651447235	724008.251885082	687145.040604856	899473.354314283	592310.341115291	574216.10525217	272934.125556872	456694.728591069	485644.467198775	3602274.23280136	795321.448728153	630964.529342722	471117.373247856	629140.014242837	1060886.83146848	1029184.64286293	947523.79418452	2659096.0325542	868098.658515073
neg_M196T55	537096.347163512	393143.235946778	656404.340693989	438991.342289061	167999.293136658	535471.621107297	346437.525539934	234752.550810221	910870.028802903	274226.461067642	372120.270833165	272938.540993148	17094242.4851732	4867150.44631652	14644196.2949402	562753.912186489	348142.293048511	621138.694897236	521677.646153215	1065990.47271711	1837603.22339192	524149.147524512	381264.138708021	4437285.46308327	19856999.9938774	12037354.7934826	299851.737273476	1064040.37650578	16301258.1105693	7867192.41291179	16188450.5969709	18785237.7647847	21322838.5433264	4816754.00803686	2322011.151365	15725079.1782821	11053198.3474435	15952930.832143	7287573.16920935	1000468.82637666	8997148.91217601	11983959.9486919	19505945.7054944	16989015.496104	3948679.99640711	1782525.71087967	666689.323692655	1600112.98171959	17175102.656444
neg_M197T213	850983.008698679	619512.921373897	3620876.87859352	185933.049470691	634610.061678089	498837.736679242	302344.374267769	665543.689435455	2550099.14020674	1407485.19600099	1700145.15222964	1317242.51178626	11259150.1651588	637591.262748855	19677344.3354914	245625.692545864	219428.087478973	379354.671973194	16430236.655655	630007.333414644	173652.552715028	338738.127390998	277587.576158052	4156999.23487723	32377150.4989802	8276877.18281618	246796.306253199	505020.217442999	697567.966033069	472487.606799301	12017510.7715247	39871107.8851805	30127179.7807035	1136306.63583881	305679.646999173	1220562.37328829	14826151.539228	37203740.4171494	736762.34681862	714117.091316186	487061.271045499	473134.282578837	29382848.9183856	56789213.1315569	692418.159034128	967010.379427478	479481.418740871	943085.51857931	29776914.3502666
neg_M197T225	1334915.04505481	5878039.57335218	1231654.07032517	842891.582958785	5487467.854341	7352792.85642161	2877049.33619029	7514257.16244282	8928322.61273224	7088004.95195195	5396403.13678892	3512959.10783021	3954982.8697238	3003407.32930396	1940398.48234634	3264679.96400955	2112431.67683615	3693046.45025599	3531328.80619767	6437036.67621751	894689.397533305	4117362.36340742	1235630.82863372	1990498.89194592	5252039.46586647	5697238.04028286	1332452.71962767	376251.201003019	2971607.89076378	4375395.89716221	4033168.45334892	4814497.39049469	6569576.17731954	4452592.06575899	3977915.81423832	4774906.28498544	3055584.70481597	2807045.52192917	3177710.23545056	4974412.1202806	2445702.03275862	4494814.95081926	4676926.70643534	4499646.33985657	3888373.86562657	3632166.54542984	3550274.14274545	4385254.28628173	5762394.22203793
neg_M197T368	2470607.81765373	1564956.21993985	2090992.78703181	3909202.55683229	921086.822659354	5541533.60676607	1467791.59459768	1429642.3930365	1109612.66352014	1006606.93260687	680325.760130852	1252614.51358244	1768232.76975786	3121490.60765905	2278090.71095302	1840563.67264919	1597223.18547238	1828846.85437409	1782969.42823919	1388338.65995484	2695631.58702599	3355441.99495282	2495618.31746078	3314844.7988873	1427893.57602501	910272.352201339	2530087.30655359	1131187.69734596	299354.536696832	823006.156977786	560572.752479351	1002688.35441372	2020228.07615646	767701.62117854	379330.491497204	1882490.23099704	1995875.02483687	2044559.78660544	1231768.52754336	1134925.19852962	648967.516501754	941164.465089957	822467.547171678	1430125.6154185	971057.208766007	1002105.58307013	914582.581979292	955549.915266701	1969408.72035811
neg_M199T192	144253.789926247	81872.3303995647	100078.314492876	56372.9053820018	86344.7180127091	462981.564399603	63391.354303001	95526.6814180575	102855.463079832	70295.6368085616	77542.1730471343	91707.2069764603	748754.669269346	1438175.21652309	10189006.9143937	1786182.24548276	63163292.8113924	6424315.38167088	2163850.55533827	1388782.05092665	41012.8160509788	2326328.47389255	4505321.87913332	583737.17213739	648742.88828766	1530824.46617456	5670139.64164452	208116.056686218	1292341.08970577	1193750.89466546	1543324.37048428	1790902.41653644	1624757.31630956	1519711.108097	1800838.13591363	595325.926945314	430814.499051628	854579.390789046	686318.598629646	489226.843604504	1331575.05364444	620240.035945521	831032.61381923	832722.068360635	779532.127129177	884834.384270254	716886.002800459	316798.16116466	587850.131149302
neg_M199T544	0	4103.32347109908	0	3079.14722017664	8781.0753249248	4820.73687055006	0	0	0	0	5751.56657010087	6395.37500204897	119596.666513555	60507.8216711059	20248519.972435	113829.644149261	6370758.73741704	436861.343166153	157046.107793874	170548.33049603	5984.91574248459	207507.879218289	240644.946718975	59665.8818095002	117592.272970512	189222.029843377	563313.083394504	27619.1189630521	588420.324812766	129686.735321209	218189.204581513	248936.641462692	380804.986701801	196290.541229059	193954.225007145	93500.3274538985	127147.440088723	114830.885818684	30734.5246625679	13205.844847359	94606.6886944289	77964.6936819805	160533.683640374	57658.6617079042	116874.114024189	39121.6400469401	94519.6559742026	40356.732562585	100463.840342348
neg_M199T237	14952424.6360249	18117221.2789147	20575340.3102849	13577990.0556685	16513746.8688279	13864944.9777624	11384989.5609786	15162545.5251608	16920946.9650288	11549743.4664503	12302963.9277084	16138208.0692139	3796714.83397607	11005164.0088336	3890446.99843123	12529463.7473555	15627257.5350881	20912498.4119982	12360255.145642	14928342.5977162	38865829.6474531	39780652.8330805	17429348.6986202	10164212.7937626	4399208.48273037	4860376.08014727	17645527.4163028	1713913.38448148	1543497.41823228	4710733.57913036	2399169.22474392	3939925.61179907	5452469.29474797	8672898.44988357	5132717.67184071	5394010.87013082	4538063.46278802	3290655.7726004	6231471.3103674	9610761.3407477	12099632.9234479	3921670.64994083	2649729.59210676	3961975.56868774	9853115.80153914	11551580.2662142	7424921.45440798	5302911.63722517	6882851.66562776
neg_M199T209	492913.347531577	1057533.02670461	685924.859925627	614242.243945948	685021.555669878	612032.176152574	215881.42987276	698275.724340876	801620.058221051	609814.544613648	1297414.85653413	569717.8016987	384933.207043094	1431370.61655192	424881.200523517	829712.484481362	768729.236006558	1829436.27863059	633593.142846668	1442287.16269369	1772431.44931395	1279631.46157559	773606.184288556	403599.697649828	514037.8708157	1101710.42785746	1036950.40073753	260895.042733207	275118.345258407	542178.713393683	310779.827592438	453545.545775904	557730.104633336	953140.040608625	724498.23015661	572044.225817249	313070.821575971	345941.564238453	706883.935591888	1183650.85715265	672103.559411776	499046.211234033	759562.19142992	788972.55397121	1987291.83579956	1093564.51251798	954922.893802845	538973.510292934	639280.07331395
neg_M199T254	986144.658184786	995283.37715184	1283774.89507128	1012583.38374903	1598245.15649065	982343.136189895	970211.326769056	1368090.76856535	1956255.50238119	2388246.74279826	2295180.87038991	1651883.41620495	2735712.09709323	1570729.96324536	1714676.94395312	2607108.81165813	1523017.09023959	1534084.35369627	2499112.83836623	2349861.79564601	1342874.64537436	2069675.6595434	1588729.75889847	1945896.86901471	2410786.73940624	1979351.34710767	1742729.67788747	1844010.3817674	912388.204590488	2648471.42423739	1444788.52582945	1584329.00967069	1623501.41621722	1600228.84936421	923371.129416765	1201808.40230387	2360605.29894992	1578841.89622878	1553076.44638252	1283571.97897066	1234341.94818746	1138616.14513996	2080829.70866475	2178052.67495094	1393860.49426164	1530474.64834752	1548542.80016432	1362724.4725615	2789147.64354437
neg_M199T278	2280509.63085878	3611604.72915296	5236121.84521883	3215963.57381684	6237893.1601594	2565430.6060748	1644852.93356202	4142215.3574475	4603616.70399162	4417168.53080513	3676672.44370398	2786335.21721118	1507426.68053766	2966124.49499265	2235144.51869073	2772023.13917501	3594406.38822083	3219563.45689058	5226459.16801428	8804987.96895711	992951.627166255	4395628.75194886	3123948.96913538	4576989.69743638	3302811.19186492	4728638.35580784	3533592.8115214	1081223.1317257	1393280.44556777	2841969.01628214	5488991.80215717	2197316.47564854	3365834.6948436	4980261.83242481	3117611.27921375	2972711.98467173	2910277.67569876	1935506.12838325	1217428.16730655	5679219.00839575	2828771.79972634	3148406.9667181	3265200.85429881	1729452.47544065	3164707.32710397	3684431.87377325	3931058.73441958	3348957.0211809	3924619.76462343
neg_M199T379	3402260.29756221	3049458.67478542	4040531.23755091	19671108.248365	8269110.9865208	2275782.43668049	58053.0855773711	4393385.71718679	6451231.112022	1993991.82532369	4927114.38409832	4280076.56833923	2856662.57372776	2457569.96811107	2994033.85148913	9509130.90904755	2127183.88377912	1729748.61689879	8357124.53523631	5832539.98814753	10606293.4244439	11544677.4795312	7641823.02930761	2767255.15622269	2630236.15665545	1188604.90121786	7476083.42481762	1952296.65843844	657377.343562714	2774155.76833626	2048792.22696677	3271237.38361422	3971899.60879228	2585874.75344841	1957981.33301638	2469846.04997346	3155576.34783683	3155631.92803383	2664625.33676557	1837603.04416312	1053713.87572335	594530.873262339	2338915.68372853	5516061.85353771	2467648.96932301	3046125.8959429	2737920.03053368	1844684.34687832	3078887.18850575
neg_M199T394_1	59814941.7667713	102349211.520056	97164886.9986911	61388315.0880373	45753069.9144137	85850539.3533064	151141570.117422	162221170.987016	28569770.4946802	59292761.7389538	47746315.7557252	50439006.1397793	38917993.4840716	29511244.9034716	40279166.7842838	36402865.9594354	38243274.8752658	39304303.1891544	66616063.3946358	50508614.5528016	90650856.8975857	39570449.2677405	47697364.0899511	37714126.6083662	36689749.0629685	36856896.7787473	57182340.0930796	49417268.1747025	30973295.0880369	26754769.3549061	23245770.8571451	54792045.3322729	43336546.1724108	38357247.1855076	21803100.6959816	93863946.5482115	51327806.9025788	26045276.8712188	64289398.7499746	50393767.8211212	28694374.5540634	26981917.4375954	31403821.2020324	45420356.8187124	27391378.4712116	33249900.3074163	24277524.2240926	44141868.6569332	37551143.0429504
neg_M199T440	421377.963571771	520666.710712264	375305.469836616	412508.183964404	646060.016113253	152473.542447767	968474.854453854	1004860.89479684	700064.717828271	397241.91904048	651330.646939004	813848.406874756	552840.471149231	352533.4465867	722214.579185572	786513.369020434	584731.794297656	712674.4397825	932596.701557234	914437.541753726	925334.707705247	551305.066761776	652227.004247953	531904.740907553	833161.722431466	688319.442565062	763803.019984948	601614.108652142	496602.722131774	652589.020572869	537646.639292062	581758.155828121	651961.387624192	752782.894402994	752251.522499882	3223905.22889899	288515.035874376	288082.178218955	715819.762460765	763303.466970926	197992.279946358	421794.602882065	666450.874526859	838458.472642508	646298.760444099	769813.824700297	735931.272833095	754126.082473538	788874.695492928
neg_M201T46_2	302141656.344064	634551098.901772	524733288.252097	243796023.2948	653001479.461102	561902237.004321	405366109.047451	694946209.491947	612059579.800425	524020404.055969	380109365.917269	461888384.600987	525747489.941543	455481629.217527	356491070.588854	559793192.269096	494553873.595081	587958749.399377	497280135.24829	612059677.878373	252908583.220596	515742433.774463	433015755.21862	253674728.577035	481475932.850605	518833544.992369	323323351.844334	131585102.526501	387063570.046299	541209502.212118	418621359.658749	499383695.774081	592791442.201236	468378853.06132	578489178.192558	388567355.357612	281129764.228175	505133550.804155	536820928.617953	481089692.982172	445095363.201939	471824149.541226	535119831.656884	517747186.666901	550236819.52864	499909726.392596	497999984.266224	438629547.039623	470896356.117412
neg_M201T58	28737520.2043543	44192956.1812847	36213233.1053003	23372293.6189181	53526072.8649847	32870830.4376465	23038180.7223929	44936201.933776	43264560.7341263	38666438.8445379	25397135.0928788	20541997.0322724	28919554.9902158	33332496.751725	3995681.18743254	42958919.3429522	33407069.3913588	50823380.6573949	37391851.1855171	43428782.1107264	21318777.1720934	41230724.2382974	34796684.4466291	19186174.3278157	35278159.4241228	46261005.1754696	24851317.4053043	2255855.12144263	31950274.4218771	37731403.2559394	35760088.5347841	36306822.6453246	48873321.2671006	36601967.0169536	40786493.7188801	33150134.0133257	17991519.9266581	34130743.4455486	14385382.1520523	32766766.9119336	32766266.2612626	30737335.2044257	38331267.6926234	34642022.8189202	37733735.0021861	38190002.8204696	39159447.207184	25912066.1679338	31238884.568112
neg_M201T47	3114987.009812	7519246.46710629	3851395.87429012	2955254.23978448	6861862.73153349	6250633.61672185	4106021.40511343	6144473.83911096	7380971.88834111	6944956.57699817	3502300.55366881	3981415.66216034	4212541.82744865	5315052.17635524	3570206.41854543	3398359.62956953	6261446.11090003	6636111.33383099	5903007.35468694	5645729.80506824	2515086.05426522	5617902.67400002	5502083.13688821	2531733.62861769	5863096.51421351	5241556.77742814	2586480.75454224	1135647.63036671	3793014.01514343	6618091.99838989	4210606.97561171	5720168.78986556	6803552.32083656	5278076.48395677	7094417.20348856	3694462.28314967	1607757.88959211	5280683.33747073	6202917.3677952	4898341.53091458	3277621.24661415	3948239.65529497	3708888.90433741	5314752.23972218	4762661.72714807	7248492.06780139	7657828.93709164	28912098.5170513	4920833.68196473
neg_M201T50	6496533.4296259	2691173.70344544	9018438.02436414	1419054.67556331	2065726.43042205	1331978.46710025	733874.978186666	2448543.47117158	2962529.8432617	1665727.61925448	1016620.71278928	1530549.46305719	5847725.83875303	1397565.18627999	2813036.2747614	3081559.1968289	1336120.58322316	2038220.33943743	350729.682604677	1847819.50853868	829115.50178065	837535.633070159	1873485.06967156	371272.009845502	1122887.38409792	1005492.19505458	483582.99783625	405565.400169022	747620.512583122	396130.121551734	1751535.61703307	1130225.81073209	2971069.6897314	2462411.24075594	2144932.90710766	3535044.67057615	34994193.858235	1321378.15564784	3156138.47257934	934742.81363541	13892914.0478382	5609129.89677589	2057853.40561083	4202426.4955483	9193890.57519937	2550774.96719652	1457838.29865837	13620946.0281935	2966577.2273622
neg_M201T230	855789.059788621	1494339.09989918	1126216.62763515	760583.583257624	1420438.94808842	1587866.98241645	1112647.86091828	1611069.80316417	1511789.16120726	1353577.21028143	1017057.04616242	1210293.88023805	1082535.61426163	1347842.04756904	720199.759458831	1358028.21187347	981231.707251134	1303996.31214692	1472718.91821023	2406151.06844684	683066.518466694	1492741.97419713	1092056.196733	886235.409040166	1513141.22424317	1374067.34301717	855185.022185747	761769.478440051	762354.263027012	1269841.64745689	947497.554635568	1542286.6927865	1397532.33243402	1792321.35020225	1305179.79881441	1294129.8179619	1438401.08202574	1005619.89046968	955738.271856005	2013231.85251032	1351169.05520155	1047391.64000254	1126755.8703461	1407904.4051557	1909415.58928206	1671713.88668519	1740005.0921844	1695572.03590818	1828248.51081343
neg_M201T243	30992720.1552418	26481754.2583312	26464141.7839683	28180450.9886767	20191155.871401	21312057.1666076	17045279.3013579	27455320.5829078	31319386.136144	15541908.48777	22057583.4952495	19640115.6873453	9635742.28891913	20553298.3225563	9398748.22938585	49649426.9325616	21816005.3562647	29363627.5108689	22709414.377999	41915190.2570066	81480436.7908081	78138196.4657667	52306040.3363986	25762283.8224646	9514942.49439627	10548929.5105355	47249090.6504957	4576290.9482707	4226857.15247064	19158055.32825	8890607.20960488	16833685.7134894	12403963.2021916	23545796.6937562	14006640.0845319	13092933.8183537	9351597.48355417	12748101.6652445	12389126.7896976	17080167.9364873	18848474.9901224	7473510.6374119	11016903.7076054	15963580.4032868	23916640.1205538	24013487.2508879	20654330.6817814	13977772.1873529	12773461.774047
neg_M201T264	854490.737762923	477042.383141183	582576.963112955	770095.129416595	1393120.88311461	566243.65574067	443945.404681359	1116964.48761183	767974.293106651	1350148.70233828	1879633.24985713	701674.09882955	1577602.57777352	1226944.68348006	542026.91144502	1003403.52411483	761379.600622053	1728578.78007822	1587143.16898417	2569543.31410767	1876913.24208532	1666186.10793984	1927163.25428592	1102179.32264753	1605092.87285105	1645644.23896458	1270327.2617486	655496.404308655	423158.602242742	1073215.44246455	587439.928732275	929545.590326819	981611.066604112	1183838.69085409	545241.16657638	1185018.10001443	823073.288403514	620533.984101637	1422730.98565828	1555223.38740674	787246.585245007	1079928.65494459	605397.296721657	1427281.49516791	1232102.75452483	1422090.68745604	712208.303916672	916063.094656455	1799858.16318279
neg_M201T89	1528378.48426237	1423680.88691486	1534098.31432525	4865739.44935104	4105764.72502147	1157812.98854268	636879.063268674	1072219.60089479	5188503.76344845	2128836.2162885	1111591.84975915	1122999.60354717	2645763.18412264	3660889.16083063	8147108.9759706	4915231.61664232	1185690.80869545	1513914.62957736	5490282.23146025	1595968.10108491	1343731.31946892	2280925.2130531	994112.606058051	1283197.00063977	7808339.44008422	5109811.50884051	2292100.39265389	669132.486273128	625079.938058638	4714025.35161766	1932167.29148723	5953176.89039645	1784594.90255033	625436.088492109	1775138.90278207	6820041.61193537	24496269.6761843	1825922.97501841	5719645.89110212	1877020.03107783	1371190.54003064	9583731.23300653	3894917.42761543	22087551.2274979	1157160.32250078	1479461.21657843	991478.677305539	10999242.9640852	19134874.7448811
neg_M201T123	770329.485894922	189714.343660769	1148251.19265731	1170537.23252669	1185635.43052272	470924.133123539	369760.530792653	627698.962076817	2191991.08061354	1078301.06771955	2408636.45075905	1223965.33828648	403552.434095511	537943.842784925	3911017.92775898	399398.078738411	145633.860495627	401933.873649447	1743385.51057748	423218.35025901	113707.419089333	512487.588350583	476166.921505899	59492.512962495	19041436.6772101	8618816.31301785	489417.83509324	435353.587192534	607734.2910955	4618999.87061617	3754589.94979322	9766658.71372826	4062977.88341373	4140569.20731726	869557.860595748	864824.330349403	41228695.694364	9740930.40961636	7536738.62049891	1919834.58302353	1056601.47201289	15931156.7785014	7806254.91467053	27637349.5763429	4151499.03295933	3245890.19186423	1624597.10824427	1545847.26712021	2262281.41258436
neg_M202T196	738997.903250022	1320821.27128662	1397985.25507409	694631.687352658	1461954.6783576	1524818.80227381	513207.38171312	1853725.13268786	1781374.1659747	2091990.05044436	1062548.98756825	1157490.82458623	2018126.82754341	1751485.83135842	1753564.90151259	1629904.19363305	974134.951185676	2156872.06167078	1967777.13622398	2687212.69380913	613543.646618844	1543321.87793897	1047637.91181529	970703.045544725	3176936.65730906	2155229.41544151	763586.643396137	214173.495349417	1317043.71595396	1694057.02504791	1247441.72218525	1919770.79946778	2042739.47235166	2199202.48472826	1224533.3197119	2216754.96797675	3248253.83373274	1552685.65021399	1307591.2282357	1732973.57841025	1286714.65248611	2056598.04075028	1727863.48473967	1885283.23259026	1476181.29441438	1408146.34749344	1176752.86259723	2181053.94333648	2642687.6696905
neg_M203T202_1	15629194.3130912	10738993.2827938	6788097.62454209	37567236.2921253	27975886.2712525	6166346.26484139	7899800.76088521	17563240.8280897	51543133.7415708	11853748.4367272	1888540.2223948	3886820.00072037	79831904.8162747	37972724.1846188	122431950.967965	5605994.49947098	11342617.8452757	10035644.28779	10062981.0645381	5473217.06015375	49502131.5290229	8866714.29574279	8081602.19246865	35571075.4925875	70521591.2651224	126037412.741153	15617420.3890377	78485330.4890912	23054336.5113548	27601121.4056655	19733105.939073	36380500.9658396	31818960.0578222	17399854.0831975	6362506.31024744	36742628.3482484	104448646.214575	55939596.9890139	7846575.00387214	18637687.8701034	7740086.2434555	91811703.1089604	12003109.0889707	53665352.9718979	24658325.3404869	8685844.47984144	7286675.52141178	34351641.5748703	100894583.177507
neg_M203T202_2	38299.4796831077	34785.9012035878	3662.26068529839	47868.0955157558	67147.8002684281	4003.01486001803	3681.42635254123	10615.4732344862	89958.6331069749	15480.4068693332	5199.84272413457	5940.71574770433	132056.992665809	45247.9381293417	419190.686240104	3261.07432270853	15949.8835154174	5791.28167164838	0	0	46790.6230216128	0	0	41998.8859823033	135516.299354445	185841.882846488	19078.5639833583	135279.649897136	28196.474543947	7556.1306717112	14490.2438352794	58797.9776151463	76963.5637649843	23455.7674959559	0	66678.8979850778	187165.214159085	51672.1903464343	3348.22246261556	17086.8507225662	3214.20410445436	267864.255372634	7775.76531926449	138093.900647095	34603.8017638867	20254.0430312067	0	76796.2016837654	215915.804318718
neg_M203T225	607917.488835082	1861167.88179543	1369912.93919464	524821.595139645	1148590.331565	1754791.62850482	704880.024239927	1594732.77950652	1697059.00551028	1126954.81637961	1401492.93550411	1163713.45134605	1512311.9947828	1221061.08371506	733996.97158966	1549709.262553	995640.534669461	1493440.77157515	1674542.90257722	2207379.38826304	1106264.22918198	1716006.69447542	1058939.11949895	817056.526380806	1402083.79726388	1749640.2158925	703703.62098463	239948.163579933	448836.928147132	1226623.5542701	756246.525877298	1368019.58930296	1715671.75722029	1388893.70543805	961087.598250642	1059093.47869755	852929.778601493	1224363.90856326	1068295.21038901	1574690.97130111	804643.029696714	1240793.41051866	1089917.88629296	1678669.42880576	1224501.09976062	1139971.80650817	1124693.64839875	1231511.32312412	1692426.79567312
neg_M204T219	2318757.67445775	343671.877829139	5324208.32014763	873625.532773111	2687325.31437245	174139.330557148	383764.364190162	1018596.57270199	3050025.57834076	7711281.99198008	5102771.21461666	8679713.64842086	1840335.82590045	1135455.34792975	4059829.02723999	355383.97082223	309988.122924152	234205.523256021	249242.768303923	380492.228694591	2025910.45595888	339552.062432412	217618.40694097	511838.135830711	652854.468765218	380065.243973395	209388.984134577	669020.507286419	102430.16901622	462173.364769457	456295.721926055	377092.716843071	540194.468699921	320719.447429127	152332.333787938	646222.664617149	6610452.37723701	756152.891496904	478960.323390701	361610.357448739	507641.495896133	1636575.00465746	640595.730207531	1682280.0568808	211905.455683438	281642.192817654	207895.993462758	511758.342166352	1806930.77810545
neg_M204T203	7105298.81186744	3958439.6568083	7408387.61001989	9209230.94150055	8518013.58908444	2508090.06768465	2649079.03534466	6448239.32283306	12275473.2570206	25334122.1281487	7121348.47200615	5727832.45906455	3291404.87106063	9929052.3215846	16062874.8933447	3408059.77724621	3688041.45840667	1993454.99063248	4266952.24716711	1894797.93841316	6091242.16542446	2131004.47455963	1738731.52161461	5894040.19802292	12875846.2867526	10315644.0101048	4328569.61635324	3403815.54835268	2156544.17241231	2574688.97613103	4688459.00067302	8196010.03226731	6331580.51681234	2510462.82320543	935291.678650658	4312310.0444204	27306199.3141659	16380092.581731	1086118.73183963	3308972.32599481	1823435.88403041	17937319.0051046	2354710.27699294	18905923.7283243	3839811.89552843	1974848.3041445	1281931.47040621	8005168.12020722	15275182.7291632
neg_M205T79	92431.7766097927	152603.046509524	71990.7398724817	193445.162850401	159215.986102613	118246.812968515	105196.061779342	165609.604471399	193607.692916959	208142.912803995	114715.508089644	117330.555450143	296653.394152234	498723.198968739	949148.274225912	199105.745241406	282687.41865273	404999.6446537	746045.527986445	196842.236271313	327520.148672836	454064.737487735	189049.451207391	639932.958111375	2403757.90498965	882969.336499013	38372.3370457298	185425.481722415	261422.82680451	127401.561875235	1532069.04260584	4912004.88600533	2441397.33411495	1440407.79883493	432246.906061445	947091.198454742	3627083.05752245	2927382.32818881	684895.044331669	524880.488756466	398239.222852001	1440795.61876339	954327.355488205	2094860.64677647	1960382.44957147	817179.782986867	403135.113595788	2848585.88154435	3889188.01031679
neg_M205T249	873751.866095813	609536.601025545	1191228.34376262	782012.034289103	475372.462597981	318941.252454406	336461.067865361	626934.158450568	172162.3238392	1460106.62945103	660925.894933422	835369.19377557	493899.824276853	4315494.52107947	875338.926631217	1028312.03659329	849227.240900013	1276537.69923399	910565.067441899	430977.237242688	1691413.20106175	1549222.09828038	845748.624602132	655558.8921481	392163.805001503	363416.317513572	592666.523557246	72664.9874464207	82758.6171190209	721274.191164936	123877.983315108	458495.927222721	333798.788509394	736930.928989081	1076613.52609181	217793.918820487	61003.1930062343	253875.533684462	288652.74536008	1465348.69523869	937491.076768351	864437.035502927	137531.673063797	83446.328457909	1601436.01194728	686255.53374145	815002.48821322	1211109.11674097	422789.300451241
neg_M205T402	5259163.70526852	9173279.35157638	7618784.92843225	7512232.69504928	9399247.98490055	9294630.11909799	8159638.85933069	12906211.3576736	14741346.9760284	10395917.2382586	9523622.56356871	7659732.64778198	10966763.1377646	10115940.6764054	10341084.6358584	13857626.2066891	13696284.7271122	11647880.5867289	14248019.6520472	19864984.1783047	12342702.2551018	12252014.5249422	9650058.81024631	7370793.91154088	16152010.8628067	19915975.0286362	13067565.3147344	13917511.8317641	17019443.7942701	16064008.4099559	10656046.718598	12567673.3839618	18709905.3329556	11150155.0756305	11987100.5488814	6706234.50137745	6804778.62694517	8386846.00082728	14091883.7299763	8878518.97050391	8204898.44966111	7894325.40145281	9500028.01164411	10677140.0903334	9846585.42776669	8705692.52407762	11407959.0410941	6896186.57692632	11085885.3931227
neg_M205T451	0	81500.0966101414	0	66052.8331535615	119410.716416678	145157.262857096	121417.490516932	105180.414377286	95462.8231921684	165466.769873929	1950887.14445009	1560186.81851877	3573206.31849809	3126669.36548417	4573896.53762812	4167441.16204828	4175129.21957953	2976383.01208321	3252131.08399556	4994428.92949402	5378936.5021931	3132833.96385716	5315682.29541704	2482033.5137504	8311899.46787887	6156005.60808299	7394809.94031204	7249666.06737185	3453979.09789302	3397103.29714343	4629702.14632838	4684717.35623541	3855899.43452162	1305250.8406275	2336370.37207389	1478700.83166141	0	0	133933.396463964	145387.01651242	0	90074.85527592	200133.244155304	110449.734141481	220413.42533207	214981.774405153	3969267.30036511	2525311.80845181	3256460.41343764
neg_M206T206_4	115444909.419591	212694314.093358	251960667.681977	82182881.842369	346369410.778356	208268931.505705	92373627.368961	340794820.34464	344662911.670986	267819869.293982	236144942.320399	213391154.442553	326942371.665226	341656058.655411	153132095.569349	366815144.124174	234706020.442837	409526488.338197	381559314.445386	602003225.263584	36552673.9529898	356353822.612253	250399021.092493	167537512.668264	433370329.904211	467700764.240405	58497849.9197223	51476918.9559323	130780076.314122	389427846.556567	260333119.590889	339280761.835976	412484449.401487	367040408.583889	288026532.081462	401858034.499725	289375000.390275	230708573.350574	340464553.765671	528256314.06301	212974406.185386	392245942.601164	295473524.602484	391964772.780257	291260670.869131	321638007.334128	246186065.723668	338317468.654473	382479602.821988
neg_M206T233	14848.5247026073	184458.839649436	355970.245243291	190594.716102769	286634.316063558	494947.608705379	829324.255020696	518201.302986095	339772.026243351	216678.002773834	361601.506332822	309211.830796908	979755.272176251	391806.961695708	190016.16642421	575245.193883206	343214.450325588	720241.514033459	650121.682555929	1348484.15980422	179872.533006491	602545.589920722	301022.530839421	594355.363825414	558504.349469882	982367.364252488	1077176.9270217	807767.666912842	443348.498245056	1410499.84191032	703458.032755942	1042425.3127232	1046302.69509562	1173775.24385723	845215.750583845	840062.065897527	588522.63581315	34457.8927047141	603938.769520581	1284459.08116227	662988.758541063	975544.369376315	783297.04036868	1071699.0097845	1214715.40272722	1535621.23716636	38597.1655801029	1321275.16356726	777526.303665844
neg_M206T297	0	129880.51815519	233916.665873431	11466.7309508241	27178.1988762009	220324.667786377	89362.2482467085	296690.396749439	74231.1146366367	207196.130680548	63528.5455597417	212609.835607355	1089573.31753578	373998.110574547	189737.251431708	613842.685300489	306566.238865199	647005.892460366	729733.186440532	1156480.38699638	19820.3215913395	618635.738214162	219458.375862991	310284.1028722	569735.673343221	1245553.6762241	262420.016232295	460355.106244714	108346.485176325	50094.9668904452	482131.852669188	938451.436813349	1136840.28543691	893282.666005163	1421741.83424159	851809.514650993	807064.035755106	652104.042628117	866674.683999528	763155.895519694	434142.008925356	816401.178978577	521599.114361111	1132416.65325216	620992.586131379	748373.767599365	594326.346270789	975407.101825007	902821.678274361
neg_M206T211	2861251.78414051	2524703.28421969	2231989.81094571	4388255.15925097	1994264.34383436	1135483.01420368	3590699.90993905	3605007.65600296	1850891.54048304	3335126.50363045	2258301.97456596	1116150.56337853	22559437.9511162	16665627.5382602	58011434.2234106	3700271.73542287	3041061.75678234	1976266.69597896	8015009.02214605	2430639.04264282	2976627.45334807	2504516.56966144	1977359.48120593	7171982.85418363	12897832.7895124	15311568.8577157	3978744.75806308	4547174.22809983	4253244.86683751	6282417.20800806	10528816.7787531	9432281.7315146	25453872.5407746	3240313.86547841	984754.754898965	4245680.14544225	12584460.2810774	39898478.9913141	15838644.8458658	3992982.38822954	2604155.08003741	7536569.04292912	12771814.2326935	16583135.863635	2836809.11782631	1697162.26162696	1312707.87837255	2354028.03347698	16658346.0498809
neg_M206T55_4	986094.800882971	1565677.02364559	2327079.71332428	969851.205290799	6432454.94895872	1208629.91134088	698569.873345261	3398094.10098007	5712933.26582424	3067914.22449768	1727604.33289958	2920748.06776963	4169855.85639514	5913163.63624752	2402656.15470124	4311467.22688027	1682201.60323108	4567073.00666891	3724511.54924871	8877114.72687685	668478.99960632	3652439.1516009	1981630.35128641	486666.419913588	7475751.63945909	5980754.85481677	670505.422202112	398737.510913022	1806280.29019733	2044069.23688526	2000999.57635615	3603660.02988462	3421293.6022242	1859236.84011443	6152509.24135498	1348331.46802074	2457984.23290184	2426930.5302747	4641835.91619446	3126887.44063542	2222421.22187896	2188987.51253693	2453270.9182479	4521516.84083947	2060496.77850796	893505.96047555	4905983.25058648	1271266.18609042	2819645.50941953
neg_M207T258	1670702.53123189	1880501.14810981	1065933.70076217	870976.341930142	926569.642170026	507969.727014042	3837079.8698417	587958.709463299	706714.932498432	600826.530638424	529644.926669835	619085.020110629	420119.835709005	719036.437981416	406163.833390766	653166.095234672	506212.283503501	711336.878189623	476498.54104136	796141.712847938	1256005.0890894	1401123.00124748	1098241.26917798	1162506.61662584	288270.039718656	288999.176060451	590675.739035228	265508.607114532	121378.812593757	198492.035448049	113451.873642031	299894.402434448	405911.384380248	525769.995464495	598317.475055928	466477.918224316	242324.148230185	438962.557251291	392204.91478651	482851.231174678	295178.880191376	307521.04145332	272497.570124963	287047.359976773	357357.523226321	912707.789523708	898776.302645021	614072.321121967	501051.705117398
neg_M208T194	496798.487244	50263.8314147607	16765.875463471	16932696.5858209	55764.5339415289	84322.5710101042	70669.5834624125	110143.709823433	47506.3062029626	32796.3043190224	74795.9296192187	22037.7426506783	2450390.90814064	1505631.09901165	2590289.41536452	232753.292998458	260787.458199267	772685.322071813	166183.5222016	20077.0860183658	5133794.17581823	129484.49771375	581204.082417055	32345775.0524909	7172933.52955172	2417086.3337517	1579831.28469176	540652.973454802	4877399.06630015	3372508.88897791	4117683.82707111	4409810.09793645	3556430.43965502	4368325.18399733	226001.397443562	9472206.84959412	1959342.21090932	2356764.70782456	1821517.20022697	52400.7464540625	2459194.74014774	5410829.86469179	1956590.77017568	994948.889998649	1329505.1528271	930735.583830339	229048.796978074	598980.569608195	6551948.74446422
neg_M209T55	1383267.5089719	6164079.66459884	4100699.04223473	2162537.24309488	8187422.38327461	6375189.34135196	3894183.30298709	7933111.83373997	8069476.75146959	5150155.08879877	3424915.52362931	3656355.46248429	1059766.01941947	4290354.258665	854404.631608608	1873576.15721704	1741917.3608574	2040374.02626572	1784297.06633003	3381907.97785004	873793.921655399	1651930.81644507	1231692.47219065	725263.990088966	2825714.25916976	2861279.50245044	1030098.10376367	268603.120285837	753333.829030117	811600.190443406	992292.361681254	1933434.77638899	1463054.02542034	1018604.05536614	1901481.5637924	876420.778175473	1091924.70731352	927826.285534049	1412612.43570151	1625016.61847669	1435471.40234394	1247395.56145581	1309407.17070907	1762694.5924862	1331161.15675165	770388.211870052	2317155.03864676	791743.717387988	1353949.86279817
neg_M209T206	1184025.95016322	3000398.84530893	2129517.04362592	1239487.2397429	2940675.48203157	2816507.11781149	1931421.14492144	3166510.90768632	2881473.0199607	2443262.93165399	1703122.11448222	1876871.07738098	1357835.7818573	1834415.54698257	654350.186535583	1936960.06309205	1400250.72117193	2282994.65115954	1997259.94986671	3239744.49945776	959651.759427642	2059855.91795525	1669580.35688218	910908.211652219	1491298.68717735	1570472.89976654	3049278.08443283	410673.126285585	592405.600805477	1387048.2475887	818597.56742183	1402243.19554694	1562506.33866259	1854342.27603456	1744496.42868052	1450155.00225821	870457.983971056	1067836.46100963	1114697.08446495	2452894.25639512	1515368.67022084	1381436.49567899	941134.922564011	1295560.10174125	1771054.35879126	1939986.21852912	1643296.87135842	1776352.95039035	1552654.21816163
neg_M209T227	3661901.98582239	3005433.31848556	1625132.28383693	2596931.61916349	1931658.79031763	1583163.20828387	1761410.85989829	1982931.28954633	2032756.62502523	2038348.03603386	1697468.9436024	2354441.54161675	1348825.6678768	2071711.28674626	917701.109586459	1866114.63676117	1872449.41161943	2800920.99749173	1420249.01622263	2094191.81750442	3828857.96944717	1505975.2775953	1932553.89348397	2305618.00594935	2138837.9919763	1893663.1138826	2277518.65587877	495145.219927992	829482.459624156	2087676.32443653	1214211.92946198	1685946.04432783	1775036.59385753	2409605.94181801	2107316.31654313	1599595.59812861	1516731.81973078	1497135.09008174	901690.951544474	2244861.78412446	1673100.22527971	2213774.08961272	1624771.88252183	1865501.26424402	2475697.04524055	2051930.81406562	2621959.51993201	2060790.94433005	1444340.88670656
neg_M209T256	474916.642819164	789636.677426549	2900900.5712563	434460.668812174	1570859.9649191	602957.543194999	329070.024959109	1514522.28160616	4323702.45695012	2365943.8016911	3044020.84792435	2806806.84976388	4057357.32586399	2211973.5258286	1370557.82162401	1940250.45155729	818365.169037732	1389937.98762125	3246910.11743775	2501294.15672466	192839.972559393	2004838.33265531	1168571.87358464	782069.88610849	2865227.8519494	3409781.60042644	265520.783895249	226681.995890787	388489.28050181	2057452.83748332	1722596.0003917	3287799.49598253	2076876.20669753	1394194.96295598	1174186.47127405	1768245.5848057	2313830.84750992	2252952.77639005	2212604.94218487	958467.619672582	500681.192907273	2151088.97265582	2097749.42166987	4089732.9080465	787765.78011746	952773.3514535	956821.297338887	1118387.51568365	3322862.83307542
neg_M209T242	206409.978107271	585507.675453079	752933.43815586	157775.510611335	822712.860160026	79245.8960251574	114581.623267723	527790.754015004	1145629.38863838	666440.191822425	740895.35180921	820577.095332808	999143.179951245	653097.835046032	442270.518177607	236033.198987992	327980.215030407	653343.925436497	871194.42503619	689183.159254674	168755.612499903	502183.65629749	351211.595319425	280528.614214626	945349.740891218	1028654.71012581	274458.697893935	139667.229222586	193526.664312957	573649.852984769	485182.058962813	1069711.46514198	740543.146952276	252684.280461928	369002.487917434	276506.200119722	710222.077328597	636008.537213328	359385.479634225	513206.6692926	377459.229516587	441246.097137597	707105.133127177	1119012.01546132	262521.014117403	564034.810331709	316718.390215474	583599.168066568	1037405.87402617
neg_M209T214	2327824.62160524	3256521.46214407	2342183.91367721	1826342.92828179	3915801.09458278	3611870.33240742	2754268.63222122	4003755.1022152	3621680.74702968	2538824.50447326	1823333.63116503	1122427.42509673	582268.715304129	660590.441212754	42505.0681786497	2504619.46345973	984274.8683823	1487173.25372385	64183.3548366929	814897.220385569	790205.138142099	432707.0995982	334019.259762205	1585565.91749578	0	0	1073671.38463019	35494.8551833048	134354.072548315	0	25517.4846681119	51148.3954262623	690433.406521358	461365.776952573	1002325.1976835	641704.899913269	879941.764069155	843189.63927908	2222990.92322511	3259546.30932899	1088199.52283541	2151990.43691442	810380.125832353	1261294.92902894	1198032.33907977	1020738.75214403	1344276.18539256	975867.545376925	70327.2776743505
neg_M209T254	3363746.23913472	1743666.14632498	1213641.66116302	3711960.40149579	988746.993405209	432755.748630047	1109145.68751524	927488.63206722	1141527.32186652	1548658.36012045	1321126.92102865	1288481.6373772	1208777.43157928	2358396.24295644	1971159.81488149	2360349.75046152	1651768.7794952	3384683.44265055	2095029.54460688	950614.453025446	2477472.47648539	3351959.35402666	3089046.54160874	2357562.41245442	1282234.99632563	1592790.80530424	1917225.2242712	379829.824576634	745288.231800034	1549500.89280322	1063461.99489613	1036802.98451628	1259053.65730684	1554068.19668901	1104412.09557573	812451.24857185	1359145.4012983	1463537.893122	1176838.78412121	721515.952651049	888352.099007007	686562.535785573	1044690.73469765	1541822.4779715	811309.011356582	2980568.59316282	801374.980910033	533321.431693463	2180113.39532241
neg_M209T211	715731.733999272	635911.661661853	419426.616121922	175601.870766963	1006859.02739649	980908.979417671	589681.215253756	1080574.66870125	592414.716000525	1337527.22151895	456348.693267231	395554.62787716	913974.407041142	840949.470320992	605830.335716545	989268.716606121	306876.350085115	438783.86398398	1252593.21699531	2355184.57064573	173501.653195642	350575.483416609	739200.380253599	520934.229976667	2442151.05800838	567138.082378382	281668.199045136	45801.2909980271	667086.882606831	1446992.54930444	1612077.98386585	2772788.99788565	816578.248896278	1107659.26471718	1092049.20272449	687921.519490831	1111136.34231348	1315391.66768621	401427.383828029	1238541.58057439	260647.296518247	606865.144448457	1758787.89885822	2097165.99049489	293461.98742259	1542575.4054284	1261540.36495645	529208.508133006	2202159.88385592
neg_M209T264	2742923.17074549	2205639.35018683	1202078.75798233	1629082.55377734	613939.216183212	533463.148977025	895034.045232716	472260.520333624	402928.459548695	666371.395594145	455053.123066208	778530.200858243	465215.893775063	1278104.04246417	883186.113363132	1484848.64567822	1530845.43510533	1341661.94274905	1105706.11673067	1267131.79246363	3099636.52433576	2672027.09062658	2054844.41634378	1434071.66677143	544107.742108691	303263.637513354	1781030.31890549	254143.54482533	355737.613745289	636127.567711689	401083.306130349	460825.081093415	503838.542226876	781289.017906573	512752.187965237	511832.405273456	319667.517791809	413219.30895691	321329.147618915	1063014.26541239	806934.912919263	409040.950232469	322461.242368362	317631.412831301	993427.360155058	1175462.67469658	1008063.04215898	804292.889339145	446670.213285772
neg_M210T193	1211535.13252255	1452025.55363187	603199.342533951	1297000.00785831	723388.767922047	358820.69341283	1590114.83819874	1512910.20753224	241807.811041955	717807.641142662	206419.560158779	472215.997245126	691538.632343887	2255789.25374869	217398.775133069	361002.508539066	1028347.62335248	651355.593093336	112537.349416988	296128.318819959	3012413.21813717	508155.771548861	686990.844201722	1674306.56053174	318560.290036217	305880.608861077	1192131.026972	52378.54181185	579134.014649149	526641.424294489	476154.521177011	236089.346191209	315264.584726801	575758.270648311	644394.883882872	885732.238456409	268294.535320737	360170.855995732	736040.568525876	1020397.17970561	1449743.96309744	615335.221668927	385643.670065616	129332.793730065	872397.434539876	1163866.26196456	249898.588344718	1301991.13781042	464190.243869394
neg_M211T254	7563302.70728219	11995528.09233	28913119.2136545	3914896.75243595	26297794.4687713	10348893.7632881	2275850.8070618	22493101.557952	42767579.326427	27614007.8091239	29104726.2714924	29381130.7798301	118262740.205482	73014503.9793338	52086185.0434429	77919232.8074785	22967656.116753	56842146.4905648	111519761.864561	102069488.63541	1228443.41514814	72415635.2114451	49250506.2300409	34140054.6959308	111610373.240748	119718550.515502	7485454.79204645	7354801.0009927	31809234.7199256	89217048.5095347	77885474.1814974	124232893.639349	80793077.5994771	72961043.6045881	57461625.9047035	44927657.3692279	72400378.6865711	84372112.0256739	69482137.5860346	45878360.3409611	29446664.8019517	69438412.8562038	98025808.0012121	128945783.007654	44552192.2175067	54177731.3464328	38455874.7477047	56218043.0402032	118567166.089715
neg_M211T269	772011.678894627	341796.259256001	269339.312650386	1460494.98185828	743470.09866515	388625.324020662	843023.272725012	958479.505714513	916523.193493697	1649863.27810093	2108128.28149451	2045613.75761065	5381731.29183735	5129251.59291048	4004583.39138734	5217950.49537043	779963.672523351	3650302.3006652	8958817.53482671	5118488.53369278	1355219.2480918	1606634.5346436	1246172.92935529	1841634.05590357	1155781.18444507	2139417.48004361	1171079.54282509	567483.441887141	293556.648459636	0	0	1117904.91998086	3827639.21398898	3573200.10745251	2882236.45704839	2914089.49139455	1482678.39551763	533963.168688145	321381.092994788	1129616.57562386	998668.08831026	2297136.01074765	2891478.88910716	2417019.05625113	1186872.01967972	1414391.94905047	940923.858647169	4092462.03124849	5299610.98182753
neg_M212T107	71452.788230138	93384.0594677733	59983.3842787486	54394.4621030947	94980.7201042699	97031.488944753	31897.4160882429	86684.4868803635	79977.5189741085	46011.4231765565	55689.9505448575	56090.0705057433	107120.355439922	304886.128731649	91617.8410407744	149856.390291459	273213.168693609	331050.313460024	199644.829069817	206375.665979665	83827.983453103	135058.949541103	712933.126578132	359439.209043403	52736.6708551045	65005.5017396354	295053.912516451	147929.804595778	36414.6387339748	43312.1140871371	31173.5854019258	71749.2284075491	41520.179345628	49963.3234985808	55587.0656465473	169923.293217373	65485.8832354452	32389.6305397532	20977.5720563405	93320.5358780969	81265.297114091	68972.9214628829	29442.6412898583	74958.3578035615	48494.8751997025	90707.6161842218	111551.05563097	208443.071368224	191645.028845751
neg_M213T416_1	55937339.1585594	74828502.0725248	65971582.3785815	72217569.2557914	77301947.9258524	82109021.4175131	125440112.184481	85003797.9490968	54787359.5165951	69871367.3004525	56928779.4335523	64616220.9772482	26875909.8756994	42422874.0240707	116075561.987561	42873246.9264058	64947279.1062221	55417183.6305919	75225566.1113898	118666466.608531	37650933.0027802	47976494.0383739	56997869.0069569	35784568.3355583	44189173.7836072	35442515.6220471	45578291.2242789	53766594.9743065	34648705.2658935	36605133.3331478	39761196.0518987	85465239.1607124	46473927.203921	58069027.364462	41734758.9703081	37107241.7153027	62999406.1393787	47224105.2952142	30693236.0461746	72551643.3193138	41814941.3386797	29350307.9517823	45545111.7446474	62859785.3424948	64078129.8905137	36911596.4224605	50513851.242817	33825281.6304688	45815368.9785467
neg_M215T252	19885250.5264107	19828073.3279176	17371491.7212881	19894994.3357563	18752669.9966615	19747195.4863083	14981978.5258268	21754831.1378261	24780973.0139553	12790482.3164217	19750867.154016	20593966.1324344	8158151.28104233	11606168.7607683	8643596.12480912	26967238.2556163	15289925.3960799	13943777.6909911	22334642.9396094	27430510.4307656	32432711.5749466	35606742.3310556	30126568.9402884	15285820.4546205	6317724.578475	6697646.56047107	27247330.5822545	3176188.62093303	2397494.81160435	12028506.0729527	6140601.51935095	10000215.383589	12440197.1647554	15210625.181265	13734190.7849944	8842894.05451567	8211678.87729494	7872309.43466777	8460918.46776109	15412344.6673017	12220468.7573232	5387726.04513409	6566408.92268175	9023748.8319342	19072654.2164885	16297002.1303701	17845999.399991	11474186.1728863	9122326.89563889
neg_M215T298	4177753.82036165	2315439.49973532	4850807.64591282	11762708.2424588	1744579.17929812	1329827.28981399	3380957.30004355	5927813.00135403	7744277.10002872	2801798.5536162	2925697.7119259	6474290.60250575	4095212.10326905	5020387.83592094	6515858.26224253	6376445.54419255	3594896.45195285	2051801.83344264	8731016.37410642	6881184.88636894	9598012.70999633	7317070.95152966	6340832.31837556	3303642.28979441	3072451.44997251	1735684.71992078	4673628.91459819	2555735.18259679	2215729.13937505	2515760.73618384	3066917.00286019	5369008.0541923	4004912.03045336	2491971.84271557	3979618.53175097	2722290.02999671	4077350.4898548	6999252.52223064	3784228.74320745	1936620.67836009	2657967.92447403	1729351.52900159	3143462.14838426	6061322.61312536	3377137.16147315	3864239.61762888	3789534.11308944	2460135.22848616	3196383.85079478
neg_M216T201	124740.21473233	220162.016102641	704040.086734489	362557.810067396	1358573.1282715	1046253.786006	470498.127514202	1450402.86088399	1222971.95265824	737262.569005302	655137.839233386	616342.380049666	1390022.56073977	324820.632108957	495603.63293219	2001930.76210709	254382.006811149	389799.481028435	1765867.7080269	2555413.40433955	390774.068617707	1659592.74253312	281495.678106429	80429.9034077605	289168.609234393	1837649.49776871	169718.288852237	27216.1821863683	200549.012411955	1576589.62672481	200403.119983083	284336.39323961	292711.679745795	262643.741836723	277924.064207658	274571.533111717	770503.191128758	179619.928638928	734596.824477121	1157590.47315723	232270.770028182	1769534.20442671	1222534.31345635	238833.189870115	277551.874846244	238239.249748734	279429.783088389	1281404.47808428	1357793.31744868
neg_M217T84	308989.606804994	1468227.22780125	1036456.24524643	696554.622636624	1766167.97662773	1572441.86858594	1271096.82044485	1936382.85554687	1398184.81112121	1007484.37475016	795410.780084238	943649.640538821	222618.049080898	176776.795280285	87646.0170330043	388799.567990895	257899.292328673	490412.137817705	284538.777966686	262763.52755469	258611.031793174	225761.723670513	216842.983854775	75448.3584902236	69437.3882705003	282632.59057257	215678.834926066	17283.9497584478	265213.845734612	230768.28487696	151257.0229943	270847.372238401	372354.941911025	117464.727222575	227897.392901566	180316.543616188	151887.877266234	248851.014234099	156501.720472298	70018.8387877984	276837.262519909	279182.526404433	344096.557369194	372177.848905369	345438.612101044	542439.703635363	563961.343800226	251715.992415746	348653.481944913
neg_M217T214	6997369.66072122	8745367.53875628	12857881.5542762	6957586.69051973	14861759.3917676	9386233.99527982	8600587.55752913	10341057.6117396	16819797.7699588	6752027.88243502	11059383.5836937	11070289.7218379	10689324.133156	7038360.03291397	8347216.24631836	6871161.00023647	6413181.59702057	8562194.8379216	9108790.58483647	14098496.4540481	15998709.4398017	10531727.7085154	6205602.37418009	5639167.56298518	18409777.3244012	19027282.7609062	8444770.49696174	1652685.23431037	12475413.5579922	17527509.1923597	12834538.1118941	15919988.9659947	17105520.8382668	17555978.8280764	17944522.7526348	14448054.3167989	11097174.0632128	9684920.88758753	10623991.7345346	16446925.8238643	13179682.194249	16548677.6005955	18419488.4243786	18187732.4080585	17199117.846492	11712805.1773452	16872990.0641875	12494808.9446752	17356835.8247401
neg_M217T200	1222914.52073131	3274859.68108342	3053535.6527328	1549174.09091931	3725429.80799779	3981413.16549973	2940523.61068488	4066123.17172556	4446426.55786691	2605730.58399742	2775081.53103325	2155843.57353984	2206396.8158029	2059560.93305667	1485208.60388185	2311410.17295975	1429295.54566802	2817433.87851395	2095550.60264739	3584637.57855248	965998.58967352	2135798.2378701	1222012.25304171	980071.469971993	2406432.47380755	2305716.80190488	1442924.71283581	264815.345611254	1406404.53288059	2102868.81303886	1506530.99108017	2173376.74699523	2457058.45578871	2540103.36022596	1909491.11823081	2389419.00376266	1488193.76407261	1568951.08227435	1187899.41190749	2024365.91676445	1538570.29359405	2255459.53007462	1707009.51920723	2035331.42365255	2350616.82803973	1882860.00751321	1779692.10450311	2320687.01940837	2473100.12035413
neg_M217T92	600796.883824224	521647.251021943	280423.702993847	570295.398128678	1195098.97708764	1794045.05596237	405279.523225647	832013.781517727	736641.034335151	1971034.01365032	715808.303173291	1134801.39041774	3833993.93339293	2659680.38217255	10081735.8243551	2528917.0914906	1909147.06946314	2500764.96248729	4993544.30257049	3060136.59770393	3472815.62497508	2121238.48047618	531716.071927368	1349551.10864646	5384710.06520252	1963951.45637319	399123.225175026	540698.888699744	1221677.91573332	968888.973604211	2226015.95476172	5190992.34444543	9318270.05292482	2989271.25918891	910676.344246177	6075011.76175114	14308369.5007143	8358993.24735335	2406164.83077942	1590843.26791995	1479663.24955949	4066281.26428154	6274174.20370658	14330942.8061677	1997180.96858998	3141383.79415495	743322.393742552	10406459.7931222	22644652.8095418
neg_M218T183	32499840.2716255	20186077.0947822	17240103.2569296	43648138.2966304	14486086.9464385	18282851.8018182	15873957.5201539	29212326.4638434	12079220.9486966	18603581.9811841	9785122.8798096	14465207.6152887	75054531.457008	60372842.377726	114244633.396287	17658445.2620802	18975032.1076905	24451469.6457496	32472353.606708	24404154.5348199	92059486.5021512	10973085.7285698	21425243.5329677	105238327.790475	84531467.3366149	66946268.5429899	66261964.2316536	28380227.7766212	68863085.2066479	41507761.1340381	31590972.9658564	59753303.4373044	59987304.863345	48587303.8901184	35463036.4996434	76957446.7168207	60208515.0688393	43107042.9699253	57240604.2271419	48400567.3127448	18834001.5873507	70183116.9283151	29258460.4627655	29450938.2828134	53532736.4307654	42647250.7708183	33853857.5038746	97003775.1072502	96908980.5363693
neg_M218T86	638842.046577707	1085637.44009016	779579.421180431	817582.021121776	491409.558980559	892503.140605261	459435.837201178	1311908.47109304	679570.399136914	703017.998449066	483985.559669332	266867.429393024	1128222.15885306	416582.267873659	658785.662365634	460393.874312261	316902.464024275	496607.511220846	583423.244438622	520417.684642858	481042.035751605	409499.162122597	243357.391751157	899612.315821621	587712.120719483	441817.177186281	629069.699141168	108873.102280909	1228887.98371358	703555.050508921	697833.068270754	582196.397747924	1180542.18311675	644293.055056457	573613.511795296	1877180.85344414	1369513.2602596	657172.596367911	1319776.88477731	905604.078086222	1738498.86126177	1143100.25073872	754356.555185114	902440.083255267	651726.64558363	781104.178925969	936445.007832573	970522.034575921	637481.124793892
neg_M219T82	39689.9205051427	25398.0818722002	116865.546238859	41221.0478925707	8049.31811641532	36964.1818697325	33335.8395355538	18790.8102833467	195090.013432188	533932.152730628	203667.94116197	266547.933153714	332223.600002315	134525.853755465	500853.394633807	109085.783700314	86800.3460342523	111698.961917404	40319.9972184554	111519.072293084	103921.466644486	208654.898031164	67572.7550414653	114095.700987336	871942.379539086	363164.507250281	16728.774253397	88356.2957489407	85510.8796681028	475529.535484296	233606.821348578	606271.202975336	594482.000122412	263997.267257216	243461.770286542	100027.250036264	1543688.43169787	1278556.79996144	756707.224899666	253531.795092845	63315.5376789164	1048342.96960802	406476.641070267	1937724.5130093	325976.562122008	180444.719825582	123403.07695483	422178.844788245	463673.339595643
neg_M220T219	7586444.25829801	6484057.06174149	7016108.99136745	11345621.5890859	5174148.56366429	1884503.79807849	4241044.10532069	8858132.99413301	3408135.78406631	10347197.6912026	5697240.41402208	2316794.02476834	8671623.43501228	16797407.7747837	37527389.8158009	1438735.35434169	3180452.43599681	2319318.52313755	7170852.25084211	1535903.62997313	3560731.30289125	1588367.13274882	3405097.44031525	12385479.8242569	14603111.760698	12747838.2134029	4230064.15084767	4640565.5755419	7220738.22674858	4981148.0409408	11997995.1128176	15607601.4701528	31422703.3987545	4175490.60382465	509563.415339236	4719278.92733226	28898850.8187572	47132851.0808159	4941492.49372135	3670721.16998229	1404875.40866431	8418443.66857397	9437770.3873708	16717892.4380098	6503808.65370306	3435374.73990473	912923.259602975	2434052.78932363	20832814.1539726
neg_M221T246	801496.166351879	597841.106365344	519249.440085987	1886898.66266693	562746.875847116	486885.177928822	620241.456418067	431034.835882439	741473.315564229	890058.549955526	533125.94265198	391106.562518908	1632450.7827712	1231191.91401939	1727560.48946735	1099894.83735675	966126.132560908	707277.835949696	893545.927372955	825441.088696199	568404.705515334	1095474.46434	1138319.02068255	1124627.98938392	1420418.7989989	1180383.71878555	1143349.68754521	838729.259551386	1034315.47588518	1428521.39603129	646111.555454122	935302.4318675	470420.422568883	1005262.29158098	482283.486767966	303495.296863858	905433.700661866	865246.684266021	1081136.04604015	584482.112503254	1090610.11731787	484093.332641359	507787.471297197	920958.138673563	688236.959280602	539601.371077226	609047.760700062	437652.803386504	766626.091583017
neg_M221T193_1	549852.696207805	606764.795772846	565973.151068917	1181563.51141903	985382.662180704	674294.347686404	676931.360238298	754215.243013504	1053603.58672969	1138707.73356292	867303.389171853	1076923.22553832	2346992.81808779	2790154.06280042	10332595.226068	1120310.10430241	1216061.23011465	1992231.45036185	3968425.61228973	1160211.08731239	1859993.98542975	1863154.60933256	1070839.43694539	3548487.39933951	9485680.47124966	3515367.61299555	752778.817150271	1109105.1979475	1785644.73571525	1315191.80818507	7115832.26250936	12328924.7770581	8733654.71716068	5720722.45854903	1132838.05426317	3775652.83431181	16362139.9033453	6368304.67563464	2524442.10702224	1869080.03421729	1575765.15010127	4510830.60361029	4726316.34382171	9101867.60396005	6156405.98812131	2277899.20572276	1521419.44923504	9437770.71993852	15010074.2956896
neg_M221T200	1895775.21228924	8306184.42226148	2043836.01341209	568480.021712411	2306236.08494324	3423260.75105006	967282.714525093	6572762.95685106	7970482.29478735	6782474.33477734	3208822.55174446	3008615.46140906	720756.270756078	943108.009217267	50590.6228281707	1573391.83282608	872230.598876841	1045120.58308876	200876.57915548	4938883.92417953	872432.669621919	920000.109883696	562322.054491345	860734.27926996	840725.774917165	333559.791411344	1291644.9818488	51511.4620806716	70544.7974884774	494608.007930681	166181.073927602	651629.151643379	770461.847083453	757576.899116658	588489.086510535	3695697.76777023	336315.058117893	82908.6924857544	301613.657488281	1893600.25887822	573507.784157495	372220.981480065	205559.054500162	254566.907817405	894111.951729739	1809203.06485227	1026570.36325638	2276240.88010954	556049.797868422
neg_M221T288	1172649.39782958	2105783.76006235	1664399.27282397	1163514.22162549	1487470.6175643	1750518.03340625	1399954.13897551	1912940.26068516	2256492.24028455	1842568.52483326	1341775.46367809	1253375.49518866	1705274.06597221	1324903.43163554	2171958.6430958	1509808.82256683	1927795.88047416	1221167.46445711	1322807.71533122	1938455.57891853	1577876.58847727	1570179.64873893	1856611.51423203	1733912.89588729	2406608.63150676	2384461.88944626	1362431.58339905	2536676.04802302	1773723.052842	2118768.28187004	1095039.95593041	2366684.13163625	2203173.27218689	1555987.07482018	1813101.00928227	1374611.9106468	2468617.32886839	2069108.41236264	2789073.49462872	3582847.20332979	1569570.3210764	1533984.12998672	1530752.00933552	1460933.39546924	1608245.57420627	1417506.9041677	1596486.00983329	1676244.74374104	1761801.7336437
neg_M221T351	991136.975845338	642511.029071449	530572.281036126	2193735.44228314	462308.670838056	1006329.09421604	353514.498817298	1246983.67672231	412190.895477606	918867.873900359	696405.981835279	621560.55238004	574923.952973419	554741.471133628	498802.667789678	594011.061830924	609680.237401487	432025.46146797	518312.44767068	1188509.50419625	773704.102370316	853215.885014439	910159.673002096	839156.343953546	974714.167264489	984000.530566022	588906.925741614	1273202.39230541	389065.813111139	362418.846190766	200687.155456961	675810.185506348	845387.337247426	343369.190858379	658711.182198494	1042239.9641328	966761.491179857	480189.037489761	410324.903042313	1032427.50494176	345759.900183292	275088.93771711	661036.582621095	983823.715694987	239558.273728102	1051713.38189955	771621.105168237	1197867.85430918	498360.322877804
neg_M221T370	1279255.7118827	2178966.82494775	1805800.67402108	2088561.30019936	2268026.37696546	1739469.15016411	1398556.63321893	2183678.84963371	2596622.31922364	1520787.91160082	1443808.65841579	1803661.73802763	10444014.0769023	6643005.90857699	3163334.87693655	3889657.07815689	4712284.09388848	4833533.07696148	5249377.7364584	7042434.75497499	2354566.91997191	4447966.90077316	3128673.08459368	7524412.0891999	25226988.7130273	8924564.99480852	1998411.51378978	5362598.43245366	4381907.74802312	10711131.3768787	5330758.08238475	9204586.90687434	9428442.3578803	9358807.22945749	3033183.00769549	40195699.6168675	81250190.1570446	9821376.79012671	7691066.41720726	11672528.4568625	11514913.2964232	10651982.2062355	9858446.67999404	14049914.5752304	6797539.84412827	14625402.2475741	4422913.03846434	153465164.134422	16756089.685392
neg_M222T85	9207978.82182087	31169767.3945306	9359255.94703974	2363385.95390736	6757707.73743371	54313238.4875525	42077656.7501358	13809256.0456199	2540575.47796569	3811484.28911644	1658780.46619115	1809666.79026062	12691446.227888	5064673.43547338	4100402.83336891	2072931.49318779	3201182.41900831	3662474.69040515	2630638.41300993	6440759.22058868	319286.436298346	2464441.85070512	1591576.89913998	3424164.64825908	17271642.6293984	11003683.5243675	5262670.26645128	8253225.68133804	10537604.3693152	4682786.01531898	12894182.1152022	14413589.8941309	18455585.9219357	10777864.4213083	2242137.0919279	3525061.95870082	10619486.599055	16236645.3054119	6170508.70843531	5916864.26838197	5544315.43437095	4941845.19343824	5891481.79301597	16988921.2192656	8168471.61411074	5434120.35294457	3739781.17093676	4346543.60540571	12338833.9204274
neg_M222T103	3039576.30882868	14196134.0767946	5114044.40606959	741574.171834229	4194945.83874839	24328701.1724406	17721572.1649437	4632313.90245315	2048625.69539673	2184375.96878139	1140178.48487854	1329499.67358038	185302.048755932	38304.9840461694	0	116456.726558076	94120.9907499973	173726.069685888	268120.271145753	435016.871792367	3993.63645456889	74303.6738107718	243155.030837923	2024323.53913293	8113597.36027687	6753118.48265624	1508383.35449813	2394409.19102968	4315616.90507003	6308.90727577318	4894977.22000511	6069581.56969254	8616599.00955905	5160117.81929368	1016583.78131556	6001.71740380391	6112725.90754353	7481335.89040643	4237432.73662085	3561631.28338094	2857653.49271517	3196069.41539248	3107923.21307951	10174005.1023598	2918001.33062288	3022962.74130183	1425716.77525909	27818.8271767948	41051.4617898838
neg_M222T192	1641814.96940827	744829.166736569	733409.690309513	1009983.79728727	588198.635800697	487529.32830971	627321.360040266	695429.45463641	1362462.41781049	1137404.33758162	860910.570530454	1468436.21457221	4329006.78836599	3036468.84772718	5694083.41574124	926994.1470854	814172.029075221	524166.436907711	1690526.50533817	694837.693693597	977256.663167116	1225386.56610662	568775.421322317	1417159.04697878	2793510.39845073	3757241.40103583	565377.419290006	635770.057552334	451905.089038363	2411219.2432434	1595805.99738581	2128311.44206414	6556523.31034448	917582.805253695	1080332.35400845	1796937.29105139	3044322.91294283	11778440.6650842	3899568.71834262	2346051.43238309	718979.629130336	3077925.80770113	2547431.10923749	4290564.72912928	1634235.74933716	544729.263410192	508415.194064532	777780.104627098	2553711.57458375
neg_M222T213	26728.2280891724	0	63585.5121897216	3662202.16784795	0	0	0	0	8275.15443877063	7026.72130059232	24109.570800351	0	1983777.40390285	125377.015815196	1359988.59954393	18334.6746276214	0	25770.1161056195	0	0	1580457.47241421	0	33972.7980858615	720936.598857792	2378930.25691558	1360972.2934908	62394.7727235058	36484.5857622437	1481932.06754816	436072.635811817	1895784.84743141	1439696.57298437	1974299.89540425	509694.335157031	0	1046747.50057803	1521194.78140124	1973597.73221753	424424.039397906	0	204529.173578083	1512883.75070866	2221844.98332179	1891807.52240238	0	0	0	35084.9042775401	1158651.6823854
neg_M223T293	1114516.20246204	1170114.46225719	1090490.12732449	784990.673943875	1261748.57518274	1389728.85359297	1120700.13068593	1601248.75853513	1553261.71841392	1367785.28653268	1069000.10921833	1037965.09083195	1119731.40234396	977179.57918475	1166190.27393516	968946.447602847	821804.624640801	1044963.60195251	1226551.11068342	1252088.38702578	868471.373987381	1295787.55826138	823626.71937994	840557.968593202	1444605.52250064	1752185.13742004	858024.53262102	1155759.08652209	895364.814288496	1339207.16827839	799543.496047881	1246803.14744287	1358731.885283	1535562.82076816	1244486.06423665	1594544.85719741	902236.411816374	863962.352410312	1770199.88034738	979565.036820954	1014207.83735314	996754.820874494	995681.37013103	2464587.35388965	1512301.44315768	783010.027175842	893427.949534656	984710.210629207	1032039.88708956
neg_M223T227	793685.024613485	540489.586545111	706276.622363612	259307.963421735	693964.274982189	54102.9320562471	97487.9478803226	786690.405347792	825307.386852904	482950.48851127	680260.275602921	809219.653711657	4102637.17645094	924381.971896218	1242899.4474323	499837.948552463	524382.805365937	701632.033232079	1941757.45858694	1252920.31019473	372822.770275467	1314154.92521235	388383.183539589	2089313.93229973	4836146.11041796	2149826.13529891	506074.77146974	2036318.11039369	1888501.14429766	719313.987368991	3727872.44328349	4110235.07558988	2584806.27052743	3139023.98659206	321322.996036771	1352596.02941854	2860639.99713469	1236189.27295857	1165799.64811275	966205.108601958	979689.425523653	1058149.26518816	2231669.34473199	2444039.84462006	858529.854052629	1583153.21083612	1036540.88406923	2231806.16776605	5891747.67208515
neg_M223T237	2692262.61870197	3704540.31802588	4417470.1666015	2744122.89835211	2842904.30913884	405895.247747078	1543680.61868043	1677257.51482302	1725343.38445075	1635355.59056946	1743710.86256203	1559090.90832779	1429071.36094548	2045617.56134332	2126673.42306771	3364099.27648069	3503651.75337733	3597454.2018848	1835924.75139449	2407584.69335736	2522705.89423341	4063103.69385978	2843814.50764874	1629111.51057138	2559017.48899747	1794417.74526547	3484199.84773318	548523.822960077	586996.436263448	2277017.17188454	584152.542101487	2084921.46019985	2388121.03023061	2733390.14808795	1895428.22055181	1230574.11759968	1138542.0619198	1278959.78177957	1601678.40777333	1264243.10550431	1433730.60380683	1482797.3132518	930068.951489129	1528918.6851558	1868568.62737248	1616473.96713785	2521007.91020382	2029372.1107749	1513395.39983217
neg_M223T224	1082108.01642069	888430.830878147	1159672.3398252	752730.35093463	1687317.09452963	1862806.0028839	1346261.89464696	1941165.87302329	1494298.04244054	1189879.37648892	722853.966171528	909557.23136123	1041411.01717994	1367654.10674993	283706.684151972	1015233.27443389	814223.539962315	1429500.72281297	860331.300831729	1791274.03941139	462284.974813679	993741.699669986	737220.087162139	603894.100155401	838214.99281719	1226203.98229864	596044.864187649	232489.304432296	309521.485247994	508592.761872587	393433.614205261	595552.175387304	804951.809879926	579134.238556427	539355.8134575	657192.836509582	354941.300078935	321008.506158485	594218.144520326	1329844.41651239	450865.566147886	1055734.58292662	449443.141890543	689102.64474426	639947.764108057	694407.556277022	766064.97555822	675584.937876293	713647.591452599
neg_M223T283	82987.2187589693	232246.918834325	221382.065221079	156344.908393018	66601.2211397146	727239.717481983	817982.671208484	372518.716271512	203206.899729221	138751.58633643	239784.862816423	404353.816550541	368174.667460754	417430.646985518	206420.660918779	412803.522797074	460905.023896607	588094.230168021	569350.144631448	622218.475038709	141779.274078106	293734.155852393	955949.490739506	356508.997837974	268159.4313696	374292.295907751	647852.331761171	708580.663184453	291984.96400644	249822.247250175	323180.889777765	553951.441179523	459244.10010573	389183.565204692	196206.538073542	356943.908348251	286863.57895201	306162.037112906	504031.940236278	457791.949021353	371267.506950234	257980.157379561	431600.968544836	685311.279806536	390414.655040319	426940.260126481	319214.516521292	405235.149404384	409573.216533369
neg_M223T299	168718.327867106	143849.778525194	175046.259344471	233449.437130983	247001.925468927	380150.033268628	785679.125133125	300366.643138112	299058.773308392	237355.076994899	281335.059014207	334014.911145939	456912.795634982	299352.379963935	233693.241903073	366746.397285611	311381.183818145	274837.387044034	393359.426149568	481727.298376028	403684.211916594	481687.069845899	323665.428521618	373190.422101656	406397.869154498	461566.479802084	278569.534965463	390484.534256167	189875.002567114	854793.286873259	445711.71739707	405457.890495947	395421.60912813	682530.081022657	858708.430925376	268755.079259075	519951.284463604	181150.810156507	89293.9776300756	331307.896446616	208677.008264907	166011.56895076	225498.512605813	313114.604482621	444211.529904638	352752.601504419	643087.973616014	251700.799660665	331303.144130798
neg_M223T381	33288246.1850167	18545283.1352941	14401035.7830293	87346467.4307615	6263167.13829062	13138701.9049195	9845342.2780199	12332001.3854845	5069022.14048982	11220669.5704417	14479326.2840674	14131289.7127263	4857980.69296294	11387740.7763583	15610733.2931067	7169550.23228279	18205841.0701395	9029619.76440072	8795545.87155476	4864698.35419881	50511018.1383365	11895661.8208565	27259180.4319404	23774958.1580766	5740464.15970232	4623976.77367424	13351195.8209929	9461646.22904782	2779736.96047995	4014016.16819245	2120994.27700925	3299888.34469282	3271434.71622651	4828605.93596147	4350478.64791137	12811546.047268	6538626.71658564	10148438.3617214	6041231.21768953	14690645.006546	4573964.40012898	4325095.93827912	4144882.38654225	4380847.9402795	2910461.04988476	3080670.59590616	4941010.53928923	7022468.30481031	9468423.79660966
neg_M223T393	5301200.72578948	3771020.56764639	3772677.69570681	11017270.9498336	3153409.5397188	3611682.86484686	48222.856908492	3635146.73800937	2611742.23368246	2304098.58811777	2920297.80955233	3580344.79743184	3118441.3989334	4244393.8144586	4542587.59919699	2615132.45782524	4553122.64701366	3499558.10459954	3162447.20598309	2696302.74668284	7945033.59382568	5347495.37952704	5404535.42829127	6504415.12003638	2222652.62712169	1698955.38237506	3317206.51338721	2781141.52063271	1025881.45538028	1685085.63298832	477644.938096692	1168773.32634149	1646243.91166029	1690659.43062396	1218710.94455172	4948300.83455005	3878891.8299874	3387572.75445173	2119452.92320843	3383226.06781737	1804422.93268369	1257917.25410672	55403.0265265811	2384038.88384961	1612010.78554875	1055372.68401381	1643145.38405227	3778371.73192864	3824135.07153814
neg_M224T88	523870.045316349	116194.288438112	371017.942434756	1364703.04319202	128395.799714522	336244.353157383	101934.150114249	311818.19267991	191493.254468392	268901.421266724	317470.173722553	246926.498090719	1277746.58948741	356716.068953895	6400026.59466151	328032.305002459	411357.008479192	573459.362209512	677273.486141707	248665.691483077	1175558.80816312	531642.347643117	401235.743391858	268583.975184812	178491.945007151	358562.961918316	255666.699722421	152283.686551727	130937.00942212	254453.087238513	108149.70991201	592203.118978475	274362.756637007	301415.576607483	217265.437325918	306470.79619469	895759.352867832	698339.767477792	174100.719616655	130218.416837887	83359.1177431507	292611.165918368	188370.619292196	611679.21500608	95779.3394404111	79693.3174741136	116286.83250041	383971.008121307	658818.492123718
neg_M225T84	151347.190797853	490351.596244093	639625.991783947	502333.091350563	1329227.27382047	294630.829242987	262445.499285751	939378.355862454	1385597.78607006	765848.447368802	787490.265649697	1018179.7536337	23598.8443143816	112696.299742429	15039.1378145885	194097.815787557	91015.2751985866	181398.715080618	23225.6662715212	98716.8888806469	211526.003292014	36650.4332800663	77619.7174975017	5014.73536494978	51580.1398071832	49075.7025641425	47310.6948649636	0	24225.3459682538	19045.2698119324	25380.4881434109	32319.8866355254	22054.6587900841	4805.79492788218	43314.3095122413	31863.2127180594	22467.2033137091	19967.7172124132	99178.866450727	27793.6806018465	49105.60331282	19662.0146453401	18622.4160372808	32735.9154949932	33632.5979593041	16713.5240750073	92525.0947593577	0	19011.0213419353
neg_M225T188	1002959.60465257	2409377.49138559	1823030.85295992	1325130.99377742	1149739.40395303	1648560.64405985	1706518.92500324	1538491.87616237	1735865.28183712	968865.313127743	1987207.53045871	1525039.85560656	1532813.02142281	736377.324771953	351877.502223454	973032.541600958	474102.128191144	1884653.6567823	868566.527754615	1498845.31584975	281256.909998978	1114013.10073961	660284.166288087	284832.709107997	808073.379002417	1927862.497005	670695.035146834	104104.790494521	628374.107383477	1656783.96319524	617936.443450709	836847.453631934	2328074.63641232	1914452.28848854	1065843.74039749	1536976.40712467	1256994.91553267	1482515.80555287	944045.308445127	957271.968676069	807001.138260759	2471222.73239954	927156.957801547	699234.948261913	1315053.80951429	2025907.30211412	957433.713266255	1984864.57821622	1317092.02280024
neg_M225T150_1	1655.51634736078	521028.409028298	0	0	0	0	0	0	0	0	38454.0523690819	43356.504118964	1676696.54935998	977246.816617253	368769.897686404	1559198.63407148	528925.94934193	1774379.2423865	986569.181909177	1935264.19391456	291458.441431315	1512922.70688562	718449.809185346	319101.060389112	1166900.13821823	361668.143547207	612073.658203895	15460.9744412305	361343.94928877	164429.492712273	243627.394136839	774450.870828339	639354.579767538	1869295.24209367	48571.0260964532	1592113.7813276	0	373983.493938949	0	0	0	0	0	0	0	722977.866417316	287723.654652009	2025268.39625807	981185.945392544
neg_M225T248	12321080.151191	10421538.3099444	9162818.34825975	8301721.27427893	7172394.00211898	5869101.97299235	9581632.18931811	6679721.67786023	7622707.95894177	4748041.21767842	6121036.61292925	5830414.20026943	2312916.01017707	8118496.54965819	3212282.49022976	6526606.16638345	9724935.83732392	14678299.8481046	6848048.29339842	6535637.94239636	16798808.9589752	19260031.925753	7779246.92921475	10368986.2164401	2343952.51968869	2659143.3749127	9442096.42972634	1063424.04891172	990641.90442662	2596939.98243689	1926976.59355522	2137714.36293477	2415177.65414549	3987319.35741547	2788238.02800898	5087492.76362775	2685262.4302652	2695520.13054691	4381452.0086377	5492881.45042406	7745979.08335536	2083963.96447419	1309301.95786171	2319123.58419014	4398085.54397696	5613277.13069085	3918088.448635	2916535.51959572	4289111.98941753
neg_M225T236	1227683.33819421	1610129.90012297	3302550.12694992	997124.10241231	1572576.76833442	2579463.14367816	1363130.77500581	1718583.42767807	1676303.3442683	1312420.08418844	1282545.41678904	1102067.7201181	1240317.21105772	1640236.74278324	726870.88870714	1648301.55725873	899971.364241223	1122146.27953056	1424211.09405463	2248947.43019345	1567417.25909872	2152381.34079459	1215135.88637358	1220802.67099264	1319449.40151387	1616610.1382618	1241198.35206876	513891.796589488	485599.440076891	1381020.62650197	754170.945536394	1256185.51714482	1264883.58261309	1414680.1984732	981035.42235579	1292292.38110564	1068628.37488425	856122.973966445	859294.095049451	1456437.95302439	1974555.06304706	1161930.7467745	870542.929031824	1275692.62499535	1298716.18741702	1310974.6589426	1117128.4569148	1269481.07128045	1563064.5791172
neg_M225T218_1	6009954.74592739	23613488.5004818	19777934.6016536	4849449.29359852	23477879.1362701	21845009.5135084	7365218.76911101	23880815.073055	34133535.5706682	32411947.4595497	22450243.1830851	23417480.5248324	27535073.4996238	34980939.0599345	14235177.9138859	18842666.306608	13412322.8470023	20189441.3734451	36384623.7371085	45228482.4170138	1917725.27796396	32905923.054364	9723155.99388927	7407720.16086066	32300750.0498551	35358178.732362	2980218.00113204	1323722.4920882	8814125.03682042	22908886.6396293	14903619.8761056	29463047.2990445	30108911.9405592	24060891.2644293	12852089.5126251	29808424.5871464	19674583.1498446	19165173.8591911	15644385.4463511	39740824.6210695	9058989.77009814	28347020.0608128	15614531.3303851	26027459.3607966	23705242.4239022	24655736.2719264	13935883.0788472	28424389.3067871	40297028.8874506
neg_M225T410_1	66533037.6850412	80813640.6802327	57862805.8807956	58549618.2392725	78725795.7087967	81162086.5282988	81143104.5738959	87789092.7682849	77767810.3391639	76844881.7584525	132067106.235194	79998228.7919371	33068384.0130675	24782283.8058926	39118286.0771103	30325130.4349802	40648387.46045	32141013.3738775	40233290.9346183	72513746.9693091	37834998.0256909	48359699.2188122	31688755.9983621	34045684.9559677	37496974.1942172	29468535.2910522	29749449.1666316	40759645.3286993	24112762.707493	26111922.3189892	32011360.6889853	83311047.0104905	54551997.8101189	35393274.6376282	24062613.1928723	41716381.9186962	35255626.0251243	30165443.9320202	29806084.9528197	40768829.353326	23854216.6205075	28311472.2206896	32375933.6080489	49258914.7988598	29920239.8611783	32770731.7216251	20176439.9501899	32463206.128181	35647409.3519343
neg_M225T440	763458.742648212	4890756.2904242	3023150.78682557	6638573.89805067	5261173.40463249	4802184.74320168	2216013.96490642	873326.60639908	1066010.4481775	724629.143950517	1042271.50064054	892235.65166249	756823.801554218	4330844.91595792	5989020.49566398	761669.923780287	6450019.59870382	4663666.1218133	863287.453182324	8070892.45513986	9130347.87078939	797767.506531531	8053175.86463788	4662747.31533556	616954.590690956	1726120.01342475	709350.676378232	5931479.97846888	910809.583135504	609925.10188183	667547.921685968	893618.370980083	1096125.63603315	636548.270694862	3550460.05071449	608052.214148237	444354.822487179	2945361.00520165	598380.603950723	4392391.77364401	360733.887771601	375551.844915878	612369.968458134	846200.351652606	733404.547056154	678846.770484019	3876461.43547077	527173.610476218	620201.305856657
neg_M227T133	1906994.30705377	5236334.80279952	2253298.15691033	1535994.72411533	6129390.23276896	8836954.3147547	4008436.35564244	7080104.05794763	3477161.50103536	2642913.8671384	1249816.8627436	1758568.55568332	66006.2679273784	78737.9856132663	68562.43701457	60941.3865677645	87453.2835332353	112819.025674815	119378.106580401	126302.813108865	37988.6466528464	50862.8410492443	176727.641877317	356269.51088982	4164544.62292425	3418157.23488612	13482396.2898149	1421063.91117634	3875327.25286573	506440.113838411	4358277.35546867	4509215.74224158	6384088.01202057	4811254.08453011	761671.723963449	123123.771137457	7235132.11843953	6029128.41322243	2489982.17938315	7718376.98376307	3751885.12241818	5598776.46016257	4357356.35581756	7231249.80291021	4130887.82950795	8513025.21820075	5555109.27023427	82985.7094760254	101296.524388855
neg_M227T78	16698.6669465249	56301.310395831	158717.857553165	30918.8204409414	59368.5361704416	93867.4808976747	28788.0533641369	112402.943233891	335982.128507178	297971.861350955	254249.167040396	223370.45308001	1090838.91450699	410415.764245613	262283.275912952	157171.695945099	84520.9994973027	211258.788692217	153331.752038218	261139.198314463	29608.7865899672	127289.388899705	103416.100949075	233771.623195157	932592.886314416	1364529.57965602	67361.2068734167	21868.9614192836	352324.48777383	943904.460841726	285593.533794921	963852.884757628	965231.344941198	1009761.83879999	144016.42107511	1421990.244134	772594.853925473	699528.074234781	312016.977498028	876364.053429063	180764.506857377	1220318.50902005	888527.738323087	839573.393927652	747960.25254378	270471.81859285	187164.449836354	1413960.22313978	931150.93937137
neg_M227T216_1	11084196.1757499	57111526.3281706	34627596.145572	12061019.6904869	53434875.3961045	53290986.5826474	20047898.4111926	53744517.0376653	50881861.4902418	34000431.5914742	27280319.0263658	37401132.6407612	21018399.9993461	19940564.0281892	8392430.93365704	20821512.3852934	15871863.9139454	36407531.2584147	31106193.0971237	38109457.6782547	3905702.1248099	21897303.7871768	18338101.7189233	9365876.81724832	23319711.2850203	28207583.5924399	4453197.1965116	1562518.42786636	12206168.6442622	20799761.4429617	17091650.9515558	20756746.2152273	28364772.5954862	24170968.4295081	13496361.2386178	27083971.5317109	12782111.4785376	20157614.8159082	13062428.0195562	36707929.2852627	10863809.2924029	24772891.2936078	20136581.9353846	19409991.1308458	22104676.500736	20684605.5823551	13243634.8603941	26018392.4429548	26023054.804174
neg_M227T257_1	62623315.5926825	84892793.2964584	35331650.9843987	76622313.638391	32831422.8673833	18611756.4846967	26413753.9347952	35420078.9047669	30282441.7534275	41272848.3511732	33996494.0452359	55757100.9242028	27922366.0917334	88340941.9340274	31254979.1236535	99309353.8014808	58121597.0586193	66912744.8607521	71534184.4461615	55602752.6783332	119567678.125408	166598124.794783	92485041.448743	57204339.5564465	30217067.6044067	19722930.9322298	106675500.410932	8515518.73316033	6966184.84622585	26753989.4484239	11911538.3246099	22446525.4544032	30679805.0323955	34068988.6781382	27141173.7621192	21115071.922097	28861608.0945982	24603059.7752046	21031778.3529584	36169046.3793281	28092408.7224492	16471022.047715	14266354.1202785	22954034.6556573	40834496.0340861	49065312.3239078	46999455.6971801	23340593.9623623	36242162.7630469
neg_M227T314	1328055.76555623	1617598.90637302	755437.210679305	1210562.16065263	3909467.46921644	2054187.12812671	1370713.01121225	2210549.58488248	1566052.50050992	1646717.50293608	869013.093334165	1229871.10240639	737102.839732246	1375746.11470264	859383.898932611	1849197.87269052	1820565.83117115	2286170.93053825	2696732.68326996	4338475.83729321	932112.848256429	1370614.57195496	1982691.44879723	1673064.65491156	3435041.30670514	1194616.18267168	1578803.90074828	796470.190590775	1368941.33757297	1667032.48977137	1957759.65278694	2137200.19752203	1078945.27914189	1971009.83445861	2599792.31496001	1300296.51920306	1361533.76872116	1148553.55086342	119562.035556523	3630893.08970911	1939071.90211852	1325088.4307892	1207647.36459091	646040.218661701	2992962.27467019	1910287.45382306	3292167.23842488	1940531.49976774	1385995.09479668
neg_M227T296	973260.357814711	362690.061198641	1147607.18891824	4405439.22210857	1050591.95085922	785564.819052488	371070.206237713	1353105.18998972	2042903.23751351	336869.136415997	1301377.74854158	2079533.79977841	1186595.99805972	803976.038513764	2801444.07197847	4183668.38263493	977545.205511532	699068.636585927	3273247.9151354	3086050.82547764	4569671.83393312	3301828.77646789	3783826.17683725	1581177.0232386	724976.411960311	822149.859849957	10547765.7671301	853637.020412963	223208.844541159	1534274.47435912	1338967.36178014	1293088.54786205	1344345.61417082	1351627.5492029	2480732.8125157	729329.360786469	1082755.21900601	1786812.49141257	124039.32241207	1421828.70659578	151919.608537893	305798.158322301	1564196.25854482	2449049.2555742	1992623.7769437	1702386.89687131	3170325.67124629	1698885.15451168	785608.033030141
neg_M227T454_8	447160311.244731	603381616.008597	693592876.942236	399871264.741404	807688853.758582	842805067.662394	980381547.071514	948406014.87721	1011937647.55701	816064146.746347	1130812149.5617	968002181.270813	791976561.656486	601905574.160954	652202233.30853	681259109.173293	955966800.398477	622168796.534581	875847588.089782	1173993323.06272	437312979.96066	921144703.852766	550622109.326108	403149745.327423	781595468.039799	668280732.680022	581884075.773734	756945382.11673	510477535.10117	537156430.214238	535971899.934746	1299733176.46584	896316040.070043	691341074.135307	420816316.849212	521887528.464937	529562974.85951	536425390.596415	465317400.499987	539808972.158772	356910328.428117	434424421.495275	306264940.903219	849683150.014988	455374251.609811	583818920.08088	427383626.867427	507230765.613599	691637905.919883
neg_M227T435	14534348.3756713	22447187.9577208	24594870.9725903	68291950.786661	21377523.9857112	21824749.4634377	17795990.7352708	41635961.3904144	39327263.0755855	21878830.0683539	148945328.122321	32777744.4774291	13642449.2664921	11786959.3393517	15189131.5646803	45854341.4528842	11900174.3108354	8627368.66409269	45500672.0815419	30147449.2211409	41615852.5011823	39910976.1255778	44984078.3748435	16414759.6895306	10994460.3297567	8281718.42011991	37743112.2895433	10576536.4552394	6522220.2438607	17965889.2238082	18099504.6833186	20353581.949599	27781169.6390164	18579630.3323621	13141998.4629725	9151630.78254015	9409876.46644584	14361945.8103529	14945521.1223979	11293000.9315669	8621858.83986018	8558304.56205126	18850912.9582952	28484028.923326	22867708.9823916	17037596.3496794	16671118.5194837	15213146.286104	12051248.8789466
neg_M227T475	251762.580562637	0	251311.82289026	156432.848602279	908156.984190247	516537.325532345	971948.749663429	798705.957969883	440660.315001638	78477826.8251746	110488810.814614	91135795.2495501	72980400.9881463	43801353.85578	51609078.9930572	46117932.6736576	57542363.8944441	56492099.4899499	99594552.2476797	110826739.920313	29220851.8037992	58858238.2806904	49896149.2336655	25999171.5519858	64479047.6597639	62927723.8076141	34828892.7642394	78400966.3566436	33952340.8334063	43658287.7725013	41979811.7229215	122105163.451729	74242585.8667203	62750695.0130932	27836217.8964391	37596836.3863155	46653979.097151	271975.117997621	43297698.0381527	224314.148716888	174876.910383993	43265982.0182136	221369.091741794	81859156.1591807	6173696.31404594	38170945.2429791	25839481.7471295	38436959.5663171	62892725.7520545
neg_M229T323	212661.487710604	156102.756897837	239920.408861167	193831.916894203	262611.940394477	144351.641505499	80292.6402544937	232829.255920792	385844.242500929	191026.466700736	216934.434101906	296562.866357274	766476.268251695	461348.47971319	237176.384383877	446580.313981672	258419.617387376	333812.63659764	515589.461260707	654531.128737033	121563.453547508	383150.993375897	196354.902770577	380918.319368909	480859.95581716	734504.908626909	219504.02947449	775286.652370838	354882.986467291	776768.159492197	155949.035837634	626691.483964307	606817.290615481	585891.911713728	391396.391895917	385614.494004753	323529.87130162	524565.61447458	470491.950075596	420425.06419317	568025.009476322	475049.797996166	556971.553564161	851690.548791086	466822.173856644	558632.997372158	543981.975076638	405618.525016487	490291.119368014
neg_M229T215	1048062.77050258	3625670.87204669	3536061.70977329	1330287.69043997	4686364.6929841	5523516.79214167	3181862.81575022	5128506.88573009	3570550.6283698	3104630.41848439	2785993.84346313	3589204.88367009	2159979.21069532	1952389.07020841	949259.683851014	2490612.18360911	1278427.8859891	2249368.05318415	1935655.79046659	2766883.83925473	965592.684946564	1914230.53198682	1545420.20028396	632818.242466237	1940884.72082361	1950166.33895248	1236027.47521689	230192.830073567	1521023.65002172	1904508.93874864	1491304.47122457	1836316.17920519	2053538.42446791	2065950.10999006	1890332.05845325	1677366.83347251	1342129.42638842	1393388.78120221	1298368.35816524	2276795.04887753	1369167.81239008	1862963.61669022	1956109.49324913	1601891.08712269	1833095.46506907	2082742.22288355	1909220.06105397	1851135.09212898	1905046.66754717
neg_M229T240	887468.519712298	2333586.23771888	624860.975968239	1405952.2292942	1882561.55542375	1439769.11635737	530880.419526095	1929577.34058062	2185683.96660782	708556.766853058	1435818.82042416	616517.919186166	1314268.45112412	1238915.65128881	676605.750769355	1869916.65907762	1374378.78270033	1108820.46820906	3237836.17173969	1790831.75547953	1370060.34061508	1133525.96119085	840510.413920518	1398829.67630275	1250604.15213103	1317215.20981377	1290174.55210738	416857.41221753	704977.647621666	1330085.3982701	832711.333480343	1300112.07100707	1297286.693352	1263902.69305612	991732.344478218	1955772.95055157	935775.246586197	1107420.95119662	839500.936919867	1276810.53631349	874663.988585875	925228.774001945	979868.532592646	1381168.8513261	1349819.75475321	2761366.6386309	924766.442516723	2437374.06875063	1322796.02047902
neg_M229T264	76596998.3846216	33749370.9329243	47747580.8669935	178743214.050405	26310955.0198663	17138836.295293	13466119.0196488	89557454.7631095	71463074.778409	20606663.7455131	47207591.5630474	114148469.840263	36196141.9306115	35871153.6803877	62520258.2066903	220831361.584415	34469003.2954131	20045513.9411319	161769618.32392	143410167.566789	201715054.471427	233705478.250341	200089413.045767	60755994.3489452	13834770.1685167	8847501.93534519	265392292.148511	6558302.09127527	8479810.7883192	75848593.1060676	42088360.6666097	60917847.266305	63424269.6812722	82438243.2035722	65925606.7082808	28350360.184804	15568257.6544303	41972709.8322328	13689888.9570768	31227591.2215436	20816042.0390327	7024742.25900793	38738575.5588292	42187082.5474111	73340296.1720851	79295853.2411483	91607970.3617357	47226636.2400519	22005206.0217075
neg_M229T191	2825423.69112153	1346887.61768619	3304955.00410588	7540131.93901811	12400126.1958593	1759721.82970111	5511635.8875854	5882592.98700456	5221728.14347961	16096048.574988	4166070.83845118	7487282.28409233	3536789.95861689	6381643.88316147	30005215.4176402	4182513.80850617	6012696.42099141	7048411.40278908	12620800.6604875	4847068.51690059	4674041.95822062	8221387.70370077	5476270.39453533	13911323.7597363	41789306.5889185	18903564.9693708	1667143.90966562	5320768.74428019	1036295.94111603	4583271.23182466	55036776.1918386	123566976.739492	117650258.312014	19012305.5013192	3409369.03035466	14413044.6002006	82426697.1395636	55444664.7700146	15390120.58286	23082604.2463556	11120276.3624182	22835758.1850558	70709098.5096855	93109708.472802	29596720.8380492	16541394.1493334	14554689.2120655	24319220.895056	65524479.128872
neg_M229T212	12010.8467140472	762413.324407658	13661.7641538895	434456.672193151	2977267.96821207	1476158.71353774	2500473.55946646	2562013.44538836	358112.445699676	2786259.46586074	183255.082142818	1970331.00825824	1380745.01140661	1605352.95002549	1918135.12719041	1011194.20729117	1260180.39900998	3167686.49811927	3316378.5949356	2629754.44025131	208979.257587477	1792093.91148888	1118288.37271246	1312589.89657519	12330402.7875452	2988008.42551163	569497.002030826	1935004.67277898	2925900.96511596	42050.9662699142	9027966.09235885	24452446.6191653	9498824.9555354	6773247.44792792	204526.887534401	3639588.56742942	8872440.35468246	3625368.21452435	1413552.44548285	10510.9939954851	22335.7788264764	2042594.61838053	3305781.6366781	6307072.7173886	6446778.27288013	3127920.33022541	1473483.84271907	10735165.5522463	13659333.7765441
neg_M229T318	2452296.35848168	2283964.22299332	1566649.11040061	1229453.17229929	964230.387113444	1265877.93847001	2064599.85141749	895571.039442746	1871397.46465812	4988774.07433079	1802465.52178426	3058717.53342985	812871.112993996	4015776.83618373	1535046.73729097	3109841.6300685	1311049.94983083	1341742.95223813	1136718.79782084	3033054.44701374	1725127.4035427	1704321.22328197	1195395.46601775	746905.898593686	10369367.4553204	3479471.22009269	978025.917208815	2326600.26462588	853534.992827012	2614530.66506064	1184449.71051115	5101387.75428283	2572212.65123501	2877334.52266991	1703631.2408479	4795006.83262274	15344486.2483071	7974466.55432249	1151628.8887009	1781089.24991846	609598.539088467	1984386.42050477	2651619.84285012	4610468.2006564	3562900.11756502	2874125.14696869	2319434.55207344	1842727.68495029	8686500.92520357
neg_M230T79	250153.777276951	857580.090061089	743259.055814831	250063.506059397	759363.491634374	412620.517927868	252532.798477597	605378.318990793	1482138.89808961	512900.287853449	611403.282318264	1117860.8112359	439530.887600064	125740.187316612	336059.882681684	319579.522056585	93386.6079709275	511769.716152119	132531.399313795	250686.164195006	177857.182744395	145353.788864914	108426.14684953	117741.789497629	504192.577040413	157809.366533777	193389.281241495	85962.5807307993	261474.275323733	193574.210030174	710823.628792702	345085.724462045	560418.483261152	195715.685009926	288833.119458794	162690.063790052	382913.391821999	370091.951321053	250888.305841916	1072714.56273793	461813.82539032	281830.47620278	339654.587458393	335058.963240021	336983.751708262	318587.068440079	280731.484345572	541179.403268309	486722.664616406
neg_M230T198_1	3375122.17157564	1483821.06945817	1139430.075341	5086913.48197127	945739.93227005	1696876.0740985	3384196.45342655	1295603.99326075	1804297.37942722	1503096.23725019	1849393.87652689	1646740.97647581	1146251.84803315	1237205.9777109	1330824.86629267	2019806.60687532	833746.297714487	2197158.88364669	990856.502381186	1841486.60453719	2509718.41656785	1143340.62765323	1962868.05135424	1228533.54454044	2007409.61967901	2058654.84178457	3928236.47416538	544157.021898947	1929301.17046598	1121877.41793047	1067890.63020074	2390888.56873759	2588708.17185519	1348167.45517039	1394704.05983395	2220971.84309277	1957614.21364144	1717792.28525798	797708.237253919	2238177.73803111	1429281.97511529	1291192.73168853	1421432.01025992	1333707.71282233	1629013.94958474	2230885.7154621	1477544.56847421	1222955.30645103	2728133.69454841
neg_M231T157	123230.685280094	1357434.13059415	845188.636568563	295985.47645853	1636596.80839861	1254907.55349402	863814.749421975	1247999.8034797	1046327.37063266	1037402.82855374	544593.545271124	654306.408642189	12359.4150803707	12226.383504598	14220.5850892389	4504.38441805682	2757.26501246343	11972.7308068541	8841.2467497912	14154.7840574129	0	0	3912.86682615173	1346.11249251085	9914.42420572361	14900.2415859737	0	0	0	0	0	7640.59132976522	39689.5508173387	30559.9258582989	93590.886054475	40396.7682429912	169923.134071512	218659.185882705	41113.6093247784	116520.960923816	208243.780715206	170697.3078775	263337.760192262	180793.90771093	259736.398140495	285307.955481343	48515.5033609605	26308.0585798676	11543.0552569079
neg_M231T88	189491.040579507	795036.433783578	737127.096680739	336600.550881686	1070363.40694045	817010.595248712	584873.062602796	1135455.65395002	730243.878300512	533882.694181593	390855.733296546	823145.258120468	851356.800701026	864429.353057076	738294.055884738	802201.780836043	560974.613722296	1277799.62357881	911984.827163126	1213317.03280833	214124.124085196	754045.835493925	764076.306581993	414836.093165905	854297.661905334	989376.975618204	1720865.40840559	7317.02106117519	673293.331640219	1521456.92519483	1895759.95641613	1320950.23480719	1770905.3274761	987775.454100823	1068440.90332549	899801.547777324	918243.505043691	893883.548614713	391654.817036333	722695.991281879	765278.372740469	703209.111139402	865349.53558195	787492.677780793	1204270.97244163	974358.345025152	1006950.43690146	475863.834049422	979802.044384086
neg_M231T84_1	209740.261767409	563259.713333376	311191.370216115	422104.404947479	352562.477223765	293311.066113638	276709.85951847	386186.735250116	250689.870993024	313682.285031529	183722.306681563	206623.461011131	367059.98929254	304023.185707242	314440.694406698	390696.450841124	218350.175469649	388983.155761295	319577.544608578	1092177.58680301	360495.800999863	301862.02099813	185996.228531531	201336.994050273	501185.134491152	335512.454996911	262113.597824852	76814.084004086	301866.417103417	321976.687309076	328241.702792693	692417.034516975	410925.266302666	430191.911085938	557792.784692904	583734.140735733	3366850.67430881	345781.016789646	193212.87948604	442557.351993437	342995.283217911	452827.665358059	1429202.10121515	486665.688471434	434908.633345298	325833.780474319	328310.061869489	627094.886195597	1463476.41322414
neg_M231T55_3	3856275.74813157	3993871.4480212	2367395.77477392	5353496.0192576	3205368.21251847	1867597.45935552	1687037.75043229	3389516.23427127	2183988.78938772	3685750.76535406	2232567.24676276	3515264.28195847	2193503.43257139	1911090.96856938	2942152.14441452	1203850.4276755	1956228.34677088	2358314.87638216	1667019.96106442	2374535.30189527	6582523.70926378	2518136.22131862	1069858.31013404	2668480.43987848	10899152.1187606	7199335.52639624	1792614.14179426	3533843.68213284	4579162.09831679	1770426.18738176	8139962.02440151	16202800.2063169	12855592.9078241	8991680.89878454	1781227.80012109	7649554.68656578	18469025.4296122	7706454.07841442	3027931.63390534	7898461.86007708	3184344.06343366	6008295.52344544	4423664.94866804	7630738.09615176	8926135.97471868	6938694.53618614	3323034.52022783	12819531.5540298	16711122.9558784
neg_M231T224	3681530.62773653	4859889.83639481	3678491.87173441	2850240.1752401	4607414.20215464	5734100.56716334	4607001.05849965	5841042.43401592	5930460.95574437	4663208.3527746	4450538.23867734	3785001.12526964	4547050.15184716	4056034.60876446	2618865.58268585	3664510.61319746	3206695.22829201	4615331.82328395	4267656.89343357	8544542.05004303	3521953.53896702	5562191.85458248	2923833.51317073	2539377.46641521	6274674.14093312	6919018.07137588	3500990.63172407	829119.855106125	2537052.58697808	4518354.68529574	2896112.36667958	5369749.83814936	6075921.50729534	5299637.81120005	3848021.21294475	5669473.01904675	3185928.62880623	3262050.29387194	3592450.65916185	6248926.93475766	3307046.38356474	5236049.53543628	4077524.50083195	5946278.80709242	5495786.0988557	4171198.66805095	4133694.99695778	5517269.57288094	6150325.03538431
neg_M231T358	276235.378455102	198107.00076807	117958.88306007	449399.779879954	332337.122947569	217138.981843491	177265.909912131	289370.68589786	639045.061014842	394710.823538098	460759.840402658	1452265.21369434	432111.127705557	440592.38180011	182962.020791808	197416.15961463	487852.601248877	291122.094242189	348350.029877209	320408.678537017	271973.922560983	508303.329013293	241573.900150559	241311.732446265	338383.142199541	367115.405262833	148500.507519911	638775.175879808	496276.28011733	238389.398040726	238177.112719457	280873.135310268	375462.212841197	239252.819021832	231575.622787412	198244.41717441	228552.831912049	244671.63669606	402359.179367043	229986.807215098	153819.486746107	152622.048093435	209466.262156632	293376.50199799	148253.375903368	172173.19305762	118664.91986368	607071.562968087	285086.267148361
neg_M231T348	479265.9518756	2489594.52232095	1009609.36194154	522181.365291681	1803766.94816211	1624818.61065524	3483229.17850821	1680416.49331261	673997.06673376	1476156.45707445	460409.204688882	1237527.59996623	34298.2337361174	335571.814304961	83387.7203034207	371234.526663724	1425573.30976783	836455.099773923	391403.05426014	609818.877521385	295289.928347925	314313.012746562	859233.315763643	378031.417445222	257144.781920807	64344.9274843089	656064.196443657	44090.0263567184	536019.497521483	159719.908118664	126668.129629057	293706.504869857	243717.652725241	345652.561610923	483377.248686636	814264.78378041	622262.564475051	222683.784016389	121990.565274315	834611.493694768	561654.790999451	293251.474832048	104358.00224868	92384.9921594919	546527.391822453	678498.229226625	441601.488332512	589337.533240147	255115.704437584
neg_M232T190_1	1029804.94749593	2894611.10206786	2376146.87579976	1033736.30817634	4545816.70146491	3874327.88050716	1903856.06489709	4417991.92343696	3275193.19268932	3061179.66473067	2410330.34651349	2666108.68582238	16156924.5986654	10469799.5918396	7577837.49124481	13459940.0054239	5709260.90392807	18980758.27484	13353925.488201	17447924.9265146	1208635.21743455	12142881.4687524	10343207.2819228	2872677.65435514	11841129.4610492	15356775.6865259	4722156.25416499	307714.154443238	7216093.06654965	14179271.8738006	9413680.30552716	10774394.0896368	14551499.2555855	14338440.1190445	8534448.53014879	10788654.3149876	8730613.35994556	9575411.80023894	7766833.42825263	7667145.53804142	8005452.1920689	15288951.39629	11606411.8465847	10181728.1496298	9838029.78505138	13467514.6871386	7482651.93899593	11638910.9101058	13013662.17363
neg_M233T197	1342032.85028483	3344409.1529393	2392990.41366416	1586249.12909907	2185149.5048498	3487240.26087491	1645655.96004632	2143686.30082601	3584769.44300948	2870490.29100675	3079778.74523535	1939827.35287506	2349910.40174035	1336312.01579179	1971967.92563846	1418405.56915138	1199409.61409303	1775857.84275172	1344554.92558337	2960342.64644401	2156288.00763195	1721554.3022541	1043800.53565596	679546.250796812	2833114.45172737	2996586.07058209	2063196.8250092	265711.56733976	2565195.54914479	1843872.20583103	2199012.5813234	2822969.24070366	1951417.61063216	2722720.55210803	3197986.94277002	2801938.92446132	2373933.52407968	1215474.21487118	1755820.12743535	2092058.50746064	2743302.79934297	2105017.49449567	3079534.29188088	2896082.16519123	3463305.58781233	2718944.17624981	3166861.19672065	2616976.46881975	2981104.57241136
neg_M233T223	148469.310494975	33398.7926507075	34187.2447154481	146514.688113358	56484.7038091023	41435.4558008897	25522.3376560217	79928.0836130978	30157.8856251785	108862.52825203	244610.778539925	48901.4213341518	9555.69253639481	44996.6972540986	96637.9435644581	130251.232343812	71481.440005881	78059.1446970729	88778.5888198998	20251.4870332164	87434.4428989597	82201.2797328495	35649.4892761493	57166.2835376573	46781.7637178029	66556.6052243896	87363.3195824747	145174.419171566	0	37293.0419855968	21014.8952461009	55147.8811901497	61943.9725117146	28782.5628923153	18197.6148265928	39047.9753640075	47234.534407314	111838.068502955	15584.0496999646	22591.4379705136	12923.1117577892	35004.0344094788	44168.3023371143	90123.7475254318	36106.2164406428	37793.7422436199	19646.0248235111	38571.2773275141	104549.479875641
neg_M233T310	2531674.21398473	1394581.66197498	1523508.23253076	3832813.05917479	2476400.04111695	1906419.29394451	578283.542176599	2629022.72673249	4041773.81775932	1729140.31528884	1340625.91485815	2380436.96768024	2636161.47992787	1557507.88821759	1191929.383043	2018310.53369071	2182702.5458624	1350126.69170001	2060910.22942939	1865346.24889034	770655.191096552	1572760.45186517	1512083.23914444	1117983.51850555	1178469.85096497	1503018.78894646	307973.333066164	1933506.35442136	820403.620247955	1269904.0065123	419000.426018409	1261945.01870747	1210233.71716949	966750.093112841	351086.7902761	619868.246150601	940539.749770691	782571.178919295	2868653.44110644	623239.463656137	890453.97553977	516321.725605712	519203.05809658	1387543.32948747	533382.090473315	635065.012094369	318842.641959328	959434.519937081	890667.334320241
neg_M233T377	1709777.56261507	2341474.65750343	2116235.26465823	1681190.39892748	2189390.59427292	2252457.19329735	2411001.38174275	2655837.34798079	2837248.03248466	2119538.73949986	1934105.65155616	2388696.48089854	3143199.08403459	2851928.91647657	2205414.13363976	2737288.59348866	2072102.61904679	2657685.28590732	2733516.68919657	4189077.56516595	1787722.49282945	2587294.33552507	2027383.17057826	2594537.36932601	3606945.43802251	4114975.83986377	2422790.47148973	4234355.25898583	2295001.44137645	3646331.18379418	3015221.99569235	2995362.42305014	3783547.47714775	2944997.13371365	2805356.95242583	2337465.02724509	2271125.06873576	2377931.72348534	3846351.26718808	2849333.27856667	2299360.61132059	2304359.72068268	2629401.6226692	3158617.1299652	2658384.15421369	3094742.92901851	2690744.74990133	2435443.64201814	2918489.49619577
neg_M233T347	178527.975263232	442456.51192401	182483.140319772	262649.903737875	194355.015230514	338113.966565069	106074.094879854	321551.781560464	848317.821571845	322189.224001179	377448.00706471	563037.949953109	419711.912526644	484457.125721256	383666.980107196	536362.148700071	605968.960311067	474769.907809025	620697.124758396	665596.218001454	236820.795816577	514466.514116372	346005.877318598	179852.17161236	671742.099156793	360854.850914533	200573.651977237	544381.516847379	277297.742700162	270329.644314376	257056.884778142	233181.320768344	205956.74986598	412211.993561431	343704.429021099	276149.770472036	284099.486776478	425680.049244202	346953.952508672	242333.735184388	242006.922615058	185058.163366514	234359.648081146	989676.181424174	203089.011499109	577664.631910799	262053.512250716	203384.120297734	391941.44749509
neg_M233T397	321104.762155341	426405.722190154	390313.89272859	206703.778453249	387170.658221238	321533.28793999	189134.535755686	659489.774582687	351583.266552988	604412.096513444	387069.779797301	507185.843832558	823111.0182133	633117.722495605	503427.510337947	594935.939493968	535776.022245702	550194.462468029	694998.03204232	857229.926672277	115454.459624352	670078.951743002	539105.606993931	562702.89651738	836327.742315188	906482.850032732	500149.992719008	724287.582715442	564225.506927453	532345.786224311	419032.823066822	636238.561878603	620264.297394336	536382.083607337	533009.729992596	97150.1395844549	182283.64133418	161931.28462552	301473.387672118	351661.135467096	278683.631825609	184405.141880863	363911.400085797	580673.279840787	481781.3456874	453458.928208011	526263.707213277	688744.481508708	727036.637150466
neg_M235T194_1	143576.352472356	122968.774301601	191620.470232959	189131.350308579	269525.362383318	193117.597833992	190563.33933192	144242.988558999	337567.185737162	282983.685933822	322685.051125906	481462.776729663	1473763.62782797	820557.534587297	4120052.5843289	507639.640197141	304296.794408414	380104.609624944	1648038.81891685	386994.756250005	349945.159214731	395775.992022149	277025.176978706	376635.149201437	1787663.78194722	1001906.46407038	212292.453838588	199312.532517503	321058.557198433	1117213.04974231	1933634.77572076	1975073.00467545	2033309.56475032	813107.899059743	564521.456363563	560586.618370628	3669812.28291123	3864685.59192259	2544233.04508979	460814.01931878	449368.647466243	1724645.8146061	2609690.29975248	6983344.84028422	909666.124490998	425764.928604016	374082.828690705	963563.706150106	1342738.45144644
neg_M235T350	432461.036361573	583773.72809597	523721.681563718	827961.177654757	442968.871532519	218940.106941369	336238.974720722	562390.141462384	1003972.21686137	668620.137707537	504466.645670936	1405041.84123378	876194.676990971	1347885.54536644	812776.419606456	884618.483190976	1237132.65569414	826689.796746176	1758463.66674682	1199387.32086321	657766.108399065	1687732.87650819	1430425.7200707	1318494.04474241	826775.222847614	818692.173673942	1925467.22072583	1034708.09068187	524988.936667097	791365.544615794	792851.374622825	1051319.83033578	845965.224895425	569323.909374106	507494.0402848	395761.459574881	423898.227104825	512172.684476309	546986.632083805	427165.74320393	260618.774370172	210432.515772496	352557.423178136	818881.198149939	405825.583291703	393543.798000392	529175.121507372	586236.591260807	984968.974681735
neg_M235T390	8740300.5780622	7105778.80184679	11268271.8804036	14389700.107326	6720107.63600577	7437305.2218457	4229980.11364855	9359676.98080098	14497882.6733012	7130209.06161979	5883823.78579761	7479587.46530868	6773162.38619776	8286875.48154161	10286456.4283801	6058980.56289071	7740535.718177	5029747.96663151	10365339.8365516	5994390.91660601	6175997.5483553	8453524.86869109	8247311.5050234	5925621.57811136	7732863.82681613	4335251.10823205	4806688.22074737	8774496.16872837	1629100.22977973	3969381.4484877	2347868.6044435	4761302.95119364	4584438.51383976	3387909.64390073	1945436.4265479	3328381.2524315	7667532.39752838	3835574.16050726	6030610.91857904	4171848.76042598	3128645.54753228	2777003.51944632	3455536.17809878	7834051.20464471	2521524.99161748	3372995.14114831	2624377.41286273	3221866.34257253	7161669.45454642
neg_M235T373	295001.395078909	672235.636437256	1145372.81560633	315050.012100738	1183990.23928479	810617.99884697	522643.333776988	1521420.09943786	1420067.06574546	935317.241534518	719394.172152809	1129401.32361767	1273802.99599828	1231353.09192784	556131.800918308	997530.011011237	1396144.64910957	1051032.50354829	1163312.84628826	1554531.85363284	467400.057502014	934350.822213199	310851.776654978	933527.804516418	1081919.01835521	1270556.50371163	562812.388287467	1315508.22360877	445391.277162507	1091794.54688536	567998.827615497	955014.670297303	816183.538878051	904128.843783569	590268.371208742	1008780.87101445	1124885.0414489	823666.450420622	1505404.50951945	1472470.56551187	1066686.03221458	873624.183339207	745853.413397811	856394.274535966	601920.458082219	921120.315995789	946032.615698143	1226612.77619924	1250248.79131426
neg_M236T201	2661564.40082822	1458870.30224245	1188642.0518041	2186839.33643535	1559378.45603063	381369.93026219	539063.745058803	1956212.49501599	2612229.73512526	4162986.04789002	1218189.28921241	1316895.7367083	2538863.69102774	8099351.96575176	8343208.20763791	1250798.25793813	2333353.02398564	1060919.13147705	3106264.89255918	1000431.05393731	2160494.10069415	2886709.74388413	893999.442429104	2508033.86854525	7743250.43528337	8352982.48948953	746268.944260635	1370351.40623908	1231101.69244468	2462233.93515693	2206487.20243324	3481598.17674181	5922878.96659385	1220841.67828471	387877.961601123	3766945.85098357	4503981.75869411	13581445.6456508	1747449.11493216	854881.365786972	812867.948020104	5745568.04313631	1956571.78017247	6953186.97738735	957586.051105885	859962.500045078	464771.324097558	2593190.51696091	7466400.26922158
neg_M237T180	255113.912940853	493483.293218911	341650.941622454	223151.175322752	99770.5419110941	563640.632465814	732722.365508541	11699.7623175916	8650.16893387428	8391.48196029017	155398.418091682	12409.9184497902	33470.8243200505	0	0	0	13302.839150175	0	16396.8385876219	0	8700.58602436443	0	0	0	0	10311.8338823358	206172.281036334	0	15034.9233236479	20018.4931599854	15773.6339363061	21397.5199137195	20644.8684302323	12846.7550839347	22361.5827955313	0	15277.1935559777	34002.0716744428	30587.5539378564	169980.526638046	61582.9836759426	60558.7574283182	29644.8396473078	20050.8982959696	36203.1932513694	41805.4128118951	23288.980324351	0	0
neg_M237T238	1640504.90706608	968648.512671486	330639.408520118	661076.008967432	555514.47543936	146287.730733847	320920.768437704	437192.678094745	425489.182824148	518801.011196004	339829.885748922	634072.225572357	1278456.16152602	1171940.68334849	420587.848907223	1161888.15704614	709385.744140972	1300874.11375386	1014064.38839959	1164092.26107376	1396379.86621611	1589216.18106742	975203.295126718	1418286.65275477	1460953.31611272	1551081.77782308	1110763.56374811	430769.351786234	546980.26631328	1321351.26263642	746994.736371788	1077417.74846937	1263063.46649851	1484710.7792546	1000556.83033476	1339727.92589323	1151566.07111203	752717.154098746	539782.181378344	1606728.78553567	765924.907097409	1430862.10705653	785335.42467394	966247.761438283	1076410.92782959	1432984.39668699	1249792.89100293	1547872.92825762	1439421.3407192
neg_M237T222	1436578.06780883	1593899.75807012	2249441.03550608	943091.992421427	3805535.02234721	3597816.34758653	1736869.01255682	3604354.02798937	3447345.71673904	2047696.74734784	1107940.23200319	1654677.2461651	6216439.842765	6049617.51273042	2456611.53599859	5576767.12048725	2684298.38723109	6101253.41649082	4482085.09055339	9217744.93104652	1516262.95220884	3561440.72154289	3077789.40688569	1433112.39130116	6754846.84192742	6957899.34171434	1927442.38081484	418292.557141281	2995514.28121033	2598759.17296972	2423040.90670805	4159556.85136157	4814676.35754602	2644862.73290874	4740758.80473118	2131516.34014742	3041717.93490707	2723976.75058175	3351344.19642238	3507849.79135328	3241829.23572107	3437452.48666978	3348353.53291536	6429400.03200338	3043360.31408755	2087108.25442932	4616618.09581348	2776042.95993791	3999854.81737589
[truncated: 49,075 more rows]
[truncated: 22 more columns]
