# Supplementary material for: Post-transport recovery trajectory of the canine gut microbiome and metabolome
Source: J Anim Sci Biotechnol. 2026 Apr 12;17:65. doi: 10.1186/s40104-026-01385-z (PMC13070285; doi:10.1186/s40104-026-01385-z)
Supplement: Supplementary file 3 — Additional file 3. Raw data of the metabolomic compounds. [file 40104_2026_1385_MOESM3_ESM.zip › mix/Core_files/HMDB_MS1_table.csv]

	MS1_HMDB_ID	MS1_HMDB_NAME	MS1_HMDB_Number
neg_M71T52_1	-	-	NA
neg_M73T393	-	-	NA
neg_M73T65	-	-	NA
neg_M73T56	-	-	NA
neg_M73T109_1	-	-	NA
neg_M73T92	-	-	NA
neg_M73T79	-	-	NA
neg_M74T50	-	-	NA
neg_M75T51	-	-	NA
neg_M80T55_1	-	-	NA
neg_M83T83	-	-	NA
neg_M85T52	-	-	NA
neg_M85T245	-	-	NA
neg_M85T207	-	-	NA
neg_M87T556	-	-	NA
neg_M87T52_1	-	-	NA
neg_M87T219_6	-	-	NA
neg_M87T82	-	-	NA
neg_M87T106	-	-	NA
neg_M87T219_7	-	-	NA
neg_M88T49	-	-	NA
neg_M88T188	-	-	NA
neg_M88T76	-	-	NA
neg_M89T52_4	-	-	NA
neg_M89T254	-	-	NA
neg_M89T506	-	-	NA
neg_M89T447	-	-	NA
neg_M89T220	-	-	NA
neg_M89T574	-	-	NA
neg_M89T594	-	-	NA
neg_M91T236	-	-	NA
neg_M93T543	-	-	NA
neg_M95T85	-	-	NA
neg_M95T55	-	-	NA
neg_M96T42	-	-	NA
neg_M96T55_2	-	-	NA
neg_M96T95	-	-	NA
neg_M98T586	-	-	NA
neg_M99T53	-	-	NA
neg_M101T52	-	-	NA
neg_M101T8	-	-	NA
neg_M101T239_1	-	-	NA
neg_M101T196	-	-	NA
neg_M102T52_1	-	-	NA
neg_M102T205	-	-	NA
neg_M102T78	-	-	NA
neg_M103T67	-	-	NA
neg_M104T49	-	-	NA
neg_M107T129	HMDB0034260 | HMDB0031430 | HMDB0037790	2,2-Dihydroperoxypropane | Dimethyl peroxide | Polyethylene glycol	3
neg_M107T219	-	-	NA
neg_M108T90	-	-	NA
neg_M108T230	-	-	NA
neg_M108T202	-	-	NA
neg_M109T225	-	-	NA
neg_M109T217	-	-	NA
neg_M109T225_1	-	-	NA
neg_M109T82	-	-	NA
neg_M110T53	-	-	NA
neg_M111T56_1	-	-	NA
neg_M111T78_2	-	-	NA
neg_M111T56_2	HMDB0001881 | HMDB0006213	Propylene glycol | (S)-Propane-1,2-diol	2
neg_M111T78_3	HMDB0001881 | HMDB0006213	Propylene glycol | (S)-Propane-1,2-diol	2
neg_M112T77	-	-	NA
neg_M112T42	-	-	NA
neg_M113T99	-	-	NA
neg_M114T79	-	-	NA
neg_M115T257_1	-	-	NA
neg_M116T55_3	-	-	NA
neg_M117T556	-	-	NA
neg_M117T58	-	-	NA
neg_M117T63_3	-	-	NA
neg_M117T104	-	-	NA
neg_M117T85	-	-	NA
neg_M117T120	HMDB0000354 | HMDB0000396 | HMDB0000407 | HMDB0000410 | HMDB0000531 | HMDB0000754 | HMDB0001863 | HMDB0040735 | HMDB0041603 | HMDB0061927 | HMDB0000246 | HMDB0000474 | HMDB0003543 | HMDB0031243 | HMDB0031324 | HMDB0033858 | HMDB0034431 | HMDB0001659 | HMDB0003366 | HMDB0031558 | HMDB0031652	2-Methyl-3-hydroxybutyric acid | 2-Ethylhydracrylic acid | 2-Hydroxy-3-methylbutyric acid | 3-Hydroxy-2-methyl-[S-(R,R)]-butanoic acid | 3-Hydroxyvaleric acid | 3-Hydroxyisovaleric acid | 2-Hydroxyvaleric acid | Ethyl lactate | Methyl 3-hydroxybutyrate | 5-Hydroxypentanoic acid | Tetrahydrofuran | Butanone | Butanal | 2-Methylpropanal | 3-Buten-1-ol | 2-Buten-1-ol | 2,2-Dimethyloxirane | Acetone …	21
neg_M118T205	-	-	NA
neg_M118T232	-	-	NA
neg_M118T51	-	-	NA
neg_M119T229_1	-	-	NA
neg_M119T264	-	-	NA
neg_M119T85	-	-	NA
neg_M119T55	-	-	NA
neg_M119T229_2	HMDB0032373 | HMDB0036149 | HMDB0039781 | HMDB0041476 | HMDB0041562	3-Mercapto-2-methyl-1-butanol | 3-Mercapto-3-methyl-1-butanol | xi-2-Mercapto-3-methyl-1-butanol | 4-(Methylthio)-2-butanol | 4-(Methylthio)-1-butanol	5
neg_M121T235_1	-	-	NA
neg_M121T210	HMDB0001870 | HMDB0011718 | HMDB0032918 | HMDB0034170	Benzoic acid | 4-Hydroxybenzaldehyde | 3-(2-Furanyl)-2-propenal | 2-Hydroxybenzaldehyde	4
neg_M121T264	-	-	NA
neg_M121T229_3	-	-	NA
neg_M123T198	HMDB0000873 | HMDB0001398 | HMDB0011724 | HMDB0029696 | HMDB0032917 | HMDB0034877 | HMDB0035226 | HMDB0038963 | HMDB0040280 | HMDB0001505	4-Methylcatechol | Guaiacol | 4-Hydroxybenzyl alcohol | Mequinol | 1-(2-Furanyl)-2-propanone | 2-Acetyl-3-methylfuran | 2-Acetyl-5-methylfuran | 4,6-Heptadiyne-1,3-diol | 1-(2-Furanyl)-1-propanone | Benzene	10
neg_M123T217	-	-	NA
neg_M124T49_1	HMDB0000251	Taurine	1
neg_M124T557	-	-	NA
neg_M124T55_4	HMDB0003903 | HMDB0031233	2-Hydroxyethanesulfonate | Ethyl hydrogen sulfate	2
neg_M125T72	-	-	NA
neg_M125T87	HMDB0013674 | HMDB0013675 | HMDB0029750 | HMDB0030776 | HMDB0031256 | HMDB0034355	1,2,3-Trihydroxybenzene | 1,3,5-Trihydroxybenzene | Methyl 2-furoate | Maltol | 4-Hydroxy-2H-pyran-3-carboxaldehyde | 5-Hydroxymethyl-2-furancarboxaldehyde	6
neg_M125T132	HMDB0000262 | HMDB0002024 | HMDB0029736 | HMDB0003361 | HMDB0034176	Thymine | Imidazoleacetic acid | 1H-Imidazole-1-acetic acid | Pyrimidine | Pyrazine	5
neg_M125T115	-	-	NA
neg_M126T188	-	-	NA
neg_M127T261	-	-	NA
neg_M128T53	HMDB0000267 | HMDB0001369 | HMDB0001843 | HMDB0002234 | HMDB0061093	Pyroglutamic acid | Pyrroline hydroxycarboxylic acid | N-Acryloylglycine | 1-Pyrroline-4-hydroxy-2-carboxylate | dimethadione	5
neg_M128T558	HMDB0000267 | HMDB0001369 | HMDB0001843 | HMDB0002234 | HMDB0061093	Pyroglutamic acid | Pyrroline hydroxycarboxylic acid | N-Acryloylglycine | 1-Pyrroline-4-hydroxy-2-carboxylate | dimethadione	5
neg_M129T195_1	HMDB0000408 | HMDB0000491 | HMDB0000695 | HMDB0006024 | HMDB0031214 | HMDB0031216 | HMDB0033286 | HMDB0033302 | HMDB0033698 | HMDB0041602 | HMDB0001184 | HMDB0012157 | HMDB0031407 | HMDB0031512 | HMDB0031530 | HMDB0031601 | HMDB0031606 | HMDB0031607 | HMDB0032458 | HMDB0037788 | HMDB0040584 | HMDB0034233	2-Methyl-3-ketovaleric acid | 3-Methyl-2-oxovaleric acid | Ketoleucine | Mevalonolactone | 5-Ethoxy-4,5-dihydro-2(3H)furanone | Ethyl acetoacetate | Sherry lactone | (4S,6S)-3,4,5,6-Tetrahydro-4-hydroxy-6-methyl-2H-pyran-2-one | Acetoin acetate | Methyl levulinate | Methyl propenyl ketone | 3-Methyl-2-butenal | Cyclopentanone | Tiglic aldehyde | 3-Methyl-3-buten-2-one | 2-Pentenal | 4-Penten-2-on…	22
neg_M129T274	HMDB0000666 | HMDB0030028 | HMDB0030052 | HMDB0031528 | HMDB0031594 | HMDB0031595 | HMDB0031600 | HMDB0032204 | HMDB0033745 | HMDB0034166 | HMDB0034239 | HMDB0035238 | HMDB0036209 | HMDB0036237 | HMDB0036238 | HMDB0038227 | HMDB0039095 | HMDB0039618 | HMDB0039619 | HMDB0040297 | HMDB0029597	Heptanoic acid | Ethyl isovalerate | Butyl propionate | Isopentyl acetate | 2-Methylhexanoic acid | 5-Methylhexanoic acid | (±)-2-Pentanol acetate | cis- and trans-2-Isopropyl-4-methyl-1,3-dioxolane | Ethyl 2-methylbutyrate | 2-Methylbutyl acetate | 2-Methylpropyl propanoate | Methyl hexanoate | Propyl 2-methylpropanoate | Methyl (±)-2-methylpentanoate | Methyl 4-methylpentanoate | Isopropyl 2-me…	21
neg_M130T55_1	HMDB0000725 | HMDB0000766 | HMDB0000783 | HMDB0001149 | HMDB0002104 | HMDB0061880 | HMDB0002039	4-Hydroxyproline | N-Acetyl-L-alanine | Propionylglycine | 5-Aminolevulinic acid | L-Glutamic gamma-semialdehyde | N-Acetyl-beta-alanine | 2-Pyrrolidinone	7
neg_M130T209	HMDB0000172 | HMDB0000557 | HMDB0000687 | HMDB0001645 | HMDB0001901 | HMDB0033923 | HMDB0036382 | HMDB0060650 | HMDB0034301 | HMDB0031641	Isoleucine | L-Alloisoleucine | Leucine | L-Norleucine | Aminocaproic acid | (±)-erythro-Isoleucine | 6-Deoxyfagomine | N-(2-Hydroxyethyl)-morpholine | Piperidine | Pyrrolidine	10
neg_M130T88_4	HMDB0000172 | HMDB0000557 | HMDB0000687 | HMDB0001645 | HMDB0001901 | HMDB0033923 | HMDB0036382 | HMDB0060650 | HMDB0034301 | HMDB0031641	Isoleucine | L-Alloisoleucine | Leucine | L-Norleucine | Aminocaproic acid | (±)-erythro-Isoleucine | 6-Deoxyfagomine | N-(2-Hydroxyethyl)-morpholine | Piperidine | Pyrrolidine	10
neg_M130T574	HMDB0000172 | HMDB0000557 | HMDB0000687 | HMDB0001645 | HMDB0001901 | HMDB0033923 | HMDB0036382 | HMDB0060650 | HMDB0034301 | HMDB0031641	Isoleucine | L-Alloisoleucine | Leucine | L-Norleucine | Aminocaproic acid | (±)-erythro-Isoleucine | 6-Deoxyfagomine | N-(2-Hydroxyethyl)-morpholine | Piperidine | Pyrrolidine	10
neg_M130T281	HMDB0000172 | HMDB0000557 | HMDB0000687 | HMDB0001645 | HMDB0001901 | HMDB0033923 | HMDB0036382 | HMDB0060650 | HMDB0034301 | HMDB0031641	Isoleucine | L-Alloisoleucine | Leucine | L-Norleucine | Aminocaproic acid | (±)-erythro-Isoleucine | 6-Deoxyfagomine | N-(2-Hydroxyethyl)-morpholine | Piperidine | Pyrrolidine	10
neg_M131T86	HMDB0000576 | HMDB0000622 | HMDB0000661 | HMDB0001844 | HMDB0002001 | HMDB0029884 | HMDB0033958 | HMDB0000549 | HMDB0003407 | HMDB0031209 | HMDB0033977 | HMDB0034439 | HMDB0031647	Monoethyl malonic acid | Ethylmalonic acid | Glutaric acid | Methylsuccinic acid | Dimethylmalonic acid | 2-C-Methyl-1,4-erythrono-D-lactone | 2-Deoxy-L-ribono-1,4-lactone | gamma-Butyrolactone | Diacetyl | Ethenyl acetate | Methyl acrylate | Isocrotonic acid | Acrylic acid	13
neg_M131T106	HMDB0000576 | HMDB0000622 | HMDB0000661 | HMDB0001844 | HMDB0002001 | HMDB0029884 | HMDB0033958 | HMDB0000549 | HMDB0003407 | HMDB0031209 | HMDB0033977 | HMDB0034439 | HMDB0031647	Monoethyl malonic acid | Ethylmalonic acid | Glutaric acid | Methylsuccinic acid | Dimethylmalonic acid | 2-C-Methyl-1,4-erythrono-D-lactone | 2-Deoxy-L-ribono-1,4-lactone | gamma-Butyrolactone | Diacetyl | Ethenyl acetate | Methyl acrylate | Isocrotonic acid | Acrylic acid	13
neg_M131T216	HMDB0000576 | HMDB0000622 | HMDB0000661 | HMDB0001844 | HMDB0002001 | HMDB0029884 | HMDB0033958 | HMDB0000549 | HMDB0003407 | HMDB0031209 | HMDB0033977 | HMDB0034439 | HMDB0031647	Monoethyl malonic acid | Ethylmalonic acid | Glutaric acid | Methylsuccinic acid | Dimethylmalonic acid | 2-C-Methyl-1,4-erythrono-D-lactone | 2-Deoxy-L-ribono-1,4-lactone | gamma-Butyrolactone | Diacetyl | Ethenyl acetate | Methyl acrylate | Isocrotonic acid | Acrylic acid	13
neg_M131T207_1	HMDB0000317 | HMDB0000409 | HMDB0000525 | HMDB0000665 | HMDB0000746 | HMDB0001624 | HMDB0032158 | HMDB0032456 | HMDB0033851 | HMDB0040409 | HMDB0061652 | HMDB0006478 | HMDB0030124 | HMDB0030126 | HMDB0031206 | HMDB0031525 | HMDB0031526 | HMDB0031604 | HMDB0031605 | HMDB0033854 | HMDB0034235 | HMDB0034465 | HMDB0039779 | HMDB0000246 | HMDB0000474 | HMDB0003543 | HMDB0031243 | HMDB0031324 | HMDB003…	2-Hydroxy-3-methylpentanoic acid | (5R)-5-Hydroxyhexanoic acid | 5-Hydroxyhexanoic acid | Leucinic acid | Hydroxyisocaproic acid | 2-Hydroxycaproic acid | (+/-)-1-Acetoxy-1-ethoxyethane | Paraldehyde | 4,4-Dimethoxy-2-butanone | Ethyl (±)-3-hydroxybutyrate | 3-Hydroxyhexanoic acid | Isovaleraldehyde | Prenol | 3-Methyl-3-buten-1-ol | Pentanal | (S)-2-Methylbutanal | (±)-2-Methylbutanal | (E)-2-Pe…	30
neg_M131T242	-	-	NA
neg_M131T51_1	HMDB0000214 | HMDB0003374	Ornithine | D-Ornithine	2
neg_M132T44	HMDB0000191 | HMDB0006483 | HMDB0039426	L-Aspartic acid | D-Aspartic acid | 3-Isoxazolidinone	3
neg_M133T54	HMDB0000421 | HMDB0001292 | HMDB0003224 | HMDB0012141 | HMDB0029576 | HMDB0000039 | HMDB0001873 | HMDB0003243 | HMDB0030062 | HMDB0031217 | HMDB0031507 | HMDB0040253 | HMDB0040579 | HMDB0000237 | HMDB0003052 | HMDB0003453 | HMDB0006458 | HMDB0006961 | HMDB0031229 | HMDB0031523	2,3-Dihydroxyvaleric acid | 1-Deoxy-D-xylulose | Deoxyribose | (R)-2,3-Dihydroxy-isovalerate | 2,3-Dihydroxy-2-methylbutanoic acid | Butyric acid | Isobutyric acid | Acetoin | Methyl propionate | Ethyl acetate | 1-Hydroxy-2-butanone | Propyl formate | Isopropyl formate | Propionic acid | Lactaldehyde | 3-Hydroxypropanal | D-Lactaldehyde | Hydroxyacetone | Ethyl formate | Methyl acetate	20
neg_M134T108	HMDB0000034 | HMDB0029389 | HMDB0000056 | HMDB0000161 | HMDB0000271 | HMDB0001310 | HMDB0031219 | HMDB0062251 | HMDB0000123 | HMDB0014691 | HMDB0031239	Adenine | (+)-threo-2-Amino-3,4-dihydroxybutanoic acid | beta-Alanine | L-Alanine | Sarcosine | D-Alanine | Ethyl carbamate | (alpha-D-mannosyl)7-beta-D-mannosyl-diacetylchitobiosyl-L-asparagine, isoform A (protein) | Glycine | Acetohydroxamic Acid | Ethyl nitrite	11
neg_M134T250	HMDB0014328 | HMDB0015516 | HMDB0037287	Amphetamine | Dextroamphetamine | 3-(2-Methylpropyl)pyridine	3
neg_M135T228	-	-	NA
neg_M135T237	HMDB0000209 | HMDB0002340 | HMDB0029635 | HMDB0029686 | HMDB0031459 | HMDB0032400 | HMDB0032568 | HMDB0032603 | HMDB0033128 | HMDB0033766 | HMDB0033968 | HMDB0038176 | HMDB0040638 | HMDB0040733 | HMDB0041485 | HMDB0013785	Phenylacetic acid | 2-Methylbenzoic acid | 4-Methylbenzoic acid | 4-Methoxybenzaldehyde | 3-Methoxybenzaldehyde | 3-(5-Methyl-2-furyl)prop-2-enal | 2'-Hydroxyacetophenone | 2-Hydroxy-4-methylbenzaldehyde | 4-(2-Furanyl)-3-buten-2-one | 2-Methoxybenzaldehyde | Methyl benzoate | alpha-Methyl-2-furanacrolein | 3-(3-Furanyl)-2-methyl-2-propenal | Phenyl acetate | Benzyl formate | Furan	16
neg_M135T207	HMDB0000209 | HMDB0002340 | HMDB0029635 | HMDB0029686 | HMDB0031459 | HMDB0032400 | HMDB0032568 | HMDB0032603 | HMDB0033128 | HMDB0033766 | HMDB0033968 | HMDB0038176 | HMDB0040638 | HMDB0040733 | HMDB0041485 | HMDB0013785	Phenylacetic acid | 2-Methylbenzoic acid | 4-Methylbenzoic acid | 4-Methoxybenzaldehyde | 3-Methoxybenzaldehyde | 3-(5-Methyl-2-furyl)prop-2-enal | 2'-Hydroxyacetophenone | 2-Hydroxy-4-methylbenzaldehyde | 4-(2-Furanyl)-3-buten-2-one | 2-Methoxybenzaldehyde | Methyl benzoate | alpha-Methyl-2-furanacrolein | 3-(3-Furanyl)-2-methyl-2-propenal | Phenyl acetate | Benzyl formate | Furan	16
neg_M135T264	HMDB0000209 | HMDB0002340 | HMDB0029635 | HMDB0029686 | HMDB0031459 | HMDB0032400 | HMDB0032568 | HMDB0032603 | HMDB0033128 | HMDB0033766 | HMDB0033968 | HMDB0038176 | HMDB0040638 | HMDB0040733 | HMDB0041485 | HMDB0013785	Phenylacetic acid | 2-Methylbenzoic acid | 4-Methylbenzoic acid | 4-Methoxybenzaldehyde | 3-Methoxybenzaldehyde | 3-(5-Methyl-2-furyl)prop-2-enal | 2'-Hydroxyacetophenone | 2-Hydroxy-4-methylbenzaldehyde | 4-(2-Furanyl)-3-buten-2-one | 2-Methoxybenzaldehyde | Methyl benzoate | alpha-Methyl-2-furanacrolein | 3-(3-Furanyl)-2-methyl-2-propenal | Phenyl acetate | Benzyl formate | Furan	16
neg_M136T223	HMDB0000306 | HMDB0004989 | HMDB0029759 | HMDB0039657 | HMDB0040059	Tyramine | m-Tyramine | 2-Acetyl-1-ethylpyrrole | 1,2,3,4,5,6-Hexahydro-7H-cyclopenta[b]pyridin-7-one | (±)-2-(2-Furanyl)pyrrolidine	5
neg_M136T201_2	HMDB0000306 | HMDB0004989 | HMDB0029759 | HMDB0039657 | HMDB0040059	Tyramine | m-Tyramine | 2-Acetyl-1-ethylpyrrole | 1,2,3,4,5,6-Hexahydro-7H-cyclopenta[b]pyridin-7-one | (±)-2-(2-Furanyl)pyrrolidine	5
neg_M137T220	HMDB0000500 | HMDB0001895 | HMDB0002466 | HMDB0032576 | HMDB0032920 | HMDB0033812	4-Hydroxybenzoic acid | Salicylic acid | 3-Hydroxybenzoic acid | 2-Methoxy-1,4-benzoquinone | alpha-Furyl methyl diketone | Sesamol	6
neg_M137T80	HMDB0000301 | HMDB0031338 | HMDB0062562	Urocanic acid | 5-Oxo-2(5H)-isoxazolepropanenitrile | Trans-urocanate	3
neg_M137T207_2	HMDB0004284 | HMDB0029563 | HMDB0029671 | HMDB0029672 | HMDB0032036 | HMDB0032136 | HMDB0032137 | HMDB0032139 | HMDB0032159 | HMDB0032290 | HMDB0034241 | HMDB0039802 | HMDB0040174 | HMDB0040177 | HMDB0041607 | HMDB0034168 | HMDB0001505	Tyrosol | 3-Acetyl-2,5-dimethylfuran | 1,4-Dimethoxybenzene | 1,3-Dimethoxybenzene | 4-Ethoxyphenol | 2-Methoxy-4-methylphenol | 2,6-Dimethyl-1,4-benzenediol | 1,2-Dimethoxybenzene | 2-Acetyl-3,5-dimethylfuran | 1-(2-Furyl)butan-3-one | 4-Methoxybenzyl alcohol | 1-(2-Furanyl)-1-butanone | 4-Ethyl-1,2-benzenediol | 3-Ethyl-1,2-benzenediol | 2-Phenoxyethanol | Toluene | Benzene	17
neg_M137T258	HMDB0004284 | HMDB0029563 | HMDB0029671 | HMDB0029672 | HMDB0032036 | HMDB0032136 | HMDB0032137 | HMDB0032139 | HMDB0032159 | HMDB0032290 | HMDB0034241 | HMDB0039802 | HMDB0040174 | HMDB0040177 | HMDB0041607 | HMDB0034168 | HMDB0001505	Tyrosol | 3-Acetyl-2,5-dimethylfuran | 1,4-Dimethoxybenzene | 1,3-Dimethoxybenzene | 4-Ethoxyphenol | 2-Methoxy-4-methylphenol | 2,6-Dimethyl-1,4-benzenediol | 1,2-Dimethoxybenzene | 2-Acetyl-3,5-dimethylfuran | 1-(2-Furyl)butan-3-one | 4-Methoxybenzyl alcohol | 1-(2-Furanyl)-1-butanone | 4-Ethyl-1,2-benzenediol | 3-Ethyl-1,2-benzenediol | 2-Phenoxyethanol | Toluene | Benzene	17
neg_M138T109	HMDB0001232 | HMDB0002658	4-Nitrophenol | 6-Hydroxynicotinic acid	2
neg_M138T204	HMDB0038174 | HMDB0000926	5-Acetyl-2,4-dimethyloxazole | Pyridine	2
neg_M138T175	HMDB0038174 | HMDB0000926	5-Acetyl-2,4-dimethyloxazole | Pyridine	2
neg_M139T71	HMDB0002271 | HMDB0002820 | HMDB0004988 | HMDB0033112 | HMDB0003361 | HMDB0034176	Imidazolepropionic acid | Methylimidazoleacetic acid | Pi-Methylimidazoleacetic acid | Methylpyrazine | Pyrimidine | Pyrazine	6
neg_M141T277	HMDB0013897 | HMDB0013902 | HMDB0029761 | HMDB0031293 | HMDB0031343 | HMDB0031352 | HMDB0032164 | HMDB0032207 | HMDB0032266 | HMDB0032267 | HMDB0032533 | HMDB0035422 | HMDB0036236 | HMDB0037630 | HMDB0038036 | HMDB0038310 | HMDB0040215	4-ene-Valproic acid | 2-ene-Valproic acid | Ethyl (±)-2-methyl-4-pentenoate | 2,3-Octanedione | Methyl cyclohexanecarboxylate | Cyclohexyl acetate | Allyl valerate | cis-5-Octenoic acid | Ethyl (E)-3-hexenoate | Ethyl 5-hexenoate | trans-3-Hexenyl acetate | 4-Butyl-gamma-butyrolactone | 2-Methylallyl butyrate | xi-Tetrahydro-3-propyl-2H-pyran-2-one | 2-Propenyl 3-methylbutanoate | xi-Tetrahydro-6…	17
neg_M141T301	HMDB0031266 | HMDB0031417 | HMDB0059835	2-Nonanone | 2,6-Dimethyl-4-heptanone | Nonanal	3
neg_M142T55	HMDB0061082 | HMDB0061705 | HMDB0031339 | HMDB0032968 | HMDB0032969 | HMDB0032970	5-ethyl-5-methyl-2,4-oxazolidinedione | 6-Oxopiperidine-2-carboxylic acid | 1-Cyano-2-hydroxy-3-butene | 2,4-Dimethyloxazole | 2,5-Dimethyloxazole | 4,5-Dimethyloxazole	6
neg_M142T202	-	-	NA
neg_M143T112	HMDB0001988 | HMDB0031176 | HMDB0036594 | HMDB0037114 | HMDB0040433 | HMDB0003315 | HMDB0030332 | HMDB0031196 | HMDB0031496 | HMDB0031497 | HMDB0031498 | HMDB0031563 | HMDB0031564 | HMDB0033549 | HMDB0033714 | HMDB0035239 | HMDB0040264 | HMDB0040271 | HMDB0001184 | HMDB0012157 | HMDB0031407 | HMDB0031512 | HMDB0031530 | HMDB0031601 | HMDB0031606 | HMDB0031607 | HMDB0032458 | HMDB0037788 | HMDB004…	4-Hydroxycyclohexylcarboxylic acid | Tetrahydrofurfuryl acetate | Botryodiplodin | Methyl (R)-3-methyl-2-oxopentanoate | Ethyl levulinate | Cyclohexanone | 2-Methyl-4-pentenal | 4-Methyl-2-pentenal | 2-Hexenal | 3-Hexenal | (Z)-3-Hexenal | 4-Methyl-3-penten-2-one, 9CI | 4-Methyl-4-penten-2-one | (E)-4-Hexenal | 2-Methyl-2-pentenal | 4-Hexen-3-one | (Z)-2-Hexenal | (Z)-4-Hexenal | Methyl propenyl …	29
neg_M143T83	HMDB0001988 | HMDB0031176 | HMDB0036594 | HMDB0037114 | HMDB0040433 | HMDB0003315 | HMDB0030332 | HMDB0031196 | HMDB0031496 | HMDB0031497 | HMDB0031498 | HMDB0031563 | HMDB0031564 | HMDB0033549 | HMDB0033714 | HMDB0035239 | HMDB0040264 | HMDB0040271 | HMDB0001184 | HMDB0012157 | HMDB0031407 | HMDB0031512 | HMDB0031530 | HMDB0031601 | HMDB0031606 | HMDB0031607 | HMDB0032458 | HMDB0037788 | HMDB004…	4-Hydroxycyclohexylcarboxylic acid | Tetrahydrofurfuryl acetate | Botryodiplodin | Methyl (R)-3-methyl-2-oxopentanoate | Ethyl levulinate | Cyclohexanone | 2-Methyl-4-pentenal | 4-Methyl-2-pentenal | 2-Hexenal | 3-Hexenal | (Z)-3-Hexenal | 4-Methyl-3-penten-2-one, 9CI | 4-Methyl-4-penten-2-one | (E)-4-Hexenal | 2-Methyl-2-pentenal | 4-Hexen-3-one | (Z)-2-Hexenal | (Z)-4-Hexenal | Methyl propenyl …	29
neg_M143T131	HMDB0001988 | HMDB0031176 | HMDB0036594 | HMDB0037114 | HMDB0040433 | HMDB0003315 | HMDB0030332 | HMDB0031196 | HMDB0031496 | HMDB0031497 | HMDB0031498 | HMDB0031563 | HMDB0031564 | HMDB0033549 | HMDB0033714 | HMDB0035239 | HMDB0040264 | HMDB0040271 | HMDB0001184 | HMDB0012157 | HMDB0031407 | HMDB0031512 | HMDB0031530 | HMDB0031601 | HMDB0031606 | HMDB0031607 | HMDB0032458 | HMDB0037788 | HMDB004…	4-Hydroxycyclohexylcarboxylic acid | Tetrahydrofurfuryl acetate | Botryodiplodin | Methyl (R)-3-methyl-2-oxopentanoate | Ethyl levulinate | Cyclohexanone | 2-Methyl-4-pentenal | 4-Methyl-2-pentenal | 2-Hexenal | 3-Hexenal | (Z)-3-Hexenal | 4-Methyl-3-penten-2-one, 9CI | 4-Methyl-4-penten-2-one | (E)-4-Hexenal | 2-Methyl-2-pentenal | 4-Hexen-3-one | (Z)-2-Hexenal | (Z)-4-Hexenal | Methyl propenyl …	29
neg_M143T295	HMDB0000482 | HMDB0029980 | HMDB0030368 | HMDB0031230 | HMDB0031290 | HMDB0031478 | HMDB0031638 | HMDB0032047 | HMDB0032203 | HMDB0032225 | HMDB0032272 | HMDB0032335 | HMDB0032551 | HMDB0034161 | HMDB0034164 | HMDB0035457 | HMDB0036165 | HMDB0039620 | HMDB0040209 | HMDB0040296 | HMDB0000246 | HMDB0000474 | HMDB0003543 | HMDB0031243 | HMDB0031324 | HMDB0033858 | HMDB0034431 | HMDB0061892 | HMDB002…	Caprylic acid | Hexyl acetate | (3R,5Z)-5-Octene-1,3-diol | 2-Ethylhexanoic acid | 1-Hydroxy-3-octanone | Methyl heptanoate | Pentyl propanoate | Propyl 3-methylbutanoate | cis- and trans-2-Isobutyl-4-methyl-1,3-dioxolane | 1,1-Dimethoxy-trans-2-hexene | Ethyl 4-methylpentanoate | 3-Hydroxy-2-octanone | Valeraldehyde propyleneglycol acetal | 2-Methylpropyl butanoate | 3-Methylbutyl propanoate | (…	29
neg_M144T248_2	HMDB0029737	Indole-3-carboxaldehyde	1
neg_M144T88	HMDB0000730 | HMDB0000808 | HMDB0001263 | HMDB0003681 | HMDB0029425 | HMDB0029426 | HMDB0061156 | HMDB0094698 | HMDB0011749 | HMDB0034587 | HMDB0040518 | HMDB0002039	Isobutyrylglycine | N-Butyrylglycine | Allysine | 4-Acetamidobutanoic acid | L-cis-4-(Hydroxymethyl)-2-pyrrolidinecarboxylic acid | L-trans-5-Hydroxy-2-piperidinecarboxylic acid | N-(2-Carboxymethyl)-morpholine | N-Propionylalanine | 2-Piperidinone | 1-Pyrrolidinecarboxaldehyde | 2,5-Dihydro-2,4-dimethyloxazole | 2-Pyrrolidinone	12
neg_M145T182	-	-	NA
neg_M145T197	-	-	NA
neg_M145T84_1	HMDB0000422 | HMDB0000448 | HMDB0000752 | HMDB0033837 | HMDB0000509 | HMDB0029599 | HMDB0029608 | HMDB0031178 | HMDB0031598 | HMDB0031602 | HMDB0031648 | HMDB0032351 | HMDB0032385 | HMDB0032459 | HMDB0033840 | HMDB0033978 | HMDB0035143 | HMDB0000549 | HMDB0003407 | HMDB0031209 | HMDB0033977 | HMDB0034439	2-Methylglutaric acid | Adipic acid | Methylglutaric acid | Dimethyl succinate | Senecioic acid | Glutaral | Angelic acid | 2-Methyltetrahydrofuran-3-one | 2,3-Pentanedione | 4-Pentenoic acid | 2,4-Pentanedione | Isopropenyl acetate | Methyl methacrylate | 2-Pentenoic acid | Dihydro-5-methyl-2(3H)-furanone | Ethyl acrylate | Dihydro-3-methyl-2(3H)-furanone | gamma-Butyrolactone | Diacetyl | Ethen…	22
neg_M145T195	HMDB0000422 | HMDB0000448 | HMDB0000752 | HMDB0033837 | HMDB0000509 | HMDB0029599 | HMDB0029608 | HMDB0031178 | HMDB0031598 | HMDB0031602 | HMDB0031648 | HMDB0032351 | HMDB0032385 | HMDB0032459 | HMDB0033840 | HMDB0033978 | HMDB0035143 | HMDB0000549 | HMDB0003407 | HMDB0031209 | HMDB0033977 | HMDB0034439	2-Methylglutaric acid | Adipic acid | Methylglutaric acid | Dimethyl succinate | Senecioic acid | Glutaral | Angelic acid | 2-Methyltetrahydrofuran-3-one | 2,3-Pentanedione | 4-Pentenoic acid | 2,4-Pentanedione | Isopropenyl acetate | Methyl methacrylate | 2-Pentenoic acid | Dihydro-5-methyl-2(3H)-furanone | Ethyl acrylate | Dihydro-3-methyl-2(3H)-furanone | gamma-Butyrolactone | Diacetyl | Ethen…	22
neg_M145T49	HMDB0000182 | HMDB0003405 | HMDB0001106 | HMDB0002134	Lysine | D-Lysine | 3-Aminopropionaldehyde | Aminoacetone	4
neg_M146T583	HMDB0030481	Agrocybin	1
neg_M146T46	HMDB0000148 | HMDB0002393 | HMDB0002931 | HMDB0003011 | HMDB0003339 | HMDB0006556 | HMDB0033550 | HMDB0029387 | HMDB0029615 | HMDB0036458 | HMDB0039426	Glutamic acid | N-Methyl-D-aspartic acid | N-Acetylserine | O-Acetylserine | D-Glutamic acid | L-4-Hydroxyglutamate semialdehyde | 3-(Carboxymethylamino)propanoic acid | L-3-Aminodihydro-2(3H)-furanone | (S)-2-Azetidinecarboxylic acid | 1-Aminocyclopropanecarboxylic acid | 3-Isoxazolidinone	11
neg_M146T216	HMDB0030204 | HMDB0040009 | HMDB0040011	1-(2-Furanylmethyl)-1H-pyrrole | 4-(2-Furanylmethylene)-3,4-dihydro-2H-pyrrole | 3-(2-Furanylmethyl)-1H-pyrrole	3
neg_M146T187	HMDB0030204 | HMDB0040009 | HMDB0040011	1-(2-Furanylmethyl)-1H-pyrrole | 4-(2-Furanylmethylene)-3,4-dihydro-2H-pyrrole | 3-(2-Furanylmethyl)-1H-pyrrole	3
neg_M147T354	HMDB0001553 | HMDB0031242 | HMDB0031253	2-Oxo-4-methylthiobutanoic acid | Dihydro-3(2H)-thiophenone | Dihydro-2(3H)-thiophenone	3
neg_M147T55	HMDB0000426 | HMDB0000428 | HMDB0000606 | HMDB0000694 | HMDB0001900 | HMDB0059655 | HMDB0000005 | HMDB0000060 | HMDB0001172 | HMDB0001259 | HMDB0031646 | HMDB0000243 | HMDB0040261	Citramalic acid | 3-Hydroxyglutaric acid | D-2-Hydroxyglutaric acid | L-2-Hydroxyglutaric acid | Ribonolactone | 2-Hydroxyglutarate | 2-Ketobutyric acid | Acetoacetic acid | 2-Methyl-3-oxopropanoic acid | Succinic acid semialdehyde | Acetic anhydride | Pyruvic acid | Glucosereductone	13
neg_M147T249	HMDB0000567 | HMDB0031725 | HMDB0035243 | HMDB0036626 | HMDB0040986	Cinnamic acid | (E)-3-(2-Hydroxyphenyl)-2-propenal | 1-Phenyl-1,2-propanedione | 3,4-Dihydro-2H-1-benzopyran-2-one | p-Coumaraldehyde	5
neg_M147T212	HMDB0000567 | HMDB0031725 | HMDB0035243 | HMDB0036626 | HMDB0040986	Cinnamic acid | (E)-3-(2-Hydroxyphenyl)-2-propenal | 1-Phenyl-1,2-propanedione | 3,4-Dihydro-2H-1-benzopyran-2-one | p-Coumaraldehyde	5
neg_M147T229	HMDB0000567 | HMDB0031725 | HMDB0035243 | HMDB0036626 | HMDB0040986	Cinnamic acid | (E)-3-(2-Hydroxyphenyl)-2-propenal | 1-Phenyl-1,2-propanedione | 3,4-Dihydro-2H-1-benzopyran-2-one | p-Coumaraldehyde	5
neg_M147T264	HMDB0000567 | HMDB0031725 | HMDB0035243 | HMDB0036626 | HMDB0040986	Cinnamic acid | (E)-3-(2-Hydroxyphenyl)-2-propenal | 1-Phenyl-1,2-propanedione | 3,4-Dihydro-2H-1-benzopyran-2-one | p-Coumaraldehyde	5
neg_M147T184	HMDB0000567 | HMDB0031725 | HMDB0035243 | HMDB0036626 | HMDB0040986	Cinnamic acid | (E)-3-(2-Hydroxyphenyl)-2-propenal | 1-Phenyl-1,2-propanedione | 3,4-Dihydro-2H-1-benzopyran-2-one | p-Coumaraldehyde	5
neg_M147T184_1	HMDB0000227 | HMDB0031639 | HMDB0000237 | HMDB0003052 | HMDB0003453 | HMDB0006458 | HMDB0006961 | HMDB0031229 | HMDB0031523 | HMDB0000718 | HMDB0000892 | HMDB0002176 | HMDB0030058 | HMDB0031175 | HMDB0031241 | HMDB0031247 | HMDB0031249 | HMDB0031516 | HMDB0032230 | HMDB0033742 | HMDB0033890 | HMDB0034237 | HMDB0039799 | HMDB0040575 | HMDB0000039 | HMDB0001873 | HMDB0003243 | HMDB0030062 | HMDB003…	Mevalonic acid | Glycerol 1-propanoate | Propionic acid | Lactaldehyde | 3-Hydroxypropanal | D-Lactaldehyde | Hydroxyacetone | Ethyl formate | Methyl acetate | Isovaleric acid | Valeric acid | Ethylmethylacetic acid | Ethyl propionate | Tetrahydro-2-furanmethanol | Isopropyl acetate | 2-Methylpropyl formate | Methyl isobutyrate | 3-Hydroxy-2-pentanone | 2,4-Dimethyl-1,3-dioxolane | (S)-2-Methylbu…	32
neg_M147T128	HMDB0000227 | HMDB0031639 | HMDB0000237 | HMDB0003052 | HMDB0003453 | HMDB0006458 | HMDB0006961 | HMDB0031229 | HMDB0031523 | HMDB0000718 | HMDB0000892 | HMDB0002176 | HMDB0030058 | HMDB0031175 | HMDB0031241 | HMDB0031247 | HMDB0031249 | HMDB0031516 | HMDB0032230 | HMDB0033742 | HMDB0033890 | HMDB0034237 | HMDB0039799 | HMDB0040575 | HMDB0000039 | HMDB0001873 | HMDB0003243 | HMDB0030062 | HMDB003…	Mevalonic acid | Glycerol 1-propanoate | Propionic acid | Lactaldehyde | 3-Hydroxypropanal | D-Lactaldehyde | Hydroxyacetone | Ethyl formate | Methyl acetate | Isovaleric acid | Valeric acid | Ethylmethylacetic acid | Ethyl propionate | Tetrahydro-2-furanmethanol | Isopropyl acetate | 2-Methylpropyl formate | Methyl isobutyrate | 3-Hydroxy-2-pentanone | 2,4-Dimethyl-1,3-dioxolane | (S)-2-Methylbu…	32
neg_M147T55_1	HMDB0000227 | HMDB0031639 | HMDB0000237 | HMDB0003052 | HMDB0003453 | HMDB0006458 | HMDB0006961 | HMDB0031229 | HMDB0031523 | HMDB0000718 | HMDB0000892 | HMDB0002176 | HMDB0030058 | HMDB0031175 | HMDB0031241 | HMDB0031247 | HMDB0031249 | HMDB0031516 | HMDB0032230 | HMDB0033742 | HMDB0033890 | HMDB0034237 | HMDB0039799 | HMDB0040575 | HMDB0000039 | HMDB0001873 | HMDB0003243 | HMDB0030062 | HMDB003…	Mevalonic acid | Glycerol 1-propanoate | Propionic acid | Lactaldehyde | 3-Hydroxypropanal | D-Lactaldehyde | Hydroxyacetone | Ethyl formate | Methyl acetate | Isovaleric acid | Valeric acid | Ethylmethylacetic acid | Ethyl propionate | Tetrahydro-2-furanmethanol | Isopropyl acetate | 2-Methylpropyl formate | Methyl isobutyrate | 3-Hydroxy-2-pentanone | 2,4-Dimethyl-1,3-dioxolane | (S)-2-Methylbu…	32
neg_M149T52	HMDB0000098 | HMDB0000283 | HMDB0000621 | HMDB0000646 | HMDB0000751 | HMDB0001644 | HMDB0003371 | HMDB0029942 | HMDB0000008 | HMDB0000011 | HMDB0000023 | HMDB0000442 | HMDB0000710 | HMDB0000729 | HMDB0031212 | HMDB0000190 | HMDB0000700 | HMDB0001051 | HMDB0001311 | HMDB0001882 | HMDB0029580 | HMDB0031232	D-Xylose | D-Ribose | D-Ribulose | L-Arabinose | L-Xylulose | D-Xylulose | L-Ribulose | D-Arabinose | 2-Hydroxybutyric acid | 3-Hydroxybutyric acid | (S)-3-Hydroxyisobutyric acid | (S)-3-Hydroxybutyric acid | 4-Hydroxybutyric acid | alpha-Hydroxyisobutyric acid | Ethoxyacetic acid | Lactic acid | Hydroxypropionic acid | Glyceraldehyde | D-Lactic acid | Dihydroxyacetone | Dimethyl carbonate | Mono…	22
neg_M149T255_6	-	-	NA
neg_M149T255_7	HMDB0000764 | HMDB0003654 | HMDB0031310 | HMDB0032073 | HMDB0032075 | HMDB0032569 | HMDB0032570 | HMDB0032592 | HMDB0032617 | HMDB0033970 | HMDB0037715 | HMDB0038355 | HMDB0040428 | HMDB0040925 | HMDB0034240	Hydrocinnamic acid | 4-Coumaryl alcohol | Benzyl acetate | o-Tolyl acetate | p-Tolyl acetate | 2'-Methoxyacetophenone | 4'-Methoxyacetophenone | 2'-Hydroxy-5'-methylacetophenone | Methyl phenylacetate | 4-Ethoxybenzaldehyde | 1-Phenylethyl formate | 2-Ethyl-4-(2-furanyl)-2-propenal | 2-Phenylethyl formate | 2-(2-Furanyl)-3-methyl-2-butenal | Styrene	15
neg_M149T228	HMDB0000764 | HMDB0003654 | HMDB0031310 | HMDB0032073 | HMDB0032075 | HMDB0032569 | HMDB0032570 | HMDB0032592 | HMDB0032617 | HMDB0033970 | HMDB0037715 | HMDB0038355 | HMDB0040428 | HMDB0040925 | HMDB0034240	Hydrocinnamic acid | 4-Coumaryl alcohol | Benzyl acetate | o-Tolyl acetate | p-Tolyl acetate | 2'-Methoxyacetophenone | 4'-Methoxyacetophenone | 2'-Hydroxy-5'-methylacetophenone | Methyl phenylacetate | 4-Ethoxybenzaldehyde | 1-Phenylethyl formate | 2-Ethyl-4-(2-furanyl)-2-propenal | 2-Phenylethyl formate | 2-(2-Furanyl)-3-methyl-2-butenal | Styrene	15
neg_M150T307	-	-	NA
neg_M150T230	HMDB0001859 | HMDB0002210 | HMDB0012219 | HMDB0029703 | HMDB0032609 | HMDB0033903	Acetaminophen | 2-Phenylglycine | Dopamine quinone | Methyl 2-aminobenzoate | 2-(Methylamino)benzoic acid | 3alpha,4,7,7alpha-Tetrahydro-1H-isoindole-1,3(2H)-dione	6
neg_M150T255	HMDB0001859 | HMDB0002210 | HMDB0012219 | HMDB0029703 | HMDB0032609 | HMDB0033903	Acetaminophen | 2-Phenylglycine | Dopamine quinone | Methyl 2-aminobenzoate | 2-(Methylamino)benzoic acid | 3alpha,4,7,7alpha-Tetrahydro-1H-isoindole-1,3(2H)-dione	6
neg_M151T66	HMDB0000292 | HMDB0000786 | HMDB0000115 | HMDB0031608 | HMDB0000139 | HMDB0006372	Xanthine | Oxypurinol | Glycolic acid | Peracetic acid | Glyceric acid | L-Glyceric acid	6
neg_M151T93_1	HMDB0000292 | HMDB0000786 | HMDB0000115 | HMDB0031608 | HMDB0000139 | HMDB0006372	Xanthine | Oxypurinol | Glycolic acid | Peracetic acid | Glyceric acid | L-Glyceric acid	6
neg_M151T254	HMDB0000020 | HMDB0000440 | HMDB0000669 | HMDB0000703 | HMDB0001101 | HMDB0002390 | HMDB0012308 | HMDB0029657 | HMDB0029658 | HMDB0029659 | HMDB0029660 | HMDB0029661 | HMDB0029662 | HMDB0031609 | HMDB0032399 | HMDB0032572 | HMDB0032594 | HMDB0032604 | HMDB0032606 | HMDB0032629 | HMDB0032919 | HMDB0033003 | HMDB0034172 | HMDB0036907 | HMDB0041283 | HMDB0006115	p-Hydroxyphenylacetic acid | 3-Hydroxyphenylacetic acid | ortho-Hydroxyphenylacetic acid | Mandelic acid | p-Anisic acid | 3-Cresotinic acid | Vanillin | 2,4'-Dihydroxyacetophenone | 2',3'-Dihydroxyacetophenone | 2',4'-Dihydroxyacetophenone | 2',6'-Dihydroxyacetophenone | 3',4'-Dihydroxyacetophenone | 3',5'-Dihydroxyacetophenone | Phenoxyacetic acid | Methyl furfuracrylate | Methylparaben | 2-(Hy…	26
neg_M151T240	HMDB0000020 | HMDB0000440 | HMDB0000669 | HMDB0000703 | HMDB0001101 | HMDB0002390 | HMDB0012308 | HMDB0029657 | HMDB0029658 | HMDB0029659 | HMDB0029660 | HMDB0029661 | HMDB0029662 | HMDB0031609 | HMDB0032399 | HMDB0032572 | HMDB0032594 | HMDB0032604 | HMDB0032606 | HMDB0032629 | HMDB0032919 | HMDB0033003 | HMDB0034172 | HMDB0036907 | HMDB0041283 | HMDB0006115	p-Hydroxyphenylacetic acid | 3-Hydroxyphenylacetic acid | ortho-Hydroxyphenylacetic acid | Mandelic acid | p-Anisic acid | 3-Cresotinic acid | Vanillin | 2,4'-Dihydroxyacetophenone | 2',3'-Dihydroxyacetophenone | 2',4'-Dihydroxyacetophenone | 2',6'-Dihydroxyacetophenone | 3',4'-Dihydroxyacetophenone | 3',5'-Dihydroxyacetophenone | Phenoxyacetic acid | Methyl furfuracrylate | Methylparaben | 2-(Hy…	26
neg_M151T210_1	HMDB0000020 | HMDB0000440 | HMDB0000669 | HMDB0000703 | HMDB0001101 | HMDB0002390 | HMDB0012308 | HMDB0029657 | HMDB0029658 | HMDB0029659 | HMDB0029660 | HMDB0029661 | HMDB0029662 | HMDB0031609 | HMDB0032399 | HMDB0032572 | HMDB0032594 | HMDB0032604 | HMDB0032606 | HMDB0032629 | HMDB0032919 | HMDB0033003 | HMDB0034172 | HMDB0036907 | HMDB0041283 | HMDB0006115	p-Hydroxyphenylacetic acid | 3-Hydroxyphenylacetic acid | ortho-Hydroxyphenylacetic acid | Mandelic acid | p-Anisic acid | 3-Cresotinic acid | Vanillin | 2,4'-Dihydroxyacetophenone | 2',3'-Dihydroxyacetophenone | 2',4'-Dihydroxyacetophenone | 2',6'-Dihydroxyacetophenone | 3',4'-Dihydroxyacetophenone | 3',5'-Dihydroxyacetophenone | Phenoxyacetic acid | Methyl furfuracrylate | Methylparaben | 2-(Hy…	26
neg_M151T224	HMDB0000020 | HMDB0000440 | HMDB0000669 | HMDB0000703 | HMDB0001101 | HMDB0002390 | HMDB0012308 | HMDB0029657 | HMDB0029658 | HMDB0029659 | HMDB0029660 | HMDB0029661 | HMDB0029662 | HMDB0031609 | HMDB0032399 | HMDB0032572 | HMDB0032594 | HMDB0032604 | HMDB0032606 | HMDB0032629 | HMDB0032919 | HMDB0033003 | HMDB0034172 | HMDB0036907 | HMDB0041283 | HMDB0006115	p-Hydroxyphenylacetic acid | 3-Hydroxyphenylacetic acid | ortho-Hydroxyphenylacetic acid | Mandelic acid | p-Anisic acid | 3-Cresotinic acid | Vanillin | 2,4'-Dihydroxyacetophenone | 2',3'-Dihydroxyacetophenone | 2',4'-Dihydroxyacetophenone | 2',6'-Dihydroxyacetophenone | 3',4'-Dihydroxyacetophenone | 3',5'-Dihydroxyacetophenone | Phenoxyacetic acid | Methyl furfuracrylate | Methylparaben | 2-(Hy…	26
neg_M151T216	HMDB0032132 | HMDB0032599 | HMDB0036169 | HMDB0039801 | HMDB0039956 | HMDB0040175 | HMDB0040216 | HMDB0040449 | HMDB0041326 | HMDB0059810 | HMDB0059851 | HMDB0059905 | HMDB0059924 | HMDB0034168	2-Isopropyl-1,4-benzenediol | 3-(4-Hydroxyphenyl)-1-propanol | 3-(5-Methyl-2-furanyl)butanal | 1-(2-Furanyl)-1-pentanone | 4-(Ethoxymethyl)phenol | 4-Ethyl-2-methoxyphenol | 2,6,6-Trimethyl-2-cyclohexene-1,4-dione | 2-(Ethoxymethyl)phenol | (Dimethoxymethyl)benzene | m-Xylene | o-Xylene | Ethylbenzene | p-Xylene | Toluene	14
neg_M151T208	HMDB0032381 | HMDB0040052 | HMDB0040053 | HMDB0040340	2-Methoxy-(3 or 5 or 6)-isopropylpyrazine | 2-Isopropyl-5-methoxypyrazine | 2-Isopropyl-6-methoxypyrazine | 2-Isopropyl-3-methoxypyrazine	4
neg_M152T51	HMDB0000996	3-Sulfinoalanine	1
neg_M153T218	HMDB0000152 | HMDB0001856 | HMDB0013677 | HMDB0029666 | HMDB0034299	Gentisic acid | Protocatechuic acid | 3,5-Dihydroxybenzoic acid | 2,4-Dihydroxybenzoic acid | Patulin	5
neg_M153T123	HMDB0000152 | HMDB0001856 | HMDB0013677 | HMDB0029666 | HMDB0034299	Gentisic acid | Protocatechuic acid | 3,5-Dihydroxybenzoic acid | 2,4-Dihydroxybenzoic acid | Patulin	5
neg_M153T188	HMDB0000152 | HMDB0001856 | HMDB0013677 | HMDB0029666 | HMDB0034299	Gentisic acid | Protocatechuic acid | 3,5-Dihydroxybenzoic acid | 2,4-Dihydroxybenzoic acid | Patulin	5
neg_M153T141	HMDB0000152 | HMDB0001856 | HMDB0013677 | HMDB0029666 | HMDB0034299	Gentisic acid | Protocatechuic acid | 3,5-Dihydroxybenzoic acid | 2,4-Dihydroxybenzoic acid | Patulin	5
neg_M153T202	HMDB0033576 | HMDB0040040 | HMDB0004983	7-Azaindolizine | 5H-Cyclopentapyrazine | Dimethyl sulfone	3
neg_M153T249	HMDB0004043 | HMDB0004472 | HMDB0005812 | HMDB0032530 | HMDB0034932 | HMDB0035833 | HMDB0035954 | HMDB0035955 | HMDB0036100 | HMDB0036101 | HMDB0036112 | HMDB0036126 | HMDB0037016	alpha-Terpineol | Eucalyptol | Geraniol | Thujyl alcohol | Fenchol | p-Menth-1-en-4-ol | (1R*,3R*,6S*)-3-Caranol | (1R*,2S*,3S*,6S*)-2-Caranol | 3,7-Dimethyl-1,6-octadien-3-ol | (R)-3,7-Dimethyl-1,6-octadien-3-ol | (1R,4S,5R)-4-Thujanol | (-)-Pinocampheol | p-Menth-1-en-5-ol	13
neg_M154T119	-	-	NA
neg_M154T234	HMDB0000177 | HMDB0034267	Histidine | L-2-Amino-3-(1-pyrazolyl)propanoic acid	2
neg_M154T51	HMDB0000177 | HMDB0034267	Histidine | L-2-Amino-3-(1-pyrazolyl)propanoic acid	2
neg_M155T55	HMDB0000226	Orotic acid	1
neg_M157T286	HMDB0000451 | HMDB0000909 | HMDB0030303 | HMDB0031177 | HMDB0031307 | HMDB0036230 | HMDB0041616 | HMDB0031483 | HMDB0031486 | HMDB0031487 | HMDB0031488 | HMDB0031539 | HMDB0031540 | HMDB0031550 | HMDB0031551 | HMDB0032301 | HMDB0033667 | HMDB0033827 | HMDB0034372 | HMDB0040339 | HMDB0003315 | HMDB0030332 | HMDB0031196 | HMDB0031496 | HMDB0031497 | HMDB0031498 | HMDB0031563 | HMDB0031564 | HMDB003…	cis-4-Hydroxycyclohexylacetic acid | trans-4-Hydroxycyclohexylacetic acid | 6-Ethyl-1-methyl-2,7,8-trioxabicyclo[3.2.1]octane | Tetrahydrofurfuryl propionate | Ethyl 3-oxohexanoate | 1-Methyl-2-oxopropyl butyrate | Propyl levulinate | (Z)-4-Heptenal | 3-Hepten-2-one | (E)-4-Hepten-2-one | 2-Hepten-4-one | 2-Methylcyclohexanone | 4-Methylcyclohexanone | 5-Methyl-3-hexen-2-one | 5-Methyl-5-hexen-2-…	33
neg_M157T205	HMDB0000451 | HMDB0000909 | HMDB0030303 | HMDB0031177 | HMDB0031307 | HMDB0036230 | HMDB0041616 | HMDB0031483 | HMDB0031486 | HMDB0031487 | HMDB0031488 | HMDB0031539 | HMDB0031540 | HMDB0031550 | HMDB0031551 | HMDB0032301 | HMDB0033667 | HMDB0033827 | HMDB0034372 | HMDB0040339 | HMDB0003315 | HMDB0030332 | HMDB0031196 | HMDB0031496 | HMDB0031497 | HMDB0031498 | HMDB0031563 | HMDB0031564 | HMDB003…	cis-4-Hydroxycyclohexylacetic acid | trans-4-Hydroxycyclohexylacetic acid | 6-Ethyl-1-methyl-2,7,8-trioxabicyclo[3.2.1]octane | Tetrahydrofurfuryl propionate | Ethyl 3-oxohexanoate | 1-Methyl-2-oxopropyl butyrate | Propyl levulinate | (Z)-4-Heptenal | 3-Hepten-2-one | (E)-4-Hepten-2-one | 2-Hepten-4-one | 2-Methylcyclohexanone | 4-Methylcyclohexanone | 5-Methyl-3-hexen-2-one | 5-Methyl-5-hexen-2-…	33
neg_M157T315_1	HMDB0000798 | HMDB0000847 | HMDB0030331 | HMDB0032042 | HMDB0034165 | HMDB0034606 | HMDB0037143 | HMDB0037164 | HMDB0037288 | HMDB0038040 | HMDB0039216 | HMDB0040221 | HMDB0040295 | HMDB0061903 | HMDB0061904 | HMDB0061906 | HMDB0061907 | HMDB0094705 | HMDB0061892	Oenanthic ether | Pelargonic acid | xi-2-Ethylheptanoic acid | Butyl 3-methylbutanoate | Propyl hexanoate | Hexyl propionate | 1-Hydroxy-3-nonanone | 3-(Hydroxymethyl)-2-octanone | 4-Methyl-2-pentyl-1,3-dioxolane | 2-Methylpropyl 3-methylbutanoate | Butyl 2-methylbutanoate | Isoamyl butyrate | Butyl pentanoate | (Z)-2-Octene | (E)-2-Octene | (E)-3-Octene | 3-Methyleneheptane | 6-Methyl-1-heptene …	19
neg_M158T188	HMDB0000339 | HMDB0000678 | HMDB0011757 | HMDB0012154 | HMDB0029409 | HMDB0029412 | HMDB0031345 | HMDB0036384 | HMDB0038593 | HMDB0038625 | HMDB0031199 | HMDB0031702 | HMDB0037293 | HMDB0011749 | HMDB0034587 | HMDB0040518	2-Methylbutyrylglycine | Isovalerylglycine | N-Acetylvaline | 3-Dehydrocarnitine | Turicine | Betonicine | Calystegine A6 | Calystegine A7 | Calystegin A3 | Medicanine | 2,5-Dihydro-2,4,5-trimethyloxazole | 1-Piperidinecarboxaldehyde | 2-Acetylpyrrolidine | 2-Piperidinone | 1-Pyrrolidinecarboxaldehyde | 2,5-Dihydro-2,4-dimethyloxazole	16
neg_M159T260	-	-	NA
neg_M159T202	HMDB0000555 | HMDB0000857 | HMDB0029167 | HMDB0029573 | HMDB0041605 | HMDB0000453 | HMDB0003843 | HMDB0029487 | HMDB0031158 | HMDB0031491 | HMDB0031492 | HMDB0031501 | HMDB0031559 | HMDB0031560 | HMDB0031561 | HMDB0031562 | HMDB0032490 | HMDB0033568 | HMDB0039581 | HMDB0040328 | HMDB0000509 | HMDB0029599 | HMDB0029608 | HMDB0031178 | HMDB0031598 | HMDB0031602 | HMDB0031648 | HMDB0032351 | HMDB003…	3-Methyladipic acid | Pimelic acid | 2-Methyladipic acid | Diethyl malonate | Propyleneglycol diacetate | delta-Hexanolactone | Gamma-Caprolactone | Allyl propionate | 2-Methyl-4-pentenoic acid | 2,3-Hexanedione | 3,4-Hexanedione | 3-Hexenoic acid | 4-Methyl-2,3-pentanedione | 2-Methyl-2-pentenoic acid | 4-Methyl-2-pentenoic acid | 2-Methyl-3-pentenoic acid | Prenyl formate | 5-Oxohexanal | Ethyl…	33
neg_M159T77	HMDB0000555 | HMDB0000857 | HMDB0029167 | HMDB0029573 | HMDB0041605 | HMDB0000453 | HMDB0003843 | HMDB0029487 | HMDB0031158 | HMDB0031491 | HMDB0031492 | HMDB0031501 | HMDB0031559 | HMDB0031560 | HMDB0031561 | HMDB0031562 | HMDB0032490 | HMDB0033568 | HMDB0039581 | HMDB0040328 | HMDB0000509 | HMDB0029599 | HMDB0029608 | HMDB0031178 | HMDB0031598 | HMDB0031602 | HMDB0031648 | HMDB0032351 | HMDB003…	3-Methyladipic acid | Pimelic acid | 2-Methyladipic acid | Diethyl malonate | Propyleneglycol diacetate | delta-Hexanolactone | Gamma-Caprolactone | Allyl propionate | 2-Methyl-4-pentenoic acid | 2,3-Hexanedione | 3,4-Hexanedione | 3-Hexenoic acid | 4-Methyl-2,3-pentanedione | 2-Methyl-2-pentenoic acid | 4-Methyl-2-pentenoic acid | 2-Methyl-3-pentenoic acid | Prenyl formate | 5-Oxohexanal | Ethyl…	33
neg_M159T62	HMDB0000555 | HMDB0000857 | HMDB0029167 | HMDB0029573 | HMDB0041605 | HMDB0000453 | HMDB0003843 | HMDB0029487 | HMDB0031158 | HMDB0031491 | HMDB0031492 | HMDB0031501 | HMDB0031559 | HMDB0031560 | HMDB0031561 | HMDB0031562 | HMDB0032490 | HMDB0033568 | HMDB0039581 | HMDB0040328 | HMDB0000509 | HMDB0029599 | HMDB0029608 | HMDB0031178 | HMDB0031598 | HMDB0031602 | HMDB0031648 | HMDB0032351 | HMDB003…	3-Methyladipic acid | Pimelic acid | 2-Methyladipic acid | Diethyl malonate | Propyleneglycol diacetate | delta-Hexanolactone | Gamma-Caprolactone | Allyl propionate | 2-Methyl-4-pentenoic acid | 2,3-Hexanedione | 3,4-Hexanedione | 3-Hexenoic acid | 4-Methyl-2,3-pentanedione | 2-Methyl-2-pentenoic acid | 4-Methyl-2-pentenoic acid | 2-Methyl-3-pentenoic acid | Prenyl formate | 5-Oxohexanal | Ethyl…	33
neg_M159T51	HMDB0003459 | HMDB0028680 | HMDB0031411 | HMDB0061162 | HMDB0031642 | HMDB0033952	D-Alanyl-D-alanine | Alanylalanine | 4-Acetamido-2-aminobutanoic acid | N-Mononitrosopiperazine | N-Nitroso-pyrrolidine | Gyromitrin	6
neg_M159T228	HMDB0000486 | HMDB0000711 | HMDB0001954 | HMDB0002264 | HMDB0031509 | HMDB0032270 | HMDB0032827 | HMDB0061914 | HMDB0003671 | HMDB0004814 | HMDB0005841 | HMDB0031405 | HMDB0031429 | HMDB0031475 | HMDB0031482 | HMDB0031538 | HMDB0031549 | HMDB0032405 | HMDB0040191 | HMDB0041320 | HMDB0061896 | HMDB0000753 | HMDB0001318 | HMDB0002939 | HMDB0005842 | HMDB0005846 | HMDB0005994 | HMDB0030003 | HMDB003…	7-Hydroxyoctanoic acid | Hydroxyoctanoic acid | 3-Hydroxyoctanoic acid | (R)-2-Hydroxycaprylic acid | Ethyl (±)-3-hydroxyhexanoate | (+/-)-Ethyl 2-hydroxy-3-methylvalerate | Peroxyoctanoic acid | 8-Hydroxyoctanoate | 2-Heptanone | 4-Heptanone | Ethyl isobutyl ketone | (Z)-4-Hepten-1-ol | 2,4-Dimethyl-3-pentanone | Heptanal | 3-Heptanone | 3-Methylcyclohexanol | 5-Methyl-2-hexanone | 3-Methylhexan…	33
neg_M160T206	HMDB0003320 | HMDB0004077 | HMDB0031172 | HMDB0060289 | HMDB0240311	Indole-3-carboxylic acid | 4,6-Dihydroxyquinoline | 3-Formyl-6-hydroxyindole | Quinoline-4,8-diol | 2,8-Quinolinediol	5
neg_M160T258	HMDB0003320 | HMDB0004077 | HMDB0031172 | HMDB0060289 | HMDB0240311	Indole-3-carboxylic acid | 4,6-Dihydroxyquinoline | 3-Formyl-6-hydroxyindole | Quinoline-4,8-diol | 2,8-Quinolinediol	5
neg_M160T192	HMDB0003320 | HMDB0004077 | HMDB0031172 | HMDB0060289 | HMDB0240311	Indole-3-carboxylic acid | 4,6-Dihydroxyquinoline | 3-Formyl-6-hydroxyindole | Quinoline-4,8-diol | 2,8-Quinolinediol	5
neg_M160T120	HMDB0003320 | HMDB0004077 | HMDB0031172 | HMDB0060289 | HMDB0240311	Indole-3-carboxylic acid | 4,6-Dihydroxyquinoline | 3-Formyl-6-hydroxyindole | Quinoline-4,8-diol | 2,8-Quinolinediol	5
neg_M161T54	HMDB0000321 | HMDB0000345 | HMDB0000355 | HMDB0000640 | HMDB0032873 | HMDB0041561 | HMDB0000019 | HMDB0000720 | HMDB0034466 | HMDB0000005 | HMDB0000060 | HMDB0001172 | HMDB0001259 | HMDB0031646	2-Hydroxyadipic acid | 3-Hydroxyadipic acid | 3-Hydroxymethylglutaric acid | Levoglucosan | Diethyl dicarbonate | D-1,5-Anhydrofructose | alpha-Ketoisovaleric acid | Levulinic acid | Acetoxyacetone | 2-Ketobutyric acid | Acetoacetic acid | 2-Methyl-3-oxopropanoic acid | Succinic acid semialdehyde | Acetic anhydride	14
neg_M161T77	HMDB0000321 | HMDB0000345 | HMDB0000355 | HMDB0000640 | HMDB0032873 | HMDB0041561 | HMDB0000019 | HMDB0000720 | HMDB0034466 | HMDB0000005 | HMDB0000060 | HMDB0001172 | HMDB0001259 | HMDB0031646	2-Hydroxyadipic acid | 3-Hydroxyadipic acid | 3-Hydroxymethylglutaric acid | Levoglucosan | Diethyl dicarbonate | D-1,5-Anhydrofructose | alpha-Ketoisovaleric acid | Levulinic acid | Acetoxyacetone | 2-Ketobutyric acid | Acetoacetic acid | 2-Methyl-3-oxopropanoic acid | Succinic acid semialdehyde | Acetic anhydride	14
neg_M161T259	HMDB0001297	Norcotinine	1
neg_M161T192	HMDB0000535 | HMDB0000689 | HMDB0029762 | HMDB0030027 | HMDB0030056 | HMDB0030059 | HMDB0031207 | HMDB0031221 | HMDB0031246 | HMDB0031248 | HMDB0031325 | HMDB0031511 | HMDB0031580 | HMDB0033774 | HMDB0033889 | HMDB0034163 | HMDB0037266 | HMDB0040279 | HMDB0040327 | HMDB0000718 | HMDB0000892 | HMDB0002176 | HMDB0030058 | HMDB0031175 | HMDB0031241 | HMDB0031247 | HMDB0031249 | HMDB0031516 | HMDB003…	Caproic acid | Isocaproic acid | Methyl (S)-2-Methylbutanoate | Methyl 3-methylbutanoate | Isopropyl propionate | Propyl propionate | Methyl pentanoate | 2-Ethylbutanoic acid | 2-Methylpropyl acetate | Ethyl 2-methylpropanoate | n-Butyl acetate | Diacetone alcohol | (±)-2-Methylpentanoic acid | 3-Methylpentanoic acid | Ethyl butyrate | 3-Methylbutyl formate | 2,2,4-Trimethyl-1,3-dioxolane | 2,4,5…	34
neg_M161T90	HMDB0000535 | HMDB0000689 | HMDB0029762 | HMDB0030027 | HMDB0030056 | HMDB0030059 | HMDB0031207 | HMDB0031221 | HMDB0031246 | HMDB0031248 | HMDB0031325 | HMDB0031511 | HMDB0031580 | HMDB0033774 | HMDB0033889 | HMDB0034163 | HMDB0037266 | HMDB0040279 | HMDB0040327 | HMDB0000718 | HMDB0000892 | HMDB0002176 | HMDB0030058 | HMDB0031175 | HMDB0031241 | HMDB0031247 | HMDB0031249 | HMDB0031516 | HMDB003…	Caproic acid | Isocaproic acid | Methyl (S)-2-Methylbutanoate | Methyl 3-methylbutanoate | Isopropyl propionate | Propyl propionate | Methyl pentanoate | 2-Ethylbutanoic acid | 2-Methylpropyl acetate | Ethyl 2-methylpropanoate | n-Butyl acetate | Diacetone alcohol | (±)-2-Methylpentanoic acid | 3-Methylpentanoic acid | Ethyl butyrate | 3-Methylbutyl formate | 2,2,4-Trimethyl-1,3-dioxolane | 2,4,5…	34
neg_M162T206_2	HMDB0000738 | HMDB0034171	Indole | Benzeneacetonitrile	2
neg_M162T234	HMDB0000738 | HMDB0034171	Indole | Benzeneacetonitrile	2
neg_M162T286	-	-	NA
neg_M162T257	-	-	NA
neg_M163T225	HMDB0000205 | HMDB0001713 | HMDB0002035 | HMDB0012225 | HMDB0030677 | HMDB0041592 | HMDB0030968 | HMDB0038998 | HMDB0040549	Phenylpyruvic acid | m-Coumaric acid | 4-Hydroxycinnamic acid | Enol-phenylpyruvate | cis-p-Coumaric acid | Coumarinic acid | 2,4,6-Octatriyn-1-ol | 3,5,7-Octatriyn-1-ol | xi-2,3-Octadiene-5,7-diyn-1-ol	9
neg_M163T85	HMDB0000205 | HMDB0001713 | HMDB0002035 | HMDB0012225 | HMDB0030677 | HMDB0041592 | HMDB0030968 | HMDB0038998 | HMDB0040549	Phenylpyruvic acid | m-Coumaric acid | 4-Hydroxycinnamic acid | Enol-phenylpyruvate | cis-p-Coumaric acid | Coumarinic acid | 2,4,6-Octatriyn-1-ol | 3,5,7-Octatriyn-1-ol | xi-2,3-Octadiene-5,7-diyn-1-ol	9
neg_M163T55_1	HMDB0000205 | HMDB0001713 | HMDB0002035 | HMDB0012225 | HMDB0030677 | HMDB0041592 | HMDB0030968 | HMDB0038998 | HMDB0040549	Phenylpyruvic acid | m-Coumaric acid | 4-Hydroxycinnamic acid | Enol-phenylpyruvate | cis-p-Coumaric acid | Coumarinic acid | 2,4,6-Octatriyn-1-ol | 3,5,7-Octatriyn-1-ol | xi-2,3-Octadiene-5,7-diyn-1-ol	9
neg_M163T209	HMDB0000205 | HMDB0001713 | HMDB0002035 | HMDB0012225 | HMDB0030677 | HMDB0041592 | HMDB0030968 | HMDB0038998 | HMDB0040549	Phenylpyruvic acid | m-Coumaric acid | 4-Hydroxycinnamic acid | Enol-phenylpyruvate | cis-p-Coumaric acid | Coumarinic acid | 2,4,6-Octatriyn-1-ol | 3,5,7-Octatriyn-1-ol | xi-2,3-Octadiene-5,7-diyn-1-ol	9
neg_M164T208	HMDB0003454 | HMDB0004089 | HMDB0004291 | HMDB0038318	4-Pyridoxolactone | Formylanthranilic acid | 5-Pyridoxolactone | (R)-2-Hydroxy-2H-1,4-benzoxazin-3(4H)-one	4
neg_M164T51	HMDB0002005 | HMDB0037057	Methionine sulfoxide | Ethiin	2
neg_M164T458	-	-	NA
neg_M165T198	HMDB0002107 | HMDB0032613	Phthalic acid | 3,4-Methylenedioxybenzoic acid	2
neg_M165T259	HMDB0002107 | HMDB0032613	Phthalic acid | 3,4-Methylenedioxybenzoic acid	2
neg_M165T51	HMDB0000539 | HMDB0000867 | HMDB0001886 | HMDB0001991 | HMDB0010738 | HMDB0034394 | HMDB0060256 | HMDB0000337 | HMDB0000498 | HMDB0001366 | HMDB0002453 | HMDB0002601 | HMDB0002649 | HMDB0006293 | HMDB0000139 | HMDB0006372	Arabinonic acid | Ribonic acid | 3-Methylxanthine | 7-Methylxanthine | 1-Methylxanthine | S-Propyl 1-propanesulfinothioate | L-Xylonic acid | (S)-3,4-Dihydroxybutyric acid | 4-Deoxyerythronic acid | Purine | 4-Deoxythreonic acid | A,b-Dihydroxyisobutyric acid | Erythrose | L-Erythrulose | Glyceric acid | L-Glyceric acid	16
neg_M165T192	HMDB0000539 | HMDB0000867 | HMDB0001886 | HMDB0001991 | HMDB0010738 | HMDB0034394 | HMDB0060256 | HMDB0000337 | HMDB0000498 | HMDB0001366 | HMDB0002453 | HMDB0002601 | HMDB0002649 | HMDB0006293 | HMDB0000139 | HMDB0006372	Arabinonic acid | Ribonic acid | 3-Methylxanthine | 7-Methylxanthine | 1-Methylxanthine | S-Propyl 1-propanesulfinothioate | L-Xylonic acid | (S)-3,4-Dihydroxybutyric acid | 4-Deoxyerythronic acid | Purine | 4-Deoxythreonic acid | A,b-Dihydroxyisobutyric acid | Erythrose | L-Erythrulose | Glyceric acid | L-Glyceric acid	16
neg_M165T228_4	HMDB0000375 | HMDB0000563 | HMDB0000748 | HMDB0000779 | HMDB0002199 | HMDB0005175 | HMDB0029665 | HMDB0029817 | HMDB0031132 | HMDB0032030 | HMDB0032138 | HMDB0032573 | HMDB0032605 | HMDB0032639 | HMDB0033752 | HMDB0034243 | HMDB0034993 | HMDB0040645 | HMDB0041611 | HMDB0041683 | HMDB0006236 | HMDB0029636 | HMDB0029637 | HMDB0029638 | HMDB0033910 | HMDB0038997 | HMDB0006115	3-(3-Hydroxyphenyl)propanoic acid | D-Phenyllactic acid | L-3-Phenyllactic acid | Phenyllactic acid | Desaminotyrosine | Homovanillin | Ethyl vanillin | Ethyl salicylate | 3,4-Dihydroxyphenylacetone | Guaicyl acetate | 3,4-Dimethoxybenzaldehyde | Ethylparaben | Methyl 2-methoxybenzoate | Methyl 4-methoxybenzoate | 3-(2-Hydroxyphenyl)propanoic acid | Ipomeanine | 4-Methoxybenzyl formate | 3-Hydrox…	27
neg_M165T212_1	HMDB0000375 | HMDB0000563 | HMDB0000748 | HMDB0000779 | HMDB0002199 | HMDB0005175 | HMDB0029665 | HMDB0029817 | HMDB0031132 | HMDB0032030 | HMDB0032138 | HMDB0032573 | HMDB0032605 | HMDB0032639 | HMDB0033752 | HMDB0034243 | HMDB0034993 | HMDB0040645 | HMDB0041611 | HMDB0041683 | HMDB0006236 | HMDB0029636 | HMDB0029637 | HMDB0029638 | HMDB0033910 | HMDB0038997 | HMDB0006115	3-(3-Hydroxyphenyl)propanoic acid | D-Phenyllactic acid | L-3-Phenyllactic acid | Phenyllactic acid | Desaminotyrosine | Homovanillin | Ethyl vanillin | Ethyl salicylate | 3,4-Dihydroxyphenylacetone | Guaicyl acetate | 3,4-Dimethoxybenzaldehyde | Ethylparaben | Methyl 2-methoxybenzoate | Methyl 4-methoxybenzoate | 3-(2-Hydroxyphenyl)propanoic acid | Ipomeanine | 4-Methoxybenzyl formate | 3-Hydrox…	27
neg_M166T55	HMDB0006462 | HMDB0240253 | HMDB0000574 | HMDB0003417	Homocysteinesulfinic acid | N-Acetyltaurine | L-Cysteine | D-Cysteine	4
neg_M166T86	HMDB0000401 | HMDB0002032	2,8-Dihydroxyadenine | 8-Hydroxyguanine	2
neg_M167T55_1	HMDB0000289 | HMDB0029572 | HMDB0031157 | HMDB0031708 | HMDB0031872 | HMDB0033552 | HMDB0041492 | HMDB0031317 | HMDB0031631 | HMDB0031632 | HMDB0032912	Uric acid | Diethyl disulfide | 2,3-Butanedithiol | 1,2-Bis(methylthio)ethane | Methyl propyl disulfide | (±)-1,3-Butanedithiol | 1,2-Butanedithiol | Bis(methylthio)methane | 1,2-Propanedithiol | 1,3-Propanedithiol | Ethyl methyl disulfide	11
neg_M167T81	HMDB0000289 | HMDB0029572 | HMDB0031157 | HMDB0031708 | HMDB0031872 | HMDB0033552 | HMDB0041492 | HMDB0031317 | HMDB0031631 | HMDB0031632 | HMDB0032912	Uric acid | Diethyl disulfide | 2,3-Butanedithiol | 1,2-Bis(methylthio)ethane | Methyl propyl disulfide | (±)-1,3-Butanedithiol | 1,2-Butanedithiol | Bis(methylthio)methane | 1,2-Propanedithiol | 1,3-Propanedithiol | Ethyl methyl disulfide	11
neg_M167T182	HMDB0000289 | HMDB0029572 | HMDB0031157 | HMDB0031708 | HMDB0031872 | HMDB0033552 | HMDB0041492 | HMDB0031317 | HMDB0031631 | HMDB0031632 | HMDB0032912	Uric acid | Diethyl disulfide | 2,3-Butanedithiol | 1,2-Bis(methylthio)ethane | Methyl propyl disulfide | (±)-1,3-Butanedithiol | 1,2-Butanedithiol | Bis(methylthio)methane | 1,2-Propanedithiol | 1,3-Propanedithiol | Ethyl methyl disulfide	11
neg_M167T201	HMDB0000130 | HMDB0000484 | HMDB0000750 | HMDB0000822 | HMDB0001336 | HMDB0001868 | HMDB0006242 | HMDB0029644 | HMDB0029673 | HMDB0033129 | HMDB0034335 | HMDB0032330 | HMDB0094691 | HMDB0001870 | HMDB0011718 | HMDB0032918 | HMDB0034170	Homogentisic acid | Vanillic acid | 3-Hydroxymandelic acid | p-Hydroxymandelic acid | 3,4-Dihydroxybenzeneacetic acid | 5-Methoxysalicylic acid | 3,4-Dihydroxymandelaldehyde | 2',4',6'-Trihydroxyacetophenone | 2,6-Dimethoxy-1,4-benzoquinone | 3-Acetyl-4-hydroxy-6-methyl-2H-pyran-2-one | Thermophillin | 4-Hydroxy-2-butenoic acid gamma-lactone | Furanone A | Benzoic acid | 4-Hydroxybenzaldehyde | 3…	17
neg_M167T55_2	HMDB0000130 | HMDB0000484 | HMDB0000750 | HMDB0000822 | HMDB0001336 | HMDB0001868 | HMDB0006242 | HMDB0029644 | HMDB0029673 | HMDB0033129 | HMDB0034335 | HMDB0032330 | HMDB0094691 | HMDB0001870 | HMDB0011718 | HMDB0032918 | HMDB0034170	Homogentisic acid | Vanillic acid | 3-Hydroxymandelic acid | p-Hydroxymandelic acid | 3,4-Dihydroxybenzeneacetic acid | 5-Methoxysalicylic acid | 3,4-Dihydroxymandelaldehyde | 2',4',6'-Trihydroxyacetophenone | 2,6-Dimethoxy-1,4-benzoquinone | 3-Acetyl-4-hydroxy-6-methyl-2H-pyran-2-one | Thermophillin | 4-Hydroxy-2-butenoic acid gamma-lactone | Furanone A | Benzoic acid | 4-Hydroxybenzaldehyde | 3…	17
neg_M167T214	HMDB0000130 | HMDB0000484 | HMDB0000750 | HMDB0000822 | HMDB0001336 | HMDB0001868 | HMDB0006242 | HMDB0029644 | HMDB0029673 | HMDB0033129 | HMDB0034335 | HMDB0032330 | HMDB0094691 | HMDB0001870 | HMDB0011718 | HMDB0032918 | HMDB0034170	Homogentisic acid | Vanillic acid | 3-Hydroxymandelic acid | p-Hydroxymandelic acid | 3,4-Dihydroxybenzeneacetic acid | 5-Methoxysalicylic acid | 3,4-Dihydroxymandelaldehyde | 2',4',6'-Trihydroxyacetophenone | 2,6-Dimethoxy-1,4-benzoquinone | 3-Acetyl-4-hydroxy-6-methyl-2H-pyran-2-one | Thermophillin | 4-Hydroxy-2-butenoic acid gamma-lactone | Furanone A | Benzoic acid | 4-Hydroxybenzaldehyde | 3…	17
neg_M167T243	HMDB0000130 | HMDB0000484 | HMDB0000750 | HMDB0000822 | HMDB0001336 | HMDB0001868 | HMDB0006242 | HMDB0029644 | HMDB0029673 | HMDB0033129 | HMDB0034335 | HMDB0032330 | HMDB0094691 | HMDB0001870 | HMDB0011718 | HMDB0032918 | HMDB0034170	Homogentisic acid | Vanillic acid | 3-Hydroxymandelic acid | p-Hydroxymandelic acid | 3,4-Dihydroxybenzeneacetic acid | 5-Methoxysalicylic acid | 3,4-Dihydroxymandelaldehyde | 2',4',6'-Trihydroxyacetophenone | 2,6-Dimethoxy-1,4-benzoquinone | 3-Acetyl-4-hydroxy-6-methyl-2H-pyran-2-one | Thermophillin | 4-Hydroxy-2-butenoic acid gamma-lactone | Furanone A | Benzoic acid | 4-Hydroxybenzaldehyde | 3…	17
neg_M167T217	HMDB0033171 | HMDB0033173	1-Methylpyrrolo[1,2-a]pyrazine | 4-Methylpyrrolo[1,2-a]pyrazine	2
neg_M167T55_3	HMDB0033171 | HMDB0033173	1-Methylpyrrolo[1,2-a]pyrazine | 4-Methylpyrrolo[1,2-a]pyrazine	2
neg_M167T214_1	HMDB0029680 | HMDB0030472 | HMDB0030473 | HMDB0032252 | HMDB0032921 | HMDB0037729 | HMDB0038925 | HMDB0039228 | HMDB0030540 | HMDB0032076 | HMDB0032148 | HMDB0032150 | HMDB0032151 | HMDB0032619 | HMDB0033944 | HMDB0041609 | HMDB0059873 | HMDB0001858 | HMDB0002048 | HMDB0002055 | HMDB0003119 | HMDB0033895	2,6-Dimethoxy-4-methylphenol | 4-Ipomeanol | 1-Ipomeanol | Epoxyoxophorone | Ethyl 2-furanpropionate | 2-Furanylmethyl butanoate | (4-Hydroxy-3-methoxyphenyl)ethanol | (3-Aminopropoxy)guanidine | 2,5-Dimethylphenol | 1-Methoxy-4-methylbenzene | 2,3-Dimethylphenol | 2,6-Dimethylphenol | 3,4-Dimethylphenol | 1-Phenylethanol | 2-Phenylethanol | 4-Methylbenzyl alcohol | 3-Ethylphenol | p-Cresol | m-C…	22
neg_M168T41	-	-	NA
neg_M169T559	HMDB0005807 | HMDB0029649	Gallic acid | 2,4,6-Trihydroxybenzoic acid	2
neg_M169T85	HMDB0005807 | HMDB0029649	Gallic acid | 2,4,6-Trihydroxybenzoic acid	2
neg_M169T206	HMDB0000318 | HMDB0032966 | HMDB0038760 | HMDB0038761 | HMDB0000873 | HMDB0001398 | HMDB0011724 | HMDB0029696 | HMDB0032917 | HMDB0034877 | HMDB0035226 | HMDB0038963 | HMDB0040280 | HMDB0000957 | HMDB0002434 | HMDB0031180 | HMDB0032037 | HMDB0033002 | HMDB0033127	3,4-Dihydroxyphenylglycol | Furaneol acetate | Herierin III | Herierin IV | 4-Methylcatechol | Guaiacol | 4-Hydroxybenzyl alcohol | Mequinol | 1-(2-Furanyl)-2-propanone | 2-Acetyl-3-methylfuran | 2-Acetyl-5-methylfuran | 4,6-Heptadiyne-1,3-diol | 1-(2-Furanyl)-1-propanone | Pyrocatechol | Hydroquinone | (E,E)-2,4-Hexadienedial | 1,3-Benzenediol | 5-Methyl-2-furancarboxaldehyde | 2-Acetylfuran	19
neg_M169T189	HMDB0000318 | HMDB0032966 | HMDB0038760 | HMDB0038761 | HMDB0000873 | HMDB0001398 | HMDB0011724 | HMDB0029696 | HMDB0032917 | HMDB0034877 | HMDB0035226 | HMDB0038963 | HMDB0040280 | HMDB0000957 | HMDB0002434 | HMDB0031180 | HMDB0032037 | HMDB0033002 | HMDB0033127	3,4-Dihydroxyphenylglycol | Furaneol acetate | Herierin III | Herierin IV | 4-Methylcatechol | Guaiacol | 4-Hydroxybenzyl alcohol | Mequinol | 1-(2-Furanyl)-2-propanone | 2-Acetyl-3-methylfuran | 2-Acetyl-5-methylfuran | 4,6-Heptadiyne-1,3-diol | 1-(2-Furanyl)-1-propanone | Pyrocatechol | Hydroquinone | (E,E)-2,4-Hexadienedial | 1,3-Benzenediol | 5-Methyl-2-furancarboxaldehyde | 2-Acetylfuran	19
neg_M169T387	-	-	NA
neg_M169T316_1	HMDB0031440 | HMDB0031441 | HMDB0032119 | HMDB0035122 | HMDB0035365 | HMDB0035839 | HMDB0035907 | HMDB0036099 | HMDB0036990 | HMDB0036992 | HMDB0037021 | HMDB0038744 | HMDB0039149 | HMDB0040726 | HMDB0040727	Linalool oxide (trans-pyranoid) | Linalool oxide III | 4-Hydroxy-2,6-dimethyl-7-octen-3-one | (S,E)-2,6-Dimethyl-5,7-octadiene-2,3-diol | Cnidiol C | (E)-3-(Tetrahydro-5,5-dimethyl-2-furanyl)-2-buten-1-ol | Linalyl oxide | Lilac alcohol | 2,6-Dimethyl-3,7-octadiene-2,6-diol | 1-Cyclopropyl-4-methyl-1,3-cyclohexanediol | trans-p-Menth-2-ene-1,4-diol | 9-Hydroxygeraniol | (+)-6-Hydroxy-2,6-dimethyl…	15
neg_M169T245	HMDB0031440 | HMDB0031441 | HMDB0032119 | HMDB0035122 | HMDB0035365 | HMDB0035839 | HMDB0035907 | HMDB0036099 | HMDB0036990 | HMDB0036992 | HMDB0037021 | HMDB0038744 | HMDB0039149 | HMDB0040726 | HMDB0040727	Linalool oxide (trans-pyranoid) | Linalool oxide III | 4-Hydroxy-2,6-dimethyl-7-octen-3-one | (S,E)-2,6-Dimethyl-5,7-octadiene-2,3-diol | Cnidiol C | (E)-3-(Tetrahydro-5,5-dimethyl-2-furanyl)-2-buten-1-ol | Linalyl oxide | Lilac alcohol | 2,6-Dimethyl-3,7-octadiene-2,6-diol | 1-Cyclopropyl-4-methyl-1,3-cyclohexanediol | trans-p-Menth-2-ene-1,4-diol | 9-Hydroxygeraniol | (+)-6-Hydroxy-2,6-dimethyl…	15
neg_M171T55_1	HMDB0000721 | HMDB0011178	Glycylproline | Prolylglycine	2
neg_M171T253	HMDB0036188 | HMDB0036213 | HMDB0040165 | HMDB0040202 | HMDB0040203 | HMDB0013809 | HMDB0030966 | HMDB0031197 | HMDB0031309 | HMDB0031590 | HMDB0031591 | HMDB0032403 | HMDB0032451 | HMDB0033547 | HMDB0035390 | HMDB0035915 | HMDB0031483 | HMDB0031486 | HMDB0031487 | HMDB0031488 | HMDB0031539 | HMDB0031540 | HMDB0031550 | HMDB0031551 | HMDB0032301 | HMDB0033667 | HMDB0033827 | HMDB0034372 | HMDB004…	Tetrahydrofurfuryl butyrate | cis-3-Hexenyl lactate | Butyl levulinate | Butyl 3-hydroxy-2-methylidenebutanoate | 2-Methylpropyl 3-hydroxy-2-methylidenebutanoate | (E)-2-octenal | (3xi,5Z)-1,5-Octadien-3-ol | 2,4,4-Trimethylcyclopentanone | 1-Octen-3-one | 3-Methyl-3-hepten-2-one | 5-Methyl-5-hepten-2-one | 6-Methyl-3-hepten-2-one, trans- | 4-Octen-3-one | 3-Octen-2-one | 5-Octen-2-one | Sulcaton…	29
neg_M171T297	HMDB0036188 | HMDB0036213 | HMDB0040165 | HMDB0040202 | HMDB0040203 | HMDB0013809 | HMDB0030966 | HMDB0031197 | HMDB0031309 | HMDB0031590 | HMDB0031591 | HMDB0032403 | HMDB0032451 | HMDB0033547 | HMDB0035390 | HMDB0035915 | HMDB0031483 | HMDB0031486 | HMDB0031487 | HMDB0031488 | HMDB0031539 | HMDB0031540 | HMDB0031550 | HMDB0031551 | HMDB0032301 | HMDB0033667 | HMDB0033827 | HMDB0034372 | HMDB004…	Tetrahydrofurfuryl butyrate | cis-3-Hexenyl lactate | Butyl levulinate | Butyl 3-hydroxy-2-methylidenebutanoate | 2-Methylpropyl 3-hydroxy-2-methylidenebutanoate | (E)-2-octenal | (3xi,5Z)-1,5-Octadien-3-ol | 2,4,4-Trimethylcyclopentanone | 1-Octen-3-one | 3-Methyl-3-hepten-2-one | 5-Methyl-5-hepten-2-one | 6-Methyl-3-hepten-2-one, trans- | 4-Octen-3-one | 3-Octen-2-one | 5-Octen-2-one | Sulcaton…	29
neg_M171T453	HMDB0036188 | HMDB0036213 | HMDB0040165 | HMDB0040202 | HMDB0040203 | HMDB0013809 | HMDB0030966 | HMDB0031197 | HMDB0031309 | HMDB0031590 | HMDB0031591 | HMDB0032403 | HMDB0032451 | HMDB0033547 | HMDB0035390 | HMDB0035915 | HMDB0031483 | HMDB0031486 | HMDB0031487 | HMDB0031488 | HMDB0031539 | HMDB0031540 | HMDB0031550 | HMDB0031551 | HMDB0032301 | HMDB0033667 | HMDB0033827 | HMDB0034372 | HMDB004…	Tetrahydrofurfuryl butyrate | cis-3-Hexenyl lactate | Butyl levulinate | Butyl 3-hydroxy-2-methylidenebutanoate | 2-Methylpropyl 3-hydroxy-2-methylidenebutanoate | (E)-2-octenal | (3xi,5Z)-1,5-Octadien-3-ol | 2,4,4-Trimethylcyclopentanone | 1-Octen-3-one | 3-Methyl-3-hepten-2-one | 5-Methyl-5-hepten-2-one | 6-Methyl-3-hepten-2-one, trans- | 4-Octen-3-one | 3-Octen-2-one | 5-Octen-2-one | Sulcaton…	29
neg_M171T339	HMDB0000511 | HMDB0031739 | HMDB0032045 | HMDB0033620 | HMDB0035595 | HMDB0035723 | HMDB0036145 | HMDB0036228 | HMDB0037387 | HMDB0038602 | HMDB0040211 | HMDB0041216 | HMDB0094654 | HMDB0006478 | HMDB0030124 | HMDB0030126 | HMDB0031206 | HMDB0031525 | HMDB0031526 | HMDB0031604 | HMDB0031605 | HMDB0033854 | HMDB0034235 | HMDB0034465 | HMDB0039779 | HMDB0061903 | HMDB0061904 | HMDB0061906 | HMDB006…	Capric acid | 7-Hydroxy-3,7-dimethyloctanal | Pentyl 3-methylbutanoate | Hexyl butyrate | trans-p-Menthane-1,8-diol | (1R,2S,3S,4R)-p-Menthane-2,3-diol | p-Menthane-3,8-diol | 2-Methylpropyl hexanoate | (1S,3R,4R)-p-Menthane-1,3-diol | Octyl acetate | Butyl hexanoate | 2,6-Dimethyl-7-octene-2,6-diol | 1-Methylethyl heptanoic acid | Isovaleraldehyde | Prenol | 3-Methyl-3-buten-1-ol | Pentanal | (S…	30
neg_M172T54_1	HMDB0006488 | HMDB0029434 | HMDB0001301	N-Acetyl-L-glutamate 5-semialdehyde | (±)-4-Methylene-2-pyrrolidinecarboxylic acid | 1-Pyrroline-5-carboxylic acid	3
neg_M172T81	HMDB0006488 | HMDB0029434 | HMDB0001301	N-Acetyl-L-glutamate 5-semialdehyde | (±)-4-Methylene-2-pyrrolidinecarboxylic acid | 1-Pyrroline-5-carboxylic acid	3
neg_M172T203	HMDB0000701 | HMDB0011756 | HMDB0061684 | HMDB0031667 | HMDB0040030 | HMDB0031199 | HMDB0031702 | HMDB0037293	Hexanoylglycine | N-Acetyl-Leu | N-Acetylisoleucine | Nor-psi-tropine | 1-(1-Pyrrolidinyl)-2-propanone | 2,5-Dihydro-2,4,5-trimethyloxazole | 1-Piperidinecarboxaldehyde | 2-Acetylpyrrolidine	8
neg_M172T209	HMDB0060015	Phenol sulphate	1
neg_M173T222	HMDB0000893 | HMDB0033838 | HMDB0041606 | HMDB0029314 | HMDB0030330 | HMDB0031174 | HMDB0031342 | HMDB0031351 | HMDB0031476 | HMDB0031477 | HMDB0031484 | HMDB0031500 | HMDB0031504 | HMDB0031593 | HMDB0031603 | HMDB0031681 | HMDB0032391 | HMDB0032460 | HMDB0033793 | HMDB0038271 | HMDB0038962 | HMDB0039819 | HMDB0040214 | HMDB0040591 | HMDB0000453 | HMDB0003843 | HMDB0029487 | HMDB0031158 | HMDB003…	Suberic acid | Diethyl succinate | Dimethyl adipate | Isopentenyl acetate | 1-Methoxy-3-methylene-2-pentanone | 4-Methyl-5-hexanolide | Cyclohexanecarboxylic acid | Cyclohexyl formate | 2,3-Heptanedione | 3,4-Heptanedione | 2-Heptenoic acid | Methyl 2E-hexenoate | Methyl (Z)-3-hexenoate | 5-Methyl-2,3-hexanedione | Ethyl 4-pentenoate | Dihydro-5-propyl-2(3H)-furanone | 3-Methyl-3-butenyl acetate …	39
neg_M173T198	HMDB0000893 | HMDB0033838 | HMDB0041606 | HMDB0029314 | HMDB0030330 | HMDB0031174 | HMDB0031342 | HMDB0031351 | HMDB0031476 | HMDB0031477 | HMDB0031484 | HMDB0031500 | HMDB0031504 | HMDB0031593 | HMDB0031603 | HMDB0031681 | HMDB0032391 | HMDB0032460 | HMDB0033793 | HMDB0038271 | HMDB0038962 | HMDB0039819 | HMDB0040214 | HMDB0040591 | HMDB0000453 | HMDB0003843 | HMDB0029487 | HMDB0031158 | HMDB003…	Suberic acid | Diethyl succinate | Dimethyl adipate | Isopentenyl acetate | 1-Methoxy-3-methylene-2-pentanone | 4-Methyl-5-hexanolide | Cyclohexanecarboxylic acid | Cyclohexyl formate | 2,3-Heptanedione | 3,4-Heptanedione | 2-Heptenoic acid | Methyl 2E-hexenoate | Methyl (Z)-3-hexenoate | 5-Methyl-2,3-hexanedione | Ethyl 4-pentenoate | Dihydro-5-propyl-2(3H)-furanone | 3-Methyl-3-butenyl acetate …	39
neg_M173T78_3	HMDB0000893 | HMDB0033838 | HMDB0041606 | HMDB0029314 | HMDB0030330 | HMDB0031174 | HMDB0031342 | HMDB0031351 | HMDB0031476 | HMDB0031477 | HMDB0031484 | HMDB0031500 | HMDB0031504 | HMDB0031593 | HMDB0031603 | HMDB0031681 | HMDB0032391 | HMDB0032460 | HMDB0033793 | HMDB0038271 | HMDB0038962 | HMDB0039819 | HMDB0040214 | HMDB0040591 | HMDB0000453 | HMDB0003843 | HMDB0029487 | HMDB0031158 | HMDB003…	Suberic acid | Diethyl succinate | Dimethyl adipate | Isopentenyl acetate | 1-Methoxy-3-methylene-2-pentanone | 4-Methyl-5-hexanolide | Cyclohexanecarboxylic acid | Cyclohexyl formate | 2,3-Heptanedione | 3,4-Heptanedione | 2-Heptenoic acid | Methyl 2E-hexenoate | Methyl (Z)-3-hexenoate | 5-Methyl-2,3-hexanedione | Ethyl 4-pentenoate | Dihydro-5-propyl-2(3H)-furanone | 3-Methyl-3-butenyl acetate …	39
neg_M173T96	HMDB0000893 | HMDB0033838 | HMDB0041606 | HMDB0029314 | HMDB0030330 | HMDB0031174 | HMDB0031342 | HMDB0031351 | HMDB0031476 | HMDB0031477 | HMDB0031484 | HMDB0031500 | HMDB0031504 | HMDB0031593 | HMDB0031603 | HMDB0031681 | HMDB0032391 | HMDB0032460 | HMDB0033793 | HMDB0038271 | HMDB0038962 | HMDB0039819 | HMDB0040214 | HMDB0040591 | HMDB0000453 | HMDB0003843 | HMDB0029487 | HMDB0031158 | HMDB003…	Suberic acid | Diethyl succinate | Dimethyl adipate | Isopentenyl acetate | 1-Methoxy-3-methylene-2-pentanone | 4-Methyl-5-hexanolide | Cyclohexanecarboxylic acid | Cyclohexyl formate | 2,3-Heptanedione | 3,4-Heptanedione | 2-Heptenoic acid | Methyl 2E-hexenoate | Methyl (Z)-3-hexenoate | 5-Methyl-2,3-hexanedione | Ethyl 4-pentenoate | Dihydro-5-propyl-2(3H)-furanone | 3-Methyl-3-butenyl acetate …	39
neg_M173T116	HMDB0000893 | HMDB0033838 | HMDB0041606 | HMDB0029314 | HMDB0030330 | HMDB0031174 | HMDB0031342 | HMDB0031351 | HMDB0031476 | HMDB0031477 | HMDB0031484 | HMDB0031500 | HMDB0031504 | HMDB0031593 | HMDB0031603 | HMDB0031681 | HMDB0032391 | HMDB0032460 | HMDB0033793 | HMDB0038271 | HMDB0038962 | HMDB0039819 | HMDB0040214 | HMDB0040591 | HMDB0000453 | HMDB0003843 | HMDB0029487 | HMDB0031158 | HMDB003…	Suberic acid | Diethyl succinate | Dimethyl adipate | Isopentenyl acetate | 1-Methoxy-3-methylene-2-pentanone | 4-Methyl-5-hexanolide | Cyclohexanecarboxylic acid | Cyclohexyl formate | 2,3-Heptanedione | 3,4-Heptanedione | 2-Heptenoic acid | Methyl 2E-hexenoate | Methyl (Z)-3-hexenoate | 5-Methyl-2,3-hexanedione | Ethyl 4-pentenoate | Dihydro-5-propyl-2(3H)-furanone | 3-Methyl-3-butenyl acetate …	39
neg_M173T82	HMDB0003357 | HMDB0028854 | HMDB0029127 | HMDB0034365 | HMDB0061162	N2-Acetylornithine | Glycylvaline | Valylglycine | L-Theanine | N-Mononitrosopiperazine	5
neg_M173T55_3	HMDB0003357 | HMDB0028854 | HMDB0029127 | HMDB0034365 | HMDB0061162	N2-Acetylornithine | Glycylvaline | Valylglycine | L-Theanine | N-Mononitrosopiperazine	5
neg_M173T253	HMDB0031513 | HMDB0034040 | HMDB0001140 | HMDB0030030 | HMDB0031294 | HMDB0031295 | HMDB0031299 | HMDB0032402 | HMDB0037181 | HMDB0003671 | HMDB0004814 | HMDB0005841 | HMDB0031405 | HMDB0031429 | HMDB0031475 | HMDB0031482 | HMDB0031538 | HMDB0031549 | HMDB0032405 | HMDB0040191 | HMDB0041320 | HMDB0061896	(±)-3-Hydroxynonanoic acid | 2,4,6-Triethyl-1,3,5-trioxane | Octanal | (R)-Sulcatol | 2-Octanone | Ethyl pentyl ketone | (R)-1-Octen-3-ol | 2-Methyl-3-heptanone | xi-7-Octen-2-ol | 2-Heptanone | 4-Heptanone | Ethyl isobutyl ketone | (Z)-4-Hepten-1-ol | 2,4-Dimethyl-3-pentanone | Heptanal | 3-Heptanone | 3-Methylcyclohexanol | 5-Methyl-2-hexanone | 3-Methylhexanal | (±)-2-Methylhexanal | (2R,4Z)-4…	22
neg_M173T239	HMDB0031513 | HMDB0034040 | HMDB0001140 | HMDB0030030 | HMDB0031294 | HMDB0031295 | HMDB0031299 | HMDB0032402 | HMDB0037181 | HMDB0003671 | HMDB0004814 | HMDB0005841 | HMDB0031405 | HMDB0031429 | HMDB0031475 | HMDB0031482 | HMDB0031538 | HMDB0031549 | HMDB0032405 | HMDB0040191 | HMDB0041320 | HMDB0061896	(±)-3-Hydroxynonanoic acid | 2,4,6-Triethyl-1,3,5-trioxane | Octanal | (R)-Sulcatol | 2-Octanone | Ethyl pentyl ketone | (R)-1-Octen-3-ol | 2-Methyl-3-heptanone | xi-7-Octen-2-ol | 2-Heptanone | 4-Heptanone | Ethyl isobutyl ketone | (Z)-4-Hepten-1-ol | 2,4-Dimethyl-3-pentanone | Heptanal | 3-Heptanone | 3-Methylcyclohexanol | 5-Methyl-2-hexanone | 3-Methylhexanal | (±)-2-Methylhexanal | (2R,4Z)-4…	22
neg_M174T241	HMDB0000197 | HMDB0004073 | HMDB0038628 | HMDB0040972 | HMDB0033731 | HMDB0034244	Indoleacetic acid | 5-Hydroxyindoleacetaldehyde | Hydroxymethyl indol-3-yl ketone | 1-Methoxy-1H-indole-3-carboxaldehyde | Quinoline | Isoquinoline	6
neg_M174T51	HMDB0000904 | HMDB0003148	Citrulline | Argininic acid	2
neg_M175T150	HMDB0000402 | HMDB0031712 | HMDB0000408 | HMDB0000491 | HMDB0000695 | HMDB0006024 | HMDB0031214 | HMDB0031216 | HMDB0033286 | HMDB0033302 | HMDB0033698 | HMDB0041602 | HMDB0000019 | HMDB0000720 | HMDB0034466	2-Isopropylmalic acid | (±)-Glycerol 1,2-diacetate | 2-Methyl-3-ketovaleric acid | 3-Methyl-2-oxovaleric acid | Ketoleucine | Mevalonolactone | 5-Ethoxy-4,5-dihydro-2(3H)furanone | Ethyl acetoacetate | Sherry lactone | (4S,6S)-3,4,5,6-Tetrahydro-4-hydroxy-6-methyl-2H-pyran-2-one | Acetoin acetate | Methyl levulinate | alpha-Ketoisovaleric acid | Levulinic acid | Acetoxyacetone	15
neg_M175T271	HMDB0032411	2-Methyl-1-methylthio-2-butene	1
neg_M175T208	HMDB0000039 | HMDB0001873 | HMDB0003243 | HMDB0030062 | HMDB0031217 | HMDB0031507 | HMDB0040253 | HMDB0040579 | HMDB0000666 | HMDB0030028 | HMDB0030052 | HMDB0031528 | HMDB0031594 | HMDB0031595 | HMDB0031600 | HMDB0032204 | HMDB0033745 | HMDB0034166 | HMDB0034239 | HMDB0035238 | HMDB0036209 | HMDB0036237 | HMDB0036238 | HMDB0038227 | HMDB0039095 | HMDB0039618 | HMDB0039619 | HMDB0040297 | HMDB000…	Butyric acid | Isobutyric acid | Acetoin | Methyl propionate | Ethyl acetate | 1-Hydroxy-2-butanone | Propyl formate | Isopropyl formate | Heptanoic acid | Ethyl isovalerate | Butyl propionate | Isopentyl acetate | 2-Methylhexanoic acid | 5-Methylhexanoic acid | (±)-2-Pentanol acetate | cis- and trans-2-Isopropyl-4-methyl-1,3-dioxolane | Ethyl 2-methylbutyrate | 2-Methylbutyl acetate | 2-Methylpr…	47
neg_M176T205	HMDB0040612	4-Acetyl-2(3H)-benzoxazolone	1
neg_M176T246	HMDB0040612	4-Acetyl-2(3H)-benzoxazolone	1
neg_M176T563	HMDB0040612	4-Acetyl-2(3H)-benzoxazolone	1
neg_M176T91	HMDB0040612	4-Acetyl-2(3H)-benzoxazolone	1
neg_M176T77	HMDB0040612	4-Acetyl-2(3H)-benzoxazolone	1
neg_M176T126	HMDB0001015 | HMDB0029417 | HMDB0029441 | HMDB0033592	N-Formyl-L-methionine | Cycloalliin | Isoalliin | (R)C(S)S-Alliin	4
neg_M176T233_1	HMDB0033482 | HMDB0037693 | HMDB0040045 | HMDB0000466 | HMDB0034236 | HMDB0000738 | HMDB0034171	Plantagonine | 2-Propenyl 2-aminobenzoate | 5-[2H-Pyrrol-4-(3H)-ylidenemethyl]-2-furanmethanol | 3-Methylindole | Benzenepropanenitrile | Indole | Benzeneacetonitrile	7
neg_M176T45_1	-	-	NA
neg_M177T223	HMDB0030819 | HMDB0032950 | HMDB0032951 | HMDB0030967	Aesculetin | 5,7-Dihydroxy-4H-1-benzopyran-4-one | 4,7-Dihydroxy-2H-1-benzopyran-2-one | 2,4,6-Octatriynoic acid	4
neg_M177T247	HMDB0030819 | HMDB0032950 | HMDB0032951 | HMDB0030967	Aesculetin | 5,7-Dihydroxy-4H-1-benzopyran-4-one | 4,7-Dihydroxy-2H-1-benzopyran-2-one | 2,4,6-Octatriynoic acid	4
neg_M177T78	HMDB0031162 | HMDB0039786	3,3'-Thiobispropanoic acid | Dihydro-4-mercapto-3(2H)-furanone	2
neg_M178T210	HMDB0000714 | HMDB0032398 | HMDB0032595 | HMDB0029757 | HMDB0032390 | HMDB0034666 | HMDB0059805 | HMDB0061918	Hippuric acid | Methyl n-formylanthranilate | 1-(4-Methoxyphenyl)-2-nitroethylene | 4-Hydroxybenzeneacetonitrile | 2-Methyl-4,5-benzoxazole | (±)-2-Hydroxy-2-phenylacetonitrile | 5-Hydroxyindole | 1,3-Dihydro-(2H)-indol-2-one	8
neg_M179T228	HMDB0031698 | HMDB0001005	S-(3-Methyl-2-butenyl) ethanethioate | (S)-Ureidoglycolic acid	2
neg_M179T213	HMDB0000707 | HMDB0001879 | HMDB0001964 | HMDB0032057 | HMDB0032131 | HMDB0032469 | HMDB0061916	4-Hydroxyphenylpyruvic acid | Aspirin | Caffeic acid | (E)-3-(2,3-Dihydroxyphenyl)-2-propenoic acid | 3,5-Dihydroxycinnamic acid | Phthalide | Phenylglyoxal	7
neg_M179T256	HMDB0000707 | HMDB0001879 | HMDB0001964 | HMDB0032057 | HMDB0032131 | HMDB0032469 | HMDB0061916	4-Hydroxyphenylpyruvic acid | Aspirin | Caffeic acid | (E)-3-(2,3-Dihydroxyphenyl)-2-propenoic acid | 3,5-Dihydroxycinnamic acid | Phthalide | Phenylglyoxal	7
neg_M179T234	HMDB0000707 | HMDB0001879 | HMDB0001964 | HMDB0032057 | HMDB0032131 | HMDB0032469 | HMDB0061916	4-Hydroxyphenylpyruvic acid | Aspirin | Caffeic acid | (E)-3-(2,3-Dihydroxyphenyl)-2-propenoic acid | 3,5-Dihydroxycinnamic acid | Phthalide | Phenylglyoxal	7
neg_M179T84	HMDB0001087 | HMDB0033178 | HMDB0034175 | HMDB0031521 | HMDB0032409 | HMDB0034377 | HMDB0040263 | HMDB0040410 | HMDB0001527 | HMDB0035646	5-Methylthioribose | 5-Methylquinoxaline | 2-Aminoquinoline | Ethyl 2-mercaptopropionate | Methyl 3-mercaptobutanoate | Methyl 3-(methylthio)propanoate | Ethyl 2-(methylthio)acetate | Ethyl 3-mercaptopropanoic acid | 3-Methylthiopropionic acid | Methyl 2-(methylthio)acetate	10
neg_M179T51	HMDB0000122 | HMDB0000143 | HMDB0000169 | HMDB0000211 | HMDB0000346 | HMDB0000660 | HMDB0001151 | HMDB0001266 | HMDB0003345 | HMDB0003449 | HMDB0006088 | HMDB0032222 | HMDB0033704 | HMDB0034220 | HMDB0000190 | HMDB0000700 | HMDB0001051 | HMDB0001311 | HMDB0001882 | HMDB0029580 | HMDB0031232 | HMDB0000421 | HMDB0001292 | HMDB0003224 | HMDB0012141 | HMDB0029576 | HMDB0000337 | HMDB0000498 | HMDB000…	D-Glucose | D-Galactose | D-Mannose | myo-Inositol | 3-Deoxyarabinohexonic acid | D-Fructose | Allose | L-Sorbose | alpha-D-Glucose | beta-D-Galactose | scyllo-Inositol | Dihydroxyacetone (dimer) | L-Galactose | Levoinositol | Lactic acid | Hydroxypropionic acid | Glyceraldehyde | D-Lactic acid | Dihydroxyacetone | Dimethyl carbonate | Monoethyl carbonate | 2,3-Dihydroxyvaleric acid | 1-Deoxy-D-x…	32
neg_M179T254	HMDB0029685 | HMDB0031240 | HMDB0032128 | HMDB0032174 | HMDB0033761 | HMDB0037602 | HMDB0060734 | HMDB0029639 | HMDB0029697 | HMDB0029698 | HMDB0031626 | HMDB0032142 | HMDB0032386 | HMDB0032608 | HMDB0032623 | HMDB0033716 | HMDB0034107 | HMDB0034563 | HMDB0006236 | HMDB0029636 | HMDB0029637 | HMDB0029638 | HMDB0033910 | HMDB0038997	4-Ethoxy-3-methoxybenzaldehyde | 2-Phenyl-1,3-dioxolane-4-methanol | 1-(2,4-Dihydroxyphenyl)-1-butanone | Benzaldehyde glyceryl acetal | 4-Methoxybenzyl acetate | 4-Hydroxy-2,6,6-trimethyl-3-oxo-1,4-cyclohexadiene-1-carboxaldehyde | 3-(3-Hydroxyphenyl)-2-methylpropionic acid | (4-Methylphenyl)acetaldehyde | Cinnamyl alcohol | trans-Cinnamyl alcohol | 2-Phenylpropanal | 2,4-Dimethylbenzaldehyde | …	24
neg_M179T225	HMDB0029685 | HMDB0031240 | HMDB0032128 | HMDB0032174 | HMDB0033761 | HMDB0037602 | HMDB0060734 | HMDB0029639 | HMDB0029697 | HMDB0029698 | HMDB0031626 | HMDB0032142 | HMDB0032386 | HMDB0032608 | HMDB0032623 | HMDB0033716 | HMDB0034107 | HMDB0034563 | HMDB0006236 | HMDB0029636 | HMDB0029637 | HMDB0029638 | HMDB0033910 | HMDB0038997	4-Ethoxy-3-methoxybenzaldehyde | 2-Phenyl-1,3-dioxolane-4-methanol | 1-(2,4-Dihydroxyphenyl)-1-butanone | Benzaldehyde glyceryl acetal | 4-Methoxybenzyl acetate | 4-Hydroxy-2,6,6-trimethyl-3-oxo-1,4-cyclohexadiene-1-carboxaldehyde | 3-(3-Hydroxyphenyl)-2-methylpropionic acid | (4-Methylphenyl)acetaldehyde | Cinnamyl alcohol | trans-Cinnamyl alcohol | 2-Phenylpropanal | 2,4-Dimethylbenzaldehyde | …	24
neg_M180T55	HMDB0062174 | HMDB0000742 | HMDB0002108 | HMDB0000574 | HMDB0003417	Methionine sulfone | Homocysteine | Methylcysteine | L-Cysteine | D-Cysteine	5
neg_M180T77	HMDB0062174 | HMDB0000742 | HMDB0002108 | HMDB0000574 | HMDB0003417	Methionine sulfone | Homocysteine | Methylcysteine | L-Cysteine | D-Cysteine	5
neg_M180T85_2	HMDB0000158 | HMDB0006050 | HMDB0032628 | HMDB0032630 | HMDB0037071 | HMDB0037072 | HMDB0040008 | HMDB0040013 | HMDB0040222 | HMDB0040223 | HMDB0040224 | HMDB0033131 | HMDB0035281	L-Tyrosine | o-Tyrosine | 2-Aminoacetophenone | 2'-Aminoacetophenone | 2-Acetyl-4-methylpyridine | 2-Acetyl-6-methylpyridine | 2,3-Dihydro-1H-pyrrolizine-5-carboxaldehyde | 5-(2-Furanyl)-3,4-dihydro-2H-pyrrole | 2-Acetyl-5-methylpyridine | 4-Acetyl-2-methylpyridine | 4-Acetyl-3-methylpyridine | 3-Acetylpyridine | 2-Acetylpyridine	13
neg_M180T202	HMDB0033868 | HMDB0036090 | HMDB0039784 | HMDB0039838 | HMDB0040038 | HMDB0060748 | HMDB0014328 | HMDB0015516 | HMDB0037287 | HMDB0002017 | HMDB0012275 | HMDB0029729 | HMDB0032497 | HMDB0040041	beta-O-Methylynephrine | (R)-2-Nitro-p-mentha-1,5-diene | 2,5-Dimethyl-4-(1-pyrrolidinyl)-3(2H)-furanone | 2-(5-Methyl-2-furanyl)-3-piperidinol | 5-(1-Pyrrolidinylmethyl)-2-furanmethanol | 3-O-Methyl-a-methyldopamine | Amphetamine | Dextroamphetamine | 3-(2-Methylpropyl)pyridine | 1-Phenylethylamine | Phenylethylamine | 5-Ethyl-2-methylpyridine | 2-Propylpyridine | 2-Ethyl-5-methylpyridine	14
neg_M181T87	-	-	NA
neg_M181T162	HMDB0001970 | HMDB0001973 | HMDB0003099 | HMDB0011107 | HMDB0000157 | HMDB0000613 | HMDB0000943 | HMDB0014581 | HMDB0029572 | HMDB0031157 | HMDB0031708 | HMDB0031872 | HMDB0033552 | HMDB0041492	3-Methyluric acid | 9-Methyluric acid | 1-Methyluric acid | 7-Methyluric acid | Hypoxanthine | Erythronic acid | Threonic acid | Allopurinol | Diethyl disulfide | 2,3-Butanedithiol | 1,2-Bis(methylthio)ethane | Methyl propyl disulfide | (±)-1,3-Butanedithiol | 1,2-Butanedithiol	14
neg_M181T184_1	HMDB0001970 | HMDB0001973 | HMDB0003099 | HMDB0011107 | HMDB0000157 | HMDB0000613 | HMDB0000943 | HMDB0014581 | HMDB0029572 | HMDB0031157 | HMDB0031708 | HMDB0031872 | HMDB0033552 | HMDB0041492	3-Methyluric acid | 9-Methyluric acid | 1-Methyluric acid | 7-Methyluric acid | Hypoxanthine | Erythronic acid | Threonic acid | Allopurinol | Diethyl disulfide | 2,3-Butanedithiol | 1,2-Bis(methylthio)ethane | Methyl propyl disulfide | (±)-1,3-Butanedithiol | 1,2-Butanedithiol	14
neg_M181T117	HMDB0001970 | HMDB0001973 | HMDB0003099 | HMDB0011107 | HMDB0000157 | HMDB0000613 | HMDB0000943 | HMDB0014581 | HMDB0029572 | HMDB0031157 | HMDB0031708 | HMDB0031872 | HMDB0033552 | HMDB0041492	3-Methyluric acid | 9-Methyluric acid | 1-Methyluric acid | 7-Methyluric acid | Hypoxanthine | Erythronic acid | Threonic acid | Allopurinol | Diethyl disulfide | 2,3-Butanedithiol | 1,2-Bis(methylthio)ethane | Methyl propyl disulfide | (±)-1,3-Butanedithiol | 1,2-Butanedithiol	14
neg_M181T138	HMDB0001970 | HMDB0001973 | HMDB0003099 | HMDB0011107 | HMDB0000157 | HMDB0000613 | HMDB0000943 | HMDB0014581 | HMDB0029572 | HMDB0031157 | HMDB0031708 | HMDB0031872 | HMDB0033552 | HMDB0041492	3-Methyluric acid | 9-Methyluric acid | 1-Methyluric acid | 7-Methyluric acid | Hypoxanthine | Erythronic acid | Threonic acid | Allopurinol | Diethyl disulfide | 2,3-Butanedithiol | 1,2-Bis(methylthio)ethane | Methyl propyl disulfide | (±)-1,3-Butanedithiol | 1,2-Butanedithiol	14
neg_M181T240	HMDB0000118 | HMDB0000333 | HMDB0000423 | HMDB0000755 | HMDB0029273 | HMDB0029646 | HMDB0033624 | HMDB0037274 | HMDB0041270 | HMDB0126386 | HMDB0000209 | HMDB0002340 | HMDB0029635 | HMDB0029686 | HMDB0031459 | HMDB0032400 | HMDB0032568 | HMDB0032603 | HMDB0033128 | HMDB0033766 | HMDB0033968 | HMDB0038176 | HMDB0040638 | HMDB0040733 | HMDB0041485 | HMDB0001870 | HMDB0011718 | HMDB0032918 | HMDB003…	Homovanillic acid | Isohomovanillic acid | 3,4-Dihydroxyhydrocinnamic acid | Hydroxyphenyllactic acid | 2,6-Dimethoxybenzoic acid | 2',6'-Dihydroxy-4'-methoxyacetophenone | (±)-2-Hydroxy-3-(2-hydroxyphenyl)propanoic acid | Maltol propionate | 2',4'-Dihydroxy-6'-methoxyacetophenone | 3-(2,4-Dihydroxyphenyl)propanoic acid | Phenylacetic acid | 2-Methylbenzoic acid | 4-Methylbenzoic acid | 4-Methoxy…	29
neg_M181T108	HMDB0000118 | HMDB0000333 | HMDB0000423 | HMDB0000755 | HMDB0029273 | HMDB0029646 | HMDB0033624 | HMDB0037274 | HMDB0041270 | HMDB0126386 | HMDB0000209 | HMDB0002340 | HMDB0029635 | HMDB0029686 | HMDB0031459 | HMDB0032400 | HMDB0032568 | HMDB0032603 | HMDB0033128 | HMDB0033766 | HMDB0033968 | HMDB0038176 | HMDB0040638 | HMDB0040733 | HMDB0041485 | HMDB0001870 | HMDB0011718 | HMDB0032918 | HMDB003…	Homovanillic acid | Isohomovanillic acid | 3,4-Dihydroxyhydrocinnamic acid | Hydroxyphenyllactic acid | 2,6-Dimethoxybenzoic acid | 2',6'-Dihydroxy-4'-methoxyacetophenone | (±)-2-Hydroxy-3-(2-hydroxyphenyl)propanoic acid | Maltol propionate | 2',4'-Dihydroxy-6'-methoxyacetophenone | 3-(2,4-Dihydroxyphenyl)propanoic acid | Phenylacetic acid | 2-Methylbenzoic acid | 4-Methylbenzoic acid | 4-Methoxy…	29
neg_M181T212_1	HMDB0000118 | HMDB0000333 | HMDB0000423 | HMDB0000755 | HMDB0029273 | HMDB0029646 | HMDB0033624 | HMDB0037274 | HMDB0041270 | HMDB0126386 | HMDB0000209 | HMDB0002340 | HMDB0029635 | HMDB0029686 | HMDB0031459 | HMDB0032400 | HMDB0032568 | HMDB0032603 | HMDB0033128 | HMDB0033766 | HMDB0033968 | HMDB0038176 | HMDB0040638 | HMDB0040733 | HMDB0041485 | HMDB0001870 | HMDB0011718 | HMDB0032918 | HMDB003…	Homovanillic acid | Isohomovanillic acid | 3,4-Dihydroxyhydrocinnamic acid | Hydroxyphenyllactic acid | 2,6-Dimethoxybenzoic acid | 2',6'-Dihydroxy-4'-methoxyacetophenone | (±)-2-Hydroxy-3-(2-hydroxyphenyl)propanoic acid | Maltol propionate | 2',4'-Dihydroxy-6'-methoxyacetophenone | 3-(2,4-Dihydroxyphenyl)propanoic acid | Phenylacetic acid | 2-Methylbenzoic acid | 4-Methylbenzoic acid | 4-Methoxy…	29
neg_M181T146	HMDB0000118 | HMDB0000333 | HMDB0000423 | HMDB0000755 | HMDB0029273 | HMDB0029646 | HMDB0033624 | HMDB0037274 | HMDB0041270 | HMDB0126386 | HMDB0000209 | HMDB0002340 | HMDB0029635 | HMDB0029686 | HMDB0031459 | HMDB0032400 | HMDB0032568 | HMDB0032603 | HMDB0033128 | HMDB0033766 | HMDB0033968 | HMDB0038176 | HMDB0040638 | HMDB0040733 | HMDB0041485 | HMDB0001870 | HMDB0011718 | HMDB0032918 | HMDB003…	Homovanillic acid | Isohomovanillic acid | 3,4-Dihydroxyhydrocinnamic acid | Hydroxyphenyllactic acid | 2,6-Dimethoxybenzoic acid | 2',6'-Dihydroxy-4'-methoxyacetophenone | (±)-2-Hydroxy-3-(2-hydroxyphenyl)propanoic acid | Maltol propionate | 2',4'-Dihydroxy-6'-methoxyacetophenone | 3-(2,4-Dihydroxyphenyl)propanoic acid | Phenylacetic acid | 2-Methylbenzoic acid | 4-Methylbenzoic acid | 4-Methoxy…	29
neg_M181T173	HMDB0000118 | HMDB0000333 | HMDB0000423 | HMDB0000755 | HMDB0029273 | HMDB0029646 | HMDB0033624 | HMDB0037274 | HMDB0041270 | HMDB0126386 | HMDB0000209 | HMDB0002340 | HMDB0029635 | HMDB0029686 | HMDB0031459 | HMDB0032400 | HMDB0032568 | HMDB0032603 | HMDB0033128 | HMDB0033766 | HMDB0033968 | HMDB0038176 | HMDB0040638 | HMDB0040733 | HMDB0041485 | HMDB0001870 | HMDB0011718 | HMDB0032918 | HMDB003…	Homovanillic acid | Isohomovanillic acid | 3,4-Dihydroxyhydrocinnamic acid | Hydroxyphenyllactic acid | 2,6-Dimethoxybenzoic acid | 2',6'-Dihydroxy-4'-methoxyacetophenone | (±)-2-Hydroxy-3-(2-hydroxyphenyl)propanoic acid | Maltol propionate | 2',4'-Dihydroxy-6'-methoxyacetophenone | 3-(2,4-Dihydroxyphenyl)propanoic acid | Phenylacetic acid | 2-Methylbenzoic acid | 4-Methylbenzoic acid | 4-Methoxy…	29
neg_M181T51	HMDB0000107 | HMDB0000247 | HMDB0000765 | HMDB0011632 | HMDB0031201 | HMDB0033919 | HMDB0041486 | HMDB0002994 | HMDB0004136	Galactitol | Sorbitol | Mannitol | L-Iditol | 3-Deoxy-D-arabinitol | 2-Deoxy-D-ribitol | 1-Deoxy-D-ribitol | Erythritol | D-Threitol	9
neg_M181T576	HMDB0000107 | HMDB0000247 | HMDB0000765 | HMDB0011632 | HMDB0031201 | HMDB0033919 | HMDB0041486 | HMDB0002994 | HMDB0004136	Galactitol | Sorbitol | Mannitol | L-Iditol | 3-Deoxy-D-arabinitol | 2-Deoxy-D-ribitol | 1-Deoxy-D-ribitol | Erythritol | D-Threitol	9
neg_M181T560	HMDB0000107 | HMDB0000247 | HMDB0000765 | HMDB0011632 | HMDB0031201 | HMDB0033919 | HMDB0041486 | HMDB0002994 | HMDB0004136	Galactitol | Sorbitol | Mannitol | L-Iditol | 3-Deoxy-D-arabinitol | 2-Deoxy-D-ribitol | 1-Deoxy-D-ribitol | Erythritol | D-Threitol	9
neg_M181T599	HMDB0000107 | HMDB0000247 | HMDB0000765 | HMDB0011632 | HMDB0031201 | HMDB0033919 | HMDB0041486 | HMDB0002994 | HMDB0004136	Galactitol | Sorbitol | Mannitol | L-Iditol | 3-Deoxy-D-arabinitol | 2-Deoxy-D-ribitol | 1-Deoxy-D-ribitol | Erythritol | D-Threitol	9
neg_M181T225	HMDB0014989 | HMDB0032607 | HMDB0033394 | HMDB0036522 | HMDB0037641 | HMDB0038181 | HMDB0038354 | HMDB0000895 | HMDB0013811 | HMDB0031312 | HMDB0031627 | HMDB0031628 | HMDB0032621 | HMDB0033962 | HMDB0034378 | HMDB0030540 | HMDB0032076 | HMDB0032148 | HMDB0032150 | HMDB0032151 | HMDB0032619 | HMDB0033944 | HMDB0041609 | HMDB0059873	Dacarbazine | (±)-threo-Anethole glycol | 4-Ethyl-2,6-dimethoxyphenol | Verimol J | 4-(Ethoxymethyl)-2-methoxyphenol | Peperinic acid | 2-Ethoxy-4-(methoxymethyl)phenol | Acetylcholine | 1-Nitroheptane | Benzyl ethyl ether | 1-Phenyl-1-propanol | 2-Phenyl-1-propanol | (2-Methoxyethyl)benzene | 3-Phenyl-1-propanol | (±)-1-(4-Methylphenyl)ethanol | 2,5-Dimethylphenol | 1-Methoxy-4-methylbenzene | 2…	24
neg_M181T55_4	-	-	NA
neg_M182T174_1	HMDB0000017 | HMDB0000875 | HMDB0001123 | HMDB0001392 | HMDB0029806 | HMDB0060722 | HMDB0001488 | HMDB0002243	4-Pyridoxic acid | Trigonelline | 2-Aminobenzoic acid | p-Aminobenzoic acid | Methyl nicotinate | 2-Pyridylacetic acid | Nicotinic acid | Picolinic acid	8
neg_M183T81	HMDB0001866 | HMDB0013198 | HMDB0029650 | HMDB0000500 | HMDB0001895 | HMDB0002466 | HMDB0032576 | HMDB0032920 | HMDB0033812	3,4-Dihydroxymandelic acid | 4-O-Methylgallic acid | Methyl 2,4,6-trihydroxybenzoate | 4-Hydroxybenzoic acid | Salicylic acid | 3-Hydroxybenzoic acid | 2-Methoxy-1,4-benzoquinone | alpha-Furyl methyl diketone | Sesamol	9
neg_M183T198	HMDB0001866 | HMDB0013198 | HMDB0029650 | HMDB0000500 | HMDB0001895 | HMDB0002466 | HMDB0032576 | HMDB0032920 | HMDB0033812	3,4-Dihydroxymandelic acid | 4-O-Methylgallic acid | Methyl 2,4,6-trihydroxybenzoate | 4-Hydroxybenzoic acid | Salicylic acid | 3-Hydroxybenzoic acid | 2-Methoxy-1,4-benzoquinone | alpha-Furyl methyl diketone | Sesamol	9
neg_M183T102	-	-	NA
neg_M183T229_1	HMDB0036117 | HMDB0036998 | HMDB0039052 | HMDB0039710 | HMDB0013824 | HMDB0031195 | HMDB0033434 | HMDB0035229 | HMDB0035929 | HMDB0036091 | HMDB0036092 | HMDB0040338 | HMDB0031414 | HMDB0031582 | HMDB0032446 | HMDB0032447 | HMDB0040246 | HMDB0040272 | HMDB0061898	(1'R)-Nepetalic acid | (S)-Oleuropeic acid | (4S,8R)-8,9-Dihydroxy-p-menth-1(6)-en-2-one | 1-Acetylcyclohexyl acetate | 2-Pentylfuran | 3,5,5-Trimethyl-2-cyclohexen-1-one | 4-Acetyl-1-methylcyclohexene | 5-Isopropylbicyclo[3.1.0]hexan-2-one | (R)-Cryptone | exo-5,6-Dimethylbicyclo[2.2.1]hept-5-en-2-ol | exo-2-Methyl-3-methylenebicyclo[2.2.1]heptan-2-ol | 3,5,5-Trimethyl-3-cyclohexen-1-one | 2,3-D…	19
neg_M183T342	-	-	NA
neg_M185T216	HMDB0032571 | HMDB0032922 | HMDB0033130 | HMDB0033159 | HMDB0041281 | HMDB0041502 | HMDB0032431 | HMDB0033133 | HMDB0033134	2-Methoxybenzenethiol | Kahweofuran | 2-Acetyl-5-methylthiophene | 2-Propanoylthiophene | 2-(Methylthio)phenol | 2-Acetyl-3-methylthiophene | 5-Methyl-2-thiophenecarboxaldehyde | 2-Acetylthiophene | 3-Acetylthiophene	9
neg_M185T55_3	HMDB0028695 | HMDB0029010	Alanylproline | Prolyl-Alanine	2
neg_M185T244	HMDB0030367 | HMDB0030369 | HMDB0033010 | HMDB0038692 | HMDB0038978 | HMDB0039533 | HMDB0040204 | HMDB0040205 | HMDB0041376 | HMDB0041545 | HMDB0031269 | HMDB0033794 | HMDB0037001 | HMDB0013809 | HMDB0030966 | HMDB0031197 | HMDB0031309 | HMDB0031590 | HMDB0031591 | HMDB0032403 | HMDB0032451 | HMDB0033547 | HMDB0035390 | HMDB0035915	Ethyl (3R,5Z)-3-hydroxy-5-octenoate | 3-Hydroxy-5Z-octenyl acetate | (1S,2S,4S,5R)-1,8-Epoxy-p-menthane-2,5-diol | 6-Methyl-2-methylene-6-octene-1,3,8-triol | (1beta,2beta,5beta)-p-Menth-3-ene-1,2,5-triol | (E)-10-Hydroxy-8-decenoic acid | 2-Methylbutyl 3-hydroxy-2-methylidenebutanoate | 3-Methylbutyl 3-hydroxy-2-methylidenebutanoate | exo,exo-1,8-Epoxy-p-menthane-2,6-diol | (1R,2R,4R)-1,8-Epoxy-…	24
neg_M185T266	HMDB0030367 | HMDB0030369 | HMDB0033010 | HMDB0038692 | HMDB0038978 | HMDB0039533 | HMDB0040204 | HMDB0040205 | HMDB0041376 | HMDB0041545 | HMDB0031269 | HMDB0033794 | HMDB0037001 | HMDB0013809 | HMDB0030966 | HMDB0031197 | HMDB0031309 | HMDB0031590 | HMDB0031591 | HMDB0032403 | HMDB0032451 | HMDB0033547 | HMDB0035390 | HMDB0035915	Ethyl (3R,5Z)-3-hydroxy-5-octenoate | 3-Hydroxy-5Z-octenyl acetate | (1S,2S,4S,5R)-1,8-Epoxy-p-menthane-2,5-diol | 6-Methyl-2-methylene-6-octene-1,3,8-triol | (1beta,2beta,5beta)-p-Menth-3-ene-1,2,5-triol | (E)-10-Hydroxy-8-decenoic acid | 2-Methylbutyl 3-hydroxy-2-methylidenebutanoate | 3-Methylbutyl 3-hydroxy-2-methylidenebutanoate | exo,exo-1,8-Epoxy-p-menthane-2,6-diol | (1R,2R,4R)-1,8-Epoxy-…	24
neg_M185T374	HMDB0030367 | HMDB0030369 | HMDB0033010 | HMDB0038692 | HMDB0038978 | HMDB0039533 | HMDB0040204 | HMDB0040205 | HMDB0041376 | HMDB0041545 | HMDB0031269 | HMDB0033794 | HMDB0037001 | HMDB0013809 | HMDB0030966 | HMDB0031197 | HMDB0031309 | HMDB0031590 | HMDB0031591 | HMDB0032403 | HMDB0032451 | HMDB0033547 | HMDB0035390 | HMDB0035915	Ethyl (3R,5Z)-3-hydroxy-5-octenoate | 3-Hydroxy-5Z-octenyl acetate | (1S,2S,4S,5R)-1,8-Epoxy-p-menthane-2,5-diol | 6-Methyl-2-methylene-6-octene-1,3,8-triol | (1beta,2beta,5beta)-p-Menth-3-ene-1,2,5-triol | (E)-10-Hydroxy-8-decenoic acid | 2-Methylbutyl 3-hydroxy-2-methylidenebutanoate | 3-Methylbutyl 3-hydroxy-2-methylidenebutanoate | exo,exo-1,8-Epoxy-p-menthane-2,6-diol | (1R,2R,4R)-1,8-Epoxy-…	24
neg_M185T358	HMDB0000947 | HMDB0062119 | HMDB0094659 | HMDB0094652	Undecanoic acid | Hexyl valerate | 1,1-Dimethylethyl heptanoic acid | 2-Octene, 3,7-dimethyl-, (Z)-	4
neg_M185T529	HMDB0000947 | HMDB0062119 | HMDB0094659 | HMDB0094652	Undecanoic acid | Hexyl valerate | 1,1-Dimethylethyl heptanoic acid | 2-Octene, 3,7-dimethyl-, (Z)-	4
neg_M185T191	-	-	NA
neg_M187T219	HMDB0011635 | HMDB0034782 | HMDB0029719 | HMDB0037731 | HMDB0037762	p-Cresol sulfate | Benzyl sulfate | Methyl thiophene-2-carboxylate | S-(2-Furanylmethyl) methanethioate | Methyl 2-thiofuroate	5
neg_M187T51_1	HMDB0035291	Isoplumbagin	1
neg_M187T233_1	HMDB0000784 | HMDB0032200 | HMDB0032258 | HMDB0032387 | HMDB0036233 | HMDB0013897 | HMDB0013902 | HMDB0029761 | HMDB0031293 | HMDB0031343 | HMDB0031352 | HMDB0032164 | HMDB0032207 | HMDB0032266 | HMDB0032267 | HMDB0032533 | HMDB0035422 | HMDB0036236 | HMDB0037630 | HMDB0038036 | HMDB0038310 | HMDB0040215 | HMDB0029314 | HMDB0030330 | HMDB0031174 | HMDB0031342 | HMDB0031351 | HMDB0031476 | HMDB003…	Azelaic acid | cis- and trans-Ethyl 2,4-dimethyl-1,3-dioxolane-2-acetate | (+/-)-Ethyl 3-acetoxy-2-methylbutyrate | (+/-)-Methyl 5-acetoxyhexanoate | Butyl ethyl malonate | 4-ene-Valproic acid | 2-ene-Valproic acid | Ethyl (±)-2-methyl-4-pentenoate | 2,3-Octanedione | Methyl cyclohexanecarboxylate | Cyclohexyl acetate | Allyl valerate | cis-5-Octenoic acid | Ethyl (E)-3-hexenoate | Ethyl 5-hexeno…	43
neg_M187T80_1	HMDB0000206 | HMDB0000446 | HMDB0000759 | HMDB0028700 | HMDB0028844 | HMDB0028907 | HMDB0028929 | HMDB0029120	N6-Acetyl-L-lysine | N-alpha-Acetyl-L-lysine | Glycylleucine | Alanylvaline | Glycyl-Isoleucine | Isoleucyl-Glycine | Leucyl-Glycine | Valylalanine	8
neg_M187T55_4	HMDB0000206 | HMDB0000446 | HMDB0000759 | HMDB0028700 | HMDB0028844 | HMDB0028907 | HMDB0028929 | HMDB0029120	N6-Acetyl-L-lysine | N-alpha-Acetyl-L-lysine | Glycylleucine | Alanylvaline | Glycyl-Isoleucine | Isoleucyl-Glycine | Leucyl-Glycine | Valylalanine	8
neg_M187T108	HMDB0000206 | HMDB0000446 | HMDB0000759 | HMDB0028700 | HMDB0028844 | HMDB0028907 | HMDB0028929 | HMDB0029120	N6-Acetyl-L-lysine | N-alpha-Acetyl-L-lysine | Glycylleucine | Alanylvaline | Glycyl-Isoleucine | Isoleucyl-Glycine | Leucyl-Glycine | Valylalanine	8
neg_M187T187	HMDB0000206 | HMDB0000446 | HMDB0000759 | HMDB0028700 | HMDB0028844 | HMDB0028907 | HMDB0028929 | HMDB0029120	N6-Acetyl-L-lysine | N-alpha-Acetyl-L-lysine | Glycylleucine | Alanylvaline | Glycyl-Isoleucine | Isoleucyl-Glycine | Leucyl-Glycine | Valylalanine	8
neg_M187T125	HMDB0000206 | HMDB0000446 | HMDB0000759 | HMDB0028700 | HMDB0028844 | HMDB0028907 | HMDB0028929 | HMDB0029120	N6-Acetyl-L-lysine | N-alpha-Acetyl-L-lysine | Glycylleucine | Alanylvaline | Glycyl-Isoleucine | Isoleucyl-Glycine | Leucyl-Glycine | Valylalanine	8
neg_M187T258	HMDB0002203 | HMDB0033201 | HMDB0033574 | HMDB0033640 | HMDB0034783 | HMDB0038186 | HMDB0039470 | HMDB0039668 | HMDB0039669 | HMDB0039893 | HMDB0040329 | HMDB0041600 | HMDB0094656 | HMDB0031266 | HMDB0031417 | HMDB0059835 | HMDB0001140 | HMDB0030030 | HMDB0031294 | HMDB0031295 | HMDB0031299 | HMDB0032402 | HMDB0037181	3-Hydroxycapric acid | 9-Hydroxydecanoic acid | (1R,2R,4R,8R)-p-Menthane-2,8,9-triol | 7-Methyl-3-methylene-1,6,7-octanetriol | cis-p-Menthane-1,7,8-triol | 2,6-Dimethyl-7-octene-2,3,6-triol | (1S,2S,4R,8R)-p-Menthane-1,2,9-triol | 2-Hexyl-1,3-dioxan-5-ol | 2-Hexyl-1,3-dioxolane-4-methanol | (1R,2R,4S)-p-Menthane-1,2,8-triol | xi-5-Hydroxydecanoic acid | Ethyl (±)-3-hydroxyoctanoate | 2-Hydroxyde…	23
neg_M188T55	HMDB0000590 | HMDB0001138 | HMDB0032499 | HMDB0061082 | HMDB0061705 | HMDB0000267 | HMDB0001369 | HMDB0001843 | HMDB0002234 | HMDB0061093	Glutarylglycine | N-Acetyl-L-glutamic acid | Pyrrolidino-[1,2E]-4H-2,4-dimethyl-1,3,5-dithiazine | 5-ethyl-5-methyl-2,4-oxazolidinedione | 6-Oxopiperidine-2-carboxylic acid | Pyroglutamic acid | Pyrroline hydroxycarboxylic acid | N-Acryloylglycine | 1-Pyrroline-4-hydroxy-2-carboxylate | dimethadione	10
neg_M188T253	HMDB0002302 | HMDB0029738 | HMDB0033731 | HMDB0034244	Indole-3-propionic acid | Indole-3-methyl acetate | Quinoline | Isoquinoline	4
neg_M188T82	HMDB0036604 | HMDB0004827 | HMDB0030410 | HMDB0038949 | HMDB0000070 | HMDB0000716 | HMDB0015212 | HMDB0029435 | HMDB0029444 | HMDB0094696	N-Methylcalystegine B2 | Proline betaine | L-2-Amino-3-methylenehexanoic acid | 3beta,6beta-Dihydroxynortropane | Pipecolic acid | L-Pipecolic acid | Vigabatrin | L-trans-4-Methyl-2-pyrrolidinecarboxylic acid | 2-Pyrrolidineacetic acid | N-Methyl-L-proline	10
neg_M188T100	-	-	NA
neg_M189T196	HMDB0000325 | HMDB0040220 | HMDB0001988 | HMDB0031176 | HMDB0036594 | HMDB0037114 | HMDB0040433 | HMDB0000408 | HMDB0000491 | HMDB0000695 | HMDB0006024 | HMDB0031214 | HMDB0031216 | HMDB0033286 | HMDB0033302 | HMDB0033698 | HMDB0041602	3-Hydroxysuberic acid | Diethyl L-malate | 4-Hydroxycyclohexylcarboxylic acid | Tetrahydrofurfuryl acetate | Botryodiplodin | Methyl (R)-3-methyl-2-oxopentanoate | Ethyl levulinate | 2-Methyl-3-ketovaleric acid | 3-Methyl-2-oxovaleric acid | Ketoleucine | Mevalonolactone | 5-Ethoxy-4,5-dihydro-2(3H)furanone | Ethyl acetoacetate | Sherry lactone | (4S,6S)-3,4,5,6-Tetrahydro-4-hydroxy-6-methyl-2H-p…	17
neg_M190T216_1	HMDB0000763 | HMDB0035514 | HMDB0029737	5-Hydroxyindoleacetic acid | xi-2,3-Dihydro-2-oxo-1H-indole-3-acetic acid | Indole-3-carboxaldehyde	3
neg_M190T186	HMDB0011745	N-Acetyl-L-methionine	1
neg_M191T561	HMDB0000094 | HMDB0000193 | HMDB0001874 | HMDB0006511 | HMDB0033717 | HMDB0000208 | HMDB0000223 | HMDB0039791 | HMDB0039792 | HMDB0039796	Citric acid | Isocitric acid | D-threo-Isocitric acid | 2,3-Diketo-L-gulonate | (1R,2R)-Isocitric acid | Oxoglutaric acid | Oxalacetic acid | 2,3-Dihydro-5-methyl-3-thiophenethiol | 4,5-Dihydro-2-methyl-3-thiophenethiol | 4,5-Dihydro-5-methyl-3-thiophenethiol	10
neg_M191T590	HMDB0000094 | HMDB0000193 | HMDB0001874 | HMDB0006511 | HMDB0033717 | HMDB0000208 | HMDB0000223	Citric acid | Isocitric acid | D-threo-Isocitric acid | 2,3-Diketo-L-gulonate | (1R,2R)-Isocitric acid | Oxoglutaric acid | Oxalacetic acid	7
neg_M191T225	HMDB0030580 | HMDB0031610 | HMDB0031623 | HMDB0032591 | HMDB0035873 | HMDB0040268 | HMDB0041007 | HMDB0041481 | HMDB0029640 | HMDB0031566 | HMDB0031617 | HMDB0031619 | HMDB0035925 | HMDB0003441 | HMDB0032072 | HMDB0059847	(R)-Shinanolone | Allyl phenoxyacetate | Ethyl phenylglycidate | Dehydrozingerone | Myristicin | Ethyl 3-oxo-3-phenylpropanoate | 1'-Hydroxychavicol acetate | 4-(3,4-Methylenedioxyphenyl)-2-butanone | 3-(4-Methylphenyl)-2-propenal | 2-Methyl-3-phenyl-2-propenal | Benzylideneacetone | 2-Phenyl-2-butenal | 4-(1-Methylethenyl)benzaldehyde | Cinnamaldehyde | (Z)-Cinnamaldehyde | 2-Methylcumarone	16
neg_M191T231	HMDB0037621 | HMDB0039465 | HMDB0039468 | HMDB0031519 | HMDB0032237 | HMDB0032430 | HMDB0035176 | HMDB0039843	4-Methyl-4-(methylthio)-2-pentanone | S-Methyl hexanethioate | S-Methyl 4-methylpentanethioate | 4-Mercapto-4-methyl-2-pentanone | 2,5-Dimethyl-3-mercaptotetrahydrofuran | 4-(Methylthio)-2-pentanone | 3-Mercapto-2-methylpentanal | S-Methyl 3-methylthiobutyrate	8
neg_M191T201	HMDB0036734 | HMDB0037165 | HMDB0039841 | HMDB0031545 | HMDB0031546 | HMDB0032965 | HMDB0033182 | HMDB0034729 | HMDB0040587 | HMDB0029641	11,12,13-Trinor-1(10)-spirovetivene-2,7-dione | 4-Methyl-2-(1-phenylethyl)-1,3-dioxolane, 9CI | 2-Benzyl-4,5-dimethyl-1,3-dioxolane | 2-Methyl-2-cyclopenten-1-one | 3-Methyl-2-cyclopenten-1-one | 2,4-Dimethylfuran | 2,5-Dimethylfuran | (E,E)-2,4-Hexadienal | 2-Ethylfuran | p-Mentha-1,3,5,8-tetraene	10
neg_M193T45	HMDB0000127 | HMDB0002545 | HMDB0003363 | HMDB0006334 | HMDB0011731 | HMDB0011732 | HMDB0000426 | HMDB0000428 | HMDB0000606 | HMDB0000694 | HMDB0001900 | HMDB0059655 | HMDB0000156 | HMDB0031518 | HMDB0032872 | HMDB0038974 | HMDB0039789 | HMDB0039790	D-Glucuronic acid | Galacturonic acid | Pectic acid | 3-Dehydro-L-gulonate | 5-Keto-D-gluconate | 2-Keto-L-gluconate | Citramalic acid | 3-Hydroxyglutaric acid | D-2-Hydroxyglutaric acid | L-2-Hydroxyglutaric acid | Ribonolactone | 2-Hydroxyglutarate | Malic acid | D-Malic acid | Velcorin | 3,3-Dimethyl-1,2-dithiolane | Tetrahydro-2-methyl-2-thiophenethiol | Tetrahydro-2-methyl-3-thiophenethiol	18
neg_M193T228_2	HMDB0000954 | HMDB0000955 | HMDB0014991 | HMDB0029663 | HMDB0030765 | HMDB0032614 | HMDB0032652 | HMDB0037644 | HMDB0039606 | HMDB0000567 | HMDB0031725 | HMDB0035243 | HMDB0036626 | HMDB0040986 | HMDB0032469 | HMDB0061916	Ferulic acid | Isoferulic acid | Temozolomide | Vanillin acetate | (-)-trans-3,4-Dihydro-4,8-dihydroxy-3-methyl-1H-2-benzopyran-1-one | Piperonyl acetate | Meconine | 3-(2-Hydroxy-3-methoxyphenyl)-2-propenoic acid | Repandiol | Cinnamic acid | (E)-3-(2-Hydroxyphenyl)-2-propenal | 1-Phenyl-1,2-propanedione | 3,4-Dihydro-2H-1-benzopyran-2-one | p-Coumaraldehyde | Phthalide | Phenylglyoxal	16
neg_M193T95	HMDB0031717 | HMDB0032271 | HMDB0032410 | HMDB0032495 | HMDB0036193 | HMDB0037619 | HMDB0038299 | HMDB0039653 | HMDB0040413 | HMDB0041306 | HMDB0031521 | HMDB0032409 | HMDB0034377 | HMDB0040263 | HMDB0040410	3-(Methylthio)propyl acetate | Ethyl 3-mercaptobutyrate | Methyl 3-(methylthio)butanoate | Propyl 2-mercaptopropionate | 3-Mercapto-3-methylbutyl formate | Methyl 4-(methylthio)butyrate | Methylthiomethyl butyrate | 2,4,6-Trimethyl-1,3,5-dioxathiane | Ethyl 3-(methylthio)propanoate | Methyl 2-(methylthio)butyrate | Ethyl 2-mercaptopropionate | Methyl 3-mercaptobutanoate | Methyl 3-(methylthio)pro…	15
neg_M194T115_1	HMDB0000696 | HMDB0033951 | HMDB0000742 | HMDB0002108	Methionine | Racemethionine | Homocysteine | Methylcysteine	4
neg_M194T55_2	HMDB0000696 | HMDB0033951 | HMDB0000742 | HMDB0002108	Methionine | Racemethionine | Homocysteine | Methylcysteine	4
neg_M194T81	HMDB0000696 | HMDB0033951 | HMDB0000742 | HMDB0002108	Methionine | Racemethionine | Homocysteine | Methylcysteine	4
neg_M194T99	HMDB0000696 | HMDB0033951 | HMDB0000742 | HMDB0002108	Methionine | Racemethionine | Homocysteine | Methylcysteine	4
neg_M195T86	HMDB0033118 | HMDB0033119 | HMDB0037115	2-Methylthiophene | 3-Methylthiophene | (±)-2-Hydroxy-4-(methylthio)butanoic acid	3
neg_M195T52_2	HMDB0000565 | HMDB0000625 | HMDB0003290 | HMDB0000098 | HMDB0000283 | HMDB0000621 | HMDB0000646 | HMDB0000751 | HMDB0001644 | HMDB0003371 | HMDB0029942 | HMDB0031472 | HMDB0000613 | HMDB0000943	Galactonic acid | Gluconic acid | Gulonic acid | D-Xylose | D-Ribose | D-Ribulose | L-Arabinose | L-Xylulose | D-Xylulose | L-Ribulose | D-Arabinose | Dipropyl disulfide | Erythronic acid | Threonic acid	14
neg_M195T228_1	HMDB0000434 | HMDB0029645 | HMDB0029648 | HMDB0030571 | HMDB0032365 | HMDB0035721 | HMDB0037177 | HMDB0039427 | HMDB0040256 | HMDB0040637 | HMDB0060733 | HMDB0060735 | HMDB0062121 | HMDB0013742 | HMDB0029609 | HMDB0000764 | HMDB0003654 | HMDB0031310 | HMDB0032073 | HMDB0032075 | HMDB0032569 | HMDB0032570 | HMDB0032592 | HMDB0032617 | HMDB0033970 | HMDB0037715 | HMDB0038355 | HMDB0040428 | HMDB004…	Homoveratric acid | Xanthoxylin | 2,4,5-Trimethoxybenzaldehyde | (+)-3-(3,4-Methylenedioxyphenyl)-1,2-propanediol | Maltyl isobutyrate | (S)-Batatic acid | 1-(2,4,5-Trihydroxyphenyl)-1-butanone | 2-Hydroxy-3-(4-methoxyphenyl)propanoic acid | (S)-2-(4-Methoxyphenoxy)propanoic acid | 4-Hydroxy-6-methyl-3-(1-oxobutyl)-2H-pyran-2-one | 3-(3-Hydroxyphenyl)-2-methyllactic acid | 3-(3,4-Dihydroxyphenyl)…	44
neg_M195T245	HMDB0000434 | HMDB0029645 | HMDB0029648 | HMDB0030571 | HMDB0032365 | HMDB0035721 | HMDB0037177 | HMDB0039427 | HMDB0040256 | HMDB0040637 | HMDB0060733 | HMDB0060735 | HMDB0062121 | HMDB0013742 | HMDB0029609 | HMDB0000764 | HMDB0003654 | HMDB0031310 | HMDB0032073 | HMDB0032075 | HMDB0032569 | HMDB0032570 | HMDB0032592 | HMDB0032617 | HMDB0033970 | HMDB0037715 | HMDB0038355 | HMDB0040428 | HMDB004…	Homoveratric acid | Xanthoxylin | 2,4,5-Trimethoxybenzaldehyde | (+)-3-(3,4-Methylenedioxyphenyl)-1,2-propanediol | Maltyl isobutyrate | (S)-Batatic acid | 1-(2,4,5-Trihydroxyphenyl)-1-butanone | 2-Hydroxy-3-(4-methoxyphenyl)propanoic acid | (S)-2-(4-Methoxyphenoxy)propanoic acid | 4-Hydroxy-6-methyl-3-(1-oxobutyl)-2H-pyran-2-one | 3-(3-Hydroxyphenyl)-2-methyllactic acid | 3-(3,4-Dihydroxyphenyl)…	44
neg_M195T216	HMDB0000434 | HMDB0029645 | HMDB0029648 | HMDB0030571 | HMDB0032365 | HMDB0035721 | HMDB0037177 | HMDB0039427 | HMDB0040256 | HMDB0040637 | HMDB0060733 | HMDB0060735 | HMDB0062121 | HMDB0013742 | HMDB0029609 | HMDB0000764 | HMDB0003654 | HMDB0031310 | HMDB0032073 | HMDB0032075 | HMDB0032569 | HMDB0032570 | HMDB0032592 | HMDB0032617 | HMDB0033970 | HMDB0037715 | HMDB0038355 | HMDB0040428 | HMDB004…	Homoveratric acid | Xanthoxylin | 2,4,5-Trimethoxybenzaldehyde | (+)-3-(3,4-Methylenedioxyphenyl)-1,2-propanediol | Maltyl isobutyrate | (S)-Batatic acid | 1-(2,4,5-Trihydroxyphenyl)-1-butanone | 2-Hydroxy-3-(4-methoxyphenyl)propanoic acid | (S)-2-(4-Methoxyphenoxy)propanoic acid | 4-Hydroxy-6-methyl-3-(1-oxobutyl)-2H-pyran-2-one | 3-(3-Hydroxyphenyl)-2-methyllactic acid | 3-(3,4-Dihydroxyphenyl)…	44
neg_M195T202_1	HMDB0000434 | HMDB0029645 | HMDB0029648 | HMDB0030571 | HMDB0032365 | HMDB0035721 | HMDB0037177 | HMDB0039427 | HMDB0040256 | HMDB0040637 | HMDB0060733 | HMDB0060735 | HMDB0061008 | HMDB0062121 | HMDB0000303 | HMDB0038456 | HMDB0013742 | HMDB0029609 | HMDB0000764 | HMDB0003654 | HMDB0031310 | HMDB0032073 | HMDB0032075 | HMDB0032569 | HMDB0032570 | HMDB0032592 | HMDB0032617 | HMDB0033970 | HMDB003…	Homoveratric acid | Xanthoxylin | 2,4,5-Trimethoxybenzaldehyde | (+)-3-(3,4-Methylenedioxyphenyl)-1,2-propanediol | Maltyl isobutyrate | (S)-Batatic acid | 1-(2,4,5-Trihydroxyphenyl)-1-butanone | 2-Hydroxy-3-(4-methoxyphenyl)propanoic acid | (S)-2-(4-Methoxyphenoxy)propanoic acid | 4-Hydroxy-6-methyl-3-(1-oxobutyl)-2H-pyran-2-one | 3-(3-Hydroxyphenyl)-2-methyllactic acid | 3-(3,4-Dihydroxyphenyl)…	47
neg_M195T209	HMDB0032852 | HMDB0037688 | HMDB0029410 | HMDB0038513 | HMDB0039998 | HMDB0039999 | HMDB0003152 | HMDB0030001 | HMDB0033947 | HMDB0037819	2-(Ethylamino)-4,5-dihydroxybenzamide | 5-Nitro-2-propoxyaniline | 2-Acetyl-3-ethylpyrazine | 7,8-Dihydro-3-methylpyrrolo[1,2-a]pyrimidin-2(6H)-one | 2-Acetyl-3,6-dimethylpyrazine | 2-Acetyl-3,5-dimethylpyrazine | N-Methylnicotinamide | 2-Acetyl-3-methylpyrazine | 2-Aminobenzamide | 4-Acetyl-2-methylpyrimidine	10
neg_M195T227	HMDB0031570 | HMDB0031613 | HMDB0032063 | HMDB0034921 | HMDB0035591 | HMDB0035761 | HMDB0035770 | HMDB0036999 | HMDB0037561 | HMDB0031312 | HMDB0031627 | HMDB0031628 | HMDB0032621 | HMDB0033962 | HMDB0034378	2-Methyl-1-phenyl-2-propanol | 4-Phenyl-2-butanol | 4-tert-Butylphenol | Teresantalal | 3-Caren-5-one | (-)-Pinocarvone | 5-Isopropyl-2-methylphenol | Piperitenone | Linden ether | Benzyl ethyl ether | 1-Phenyl-1-propanol | 2-Phenyl-1-propanol | (2-Methoxyethyl)benzene | 3-Phenyl-1-propanol | (±)-1-(4-Methylphenyl)ethanol	15
neg_M196T55	HMDB0034888 | HMDB0029432	4-Acetylimidazo[4,5-c]pyridine | (S)C(S)S-S-Methylcysteine sulfoxide	2
neg_M197T213	HMDB0000291 | HMDB0002085 | HMDB0033836 | HMDB0041662 | HMDB0000020 | HMDB0000440 | HMDB0000669 | HMDB0000703 | HMDB0001101 | HMDB0002390 | HMDB0012308 | HMDB0029657 | HMDB0029658 | HMDB0029659 | HMDB0029660 | HMDB0029661 | HMDB0029662 | HMDB0031609 | HMDB0032399 | HMDB0032572 | HMDB0032594 | HMDB0032604 | HMDB0032606 | HMDB0032629 | HMDB0032919 | HMDB0033003 | HMDB0034172 | HMDB0036907 | HMDB004…	Vanillylmandelic acid | Syringic acid | Ethyl gallate | 3,4-O-Dimethylgallic acid | p-Hydroxyphenylacetic acid | 3-Hydroxyphenylacetic acid | ortho-Hydroxyphenylacetic acid | Mandelic acid | p-Anisic acid | 3-Cresotinic acid | Vanillin | 2,4'-Dihydroxyacetophenone | 2',3'-Dihydroxyacetophenone | 2',4'-Dihydroxyacetophenone | 2',6'-Dihydroxyacetophenone | 3',4'-Dihydroxyacetophenone | 3',5'-Dihydr…	35
neg_M197T225	HMDB0003634 | HMDB0003667 | HMDB0032242 | HMDB0034715 | HMDB0034916 | HMDB0035203 | HMDB0035277 | HMDB0035280 | HMDB0035622 | HMDB0035656 | HMDB0035737 | HMDB0035741 | HMDB0035743 | HMDB0035744 | HMDB0036080 | HMDB0036082 | HMDB0036113 | HMDB0036114 | HMDB0036115 | HMDB0036127 | HMDB0036128 | HMDB0036129 | HMDB0037010 | HMDB0037015 | HMDB0037024 | HMDB0037025 | HMDB0037302 | HMDB0037303 | HMDB003…	Perillyl alcohol | Alpha-Pinene-oxide | (E)-3,7-Dimethyl-1,5,7-octatrien-3-ol | p-Mentha-1(6),8-dien-3-ol | cis-2-Thujen-4-ol | (S)-9,10-Cyclo-p-menth-1-en-4-ol | (2S,4R)-p-Mentha-1(7),5-dien-2-ol | Teresantalol | (+)-cis-Carveol | 3-Pinanone | (R)-Piperitone | (-)-trans-Isopulegone | Pinocarveol | (-)-Isopinocamphone | (1S,4S)-Dihydrocarvone | (-)-cis-Carveol | (+)-3-Thujone | (-)-3-Thujone | (-…	42
neg_M197T368	HMDB0000529 | HMDB0061795	5Z-Dodecenoic acid | (S)-3,7-Dimethyl-1,6-octadiene	2
neg_M199T192	HMDB0040002	1-(2-Thienyl)-1,2-propanedione	1
neg_M199T544	HMDB0040002	1-(2-Thienyl)-1,2-propanedione	1
neg_M199T237	HMDB0030989 | HMDB0030990 | HMDB0034491 | HMDB0034971 | HMDB0036715 | HMDB0000509 | HMDB0029599 | HMDB0029608 | HMDB0031178 | HMDB0031598 | HMDB0031602 | HMDB0031648 | HMDB0032351 | HMDB0032385 | HMDB0032459 | HMDB0033840 | HMDB0033978 | HMDB0035143 | HMDB0035135 | HMDB0037276 | HMDB0038697 | HMDB0040285 | HMDB0032311 | HMDB0037167 | HMDB0037196 | HMDB0039652 | HMDB0039673	5-Pentyltetrahydro-2-oxo-3-furancarboxylic acid | alpha-Carboxy-delta-nonalactone | (±)-Camphoric acid | (1R,2R,3S,1'R)-Nepetalinic acid | Matsutakic acid A | Senecioic acid | Glutaral | Angelic acid | 2-Methyltetrahydrofuran-3-one | 2,3-Pentanedione | 4-Pentenoic acid | 2,4-Pentanedione | Isopropenyl acetate | Methyl methacrylate | 2-Pentenoic acid | Dihydro-5-methyl-2(3H)-furanone | Ethyl acryl…	27
neg_M199T209	HMDB0030989 | HMDB0030990 | HMDB0034491 | HMDB0034971 | HMDB0036715 | HMDB0000509 | HMDB0029599 | HMDB0029608 | HMDB0031178 | HMDB0031598 | HMDB0031602 | HMDB0031648 | HMDB0032351 | HMDB0032385 | HMDB0032459 | HMDB0033840 | HMDB0033978 | HMDB0035143 | HMDB0035135 | HMDB0037276 | HMDB0038697 | HMDB0040285 | HMDB0032311 | HMDB0037167 | HMDB0037196 | HMDB0039652 | HMDB0039673	5-Pentyltetrahydro-2-oxo-3-furancarboxylic acid | alpha-Carboxy-delta-nonalactone | (±)-Camphoric acid | (1R,2R,3S,1'R)-Nepetalinic acid | Matsutakic acid A | Senecioic acid | Glutaral | Angelic acid | 2-Methyltetrahydrofuran-3-one | 2,3-Pentanedione | 4-Pentenoic acid | 2,4-Pentanedione | Isopropenyl acetate | Methyl methacrylate | 2-Pentenoic acid | Dihydro-5-methyl-2(3H)-furanone | Ethyl acryl…	27
neg_M199T254	HMDB0032662 | HMDB0037179 | HMDB0004043 | HMDB0004472 | HMDB0005812 | HMDB0032530 | HMDB0034932 | HMDB0035833 | HMDB0035954 | HMDB0035955 | HMDB0036100 | HMDB0036101 | HMDB0036112 | HMDB0036126 | HMDB0037016 | HMDB0031269 | HMDB0033794 | HMDB0037001	(S)-9-Hydroxy-10-undecenoic acid | 3-Nonanon-1-yl acetate | alpha-Terpineol | Eucalyptol | Geraniol | Thujyl alcohol | Fenchol | p-Menth-1-en-4-ol | (1R*,3R*,6S*)-3-Caranol | (1R*,2S*,3S*,6S*)-2-Caranol | 3,7-Dimethyl-1,6-octadien-3-ol | (R)-3,7-Dimethyl-1,6-octadien-3-ol | (1R,4S,5R)-4-Thujanol | (-)-Pinocampheol | p-Menth-1-en-5-ol | 2-Nonenal | (±)-2,2,6-Trimethylcyclohexanone | Santene hydrate	18
neg_M199T278	HMDB0032662 | HMDB0037179 | HMDB0004043 | HMDB0004472 | HMDB0005812 | HMDB0032530 | HMDB0034932 | HMDB0035833 | HMDB0035954 | HMDB0035955 | HMDB0036100 | HMDB0036101 | HMDB0036112 | HMDB0036126 | HMDB0037016 | HMDB0031269 | HMDB0033794 | HMDB0037001	(S)-9-Hydroxy-10-undecenoic acid | 3-Nonanon-1-yl acetate | alpha-Terpineol | Eucalyptol | Geraniol | Thujyl alcohol | Fenchol | p-Menth-1-en-4-ol | (1R*,3R*,6S*)-3-Caranol | (1R*,2S*,3S*,6S*)-2-Caranol | 3,7-Dimethyl-1,6-octadien-3-ol | (R)-3,7-Dimethyl-1,6-octadien-3-ol | (1R,4S,5R)-4-Thujanol | (-)-Pinocampheol | p-Menth-1-en-5-ol | 2-Nonenal | (±)-2,2,6-Trimethylcyclohexanone | Santene hydrate	18
neg_M199T379	HMDB0000638 | HMDB0030998 | HMDB0034136 | HMDB0000753 | HMDB0001318 | HMDB0002939 | HMDB0005842 | HMDB0005846 | HMDB0005994 | HMDB0030003 | HMDB0030952 | HMDB0031220 | HMDB0031502 | HMDB0031503 | HMDB0031578 | HMDB0094652	Dodecanoic acid | Ethyl decanoate | Octyl butanoate | 3-Hexanone | 4-Methylpentanal | Methyl isobutyl ketone | 2-Oxohexane | Ethyl isopropyl ketone | Hexanal | 3-Hexen-1-ol | 2-Hexen-1-ol | 2-Ethylbutanal | (E)-4-Hexen-1-ol | 1-Hexen-3-ol | 2-Methylpentanal | 2-Octene, 3,7-dimethyl-, (Z)-	16
neg_M199T394_1	HMDB0000638 | HMDB0030998 | HMDB0034136 | HMDB0000753 | HMDB0001318 | HMDB0002939 | HMDB0005842 | HMDB0005846 | HMDB0005994 | HMDB0030003 | HMDB0030952 | HMDB0031220 | HMDB0031502 | HMDB0031503 | HMDB0031578 | HMDB0094652	Dodecanoic acid | Ethyl decanoate | Octyl butanoate | 3-Hexanone | 4-Methylpentanal | Methyl isobutyl ketone | 2-Oxohexane | Ethyl isopropyl ketone | Hexanal | 3-Hexen-1-ol | 2-Hexen-1-ol | 2-Ethylbutanal | (E)-4-Hexen-1-ol | 1-Hexen-3-ol | 2-Methylpentanal | 2-Octene, 3,7-dimethyl-, (Z)-	16
neg_M199T440	HMDB0000638 | HMDB0030998 | HMDB0034136 | HMDB0000753 | HMDB0001318 | HMDB0002939 | HMDB0005842 | HMDB0005846 | HMDB0005994 | HMDB0030003 | HMDB0030952 | HMDB0031220 | HMDB0031502 | HMDB0031503 | HMDB0031578 | HMDB0094652	Dodecanoic acid | Ethyl decanoate | Octyl butanoate | 3-Hexanone | 4-Methylpentanal | Methyl isobutyl ketone | 2-Oxohexane | Ethyl isopropyl ketone | Hexanal | 3-Hexen-1-ol | 2-Hexen-1-ol | 2-Ethylbutanal | (E)-4-Hexen-1-ol | 1-Hexen-3-ol | 2-Methylpentanal | 2-Octene, 3,7-dimethyl-, (Z)-	16
neg_M201T46_2	-	-	NA
neg_M201T58	-	-	NA
neg_M201T47	-	-	NA
neg_M201T50	HMDB0040275 | HMDB0029610 | HMDB0002349 | HMDB0002432 | HMDB0032923 | HMDB0032988	Ethyl aconitate | Ascladiol | trans-trans-Muconic acid | Sumiki's acid | Kojic acid | 5-Hydroxymaltol	6
neg_M201T230	HMDB0000792 | HMDB0031510 | HMDB0004362 | HMDB0031263 | HMDB0031514 | HMDB0031531 | HMDB0033167 | HMDB0037023 | HMDB0039736 | HMDB0013897 | HMDB0013902 | HMDB0029761 | HMDB0031293 | HMDB0031343 | HMDB0031352 | HMDB0032164 | HMDB0032207 | HMDB0032266 | HMDB0032267 | HMDB0032533 | HMDB0035422 | HMDB0036236 | HMDB0037630 | HMDB0038036 | HMDB0038310 | HMDB0040215	Sebacic acid | R-2-Hydroxy-3-methylbutanoic acid 3-Methylbutanoyl | 4-Hydroxynonenal | 2,4-Nonanedione | 6-Butyltetrahydro-2H-pyran-2-one | Dihydro-5-pentyl-2(3H)-furanone | Ethyl cyclohexanecarboxylate | 2-Hydroxy-2,6,6-trimethylcyclohexanone | 6-Hydroxy-4,6-dimethyl-3-hepten-2-one | 4-ene-Valproic acid | 2-ene-Valproic acid | Ethyl (±)-2-methyl-4-pentenoate | 2,3-Octanedione | Methyl cyclohexan…	26
neg_M201T243	HMDB0000792 | HMDB0031510 | HMDB0004362 | HMDB0031263 | HMDB0031514 | HMDB0031531 | HMDB0033167 | HMDB0037023 | HMDB0039736 | HMDB0013897 | HMDB0013902 | HMDB0029761 | HMDB0031293 | HMDB0031343 | HMDB0031352 | HMDB0032164 | HMDB0032207 | HMDB0032266 | HMDB0032267 | HMDB0032533 | HMDB0035422 | HMDB0036236 | HMDB0037630 | HMDB0038036 | HMDB0038310 | HMDB0040215	Sebacic acid | R-2-Hydroxy-3-methylbutanoic acid 3-Methylbutanoyl | 4-Hydroxynonenal | 2,4-Nonanedione | 6-Butyltetrahydro-2H-pyran-2-one | Dihydro-5-pentyl-2(3H)-furanone | Ethyl cyclohexanecarboxylate | 2-Hydroxy-2,6,6-trimethylcyclohexanone | 6-Hydroxy-4,6-dimethyl-3-hepten-2-one | 4-ene-Valproic acid | 2-ene-Valproic acid | Ethyl (±)-2-methyl-4-pentenoate | 2,3-Octanedione | Methyl cyclohexan…	26
neg_M201T264	HMDB0000792 | HMDB0031510 | HMDB0004362 | HMDB0031263 | HMDB0031514 | HMDB0031531 | HMDB0033167 | HMDB0037023 | HMDB0039736 | HMDB0013897 | HMDB0013902 | HMDB0029761 | HMDB0031293 | HMDB0031343 | HMDB0031352 | HMDB0032164 | HMDB0032207 | HMDB0032266 | HMDB0032267 | HMDB0032533 | HMDB0035422 | HMDB0036236 | HMDB0037630 | HMDB0038036 | HMDB0038310 | HMDB0040215	Sebacic acid | R-2-Hydroxy-3-methylbutanoic acid 3-Methylbutanoyl | 4-Hydroxynonenal | 2,4-Nonanedione | 6-Butyltetrahydro-2H-pyran-2-one | Dihydro-5-pentyl-2(3H)-furanone | Ethyl cyclohexanecarboxylate | 2-Hydroxy-2,6,6-trimethylcyclohexanone | 6-Hydroxy-4,6-dimethyl-3-hepten-2-one | 4-ene-Valproic acid | 2-ene-Valproic acid | Ethyl (±)-2-methyl-4-pentenoate | 2,3-Octanedione | Methyl cyclohexan…	26
neg_M201T89	HMDB0028690 | HMDB0028691 | HMDB0028900 | HMDB0028922	Alanylisoleucine | Alanylleucine | Isoleucyl-Alanine | Leucylalanine	4
neg_M201T123	HMDB0028690 | HMDB0028691 | HMDB0028900 | HMDB0028922	Alanylisoleucine | Alanylleucine | Isoleucyl-Alanine | Leucylalanine	4
neg_M202T196	HMDB0000201 | HMDB0033433 | HMDB0004827 | HMDB0030410 | HMDB0038949	L-Acetylcarnitine | (S)-Homostachydrine | Proline betaine | L-2-Amino-3-methylenehexanoic acid | 3beta,6beta-Dihydroxynortropane	5
neg_M203T202_1	HMDB0000929 | HMDB0013609 | HMDB0030396 | HMDB0060533 | HMDB0060878 | HMDB0060967 | HMDB0033178 | HMDB0034175	L-Tryptophan | D-Tryptophan | (±)-Tryptophan | Nirvanol | 4-Hydroxyantipyrine | S-nirvanol | 5-Methylquinoxaline | 2-Aminoquinoline	8
neg_M203T202_2	-	-	NA
neg_M203T225	HMDB0033217 | HMDB0033642 | HMDB0035133 | HMDB0039053 | HMDB0039974 | HMDB0000718 | HMDB0000892 | HMDB0002176 | HMDB0030058 | HMDB0031175 | HMDB0031241 | HMDB0031247 | HMDB0031249 | HMDB0031516 | HMDB0032230 | HMDB0033742 | HMDB0033890 | HMDB0034237 | HMDB0039799 | HMDB0040575 | HMDB0000798 | HMDB0000847 | HMDB0030331 | HMDB0032042 | HMDB0034165 | HMDB0034606 | HMDB0037143 | HMDB0037164 | HMDB003…	(2xi,6xi)-7-Methyl-3-methylene-1,2,6,7-octanetetrol | (2xi,3xi,6E)-3,7-Dimethyl-6-octene-1,2,3,8-tetrol | 3,7-Dimethyl-3-octene-1,2,6,7-tetrol | (1alpha,2alpha,4betaH,6alpha,8R)-p-Menthane-2,6,8,9-tetrol | (1S,2S,4R,8R)-p-Menthane-1,2,8,9-tetrol | Isovaleric acid | Valeric acid | Ethylmethylacetic acid | Ethyl propionate | Tetrahydro-2-furanmethanol | Isopropyl acetate | 2-Methylpropyl formate | …	53
neg_M204T219	HMDB0000671 | HMDB0004096 | HMDB0032755 | HMDB0001190 | HMDB0029737	Indolelactic acid | 5-Methoxyindoleacetate | Methyl 1-methoxy-1H-indole-3-carboxylate | Indoleacetaldehyde | Indole-3-carboxaldehyde	5
neg_M204T203	HMDB0094704	N-Propionylmethionine	1
neg_M205T79	HMDB0028847 | HMDB0030471 | HMDB0038276	Glycyl-Methionine | 1,4-Ipomeadiol | cis-3-Hexenyl pyruvate	3
neg_M205T249	HMDB0029669	Eremopetasinorone A	1
neg_M205T402	HMDB0013816 | HMDB0013825	2,4-Di-tert-butylphenol | 4-(1,1,3,3-Tetramethylbutyl)-phenol	2
neg_M205T451	HMDB0013816 | HMDB0013825	2,4-Di-tert-butylphenol | 4-(1,1,3,3-Tetramethylbutyl)-phenol	2
neg_M206T206_4	HMDB0000978 | HMDB0003320 | HMDB0004077 | HMDB0031172 | HMDB0060289 | HMDB0240311 | HMDB0030481	4-(2-Aminophenyl)-2,4-dioxobutanoic acid | Indole-3-carboxylic acid | 4,6-Dihydroxyquinoline | 3-Formyl-6-hydroxyindole | Quinoline-4,8-diol | 2,8-Quinolinediol | Agrocybin	7
neg_M206T233	-	-	NA
neg_M206T297	-	-	NA
neg_M206T211	HMDB0000512 | HMDB0000860 | HMDB0060608 | HMDB0030267 | HMDB0040028 | HMDB0030204 | HMDB0040009 | HMDB0040011	N-Acetyl-L-phenylalanine | Phenylpropionylglycine | N-isopropylterephthalamic acid | (R)-Boschniakine | 1-(2,3-Dihydro-1H-pyrrolizin-5-yl)-2-propen-1-one | 1-(2-Furanylmethyl)-1H-pyrrole | 4-(2-Furanylmethylene)-3,4-dihydro-2H-pyrrole | 3-(2-Furanylmethyl)-1H-pyrrole	8
neg_M206T55_4	HMDB0032653	(Z)-[3-(Methylsulfinyl)-1-propenyl] 2-propenyl disulfide	1
neg_M207T258	HMDB0029668 | HMDB0036821 | HMDB0041636	Eremopetasinorol | 3-Hydroxy-beta-ionone | (3R,8E)-3-Hydroxy-5,8-megastigmadien-7-one	3
neg_M208T194	HMDB0030406 | HMDB0034324 | HMDB0000696 | HMDB0033951	Homomethionine | S-Propyl-L-cysteine | Methionine | Racemethionine	4
neg_M209T55	HMDB0033058 | HMDB0033059 | HMDB0033076 | HMDB0033077	1-(Methylsulfinyl)propyl 1-propenyl disulfide | 1-(Methylsulfinyl)propyl 2-propenyl disulfide | Methyl 1-(2-propenylsulfinyl)propyl disulfide | Methyl 1-(1-propenylsulfinyl)propyl disulfide	4
neg_M209T206	HMDB0033798 | HMDB0034047 | HMDB0036199 | HMDB0039428 | HMDB0041406 | HMDB0060737 | HMDB0000517 | HMDB0030060 | HMDB0030063 | HMDB0032336 | HMDB0032586 | HMDB0032618 | HMDB0032891 | HMDB0033723 | HMDB0033945 | HMDB0034615 | HMDB0034732 | HMDB0035213 | HMDB0035414 | HMDB0036098 | HMDB0037160 | HMDB0037174 | HMDB0038184 | HMDB0040359 | HMDB0040460 | HMDB0000764 | HMDB0003654 | HMDB0031310 | HMDB003…	3-Methyl-1-(2,4,6-trihydroxyphenyl)-1-butanone | 2'-Hydroxy-4',6'-dimethoxy-3'-methylacetophenone | 2-Methoxy-4-(4-methyl-1,3-dioxolan-2-yl)phenol | 2-Methoxy-3-(4-methoxyphenyl)propanoic acid | Bancroftinone | 3-(4-Hydroxy-3-methoxyphenyl)-2-methylpropionic acid | L-Arginine | Methyl 3-phenylpropanoate | Benzyl propionate | 3-Hydroxy-4-phenylbutan-2-one | 3-(4-Methoxyphenyl)-2-propen-1-ol | Ethy…	39
neg_M209T227	HMDB0033798 | HMDB0034047 | HMDB0036199 | HMDB0039428 | HMDB0041406 | HMDB0060737 | HMDB0000517 | HMDB0030060 | HMDB0030063 | HMDB0032336 | HMDB0032586 | HMDB0032618 | HMDB0032891 | HMDB0033723 | HMDB0033945 | HMDB0034615 | HMDB0034732 | HMDB0035213 | HMDB0035414 | HMDB0036098 | HMDB0037160 | HMDB0037174 | HMDB0038184 | HMDB0040359 | HMDB0040460 | HMDB0000764 | HMDB0003654 | HMDB0031310 | HMDB003…	3-Methyl-1-(2,4,6-trihydroxyphenyl)-1-butanone | 2'-Hydroxy-4',6'-dimethoxy-3'-methylacetophenone | 2-Methoxy-4-(4-methyl-1,3-dioxolan-2-yl)phenol | 2-Methoxy-3-(4-methoxyphenyl)propanoic acid | Bancroftinone | 3-(4-Hydroxy-3-methoxyphenyl)-2-methylpropionic acid | L-Arginine | Methyl 3-phenylpropanoate | Benzyl propionate | 3-Hydroxy-4-phenylbutan-2-one | 3-(4-Methoxyphenyl)-2-propen-1-ol | Ethy…	39
neg_M209T256	HMDB0033798 | HMDB0034047 | HMDB0036199 | HMDB0039428 | HMDB0041406 | HMDB0060737 | HMDB0000517 | HMDB0030060 | HMDB0030063 | HMDB0032336 | HMDB0032586 | HMDB0032618 | HMDB0032891 | HMDB0033723 | HMDB0033945 | HMDB0034615 | HMDB0034732 | HMDB0035213 | HMDB0035414 | HMDB0036098 | HMDB0037160 | HMDB0037174 | HMDB0038184 | HMDB0040359 | HMDB0040460 | HMDB0000764 | HMDB0003654 | HMDB0031310 | HMDB003…	3-Methyl-1-(2,4,6-trihydroxyphenyl)-1-butanone | 2'-Hydroxy-4',6'-dimethoxy-3'-methylacetophenone | 2-Methoxy-4-(4-methyl-1,3-dioxolan-2-yl)phenol | 2-Methoxy-3-(4-methoxyphenyl)propanoic acid | Bancroftinone | 3-(4-Hydroxy-3-methoxyphenyl)-2-methylpropionic acid | L-Arginine | Methyl 3-phenylpropanoate | Benzyl propionate | 3-Hydroxy-4-phenylbutan-2-one | 3-(4-Methoxyphenyl)-2-propen-1-ol | Ethy…	39
neg_M209T242	HMDB0033798 | HMDB0034047 | HMDB0036199 | HMDB0039428 | HMDB0041406 | HMDB0060737 | HMDB0000517 | HMDB0030060 | HMDB0030063 | HMDB0032336 | HMDB0032586 | HMDB0032618 | HMDB0032891 | HMDB0033723 | HMDB0033945 | HMDB0034615 | HMDB0034732 | HMDB0035213 | HMDB0035414 | HMDB0036098 | HMDB0037160 | HMDB0037174 | HMDB0038184 | HMDB0040359 | HMDB0040460 | HMDB0000764 | HMDB0003654 | HMDB0031310 | HMDB003…	3-Methyl-1-(2,4,6-trihydroxyphenyl)-1-butanone | 2'-Hydroxy-4',6'-dimethoxy-3'-methylacetophenone | 2-Methoxy-4-(4-methyl-1,3-dioxolan-2-yl)phenol | 2-Methoxy-3-(4-methoxyphenyl)propanoic acid | Bancroftinone | 3-(4-Hydroxy-3-methoxyphenyl)-2-methylpropionic acid | L-Arginine | Methyl 3-phenylpropanoate | Benzyl propionate | 3-Hydroxy-4-phenylbutan-2-one | 3-(4-Methoxyphenyl)-2-propen-1-ol | Ethy…	39
neg_M209T214	HMDB0033798 | HMDB0034047 | HMDB0036199 | HMDB0039428 | HMDB0041406 | HMDB0060737 | HMDB0000517 | HMDB0030060 | HMDB0030063 | HMDB0032336 | HMDB0032586 | HMDB0032618 | HMDB0032891 | HMDB0033723 | HMDB0033945 | HMDB0034615 | HMDB0034732 | HMDB0035213 | HMDB0035414 | HMDB0036098 | HMDB0037160 | HMDB0037174 | HMDB0038184 | HMDB0040359 | HMDB0040460 | HMDB0000764 | HMDB0003654 | HMDB0031310 | HMDB003…	3-Methyl-1-(2,4,6-trihydroxyphenyl)-1-butanone | 2'-Hydroxy-4',6'-dimethoxy-3'-methylacetophenone | 2-Methoxy-4-(4-methyl-1,3-dioxolan-2-yl)phenol | 2-Methoxy-3-(4-methoxyphenyl)propanoic acid | Bancroftinone | 3-(4-Hydroxy-3-methoxyphenyl)-2-methylpropionic acid | L-Arginine | Methyl 3-phenylpropanoate | Benzyl propionate | 3-Hydroxy-4-phenylbutan-2-one | 3-(4-Methoxyphenyl)-2-propen-1-ol | Ethy…	39
neg_M209T254	HMDB0032797 | HMDB0037104 | HMDB0037135 | HMDB0041573 | HMDB0029936 | HMDB0031570 | HMDB0031613 | HMDB0032063 | HMDB0034921 | HMDB0035591 | HMDB0035761 | HMDB0035770 | HMDB0036999 | HMDB0037561	Jasmonic acid | (R)-8-Acetoxycarvotanacetone | 1-Benzyloxy-1-(2-methoxyethoxy)ethane | 3-Ethenyl-2,5-dimethyl-4-oxohex-5-en-2-yl acetate | (2S,4R,5S)-Muscarine | 2-Methyl-1-phenyl-2-propanol | 4-Phenyl-2-butanol | 4-tert-Butylphenol | Teresantalal | 3-Caren-5-one | (-)-Pinocarvone | 5-Isopropyl-2-methylphenol | Piperitenone | Linden ether	14
neg_M209T211	HMDB0032797 | HMDB0037104 | HMDB0037135 | HMDB0041573 | HMDB0029936 | HMDB0031570 | HMDB0031613 | HMDB0032063 | HMDB0034921 | HMDB0035591 | HMDB0035761 | HMDB0035770 | HMDB0036999 | HMDB0037561	Jasmonic acid | (R)-8-Acetoxycarvotanacetone | 1-Benzyloxy-1-(2-methoxyethoxy)ethane | 3-Ethenyl-2,5-dimethyl-4-oxohex-5-en-2-yl acetate | (2S,4R,5S)-Muscarine | 2-Methyl-1-phenyl-2-propanol | 4-Phenyl-2-butanol | 4-tert-Butylphenol | Teresantalal | 3-Caren-5-one | (-)-Pinocarvone | 5-Isopropyl-2-methylphenol | Piperitenone | Linden ether	14
neg_M209T264	HMDB0014631	Altretamine	1
neg_M210T193	-	-	NA
neg_M211T254	HMDB0035085 | HMDB0041572 | HMDB0036815 | HMDB0003634 | HMDB0003667 | HMDB0032242 | HMDB0034715 | HMDB0034916 | HMDB0035203 | HMDB0035277 | HMDB0035280 | HMDB0035622 | HMDB0035656 | HMDB0035737 | HMDB0035741 | HMDB0035743 | HMDB0035744 | HMDB0036080 | HMDB0036082 | HMDB0036113 | HMDB0036114 | HMDB0036115 | HMDB0036127 | HMDB0036128 | HMDB0036129 | HMDB0037010 | HMDB0037015 | HMDB0037024 | HMDB003…	Vulgarole | 3-Ethenyl-4-hydroxy-2,5-dimethylhex-5-en-2-yl acetate | Norecasantalol | Perillyl alcohol | Alpha-Pinene-oxide | (E)-3,7-Dimethyl-1,5,7-octatrien-3-ol | p-Mentha-1(6),8-dien-3-ol | cis-2-Thujen-4-ol | (S)-9,10-Cyclo-p-menth-1-en-4-ol | (2S,4R)-p-Mentha-1(7),5-dien-2-ol | Teresantalol | (+)-cis-Carveol | 3-Pinanone | (R)-Piperitone | (-)-trans-Isopulegone | Pinocarveol | (-)-Isopinocam…	37
neg_M211T269	HMDB0035085 | HMDB0041572 | HMDB0036815 | HMDB0003634 | HMDB0003667 | HMDB0032242 | HMDB0034715 | HMDB0034916 | HMDB0035203 | HMDB0035277 | HMDB0035280 | HMDB0035622 | HMDB0035656 | HMDB0035737 | HMDB0035741 | HMDB0035743 | HMDB0035744 | HMDB0036080 | HMDB0036082 | HMDB0036113 | HMDB0036114 | HMDB0036115 | HMDB0036127 | HMDB0036128 | HMDB0036129 | HMDB0037010 | HMDB0037015 | HMDB0037024 | HMDB003…	Vulgarole | 3-Ethenyl-4-hydroxy-2,5-dimethylhex-5-en-2-yl acetate | Norecasantalol | Perillyl alcohol | Alpha-Pinene-oxide | (E)-3,7-Dimethyl-1,5,7-octatrien-3-ol | p-Mentha-1(6),8-dien-3-ol | cis-2-Thujen-4-ol | (S)-9,10-Cyclo-p-menth-1-en-4-ol | (2S,4R)-p-Mentha-1(7),5-dien-2-ol | Teresantalol | (+)-cis-Carveol | 3-Pinanone | (R)-Piperitone | (-)-trans-Isopulegone | Pinocarveol | (-)-Isopinocam…	37
neg_M212T107	HMDB0000682	Indoxyl sulfate	1
neg_M213T416_1	HMDB0000910 | HMDB0094665 | HMDB0094666 | HMDB0094667	Tridecanoic acid | 2,2,4,6,6-Pentamethyl-3-heptene | Nonyl cyclopropane | 3-Methyl-2-undecene (Z)	4
neg_M215T252	HMDB0000888 | HMDB0031849 | HMDB0032971 | HMDB0035248 | HMDB0035289 | HMDB0031440 | HMDB0031441 | HMDB0032119 | HMDB0035122 | HMDB0035365 | HMDB0035839 | HMDB0035907 | HMDB0036099 | HMDB0036990 | HMDB0036992 | HMDB0037021 | HMDB0038744 | HMDB0039149 | HMDB0040726 | HMDB0040727 | HMDB0004362 | HMDB0031263 | HMDB0031514 | HMDB0031531 | HMDB0033167 | HMDB0037023 | HMDB0039736	Undecanedioic acid | 2-Ethylpyrazine | 2,3-Dimethylpyrazine | 2,6-Dimethylpyrazine | 2,5-Dimethylpyrazine | Linalool oxide (trans-pyranoid) | Linalool oxide III | 4-Hydroxy-2,6-dimethyl-7-octen-3-one | (S,E)-2,6-Dimethyl-5,7-octadiene-2,3-diol | Cnidiol C | (E)-3-(Tetrahydro-5,5-dimethyl-2-furanyl)-2-buten-1-ol | Linalyl oxide | Lilac alcohol | 2,6-Dimethyl-3,7-octadiene-2,6-diol | 1-Cyclopropyl-…	27
neg_M215T298	HMDB0000387 | HMDB0030941 | HMDB0033713 | HMDB0003352 | HMDB0011623 | HMDB0031409 | HMDB0035093 | HMDB0035094 | HMDB0035765 | HMDB0037020	3-Hydroxydodecanoic acid | Undecanal | 2-Undecanone | Menthol | Decanal | 2-Decanone | D-Citronellol | L-Citronellol | p-Menthan-3-ol | p-Menthan-1-ol	10
neg_M216T201	HMDB0006409 | HMDB0032420	Tyramine-O-sulfate | 2-(4-Methyl-5-thiazolyl)ethyl formate	2
neg_M217T84	HMDB0000118 | HMDB0000333 | HMDB0000423 | HMDB0000755 | HMDB0029273 | HMDB0029646 | HMDB0033624 | HMDB0037274 | HMDB0041270 | HMDB0126386 | HMDB0031868	Homovanillic acid | Isohomovanillic acid | 3,4-Dihydroxyhydrocinnamic acid | Hydroxyphenyllactic acid | 2,6-Dimethoxybenzoic acid | 2',6'-Dihydroxy-4'-methoxyacetophenone | (±)-2-Hydroxy-3-(2-hydroxyphenyl)propanoic acid | Maltol propionate | 2',4'-Dihydroxy-6'-methoxyacetophenone | 3-(2,4-Dihydroxyphenyl)propanoic acid | Monomethyl phenylphosphonate	11
neg_M217T214	HMDB0000350 | HMDB0000424 | HMDB0036188 | HMDB0036213 | HMDB0040165 | HMDB0040202 | HMDB0040203 | HMDB0000451 | HMDB0000909 | HMDB0030303 | HMDB0031177 | HMDB0031307 | HMDB0036230 | HMDB0041616	3-Hydroxysebacic acid | 2-Hydroxydecanedioic acid | Tetrahydrofurfuryl butyrate | cis-3-Hexenyl lactate | Butyl levulinate | Butyl 3-hydroxy-2-methylidenebutanoate | 2-Methylpropyl 3-hydroxy-2-methylidenebutanoate | cis-4-Hydroxycyclohexylacetic acid | trans-4-Hydroxycyclohexylacetic acid | 6-Ethyl-1-methyl-2,7,8-trioxabicyclo[3.2.1]octane | Tetrahydrofurfuryl propionate | Ethyl 3-oxohexanoate | …	14
neg_M217T200	HMDB0000350 | HMDB0000424 | HMDB0036188 | HMDB0036213 | HMDB0040165 | HMDB0040202 | HMDB0040203 | HMDB0000451 | HMDB0000909 | HMDB0030303 | HMDB0031177 | HMDB0031307 | HMDB0036230 | HMDB0041616	3-Hydroxysebacic acid | 2-Hydroxydecanedioic acid | Tetrahydrofurfuryl butyrate | cis-3-Hexenyl lactate | Butyl levulinate | Butyl 3-hydroxy-2-methylidenebutanoate | 2-Methylpropyl 3-hydroxy-2-methylidenebutanoate | cis-4-Hydroxycyclohexylacetic acid | trans-4-Hydroxycyclohexylacetic acid | 6-Ethyl-1-methyl-2,7,8-trioxabicyclo[3.2.1]octane | Tetrahydrofurfuryl propionate | Ethyl 3-oxohexanoate | …	14
neg_M217T92	HMDB0028916 | HMDB0028938 | HMDB0029042 | HMDB0029043 | HMDB0029074 | HMDB0029137 | HMDB0033675 | HMDB0041313	Isoleucyl-Serine | Leucyl-Serine | Serylisoleucine | Serylleucine | Threonylvaline | Valylthreonine | L-Lysopine | Pantothenamide	8
neg_M218T183	HMDB0000210 | HMDB0000701 | HMDB0011756 | HMDB0061684 | HMDB0000339 | HMDB0000678 | HMDB0011757 | HMDB0012154 | HMDB0029409 | HMDB0029412 | HMDB0031345 | HMDB0036384 | HMDB0038593 | HMDB0038625	Pantothenic acid | Hexanoylglycine | N-Acetyl-Leu | N-Acetylisoleucine | 2-Methylbutyrylglycine | Isovalerylglycine | N-Acetylvaline | 3-Dehydrocarnitine | Turicine | Betonicine | Calystegine A6 | Calystegine A7 | Calystegin A3 | Medicanine	14
neg_M218T86	HMDB0000210 | HMDB0000701 | HMDB0011756 | HMDB0061684 | HMDB0000339 | HMDB0000678 | HMDB0011757 | HMDB0012154 | HMDB0029409 | HMDB0029412 | HMDB0031345 | HMDB0036384 | HMDB0038593 | HMDB0038625	Pantothenic acid | Hexanoylglycine | N-Acetyl-Leu | N-Acetylisoleucine | 2-Methylbutyrylglycine | Isovalerylglycine | N-Acetylvaline | 3-Dehydrocarnitine | Turicine | Betonicine | Calystegine A6 | Calystegine A7 | Calystegin A3 | Medicanine	14
neg_M219T82	HMDB0028966 | HMDB0036117 | HMDB0036998 | HMDB0039052 | HMDB0039710	Methionyl-Alanine | (1'R)-Nepetalic acid | (S)-Oleuropeic acid | (4S,8R)-8,9-Dihydroxy-p-menth-1(6)-en-2-one | 1-Acetylcyclohexyl acetate	5
neg_M220T219	HMDB0031770 | HMDB0033701 | HMDB0030267 | HMDB0040028	Carbofuran | Hydrocotarnine | (R)-Boschniakine | 1-(2,3-Dihydro-1H-pyrrolizin-5-yl)-2-propen-1-one	4
neg_M221T246	HMDB0029470 | HMDB0030725 | HMDB0031668 | HMDB0033776 | HMDB0034056 | HMDB0037130 | HMDB0037681 | HMDB0038563 | HMDB0041379 | HMDB0094660 | HMDB0000630 | HMDB0037142 | HMDB0037145 | HMDB0029714 | HMDB0032611 | HMDB0033591 | HMDB0033830 | HMDB0040592	Isodillapiole | Dillapiol | Dihydrodeoxy-8-epiaustdiol | Apiole | 5-(3,4-Methylenedioxyphenyl)pentanoic acid | Piperonyl isobutyrate | Vanillin isobutyrate | (Z)-3-(2,4,5-Trimethoxyphenyl)-2-propenal | 2,3-Dihydro-3-hydroxy-6-methoxy-2,2-dimethyl-4H-1-benzopyran-4-one | Diethyl phthalic acid | Cytosine | 2-(Phenylethenyl)-1,3-dioxolane | 3-(4-Methoxyphenyl)-2-methyl-2-propenal | 4,5-Dihydro-1-ben…	18
neg_M221T193_1	HMDB0028848 | HMDB0028995 | HMDB0030367 | HMDB0030369 | HMDB0033010 | HMDB0038692 | HMDB0038978 | HMDB0039533 | HMDB0040204 | HMDB0040205 | HMDB0041376 | HMDB0041545 | HMDB0000259 | HMDB0001046 | HMDB0001297	Glycyl-Phenylalanine | Phenylalanylglycine | Ethyl (3R,5Z)-3-hydroxy-5-octenoate | 3-Hydroxy-5Z-octenyl acetate | (1S,2S,4S,5R)-1,8-Epoxy-p-menthane-2,5-diol | 6-Methyl-2-methylene-6-octene-1,3,8-triol | (1beta,2beta,5beta)-p-Menth-3-ene-1,2,5-triol | (E)-10-Hydroxy-8-decenoic acid | 2-Methylbutyl 3-hydroxy-2-methylidenebutanoate | 3-Methylbutyl 3-hydroxy-2-methylidenebutanoate | exo,exo-1,8-Epox…	15
neg_M221T200	HMDB0000947 | HMDB0062119 | HMDB0094659 | HMDB0031163 | HMDB0031308 | HMDB0037837 | HMDB0037838 | HMDB0037858 | HMDB0037859 | HMDB0037863 | HMDB0039584 | HMDB0040148 | HMDB0001934 | HMDB0039982	Undecanoic acid | Hexyl valerate | 1,1-Dimethylethyl heptanoic acid | N-Acetyl-2,3-dihydro-1H-pyrrole | 5-Acetyl-3,4-dihydro-2H-pyrrole | 2-Ethyl-4-methyloxazole | 4-Ethyl-2-methyloxazole | 2-Ethyl-5-methyloxazole | 5-Ethyl-2-methyloxazole | 5-Ethyl-4-methyloxazole | 5-Imino-2-methyl-1-cyclopenten-1-ol | Trimethyloxazole | Nicotine | Trimethyl-2-propenylpyrazine	14
neg_M221T288	HMDB0035593 | HMDB0036790 | HMDB0036791 | HMDB0000870 | HMDB0014417	Rishitin | Kobusone | Isokobusone | Histamine | Betazole	5
neg_M221T351	HMDB0035593 | HMDB0036790 | HMDB0036791 | HMDB0000870 | HMDB0014417	Rishitin | Kobusone | Isokobusone | Histamine | Betazole	5
neg_M221T370	HMDB0035593 | HMDB0036790 | HMDB0036791 | HMDB0000870 | HMDB0014417	Rishitin | Kobusone | Isokobusone | Histamine | Betazole	5
neg_M222T85	HMDB0004083 | HMDB0038941 | HMDB0039495 | HMDB0040612	4-(2-Amino-3-hydroxyphenyl)-2,4-dioxobutanoic acid | (R)-2,3-Dihydro-3,5-dihydroxy-2-oxo-3-indoleacetic acid | 2-(Malonylamino)benzoic acid | 4-Acetyl-2(3H)-benzoxazolone	4
neg_M222T103	HMDB0004083 | HMDB0038941 | HMDB0039495 | HMDB0040612	4-(2-Amino-3-hydroxyphenyl)-2,4-dioxobutanoic acid | (R)-2,3-Dihydro-3,5-dihydroxy-2-oxo-3-indoleacetic acid | 2-(Malonylamino)benzoic acid | 4-Acetyl-2(3H)-benzoxazolone	4
neg_M222T192	HMDB0000866 | HMDB0033482 | HMDB0037693 | HMDB0040045	N-Acetyl-L-tyrosine | Plantagonine | 2-Propenyl 2-aminobenzoate | 5-[2H-Pyrrol-4-(3H)-ylidenemethyl]-2-furanmethanol	4
neg_M222T213	HMDB0030406 | HMDB0034324	Homomethionine | S-Propyl-L-cysteine	2
neg_M223T293	HMDB0038633 | HMDB0031162	(-)-3-Cyanomethyl-3-hydroxy-1H-indol-2(3H)-one | 3,3'-Thiobispropanoic acid	2
neg_M223T227	HMDB0030018 | HMDB0032616 | HMDB0034069 | HMDB0041691 | HMDB0032980 | HMDB0030903 | HMDB0031055 | HMDB0033248 | HMDB0038712 | HMDB0038965 | HMDB0039471 | HMDB0000205 | HMDB0001713 | HMDB0002035 | HMDB0012225 | HMDB0030677 | HMDB0041592	Elenolide | Sinapic acid | cis-Sinapic acid | 5-(3',4',5'-Trihydroxyphenyl)-gamma-valerolactone | 3,4-Dimethylthiophene | 3-(4-Methylphenyl)oxiranecarboxylic acid | (Z)-10-Hydroxy-8-decene-4,6-diynoic acid | Di-alpha-furfuryl ether | (S)-Isosclerone | (E)-10-Hydroxy-2-decene-4,6-diynoic acid | 3-(4-Hydroxy-2-methoxyphenyl)-2-propenal | Phenylpyruvic acid | m-Coumaric acid | 4-Hydroxycinnamic acid…	17
neg_M223T237	HMDB0030680 | HMDB0030703 | HMDB0032552 | HMDB0032663 | HMDB0036203 | HMDB0040629 | HMDB0040890 | HMDB0041008 | HMDB0000670 | HMDB0029416 | HMDB0001164 | HMDB0029581 | HMDB0031759 | HMDB0032233 | HMDB0033569 | HMDB0034247 | HMDB0039778 | HMDB0040260 | HMDB0033597 | HMDB0030060 | HMDB0030063 | HMDB0032336 | HMDB0032586 | HMDB0032618 | HMDB0032891 | HMDB0033723 | HMDB0033945 | HMDB0034615 | HMDB003…	Diplosporin | Dhelwangin | Vanillin 1,2-butylene glycol acetal | Acoramone | 2-Ethoxy-4-(4-methyl-1,3-dioxolan-2-yl)phenol | Isoacoramone | 3',4',5'-Trimethoxycinnamyl alcohol | 1-Methyl-6-phenyl-1H-imidazo[4,5-b]pyridin-2-amine | Homo-L-arginine | L-Targinine | trans-1,2-Dihydrobenzene-1,2-diol | (2E,4E)-2,4-Hexadienoic acid | (E)-4-Oxo-2-hexen-1-al | 2,5-Dimethyl-3(2H)-furanone | Syoyualdehyde …	37
neg_M223T224	HMDB0041008 | HMDB0041608	1-Methyl-6-phenyl-1H-imidazo[4,5-b]pyridin-2-amine | Methional diethyl acetal	2
neg_M223T283	HMDB0029670 | HMDB0032679 | HMDB0032689 | HMDB0037244	Epoxyeremopetasinorol | Annuionone A | Annuionone C | (8alpha,10beta,11beta)-3-Hydroxy-4,15-dinor-1(5)-xanthen-12,8-olide	4
neg_M223T299	HMDB0029670 | HMDB0032679 | HMDB0032689 | HMDB0037244	Epoxyeremopetasinorol | Annuionone A | Annuionone C | (8alpha,10beta,11beta)-3-Hydroxy-4,15-dinor-1(5)-xanthen-12,8-olide	4
neg_M223T381	HMDB0000560 | HMDB0031483 | HMDB0031486 | HMDB0031487 | HMDB0031488 | HMDB0031539 | HMDB0031540 | HMDB0031550 | HMDB0031551 | HMDB0032301 | HMDB0033667 | HMDB0033827 | HMDB0034372 | HMDB0040339	Goshuyic acid | (Z)-4-Heptenal | 3-Hepten-2-one | (E)-4-Hepten-2-one | 2-Hepten-4-one | 2-Methylcyclohexanone | 4-Methylcyclohexanone | 5-Methyl-3-hexen-2-one | 5-Methyl-5-hexen-2-one | trans-2-trans-4-Heptadien-1-ol | (R)-3-Methylcyclohexanone | (2E)-2-Heptenal | xi-3-Methyl-3-cyclohexen-1-ol | 2,5-Heptadien-1-ol	14
neg_M223T393	HMDB0000560 | HMDB0031483 | HMDB0031486 | HMDB0031487 | HMDB0031488 | HMDB0031539 | HMDB0031540 | HMDB0031550 | HMDB0031551 | HMDB0032301 | HMDB0033667 | HMDB0033827 | HMDB0034372 | HMDB0040339	Goshuyic acid | (Z)-4-Heptenal | 3-Hepten-2-one | (E)-4-Hepten-2-one | 2-Hepten-4-one | 2-Methylcyclohexanone | 4-Methylcyclohexanone | 5-Methyl-3-hexen-2-one | 5-Methyl-5-hexen-2-one | trans-2-trans-4-Heptadien-1-ol | (R)-3-Methylcyclohexanone | (2E)-2-Heptenal | xi-3-Methyl-3-cyclohexen-1-ol | 2,5-Heptadien-1-ol	14
neg_M224T88	-	-	NA
neg_M225T84	HMDB0031173 | HMDB0001087	6-Hydroxy-1H-indole-3-acetamide | 5-Methylthioribose	2
neg_M225T188	HMDB0000245 | HMDB0001301 | HMDB0030397 | HMDB0032565 | HMDB0041109	Porphobilinogen | 1-Pyrroline-5-carboxylic acid | L-2-Amino-3-(4-aminophenyl)propanoic acid | (4-Ethoxyphenyl)urea | (S)-3-Ethylidenehexahydropyrrolo[1,2-a]pyrazine-1,4-dione	5
neg_M225T150_1	HMDB0000245 | HMDB0001301 | HMDB0030397 | HMDB0032565 | HMDB0041109	Porphobilinogen | 1-Pyrroline-5-carboxylic acid | L-2-Amino-3-(4-aminophenyl)propanoic acid | (4-Ethoxyphenyl)urea | (S)-3-Ethylidenehexahydropyrrolo[1,2-a]pyrazine-1,4-dione	5
neg_M225T248	HMDB0040705 | HMDB0000562 | HMDB0030039 | HMDB0032468 | HMDB0036817 | HMDB0004586 | HMDB0029691 | HMDB0029862 | HMDB0032615 | HMDB0034922 | HMDB0035063 | HMDB0036084 | HMDB0036879 | HMDB0037011 | HMDB0037012 | HMDB0037044 | HMDB0039382 | HMDB0041000 | HMDB0041584	Allixin | Creatinine | Jasmolone | 2-Phenylpropionaldehyde dimethyl acetal | Norecasantalic acid | Perillic acid | Wine lactone | Cyromazine | 1,1-Dimethoxy-2-phenylethane | alpha-Teresantalic acid | Epinepetalactone | Isomintlactone | 1,2:3,4-Diepoxy-p-menth-8-ene | 5-Hydroxy-p-mentha-6,8-dien-2-one | 2-Hydroxy-p-mentha-1,8-dien-6-one | Rotundifolone | (1xi,4xi,6xi)-Carvone oxide | Karahana lact…	19
neg_M225T236	HMDB0040705 | HMDB0000562 | HMDB0030039 | HMDB0032468 | HMDB0036817 | HMDB0004586 | HMDB0029691 | HMDB0029862 | HMDB0032615 | HMDB0034922 | HMDB0035063 | HMDB0036084 | HMDB0036879 | HMDB0037011 | HMDB0037012 | HMDB0037044 | HMDB0039382 | HMDB0041000 | HMDB0041584	Allixin | Creatinine | Jasmolone | 2-Phenylpropionaldehyde dimethyl acetal | Norecasantalic acid | Perillic acid | Wine lactone | Cyromazine | 1,1-Dimethoxy-2-phenylethane | alpha-Teresantalic acid | Epinepetalactone | Isomintlactone | 1,2:3,4-Diepoxy-p-menth-8-ene | 5-Hydroxy-p-mentha-6,8-dien-2-one | 2-Hydroxy-p-mentha-1,8-dien-6-one | Rotundifolone | (1xi,4xi,6xi)-Carvone oxide | Karahana lact…	19
neg_M225T218_1	HMDB0040705 | HMDB0000562 | HMDB0030039 | HMDB0032468 | HMDB0036817 | HMDB0004586 | HMDB0029691 | HMDB0032615 | HMDB0034922 | HMDB0035063 | HMDB0036084 | HMDB0036879 | HMDB0037011 | HMDB0037012 | HMDB0037044 | HMDB0039382 | HMDB0041000 | HMDB0041584	Allixin | Creatinine | Jasmolone | 2-Phenylpropionaldehyde dimethyl acetal | Norecasantalic acid | Perillic acid | Wine lactone | 1,1-Dimethoxy-2-phenylethane | alpha-Teresantalic acid | Epinepetalactone | Isomintlactone | 1,2:3,4-Diepoxy-p-menth-8-ene | 5-Hydroxy-p-mentha-6,8-dien-2-one | 2-Hydroxy-p-mentha-1,8-dien-6-one | Rotundifolone | (1xi,4xi,6xi)-Carvone oxide | Karahana lactone | 3-Hydro…	18
neg_M225T410_1	HMDB0000499 | HMDB0000521 | HMDB0002000 | HMDB0094671	5-Tetradecenoic acid | 5Z-Tetradecenoic acid | Myristoleic acid | Heptyl cyclohexane carboxylic acid	4
neg_M225T440	HMDB0000499 | HMDB0000521 | HMDB0002000 | HMDB0094671	5-Tetradecenoic acid | 5Z-Tetradecenoic acid | Myristoleic acid | Heptyl cyclohexane carboxylic acid	4
neg_M227T133	HMDB0000012	Deoxyuridine	1
neg_M227T78	-	-	NA
neg_M227T216_1	HMDB0000933 | HMDB0000453 | HMDB0003843 | HMDB0029487 | HMDB0031158 | HMDB0031491 | HMDB0031492 | HMDB0031501 | HMDB0031559 | HMDB0031560 | HMDB0031561 | HMDB0031562 | HMDB0032490 | HMDB0033568 | HMDB0039581 | HMDB0040328 | HMDB0032434 | HMDB0034670 | HMDB0035714 | HMDB0035829 | HMDB0036067 | HMDB0037014	Traumatic acid | delta-Hexanolactone | Gamma-Caprolactone | Allyl propionate | 2-Methyl-4-pentenoic acid | 2,3-Hexanedione | 3,4-Hexanedione | 3-Hexenoic acid | 4-Methyl-2,3-pentanedione | 2-Methyl-2-pentenoic acid | 4-Methyl-2-pentenoic acid | 2-Methyl-3-pentenoic acid | Prenyl formate | 5-Oxohexanal | Ethyl crotonate | Methyl 4-pentenoate | (+/-)-2-(5-Methyl-5-vinyltetrahydrofuran-2-yl)propiona…	22
neg_M227T257_1	HMDB0000933 | HMDB0000453 | HMDB0003843 | HMDB0029487 | HMDB0031158 | HMDB0031491 | HMDB0031492 | HMDB0031501 | HMDB0031559 | HMDB0031560 | HMDB0031561 | HMDB0031562 | HMDB0032490 | HMDB0033568 | HMDB0039581 | HMDB0040328 | HMDB0032434 | HMDB0034670 | HMDB0035714 | HMDB0035829 | HMDB0036067 | HMDB0037014	Traumatic acid | delta-Hexanolactone | Gamma-Caprolactone | Allyl propionate | 2-Methyl-4-pentenoic acid | 2,3-Hexanedione | 3,4-Hexanedione | 3-Hexenoic acid | 4-Methyl-2,3-pentanedione | 2-Methyl-2-pentenoic acid | 4-Methyl-2-pentenoic acid | 2-Methyl-3-pentenoic acid | Prenyl formate | 5-Oxohexanal | Ethyl crotonate | Methyl 4-pentenoate | (+/-)-2-(5-Methyl-5-vinyltetrahydrofuran-2-yl)propiona…	22
neg_M227T314	HMDB0036139 | HMDB0040004	Menthone 1,2-glyceryl ketal | Menthone 1,3-glyceryl ketal	2
neg_M227T296	HMDB0036139 | HMDB0040004	Menthone 1,2-glyceryl ketal | Menthone 1,3-glyceryl ketal	2
neg_M227T454_8	HMDB0000806 | HMDB0031072 | HMDB0033788 | HMDB0003671 | HMDB0004814 | HMDB0005841 | HMDB0031405 | HMDB0031429 | HMDB0031475 | HMDB0031482 | HMDB0031538 | HMDB0031549 | HMDB0032405 | HMDB0040191 | HMDB0041320 | HMDB0061896 | HMDB0030930 | HMDB0094665 | HMDB0094666 | HMDB0094667	Myristic acid | 12-Methyltridecanoic acid | Ethyl dodecanoate | 2-Heptanone | 4-Heptanone | Ethyl isobutyl ketone | (Z)-4-Hepten-1-ol | 2,4-Dimethyl-3-pentanone | Heptanal | 3-Heptanone | 3-Methylcyclohexanol | 5-Methyl-2-hexanone | 3-Methylhexanal | (±)-2-Methylhexanal | (2R,4Z)-4-Hepten-2-ol | 2-Methyl-3-hexanone | 1-Tridecene | 2,2,4,6,6-Pentamethyl-3-heptene | Nonyl cyclopropane | 3-Methyl-2-…	20
neg_M227T435	HMDB0000806 | HMDB0031072 | HMDB0033788 | HMDB0003671 | HMDB0004814 | HMDB0005841 | HMDB0031405 | HMDB0031429 | HMDB0031475 | HMDB0031482 | HMDB0031538 | HMDB0031549 | HMDB0032405 | HMDB0040191 | HMDB0041320 | HMDB0061896 | HMDB0030930 | HMDB0094665 | HMDB0094666 | HMDB0094667	Myristic acid | 12-Methyltridecanoic acid | Ethyl dodecanoate | 2-Heptanone | 4-Heptanone | Ethyl isobutyl ketone | (Z)-4-Hepten-1-ol | 2,4-Dimethyl-3-pentanone | Heptanal | 3-Heptanone | 3-Methylcyclohexanol | 5-Methyl-2-hexanone | 3-Methylhexanal | (±)-2-Methylhexanal | (2R,4Z)-4-Hepten-2-ol | 2-Methyl-3-hexanone | 1-Tridecene | 2,2,4,6,6-Pentamethyl-3-heptene | Nonyl cyclopropane | 3-Methyl-2-…	20
neg_M227T475	HMDB0000806 | HMDB0031072 | HMDB0033788 | HMDB0003671 | HMDB0004814 | HMDB0005841 | HMDB0031405 | HMDB0031429 | HMDB0031475 | HMDB0031482 | HMDB0031538 | HMDB0031549 | HMDB0032405 | HMDB0040191 | HMDB0041320 | HMDB0061896 | HMDB0030930 | HMDB0094665 | HMDB0094666 | HMDB0094667	Myristic acid | 12-Methyltridecanoic acid | Ethyl dodecanoate | 2-Heptanone | 4-Heptanone | Ethyl isobutyl ketone | (Z)-4-Hepten-1-ol | 2,4-Dimethyl-3-pentanone | Heptanal | 3-Heptanone | 3-Methylcyclohexanol | 5-Methyl-2-hexanone | 3-Methylhexanal | (±)-2-Methylhexanal | (2R,4Z)-4-Hepten-2-ol | 2-Methyl-3-hexanone | 1-Tridecene | 2,2,4,6,6-Pentamethyl-3-heptene | Nonyl cyclopropane | 3-Methyl-2-…	20
neg_M229T323	HMDB0001923 | HMDB0039097 | HMDB0094708	Naproxen | Demethylbatatasin IV | Tetraethylene glycol	3
neg_M229T215	HMDB0037942 | HMDB0060811 | HMDB0029747	(1xi,3xi)-1,2,3,4-Tetrahydro-1-methyl-beta-carboline-3-carboxylic acid | cyclic Melatonin | 2-Amino-5-phenylpyridine	3
neg_M229T240	HMDB0000623 | HMDB0030143 | HMDB0031440 | HMDB0031441 | HMDB0032119 | HMDB0035122 | HMDB0035365 | HMDB0035839 | HMDB0035907 | HMDB0036099 | HMDB0036990 | HMDB0036992 | HMDB0037021 | HMDB0038744 | HMDB0039149 | HMDB0040726 | HMDB0040727	Dodecanedioic acid | Talaromycin A | Linalool oxide (trans-pyranoid) | Linalool oxide III | 4-Hydroxy-2,6-dimethyl-7-octen-3-one | (S,E)-2,6-Dimethyl-5,7-octadiene-2,3-diol | Cnidiol C | (E)-3-(Tetrahydro-5,5-dimethyl-2-furanyl)-2-buten-1-ol | Linalyl oxide | Lilac alcohol | 2,6-Dimethyl-3,7-octadiene-2,6-diol | 1-Cyclopropyl-4-methyl-1,3-cyclohexanediol | trans-p-Menth-2-ene-1,4-diol | 9-Hydroxy…	17
neg_M229T264	HMDB0000623 | HMDB0030143 | HMDB0031440 | HMDB0031441 | HMDB0032119 | HMDB0035122 | HMDB0035365 | HMDB0035839 | HMDB0035907 | HMDB0036099 | HMDB0036990 | HMDB0036992 | HMDB0037021 | HMDB0038744 | HMDB0039149 | HMDB0040726 | HMDB0040727	Dodecanedioic acid | Talaromycin A | Linalool oxide (trans-pyranoid) | Linalool oxide III | 4-Hydroxy-2,6-dimethyl-7-octen-3-one | (S,E)-2,6-Dimethyl-5,7-octadiene-2,3-diol | Cnidiol C | (E)-3-(Tetrahydro-5,5-dimethyl-2-furanyl)-2-buten-1-ol | Linalyl oxide | Lilac alcohol | 2,6-Dimethyl-3,7-octadiene-2,6-diol | 1-Cyclopropyl-4-methyl-1,3-cyclohexanediol | trans-p-Menth-2-ene-1,4-diol | 9-Hydroxy…	17
neg_M229T191	HMDB0028920 | HMDB0028942 | HMDB0029130 | HMDB0029131	Isoleucyl-Valine | Leucyl-Valine | Valylisoleucine | Valylleucine	4
neg_M229T212	HMDB0028920 | HMDB0028942 | HMDB0029130 | HMDB0029131	Isoleucyl-Valine | Leucyl-Valine | Valylisoleucine | Valylleucine	4
neg_M229T318	HMDB0036133 | HMDB0031019 | HMDB0033933 | HMDB0030941 | HMDB0033713	3-[[5-Methyl-2-(1-methylethyl)cyclohexyl]oxy]-1,2-propanediol | 2-Dodecanone | Lauric aldehyde | Undecanal | 2-Undecanone	5
neg_M230T79	HMDB0001180	N2-Succinyl-L-glutamic acid 5-semialdehyde	1
neg_M230T198_1	-	-	NA
neg_M231T157	HMDB0034633 | HMDB0000434 | HMDB0029645 | HMDB0029648 | HMDB0030571 | HMDB0032365 | HMDB0035721 | HMDB0037177 | HMDB0039427 | HMDB0040256 | HMDB0040637 | HMDB0060733 | HMDB0060735 | HMDB0061008 | HMDB0062121 | HMDB0031868	3-Chloro-1-(4-hydroxy-3-methoxyphenyl)-1,2-propanediol | Homoveratric acid | Xanthoxylin | 2,4,5-Trimethoxybenzaldehyde | (+)-3-(3,4-Methylenedioxyphenyl)-1,2-propanediol | Maltyl isobutyrate | (S)-Batatic acid | 1-(2,4,5-Trihydroxyphenyl)-1-butanone | 2-Hydroxy-3-(4-methoxyphenyl)propanoic acid | (S)-2-(4-Methoxyphenoxy)propanoic acid | 4-Hydroxy-6-methyl-3-(1-oxobutyl)-2H-pyran-2-one | 3-(3-Hyd…	16
neg_M231T88	HMDB0034633 | HMDB0000434 | HMDB0029645 | HMDB0029648 | HMDB0030571 | HMDB0032365 | HMDB0035721 | HMDB0037177 | HMDB0039427 | HMDB0040256 | HMDB0040637 | HMDB0060733 | HMDB0060735 | HMDB0061008 | HMDB0062121 | HMDB0031868	3-Chloro-1-(4-hydroxy-3-methoxyphenyl)-1,2-propanediol | Homoveratric acid | Xanthoxylin | 2,4,5-Trimethoxybenzaldehyde | (+)-3-(3,4-Methylenedioxyphenyl)-1,2-propanediol | Maltyl isobutyrate | (S)-Batatic acid | 1-(2,4,5-Trihydroxyphenyl)-1-butanone | 2-Hydroxy-3-(4-methoxyphenyl)propanoic acid | (S)-2-(4-Methoxyphenoxy)propanoic acid | 4-Hydroxy-6-methyl-3-(1-oxobutyl)-2H-pyran-2-one | 3-(3-Hyd…	16
neg_M231T84_1	HMDB0001199 | HMDB0029123 | HMDB0029393 | HMDB0028695 | HMDB0029010 | HMDB0000721 | HMDB0011178	N2-Succinyl-L-ornithine | Valylaspartic acid | L-N-(3-Carboxypropyl)glutamine | Alanylproline | Prolyl-Alanine | Glycylproline | Prolylglycine	7
neg_M231T55_3	HMDB0001199 | HMDB0029123 | HMDB0029393 | HMDB0028695 | HMDB0029010 | HMDB0000721 | HMDB0011178	N2-Succinyl-L-ornithine | Valylaspartic acid | L-N-(3-Carboxypropyl)glutamine | Alanylproline | Prolyl-Alanine | Glycylproline | Prolylglycine	7
neg_M231T224	HMDB0032411 | HMDB0030367 | HMDB0030369 | HMDB0033010 | HMDB0038692 | HMDB0038978 | HMDB0039533 | HMDB0040204 | HMDB0040205 | HMDB0041376 | HMDB0041545 | HMDB0036188 | HMDB0036213 | HMDB0040165 | HMDB0040202 | HMDB0040203	2-Methyl-1-methylthio-2-butene | Ethyl (3R,5Z)-3-hydroxy-5-octenoate | 3-Hydroxy-5Z-octenyl acetate | (1S,2S,4S,5R)-1,8-Epoxy-p-menthane-2,5-diol | 6-Methyl-2-methylene-6-octene-1,3,8-triol | (1beta,2beta,5beta)-p-Menth-3-ene-1,2,5-triol | (E)-10-Hydroxy-8-decenoic acid | 2-Methylbutyl 3-hydroxy-2-methylidenebutanoate | 3-Methylbutyl 3-hydroxy-2-methylidenebutanoate | exo,exo-1,8-Epoxy-p-menthane…	16
neg_M231T358	HMDB0035412	1(10),11-Eremophiladiene-2,9-dione	1
neg_M231T348	-	-	NA
neg_M232T190_1	HMDB0004148 | HMDB0006275	Dopamine 4-sulfate | Dopamine 3-O-sulfate	2
neg_M233T197	HMDB0000784 | HMDB0032200 | HMDB0032258 | HMDB0032387 | HMDB0036233 | HMDB0000893 | HMDB0033838 | HMDB0041606	Azelaic acid | cis- and trans-Ethyl 2,4-dimethyl-1,3-dioxolane-2-acetate | (+/-)-Ethyl 3-acetoxy-2-methylbutyrate | (+/-)-Methyl 5-acetoxyhexanoate | Butyl ethyl malonate | Suberic acid | Diethyl succinate | Dimethyl adipate	8
neg_M233T223	HMDB0000784 | HMDB0032200 | HMDB0032258 | HMDB0032387 | HMDB0036233 | HMDB0000893 | HMDB0033838 | HMDB0041606	Azelaic acid | cis- and trans-Ethyl 2,4-dimethyl-1,3-dioxolane-2-acetate | (+/-)-Ethyl 3-acetoxy-2-methylbutyrate | (+/-)-Methyl 5-acetoxyhexanoate | Butyl ethyl malonate | Suberic acid | Diethyl succinate | Dimethyl adipate	8
neg_M233T310	HMDB0030763 | HMDB0036046 | HMDB0036607 | HMDB0038218	(10S,11S)-Pterosin C | Dehydrooreadone | (S)-Pterosin P | Pterosin N	4
neg_M233T377	HMDB0032081 | HMDB0035413 | HMDB0035869 | HMDB0036427 | HMDB0036449 | HMDB0036647 | HMDB0038795 | HMDB0038796 | HMDB0041036	4,10-Longipinanedione | (4alpha,5alpha)-11-Eremophilene-2,9-dione | alpha-Rotunol | Procurcumenol | (1alpha,4beta,5beta)-4-Hydroxy-7(11),10(14)-guaiadien-8-one | Isocurcumenol | 7,9-Illudadiene-3,14-diol | 2,7(14)-Illudadiene-10,15-diol | Sugeonol	9
neg_M233T347	HMDB0032081 | HMDB0035413 | HMDB0035869 | HMDB0036427 | HMDB0036449 | HMDB0036647 | HMDB0038795 | HMDB0038796 | HMDB0041036	4,10-Longipinanedione | (4alpha,5alpha)-11-Eremophilene-2,9-dione | alpha-Rotunol | Procurcumenol | (1alpha,4beta,5beta)-4-Hydroxy-7(11),10(14)-guaiadien-8-one | Isocurcumenol | 7,9-Illudadiene-3,14-diol | 2,7(14)-Illudadiene-10,15-diol | Sugeonol	9
neg_M233T397	HMDB0032081 | HMDB0035413 | HMDB0035869 | HMDB0036427 | HMDB0036449 | HMDB0036647 | HMDB0038795 | HMDB0038796 | HMDB0041036	4,10-Longipinanedione | (4alpha,5alpha)-11-Eremophilene-2,9-dione | alpha-Rotunol | Procurcumenol | (1alpha,4beta,5beta)-4-Hydroxy-7(11),10(14)-guaiadien-8-one | Isocurcumenol | 7,9-Illudadiene-3,14-diol | 2,7(14)-Illudadiene-10,15-diol | Sugeonol	9
neg_M235T194_1	HMDB0015444 | HMDB0028694 | HMDB0028988 | HMDB0060855 | HMDB0032662 | HMDB0037179 | HMDB0004369 | HMDB0030533 | HMDB0000259 | HMDB0001046	Hexobarbital | Alanylphenylalanine | Phenylalanylalanine | O-Desmethyl-lacosamide | (S)-9-Hydroxy-10-undecenoic acid | 3-Nonanon-1-yl acetate | N-Methylserotonin | Alline | Serotonin | Cotinine	10
neg_M235T350	HMDB0040778 | HMDB0094661	Eremopetasidione | 1-Phenyl-2-hexanone	2
neg_M235T390	HMDB0030916 | HMDB0031348 | HMDB0033083 | HMDB0035032 | HMDB0035040 | HMDB0035648 | HMDB0036687 | HMDB0037393 | HMDB0039688 | HMDB0061923 | HMDB0094670	2-Hydroxyacorenone | Epiacorone | (4S)-Dihydrocurcumenone | Epilubimin | 7-Hydroxycostol | Isolubimin | Tanavulgarol | (3xi,7(11)Z)-7(11)-Copaene-4,12-diol | Tuberonone | 1,3-Di-tert-butylbenzene | 1,4-Bis-(1,1-dimethylethyl)-benzene	11
neg_M235T373	HMDB0030916 | HMDB0031348 | HMDB0033083 | HMDB0035032 | HMDB0035040 | HMDB0035648 | HMDB0036687 | HMDB0037393 | HMDB0039688 | HMDB0061923 | HMDB0094670	2-Hydroxyacorenone | Epiacorone | (4S)-Dihydrocurcumenone | Epilubimin | 7-Hydroxycostol | Isolubimin | Tanavulgarol | (3xi,7(11)Z)-7(11)-Copaene-4,12-diol | Tuberonone | 1,3-Di-tert-butylbenzene | 1,4-Bis-(1,1-dimethylethyl)-benzene	11
neg_M236T201	HMDB0032775 | HMDB0033560 | HMDB0033482 | HMDB0037693 | HMDB0040045	3-Hydroxy-carbofuran | (E)-5-(3,4,5,6-Tetrahydro-3-pyridylidenemethyl)-2-furanmethanol | Plantagonine | 2-Propenyl 2-aminobenzoate | 5-[2H-Pyrrol-4-(3H)-ylidenemethyl]-2-furanmethanol	5
neg_M237T180	HMDB0029026 | HMDB0029047 | HMDB0034266 | HMDB0003072 | HMDB0000150 | HMDB0001353 | HMDB0001385 | HMDB0002541 | HMDB0003466 | HMDB0029684 | HMDB0031714	Prolyl-Serine | Serylproline | L-Coprine | Quinic acid | Gluconolactone | 2-Keto-3-deoxy-D-gluconic acid | 3-Keto-b-D-galactose | Galactonolactone | L-Gulonolactone | Melizame | Methylthiomethyl 2-methylbutanethiolate	11
neg_M237T238	HMDB0031771 | HMDB0030580 | HMDB0031610 | HMDB0031623 | HMDB0032591 | HMDB0035873 | HMDB0040268 | HMDB0041007 | HMDB0041481 | HMDB0030903 | HMDB0031055 | HMDB0033248 | HMDB0038712 | HMDB0038965 | HMDB0039471	1-(2,4,5-Trimethoxyphenyl)-1,2-propanedione | (R)-Shinanolone | Allyl phenoxyacetate | Ethyl phenylglycidate | Dehydrozingerone | Myristicin | Ethyl 3-oxo-3-phenylpropanoate | 1'-Hydroxychavicol acetate | 4-(3,4-Methylenedioxyphenyl)-2-butanone | 3-(4-Methylphenyl)oxiranecarboxylic acid | (Z)-10-Hydroxy-8-decene-4,6-diynoic acid | Di-alpha-furfuryl ether | (S)-Isosclerone | (E)-10-Hydroxy-2-decen…	15
neg_M237T222	HMDB0029835 | HMDB0032756	Tetrahydroharmol | N-Methyl-1H-indole-3-propanamide	2
neg_M237T88	HMDB0028853 | HMDB0029451 | HMDB0040988 | HMDB0000792 | HMDB0031510 | HMDB0001004 | HMDB0001390 | HMDB0001411 | HMDB0001427 | HMDB0001267	Glycyltyrosine | gamma-Glutaminyl-4-hydroxybenzene | Falimint | Sebacic acid | R-2-Hydroxy-3-methylbutanoic acid 3-Methylbutanoyl | Oxoamide | Hydroxycotinine | Cotinine N-oxide | 5'-Hydroxycotinine | 4-Oxo-4-(3-pyridyl)-butanamide	10
neg_M237T244	HMDB0033191 | HMDB0001539 | HMDB0003334 | HMDB0036734 | HMDB0037165 | HMDB0039841 | HMDB0033597	2,2,4,4,-Tetramethyl-6-(1-oxopropyl)-1,3,5-cyclohexanetrione | Asymmetric dimethylarginine | Symmetric dimethylarginine | 11,12,13-Trinor-1(10)-spirovetivene-2,7-dione | 4-Methyl-2-(1-phenylethyl)-1,3-dioxolane, 9CI | 2-Benzyl-4,5-dimethyl-1,3-dioxolane | 4-(4-Methoxyphenyl)-2-butanone	7
neg_M237T232	HMDB0041608	Methional diethyl acetal	1
neg_M237T392	HMDB0036730 | HMDB0001256	Tricyclohumuladiol | Spermine	2
neg_M238T100	HMDB0032388 | HMDB0034250 | HMDB0060758 | HMDB0240317 | HMDB0000714 | HMDB0032398 | HMDB0032595	Methyl n-acetylanthranilate | Betamipron | 4-Anilino-4-oxobutanoic acid | N-Formylphenylalanine | Hippuric acid | Methyl n-formylanthranilate | 1-(4-Methoxyphenyl)-2-nitroethylene	7
neg_M239T234	HMDB0030254 | HMDB0038627 | HMDB0041756 | HMDB0061112 | HMDB0031517 | HMDB0031984 | HMDB0032590 | HMDB0041194 | HMDB0041505 | HMDB0041506 | HMDB0041666 | HMDB0029685 | HMDB0031240 | HMDB0032128 | HMDB0032174 | HMDB0033761 | HMDB0037602 | HMDB0060734	3-(3,4,5-Trimethoxyphenyl)propanoic acid | Ethyl 3,4,5-trimethoxybenzoate | Isopropyl 3-(3,4-dihydroxyphenyl)-2-hydroxypropanoate | 3-Carboxy-4-methyl-5-propyl-2-furanpropionic acid | (R)-3-Hydroxy-5-phenylpentanoic acid | 2,5-Dimethoxy-4-(2-propenyl)phenol | Zingerone | Methoxyeugenol | 5-Hydroxy-2-benzyl-1,3-dioxane | 2-Benzyl-5-hydroxymethyl-1,3-dioxolane | 3-Hydroxyphenyl-valeric acid | 4-Eth…	18
neg_M239T212	HMDB0030254 | HMDB0038627 | HMDB0041756 | HMDB0061112 | HMDB0031517 | HMDB0031984 | HMDB0032590 | HMDB0041194 | HMDB0041505 | HMDB0041506 | HMDB0041666 | HMDB0029685 | HMDB0031240 | HMDB0032128 | HMDB0032174 | HMDB0033761 | HMDB0037602 | HMDB0060734	3-(3,4,5-Trimethoxyphenyl)propanoic acid | Ethyl 3,4,5-trimethoxybenzoate | Isopropyl 3-(3,4-dihydroxyphenyl)-2-hydroxypropanoate | 3-Carboxy-4-methyl-5-propyl-2-furanpropionic acid | (R)-3-Hydroxy-5-phenylpentanoic acid | 2,5-Dimethoxy-4-(2-propenyl)phenol | Zingerone | Methoxyeugenol | 5-Hydroxy-2-benzyl-1,3-dioxane | 2-Benzyl-5-hydroxymethyl-1,3-dioxolane | 3-Hydroxyphenyl-valeric acid | 4-Eth…	18
neg_M239T219	HMDB0037134 | HMDB0037282 | HMDB0039989 | HMDB0040124 | HMDB0030039 | HMDB0032468 | HMDB0036817	(1-Methylethenyl)pyrazine | 2-Methyl-5-vinylpyrazine | 2-Methyl-3-vinylpyrazine | 1-Propenylpyrazine | Jasmolone | 2-Phenylpropionaldehyde dimethyl acetal | Norecasantalic acid	7
neg_M239T284	-	-	NA
neg_M241T54	HMDB0032124	(Z)-Methyl 3-(methylsulfinyl)-1-propenyl disulfide	1
neg_M241T241	HMDB0038126 | HMDB0039136 | HMDB0000434 | HMDB0029645 | HMDB0029648 | HMDB0030571 | HMDB0032365 | HMDB0035721 | HMDB0037177 | HMDB0039427 | HMDB0040256 | HMDB0040637 | HMDB0060733 | HMDB0060735 | HMDB0061008 | HMDB0062121 | HMDB0000118 | HMDB0000333 | HMDB0000423 | HMDB0000755 | HMDB0029273 | HMDB0029646 | HMDB0033624 | HMDB0037274 | HMDB0041270 | HMDB0126386	Genipinic acid | Elenaic acid | Homoveratric acid | Xanthoxylin | 2,4,5-Trimethoxybenzaldehyde | (+)-3-(3,4-Methylenedioxyphenyl)-1,2-propanediol | Maltyl isobutyrate | (S)-Batatic acid | 1-(2,4,5-Trihydroxyphenyl)-1-butanone | 2-Hydroxy-3-(4-methoxyphenyl)propanoic acid | (S)-2-(4-Methoxyphenoxy)propanoic acid | 4-Hydroxy-6-methyl-3-(1-oxobutyl)-2H-pyran-2-one | 3-(3-Hydroxyphenyl)-2-methyllacti…	26
neg_M241T192	HMDB0000273 | HMDB0015394 | HMDB0032852 | HMDB0037688	Thymidine | Telbivudine | 2-(Ethylamino)-4,5-dihydroxybenzamide | 5-Nitro-2-propoxyaniline	4
neg_M241T264_2	HMDB0014713 | HMDB0036347 | HMDB0032049	Fenoprofen | 2,3-Dihydroxy-1,3-diphenyl-1-propanone | Benzophenone	3
neg_M241T202	HMDB0032607 | HMDB0033394 | HMDB0036522 | HMDB0037641 | HMDB0038181 | HMDB0038354	(±)-threo-Anethole glycol | 4-Ethyl-2,6-dimethoxyphenol | Verimol J | 4-(Ethoxymethyl)-2-methoxyphenol | Peperinic acid | 2-Ethoxy-4-(methoxymethyl)phenol	6
neg_M241T264_5	HMDB0038736	(3S,5R,6R,7E)-3,5,6-Trihydroxy-7-megastigmen-9-one	1
neg_M241T341_1	HMDB0010730	3-Oxotetradecanoic acid	1
neg_M241T477	HMDB0000826 | HMDB0061707 | HMDB0033567 | HMDB0030930	Pentadecanoic acid | 13-Methylmyristic acid | Cyclotetradecane | 1-Tridecene	4
neg_M241T504	HMDB0000826 | HMDB0061707 | HMDB0033567 | HMDB0030930	Pentadecanoic acid | 13-Methylmyristic acid | Cyclotetradecane | 1-Tridecene	4
neg_M242T79	HMDB0000089 | HMDB0015122 | HMDB0014634 | HMDB0032055	Cytidine | Cytarabine | Miglitol | N-Acetylhistidine	4
neg_M243T49	HMDB0033075	Methyl 1-(methylsulfinyl)propyl disulfide	1
neg_M243T84	HMDB0000296 | HMDB0000767 | HMDB0029968 | HMDB0033942 | HMDB0015188	Uridine | Pseudouridine | Ethyl beta-D-glucopyranoside | Dambonitol | Mimosine	5
neg_M243T55_1	HMDB0000296 | HMDB0000767 | HMDB0029968 | HMDB0033942 | HMDB0015188	Uridine | Pseudouridine | Ethyl beta-D-glucopyranoside | Dambonitol | Mimosine	5
neg_M243T259	HMDB0030595 | HMDB0033735 | HMDB0039430 | HMDB0040876 | HMDB0029968 | HMDB0033942 | HMDB0001870 | HMDB0011718 | HMDB0032918 | HMDB0034170	Suberenone | Graveolone | 9,10-Dihydro-2,3,5,7-Phenanthrenetetrol | (R)-Apiumetin | Ethyl beta-D-glucopyranoside | Dambonitol | Benzoic acid | 4-Hydroxybenzaldehyde | 3-(2-Furanyl)-2-propenal | 2-Hydroxybenzaldehyde	10
neg_M243T230	HMDB0032472 | HMDB0036117 | HMDB0036998 | HMDB0039052 | HMDB0039710	Polyethylene, oxidized | (1'R)-Nepetalic acid | (S)-Oleuropeic acid | (4S,8R)-8,9-Dihydroxy-p-menth-1(6)-en-2-one | 1-Acetylcyclohexyl acetate	5
neg_M243T274_1	HMDB0002327 | HMDB0031844 | HMDB0041254 | HMDB0041568 | HMDB0041569 | HMDB0041570 | HMDB0041571 | HMDB0000529	1,11-Undecanedicarboxylic acid | Trimethylpyrazine | 2-Ethyl-3-methylpyrazine, 9CI | 2-Ethyl-5-methylpyrazine, 9CI, 8CI | 2-Ethyl-6-methylpyrazine | Isopropylpyrazine | Propylpyrazine | 5Z-Dodecenoic acid	8
neg_M243T204	HMDB0028910 | HMDB0028911 | HMDB0028932 | HMDB0028933	Isoleucyl-Isoleucine | Isoleucyl-Leucine | Leucyl-Isoleucine | Leucylleucine	4
neg_M243T220	HMDB0028910 | HMDB0028911 | HMDB0028932 | HMDB0028933	Isoleucyl-Isoleucine | Isoleucyl-Leucine | Leucyl-Isoleucine | Leucylleucine	4
neg_M243T304_1	HMDB0002261 | HMDB0061656 | HMDB0030928 | HMDB0034148 | HMDB0031019 | HMDB0033933	2-Hydroxymyristic acid | 3-Hydroxytetradecanoic acid | Tridecanal | 2-Tridecanone | 2-Dodecanone | Lauric aldehyde	6
neg_M243T341_1	HMDB0002261 | HMDB0061656 | HMDB0030928 | HMDB0034148 | HMDB0031019 | HMDB0033933	2-Hydroxymyristic acid | 3-Hydroxytetradecanoic acid | Tridecanal | 2-Tridecanone | 2-Dodecanone | Lauric aldehyde	6
neg_M244T45	-	-	NA
neg_M244T84_2	HMDB0028734 | HMDB0028735 | HMDB0028902 | HMDB0028924 | HMDB0029125	Asparaginylisoleucine | Asparaginyl-Leucine | Isoleucyl-Asparagine | Leucyl-Asparagine | Valylglutamine	5
neg_M244T112	HMDB0028734 | HMDB0028735 | HMDB0028902 | HMDB0028924 | HMDB0029125	Asparaginylisoleucine | Asparaginyl-Leucine | Isoleucyl-Asparagine | Leucyl-Asparagine | Valylglutamine	5
neg_M245T206	HMDB0094710	3-[3-(Sulfooxy)phenyl]propanoic acid	1
neg_M245T238_1	-	-	NA
neg_M245T195	HMDB0060406 | HMDB0033373 | HMDB0033798 | HMDB0034047 | HMDB0036199 | HMDB0039428 | HMDB0041406 | HMDB0060737	5'-Deoxy-5-fluorouridine | 2-Ethyl-1-hexanol sulfate | 3-Methyl-1-(2,4,6-trihydroxyphenyl)-1-butanone | 2'-Hydroxy-4',6'-dimethoxy-3'-methylacetophenone | 2-Methoxy-4-(4-methyl-1,3-dioxolan-2-yl)phenol | 2-Methoxy-3-(4-methoxyphenyl)propanoic acid | Bancroftinone | 3-(4-Hydroxy-3-methoxyphenyl)-2-methylpropionic acid	8
neg_M245T210	HMDB0013713 | HMDB0030269 | HMDB0060810 | HMDB0032797 | HMDB0037104 | HMDB0037135 | HMDB0041573 | HMDB0029838	N-Acetyltryptophan | Nigellicine | cyclic 6-Hydroxymelatonin | Jasmonic acid | (R)-8-Acetoxycarvotanacetone | 1-Benzyloxy-1-(2-methoxyethoxy)ethane | 3-Ethenyl-2,5-dimethyl-4-oxohex-5-en-2-yl acetate | Harmalol	8
neg_M245T194_1	HMDB0032797 | HMDB0037104 | HMDB0037135 | HMDB0041573	Jasmonic acid | (R)-8-Acetoxycarvotanacetone | 1-Benzyloxy-1-(2-methoxyethoxy)ethane | 3-Ethenyl-2,5-dimethyl-4-oxohex-5-en-2-yl acetate	4
neg_M245T77	HMDB0011172 | HMDB0028757 | HMDB0028832 | HMDB0028903 | HMDB0029126 | HMDB0028695 | HMDB0029010	gamma-Glutamylvaline | Aspartyl-Leucine | Glutamylvaline | Isoleucyl-Aspartate | Valylglutamic acid | Alanylproline | Prolyl-Alanine	7
neg_M245T55_6	HMDB0011172 | HMDB0028757 | HMDB0028832 | HMDB0028903 | HMDB0029126 | HMDB0028695 | HMDB0029010	gamma-Glutamylvaline | Aspartyl-Leucine | Glutamylvaline | Isoleucyl-Aspartate | Valylglutamic acid | Alanylproline | Prolyl-Alanine	7
neg_M245T96	HMDB0011172 | HMDB0028757 | HMDB0028832 | HMDB0028903 | HMDB0029126 | HMDB0028695 | HMDB0029010	gamma-Glutamylvaline | Aspartyl-Leucine | Glutamylvaline | Isoleucyl-Aspartate | Valylglutamic acid | Alanylproline | Prolyl-Alanine	7
neg_M245T118	HMDB0011172 | HMDB0028757 | HMDB0028832 | HMDB0028903 | HMDB0029126 | HMDB0028695 | HMDB0029010	gamma-Glutamylvaline | Aspartyl-Leucine | Glutamylvaline | Isoleucyl-Aspartate | Valylglutamic acid | Alanylproline | Prolyl-Alanine	7
neg_M245T266	HMDB0030911 | HMDB0036488 | HMDB0037801 | HMDB0038188 | HMDB0038202	2-Oxo-5,11(13)-eudesmadien-12,8-olide | Annuolide C | Annuolide A | Curcolone | Zedoarol	5
neg_M245T209	HMDB0000413 | HMDB0031696 | HMDB0032662 | HMDB0037179 | HMDB0030367 | HMDB0030369 | HMDB0033010 | HMDB0038692 | HMDB0038978 | HMDB0039533 | HMDB0040204 | HMDB0040205 | HMDB0041376 | HMDB0041545	3-Hydroxydodecanedioic acid | Dibutyl malate | (S)-9-Hydroxy-10-undecenoic acid | 3-Nonanon-1-yl acetate | Ethyl (3R,5Z)-3-hydroxy-5-octenoate | 3-Hydroxy-5Z-octenyl acetate | (1S,2S,4S,5R)-1,8-Epoxy-p-menthane-2,5-diol | 6-Methyl-2-methylene-6-octene-1,3,8-triol | (1beta,2beta,5beta)-p-Menth-3-ene-1,2,5-triol | (E)-10-Hydroxy-8-decenoic acid | 2-Methylbutyl 3-hydroxy-2-methylidenebutanoate | 3-M…	14
neg_M245T229_1	HMDB0000413 | HMDB0031696 | HMDB0032662 | HMDB0037179 | HMDB0030367 | HMDB0030369 | HMDB0033010 | HMDB0038692 | HMDB0038978 | HMDB0039533 | HMDB0040204 | HMDB0040205 | HMDB0041376 | HMDB0041545	3-Hydroxydodecanedioic acid | Dibutyl malate | (S)-9-Hydroxy-10-undecenoic acid | 3-Nonanon-1-yl acetate | Ethyl (3R,5Z)-3-hydroxy-5-octenoate | 3-Hydroxy-5Z-octenyl acetate | (1S,2S,4S,5R)-1,8-Epoxy-p-menthane-2,5-diol | 6-Methyl-2-methylene-6-octene-1,3,8-triol | (1beta,2beta,5beta)-p-Menth-3-ene-1,2,5-triol | (E)-10-Hydroxy-8-decenoic acid | 2-Methylbutyl 3-hydroxy-2-methylidenebutanoate | 3-M…	14
neg_M245T359	HMDB0036453	3,4-Dihydrocadalene	1
neg_M246T49	-	-	NA
neg_M247T91	HMDB0031704 | HMDB0033835 | HMDB0033839 | HMDB0034493 | HMDB0041286 | HMDB0041661 | HMDB0041663 | HMDB0041665 | HMDB0060557 | HMDB0014994 | HMDB0040933	Danielone | Propyl gallate | Eudesmic acid | Valtrate | 2,3-Dihydroxy-1-(4-hydroxy-3-methoxyphenyl)-1-propanone | 3,4-Dihydroxyphenyllactic acid methyl ester | 3-(3,4-Dihydroxyphenyl)-2-methoxypropionic acid | 3-Hydroxy-4-methoxyphenyllactic acid | beta-(2-Methoxyphenoxy)-lactic acid | Chlorphenesin | 4-Chloro-3,5-dimethoxybenzyl alcohol	11
neg_M247T215	HMDB0029633	Phenylmethanethiol	1
neg_M247T203	HMDB0004081 | HMDB0060721 | HMDB0035085 | HMDB0041572 | HMDB0029835 | HMDB0032756 | HMDB0015503	6-Hydroxymelatonin | 2-Oxomelatonin | Vulgarole | 3-Ethenyl-4-hydroxy-2,5-dimethylhex-5-en-2-yl acetate | Tetrahydroharmol | N-Methyl-1H-indole-3-propanamide | Antipyrine	7
neg_M247T148	HMDB0028986 | HMDB0029133 | HMDB0035085 | HMDB0041572	Methionyl-Valine | Valylmethionine | Vulgarole | 3-Ethenyl-4-hydroxy-2,5-dimethylhex-5-en-2-yl acetate	4
neg_M247T208_2	HMDB0031876 | HMDB0033064 | HMDB0031852 | HMDB0040141 | HMDB0040143 | HMDB0000792 | HMDB0031510 | HMDB0000784 | HMDB0032200 | HMDB0032258 | HMDB0032387 | HMDB0036233	Prenyl glucoside | (E)-2-Methyl-2-buten-1-ol O-beta-D-Glucopyranoside | 2-Methoxy-3-methylpyrazine | 2-Methoxy-5-methylpyrazine | 2-Methoxy-6-methylpyrazine | Sebacic acid | R-2-Hydroxy-3-methylbutanoic acid 3-Methylbutanoyl | Azelaic acid | cis- and trans-Ethyl 2,4-dimethyl-1,3-dioxolane-2-acetate | (+/-)-Ethyl 3-acetoxy-2-methylbutyrate | (+/-)-Methyl 5-acetoxyhexanoate | Butyl ethyl malonate	12
neg_M247T352	-	-	NA
neg_M247T276	HMDB0030757 | HMDB0030888 | HMDB0030910 | HMDB0031970 | HMDB0032649 | HMDB0035223 | HMDB0036005 | HMDB0036770 | HMDB0037022 | HMDB0037557 | HMDB0037800 | HMDB0038326 | HMDB0038794	(S)-Pterosin A | Illudin C2 | 2alpha-Hydroxyalantolactone | 1beta-Hydroxyalantolactone | 4,5-Epoxy-11(13)-guaien-12,8-olide | (S)-Pterosin D | Istanbulin B | Desacetyllaurenobiolide | Cichoralexin | 1alpha-1-Hydroxy-2,4(18),11(13)-eudesmatrien-12-oic acid | Annuolide B | Annuolide E | 2,12-Epoxy-7(14)-illudadiene-3,8-diol	13
neg_M247T262	HMDB0030757 | HMDB0030888 | HMDB0030910 | HMDB0031970 | HMDB0032649 | HMDB0035223 | HMDB0036005 | HMDB0036770 | HMDB0037022 | HMDB0037557 | HMDB0037800 | HMDB0038326 | HMDB0038794	(S)-Pterosin A | Illudin C2 | 2alpha-Hydroxyalantolactone | 1beta-Hydroxyalantolactone | 4,5-Epoxy-11(13)-guaien-12,8-olide | (S)-Pterosin D | Istanbulin B | Desacetyllaurenobiolide | Cichoralexin | 1alpha-1-Hydroxy-2,4(18),11(13)-eudesmatrien-12-oic acid | Annuolide B | Annuolide E | 2,12-Epoxy-7(14)-illudadiene-3,8-diol	13
neg_M248T85	HMDB0002062 | HMDB0002015	Norepinephrine sulfate | Cystathionine ketimine	2
neg_M248T196	HMDB0002062 | HMDB0002015	Norepinephrine sulfate | Cystathionine ketimine	2
neg_M248T236	HMDB0094646	2-Pentanamido-3-phenylpropanoic acid	1
neg_M249T80	HMDB0001049 | HMDB0031858 | HMDB0041346	gamma-Glutamylcysteine | 4-Methyl-5-vinylthiazole | 2-Pyridinemethanethiol	3
neg_M249T222	HMDB0032259	Ethyl 4-(acetylthio)butyrate	1
neg_M249T281	HMDB0015371 | HMDB0030917 | HMDB0031901 | HMDB0034721 | HMDB0035117 | HMDB0035358 | HMDB0035760 | HMDB0035798 | HMDB0036036 | HMDB0036037 | HMDB0036550 | HMDB0036563 | HMDB0037064 | HMDB0037559 | HMDB0039635 | HMDB0040754	Gemfibrozil | 1-Hydroxyacorenone | Blennin A | Procurcumadiol | (3beta,6beta)-Furanoeremophilane-3,6-diol | Ketosantalic acid | 3-Hydroxytrichothecene | Piperdial | 3beta-Dihydroxymarasmene | 13-Hydroxymarasmene | 3-Ketoapotrichothecene | Valerenolic acid | FS4 toxin | Cadabicilone | Abscisic alcohol | (3beta,8beta)-3-Hydroxy-7(11)-eremophilen-12,8-olide	16
neg_M249T314	HMDB0015371 | HMDB0030917 | HMDB0031901 | HMDB0034721 | HMDB0035117 | HMDB0035358 | HMDB0035760 | HMDB0035798 | HMDB0036036 | HMDB0036037 | HMDB0036550 | HMDB0036563 | HMDB0037064 | HMDB0037559 | HMDB0039635 | HMDB0040754	Gemfibrozil | 1-Hydroxyacorenone | Blennin A | Procurcumadiol | (3beta,6beta)-Furanoeremophilane-3,6-diol | Ketosantalic acid | 3-Hydroxytrichothecene | Piperdial | 3beta-Dihydroxymarasmene | 13-Hydroxymarasmene | 3-Ketoapotrichothecene | Valerenolic acid | FS4 toxin | Cadabicilone | Abscisic alcohol | (3beta,8beta)-3-Hydroxy-7(11)-eremophilen-12,8-olide	16
neg_M249T390	HMDB0015371 | HMDB0030917 | HMDB0031901 | HMDB0034721 | HMDB0035117 | HMDB0035358 | HMDB0035760 | HMDB0035798 | HMDB0036036 | HMDB0036037 | HMDB0036550 | HMDB0036563 | HMDB0037064 | HMDB0037559 | HMDB0039635 | HMDB0040754	Gemfibrozil | 1-Hydroxyacorenone | Blennin A | Procurcumadiol | (3beta,6beta)-Furanoeremophilane-3,6-diol | Ketosantalic acid | 3-Hydroxytrichothecene | Piperdial | 3beta-Dihydroxymarasmene | 13-Hydroxymarasmene | 3-Ketoapotrichothecene | Valerenolic acid | FS4 toxin | Cadabicilone | Abscisic alcohol | (3beta,8beta)-3-Hydroxy-7(11)-eremophilen-12,8-olide	16
neg_M249T333	HMDB0015371 | HMDB0030917 | HMDB0031901 | HMDB0034721 | HMDB0035117 | HMDB0035358 | HMDB0035760 | HMDB0035798 | HMDB0036036 | HMDB0036037 | HMDB0036550 | HMDB0036563 | HMDB0037064 | HMDB0037559 | HMDB0039635 | HMDB0040754	Gemfibrozil | 1-Hydroxyacorenone | Blennin A | Procurcumadiol | (3beta,6beta)-Furanoeremophilane-3,6-diol | Ketosantalic acid | 3-Hydroxytrichothecene | Piperdial | 3beta-Dihydroxymarasmene | 13-Hydroxymarasmene | 3-Ketoapotrichothecene | Valerenolic acid | FS4 toxin | Cadabicilone | Abscisic alcohol | (3beta,8beta)-3-Hydroxy-7(11)-eremophilen-12,8-olide	16
neg_M249T371	HMDB0015371 | HMDB0030917 | HMDB0031901 | HMDB0034721 | HMDB0035117 | HMDB0035358 | HMDB0035760 | HMDB0035798 | HMDB0036036 | HMDB0036037 | HMDB0036550 | HMDB0036563 | HMDB0037064 | HMDB0037559 | HMDB0039635 | HMDB0040754	Gemfibrozil | 1-Hydroxyacorenone | Blennin A | Procurcumadiol | (3beta,6beta)-Furanoeremophilane-3,6-diol | Ketosantalic acid | 3-Hydroxytrichothecene | Piperdial | 3beta-Dihydroxymarasmene | 13-Hydroxymarasmene | 3-Ketoapotrichothecene | Valerenolic acid | FS4 toxin | Cadabicilone | Abscisic alcohol | (3beta,8beta)-3-Hydroxy-7(11)-eremophilen-12,8-olide	16
neg_M251T216	HMDB0035665	L-1,2,3,4-Tetrahydro-beta-carboline-3-carboxylic acid	1
neg_M251T197_1	HMDB0035665	L-1,2,3,4-Tetrahydro-beta-carboline-3-carboxylic acid	1
neg_M251T55_2	HMDB0000071 | HMDB0029956 | HMDB0000262 | HMDB0002024 | HMDB0029736 | HMDB0033584 | HMDB0003072	Deoxyinosine | Nebularine | Thymine | Imidazoleacetic acid | 1H-Imidazole-1-acetic acid | Diethyl tartrate | Quinic acid	7
neg_M251T184	HMDB0000071 | HMDB0029956 | HMDB0038239 | HMDB0240345 | HMDB0000262 | HMDB0002024 | HMDB0029736 | HMDB0033584 | HMDB0003072	Deoxyinosine | Nebularine | Sakacin P | N2,N5-Diacetylornithine | Thymine | Imidazoleacetic acid | 1H-Imidazole-1-acetic acid | Diethyl tartrate | Quinic acid	9
neg_M251T165	HMDB0000071 | HMDB0029956 | HMDB0038239 | HMDB0240345 | HMDB0000262 | HMDB0002024 | HMDB0029736 | HMDB0033584 | HMDB0003072	Deoxyinosine | Nebularine | Sakacin P | N2,N5-Diacetylornithine | Thymine | Imidazoleacetic acid | 1H-Imidazole-1-acetic acid | Diethyl tartrate | Quinic acid	9
neg_M251T124	HMDB0000071 | HMDB0029956 | HMDB0038239 | HMDB0240345 | HMDB0000262 | HMDB0002024 | HMDB0029736 | HMDB0033584 | HMDB0003072	Deoxyinosine | Nebularine | Sakacin P | N2,N5-Diacetylornithine | Thymine | Imidazoleacetic acid | 1H-Imidazole-1-acetic acid | Diethyl tartrate | Quinic acid	9
neg_M251T226	HMDB0029837 | HMDB0034292	Nb-Acetyl-Nb-methyltryptamine | Nb-Methyltetrahydroharmol	2
neg_M251T246	HMDB0029837 | HMDB0034292	Nb-Acetyl-Nb-methyltryptamine | Nb-Methyltetrahydroharmol	2
neg_M251T195	HMDB0028699 | HMDB0029004 | HMDB0029046 | HMDB0029098 | HMDB0000888 | HMDB0001004 | HMDB0001390 | HMDB0001411 | HMDB0001427	Alanyltyrosine | Phenylalanylserine | Serylphenylalanine | Tyrosyl-Alanine | Undecanedioic acid | Oxoamide | Hydroxycotinine | Cotinine N-oxide | 5'-Hydroxycotinine	9
neg_M251T88	HMDB0028699 | HMDB0029004 | HMDB0029046 | HMDB0029098 | HMDB0000888 | HMDB0003192 | HMDB0001004 | HMDB0001390 | HMDB0001411 | HMDB0001427	Alanyltyrosine | Phenylalanylserine | Serylphenylalanine | Tyrosyl-Alanine | Undecanedioic acid | 5-Aminoimidazole-4-carboxamide | Oxoamide | Hydroxycotinine | Cotinine N-oxide | 5'-Hydroxycotinine	10
neg_M251T109	HMDB0028699 | HMDB0029004 | HMDB0029046 | HMDB0029098 | HMDB0000888 | HMDB0003192 | HMDB0001004 | HMDB0001390 | HMDB0001411 | HMDB0001427	Alanyltyrosine | Phenylalanylserine | Serylphenylalanine | Tyrosyl-Alanine | Undecanedioic acid | 5-Aminoimidazole-4-carboxamide | Oxoamide | Hydroxycotinine | Cotinine N-oxide | 5'-Hydroxycotinine	10
neg_M251T253	HMDB0036047 | HMDB0029582 | HMDB0031223 | HMDB0032067 | HMDB0032333 | HMDB0033629 | HMDB0034835 | HMDB0037026 | HMDB0037027 | HMDB0040445 | HMDB0041474 | HMDB0029669 | HMDB0036734 | HMDB0037165 | HMDB0039841	3alpha-Hydroxyoreadone | Methyl sorbate | Enol-3-Ethyl-1,2-cyclopentanedione | Allyl crotonate | 4-Hydroxy-4-methyl-5-hexenoic acid gamma lactone | xi-4-Hydroxy-4-methyl-2-cyclohexen-1-one | 3-(3-Ethyloxiranyl)-2-propenal | 3,4-Dimethyl-1,2-cyclopentanedione | 3,5-Dimethyl-1,2-cyclopentanedione | 2-(Ethoxymethyl)furan | xi-5-Isopropyl-2(5H)-furanone | Eremopetasinorone A | 11,12,13-Trinor-1(10)-s…	15
neg_M251T297	HMDB0030918 | HMDB0030919 | HMDB0032122 | HMDB0033149 | HMDB0034574 | HMDB0035309 | HMDB0035597 | HMDB0035613 | HMDB0035767 | HMDB0036448 | HMDB0037063 | HMDB0037969 | HMDB0038502 | HMDB0040685 | HMDB0013816 | HMDB0013825	1-Hydroxyepiacorone | Acorusdiol | 3(4-&gt | 5)-Abeo-4,11:4,12-diepoxy-3-eudesmanol | (4R,5S,7R,11R)-11,12-Dihydroxy-1(10)-spirovetiven-2-one | Apotrichodiol | 6alpha-Carissanol | alpha-Carissanol | Epioxylubimin | Piperalol | Zedoarondiol | Toxin FS2 | Urodiolenone | Bisacurone B | 2,3-Dihydroabscisic alcohol | 2,4-Di-tert-butylphenol | 4-(1,1,3,3-Tetramethylbutyl)-phenol	16
neg_M251T267	HMDB0030918 | HMDB0030919 | HMDB0032122 | HMDB0033149 | HMDB0034574 | HMDB0035309 | HMDB0035597 | HMDB0035613 | HMDB0035767 | HMDB0036448 | HMDB0037063 | HMDB0037969 | HMDB0038502 | HMDB0040685 | HMDB0013816 | HMDB0013825	1-Hydroxyepiacorone | Acorusdiol | 3(4-&gt | 5)-Abeo-4,11:4,12-diepoxy-3-eudesmanol | (4R,5S,7R,11R)-11,12-Dihydroxy-1(10)-spirovetiven-2-one | Apotrichodiol | 6alpha-Carissanol | alpha-Carissanol | Epioxylubimin | Piperalol | Zedoarondiol | Toxin FS2 | Urodiolenone | Bisacurone B | 2,3-Dihydroabscisic alcohol | 2,4-Di-tert-butylphenol | 4-(1,1,3,3-Tetramethylbutyl)-phenol	16
neg_M251T428_6	HMDB0000477 | HMDB0039429 | HMDB0013809 | HMDB0030966 | HMDB0031197 | HMDB0031309 | HMDB0031590 | HMDB0031591 | HMDB0032403 | HMDB0032451 | HMDB0033547 | HMDB0035390 | HMDB0035915	7Z,10Z-Hexadecadienoic acid | Canavalmine | (E)-2-octenal | (3xi,5Z)-1,5-Octadien-3-ol | 2,4,4-Trimethylcyclopentanone | 1-Octen-3-one | 3-Methyl-3-hepten-2-one | 5-Methyl-5-hepten-2-one | 6-Methyl-3-hepten-2-one, trans- | 4-Octen-3-one | 3-Octen-2-one | 5-Octen-2-one | Sulcatone	13
neg_M253T249_1	HMDB0003312 | HMDB0029592	Daidzein | Triacetin	2
neg_M253T207_1	HMDB0032796 | HMDB0030150 | HMDB0030197 | HMDB0030681 | HMDB0035224 | HMDB0041411 | HMDB0031517 | HMDB0031984 | HMDB0032590 | HMDB0041194 | HMDB0041505 | HMDB0041506 | HMDB0041666	Methyl 3-(2,3-dihydroxy-3-methylbutyl)-4-hydroxybenzoate | Jasmine ketolactone | (Z)-3-Oxo-2-(2-pentenyl)-1-cyclopenteneacetic acid | 5-Deoxydiplosporin | 3,4-Dihydro-6-methoxy-3,7-dimethyl-1H-2-benzopyran-8-ol | 3,4-Dihydro-6-methoxy-2,2-dimethyl-2H-1-benzopyran-4-ol | (R)-3-Hydroxy-5-phenylpentanoic acid | 2,5-Dimethoxy-4-(2-propenyl)phenol | Zingerone | Methoxyeugenol | 5-Hydroxy-2-benzyl-1,3-…	13
neg_M253T200_1	HMDB0029390 | HMDB0029443 | HMDB0033143 | HMDB0037817 | HMDB0029434 | HMDB0060813 | HMDB0041440	L-Furosine | L-Pyridosine | Pyrraline | Aldosine | (±)-4-Methylene-2-pyrrolidinecarboxylic acid | Descarbonyl-lacosamide | Laccarin	7
neg_M253T256	HMDB0033428 | HMDB0094674	(+)-Setoclavine | N-Octyl phenyl ketone	2
neg_M253T267	HMDB0029668 | HMDB0036821 | HMDB0041636	Eremopetasinorol | 3-Hydroxy-beta-ionone | (3R,8E)-3-Hydroxy-5,8-megastigmadien-7-one	3
neg_M253T291	HMDB0029604 | HMDB0035780 | HMDB0036053 | HMDB0036866 | HMDB0037197	Lubiminol | 8-Hydroxy-4(6)-lactarene-5,14-diol | (3beta,9beta)-7-Drimene-3,11,12-triol | 7-Drimene-11,12,14-triol | Kessyl glycol	5
neg_M253T280	HMDB0029604 | HMDB0035780 | HMDB0036053 | HMDB0036866 | HMDB0037197	Lubiminol | 8-Hydroxy-4(6)-lactarene-5,14-diol | (3beta,9beta)-7-Drimene-3,11,12-triol | 7-Drimene-11,12,14-triol | Kessyl glycol	5
neg_M253T488	HMDB0003229 | HMDB0012328	Palmitoleic acid | Palmitelaidic acid	2
neg_M253T466_8	HMDB0003229 | HMDB0012328	Palmitoleic acid | Palmitelaidic acid	2
neg_M254T85_1	-	-	NA
neg_M255T251_1	HMDB0060724	2,4-Diamino-6,7-dimethoxyquinazoline	1
neg_M255T275	HMDB0029314 | HMDB0030330 | HMDB0031174 | HMDB0031342 | HMDB0031351 | HMDB0031476 | HMDB0031477 | HMDB0031484 | HMDB0031500 | HMDB0031504 | HMDB0031593 | HMDB0031603 | HMDB0031681 | HMDB0032391 | HMDB0032460 | HMDB0033793 | HMDB0038271 | HMDB0038962 | HMDB0039819 | HMDB0040214 | HMDB0040591 | HMDB0014631	Isopentenyl acetate | 1-Methoxy-3-methylene-2-pentanone | 4-Methyl-5-hexanolide | Cyclohexanecarboxylic acid | Cyclohexyl formate | 2,3-Heptanedione | 3,4-Heptanedione | 2-Heptenoic acid | Methyl 2E-hexenoate | Methyl (Z)-3-hexenoate | 5-Methyl-2,3-hexanedione | Ethyl 4-pentenoate | Dihydro-5-propyl-2(3H)-furanone | 3-Methyl-3-butenyl acetate | 4-Pentenyl acetate | 4-Heptenoic acid | 2-Hexenyl fo…	22
neg_M255T518_7	HMDB0000220 | HMDB0031068 | HMDB0001140 | HMDB0030030 | HMDB0031294 | HMDB0031295 | HMDB0031299 | HMDB0032402 | HMDB0037181 | HMDB0031082 | HMDB0033567	Palmitic acid | Isopalmitic acid | Octanal | (R)-Sulcatol | 2-Octanone | Ethyl pentyl ketone | (R)-1-Octen-3-ol | 2-Methyl-3-heptanone | xi-7-Octen-2-ol | 1-Pentadecene | Cyclotetradecane	11
neg_M255T494	HMDB0000220 | HMDB0031068 | HMDB0001140 | HMDB0030030 | HMDB0031294 | HMDB0031295 | HMDB0031299 | HMDB0032402 | HMDB0037181 | HMDB0031082 | HMDB0033567	Palmitic acid | Isopalmitic acid | Octanal | (R)-Sulcatol | 2-Octanone | Ethyl pentyl ketone | (R)-1-Octen-3-ol | 2-Methyl-3-heptanone | xi-7-Octen-2-ol | 1-Pentadecene | Cyclotetradecane	11
neg_M256T216	HMDB0040288 | HMDB0033179	2-(Ethylsulfonylmethyl)phenyl methylcarbamate | N-(4-hydroxyphenyl)ethoxycarbothioamide	2
neg_M257T186	HMDB0000884 | HMDB0240328 | HMDB0032705 | HMDB0000267 | HMDB0001369 | HMDB0001843 | HMDB0002234 | HMDB0061093 | HMDB0015188	Ribothymidine | 2'-O-Methyluridine | Isopropyl beta-D-glucoside | Pyroglutamic acid | Pyrroline hydroxycarboxylic acid | N-Acryloylglycine | 1-Pyrroline-4-hydroxy-2-carboxylate | dimethadione | Mimosine	9
neg_M257T162	HMDB0000884 | HMDB0240328 | HMDB0032705 | HMDB0000267 | HMDB0001369 | HMDB0001843 | HMDB0002234 | HMDB0061093 | HMDB0015188	Ribothymidine | 2'-O-Methyluridine | Isopropyl beta-D-glucoside | Pyroglutamic acid | Pyrroline hydroxycarboxylic acid | N-Acryloylglycine | 1-Pyrroline-4-hydroxy-2-carboxylate | dimethadione | Mimosine	9
neg_M257T250	HMDB0033986 | HMDB0040679 | HMDB0041652 | HMDB0041657 | HMDB0041710 | HMDB0032705	Demethylvestitol | (2S,3R,4R)-3,4,4'-Trihydroxyflavan | 3',4',7-Trihydroxyisoflavan | 3'-Hydroxyequol | cis-4-Hydroxyequol | Isopropyl beta-D-glucoside	6
neg_M257T271_1	HMDB0033986 | HMDB0040679 | HMDB0041652 | HMDB0041657 | HMDB0041710 | HMDB0032705	Demethylvestitol | (2S,3R,4R)-3,4,4'-Trihydroxyflavan | 3',4',7-Trihydroxyisoflavan | 3'-Hydroxyequol | cis-4-Hydroxyequol | Isopropyl beta-D-glucoside	6
neg_M257T286	HMDB0000872 | HMDB0000529	Tetradecanedioic acid | 5Z-Dodecenoic acid	2
neg_M258T88	HMDB0028800 | HMDB0028801 | HMDB0028927	Glutaminylisoleucine | Glutaminylleucine | Leucyl-Glutamine	3
neg_M258T190_1	HMDB0028800 | HMDB0028801 | HMDB0028927	Glutaminylisoleucine | Glutaminylleucine | Leucyl-Glutamine	3
neg_M259T46	-	-	NA
neg_M259T213	HMDB0029670 | HMDB0032679 | HMDB0032689 | HMDB0037244 | HMDB0029838	Epoxyeremopetasinorol | Annuionone A | Annuionone C | (8alpha,10beta,11beta)-3-Hydroxy-4,15-dinor-1(5)-xanthen-12,8-olide | Harmalol	5
neg_M259T210	HMDB0032857 | HMDB0000408 | HMDB0000491 | HMDB0000695 | HMDB0006024 | HMDB0031214 | HMDB0031216 | HMDB0033286 | HMDB0033302 | HMDB0033698 | HMDB0041602 | HMDB0030986 | HMDB0030989 | HMDB0030990 | HMDB0034491 | HMDB0034971 | HMDB0036715 | HMDB0060606	Glycerol tripropanoate | 2-Methyl-3-ketovaleric acid | 3-Methyl-2-oxovaleric acid | Ketoleucine | Mevalonolactone | 5-Ethoxy-4,5-dihydro-2(3H)furanone | Ethyl acetoacetate | Sherry lactone | (4S,6S)-3,4,5,6-Tetrahydro-4-hydroxy-6-methyl-2H-pyran-2-one | Acetoin acetate | Methyl levulinate | 2-Carboxy-5,7-dimethyl-4-octanolide | 5-Pentyltetrahydro-2-oxo-3-furancarboxylic acid | alpha-Carboxy-delta…	18
neg_M259T124	HMDB0032857 | HMDB0000408 | HMDB0000491 | HMDB0000695 | HMDB0006024 | HMDB0031214 | HMDB0031216 | HMDB0033286 | HMDB0033302 | HMDB0033698 | HMDB0041602 | HMDB0030986 | HMDB0030989 | HMDB0030990 | HMDB0034491 | HMDB0034971 | HMDB0036715 | HMDB0060606	Glycerol tripropanoate | 2-Methyl-3-ketovaleric acid | 3-Methyl-2-oxovaleric acid | Ketoleucine | Mevalonolactone | 5-Ethoxy-4,5-dihydro-2(3H)furanone | Ethyl acetoacetate | Sherry lactone | (4S,6S)-3,4,5,6-Tetrahydro-4-hydroxy-6-methyl-2H-pyran-2-one | Acetoin acetate | Methyl levulinate | 2-Carboxy-5,7-dimethyl-4-octanolide | 5-Pentyltetrahydro-2-oxo-3-furancarboxylic acid | alpha-Carboxy-delta…	18
neg_M259T221	HMDB0032857 | HMDB0000408 | HMDB0000491 | HMDB0000695 | HMDB0006024 | HMDB0031214 | HMDB0031216 | HMDB0033286 | HMDB0033302 | HMDB0033698 | HMDB0041602 | HMDB0030986 | HMDB0030989 | HMDB0030990 | HMDB0034491 | HMDB0034971 | HMDB0036715 | HMDB0060606	Glycerol tripropanoate | 2-Methyl-3-ketovaleric acid | 3-Methyl-2-oxovaleric acid | Ketoleucine | Mevalonolactone | 5-Ethoxy-4,5-dihydro-2(3H)furanone | Ethyl acetoacetate | Sherry lactone | (4S,6S)-3,4,5,6-Tetrahydro-4-hydroxy-6-methyl-2H-pyran-2-one | Acetoin acetate | Methyl levulinate | 2-Carboxy-5,7-dimethyl-4-octanolide | 5-Pentyltetrahydro-2-oxo-3-furancarboxylic acid | alpha-Carboxy-delta…	18
neg_M259T81	HMDB0011170 | HMDB0011171 | HMDB0028822 | HMDB0028823 | HMDB0028906 | HMDB0028928	gamma-Glutamylisoleucine | gamma-Glutamylleucine | Glutamylisoleucine | Glutamylleucine | Isoleucyl-Glutamate | Leucyl-Glutamate	6
neg_M259T55_4	HMDB0011170 | HMDB0011171 | HMDB0028822 | HMDB0028823 | HMDB0028906 | HMDB0028928	gamma-Glutamylisoleucine | gamma-Glutamylleucine | Glutamylisoleucine | Glutamylleucine | Isoleucyl-Glutamate | Leucyl-Glutamate	6
neg_M259T199	HMDB0011170 | HMDB0011171 | HMDB0028822 | HMDB0028823 | HMDB0028906 | HMDB0028928	gamma-Glutamylisoleucine | gamma-Glutamylleucine | Glutamylisoleucine | Glutamylleucine | Isoleucyl-Glutamate | Leucyl-Glutamate	6
neg_M261T195	HMDB0041648 | HMDB0041721	2-Hydroxy-4-methoxyacetophenone 5-sulfate | Dihydrocaffeic acid 3-sulfate	2
neg_M261T156	HMDB0041648 | HMDB0041721	2-Hydroxy-4-methoxyacetophenone 5-sulfate | Dihydrocaffeic acid 3-sulfate	2
neg_M261T138_1	HMDB0031722 | HMDB0035830 | HMDB0041560 | HMDB0041679 | HMDB0041727 | HMDB0060736 | HMDB0060618 | HMDB0014994 | HMDB0040933	3,4,5-Trimethoxyphenyl acetate | Genipin | 2,4,6-Trimethoxyphenyl acetate | 4-Hydroxy-(3',4'-dihydroxyphenyl)-valeric acid | Dihydrosinapic acid | 3-(4-Hydroxy-3-methoxyphenyl)-2-methyllactic acid | 6-Aminopenicillanic acid | Chlorphenesin | 4-Chloro-3,5-dimethoxybenzyl alcohol	9
neg_M261T55_1	HMDB0031762 | HMDB0040275	Carbadox | Ethyl aconitate	2
neg_M261T209	HMDB0011177 | HMDB0011179 | HMDB0037562 | HMDB0040615 | HMDB0029837 | HMDB0034292 | HMDB0029835 | HMDB0032756	Phenylalanylproline | Prolylphenylalanine | Riesling acetal | 4,5-Dihydrovomifoliol | Nb-Acetyl-Nb-methyltryptamine | Nb-Methyltetrahydroharmol | Tetrahydroharmol | N-Methyl-1H-indole-3-propanamide	8
neg_M263T197	HMDB0060402	5,6-Dihydro-5-fluorouracil	1
neg_M263T312	HMDB0014604 | HMDB0040573 | HMDB0094651	Nabumetone | Tetraacetylethylenediamine | Pyroglutamylvaline	3
neg_M263T263	HMDB0001931 | HMDB0030102 | HMDB0031972 | HMDB0033227 | HMDB0033661 | HMDB0034719 | HMDB0035140 | HMDB0035715 | HMDB0035874 | HMDB0036043 | HMDB0036045 | HMDB0036093 | HMDB0036125 | HMDB0036130 | HMDB0036135 | HMDB0036202 | HMDB0036773 | HMDB0036931 | HMDB0037055 | HMDB0037528 | HMDB0038156 | HMDB0040119 | HMDB0041227 | HMDB0033171 | HMDB0033173 | HMDB0030759	gamma-CEHC | Hulupinic acid | Heliespirone A | Curcolonol | 4-Hydroxydehydromyoporone | Isoamberboin | (S)-Abscisic acid | Tanacetin | (10R,11R)-Pterosin L | 15-Hydroxymarasmen-3-one | O-Formyloreadone | Abscisic acid | (1beta,8beta)-1,8-Dihydroxy-3,7(11)-eudesmadien-12,8-olide | Vulgarin | 3-Epiarmefolin | Alkhanin | Tavulin | Tatridin B | Istanbulin A | Blennin B | Umbellifolide | Enokipodin C …	26
neg_M263T275	HMDB0001931 | HMDB0030102 | HMDB0031972 | HMDB0033227 | HMDB0033661 | HMDB0034719 | HMDB0035140 | HMDB0035715 | HMDB0035874 | HMDB0036043 | HMDB0036045 | HMDB0036093 | HMDB0036125 | HMDB0036130 | HMDB0036135 | HMDB0036202 | HMDB0036773 | HMDB0036931 | HMDB0037055 | HMDB0037528 | HMDB0038156 | HMDB0040119 | HMDB0041227 | HMDB0033171 | HMDB0033173 | HMDB0030759	gamma-CEHC | Hulupinic acid | Heliespirone A | Curcolonol | 4-Hydroxydehydromyoporone | Isoamberboin | (S)-Abscisic acid | Tanacetin | (10R,11R)-Pterosin L | 15-Hydroxymarasmen-3-one | O-Formyloreadone | Abscisic acid | (1beta,8beta)-1,8-Dihydroxy-3,7(11)-eudesmadien-12,8-olide | Vulgarin | 3-Epiarmefolin | Alkhanin | Tavulin | Tatridin B | Istanbulin A | Blennin B | Umbellifolide | Enokipodin C …	26
neg_M263T227	HMDB0001931 | HMDB0030102 | HMDB0031972 | HMDB0033227 | HMDB0033661 | HMDB0034719 | HMDB0035140 | HMDB0035715 | HMDB0035874 | HMDB0036043 | HMDB0036045 | HMDB0036093 | HMDB0036125 | HMDB0036130 | HMDB0036135 | HMDB0036202 | HMDB0036773 | HMDB0036931 | HMDB0037055 | HMDB0037528 | HMDB0038156 | HMDB0040119 | HMDB0041227 | HMDB0033171 | HMDB0033173 | HMDB0030759	gamma-CEHC | Hulupinic acid | Heliespirone A | Curcolonol | 4-Hydroxydehydromyoporone | Isoamberboin | (S)-Abscisic acid | Tanacetin | (10R,11R)-Pterosin L | 15-Hydroxymarasmen-3-one | O-Formyloreadone | Abscisic acid | (1beta,8beta)-1,8-Dihydroxy-3,7(11)-eudesmadien-12,8-olide | Vulgarin | 3-Epiarmefolin | Alkhanin | Tavulin | Tatridin B | Istanbulin A | Blennin B | Umbellifolide | Enokipodin C …	26
neg_M263T204_2	HMDB0015568 | HMDB0029008 | HMDB0029134 | HMDB0033463 | HMDB0036139 | HMDB0040004 | HMDB0060625 | HMDB0041842	Vorinostat | Phenylalanylvaline | Valylphenylalanine | Subaphylline | Menthone 1,2-glyceryl ketal | Menthone 1,3-glyceryl ketal | N-despropyl ropinirole | Bufotenin	8
neg_M265T346	HMDB0015027 | HMDB0000623 | HMDB0030143 | HMDB0033172	Dienestrol | Dodecanedioic acid | Talaromycin A | 3-Methylpyrrolo[1,2-a]pyrazine	4
neg_M265T261	HMDB0030104 | HMDB0030137 | HMDB0031902 | HMDB0033229 | HMDB0033660 | HMDB0034696 | HMDB0035210 | HMDB0035644 | HMDB0035647 | HMDB0035740 | HMDB0036038 | HMDB0036039 | HMDB0036151 | HMDB0036152 | HMDB0037005 | HMDB0037059 | HMDB0037070 | HMDB0038148 | HMDB0038476 | HMDB0039516 | HMDB0040905 | HMDB0060569 | HMDB0029669	Humulinic acid A | Adhumulinic acid | Blennin D | Absindiol | (R)-Athanagrandione | Artemin | 10-Hydroxymyoporone | (6beta,8betaOH)-6,8-Dihydroxy-7(11)-eremophilen-12,8-olide | 3,14-Dihydroxy-11,13-dihydrocostunolide | Arlatin | 1alpha,15-Dihydroxymarasmene | 3alpha,15-Dihydroxymarasmene | Arabsin | Alkhanol | (1alpha,4alpha,5beta,6alpha,11betaH)-1,4-Epoxy-5-hydroxy-10(14)-germacren-12,6-olide | …	23
neg_M265T229	HMDB0030104 | HMDB0030137 | HMDB0031902 | HMDB0033229 | HMDB0033660 | HMDB0034696 | HMDB0035210 | HMDB0035644 | HMDB0035647 | HMDB0035740 | HMDB0036038 | HMDB0036039 | HMDB0036151 | HMDB0036152 | HMDB0037005 | HMDB0037059 | HMDB0037070 | HMDB0038148 | HMDB0038476 | HMDB0039516 | HMDB0040905 | HMDB0060569 | HMDB0029669	Humulinic acid A | Adhumulinic acid | Blennin D | Absindiol | (R)-Athanagrandione | Artemin | 10-Hydroxymyoporone | (6beta,8betaOH)-6,8-Dihydroxy-7(11)-eremophilen-12,8-olide | 3,14-Dihydroxy-11,13-dihydrocostunolide | Arlatin | 1alpha,15-Dihydroxymarasmene | 3alpha,15-Dihydroxymarasmene | Arabsin | Alkhanol | (1alpha,4alpha,5beta,6alpha,11betaH)-1,4-Epoxy-5-hydroxy-10(14)-germacren-12,6-olide | …	23
neg_M265T286_1	HMDB0030104 | HMDB0030137 | HMDB0031902 | HMDB0033229 | HMDB0033660 | HMDB0034696 | HMDB0035210 | HMDB0035644 | HMDB0035647 | HMDB0035740 | HMDB0036038 | HMDB0036039 | HMDB0036151 | HMDB0036152 | HMDB0037005 | HMDB0037059 | HMDB0037070 | HMDB0038148 | HMDB0038476 | HMDB0039516 | HMDB0040905 | HMDB0060569 | HMDB0029669	Humulinic acid A | Adhumulinic acid | Blennin D | Absindiol | (R)-Athanagrandione | Artemin | 10-Hydroxymyoporone | (6beta,8betaOH)-6,8-Dihydroxy-7(11)-eremophilen-12,8-olide | 3,14-Dihydroxy-11,13-dihydrocostunolide | Arlatin | 1alpha,15-Dihydroxymarasmene | 3alpha,15-Dihydroxymarasmene | Arabsin | Alkhanol | (1alpha,4alpha,5beta,6alpha,11betaH)-1,4-Epoxy-5-hydroxy-10(14)-germacren-12,6-olide | …	23
neg_M265T338	HMDB0033917 | HMDB0036798 | HMDB0037395 | HMDB0013816 | HMDB0013825	4-Hydroxy-3-methoxy-2,10-bisaboladien-9-one | 8alpha-3-Copaen-8-ol | 11-Copaen-4-ol | 2,4-Di-tert-butylphenol | 4-(1,1,3,3-Tetramethylbutyl)-phenol	5
neg_M265T300	HMDB0033917 | HMDB0036798 | HMDB0037395 | HMDB0013816 | HMDB0013825	4-Hydroxy-3-methoxy-2,10-bisaboladien-9-one | 8alpha-3-Copaen-8-ol | 11-Copaen-4-ol | 2,4-Di-tert-butylphenol | 4-(1,1,3,3-Tetramethylbutyl)-phenol	5
neg_M265T360	HMDB0033917 | HMDB0036798 | HMDB0037395 | HMDB0013816 | HMDB0013825	4-Hydroxy-3-methoxy-2,10-bisaboladien-9-one | 8alpha-3-Copaen-8-ol | 11-Copaen-4-ol | 2,4-Di-tert-butylphenol | 4-(1,1,3,3-Tetramethylbutyl)-phenol	5
neg_M266T187	HMDB0000050 | HMDB0000085 | HMDB0000830 | HMDB0014340 | HMDB0028744 | HMDB0000212 | HMDB0000215 | HMDB0000803 | HMDB0000853 | HMDB0001129 | HMDB0038751 | HMDB0000985 | HMDB0029939	Adenosine | Deoxyguanosine | Neuraminic acid | Vidarabine | Asparaginyl-Valine | N-Acetylgalactosamine | N-Acetyl-D-glucosamine | beta-N-Acetylglucosamine | N-Acetyl-b-D-galactosamine | N-Acetylmannosamine | Avenic acid B | Dihydrolipoamide | 6-Amino-9H-purine-9-propanoic acid	13
neg_M267T91_1	HMDB0000195 | HMDB0000425 | HMDB0000481 | HMDB0003040 | HMDB0001199 | HMDB0029123 | HMDB0029393 | HMDB0031521 | HMDB0032409 | HMDB0034377 | HMDB0040263 | HMDB0040410 | HMDB0010325 | HMDB0060589	Inosine | 3-Deoxy-D-glycero-D-galacto-2-nonulosonic acid | Allopurinol riboside | Arabinosylhypoxanthine | N2-Succinyl-L-ornithine | Valylaspartic acid | L-N-(3-Carboxypropyl)glutamine | Ethyl 2-mercaptopropionate | Methyl 3-mercaptobutanoate | Methyl 3-(methylthio)propanoate | Ethyl 2-(methylthio)acetate | Ethyl 3-mercaptopropanoic acid | Ethyl glucuronide | Aminofurantoin	14
neg_M267T121	HMDB0000195 | HMDB0000425 | HMDB0000481 | HMDB0003040 | HMDB0001199 | HMDB0029123 | HMDB0029393 | HMDB0031521 | HMDB0032409 | HMDB0034377 | HMDB0040263 | HMDB0040410 | HMDB0010325 | HMDB0060589	Inosine | 3-Deoxy-D-glycero-D-galacto-2-nonulosonic acid | Allopurinol riboside | Arabinosylhypoxanthine | N2-Succinyl-L-ornithine | Valylaspartic acid | L-N-(3-Carboxypropyl)glutamine | Ethyl 2-mercaptopropionate | Methyl 3-mercaptobutanoate | Methyl 3-(methylthio)propanoate | Ethyl 2-(methylthio)acetate | Ethyl 3-mercaptopropanoic acid | Ethyl glucuronide | Aminofurantoin	14
neg_M267T156	HMDB0000195 | HMDB0000425 | HMDB0000481 | HMDB0003040 | HMDB0001199 | HMDB0029123 | HMDB0029393 | HMDB0031521 | HMDB0032409 | HMDB0034377 | HMDB0040263 | HMDB0040410 | HMDB0010325 | HMDB0060589	Inosine | 3-Deoxy-D-glycero-D-galacto-2-nonulosonic acid | Allopurinol riboside | Arabinosylhypoxanthine | N2-Succinyl-L-ornithine | Valylaspartic acid | L-N-(3-Carboxypropyl)glutamine | Ethyl 2-mercaptopropionate | Methyl 3-mercaptobutanoate | Methyl 3-(methylthio)propanoate | Ethyl 2-(methylthio)acetate | Ethyl 3-mercaptopropanoic acid | Ethyl glucuronide | Aminofurantoin	14
neg_M267T187	HMDB0000195 | HMDB0000425 | HMDB0000481 | HMDB0003040 | HMDB0001199 | HMDB0029123 | HMDB0029393 | HMDB0031521 | HMDB0032409 | HMDB0034377 | HMDB0040263 | HMDB0040410 | HMDB0010325 | HMDB0060589	Inosine | 3-Deoxy-D-glycero-D-galacto-2-nonulosonic acid | Allopurinol riboside | Arabinosylhypoxanthine | N2-Succinyl-L-ornithine | Valylaspartic acid | L-N-(3-Carboxypropyl)glutamine | Ethyl 2-mercaptopropionate | Methyl 3-mercaptobutanoate | Methyl 3-(methylthio)propanoate | Ethyl 2-(methylthio)acetate | Ethyl 3-mercaptopropanoic acid | Ethyl glucuronide | Aminofurantoin	14
neg_M267T200	HMDB0039111 | HMDB0029470 | HMDB0030725 | HMDB0031668 | HMDB0033776 | HMDB0034056 | HMDB0037130 | HMDB0037681 | HMDB0038563 | HMDB0041379 | HMDB0094660 | HMDB0029185 | HMDB0034315 | HMDB0036055 | HMDB0037308 | HMDB0038510 | HMDB0040892 | HMDB0041461 | HMDB0041692	L-Acetopine | Isodillapiole | Dillapiol | Dihydrodeoxy-8-epiaustdiol | Apiole | 5-(3,4-Methylenedioxyphenyl)pentanoic acid | Piperonyl isobutyrate | Vanillin isobutyrate | (Z)-3-(2,4,5-Trimethoxyphenyl)-2-propenal | 2,3-Dihydro-3-hydroxy-6-methoxy-2,2-dimethyl-4H-1-benzopyran-4-one | Diethyl phthalic acid | 5-(3',4'-Dihydroxyphenyl)-gamma-valerolactone | 3-(3,4-Dimethoxyphenyl)-2-propenoic acid |…	19
neg_M267T223	HMDB0015302 | HMDB0001389	Moclobemide | Melatonin	2
neg_M267T238	HMDB0038935 | HMDB0032121 | HMDB0036819 | HMDB0060565 | HMDB0060920 | HMDB0060921 | HMDB0030150 | HMDB0030197 | HMDB0030681 | HMDB0035224 | HMDB0041411	Kamahine C | Annuionone B | Dehydrovomifoliol | 1-Hydroxyibuprofen | 2-Hydroxyibuprofen | 3-Hydroxyibuprofen | Jasmine ketolactone | (Z)-3-Oxo-2-(2-pentenyl)-1-cyclopenteneacetic acid | 5-Deoxydiplosporin | 3,4-Dihydro-6-methoxy-3,7-dimethyl-1H-2-benzopyran-8-ol | 3,4-Dihydro-6-methoxy-2,2-dimethyl-2H-1-benzopyran-4-ol	11
neg_M267T257	HMDB0038935 | HMDB0032121 | HMDB0036819 | HMDB0060565 | HMDB0060920 | HMDB0060921 | HMDB0030150 | HMDB0030197 | HMDB0030681 | HMDB0035224 | HMDB0041411	Kamahine C | Annuionone B | Dehydrovomifoliol | 1-Hydroxyibuprofen | 2-Hydroxyibuprofen | 3-Hydroxyibuprofen | Jasmine ketolactone | (Z)-3-Oxo-2-(2-pentenyl)-1-cyclopenteneacetic acid | 5-Deoxydiplosporin | 3,4-Dihydro-6-methoxy-3,7-dimethyl-1H-2-benzopyran-8-ol | 3,4-Dihydro-6-methoxy-2,2-dimethyl-2H-1-benzopyran-4-ol	11
neg_M267T85	HMDB0028888 | HMDB0028889 | HMDB0029560 | HMDB0032277 | HMDB0032374 | HMDB0032375 | HMDB0034878 | HMDB0036194 | HMDB0040152	Histidylisoleucine | Histidylleucine | Hesperaline | (+/-)-3-(Ethylthio)butanol | 2-Mercapto-2-methyl-1-pentanol | (+/-)-4-Mercapto-4-methyl-2-pentanol | 3-Mercapto-2-methylpentanol | 4-Methoxy-2-methyl-2-butanethiol | 3-Mercapto-1-hexanol	9
neg_M267T242	HMDB0036150 | HMDB0038153 | HMDB0038154 | HMDB0038165 | HMDB0038503 | HMDB0060570 | HMDB0033154 | HMDB0034891 | HMDB0037148 | HMDB0037149 | HMDB0039990 | HMDB0039991 | HMDB0039992 | HMDB0039993 | HMDB0039994 | HMDB0039997 | HMDB0035593 | HMDB0036790 | HMDB0036791 | HMDB0029668 | HMDB0036821 | HMDB0041636	4,11,13,15-Tetrahydroridentin B | 1-(3-Furanyl)-6,7-dihydroxy-4,8-dimethyl-1-nonanone | 3,11,12-Trihydroxy-1(10)-spirovetiven-2-one | Acoric acid | Bisacurone epoxide | Deoxydihydro-artemisinin | 5,6,7,8-Tetrahydroquinoxaline | 3,5-Dimethyl-2-vinylpyrazine | 6,7-Dihydro-2-methyl-5H-cyclopenta[b]pyrazine | 6,7-Dihydro-5-methyl-5H-cyclopenta[b]pyrazine | 2-Methyl-6-(1-propenyl)pyrazine | 2-Methyl-3…	22
neg_M267T281	HMDB0036150 | HMDB0038153 | HMDB0038154 | HMDB0038165 | HMDB0038503 | HMDB0060570 | HMDB0033154 | HMDB0034891 | HMDB0037148 | HMDB0037149 | HMDB0039990 | HMDB0039991 | HMDB0039992 | HMDB0039993 | HMDB0039994 | HMDB0039997 | HMDB0035593 | HMDB0036790 | HMDB0036791 | HMDB0029668 | HMDB0036821 | HMDB0041636	4,11,13,15-Tetrahydroridentin B | 1-(3-Furanyl)-6,7-dihydroxy-4,8-dimethyl-1-nonanone | 3,11,12-Trihydroxy-1(10)-spirovetiven-2-one | Acoric acid | Bisacurone epoxide | Deoxydihydro-artemisinin | 5,6,7,8-Tetrahydroquinoxaline | 3,5-Dimethyl-2-vinylpyrazine | 6,7-Dihydro-2-methyl-5H-cyclopenta[b]pyrazine | 6,7-Dihydro-5-methyl-5H-cyclopenta[b]pyrazine | 2-Methyl-6-(1-propenyl)pyrazine | 2-Methyl-3…	22
neg_M267T500	HMDB0060038	10Z-Heptadecenoic acid	1
neg_M269T262_2	HMDB0002124 | HMDB0003217 | HMDB0029521 | HMDB0030829 | HMDB0034004 | HMDB0032438 | HMDB0038083	Apigenin | Genistein | Norizalpinin | Aloeemodin | 3,4',7-Trihydroxyflavone | 1-Isopropyl citrate | 2-Isopropyl citrate	7
neg_M269T244	HMDB0060538 | HMDB0061037 | HMDB0000639 | HMDB0000663	Nordiazepam | 4,4'-methanol-bisbenzonitrile | Galactaric acid | Glucaric acid	4
neg_M269T199_1	HMDB0000034 | HMDB0032593 | HMDB0030680 | HMDB0030703 | HMDB0032552 | HMDB0032663 | HMDB0036203 | HMDB0040629 | HMDB0040890 | HMDB0041008 | HMDB0033798 | HMDB0034047 | HMDB0036199 | HMDB0039428 | HMDB0041406 | HMDB0060737	Adenine | 4-(Hydroxymethyl)benzenediazonium(1+) | Diplosporin | Dhelwangin | Vanillin 1,2-butylene glycol acetal | Acoramone | 2-Ethoxy-4-(4-methyl-1,3-dioxolan-2-yl)phenol | Isoacoramone | 3',4',5'-Trimethoxycinnamyl alcohol | 1-Methyl-6-phenyl-1H-imidazo[4,5-b]pyridin-2-amine | 3-Methyl-1-(2,4,6-trihydroxyphenyl)-1-butanone | 2'-Hydroxy-4',6'-dimethoxy-3'-methylacetophenone | 2-Methoxy-4-(4-met…	16
neg_M269T549_3	HMDB0002259 | HMDB0031067 | HMDB0061709 | HMDB0031082	Heptadecanoic acid | (S)-14-Methylhexadecanoic acid | 15-Methylpalmitate | 1-Pentadecene	4
neg_M269T296	HMDB0002259 | HMDB0031067 | HMDB0061709 | HMDB0031082	Heptadecanoic acid | (S)-14-Methylhexadecanoic acid | 15-Methylpalmitate | 1-Pentadecene	4
neg_M269T525	HMDB0002259 | HMDB0031067 | HMDB0061709 | HMDB0031082	Heptadecanoic acid | (S)-14-Methylhexadecanoic acid | 15-Methylpalmitate | 1-Pentadecene	4
neg_M270T187	HMDB0001511	Phosphocreatine	1
neg_M270T190_1	-	-	NA
neg_M271T260_1	HMDB0002670 | HMDB0031824 | HMDB0033928 | HMDB0034002 | HMDB0034105 | HMDB0037254 | HMDB0041656 | HMDB0041698 | HMDB0041704	Naringenin | 4',5,8-Trihydroxyflavanone | (±)-2'-Hydroxydihydrodaidzein | 3,4,9-Trihydroxypterocarpan | Glycinol | Garbanzol | 3'-Hydroxydihydrodaidzein | 6-Hydroxydihydrodaidzein | 8-Hydroxydihydrodaidzein	9
neg_M271T240	HMDB0002670 | HMDB0031824 | HMDB0033928 | HMDB0034002 | HMDB0034105 | HMDB0037254 | HMDB0041656 | HMDB0041698 | HMDB0041704	Naringenin | 4',5,8-Trihydroxyflavanone | (±)-2'-Hydroxydihydrodaidzein | 3,4,9-Trihydroxypterocarpan | Glycinol | Garbanzol | 3'-Hydroxydihydrodaidzein | 6-Hydroxydihydrodaidzein | 8-Hydroxydihydrodaidzein	9
neg_M271T200	HMDB0003152 | HMDB0030001 | HMDB0033947 | HMDB0037819 | HMDB0040705 | HMDB0029707	N-Methylnicotinamide | 2-Acetyl-3-methylpyrazine | 2-Aminobenzamide | 4-Acetyl-2-methylpyrimidine | Allixin | 2-Amino-3,4-dimethylimidazo[4,5-f]quinoline	6
neg_M271T210	HMDB0037562 | HMDB0040615 | HMDB0035085 | HMDB0041572	Riesling acetal | 4,5-Dihydrovomifoliol | Vulgarole | 3-Ethenyl-4-hydroxy-2,5-dimethylhex-5-en-2-yl acetate	4
neg_M271T299	HMDB0035918 | HMDB0014918 | HMDB0029727 | HMDB0032276 | HMDB0036584 | HMDB0036808 | HMDB0036809 | HMDB0037151 | HMDB0040000 | HMDB0040299 | HMDB0041252 | HMDB0041253 | HMDB0000499 | HMDB0000521 | HMDB0002000 | HMDB0094671	7(14)-Bisabolene-2,3,10,11-tetrol | Phenelzine | 5-Ethyl-2,3-dimethylpyrazine | 2-Ethyl-3,(5 or 6)-dimethylpyrazine | Tetramethylpyrazine | 2,5-Diethylpyrazine | 2,6-Diethylpyrazine | 2-Isopropyl-5-methylpyrazine | 2-Methyl-5-propylpyrazine | 2-Ethyl-3,5-dimethylpyrazine | 2-Methyl-3-propylpyrazine | 2,3-Diethylpyrazine | 5-Tetradecenoic acid | 5Z-Tetradecenoic acid | Myristoleic acid | Heptyl cy…	16
neg_M271T351	HMDB0006294 | HMDB0031057 | HMDB0031078 | HMDB0034283	16-Hydroxyhexadecanoic acid | 2-Hydroxyhexadecanoic acid | Pentadecanal | Tetradecanal	4
neg_M271T395_1	HMDB0006294 | HMDB0031057 | HMDB0031078 | HMDB0034283	16-Hydroxyhexadecanoic acid | 2-Hydroxyhexadecanoic acid | Pentadecanal | Tetradecanal	4
neg_M272T54	-	-	NA
neg_M272T191	-	-	NA
neg_M272T75	HMDB0028722 | HMDB0029121	Arginylvaline | Valylarginine	2
neg_M273T258	HMDB0030377 | HMDB0030541 | HMDB0030754 | HMDB0030822 | HMDB0030823 | HMDB0030949 | HMDB0033017 | HMDB0033333 | HMDB0033590 | HMDB0037232 | HMDB0037760 | HMDB0040828 | HMDB0033065 | HMDB0015575	(Z)-4-Methoxy-3,3',5,5'-tetrahydroxystilbene | 3,3',4',7-Tetrahydroxyflavan | 11-Methoxynoryangonin | (-)-Epiafzelechin | Afzelechin | Wyerone epoxide | 11-Hydroxyyangonin | 2,3-Epoxysesamone | (R)-Methysticin | (2xi,4xi)-4,4',5,7-Tetrahydroxyflavan | Hydroxysesamone | (2S,3S,4R)-3,4,4',7-Tetrahydroxyflavan | (x)-1,2-Propanediol 1-O-b-D-glucopyranoside | Trioxsalen	14
neg_M273T228	HMDB0040055	Ethyl 3-[(2-furanylmethyl)thio]propanoate	1
neg_M273T207	HMDB0035115 | HMDB0033191 | HMDB0000875 | HMDB0001123 | HMDB0001392 | HMDB0029806 | HMDB0060722	(1xi,3S)-1,2,3,4-Tetrahydro-1-methyl-beta-carboline-1,3-dicarboxylic acid | 2,2,4,4,-Tetramethyl-6-(1-oxopropyl)-1,3,5-cyclohexanetrione | Trigonelline | 2-Aminobenzoic acid | p-Aminobenzoic acid | Methyl nicotinate | 2-Pyridylacetic acid	7
neg_M273T195	HMDB0030342 | HMDB0000699 | HMDB0014871 | HMDB0000933 | HMDB0030986	Platydesminium | 1-Methylnicotinamide | Pralidoxime | Traumatic acid | 2-Carboxy-5,7-dimethyl-4-octanolide	5
neg_M274T201	-	-	NA
neg_M274T88	HMDB0001786 | HMDB0030697	Ethenodeoxyadenosine | Sarmentosin	2
neg_M274T55_1	HMDB0001786 | HMDB0030697	Ethenodeoxyadenosine | Sarmentosin	2
neg_M274T148	HMDB0003869 | HMDB0004207 | HMDB0029154	epsilon-(gamma-Glutamyl)lysine | Glutamyllysine | gamma-Glutamyllysine	3
neg_M275T55	HMDB0041724	Dihydroferulic acid 4-O-sulfate	1
neg_M275T82	HMDB0041724	Dihydroferulic acid 4-O-sulfate	1
neg_M275T193	HMDB0030254 | HMDB0038627 | HMDB0041756 | HMDB0061112 | HMDB0060618	3-(3,4,5-Trimethoxyphenyl)propanoic acid | Ethyl 3,4,5-trimethoxybenzoate | Isopropyl 3-(3,4-dihydroxyphenyl)-2-hydroxypropanoate | 3-Carboxy-4-methyl-5-propyl-2-furanpropionic acid | 6-Aminopenicillanic acid	5
neg_M275T220	HMDB0030287 | HMDB0030791 | HMDB0035814 | HMDB0041520 | HMDB0000194 | HMDB0000745 | HMDB0001923 | HMDB0039097 | HMDB0032035	10-Acetoxytoxol | Dihydromethysticin | Lactucin | 5-De-O-methyltoddanol | Anserine | Homocarnosine | Naproxen | Demethylbatatasin IV | 6-(3,4-Methylenedioxyphenyl)-3,5-hexadien-2-one	9
neg_M275T233	-	-	NA
neg_M275T229	HMDB0036133 | HMDB0000387	3-[[5-Methyl-2-(1-methylethyl)cyclohexyl]oxy]-1,2-propanediol | 3-Hydroxydodecanoic acid	2
neg_M275T415	HMDB0006547 | HMDB0013824 | HMDB0031195 | HMDB0033434 | HMDB0035229 | HMDB0035929 | HMDB0036091 | HMDB0036092 | HMDB0040338	Stearidonic acid | 2-Pentylfuran | 3,5,5-Trimethyl-2-cyclohexen-1-one | 4-Acetyl-1-methylcyclohexene | 5-Isopropylbicyclo[3.1.0]hexan-2-one | (R)-Cryptone | exo-5,6-Dimethylbicyclo[2.2.1]hept-5-en-2-ol | exo-2-Methyl-3-methylenebicyclo[2.2.1]heptan-2-ol | 3,5,5-Trimethyl-3-cyclohexen-1-one	9
neg_M276T212	HMDB0002028 | HMDB0037131 | HMDB0059911	DOPA sulfate | Furilazole | Paracetamol sulfate	3
neg_M276T242	-	-	NA
neg_M277T193_3	HMDB0038736 | HMDB0038174 | HMDB0001389 | HMDB0001238	(3S,5R,6R,7E)-3,5,6-Trihydroxy-7-megastigmen-9-one | 5-Acetyl-2,4-dimethyloxazole | Melatonin | N-Acetylserotonin	4
neg_M277T272	HMDB0035412 | HMDB0030759	1(10),11-Eremophiladiene-2,9-dione | (R)-Pterosin B	2
neg_M277T293	HMDB0035412 | HMDB0030759	1(10),11-Eremophiladiene-2,9-dione | (R)-Pterosin B	2
neg_M277T217	HMDB0013243 | HMDB0028914 | HMDB0028998 | HMDB0010730 | HMDB0060725 | HMDB0061006 | HMDB0060625	Leucylphenylalanine | Isoleucyl-Phenylalanine | Phenylalanylisoleucine | 3-Oxotetradecanoic acid | 2,6-Pipecoloxylidide | norfentanyl | N-despropyl ropinirole	7
neg_M277T330	HMDB0094674	N-Octyl phenyl ketone	1
neg_M277T445_6	HMDB0001388 | HMDB0003073 | HMDB0033438	alpha-Linolenic acid | gamma-Linolenic acid | Na,Na-Dimethylhistamine	3
neg_M278T229	HMDB0031802 | HMDB0034684 | HMDB0033429 | HMDB0033430 | HMDB0040006 | HMDB0042008	(±)-Metalaxyl | Thalictroidine | Tanakamine | Tanakine | 1-(2,3-Dihydro-6-methyl-1H-pyrrolizin-5-yl)-1,4-pentanedione | Ritalinic acid	6
neg_M279T221	HMDB0030595 | HMDB0033735 | HMDB0039430 | HMDB0040876	Suberenone | Graveolone | 9,10-Dihydro-2,3,5,7-Phenanthrenetetrol | (R)-Apiumetin	4
neg_M279T191_1	HMDB0000706 | HMDB0028991 | HMDB0032472 | HMDB0002339 | HMDB0000472 | HMDB0061174	Aspartylphenylalanine | Phenylalanylaspartic acid | Polyethylene, oxidized | 5-Methoxytryptophan | 5-Hydroxy-L-tryptophan | p-Hydroxyl-ethotoin	6
neg_M279T480_10	HMDB0000673 | HMDB0006270 | HMDB0061864 | HMDB0031269 | HMDB0033794 | HMDB0037001	Linoleic acid | Linoelaidic acid | Dihomolinoleic acid | 2-Nonenal | (±)-2,2,6-Trimethylcyclohexanone | Santene hydrate	6
neg_M281T58	HMDB0060406 | HMDB0033062	5'-Deoxy-5-fluorouridine | 2-Propenyl 1-(2-propenylsulfinyl)propyl disulfide	2
neg_M281T205	HMDB0013713 | HMDB0030269 | HMDB0060810	N-Acetyltryptophan | Nigellicine | cyclic 6-Hydroxymelatonin	3
neg_M281T248	HMDB0034941 | HMDB0034983 | HMDB0035846 | HMDB0038660 | HMDB0038661 | HMDB0038989 | HMDB0039241 | HMDB0041324 | HMDB0040778 | HMDB0032121 | HMDB0036819 | HMDB0060565 | HMDB0060920 | HMDB0060921	Artabsinolide D | Cynaratriol | Anguidol | Dihydrophaseic acid | Epidihydrophaseic acid | Oxyhumulinic acid | Pisumic acid | Bisbynin | Eremopetasidione | Annuionone B | Dehydrovomifoliol | 1-Hydroxyibuprofen | 2-Hydroxyibuprofen | 3-Hydroxyibuprofen	14
neg_M281T533	HMDB0000207 | HMDB0000573 | HMDB0003231 | HMDB0240219	Oleic acid | Elaidic acid | Vaccenic acid | cis-Vaccenic acid	4
neg_M281T557	HMDB0000207 | HMDB0000573 | HMDB0003231 | HMDB0240219	Oleic acid | Elaidic acid | Vaccenic acid | cis-Vaccenic acid	4
neg_M281T510	HMDB0000207 | HMDB0000573 | HMDB0003231 | HMDB0240219	Oleic acid | Elaidic acid | Vaccenic acid | cis-Vaccenic acid	4
neg_M283T161	HMDB0000299 | HMDB0000469	Xanthosine | 5-Hydroxymethyluracil	2
neg_M283T188	HMDB0000299 | HMDB0000469	Xanthosine | 5-Hydroxymethyluracil	2
neg_M283T205	HMDB0004081 | HMDB0060721	6-Hydroxymelatonin | 2-Oxomelatonin	2
neg_M283T448	HMDB0000827 | HMDB0029811 | HMDB0031266 | HMDB0031417 | HMDB0059835	Stearic acid | Ethyl hexadecanoate | 2-Nonanone | 2,6-Dimethyl-4-heptanone | Nonanal	5
neg_M283T475	HMDB0000827 | HMDB0029811 | HMDB0031266 | HMDB0031417 | HMDB0059835	Stearic acid | Ethyl hexadecanoate | 2-Nonanone | 2,6-Dimethyl-4-heptanone | Nonanal	5
neg_M285T263	HMDB0005800 | HMDB0005801 | HMDB0034444	Luteolin | Kaempferol | Citreorosein	3
neg_M285T250	HMDB0005800 | HMDB0005801 | HMDB0034444	Luteolin | Kaempferol | Citreorosein	3
neg_M285T121	HMDB0038926	Samin	1
neg_M285T144	HMDB0038926	Samin	1
neg_M285T83	HMDB0038926	Samin	1
neg_M285T98	HMDB0038926	Samin	1
neg_M285T290	HMDB0034114 | HMDB0034115 | HMDB0034438	6alpha-Hydroxyisomedicarpin | 6alpha-Hydroxymedicarpin | (R)-Pabulenol	3
neg_M285T223	HMDB0003546 | HMDB0034023 | HMDB0038331 | HMDB0038964 | HMDB0029876 | HMDB0033462 | HMDB0060742 | HMDB0030254 | HMDB0038627 | HMDB0041756 | HMDB0061112 | HMDB0031722 | HMDB0035830 | HMDB0041560 | HMDB0041679 | HMDB0041727 | HMDB0060736	Salicin | Isosalicin | 3-Hydroxybenzyl alcohol glucoside | 3-Hydroxy-4,6-heptadiyne-1-yl 1-glucoside | Paucine | 4-Coumaroyl-2-hydroxyputrescine | 3-Hydroxymelatonin | 3-(3,4,5-Trimethoxyphenyl)propanoic acid | Ethyl 3,4,5-trimethoxybenzoate | Isopropyl 3-(3,4-dihydroxyphenyl)-2-hydroxypropanoate | 3-Carboxy-4-methyl-5-propyl-2-furanpropionic acid | 3,4,5-Trimethoxyphenyl acetate | Genipin | 2,4,…	17
neg_M285T416	HMDB0005895 | HMDB0015182	4-Hydroxyestrone | Abacavir	2
neg_M285T214_1	HMDB0037562 | HMDB0040615	Riesling acetal | 4,5-Dihydrovomifoliol	2
neg_M285T343	HMDB0000053	Androstenedione	1
neg_M285T315	HMDB0000672 | HMDB0059777 | HMDB0000499 | HMDB0000521 | HMDB0002000 | HMDB0094671	Hexadecanedioic acid | 2,2,4-Trimethyl-1,3-pentadienol diisobutyrate | 5-Tetradecenoic acid | 5Z-Tetradecenoic acid | Myristoleic acid | Heptyl cyclohexane carboxylic acid	6
neg_M285T271_1	HMDB0000672 | HMDB0059777 | HMDB0000499 | HMDB0000521 | HMDB0002000 | HMDB0094671	Hexadecanedioic acid | 2,2,4-Trimethyl-1,3-pentadienol diisobutyrate | 5-Tetradecenoic acid | 5Z-Tetradecenoic acid | Myristoleic acid | Heptyl cyclohexane carboxylic acid	6
neg_M285T470	HMDB0000305 | HMDB0006216 | HMDB0006217 | HMDB0006221	Vitamin A | 11-cis-Retinol | 9-cis-Retinol | 13-cis Retinol	4
neg_M285T419_1	HMDB0031078	Pentadecanal	1
neg_M286T192_1	-	-	NA
neg_M286T87	HMDB0028712 | HMDB0028713 | HMDB0028901 | HMDB0028923	Arginylisoleucine | Arginylleucine | Isoleucyl-Arginine | Leucyl-Arginine	4
neg_M287T249	HMDB0005810 | HMDB0030847 | HMDB0032707 | HMDB0037314 | HMDB0040314 | HMDB0041651 | HMDB0000071 | HMDB0029956 | HMDB0032866 | HMDB0013695	Eriodictyol | Aromadendrin | Dalbergioidin | Norartocarpanone | 2,4',5,7-Tetrahydroxyflavanone | 3',4',5,7-Tetrahydroxyisoflavanone | Deoxyinosine | Nebularine | 2,4,5,6-Phenanthrenetetrol | Urolithin A	10
neg_M287T222	HMDB0001988 | HMDB0031176 | HMDB0036594 | HMDB0037114 | HMDB0040433 | HMDB0038736 | HMDB0000933	4-Hydroxycyclohexylcarboxylic acid | Tetrahydrofurfuryl acetate | Botryodiplodin | Methyl (R)-3-methyl-2-oxopentanoate | Ethyl levulinate | (3S,5R,6R,7E)-3,5,6-Trihydroxy-7-megastigmen-9-one | Traumatic acid	7
neg_M287T234	HMDB0031885 | HMDB0010730 | HMDB0036139 | HMDB0040004	6-Hydroxypentadecanedioic acid | 3-Oxotetradecanoic acid | Menthone 1,2-glyceryl ketal | Menthone 1,3-glyceryl ketal	4
neg_M287T456	-	-	NA
neg_M289T191	HMDB0029438	L-Phosphoarginine	1
neg_M289T248	HMDB0001871 | HMDB0002780 | HMDB0029253 | HMDB0030131 | HMDB0030144 | HMDB0032322 | HMDB0033783 | HMDB0034124 | HMDB0035399 | HMDB0037954 | HMDB0041293 | HMDB0041310 | HMDB0014789 | HMDB0038664 | HMDB0030595 | HMDB0033735 | HMDB0039430 | HMDB0040876 | HMDB0033329	Epicatechin | Catechin | 3-Hydroxyphloretin | gamma-Pyrufuran | alpha-Cotonefuran | Leucopelargonidin | Marshrin | Fonsecin | Cartorimine | (+)-Epicatechin | 6-Hydroxy-alpha-pyrufuran | Luteoforol | Dyphylline | (2R)-1-O-beta-D-Galactopyranosylglycerol | Suberenone | Graveolone | 9,10-Dihydro-2,3,5,7-Phenanthrenetetrol | (R)-Apiumetin | Coriandrin	19
neg_M289T225	HMDB0032959 | HMDB0003464 | HMDB0002327 | HMDB0000623 | HMDB0030143	1-Octen-3-yl glucoside | 4-Guanidinobutanoic acid | 1,11-Undecanedicarboxylic acid | Dodecanedioic acid | Talaromycin A	5
neg_M289T447	HMDB0040168 | HMDB0002261 | HMDB0061656 | HMDB0036133	Glycerol 1-(5-hydroxydodecanoate) | 2-Hydroxymyristic acid | 3-Hydroxytetradecanoic acid | 3-[[5-Methyl-2-(1-methylethyl)cyclohexyl]oxy]-1,2-propanediol	4
neg_M289T449	HMDB0000031 | HMDB0000365 | HMDB0000546 | HMDB0002961 | HMDB0003818	Androsterone | Epiandrosterone | Epietiocholanolone | Dihydrotestosterone | 5-Androstenediol	5
neg_M290T86	HMDB0060599	Lamivudine sulfoxide	1
neg_M290T112	HMDB0002354 | HMDB0060609 | HMDB0000855 | HMDB0012235	Hawkinsin | Orciprenaline-3-O-sulfate | Nicotinamide riboside | Hydroxybupropion	4
neg_M291T109	HMDB0001218 | HMDB0032938 | HMDB0033183 | HMDB0060406 | HMDB0034633	Coumarin | Chromone | 2-Benzofurancarboxaldehyde | 5'-Deoxy-5-fluorouridine | 3-Chloro-1-(4-hydroxy-3-methoxyphenyl)-1,2-propanediol	5
neg_M291T227	HMDB0035193	1-(9H-Pyrido[3,4-b]indol-1-yl)-1,4-butanediol	1
neg_M291T209	HMDB0035193	1-(9H-Pyrido[3,4-b]indol-1-yl)-1,4-butanediol	1
neg_M291T267	HMDB0037774 | HMDB0037775 | HMDB0030911 | HMDB0036488 | HMDB0037801 | HMDB0038188 | HMDB0038202 | HMDB0036605	Coriandrone A | Coriandrone B | 2-Oxo-5,11(13)-eudesmadien-12,8-olide | Annuolide C | Annuolide A | Curcolone | Zedoarol | Pterosin E	8
neg_M291T272	HMDB0060725 | HMDB0061006	2,6-Pipecoloxylidide | norfentanyl	2
neg_M291T467	HMDB0000412 | HMDB0000458 | HMDB0000551	3beta,17alpha-Dihydroxy-5alpha-androstane | 5alpha-Androstane-3alpha,17alpha-diol | Etiocholanediol	3
neg_M292T55_2	HMDB0029353 | HMDB0029354 | HMDB0034085 | HMDB0060493 | HMDB0033699	Galactosyl 4-hydroxyproline | 4-Hydroxyproline galactoside | (3R)-3,4-Dihydroxy-3-(hydroxymethyl)butanenitrile 4-glucoside | N-Acetylmuramate | Linamarin	5
neg_M292T71	HMDB0029353 | HMDB0029354 | HMDB0034085 | HMDB0060493 | HMDB0033699	Galactosyl 4-hydroxyproline | 4-Hydroxyproline galactoside | (3R)-3,4-Dihydroxy-3-(hydroxymethyl)butanenitrile 4-glucoside | N-Acetylmuramate | Linamarin	5
neg_M292T124	HMDB0028958 | HMDB0060996	Lysylphenylalanine | N-Acetyl-3-hydroxyprocainamide	2
neg_M293T117_1	HMDB0000594 | HMDB0028994 | HMDB0029106 | HMDB0038514 | HMDB0004081 | HMDB0060721 | HMDB0002339	gamma-Glutamylphenylalanine | Phenylalanylglutamic acid | Tyrosylhydroxyproline | L-gamma-Glutamyl-beta-phenyl-beta-L-alanine | 6-Hydroxymelatonin | 2-Oxomelatonin | 5-Methoxytryptophan	7
neg_M293T141_1	HMDB0000594 | HMDB0028994 | HMDB0029106 | HMDB0038514 | HMDB0004081 | HMDB0060721 | HMDB0002339	gamma-Glutamylphenylalanine | Phenylalanylglutamic acid | Tyrosylhydroxyproline | L-gamma-Glutamyl-beta-phenyl-beta-L-alanine | 6-Hydroxymelatonin | 2-Oxomelatonin | 5-Methoxytryptophan	7
neg_M293T252	HMDB0030555 | HMDB0030757 | HMDB0030888 | HMDB0030910 | HMDB0031970 | HMDB0032649 | HMDB0035223 | HMDB0036005 | HMDB0036770 | HMDB0037022 | HMDB0037557 | HMDB0037800 | HMDB0038326 | HMDB0038794 | HMDB0030763 | HMDB0036046 | HMDB0036607 | HMDB0038218	Tocopheronic acid | (S)-Pterosin A | Illudin C2 | 2alpha-Hydroxyalantolactone | 1beta-Hydroxyalantolactone | 4,5-Epoxy-11(13)-guaien-12,8-olide | (S)-Pterosin D | Istanbulin B | Desacetyllaurenobiolide | Cichoralexin | 1alpha-1-Hydroxy-2,4(18),11(13)-eudesmatrien-12-oic acid | Annuolide B | Annuolide E | 2,12-Epoxy-7(14)-illudadiene-3,8-diol | (10S,11S)-Pterosin C | Dehydrooreadone | (S)-Pterosin…	18
neg_M293T293	HMDB0030555 | HMDB0030757 | HMDB0030888 | HMDB0030910 | HMDB0031970 | HMDB0032649 | HMDB0035223 | HMDB0036005 | HMDB0036770 | HMDB0037022 | HMDB0037557 | HMDB0037800 | HMDB0038326 | HMDB0038794 | HMDB0030763 | HMDB0036046 | HMDB0036607 | HMDB0038218	Tocopheronic acid | (S)-Pterosin A | Illudin C2 | 2alpha-Hydroxyalantolactone | 1beta-Hydroxyalantolactone | 4,5-Epoxy-11(13)-guaien-12,8-olide | (S)-Pterosin D | Istanbulin B | Desacetyllaurenobiolide | Cichoralexin | 1alpha-1-Hydroxy-2,4(18),11(13)-eudesmatrien-12-oic acid | Annuolide B | Annuolide E | 2,12-Epoxy-7(14)-illudadiene-3,8-diol | (10S,11S)-Pterosin C | Dehydrooreadone | (S)-Pterosin…	18
neg_M293T203	HMDB0028919 | HMDB0028941 | HMDB0029108 | HMDB0029109 | HMDB0033464 | HMDB0000872 | HMDB0033461	Isoleucyl-Tyrosine | Leucyl-Tyrosine | Tyrosyl-Isoleucine | Tyrosyl-Leucine | Sinapoylputrescine | Tetradecanedioic acid | 4-Coumaroylputrescine	7
neg_M293T288	HMDB0035722 | HMDB0032081 | HMDB0035413 | HMDB0035869 | HMDB0036427 | HMDB0036449 | HMDB0036647 | HMDB0038795 | HMDB0038796 | HMDB0041036	Tanacetol A | 4,10-Longipinanedione | (4alpha,5alpha)-11-Eremophilene-2,9-dione | alpha-Rotunol | Procurcumenol | (1alpha,4beta,5beta)-4-Hydroxy-7(11),10(14)-guaiadien-8-one | Isocurcumenol | 7,9-Illudadiene-3,14-diol | 2,7(14)-Illudadiene-10,15-diol | Sugeonol	10
neg_M293T368_1	HMDB0010203	13-HOTE	1
neg_M294T202	HMDB0034934 | HMDB0034981 | HMDB0035022 | HMDB0039961 | HMDB0060966 | HMDB0032776	Prunasin | Sambunigrin | Prulaurasin | (S)-2-Hydroxy-2-phenylacetonitrile O-b-D-allopyranoside | norzolmitripan | 3-Oxo-carbofuran	6
neg_M294T195	HMDB0060551	Norfluoxetine	1
neg_M294T202_1	-	-	NA
neg_M295T215	HMDB0036156 | HMDB0036867 | HMDB0039810 | HMDB0039812 | HMDB0039814 | HMDB0041617 | HMDB0033481 | HMDB0094673 | HMDB0032116 | HMDB0094669 | HMDB0060564	Deoxynivalenol | Marasmal | Cyclocalopin A | Cyclocalopin C1 | Cyclocalopin E | Chavicol O-beta-glucopyranoside | Baptifoline | Cyclo(Leu-Phe) | Helinorbisabone | Methyl neopentyl phthalic acid | Carboxy-ibuprofen	11
neg_M295T391	HMDB0004667 | HMDB0004670	13-HODE | alpha-Dimorphecolic acid	2
neg_M295T398	HMDB0013622	10Z-Nonadecenoic acid	1
neg_M297T196	HMDB0029437 | HMDB0000071 | HMDB0029956	Nopalinic acid | Deoxyinosine | Nebularine	3
neg_M297T265_1	HMDB0006101 | HMDB0029543 | HMDB0031897 | HMDB0014644	Enterolactone | (+)-Ligballinol | Phaseolic acid | Cimetidine	4
neg_M297T285	-	-	NA
neg_M297T373_6	HMDB0034297	Ricinoleic acid	1
neg_M297T502	HMDB0000772 | HMDB0000795 | HMDB0034154 | HMDB0037397	Nonadecanoic acid | Pristanic acid | Methyl stearate | 17-Methyloctadecanoic acid	4
neg_M299T264	HMDB0029492 | HMDB0030667 | HMDB0033321 | HMDB0033720 | HMDB0034443 | HMDB0037441 | HMDB0034681 | HMDB0031515 | HMDB0032598 | HMDB0032612 | HMDB0040528 | HMDB0003312	3,3',7-Trihydroxy-4'-methoxyflavone | Chrysoeriol | 3,5-Dihydroxy-6,7-methylenedioxyflavanone | 6alpha-Hydroxymaackiain | Questinol | Kaempferide | 3-Hydroxy-4-butanolide | (E)-8-Hydroxy-2-octene-4,6-diynoic acid | 4-Hydroxyphthalide | 3,4-Methylenedioxybenzaldehyde | 1,4-Benzodioxin-2(3H)-one | Daidzein	12
neg_M299T241	HMDB0029492 | HMDB0030667 | HMDB0033321 | HMDB0033720 | HMDB0034443 | HMDB0037441 | HMDB0034681 | HMDB0031515 | HMDB0032598 | HMDB0032612 | HMDB0040528 | HMDB0003312	3,3',7-Trihydroxy-4'-methoxyflavone | Chrysoeriol | 3,5-Dihydroxy-6,7-methylenedioxyflavanone | 6alpha-Hydroxymaackiain | Questinol | Kaempferide | 3-Hydroxy-4-butanolide | (E)-8-Hydroxy-2-octene-4,6-diynoic acid | 4-Hydroxyphthalide | 3,4-Methylenedioxybenzaldehyde | 1,4-Benzodioxin-2(3H)-one | Daidzein	12
neg_M299T251	HMDB0014376 | HMDB0033139	Temazepam | Sulfaquinoxaline	2
neg_M299T196	HMDB0036544 | HMDB0060559	1'-Acetoxyeugenol acetate | Acetaminophen cystein	2
neg_M299T416_1	HMDB0001852 | HMDB0006219 | HMDB0031570 | HMDB0031613 | HMDB0032063 | HMDB0034921 | HMDB0035591 | HMDB0035761 | HMDB0035770 | HMDB0036999 | HMDB0037561	all-trans-Retinoic acid | 13-cis-Retinoic acid | 2-Methyl-1-phenyl-2-propanol | 4-Phenyl-2-butanol | 4-tert-Butylphenol | Teresantalal | 3-Caren-5-one | (-)-Pinocarvone | 5-Isopropyl-2-methylphenol | Piperitenone | Linden ether	11
neg_M299T405_3	HMDB0011531 | HMDB0011562 | HMDB0031841 | HMDB0032946 | HMDB0036132 | HMDB0036174 | HMDB0039995 | HMDB0039996 | HMDB0041345 | HMDB0003229 | HMDB0012328	MG(0:0/14:1(9Z)/0:0) | MG(14:1(9Z)/0:0/0:0) | 2,5-Dimethyl-3-propylpyrazine | 3,5-Diethyl-2-methylpyrazine | 2,5-Diethyl-3-methylpyrazine | 2-Methyl-3-(2-methylpropyl)pyrazine | 3,5-Dimethyl-2-propylpyrazine | 2,3-Dimethyl-5-propylpyrazine | 2,3-Diethyl-5-methylpyrazine | Palmitoleic acid | Palmitelaidic acid	11
neg_M299T445	HMDB0037396 | HMDB0061706 | HMDB0062549	xi-10-Hydroxyoctadecanoic acid | 12-Hydroxystearic acid | 2-Hydroxystearic acid	3
neg_M299T405_6	HMDB0037396 | HMDB0061706 | HMDB0062549	xi-10-Hydroxyoctadecanoic acid | 12-Hydroxystearic acid | 2-Hydroxystearic acid	3
neg_M299T386	HMDB0037396 | HMDB0061706 | HMDB0062549	xi-10-Hydroxyoctadecanoic acid | 12-Hydroxystearic acid | 2-Hydroxystearic acid	3
neg_M300T200	HMDB0014567	Methocarbamol	1
neg_M300T233	HMDB0029382 | HMDB0041960 | HMDB0014922 | HMDB0029366	Genomorphine | Noroxycodone | Mefenamic acid | N-[2-(4-Hydroxyphenyl)ethyl]benzamide	4
neg_M301T45	HMDB0040790	4-Methoxybrassinin	1
neg_M301T251	HMDB0029620 | HMDB0030796 | HMDB0033264 | HMDB0036632 | HMDB0041687 | HMDB0041689 | HMDB0032437 | HMDB0001125	Tricetin | Morin | 2',4',5,7,8-Pentahydroxyisoflavone | 6-Hydroxyluteolin | 5,6,7,3',4'-Pentahydroxyisoflavone | 5,7,8,3',4'-Pentahydroxyisoflavone | Monoglyceride citrate | Inositol cyclic phosphate	8
neg_M301T194	-	-	NA
neg_M301T264	HMDB0005782 | HMDB0029491 | HMDB0031657 | HMDB0037507 | HMDB0039377 | HMDB0040316 | HMDB0041673 | HMDB0032866	Hesperetin | Isoferreirin | Ferreirin | Folerogenin | 2,3',6-Trihydroxy-4'-methoxybenzylcoumaranone | Blumeatin | 4'-Methoxy-2',3,7-trihydroxyisoflavanone | 2,4,5,6-Phenanthrenetetrol	8
neg_M301T247	HMDB0000530 | HMDB0005056 | HMDB0014325 | HMDB0015282 | HMDB0015307	6-Ketoestriol | Enterodiol | Masoprocol | Desipramine | Cyclizine	5
neg_M301T263	HMDB0033917 | HMDB0030201	4-Hydroxy-3-methoxy-2,10-bisaboladien-9-one | (-)-Fumigaclavine B	2
neg_M301T466	HMDB0001999 | HMDB0015655	Eicosapentaenoic acid | Methyltestosterone	2
neg_M301T437_1	HMDB0001999 | HMDB0015655	Eicosapentaenoic acid | Methyltestosterone	2
neg_M302T192	HMDB0000050 | HMDB0000085 | HMDB0000830 | HMDB0014340 | HMDB0041468	Adenosine | Deoxyguanosine | Neuraminic acid | Vidarabine | 1,3,5-Trihydroxy-10-methylacridone	5
neg_M302T82	HMDB0039423 | HMDB0028805	N5-Acetyl-N2-gamma-L-glutamyl-L-ornithine | Glutaminylproline	2
neg_M303T206	-	-	NA
neg_M303T222	-	-	NA
neg_M303T315	-	-	NA
neg_M303T469	HMDB0001043 | HMDB0014996 | HMDB0003634 | HMDB0003667 | HMDB0032242 | HMDB0034715 | HMDB0034916 | HMDB0035203 | HMDB0035277 | HMDB0035280 | HMDB0035622 | HMDB0035656 | HMDB0035737 | HMDB0035741 | HMDB0035743 | HMDB0035744 | HMDB0036080 | HMDB0036082 | HMDB0036113 | HMDB0036114 | HMDB0036115 | HMDB0036127 | HMDB0036128 | HMDB0036129 | HMDB0037010 | HMDB0037015 | HMDB0037024 | HMDB0037025 | HMDB003…	Arachidonic acid | Drostanolone | Perillyl alcohol | Alpha-Pinene-oxide | (E)-3,7-Dimethyl-1,5,7-octatrien-3-ol | p-Mentha-1(6),8-dien-3-ol | cis-2-Thujen-4-ol | (S)-9,10-Cyclo-p-menth-1-en-4-ol | (2S,4R)-p-Mentha-1(7),5-dien-2-ol | Teresantalol | (+)-cis-Carveol | 3-Pinanone | (R)-Piperitone | (-)-trans-Isopulegone | Pinocarveol | (-)-Isopinocamphone | (1S,4S)-Dihydrocarvone | (-)-cis-Carveol | …	36
neg_M303T486	HMDB0001043 | HMDB0014996 | HMDB0003634 | HMDB0003667 | HMDB0032242 | HMDB0034715 | HMDB0034916 | HMDB0035203 | HMDB0035277 | HMDB0035280 | HMDB0035622 | HMDB0035656 | HMDB0035737 | HMDB0035741 | HMDB0035743 | HMDB0035744 | HMDB0036080 | HMDB0036082 | HMDB0036113 | HMDB0036114 | HMDB0036115 | HMDB0036127 | HMDB0036128 | HMDB0036129 | HMDB0037010 | HMDB0037015 | HMDB0037024 | HMDB0037025 | HMDB003…	Arachidonic acid | Drostanolone | Perillyl alcohol | Alpha-Pinene-oxide | (E)-3,7-Dimethyl-1,5,7-octatrien-3-ol | p-Mentha-1(6),8-dien-3-ol | cis-2-Thujen-4-ol | (S)-9,10-Cyclo-p-menth-1-en-4-ol | (2S,4R)-p-Mentha-1(7),5-dien-2-ol | Teresantalol | (+)-cis-Carveol | 3-Pinanone | (R)-Piperitone | (-)-trans-Isopulegone | Pinocarveol | (-)-Isopinocamphone | (1S,4S)-Dihydrocarvone | (-)-cis-Carveol | …	36
neg_M304T219	HMDB0015097	Zaleplon	1
neg_M304T251	-	-	NA
neg_M305T229	HMDB0060568	10,11-Dihydroxycarbamazepine	1
neg_M305T208_1	HMDB0060568	10,11-Dihydroxycarbamazepine	1
neg_M305T216	-	-	NA
neg_M305T199	-	-	NA
neg_M305T224	-	-	NA
neg_M305T218	HMDB0032857	Glycerol tripropanoate	1
neg_M305T197	HMDB0031315 | HMDB0037107 | HMDB0000413 | HMDB0031696	1-(beta-D-Glucopyranosyloxy)-3-octanone | N1-trans-Feruloylagmatine | 3-Hydroxydodecanedioic acid | Dibutyl malate	4
neg_M305T348	HMDB0000523 | HMDB0000540 | HMDB0000550 | HMDB0014759	5-Androstene-3b,16b,17a-triol | 5-Androstene-3b,16a,17a-triol | 5-Androstenetriol | Oxandrolone	4
neg_M305T365	HMDB0000523 | HMDB0000540 | HMDB0000550 | HMDB0014759	5-Androstene-3b,16b,17a-triol | 5-Androstene-3b,16a,17a-triol | 5-Androstenetriol | Oxandrolone	4
neg_M305T511_1	HMDB0002925 | HMDB0010378 | HMDB0060039	Dihomo-gamma-linolenic acid | 5,8,11-Eicosatrienoic acid | Dihomo-alpha-linolenic acid	3
neg_M305T540	HMDB0002925 | HMDB0010378 | HMDB0060039	Dihomo-gamma-linolenic acid | 5,8,11-Eicosatrienoic acid | Dihomo-alpha-linolenic acid	3
neg_M305T497_8	HMDB0002925 | HMDB0010378 | HMDB0060039	Dihomo-gamma-linolenic acid | 5,8,11-Eicosatrienoic acid | Dihomo-alpha-linolenic acid	3
neg_M307T52	HMDB0040692 | HMDB0035191 | HMDB0032935 | HMDB0040231 | HMDB0040589 | HMDB0030882 | HMDB0032838 | HMDB0039027 | HMDB0029971	4R,5R,6S-Trihydroxy-2-hydroxymethyl-2-cyclohexen-1-one 6-(2-hydroxy-6-methylbenzoate) | (2S,4R)-4-(9H-Pyrido[3,4-b]indol-1-yl)-1,2,4-butanetriol | 1-(2-Thienyl)-1-butanone | 1-(5-Methyl-2-thienyl)-1-propanone | 3-Acetyl-2,5-dimethylthiophene | (S)-Rutaretin | Dorsteniol | Celereoin | Coriandrone E	9
neg_M307T205	HMDB0035191 | HMDB0032935 | HMDB0040231 | HMDB0040589	(2S,4R)-4-(9H-Pyrido[3,4-b]indol-1-yl)-1,2,4-butanetriol | 1-(2-Thienyl)-1-butanone | 1-(5-Methyl-2-thienyl)-1-propanone | 3-Acetyl-2,5-dimethylthiophene	4
neg_M307T192	HMDB0035191 | HMDB0032935 | HMDB0040231 | HMDB0040589	(2S,4R)-4-(9H-Pyrido[3,4-b]indol-1-yl)-1,2,4-butanetriol | 1-(2-Thienyl)-1-butanone | 1-(5-Methyl-2-thienyl)-1-propanone | 3-Acetyl-2,5-dimethylthiophene	4
neg_M307T218	HMDB0035191 | HMDB0032935 | HMDB0040231 | HMDB0040589	(2S,4R)-4-(9H-Pyrido[3,4-b]indol-1-yl)-1,2,4-butanetriol | 1-(2-Thienyl)-1-butanone | 1-(5-Methyl-2-thienyl)-1-propanone | 3-Acetyl-2,5-dimethylthiophene	4
neg_M307T262	HMDB0014950 | HMDB0000151	Phenylbutazone | Estradiol	2
neg_M307T264	HMDB0035135 | HMDB0037276 | HMDB0038697 | HMDB0040285	(E)-2,6-Dimethyl-2,5-heptadienoic acid | Octahydro-2H-1-benzopyran-2-one | xi-2,2,6-Trimethyl-1,4-cyclohexanedione | Anapear	4
neg_M307T417	HMDB0031379	Annosquamosin B	1
neg_M307T545	HMDB0005060 | HMDB0004043 | HMDB0004472 | HMDB0005812 | HMDB0032530 | HMDB0034932 | HMDB0035833 | HMDB0035954 | HMDB0035955 | HMDB0036100 | HMDB0036101 | HMDB0036112 | HMDB0036126 | HMDB0037016	Eicosadienoic acid | alpha-Terpineol | Eucalyptol | Geraniol | Thujyl alcohol | Fenchol | p-Menth-1-en-4-ol | (1R*,3R*,6S*)-3-Caranol | (1R*,2S*,3S*,6S*)-2-Caranol | 3,7-Dimethyl-1,6-octadien-3-ol | (R)-3,7-Dimethyl-1,6-octadien-3-ol | (1R,4S,5R)-4-Thujanol | (-)-Pinocampheol | p-Menth-1-en-5-ol	14
neg_M308T200_1	HMDB0061158 | HMDB0061055	N-Acetyl desmethyl frovatriptan | desethylzaleplon	2
neg_M308T224	HMDB0061158 | HMDB0061055	N-Acetyl desmethyl frovatriptan | desethylzaleplon	2
neg_M309T213	-	-	NA
neg_M309T254	HMDB0040756 | HMDB0015371 | HMDB0030917 | HMDB0031901 | HMDB0034721 | HMDB0035117 | HMDB0035358 | HMDB0035760 | HMDB0035798 | HMDB0036036 | HMDB0036037 | HMDB0036550 | HMDB0036563 | HMDB0037064 | HMDB0037559 | HMDB0039635 | HMDB0040754	3-Hydroxy-6,8-dimethoxy-7(11)-eremophilen-12,8-olide | Gemfibrozil | 1-Hydroxyacorenone | Blennin A | Procurcumadiol | (3beta,6beta)-Furanoeremophilane-3,6-diol | Ketosantalic acid | 3-Hydroxytrichothecene | Piperdial | 3beta-Dihydroxymarasmene | 13-Hydroxymarasmene | 3-Ketoapotrichothecene | Valerenolic acid | FS4 toxin | Cadabicilone | Abscisic alcohol | (3beta,8beta)-3-Hydroxy-7(11)-eremophile…	17
neg_M309T300	-	-	NA
neg_M309T293	HMDB0035337	Sterebin A	1
neg_M309T472	HMDB0002231 | HMDB0062436	11Z-Eicosenoic acid | 9Z-Eicosenoic acid	2
neg_M309T487	HMDB0002231 | HMDB0062436	11Z-Eicosenoic acid | 9Z-Eicosenoic acid	2
neg_M310T200	HMDB0030704 | HMDB0013209 | HMDB0029076 | HMDB0059772 | HMDB0029355 | HMDB0039102 | HMDB0061025	Taxiphyllin | Alanyltryptophan | Tryptophyl-Alanine | N-Phenylacetylglutamic acid | N-Phenylacetylaspartic acid | N-Carboxyacetyl-D-phenylalanine | 5-Chloro-1,3-dihydro-1-(4-piperidinyl)-2H-benzimidazol-2-one	7
neg_M311T219	-	-	NA
neg_M311T531	HMDB0061027	2-hydroxyethinylestradiol	1
neg_M311T298_1	-	-	NA
neg_M311T524	HMDB0000417 | HMDB0000553 | HMDB0000801 | HMDB0002212 | HMDB0003352 | HMDB0011623 | HMDB0031409 | HMDB0035093 | HMDB0035094 | HMDB0035765 | HMDB0037020	3D,7D,11D-Phytanic acid | 3L,7D,11D-Phytanic acid | Phytanic acid | Arachidic acid | Menthol | Decanal | 2-Decanone | D-Citronellol | L-Citronellol | p-Menthan-3-ol | p-Menthan-1-ol	11
neg_M311T500	HMDB0000417 | HMDB0000553 | HMDB0000801 | HMDB0002212 | HMDB0003352 | HMDB0011623 | HMDB0031409 | HMDB0035093 | HMDB0035094 | HMDB0035765 | HMDB0037020	3D,7D,11D-Phytanic acid | 3L,7D,11D-Phytanic acid | Phytanic acid | Arachidic acid | Menthol | Decanal | 2-Decanone | D-Citronellol | L-Citronellol | p-Menthan-3-ol | p-Menthan-1-ol	11
neg_M313T206_2	HMDB0060627 | HMDB0060603	Malaoxon | N-acetyl zonisamide	2
neg_M313T187	HMDB0060627 | HMDB0000575 | HMDB0000676 | HMDB0060603	Malaoxon | DL-Homocystine | L-Homocystine | N-acetyl zonisamide	4
neg_M313T252	HMDB0001412 | HMDB0041703 | HMDB0014944 | HMDB0015144	7,8-Dihydropteroic acid | 7-Hydroxyenterolactone | Pentoxifylline | Ketoprofen	4
neg_M313T229	HMDB0029848 | HMDB0029849 | HMDB0033347 | HMDB0038706 | HMDB0040697 | HMDB0030347 | HMDB0036150 | HMDB0038153 | HMDB0038154 | HMDB0038165 | HMDB0038503 | HMDB0060570	(-)-trans-Carveol glucoside | (+)-trans-Carveol glucoside | Lotusine | Perilloside A | Oblongine | N-(p-Hydroxyphenethyl)actinidine | 4,11,13,15-Tetrahydroridentin B | 1-(3-Furanyl)-6,7-dihydroxy-4,8-dimethyl-1-nonanone | 3,11,12-Trihydroxy-1(10)-spirovetiven-2-one | Acoric acid | Bisacurone epoxide | Deoxydihydro-artemisinin	12
neg_M313T247	HMDB0029848 | HMDB0029849 | HMDB0033347 | HMDB0038706 | HMDB0040697 | HMDB0030347 | HMDB0036150 | HMDB0038153 | HMDB0038154 | HMDB0038165 | HMDB0038503 | HMDB0060570	(-)-trans-Carveol glucoside | (+)-trans-Carveol glucoside | Lotusine | Perilloside A | Oblongine | N-(p-Hydroxyphenethyl)actinidine | 4,11,13,15-Tetrahydroridentin B | 1-(3-Furanyl)-6,7-dihydroxy-4,8-dimethyl-1-nonanone | 3,11,12-Trihydroxy-1(10)-spirovetiven-2-one | Acoric acid | Bisacurone epoxide | Deoxydihydro-artemisinin	12
neg_M313T345_1	HMDB0006285	4-oxo-Retinoic acid	1
neg_M313T296	HMDB0000782 | HMDB0004704 | HMDB0004705 | HMDB0060038 | HMDB0003229 | HMDB0012328	Octadecanedioic acid | 9,10-DHOME | 12,13-DHOME | 10Z-Heptadecenoic acid | Palmitoleic acid | Palmitelaidic acid	6
neg_M313T274_1	HMDB0000782 | HMDB0004704 | HMDB0004705 | HMDB0060038 | HMDB0003229 | HMDB0012328	Octadecanedioic acid | 9,10-DHOME | 12,13-DHOME | 10Z-Heptadecenoic acid | Palmitoleic acid | Palmitelaidic acid	6
neg_M313T311	HMDB0000782 | HMDB0004704 | HMDB0004705 | HMDB0060038 | HMDB0003229 | HMDB0012328	Octadecanedioic acid | 9,10-DHOME | 12,13-DHOME | 10Z-Heptadecenoic acid | Palmitoleic acid | Palmitelaidic acid	6
neg_M314T248_1	-	-	NA
neg_M314T213_1	HMDB0094676	Val-Val-Val	1
neg_M315T252_1	HMDB0030148 | HMDB0036979 | HMDB0040755 | HMDB0041229 | HMDB0035193	Prehumulinic acid | 6b-Hydroxy-8a-methoxy-7(11)-eremophilen-12,8-olide | 3b-Hydroxy-6b-methoxy-7(11)-eremophilen-12,8a-olide | Methyl (3b,11x)-3-Hydroxy-8-oxo-6-eremophilen-12-oate | 1-(9H-Pyrido[3,4-b]indol-1-yl)-1,4-butanediol	5
neg_M315T247	HMDB0029346 | HMDB0029856 | HMDB0030418 | HMDB0040563 | HMDB0039754 | HMDB0000451 | HMDB0000909 | HMDB0030303 | HMDB0031177 | HMDB0031307 | HMDB0036230 | HMDB0041616	Neryl glucoside | (S)-alpha-Terpinyl glucoside | D-Linalool 3-glucoside | Perilloside C | Phygrine | cis-4-Hydroxycyclohexylacetic acid | trans-4-Hydroxycyclohexylacetic acid | 6-Ethyl-1-methyl-2,7,8-trioxabicyclo[3.2.1]octane | Tetrahydrofurfuryl propionate | Ethyl 3-oxohexanoate | 1-Methyl-2-oxopropyl butyrate | Propyl levulinate	12
neg_M315T229	HMDB0029346 | HMDB0029856 | HMDB0030418 | HMDB0040563 | HMDB0039754 | HMDB0000451 | HMDB0000909 | HMDB0030303 | HMDB0031177 | HMDB0031307 | HMDB0036230 | HMDB0041616	Neryl glucoside | (S)-alpha-Terpinyl glucoside | D-Linalool 3-glucoside | Perilloside C | Phygrine | cis-4-Hydroxycyclohexylacetic acid | trans-4-Hydroxycyclohexylacetic acid | 6-Ethyl-1-methyl-2,7,8-trioxabicyclo[3.2.1]octane | Tetrahydrofurfuryl propionate | Ethyl 3-oxohexanoate | 1-Methyl-2-oxopropyl butyrate | Propyl levulinate	12
neg_M315T375	HMDB0006254 | HMDB0012451 | HMDB0031773 | HMDB0041056 | HMDB0041057	4-Hydroxyretinoic acid | all-trans-5,6-Epoxyretinoic acid | Phytocassane E | Phytocassane A | Phytocassane D	5
neg_M315T297	HMDB0006254 | HMDB0012451 | HMDB0031773 | HMDB0041056 | HMDB0041057	4-Hydroxyretinoic acid | all-trans-5,6-Epoxyretinoic acid | Phytocassane E | Phytocassane A | Phytocassane D	5
neg_M315T314	HMDB0006254 | HMDB0012451 | HMDB0031773 | HMDB0041056 | HMDB0041057	4-Hydroxyretinoic acid | all-trans-5,6-Epoxyretinoic acid | Phytocassane E | Phytocassane A | Phytocassane D	5
neg_M315T341	HMDB0006254 | HMDB0012451 | HMDB0031773 | HMDB0041056 | HMDB0041057	4-Hydroxyretinoic acid | all-trans-5,6-Epoxyretinoic acid | Phytocassane E | Phytocassane A | Phytocassane D	5
neg_M315T358	HMDB0006254 | HMDB0012451 | HMDB0031773 | HMDB0041056 | HMDB0041057	4-Hydroxyretinoic acid | all-trans-5,6-Epoxyretinoic acid | Phytocassane E | Phytocassane A | Phytocassane D	5
neg_M315T457	HMDB0000253 | HMDB0003069	Pregnenolone | 20alpha-Dihydroprogesterone	2
neg_M315T299	HMDB0011532 | HMDB0011563 | HMDB0000798 | HMDB0000847 | HMDB0030331 | HMDB0032042 | HMDB0034165 | HMDB0034606 | HMDB0037143 | HMDB0037164 | HMDB0037288 | HMDB0038040 | HMDB0039216 | HMDB0040221 | HMDB0040295 | HMDB0002259 | HMDB0031067 | HMDB0061709 | HMDB0000220 | HMDB0031068	MG(0:0/15:0/0:0) | MG(15:0/0:0/0:0) | Oenanthic ether | Pelargonic acid | xi-2-Ethylheptanoic acid | Butyl 3-methylbutanoate | Propyl hexanoate | Hexyl propionate | 1-Hydroxy-3-nonanone | 3-(Hydroxymethyl)-2-octanone | 4-Methyl-2-pentyl-1,3-dioxolane | 2-Methylpropyl 3-methylbutanoate | Butyl 2-methylbutanoate | Isoamyl butyrate | Butyl pentanoate | Heptadecanoic acid | (S)-14-Methylhexadecanoic …	20
neg_M316T146	-	-	NA
neg_M316T222	HMDB0028918 | HMDB0028940 | HMDB0029086 | HMDB0029087	Isoleucyl-Tryptophan | Leucyl-Tryptophan | Tryptophyl-Isoleucine | Tryptophyl-Leucine	4
neg_M316T206	-	-	NA
neg_M317T58	HMDB0033892 | HMDB0037501 | HMDB0002721 | HMDB0029619 | HMDB0029918 | HMDB0002670 | HMDB0031824 | HMDB0033928 | HMDB0034002 | HMDB0034105 | HMDB0037254 | HMDB0041656 | HMDB0041698 | HMDB0041704 | HMDB0060774 | HMDB0015471 | HMDB0030831 | HMDB0031898 | HMDB0038677	Mycochromone | Dihydroisorhamnetin | 1-Methylinosine | Arabinopyranobiose | Arabinofuranobiose | Naringenin | 4',5,8-Trihydroxyflavanone | (±)-2'-Hydroxydihydrodaidzein | 3,4,9-Trihydroxypterocarpan | Glycinol | Garbanzol | 3'-Hydroxydihydrodaidzein | 6-Hydroxydihydrodaidzein | 8-Hydroxydihydrodaidzein | 5-Carboxy-2'-deoxyuridine | Salsalate | Alternariol | Porric acid C | Alfafuran	19
neg_M317T195_2	HMDB0015175	Thalidomide	1
neg_M317T253	HMDB0030663 | HMDB0033986 | HMDB0040679 | HMDB0041652 | HMDB0041657 | HMDB0041710	4',7-Di-O-methylcatechin | Demethylvestitol | (2S,3R,4R)-3,4,4'-Trihydroxyflavan | 3',4',7-Trihydroxyisoflavan | 3'-Hydroxyequol | cis-4-Hydroxyequol	6
neg_M317T239	HMDB0041649 | HMDB0041681 | HMDB0041699 | HMDB0060992	2-Hydroxyenterodiol | 4-Hydroxyenterodiol | 6-Hydroxyenterodiol | 2-hydroxydesipramine	4
neg_M317T53	-	-	NA
neg_M317T348	HMDB0001337 | HMDB0036712 | HMDB0036713 | HMDB0036839 | HMDB0039012	Leukotriene A4 | Yucalexin B20 | Yucalexin B22 | (ent-15beta)-15-Hydroxy-19-trachylobanoic acid | (ent-15beta)-15,19-Dihydroxy-7-trachylobanone	5
neg_M317T470	HMDB0001337 | HMDB0036712 | HMDB0036713 | HMDB0036839 | HMDB0039012	Leukotriene A4 | Yucalexin B20 | Yucalexin B22 | (ent-15beta)-15-Hydroxy-19-trachylobanoic acid | (ent-15beta)-15,19-Dihydroxy-7-trachylobanone	5
neg_M317T391	HMDB0001337 | HMDB0036712 | HMDB0036713 | HMDB0036839 | HMDB0039012	Leukotriene A4 | Yucalexin B20 | Yucalexin B22 | (ent-15beta)-15-Hydroxy-19-trachylobanoic acid | (ent-15beta)-15,19-Dihydroxy-7-trachylobanone	5
neg_M317T371	HMDB0001337 | HMDB0036712 | HMDB0036713 | HMDB0036839 | HMDB0039012	Leukotriene A4 | Yucalexin B20 | Yucalexin B22 | (ent-15beta)-15-Hydroxy-19-trachylobanoic acid | (ent-15beta)-15,19-Dihydroxy-7-trachylobanone	5
neg_M317T324	HMDB0001337 | HMDB0036712 | HMDB0036713 | HMDB0036839 | HMDB0039012	Leukotriene A4 | Yucalexin B20 | Yucalexin B22 | (ent-15beta)-15-Hydroxy-19-trachylobanoic acid | (ent-15beta)-15,19-Dihydroxy-7-trachylobanone	5
neg_M317T289	HMDB0001337 | HMDB0036712 | HMDB0036713 | HMDB0036839 | HMDB0039012	Leukotriene A4 | Yucalexin B20 | Yucalexin B22 | (ent-15beta)-15-Hydroxy-19-trachylobanoic acid | (ent-15beta)-15,19-Dihydroxy-7-trachylobanone	5
neg_M318T214	HMDB0060604 | HMDB0000667	Salbutamol 4-O-sulfate | L-Thyronine	2
neg_M318T226	HMDB0028764 | HMDB0014623	Aspartyl-Tryptophan | Lenalidomide	2
neg_M319T206	-	-	NA
neg_M319T231	HMDB0014610 | HMDB0030742 | HMDB0030854 | HMDB0036050 | HMDB0039592	Enoxacin | Helipyrone | (S)-Auraptenol | Anhydromarasmone | Pergillin	5
neg_M319T312	HMDB0012798 | HMDB0037592 | HMDB0000303 | HMDB0038456	5'-Carboxy-alpha-chromanol | Oryzalide B | Tryptamine | N-Norgramine	4
neg_M319T294	HMDB0012798 | HMDB0037592 | HMDB0000303 | HMDB0038456	5'-Carboxy-alpha-chromanol | Oryzalide B | Tryptamine | N-Norgramine	4
neg_M319T358	HMDB0038689	(ent-2alpha,3beta,15beta)-16-Kaurene-2,3,15-triol	1
neg_M321T232	HMDB0060924 | HMDB0060925	Suprofen S-oxide | Thiophene-4,5-epoxide	2
neg_M321T206	HMDB0030266	Berberrubine	1
neg_M321T439	HMDB0005895 | HMDB0015182	4-Hydroxyestrone | Abacavir	2
neg_M321T317	-	-	NA
neg_M322T205	-	-	NA
neg_M322T54	HMDB0001495 | HMDB0014585	Queuine | Entecavir	2
neg_M322T420	HMDB0012252 | HMDB0039491 | HMDB0015207	Linoleoyl ethanolamide | 1,18-Diamino-5,9,14-triazaoctadecane | Perhexiline	3
neg_M323T229	HMDB0000288 | HMDB0060282 | HMDB0000788 | HMDB0002070 | HMDB0032750 | HMDB0032751 | HMDB0032752 | HMDB0032753 | HMDB0033963 | HMDB0040718	Uridine 5'-monophosphate | Uridine 3'-monophosphate | Orotidine | 4-Hydroxy-2-oxoglutaric acid | S-2-Propenyl 1-propenesulfinothioate | S-1-Propenyl 2-propenesulfinothioate | R-2-Propenyl 1-propenesulfinothioate | R-1-Propenyl 2-propenesulfinothioate | Allicin | Zwiebelane B	10
neg_M323T208	HMDB0034881 | HMDB0032927	3-Carboxy-2,3,4,9-tetrahydro-1H-pyrido[3,4-b]indole-1-propanoic acid | Quindoxin	2
neg_M323T379	HMDB0031804	Methomyl	1
neg_M323T249	HMDB0037620 | HMDB0038084 | HMDB0039227 | HMDB0014944 | HMDB0041186 | HMDB0041187	Ethyl 4-(methylthio)butyrate | Ethyl 3-(methylthio)butanoate | 3-Mercapto-3-methyl-1-butyl acetate | Pentoxifylline | Ilicifolinoside A | (Z)-2-Methyl-2-butene-1,4-diol 4-O-beta-D-Glucopyranoside	6
neg_M323T254	HMDB0000153 | HMDB0000431 | HMDB0060999	Estriol | 16,17-Epiestriol | 4-hydroxystradiol	3
neg_M323T247	HMDB0001297	Norcotinine	1
neg_M325T224	HMDB0033581 | HMDB0036735 | HMDB0036936 | HMDB0039509 | HMDB0000052 | HMDB0032765 | HMDB0039408 | HMDB0000802 | HMDB0031187 | HMDB0033884	Melilotoside | Bilobalide A | 1-O-p-Coumaroyl-beta-D-glucose | trans-p-Coumaric acid 4-glucoside | Argininosuccinic acid | N2-(3-Hydroxysuccinoyl)arginine | N2-(3-Carboxy-2-hydroxy-1-oxopropyl)arginine | Pterin | Thialdine | Gravolenic acid	10
neg_M325T531	HMDB0014602 | HMDB0061835	Acitretin | Heptaethylene glycol	2
neg_M325T311_1	HMDB0014602 | HMDB0061835	Acitretin | Heptaethylene glycol	2
neg_M325T307	HMDB0031963 | HMDB0033917	(3b,6b,8a,12a)-8,12-Epoxy-7(11)-eremophilene-6,8,12-trimethoxy-3-ol | 4-Hydroxy-3-methoxy-2,10-bisaboladien-9-one	2
neg_M327T149	HMDB0002721 | HMDB0029619 | HMDB0029918 | HMDB0000195 | HMDB0000425 | HMDB0000481 | HMDB0003040	1-Methylinosine | Arabinopyranobiose | Arabinofuranobiose | Inosine | 3-Deoxy-D-glycero-D-galacto-2-nonulosonic acid | Allopurinol riboside | Arabinosylhypoxanthine	7
neg_M327T457_3	HMDB0002183	Docosahexaenoic acid	1
neg_M328T298	HMDB0006202	4,8 Dimethylnonanoyl carnitine	1
neg_M329T213	HMDB0014910 | HMDB0032876 | HMDB0006343	Malathion | Rhein | Selenocystathionine	3
neg_M329T151	HMDB0000594 | HMDB0028994 | HMDB0029106 | HMDB0038514	gamma-Glutamylphenylalanine | Phenylalanylglutamic acid | Tyrosylhydroxyproline | L-gamma-Glutamyl-beta-phenyl-beta-L-alanine	4
neg_M329T227	HMDB0032655 | HMDB0037315 | HMDB0037955 | HMDB0038494 | HMDB0039381 | HMDB0039740 | HMDB0031693 | HMDB0041061	(R)-2-Feruloyl-1-(4-Hydroxyphenyl)-1,2-ethanediol | Cerasinone | (±)-3',4'-Methylenedioxy-5,7-dimethylepicatechin | Americanol | Americanol A | Isoamericanol A | Ethyl (S)-3-hydroxybutyrate glucoside | Nigellidine	8
neg_M329T241	HMDB0032655 | HMDB0037315 | HMDB0037955 | HMDB0038494 | HMDB0039381 | HMDB0039740 | HMDB0031693 | HMDB0041061	(R)-2-Feruloyl-1-(4-Hydroxyphenyl)-1,2-ethanediol | Cerasinone | (±)-3',4'-Methylenedioxy-5,7-dimethylepicatechin | Americanol | Americanol A | Isoamericanol A | Ethyl (S)-3-hydroxybutyrate glucoside | Nigellidine	8
neg_M329T122	-	-	NA
neg_M329T372	HMDB0000016 | HMDB0000374 | HMDB0060906 | HMDB0060908 | HMDB0060910 | HMDB0060911 | HMDB0060912 | HMDB0060973 | HMDB0061004 | HMDB0001358 | HMDB0002152 | HMDB0006218 | HMDB0006220	Deoxycorticosterone | 17-Hydroxyprogesterone | 11-Hydroxy-delta-9-THC | 7-beta-Hydroxy-delta-9-THC | 8-Hydroxy-delta-9-THC | 8-beta-Hydroxy-delta-9-THC | 9-alpha,10-alpha-epoxyhexahydrocannabinol | 6(beta)-hydroxyprogesterone | 6-beta-hydroxyprogesterone | Retinal | 11-cis-Retinaldehyde | 9-cis-Retinal | 13-cis-Retinal	13
neg_M329T394	HMDB0000016 | HMDB0000374 | HMDB0060906 | HMDB0060908 | HMDB0060910 | HMDB0060911 | HMDB0060912 | HMDB0060973 | HMDB0061004	Deoxycorticosterone | 17-Hydroxyprogesterone | 11-Hydroxy-delta-9-THC | 7-beta-Hydroxy-delta-9-THC | 8-Hydroxy-delta-9-THC | 8-beta-Hydroxy-delta-9-THC | 9-alpha,10-alpha-epoxyhexahydrocannabinol | 6(beta)-hydroxyprogesterone | 6-beta-hydroxyprogesterone	9
neg_M329T490	HMDB0001976 | HMDB0006528	Docosapentaenoic acid (22n-6) | Docosapentaenoic acid (22n-3)	2
neg_M329T478_1	HMDB0001976 | HMDB0006528	Docosapentaenoic acid (22n-6) | Docosapentaenoic acid (22n-3)	2
neg_M330T205	HMDB0014924	Marimastat	1
neg_M331T228	HMDB0030664 | HMDB0060782 | HMDB0000375 | HMDB0000563 | HMDB0000748 | HMDB0000779 | HMDB0002199 | HMDB0005175 | HMDB0029665 | HMDB0029817 | HMDB0031132 | HMDB0032030 | HMDB0032138 | HMDB0032573 | HMDB0032605 | HMDB0032639 | HMDB0033752 | HMDB0034243 | HMDB0034993 | HMDB0040645 | HMDB0041611 | HMDB0041683	3,3'-Dihydroxy-4',5,7-trimethoxyflavan | 6-allyl-8b-Carboxy-ergoline | 3-(3-Hydroxyphenyl)propanoic acid | D-Phenyllactic acid | L-3-Phenyllactic acid | Phenyllactic acid | Desaminotyrosine | Homovanillin | Ethyl vanillin | Ethyl salicylate | 3,4-Dihydroxyphenylacetone | Guaicyl acetate | 3,4-Dimethoxybenzaldehyde | Ethylparaben | Methyl 2-methoxybenzoate | Methyl 4-methoxybenzoate | 3-(2-Hydroxy…	22
neg_M331T189	HMDB0041500	1-Deoxy-D-glucitol	1
neg_M331T311	HMDB0036700 | HMDB0036761 | HMDB0004586 | HMDB0029691 | HMDB0032615 | HMDB0034922 | HMDB0035063 | HMDB0036084 | HMDB0036879 | HMDB0037011 | HMDB0037012 | HMDB0037044 | HMDB0039382 | HMDB0041000 | HMDB0041584 | HMDB0000053 | HMDB0000151	ent-7alpha,12beta-Dihydroxy-16-kauren-19,6beta-olide | 7,18-Dihydroxykaurenolide | Perillic acid | Wine lactone | 1,1-Dimethoxy-2-phenylethane | alpha-Teresantalic acid | Epinepetalactone | Isomintlactone | 1,2:3,4-Diepoxy-p-menth-8-ene | 5-Hydroxy-p-mentha-6,8-dien-2-one | 2-Hydroxy-p-mentha-1,8-dien-6-one | Rotundifolone | (1xi,4xi,6xi)-Carvone oxide | Karahana lactone | 3-Hydroxy-p-mentha-1,8-…	17
neg_M331T284	HMDB0036700 | HMDB0036761 | HMDB0004586 | HMDB0029691 | HMDB0032615 | HMDB0034922 | HMDB0035063 | HMDB0036084 | HMDB0036879 | HMDB0037011 | HMDB0037012 | HMDB0037044 | HMDB0039382 | HMDB0041000 | HMDB0041584 | HMDB0000053 | HMDB0000151	ent-7alpha,12beta-Dihydroxy-16-kauren-19,6beta-olide | 7,18-Dihydroxykaurenolide | Perillic acid | Wine lactone | 1,1-Dimethoxy-2-phenylethane | alpha-Teresantalic acid | Epinepetalactone | Isomintlactone | 1,2:3,4-Diepoxy-p-menth-8-ene | 5-Hydroxy-p-mentha-6,8-dien-2-one | 2-Hydroxy-p-mentha-1,8-dien-6-one | Rotundifolone | (1xi,4xi,6xi)-Carvone oxide | Karahana lactone | 3-Hydroxy-p-mentha-1,8-…	17
neg_M331T440	HMDB0000363 | HMDB0033918 | HMDB0000305 | HMDB0006216 | HMDB0006217 | HMDB0006221	17a-Hydroxypregnenolone | (15alpha,20R)-15,20-Dihydroxypregn-4-en-3-one | Vitamin A | 11-cis-Retinol | 9-cis-Retinol | 13-cis Retinol	6
neg_M331T396	HMDB0000363 | HMDB0033918 | HMDB0000305 | HMDB0006216 | HMDB0006217 | HMDB0006221	17a-Hydroxypregnenolone | (15alpha,20R)-15,20-Dihydroxypregn-4-en-3-one | Vitamin A | 11-cis-Retinol | 9-cis-Retinol | 13-cis Retinol	6
neg_M331T514_6	HMDB0002226 | HMDB0036815	Adrenic acid | Norecasantalol	2
neg_M333T86	-	-	NA
neg_M333T310_1	HMDB0036763 | HMDB0041055 | HMDB0000077 | HMDB0000234	(ent-6alpha,7alpha)-6,7-Dihydroxy-16-kauren-19-oic acid | Phytocassane B | Dehydroepiandrosterone | Testosterone	4
neg_M333T326	HMDB0036763 | HMDB0041055 | HMDB0000077 | HMDB0000234	(ent-6alpha,7alpha)-6,7-Dihydroxy-16-kauren-19-oic acid | Phytocassane B | Dehydroepiandrosterone | Testosterone	4
neg_M333T497	HMDB0000879	Tetrahydrodeoxycorticosterone	1
neg_M333T363	HMDB0002823	Docosatrienoic acid	1
neg_M335T186	HMDB0061134	Dedimethylchlorpromazine	1
neg_M335T85	HMDB0061134	Dedimethylchlorpromazine	1
neg_M335T220	HMDB0030287 | HMDB0030791 | HMDB0035814 | HMDB0041520	10-Acetoxytoxol | Dihydromethysticin | Lactucin | 5-De-O-methyltoddanol	4
neg_M335T273	HMDB0001085 | HMDB0001193 | HMDB0004243 | HMDB0004244 | HMDB0004690 | HMDB0039171 | HMDB0032434 | HMDB0034670 | HMDB0035714 | HMDB0035829 | HMDB0036067 | HMDB0037014 | HMDB0000031 | HMDB0000365 | HMDB0000546 | HMDB0002961 | HMDB0003818 | HMDB0006547	Leukotriene B4 | 5(S)-Hydroperoxyeicosatetraenoic acid | 12(S)-HPETE | 15(S)-HPETE | Hepoxilin B3 | 9alpha-(3-Methylbutanoyloxy)-4S-hydroxy-10(14)-oplopen-3-one | (+/-)-2-(5-Methyl-5-vinyltetrahydrofuran-2-yl)propionaldehyde | 6-Hydroxy-2,6-dimethyl-2,7-octadien-4-one | Epoxyartemisia ketone | Dihydronepetalactone | Epoxycampholenic aldehyde | gamma-Diosphenol | Androsterone | Epiandrosterone | E…	18
neg_M335T323	HMDB0001085 | HMDB0001193 | HMDB0004243 | HMDB0004244 | HMDB0004690 | HMDB0039171 | HMDB0032434 | HMDB0034670 | HMDB0035714 | HMDB0035829 | HMDB0036067 | HMDB0037014 | HMDB0000031 | HMDB0000365 | HMDB0000546 | HMDB0002961 | HMDB0003818 | HMDB0006547	Leukotriene B4 | 5(S)-Hydroperoxyeicosatetraenoic acid | 12(S)-HPETE | 15(S)-HPETE | Hepoxilin B3 | 9alpha-(3-Methylbutanoyloxy)-4S-hydroxy-10(14)-oplopen-3-one | (+/-)-2-(5-Methyl-5-vinyltetrahydrofuran-2-yl)propionaldehyde | 6-Hydroxy-2,6-dimethyl-2,7-octadien-4-one | Epoxyartemisia ketone | Dihydronepetalactone | Epoxycampholenic aldehyde | gamma-Diosphenol | Androsterone | Epiandrosterone | E…	18
neg_M335T373	HMDB0001085 | HMDB0001193 | HMDB0004243 | HMDB0004244 | HMDB0004690 | HMDB0039171 | HMDB0032434 | HMDB0034670 | HMDB0035714 | HMDB0035829 | HMDB0036067 | HMDB0037014 | HMDB0000031 | HMDB0000365 | HMDB0000546 | HMDB0002961 | HMDB0003818 | HMDB0006547	Leukotriene B4 | 5(S)-Hydroperoxyeicosatetraenoic acid | 12(S)-HPETE | 15(S)-HPETE | Hepoxilin B3 | 9alpha-(3-Methylbutanoyloxy)-4S-hydroxy-10(14)-oplopen-3-one | (+/-)-2-(5-Methyl-5-vinyltetrahydrofuran-2-yl)propionaldehyde | 6-Hydroxy-2,6-dimethyl-2,7-octadien-4-one | Epoxyartemisia ketone | Dihydronepetalactone | Epoxycampholenic aldehyde | gamma-Diosphenol | Androsterone | Epiandrosterone | E…	18
neg_M335T335	HMDB0001085 | HMDB0001193 | HMDB0004243 | HMDB0004244 | HMDB0004690 | HMDB0039171 | HMDB0032434 | HMDB0034670 | HMDB0035714 | HMDB0035829 | HMDB0036067 | HMDB0037014 | HMDB0000031 | HMDB0000365 | HMDB0000546 | HMDB0002961 | HMDB0003818 | HMDB0006547	Leukotriene B4 | 5(S)-Hydroperoxyeicosatetraenoic acid | 12(S)-HPETE | 15(S)-HPETE | Hepoxilin B3 | 9alpha-(3-Methylbutanoyloxy)-4S-hydroxy-10(14)-oplopen-3-one | (+/-)-2-(5-Methyl-5-vinyltetrahydrofuran-2-yl)propionaldehyde | 6-Hydroxy-2,6-dimethyl-2,7-octadien-4-one | Epoxyartemisia ketone | Dihydronepetalactone | Epoxycampholenic aldehyde | gamma-Diosphenol | Androsterone | Epiandrosterone | E…	18
neg_M335T300	HMDB0001085 | HMDB0001193 | HMDB0004243 | HMDB0004244 | HMDB0004690 | HMDB0039171 | HMDB0032434 | HMDB0034670 | HMDB0035714 | HMDB0035829 | HMDB0036067 | HMDB0037014 | HMDB0000031 | HMDB0000365 | HMDB0000546 | HMDB0002961 | HMDB0003818 | HMDB0006547	Leukotriene B4 | 5(S)-Hydroperoxyeicosatetraenoic acid | 12(S)-HPETE | 15(S)-HPETE | Hepoxilin B3 | 9alpha-(3-Methylbutanoyloxy)-4S-hydroxy-10(14)-oplopen-3-one | (+/-)-2-(5-Methyl-5-vinyltetrahydrofuran-2-yl)propionaldehyde | 6-Hydroxy-2,6-dimethyl-2,7-octadien-4-one | Epoxyartemisia ketone | Dihydronepetalactone | Epoxycampholenic aldehyde | gamma-Diosphenol | Androsterone | Epiandrosterone | E…	18
neg_M335T497_1	HMDB0061714	Docosadienoate (22:2n6)	1
neg_M336T228	HMDB0030178 | HMDB0041328	(S)-Edulinine | 3'-Deaminofusarochromanone	2
neg_M337T90	-	-	NA
neg_M337T52	HMDB0029681 | HMDB0034242 | HMDB0041191 | HMDB0030120 | HMDB0039030	3-O-p-Coumaroylquinic acid | alpha-Hydrojuglone 4-O-b-D-glucoside | Hydrojuglone glucoside | (S)-Angelicain | trans-Grandmarin	5
neg_M337T225	HMDB0033444 | HMDB0036137 | HMDB0039824 | HMDB0037774 | HMDB0037775 | HMDB0030766 | HMDB0033262 | HMDB0036049 | HMDB0036052 | HMDB0036662 | HMDB0037325	15-Acetyl-4-deoxynivalenol | Acetyldeoxynivalenol | O-Acetylcyclocalopin A | Coriandrone A | Coriandrone B | 11-Hydroxy-12-methoxydihydrokawain | Solanolone | Marasmone | Isomarasmone | 2beta,9xi-Dihydroxy-8-oxo-1(10),4,11(13)-germacratrien-12,6alpha-olide | Achimilic acid	11
neg_M337T264	HMDB0003959 | HMDB0036696	19-Oxotestosterone | Yucalexin B'11	2
neg_M337T331_1	HMDB0012504 | HMDB0035379 | HMDB0000412 | HMDB0000458 | HMDB0000551 | HMDB0001388 | HMDB0003073	10,11-dihydro-leukotriene B4 | Sterebin E | 3beta,17alpha-Dihydroxy-5alpha-androstane | 5alpha-Androstane-3alpha,17alpha-diol | Etiocholanediol | alpha-Linolenic acid | gamma-Linolenic acid	7
neg_M337T318	HMDB0012504 | HMDB0035379 | HMDB0000412 | HMDB0000458 | HMDB0000551 | HMDB0001388 | HMDB0003073	10,11-dihydro-leukotriene B4 | Sterebin E | 3beta,17alpha-Dihydroxy-5alpha-androstane | 5alpha-Androstane-3alpha,17alpha-diol | Etiocholanediol | alpha-Linolenic acid | gamma-Linolenic acid	7
neg_M337T486	HMDB0002068	Erucic acid	1
neg_M338T353	HMDB0013631 | HMDB0060644 | HMDB0061155 | HMDB0062656	Oleoyl glycine | cis-Hydroxy Perhexiline | Monohydroxyperhexiline | Linoleamide	4
neg_M339T555	HMDB0000944 | HMDB0030941 | HMDB0033713	Behenic acid | Undecanal | 2-Undecanone	3
neg_M341T574	HMDB0000055 | HMDB0000163 | HMDB0000186 | HMDB0000258 | HMDB0000740 | HMDB0000975 | HMDB0002923 | HMDB0029880 | HMDB0029898 | HMDB0029933 | HMDB0033368 | HMDB0039237 | HMDB0039876 | HMDB0041627 | HMDB0002721 | HMDB0029619 | HMDB0029918	Cellobiose | D-Maltose | Alpha-Lactose | Sucrose | Lactulose | Trehalose | Isomaltose | Neotrehalose | Inulobiose | Mannobiose | DEAE-cellulose | Glucinol | Fagopyritol A1 | beta-Lactose | 1-Methylinosine | Arabinopyranobiose | Arabinofuranobiose	17
neg_M341T243	HMDB0038940 | HMDB0061154 | HMDB0035075 | HMDB0038798 | HMDB0033630	(-)-11-Hydroxy-9,15,16-trioxooctadecanoic acid | Monic acid | Tanacetol B | (1(10)E,4a,5E)-1(10),5-Germacradiene-12-acetoxy-4,11-diol | Lactapiperanol C	5
neg_M343T238	HMDB0034013 | HMDB0038807 | HMDB0005781 | HMDB0014967	Lathycarpin | Aflatoxin Ex2B1 | Glycitein | Diazepam	4
neg_M343T252	HMDB0035029 | HMDB0035109 | HMDB0036777 | HMDB0014950 | HMDB0037296 | HMDB0038462 | HMDB0006101 | HMDB0029543	Dehydrocyanaropicrin | Diosbulbin D | Diosbulbin B | Phenylbutazone | 3-Acetyl-2,7-naphthyridine | 4-Hydroxy-1H-indole-3-acetonitrile | Enterolactone | (+)-Ligballinol	8
neg_M343T225	HMDB0035029 | HMDB0035109 | HMDB0036777 | HMDB0014950 | HMDB0037296 | HMDB0038462 | HMDB0006101 | HMDB0029543	Dehydrocyanaropicrin | Diosbulbin D | Diosbulbin B | Phenylbutazone | 3-Acetyl-2,7-naphthyridine | 4-Hydroxy-1H-indole-3-acetonitrile | Enterolactone | (+)-Ligballinol	8
neg_M343T358	HMDB0014398 | HMDB0015489 | HMDB0033896 | HMDB0001358 | HMDB0002152 | HMDB0006218 | HMDB0006220	Medrysone | Testosterone Propionate | Anacardic acid | Retinal | 11-cis-Retinaldehyde | 9-cis-Retinal | 13-cis-Retinal	7
neg_M343T391	HMDB0014398 | HMDB0015489 | HMDB0033896 | HMDB0001358 | HMDB0002152 | HMDB0006218 | HMDB0006220	Medrysone | Testosterone Propionate | Anacardic acid | Retinal | 11-cis-Retinaldehyde | 9-cis-Retinal | 13-cis-Retinal	7
neg_M344T216	HMDB0041141	Marshdine	1
neg_M345T227	HMDB0034114 | HMDB0034115 | HMDB0034438	6alpha-Hydroxyisomedicarpin | 6alpha-Hydroxymedicarpin | (R)-Pabulenol	3
neg_M345T294	-	-	NA
neg_M345T332	HMDB0094685	Hexadecyl Benzoic acid	1
neg_M347T289	HMDB0033009 | HMDB0033011 | HMDB0033219 | HMDB0033236 | HMDB0033645 | HMDB0034786 | HMDB0034874 | HMDB0039014 | HMDB0039469 | HMDB0041546 | HMDB0014343 | HMDB0000893 | HMDB0033838 | HMDB0041606	Foeniculoside VIII | Foeniculoside IX | (1S,2S,4R,5S,7S)-2,5,7-Fenchanetriol 2-O-b-D-glucoside | cis-10-Hydroxylinalyl oxide 7-glucoside | (1S,2S,4S,5S)-2,4,7-Thujanetriol 4-glucoside | (1S,2S,4S)-1,8-Epoxy-p-menthane-2,7-diol 2-O-b-D-glucoside | Foeniculoside V | Nepetariaside | (1S,2S,4R)-p-Menth-8-ene-1,2,10-triol 2-glucoside | Foeniculoside VII | Oseltamivir | Suberic acid | Diethyl succinate…	14
neg_M347T251	HMDB0032010 | HMDB0032011 | HMDB0033981 | HMDB0036895 | HMDB0003959 | HMDB0036696 | HMDB0000153 | HMDB0000431 | HMDB0060999	Gibberellin A110 | Gibberellin A112 | Cohumulone | Gibberellin A53 | 19-Oxotestosterone | Yucalexin B'11 | Estriol | 16,17-Epiestriol | 4-hydroxystradiol	9
neg_M347T310	HMDB0014452	Bexarotene	1
neg_M348T193	HMDB0014590 | HMDB0014436	Loracarbef | Chlorambucil	2
neg_M348T229_1	HMDB0060543 | HMDB0060544 | HMDB0061074 | HMDB0061075 | HMDB0061076 | HMDB0041836 | HMDB0041955	6-Hydroxyetodolac | 7-Hydroxyetodolac | alpha-noroxycodol | beta-noroxycodol | beta-oxymorphol | Benzoyl ecgonine | Norcocaine	7
neg_M349T226	HMDB0035790	Matricarin	1
neg_M349T264	HMDB0036701 | HMDB0038693 | HMDB0006259	(ent-6alpha,7alpha,12alpha)-6,7,12-Trihydroxy-16-kauren-19-oic acid | Oryzalic acid B | 6beta-Hydroxytestosterone	3
neg_M349T295	HMDB0036701 | HMDB0038693 | HMDB0006259	(ent-6alpha,7alpha,12alpha)-6,7,12-Trihydroxy-16-kauren-19-oic acid | Oryzalic acid B | 6beta-Hydroxytestosterone	3
neg_M349T342_1	HMDB0000449 | HMDB0011541 | HMDB0011571 | HMDB0001043 | HMDB0014996 | HMDB0000031 | HMDB0000365 | HMDB0000546 | HMDB0002961 | HMDB0003818	5a-Tetrahydrocorticosterone | MG(0:0/18:4(6Z,9Z,12Z,15Z)/0:0) | MG(18:4(6Z,9Z,12Z,15Z)/0:0/0:0) | Arachidonic acid | Drostanolone | Androsterone | Epiandrosterone | Epietiocholanolone | Dihydrotestosterone | 5-Androstenediol	10
neg_M350T214	HMDB0015097 | HMDB0031929	Zaleplon | Zanthodioline	2
neg_M350T232	HMDB0040383 | HMDB0030178	(±)-Pandamarine | (S)-Edulinine	2
neg_M351T217	HMDB0039031 | HMDB0060788 | HMDB0030120 | HMDB0039030	trans-O-Methylgrandmarin | 6-O-Desmethyl-mycophenolic acid | (S)-Angelicain | trans-Grandmarin	4
neg_M351T259	HMDB0000259 | HMDB0001046 | HMDB0034738	Serotonin | Cotinine | Isotrichodermin	3
neg_M351T290	HMDB0000253 | HMDB0003069	Pregnenolone | 20alpha-Dihydroprogesterone	2
neg_M351T297	HMDB0001220 | HMDB0001320 | HMDB0001381 | HMDB0001403 | HMDB0001452 | HMDB0034676 | HMDB0035064 | HMDB0036756 | HMDB0000523 | HMDB0000540 | HMDB0000550 | HMDB0014759	Prostaglandin E2 | (13E)-11a-Hydroxy-9,15-dioxoprost-13-enoic acid | Prostaglandin H2 | Prostaglandin D2 | Thromboxane A2 | Cinncassiol D1 | Cinncassiol D4 | (ent-6alpha,7alpha,16alphaH)-6,7,17-Trihydroxy-19-kauranoic acid | 5-Androstene-3b,16b,17a-triol | 5-Androstene-3b,16a,17a-triol | 5-Androstenetriol | Oxandrolone	12
neg_M351T268	HMDB0001220 | HMDB0001320 | HMDB0001381 | HMDB0001403 | HMDB0001452 | HMDB0034676 | HMDB0035064 | HMDB0036756 | HMDB0000523 | HMDB0000540 | HMDB0000550 | HMDB0014759	Prostaglandin E2 | (13E)-11a-Hydroxy-9,15-dioxoprost-13-enoic acid | Prostaglandin H2 | Prostaglandin D2 | Thromboxane A2 | Cinncassiol D1 | Cinncassiol D4 | (ent-6alpha,7alpha,16alphaH)-6,7,17-Trihydroxy-19-kauranoic acid | 5-Androstene-3b,16b,17a-triol | 5-Androstene-3b,16a,17a-triol | 5-Androstenetriol | Oxandrolone	12
neg_M353T268	HMDB0001139 | HMDB0001442 | HMDB0035380 | HMDB0031379 | HMDB0010203	Prostaglandin F2a | Prostaglandin E1 | Sterebin G | Annosquamosin B | 13-HOTE	5
neg_M353T293	HMDB0001139 | HMDB0001442 | HMDB0035380 | HMDB0031379 | HMDB0010203	Prostaglandin F2a | Prostaglandin E1 | Sterebin G | Annosquamosin B | 13-HOTE	5
neg_M353T552	HMDB0001160	Tricosanoic acid	1
neg_M355T225	HMDB0033659 | HMDB0000150 | HMDB0001353 | HMDB0001385 | HMDB0002541 | HMDB0003466	Dihydrohydroxy-O-methylsterigmatocystin | Gluconolactone | 2-Keto-3-deoxy-D-gluconic acid | 3-Keto-b-D-galactose | Galactonolactone | L-Gulonolactone	6
neg_M355T198	HMDB0036938 | HMDB0040664 | HMDB0040866 | HMDB0038970 | HMDB0030293 | HMDB0035880 | HMDB0039958 | HMDB0060759	1-O-Feruloylglucose | Veranisatin B | 1-O-2'-Hydroxy-4'-methoxycinnamoyl-b-D-glucose | Formylfusarochromanone | (E)-1-O-Cinnamoyl-beta-D-glucose | (E)-2-O-Cinnamoyl-beta-D-glucopyranose | 4-(4'-O-Acetyl-alpha-L-rhamnosyloxy)benzaldehyde | 4-Carboxynevirapine	8
neg_M355T215	HMDB0031695 | HMDB0040558 | HMDB0001267 | HMDB0036156 | HMDB0036867 | HMDB0039810 | HMDB0039812 | HMDB0039814 | HMDB0041617	xi-3-Hydroxy-5-phenylpentanoic acid O-beta-D-Glucopyranoside | Zingerone glucoside | 4-Oxo-4-(3-pyridyl)-butanamide | Deoxynivalenol | Marasmal | Cyclocalopin A | Cyclocalopin C1 | Cyclocalopin E | Chavicol O-beta-glucopyranoside	9
neg_M355T504	HMDB0011536 | HMDB0011537 | HMDB0011566 | HMDB0011567 | HMDB0002231 | HMDB0062436 | HMDB0013622	MG(0:0/18:1(11Z)/0:0) | MG(0:0/18:1(9Z)/0:0) | MG(18:1(11Z)/0:0/0:0) | MG(18:1(9Z)/0:0/0:0) | 11Z-Eicosenoic acid | 9Z-Eicosenoic acid | 10Z-Nonadecenoic acid	7
neg_M356T220	HMDB0094648	Leu-Leu-Leu	1
neg_M357T192	HMDB0030266 | HMDB0000704 | HMDB0030408 | HMDB0060834	Berberrubine | Isoxanthopterin | 2-Amino-3,4-dihydroxypentanedioic acid | N-Acetylserotonin sulfate	4
neg_M357T232	HMDB0034218 | HMDB0035070 | HMDB0038805	Chrysoobtusin | 12alpha-Hydroxymunduserone | Aflatoxin ExB2	3
neg_M357T86	HMDB0001069 | HMDB0031694	2-Phenylaminoadenosine | Butyl (S)-3-hydroxybutyrate glucoside	2
neg_M357T266	HMDB0001069 | HMDB0030573 | HMDB0030709 | HMDB0036837 | HMDB0038999 | HMDB0041276 | HMDB0031694 | HMDB0006101 | HMDB0029543	2-Phenylaminoadenosine | Sanshodiol | Dihydrocubebin | Isocolumbin | 6-Gingesulfonic acid | (7'x,8'x)-4,7'-Epoxy-3,8'-bilign-7-ene-3,5'-dimethoxy-4',9,9'-triol | Butyl (S)-3-hydroxybutyrate glucoside | Enterolactone | (+)-Ligballinol	9
neg_M357T265	HMDB0014773 | HMDB0061027	Prednisone | 2-hydroxyethinylestradiol	2
neg_M357T536	HMDB0006322 | HMDB0006323	Tetracosapentaenoic acid (24:5n-6) | Tetracosapentaenoic acid (24:5n-3)	2
neg_M358T228	HMDB0029365 | HMDB0030288 | HMDB0033357 | HMDB0036381 | HMDB0040974 | HMDB0032804 | HMDB0033026 | HMDB0039879	N-trans-feruloyltyramine | Muricinine | Laurelliptine | N-cis-feruloyltyramine | Laurolitsine | N-trans-p-Coumaroyloctopamine | N-cis-Caffeoyltyramine | N-Acetoxymethylflindersine	8
neg_M358T237	HMDB0029381 | HMDB0004995 | HMDB0030248 | HMDB0030255 | HMDB0032962 | HMDB0060642	6-O-Methylcodeine | Codeine | Neopine | Erysodine | Secoclausenamide | N-depropylpropafenone	6
neg_M359T234	HMDB0035051 | HMDB0040910 | HMDB0001412 | HMDB0041703	Gibberellin A59 | Heteroflavanone A | 7,8-Dihydropteroic acid | 7-Hydroxyenterolactone	4
neg_M359T252	HMDB0035051 | HMDB0040910 | HMDB0041703	Gibberellin A59 | Heteroflavanone A | 7-Hydroxyenterolactone	3
neg_M359T253	HMDB0000037 | HMDB0014998 | HMDB0030165 | HMDB0006285	Aldosterone | Prednisolone | Tricyclodehydroisohumulone | 4-oxo-Retinoic acid	4
neg_M359T244_1	HMDB0030263	Rhazidigenine Nb-oxide	1
neg_M359T324_1	HMDB0061063 | HMDB0061064 | HMDB0061065 | HMDB0030039 | HMDB0032468 | HMDB0036817 | HMDB0001830 | HMDB0014613 | HMDB0001852 | HMDB0006219	6-beta-hydroxymedroxyprogesterone | 2-beta-hydroxymedroxyprogesterone | 1-beta-hydroxymedroxyprogesterone | Jasmolone | 2-Phenylpropionaldehyde dimethyl acetal | Norecasantalic acid | Progesterone | Tetrahydrocannabinol | all-trans-Retinoic acid | 13-cis-Retinoic acid	10
neg_M359T408	HMDB0006246	Tetracosatetraenoic acid (24:4n-6)	1
neg_M361T213	HMDB0000158 | HMDB0006050	L-Tyrosine | o-Tyrosine	2
neg_M361T247	HMDB0013692 | HMDB0032820 | HMDB0034475 | HMDB0036692 | HMDB0036896 | HMDB0036899 | HMDB0036902 | HMDB0037103 | HMDB0040759 | HMDB0041408 | HMDB0041510 | HMDB0061835 | HMDB0000530 | HMDB0005056 | HMDB0014325	Secoisolariciresinol | Gibberellin A115 | Hydroxyisonobilin | Heliangin | Gibberellin A19 | Gibberellin A65 | Gibberellin A38 | Gibberellin A124 | 3-Oxo-6b-angeloyloxy-8b-hydroxy-7(11)-eremophilen-12,8-olide | Gibberellin A101 | Gibberellin A98 | Heptaethylene glycol | 6-Ketoestriol | Enterodiol | Masoprocol	15
neg_M363T228	HMDB0033420 | HMDB0035038 | HMDB0035052 | HMDB0036890 | HMDB0036898 | HMDB0039623 | HMDB0040324 | HMDB0040651 | HMDB0041649 | HMDB0041681 | HMDB0041699 | HMDB0035790	Gibberellin A55 | Gibberellin A50 | Gibberellin A49 | Gibberellin A72 | Gibberellin A76 | Gibberellin A79 | (7R*,8R*)-3-Methoxy-3',4,7,9,9'-pentahydroxy-8,4'-oxyneolignan | Gibberellin A91 | 2-Hydroxyenterodiol | 4-Hydroxyenterodiol | 6-Hydroxyenterodiol | Matricarin	12
neg_M364T238	HMDB0014746	Chloroquine	1
neg_M365T220	HMDB0060804 | HMDB0011640	8-Hydroxythioguanine | Uridine 2',3'-cyclic phosphate	2
neg_M365T211	HMDB0034752 | HMDB0014610 | HMDB0030742 | HMDB0039031 | HMDB0060788	7-beta-D-Glucopyranosyloxybutylidenephthalide | Enoxacin | Helipyrone | trans-O-Methylgrandmarin | 6-O-Desmethyl-mycophenolic acid	5
neg_M365T282	HMDB0036863 | HMDB0037062 | HMDB0012798 | HMDB0037592	Anhydrocinnzeylanol | Sporotrichiol | 5'-Carboxy-alpha-chromanol | Oryzalide B	4
neg_M365T265	HMDB0036863 | HMDB0037062 | HMDB0012798 | HMDB0037592	Anhydrocinnzeylanol | Sporotrichiol | 5'-Carboxy-alpha-chromanol | Oryzalide B	4
neg_M365T316	HMDB0000526 | HMDB0003128 | HMDB0038689 | HMDB0000523 | HMDB0000540 | HMDB0000550 | HMDB0014759	5alpha-Tetrahydrocortisol | Cortolone | (ent-2alpha,3beta,15beta)-16-Kaurene-2,3,15-triol | 5-Androstene-3b,16b,17a-triol | 5-Androstene-3b,16a,17a-triol | 5-Androstenetriol | Oxandrolone	7
neg_M365T350	HMDB0002925 | HMDB0010378 | HMDB0060039	Dihomo-gamma-linolenic acid | 5,8,11-Eicosatrienoic acid | Dihomo-alpha-linolenic acid	3
neg_M365T456	HMDB0002368	Nervonic acid	1
neg_M366T193	-	-	NA
neg_M367T55	HMDB0034141 | HMDB0031721	12alpha-Hydroxyerosone | Leonuriside A	2
neg_M367T78	HMDB0034141 | HMDB0031721	12alpha-Hydroxyerosone | Leonuriside A	2
neg_M367T52	HMDB0030669 | HMDB0039959 | HMDB0039960 | HMDB0014698 | HMDB0060831 | HMDB0032401 | HMDB0030266 | HMDB0040692	3-Feruloylquinic acid | 3-O-Caffeoyl-1-O-methylquinic acid | 3-O-Caffeoyl-4-O-methylquinic acid | Zanamivir | meta-O-Dealkylated flecainide | (+/-)-3-[(2-methyl-3-furyl)thio]-2-butanone | Berberrubine | 4R,5R,6S-Trihydroxy-2-hydroxymethyl-2-cyclohexen-1-one 6-(2-hydroxy-6-methylbenzoate)	8
neg_M367T246	HMDB0001032 | HMDB0002833 | HMDB0013230 | HMDB0041255 | HMDB0031694	Dehydroepiandrosterone sulfate | Testosterone sulfate | Epitestosterone sulfate | (2S)-2-Butanol O-[b-D-Apiofuranosyl-(1-&gt | 6)-b-D-glucopyranoside] | Butyl (S)-3-hydroxybutyrate glucoside	5
neg_M367T229	HMDB0034678 | HMDB0036854 | HMDB0036117 | HMDB0036998 | HMDB0039052 | HMDB0039710	Cinncassiol D2 | Cinncassiol D3 | (1'R)-Nepetalic acid | (S)-Oleuropeic acid | (4S,8R)-8,9-Dihydroxy-p-menth-1(6)-en-2-one | 1-Acetylcyclohexyl acetate	6
neg_M367T499	HMDB0002003 | HMDB0031019 | HMDB0033933	Tetracosanoic acid | 2-Dodecanone | Lauric aldehyde	3
neg_M369T220	HMDB0014558	Acetohexamide	1
neg_M369T57	HMDB0040461 | HMDB0011741 | HMDB0028831 | HMDB0029104	1,5-Dibutyl methyl hydroxycitrate | gamma-Glutamyltyrosine | Glutamyltyrosine | Tyrosyl-Glutamate	4
neg_M369T214	HMDB0094680	Octaethylene glycol	1
neg_M370T227	HMDB0030171 | HMDB0015054 | HMDB0015087 | HMDB0030245 | HMDB0033354 | HMDB0033360 | HMDB0041337 | HMDB0030217 | HMDB0033361 | HMDB0033362 | HMDB0034489	N-Methyl-14-O-demethylepiporphyroxine | Almotriptan | Naratriptan | Nornantenine | Cassythicine | Isodomesticine | 2-O-alpha-D-Galactopyranosyl-1-deoxynojirimycin | Launobine | Norisodomesticine | (S)-Nandigerine | (+)-Norushinsunine N-oxide	11
neg_M371T221_1	HMDB0032708 | HMDB0060610 | HMDB0040435 | HMDB0060536	1-Naphthaleneacetic acid | Hydroxyhexamide | Dictyoquinazol A | Norclozapine	4
neg_M371T226	HMDB0039234 | HMDB0041541 | HMDB0034755 | HMDB0034863 | HMDB0038708 | HMDB0004304 | HMDB0031724 | HMDB0034861	Citrusin E | N2-Fructopyranosylarginine | 1-Methoxy-3-(4-hydroxyphenyl)-2E-propenal 4'-glucoside | 4-(4-Hydroxyphenyl)-2-butanone glucoside | Citrusin C | Nivalenol | Moringyne | 3-Hydroxychavicol 1-glucoside	8
neg_M373T235	HMDB0030598 | HMDB0033279 | HMDB0038111 | HMDB0038112 | HMDB0040912 | HMDB0001412 | HMDB0041703	(-)-Wikstromol | 8-Hydroxypinoresinol | Kievitone hydrate | Kievitol | N-[(5-Hydroxy-2-pyridinyl)methyl]adenosine | 7,8-Dihydropteroic acid | 7-Hydroxyenterolactone	7
neg_M373T250	-	-	NA
neg_M373T234	-	-	NA
neg_M373T273	HMDB0015094 | HMDB0030456 | HMDB0014495 | HMDB0006285	Methylprednisolone | Macrophorin B | Megestrol | 4-oxo-Retinoic acid	4
neg_M373T239	HMDB0011534 | HMDB0011565 | HMDB0000782 | HMDB0004704 | HMDB0004705	MG(0:0/16:1(9Z)/0:0) | MG(16:1(9Z)/0:0/0:0) | Octadecanedioic acid | 9,10-DHOME | 12,13-DHOME	5
neg_M373T413_8	HMDB0000308	3b-Hydroxy-5-cholenoic acid	1
neg_M375T235	HMDB0030081 | HMDB0032105 | HMDB0032731 | HMDB0035108 | HMDB0036780 | HMDB0039575 | HMDB0001091 | HMDB0031076 | HMDB0031095 | HMDB0034989 | HMDB0038015 | HMDB0039240 | HMDB0041350 | HMDB0060577 | HMDB0060631 | HMDB0060718 | HMDB0060802 | HMDB0060803	Carissanol | 1,2-Anhydridoniveusin | (1E,4Z,6a,8b,10a)-8-Angeloyloxy-10,15-dihydroxy-3-oxo-1,4,11(13)-germacratrien-12,6-olide | Diosbulbin A | Diosbulbin F | alpha-Peroxyachifolide | 3-Hydroxyquinine | Gibberellin A105 | Gibberellin A108 | Gibberellin A62 | Gibberellin A121 | Gibberellin A88 | Gibberellin A95 | Clomipramine N-oxide | Hydroxyclomipramine | 2-Hydroxyclomipramine | 8-Hydroxyclomipr…	18
neg_M375T247	HMDB0000332 | HMDB0039557 | HMDB0061016 | HMDB0015503 | HMDB0036755	18-Oxocortisol | 12alpha-Hydroxy-13,18-dehydroparain | 16&amp | alpha | -hydroxyprednisolone | Antipyrine | Yucalexin P8	5
neg_M375T264_1	HMDB0000332 | HMDB0039557 | HMDB0061016 | HMDB0015503 | HMDB0036755	18-Oxocortisol | 12alpha-Hydroxy-13,18-dehydroparain | 16&amp | alpha | -hydroxyprednisolone | Antipyrine | Yucalexin P8	5
neg_M375T279	HMDB0000332 | HMDB0039557 | HMDB0061016 | HMDB0015503 | HMDB0036755	18-Oxocortisol | 12alpha-Hydroxy-13,18-dehydroparain | 16&amp | alpha | -hydroxyprednisolone | Antipyrine | Yucalexin P8	5
neg_M375T281	HMDB0011550 | HMDB0011580 | HMDB0001976 | HMDB0006528 | HMDB0000253 | HMDB0003069	MG(0:0/20:5(5Z,8Z,11Z,14Z,17Z)/0:0) | MG(20:5(5Z,8Z,11Z,14Z,17Z)/0:0/0:0) | Docosapentaenoic acid (22n-6) | Docosapentaenoic acid (22n-3) | Pregnenolone | 20alpha-Dihydroprogesterone	6
neg_M375T378_3	HMDB0000717 | HMDB0000761	Isolithocholic acid | Lithocholic acid	2
neg_M375T402_5	HMDB0000717 | HMDB0000761	Isolithocholic acid | Lithocholic acid	2
neg_M377T175	HMDB0000055 | HMDB0000163 | HMDB0000186 | HMDB0000258 | HMDB0000740 | HMDB0000975 | HMDB0002923 | HMDB0029880 | HMDB0029898 | HMDB0029933 | HMDB0033368 | HMDB0039237 | HMDB0039876 | HMDB0041627 | HMDB0037503 | HMDB0037504 | HMDB0040320 | HMDB0040482 | HMDB0033892 | HMDB0037501	Cellobiose | D-Maltose | Alpha-Lactose | Sucrose | Lactulose | Trehalose | Isomaltose | Neotrehalose | Inulobiose | Mannobiose | DEAE-cellulose | Glucinol | Fagopyritol A1 | beta-Lactose | 3,4',5-Trihydroxy-3',7-dimethoxyflavanone | 3,3',5-Trihydroxy-4',7-dimethoxyflavanone | 3,5,7-Trihydroxy-4',6-dimethoxyflavanone | 2',3,5-Trihydroxy-5',7-dimethoxyflavanone | Mycochromone | Dihydroisorhamnetin	20
neg_M377T266	HMDB0000418 | HMDB0030045 | HMDB0030105 | HMDB0036889 | HMDB0061033 | HMDB0036700 | HMDB0036761	18-Hydroxycortisol | Isohumulinone A | Humulinone | 11-Dihydro-12-norneoquassin | 6-beta-hydrocortisol | ent-7alpha,12beta-Dihydroxy-16-kauren-19,6beta-olide | 7,18-Dihydroxykaurenolide	7
neg_M377T292	HMDB0000418 | HMDB0030045 | HMDB0030105 | HMDB0036889 | HMDB0061033 | HMDB0036700 | HMDB0036761	18-Hydroxycortisol | Isohumulinone A | Humulinone | 11-Dihydro-12-norneoquassin | 6-beta-hydrocortisol | ent-7alpha,12beta-Dihydroxy-16-kauren-19,6beta-olide | 7,18-Dihydroxykaurenolide	7
neg_M377T251	HMDB0000418 | HMDB0030045 | HMDB0030105 | HMDB0036889 | HMDB0061033 | HMDB0036700 | HMDB0036761	18-Hydroxycortisol | Isohumulinone A | Humulinone | 11-Dihydro-12-norneoquassin | 6-beta-hydrocortisol | ent-7alpha,12beta-Dihydroxy-16-kauren-19,6beta-olide | 7,18-Dihydroxykaurenolide	7
neg_M378T244	HMDB0014668 | HMDB0014746	Dibucaine | Chloroquine	2
neg_M378T288	HMDB0060578 | HMDB0061098	b-Dihydrotetrabenazine | alpha-dihydrotetrabenazine	2
neg_M381T208	HMDB0035164 | HMDB0035396 | HMDB0036859	Cinncassiol A | T2 Triol | Cinncassiol C3	3
neg_M383T222_1	HMDB0034988 | HMDB0035043 | HMDB0035044 | HMDB0035048 | HMDB0035049 | HMDB0037004 | HMDB0038080 | HMDB0039062 | HMDB0039622 | HMDB0040944 | HMDB0014558	Gibberellin A60 | Gibberellin A58 | Gibberellin A63 | Gibberellin A54 | Gibberellin A67 | Gibberellin A77 | Gibberellin A81 | Triphasiol | Gibberellin A90 | 3-Epigibberellin A1 | Acetohexamide	11
neg_M383T261	HMDB0014334	Bortezomib	1
neg_M383T284	HMDB0014961 | HMDB0036734 | HMDB0037165 | HMDB0039841 | HMDB0014439	Ethynodiol Diacetate | 11,12,13-Trinor-1(10)-spirovetivene-2,7-dione | 4-Methyl-2-(1-phenylethyl)-1,3-dioxolane, 9CI | 2-Benzyl-4,5-dimethyl-1,3-dioxolane | Etonogestrel	5
neg_M384T43	HMDB0034674 | HMDB0038960 | HMDB0040829	(S)-2,3-Dihydro-3,5-dihydroxy-2-oxo-3-indoleacetic acid 5-glucoside | Zeanoside C | N-(1-Deoxy-b-D-fructopyranosyl) (R)C(S)S-alliin	3
neg_M384T230	HMDB0029363 | HMDB0029376 | HMDB0030169 | HMDB0038226 | HMDB0029565 | HMDB0015245 | HMDB0030245 | HMDB0033354 | HMDB0033360 | HMDB0041337	Glaucamine | N-Methylporphyroxine | Papaverrubine B | Romucosine H | Demethoxyfumitremorgin C | Papaverine | Nornantenine | Cassythicine | Isodomesticine | 2-O-alpha-D-Galactopyranosyl-1-deoxynojirimycin	10
neg_M385T363_1	-	-	NA
neg_M387T221	HMDB0041787 | HMDB0060617 | HMDB0000127 | HMDB0002545 | HMDB0003363 | HMDB0006334 | HMDB0011731 | HMDB0011732 | HMDB0006558 | HMDB0030474 | HMDB0030479 | HMDB0030753 | HMDB0031533 | HMDB0033622 | HMDB0038806	Urolithin B 3-O-glucuronide | Penicilloic acid | D-Glucuronic acid | Galacturonic acid | Pectic acid | 3-Dehydro-L-gulonate | 5-Keto-D-gluconate | 2-Keto-L-gluconate | 2,3-Epoxyaflatoxin B1 | Aflatoxin G | Aflatoxin M1 | Aflatoxin Q1 | Rhamnalpinogenin | Cabbage identification factor 2 | Aflatoxin M4	15
neg_M387T86	-	-	NA
neg_M389T241	HMDB0029094 | HMDB0030502 | HMDB0031076 | HMDB0031095 | HMDB0034989 | HMDB0038015 | HMDB0039240 | HMDB0041350 | HMDB0060577 | HMDB0060631 | HMDB0060718 | HMDB0060802	Tryptophyl-Tryptophan | (2S,4S,6S)-2-[2-(4-Hydroxy-3-meyhoxyphenyl)ethyl]tetrahydro-6-(4,5-dihydroxy-3-methoxyphenyl)-2H-pyran-4-ol | Gibberellin A105 | Gibberellin A108 | Gibberellin A62 | Gibberellin A121 | Gibberellin A88 | Gibberellin A95 | Clomipramine N-oxide | Hydroxyclomipramine | 2-Hydroxyclomipramine | 8-Hydroxyclomipramine	12
neg_M389T264	HMDB0035922 | HMDB0036755	Nigakihemiacetal B | Yucalexin P8	2
neg_M389T258	HMDB0014518 | HMDB0060731 | HMDB0014398 | HMDB0015489 | HMDB0033896 | HMDB0000016 | HMDB0000374 | HMDB0060906 | HMDB0060908 | HMDB0060910 | HMDB0060911 | HMDB0060912 | HMDB0060973 | HMDB0061004	Treprostinil | Digoxigenin | Medrysone | Testosterone Propionate | Anacardic acid | Deoxycorticosterone | 17-Hydroxyprogesterone | 11-Hydroxy-delta-9-THC | 7-beta-Hydroxy-delta-9-THC | 8-Hydroxy-delta-9-THC | 8-beta-Hydroxy-delta-9-THC | 9-alpha,10-alpha-epoxyhexahydrocannabinol | 6(beta)-hydroxyprogesterone | 6-beta-hydroxyprogesterone	14
neg_M389T334_2	HMDB0000467 | HMDB0001976 | HMDB0006528	Nutriacholic acid | Docosapentaenoic acid (22n-6) | Docosapentaenoic acid (22n-3)	3
neg_M391T331_8	HMDB0000518 | HMDB0000626 | HMDB0000686 | HMDB0000946 | HMDB0002536 | HMDB0094685 | HMDB0002226	Chenodeoxycholic acid | Deoxycholic acid | Isoursodeoxycholic acid | Ursodeoxycholic acid | Isodeoxycholic acid | Hexadecyl Benzoic acid | Adrenic acid	7
neg_M391T287	HMDB0000518 | HMDB0000626 | HMDB0000686 | HMDB0000946 | HMDB0002536 | HMDB0094685 | HMDB0002226	Chenodeoxycholic acid | Deoxycholic acid | Isoursodeoxycholic acid | Ursodeoxycholic acid | Isodeoxycholic acid | Hexadecyl Benzoic acid | Adrenic acid	7
neg_M391T302_3	HMDB0000518 | HMDB0000626 | HMDB0000686 | HMDB0000946 | HMDB0002536 | HMDB0094685 | HMDB0002226	Chenodeoxycholic acid | Deoxycholic acid | Isoursodeoxycholic acid | Ursodeoxycholic acid | Isodeoxycholic acid | Hexadecyl Benzoic acid | Adrenic acid	7
neg_M391T403	HMDB0000518 | HMDB0000626 | HMDB0000686 | HMDB0000946 | HMDB0002536 | HMDB0094685 | HMDB0002226	Chenodeoxycholic acid | Deoxycholic acid | Isoursodeoxycholic acid | Ursodeoxycholic acid | Isodeoxycholic acid | Hexadecyl Benzoic acid | Adrenic acid	7
neg_M393T255	HMDB0032587 | HMDB0041363 | HMDB0032010 | HMDB0032011 | HMDB0033981 | HMDB0036895	Pteroside Z | Secoeremopetasitolide B | Gibberellin A110 | Gibberellin A112 | Cohumulone | Gibberellin A53	6
neg_M393T232	HMDB0032587 | HMDB0041363 | HMDB0032010 | HMDB0032011 | HMDB0033981 | HMDB0036895	Pteroside Z | Secoeremopetasitolide B | Gibberellin A110 | Gibberellin A112 | Cohumulone | Gibberellin A53	6
neg_M393T322	HMDB0011154	LysoPA(P-16:0/0:0)	1
neg_M395T396	HMDB0039953 | HMDB0035197 | HMDB0032003	1-(3-Methylbutanoyl)-6-apiosylglucose | Harmanine | Eremopetasin sulfoxide	3
neg_M395T262	HMDB0029622 | HMDB0094658 | HMDB0036701 | HMDB0038693	Isopetasoside | 1-[2-Methyl-3-(methylthio) allyl]cyclohex-2-enol | (ent-6alpha,7alpha,12alpha)-6,7,12-Trihydroxy-16-kauren-19-oic acid | Oryzalic acid B	4
neg_M397T419	HMDB0040443 | HMDB0034412	3-Methyl-3H-imidazo[4,5-f]quinoxalin-2-amine | 2'-O-Methylphaseollinisoflavan	2
neg_M397T205_1	HMDB0034575 | HMDB0036857	3'-Hydroxy-T2-triol | Cinncassiol E	2
neg_M397T228	HMDB0034575 | HMDB0036857	3'-Hydroxy-T2-triol | Cinncassiol E	2
neg_M400T229	HMDB0031254 | HMDB0030380 | HMDB0014751 | HMDB0029327 | HMDB0035438 | HMDB0041046 | HMDB0006591 | HMDB0029326 | HMDB0033366	Margrapine A | Brevianamide B | Amodiaquine | Gravacridonediol methyl ether | Promucosine | Marshmine | Lactosamine | Gravacridonediol | 4-Hydroxynornantenine	9
neg_M400T240	-	-	NA
neg_M401T568	HMDB0033558 | HMDB0035321 | HMDB0039475 | HMDB0041487 | HMDB0000055 | HMDB0000163 | HMDB0000186 | HMDB0000258 | HMDB0000740 | HMDB0000975 | HMDB0002923 | HMDB0029880 | HMDB0029898 | HMDB0029933 | HMDB0033368 | HMDB0039237 | HMDB0039876 | HMDB0041627	4-O-Methylgalactinol | Galactopinitol B | Galactopinitol A | D-Pinitol 2-O-alpha-D-Galactopyranosyl | Cellobiose | D-Maltose | Alpha-Lactose | Sucrose | Lactulose | Trehalose | Isomaltose | Neotrehalose | Inulobiose | Mannobiose | DEAE-cellulose | Glucinol | Fagopyritol A1 | beta-Lactose	18
neg_M401T238_1	HMDB0029542 | HMDB0041400	Clusin | 1,2,3,4-Tetrahydro-1-[1-hydroxy-3-(4-hydroxyphenyl)-2-propenyl]-7-methoxy-2,6-naphthalenediol	2
neg_M403T214	HMDB0033913 | HMDB0041711 | HMDB0041713 | HMDB0041782 | HMDB0041783 | HMDB0034218 | HMDB0035070 | HMDB0038805 | HMDB0034013 | HMDB0038807	Cassiaside | cis-Resveratrol 3-O-glucuronide | cis-Resveratrol 4'-O-glucuronide | trans-Resveratrol 3-O-glucuronide | trans-Resveratrol 4'-O-glucuronide | Chrysoobtusin | 12alpha-Hydroxymunduserone | Aflatoxin ExB2 | Lathycarpin | Aflatoxin Ex2B1	10
neg_M403T258_1	HMDB0014372 | HMDB0038152 | HMDB0014398 | HMDB0015489 | HMDB0033896	Lovastatin | Lucidone C | Medrysone | Testosterone Propionate | Anacardic acid	5
neg_M405T315	HMDB0015119	Nandrolone phenpropionate	1
neg_M405T251	HMDB0000391 | HMDB0000400 | HMDB0000502 | HMDB0013329	7-Ketodeoxycholic acid | 3,7-Dihydroxy-12-oxocholanoic acid | 3-Oxocholic acid | trans-2-Tetradecenoylcarnitine	4
neg_M405T268	HMDB0000391 | HMDB0000400 | HMDB0000502 | HMDB0013329	7-Ketodeoxycholic acid | 3,7-Dihydroxy-12-oxocholanoic acid | 3-Oxocholic acid | trans-2-Tetradecenoylcarnitine	4
neg_M405T278_1	HMDB0000391 | HMDB0000400 | HMDB0000502 | HMDB0013329	7-Ketodeoxycholic acid | 3,7-Dihydroxy-12-oxocholanoic acid | 3-Oxocholic acid | trans-2-Tetradecenoylcarnitine	4
neg_M407T340	-	-	NA
neg_M407T256	HMDB0000415 | HMDB0000619 | HMDB0000760 | HMDB0005066	3a,6b,7b-Trihydroxy-5b-cholanoic acid | Cholic acid | Hyocholic acid | Tetradecanoylcarnitine	4
neg_M407T287	HMDB0000415 | HMDB0000619 | HMDB0000760 | HMDB0005066	3a,6b,7b-Trihydroxy-5b-cholanoic acid | Cholic acid | Hyocholic acid | Tetradecanoylcarnitine	4
neg_M407T246	HMDB0000415 | HMDB0000619 | HMDB0000760 | HMDB0005066	3a,6b,7b-Trihydroxy-5b-cholanoic acid | Cholic acid | Hyocholic acid | Tetradecanoylcarnitine	4
neg_M409T238_1	HMDB0030758 | HMDB0036603 | HMDB0040713 | HMDB0035168 | HMDB0036666 | HMDB0036944 | HMDB0038746 | HMDB0040757 | HMDB0040758 | HMDB0041226 | HMDB0041279 | HMDB0041348 | HMDB0041496 | HMDB0034915 | HMDB0036689	Pteroside A | Pteroside D | Scorzoside | Cinncassiol C2 | Blumealactone B | Gibberellin A123 | Gibberellin A74 | 3b,8a-Dihydroxy-6b-angeloyloxy-7(11)-eremophilen-12,8-olide | 3b,8b-Dihydroxy-6b-angeloyloxy-7(11)-eremophilen-12,8-olide | 3b,9b-Dihydroxy-6b-angeloyloxy-7(11)-eremophilen-12,8b-olide | 3b-Hydroxy-6b-(2,3-epoxy-2-methylbutanoyloxy)-7(11)-eremophilen-12,8b-olide | Gibberellin A100 | Gi…	15
neg_M409T363	-	-	NA
neg_M411T238_1	HMDB0014355 | HMDB0030455	Adapalene | Macrophorin C	2
neg_M412T313	HMDB0060546	Norbuprenorphine	1
neg_M413T236	-	-	NA
neg_M415T242	HMDB0040545 | HMDB0029185 | HMDB0034315 | HMDB0036055 | HMDB0037308 | HMDB0038510 | HMDB0040892 | HMDB0041461 | HMDB0041692 | HMDB0032197 | HMDB0029459 | HMDB0033558 | HMDB0035321 | HMDB0038774 | HMDB0039475 | HMDB0041487	4'-Methylliquiritigenin 7-rhamnoside | 5-(3',4'-Dihydroxyphenyl)-gamma-valerolactone | 3-(3,4-Dimethoxyphenyl)-2-propenoic acid | Furapiole | 1-(2-Methoxy-3,4-methylenedioxyphenyl)-1-propanone | 6-Methoxymellein | 3-(3-Methoxy-4,5-methylenedioxyphenyl)-2-propen-1-ol | Anthriscinol | 5-(3',5'-Dihydroxyphenyl)-gamma-valerolactone | Cellulose, microcrystalline | Xanthoxylol | 4-O-Methylgalactinol | …	16
neg_M415T268	HMDB0038786 | HMDB0029968 | HMDB0033942 | HMDB0002759 | HMDB0006278 | HMDB0062657	10-Hydroxymelleolide | Ethyl beta-D-glucopyranoside | Dambonitol | Androsterone sulfate | 5a-Dihydrotestosterone sulfate | Epiandrosterone sulfate	6
neg_M415T239	HMDB0015389 | HMDB0030150 | HMDB0030197 | HMDB0030681 | HMDB0035224 | HMDB0041411 | HMDB0094680	Desonide | Jasmine ketolactone | (Z)-3-Oxo-2-(2-pentenyl)-1-cyclopenteneacetic acid | 5-Deoxydiplosporin | 3,4-Dihydro-6-methoxy-3,7-dimethyl-1H-2-benzopyran-8-ol | 3,4-Dihydro-6-methoxy-2,2-dimethyl-2H-1-benzopyran-4-ol | Octaethylene glycol	7
neg_M415T455	HMDB0001903 | HMDB0002197 | HMDB0006226 | HMDB0015046	Calcitriol | 7a,12a-Dihydroxy-cholestene-3-one | 24R,25-Dihydroxyvitamin D3 | Paricalcitol	4
neg_M415T427	HMDB0001903 | HMDB0002197 | HMDB0006226 | HMDB0015046	Calcitriol | 7a,12a-Dihydroxy-cholestene-3-one | 24R,25-Dihydroxyvitamin D3 | Paricalcitol	4
neg_M415T515	HMDB0001903 | HMDB0002197 | HMDB0006226 | HMDB0015046	Calcitriol | 7a,12a-Dihydroxy-cholestene-3-one | 24R,25-Dihydroxyvitamin D3 | Paricalcitol	4
neg_M417T227	HMDB0001416	Pantetheine 4'-phosphate	1
neg_M417T221	HMDB0029520 | HMDB0030160 | HMDB0035219 | HMDB0037317 | HMDB0037318 | HMDB0037486 | HMDB0037490 | HMDB0039902 | HMDB0040620 | HMDB0041098 | HMDB0041731 | HMDB0041732 | HMDB0061142 | HMDB0033270 | HMDB0037750 | HMDB0034218 | HMDB0035070 | HMDB0038805	Liquiritin | Natsudaidain | Aloin | Neoisoliquiritin | Isoliquiritin | Isosakuranetin 7-xyloside | Neoliquiritin | Dihydrodaidzin | Gaylussacin | 2-Hydroxy-3-methyl-4H-pyran-4-one O-(6E-cinnamoyl-b-D-glucoside) | Equol 4'-O-glucuronide | Equol 7-O-glucuronide | Fenoprofen glucuronide | Sesamolinol | Cyclokievitone hydrate | Chrysoobtusin | 12alpha-Hydroxymunduserone | Aflatoxin ExB2	18
neg_M417T227_1	HMDB0038928 | HMDB0060652 | HMDB0030573 | HMDB0030709 | HMDB0036837 | HMDB0038999 | HMDB0041276	Lirioresinol A | 2-Hydroxyiminostilbene | Sanshodiol | Dihydrocubebin | Isocolumbin | 6-Gingesulfonic acid | (7'x,8'x)-4,7'-Epoxy-3,8'-bilign-7-ene-3,5'-dimethoxy-4',9,9'-triol	7
neg_M417T488	HMDB0006280	7-a,25-Dihydroxycholesterol	1
neg_M419T518	HMDB0003990	3b,5a,6b-Cholestanetriol	1
neg_M423T248	HMDB0035085 | HMDB0041572 | HMDB0004666 | HMDB0011549 | HMDB0011578 | HMDB0011579	Vulgarole | 3-Ethenyl-4-hydroxy-2,5-dimethylhex-5-en-2-yl acetate | MG(0:0/20:4(5Z,8Z,11Z,14Z)/0:0) | MG(0:0/20:4(8Z,11Z,14Z,17Z)/0:0) | MG(20:4(5Z,8Z,11Z,14Z)/0:0/0:0) | MG(20:4(8Z,11Z,14Z,17Z)/0:0/0:0)	6
neg_M427T260	HMDB0033237 | HMDB0001032 | HMDB0002833 | HMDB0013230 | HMDB0041255	1,2,10-Trihydroxydihydro-trans-linalyl oxide 7-O-beta-D-glucopyranoside | Dehydroepiandrosterone sulfate | Testosterone sulfate | Epitestosterone sulfate | (2S)-2-Butanol O-[b-D-Apiofuranosyl-(1-&gt | 6)-b-D-glucopyranoside]	5
neg_M427T266	-	-	NA
neg_M427T495	HMDB0006225 | HMDB0015694	Ercalcitriol | Nandrolone decanoate	2
neg_M429T240	HMDB0010334 | HMDB0033098 | HMDB0033987 | HMDB0015011 | HMDB0000939 | HMDB0029541 | HMDB0039617 | HMDB0039634 | HMDB0031941 | HMDB0034119 | HMDB0038932	Ketoprofen glucuronide | 5,7-Dihydroxy-6-methoxyflavone 5-rhamnoside | Ononin | Loteprednol | S-Adenosylhomocysteine | (+)-Zeylenol | Piperenol B | Piperenol A | 8'-Episesaminone | Sesamolin | Justisolin	11
neg_M429T230_1	HMDB0031673 | HMDB0038788 | HMDB0014334 | HMDB0002759 | HMDB0006278 | HMDB0062657	Armillarilin | Melleolide H | Bortezomib | Androsterone sulfate | 5a-Dihydrotestosterone sulfate | Epiandrosterone sulfate	6
neg_M429T229	HMDB0061005	repaglinide aromatic amine	1
neg_M431T241	HMDB0031723 | HMDB0033855 | HMDB0037689 | HMDB0039927 | HMDB0040503 | HMDB0060582 | HMDB0033270 | HMDB0037750	Trichocarposide | Medicocarpin | 3-Methoxynobiletin | 4'-O-Methylglucoliquiritigenin | Pinostrobin 5-glucoside | Benazeprilat | Sesamolinol | Cyclokievitone hydrate	8
neg_M431T396	HMDB0006228	24-Hydroxycalcitriol	1
neg_M432T277	HMDB0000698	Lithocholic acid glycine conjugate	1
neg_M433T303	HMDB0007856	LysoPA(18:2(9Z,12Z)/0:0)	1
neg_M433T420	HMDB0000359	3alpha,7alpha-Dihydroxycoprostanic acid	1
neg_M436T372	HMDB0011152	LysoPE(P-16:0/0:0)	1
neg_M437T240	HMDB0060730	20, 22-Dihydrodigoxigenin	1
neg_M438T321	HMDB0011502 | HMDB0000277	LysoPE(15:0/0:0) | Sphingosine 1-phosphate	2
neg_M439T288	HMDB0011154	LysoPA(P-16:0/0:0)	1
neg_M439T241	-	-	NA
neg_M443T237	HMDB0060869 | HMDB0061005	Ramipril Diketopiperazine | repaglinide aromatic amine	2
neg_M443T367	HMDB0006227 | HMDB0035593 | HMDB0036790 | HMDB0036791	1-a,24R,25-Trihydroxyvitamin D2 | Rishitin | Kobusone | Isokobusone	4
neg_M445T307	HMDB0030913 | HMDB0031079 | HMDB0032680 | HMDB0033583 | HMDB0034189 | HMDB0034424	Cepagenin | 12-Ketoporrigenin | Neoporrigenin B | Leontogenin | Taccagenin | Spirotaccagenin	6
neg_M445T429	HMDB0030913 | HMDB0031079 | HMDB0032680 | HMDB0033583 | HMDB0034189 | HMDB0034424	Cepagenin | 12-Ketoporrigenin | Neoporrigenin B | Leontogenin | Taccagenin | Spirotaccagenin	6
neg_M447T258	HMDB0029481 | HMDB0031586 | HMDB0033741 | HMDB0037509 | HMDB0040561 | HMDB0041536 | HMDB0033467 | HMDB0030018 | HMDB0032616 | HMDB0034069 | HMDB0041691 | HMDB0035415 | HMDB0037755 | HMDB0039379 | HMDB0031955 | HMDB0036335 | HMDB0060943	Isosakuranin | 7-Hydroxy-8-O-methylaloin B | Puddumin A | Chalconosakuranetin | Aromadendrin 4'-methyl ether 7-rhamnoside | Piperenol C | Dicaffeoylputrescine | Elenolide | Sinapic acid | cis-Sinapic acid | 5-(3',4',5'-Trihydroxyphenyl)-gamma-valerolactone | 3,3',4',5,6,8-Hexamethoxyflavone | 3,3',4',5,7,8-Hexamethoxyflavone | Chrysaloin | Dimethyl (1R*,2S*,3S*)-2-carboxy-3-(3,4-dihydroxyphenyl)-…	17
neg_M447T333	HMDB0032783 | HMDB0034293	Porrigenin A | Asperagenin	2
neg_M447T299	HMDB0032783 | HMDB0034293	Porrigenin A | Asperagenin	2
neg_M448T256	HMDB0000631 | HMDB0000637 | HMDB0000708	Deoxycholic acid glycine conjugate | Chenodeoxycholic acid glycine conjugate | Glycoursodeoxycholic acid	3
neg_M449T240	HMDB0039947	Pisumionoside	1
neg_M452T290	HMDB0011473 | HMDB0011503	LysoPE(0:0/16:0) | LysoPE(16:0/0:0)	2
neg_M455T282	HMDB0060605 | HMDB0007849 | HMDB0007853	Metyrapol | LysoPA(0:0/16:0) | LysoPA(16:0/0:0)	3
neg_M455T479	HMDB0002364 | HMDB0002395 | HMDB0001023 | HMDB0000878 | HMDB0000900	Oleanolic acid | Ursolic acid | 4,4-Dimethylcholesta-8,14,24-trienol | Ergosterol | Ergocalciferol	5
neg_M457T225	HMDB0034464 | HMDB0032960 | HMDB0060898	Austinol | 1-Octen-3-yl primeveroside | Eletriptan N-oxide	3
neg_M459T250	HMDB0029756 | HMDB0031701 | HMDB0039110	(1R,2S,3R)-2-Acetyl-4(5)-(1,2,3,4-tetrahydroxybutyl)imidazole | 1-(gamma-Glutamylamino)cyclopropanecarboxylic acid | (2S,3'S)-alpha-Amino-2-carboxy-5-oxo-1-pyrrolidinebutanoic acid	3
neg_M464T458	-	-	NA
neg_M465T297	HMDB0015119	Nandrolone phenpropionate	1
neg_M465T409_1	HMDB0000653	Cholesterol sulfate	1
neg_M467T318	-	-	NA
neg_M471T249	HMDB0002586 | HMDB0002642	Chenodeoxycholic acid 3-sulfate | Ursodeoxycholic acid 3-sulfate	2
neg_M474T272	HMDB0011478 | HMDB0014972	LysoPE(0:0/18:3(6Z,9Z,12Z)) | Mifepristone	2
neg_M476T283	HMDB0011507	LysoPE(18:2(9Z,12Z)/0:0)	1
neg_M477T374	HMDB0034086 | HMDB0006228	Dolicholide | 24-Hydroxycalcitriol	2
neg_M478T366	HMDB0011475 | HMDB0011476 | HMDB0011505 | HMDB0011506	LysoPE(0:0/18:1(11Z)) | LysoPE(0:0/18:1(9Z)) | LysoPE(18:1(11Z)/0:0) | LysoPE(18:1(9Z)/0:0)	4
neg_M482T266	HMDB0000722 | HMDB0060547	Lithocholyltaurine | Hydroxybuprenorphine	2
neg_M483T230	-	-	NA
neg_M484T239	-	-	NA
neg_M485T302	-	-	NA
neg_M498T251	HMDB0000874 | HMDB0000896 | HMDB0000951	Tauroursodeoxycholic acid | Taurodeoxycholic acid | Taurochenodesoxycholic acid	3
neg_M498T276	-	-	NA
neg_M500T285	HMDB0005030 | HMDB0000138	Fexofenadine | Glycocholic acid	2
neg_M503T383	HMDB0038850	Cycasin	1
neg_M503T245	-	-	NA
neg_M507T225	-	-	NA
neg_M511T342	HMDB0061697 | HMDB0061703 | HMDB0030201	1-Stearoylglycerophosphoglycerol | 2-Stearoylglycerophosphoglycerol | (-)-Fumigaclavine B	3
neg_M511T354	HMDB0061697 | HMDB0061703 | HMDB0030201 | HMDB0000653	1-Stearoylglycerophosphoglycerol | 2-Stearoylglycerophosphoglycerol | (-)-Fumigaclavine B | Cholesterol sulfate	4
neg_M512T244	HMDB0002639	Sulfolithocholylglycine	1
neg_M514T239	HMDB0000036	Taurocholic acid	1
neg_M515T268	HMDB0015537	Probucol	1
neg_M524T326_1	HMDB0061698 | HMDB0011475 | HMDB0011476 | HMDB0011505 | HMDB0011506	1-Stearoylglycerophosphoserine | LysoPE(0:0/18:1(11Z)) | LysoPE(0:0/18:1(9Z)) | LysoPE(18:1(11Z)/0:0) | LysoPE(18:1(9Z)/0:0)	5
neg_M525T323	HMDB0000572 | HMDB0000739	Desmosine | Isodesmosine	2
neg_M529T321	HMDB0030392 | HMDB0040844 | HMDB0038539 | HMDB0038540	Kukoamine A | (S)-Nerolidol 3-O-[a-L-rhamnopyranosyl-(1-&gt | 2)-b-D-glucopyranoside] | Goshonoside F1 | Goshonoside F2	4
neg_M563T213	HMDB0030803 | HMDB0030843 | HMDB0033571 | HMDB0037569 | HMDB0037575 | HMDB0039319 | HMDB0039321 | HMDB0010358 | HMDB0038776	Corymboside | Apiin | 6-beta-D-Glucopyranosyl-8-beta-D-ribopyranosylapigenin | Isovitexin 2''-O-arabinoside | Kaempferol 3-arabinofuranoside 7-rhamnofuranoside | Kaempferol 3-rhamnoside 7-xyloside | Kaempferol 3-rhamnoside 4'-xyloside | 17-beta-estradiol 3-sulfate-17-(beta-D-glucuronide) | Medicarpin 3-O-(6'-malonylglucoside)	9
neg_M567T292	HMDB0041579 | HMDB0060828	7,8-Dihydro-3b,6a-dihydroxy-alpha-ionol 9-[apiosyl-(1-&gt | 6)-glucoside] | ID14326	2
neg_M571T293	HMDB0061695 | HMDB0000572 | HMDB0000739	LysoPI(16:0/0:0) | Desmosine | Isodesmosine	3
neg_M583T554	HMDB0000054 | HMDB0000488 | HMDB0037774 | HMDB0037775	Bilirubin | (4E,15Z)-Bilirubin | Coriandrone A | Coriandrone B	4
neg_M595T191	HMDB0039922 | HMDB0041489 | HMDB0029408 | HMDB0038773	Eriodictyol 7-(6-trans-p-coumaroylglucoside) | 5''-(4-Hydroxy-(E)-cinnamoyl) alpha-L-arabinofuranosyl-(1-&gt | 3)-beta-D-xylopyranosyl-(1-&gt | 4)-D-xylopyranoside | Betanin | Formononetin 7-(2-p-hydroxybenzoylglucoside)	4
neg_M599T324	HMDB0240261 | HMDB0015480	LysoPI(18:0/0:0) | Ciclesonide	2
neg_M611T188	HMDB0038361 | HMDB0038365	(-)-Epigallocatechin | (+)-Gallocatechin	2
neg_M675T529	-	-	NA
neg_M714T478	HMDB0008928	PE(16:0/18:2(9Z,12Z))	1
neg_M722T437	HMDB0008824	PE(14:0/16:0)	1
neg_M736T448	HMDB0008826 | HMDB0008923	PE(14:0/18:0) | PE(16:0/16:0)	2
neg_M738T453	HMDB0008937 | HMDB0008938	PE(16:0/20:4(5Z,8Z,11Z,14Z)) | PE(16:0/20:4(8Z,11Z,14Z,17Z))	2
neg_M742T441	HMDB0008843 | HMDB0008875 | HMDB0008934 | HMDB0008966 | HMDB0008994 | HMDB0009025 | HMDB0009026 | HMDB0009058 | HMDB0009059 | HMDB0009090 | HMDB0009254 | HMDB0009286 | HMDB0009515 | HMDB0009547	PE(14:0/22:2(13Z,16Z)) | PE(14:1(9Z)/22:1(13Z)) | PE(16:0/20:2(11Z,14Z)) | PE(16:1(9Z)/20:1(11Z)) | PE(18:0/18:2(9Z,12Z)) | PE(18:1(11Z)/18:1(11Z)) | PE(18:1(11Z)/18:1(9Z)) | PE(18:1(9Z)/18:1(11Z)) | PE(18:1(9Z)/18:1(9Z)) | PE(18:2(9Z,12Z)/18:0) | PE(20:1(11Z)/16:1(9Z)) | PE(20:2(11Z,14Z)/16:0) | PE(22:1(13Z)/14:1(9Z)) | PE(22:2(13Z,16Z)/14:0)	14
neg_M742T458	HMDB0008843 | HMDB0008875 | HMDB0008934 | HMDB0008966 | HMDB0008994 | HMDB0009025 | HMDB0009026 | HMDB0009058 | HMDB0009059 | HMDB0009090 | HMDB0009254 | HMDB0009286 | HMDB0009515 | HMDB0009547	PE(14:0/22:2(13Z,16Z)) | PE(14:1(9Z)/22:1(13Z)) | PE(16:0/20:2(11Z,14Z)) | PE(16:1(9Z)/20:1(11Z)) | PE(18:0/18:2(9Z,12Z)) | PE(18:1(11Z)/18:1(11Z)) | PE(18:1(11Z)/18:1(9Z)) | PE(18:1(9Z)/18:1(11Z)) | PE(18:1(9Z)/18:1(9Z)) | PE(18:2(9Z,12Z)/18:0) | PE(20:1(11Z)/16:1(9Z)) | PE(20:2(11Z,14Z)/16:0) | PE(22:1(13Z)/14:1(9Z)) | PE(22:2(13Z,16Z)/14:0)	14
neg_M744T441	HMDB0008842 | HMDB0008874 | HMDB0008933 | HMDB0008965 | HMDB0008992 | HMDB0008993 | HMDB0009024 | HMDB0009057 | HMDB0009221 | HMDB0009253 | HMDB0009482 | HMDB0009514	PE(14:0/22:1(13Z)) | PE(14:1(9Z)/22:0) | PE(16:0/20:1(11Z)) | PE(16:1(9Z)/20:0) | PE(18:0/18:1(11Z)) | PE(18:0/18:1(9Z)) | PE(18:1(11Z)/18:0) | PE(18:1(9Z)/18:0) | PE(20:0/16:1(9Z)) | PE(20:1(11Z)/16:0) | PE(22:0/14:1(9Z)) | PE(22:1(13Z)/14:0)	12
neg_M744T458	HMDB0008842 | HMDB0008874 | HMDB0008933 | HMDB0008965 | HMDB0008992 | HMDB0008993 | HMDB0009024 | HMDB0009057 | HMDB0009221 | HMDB0009253 | HMDB0009482 | HMDB0009514	PE(14:0/22:1(13Z)) | PE(14:1(9Z)/22:0) | PE(16:0/20:1(11Z)) | PE(16:1(9Z)/20:0) | PE(18:0/18:1(11Z)) | PE(18:0/18:1(9Z)) | PE(18:1(11Z)/18:0) | PE(18:1(9Z)/18:0) | PE(20:0/16:1(9Z)) | PE(20:1(11Z)/16:0) | PE(22:0/14:1(9Z)) | PE(22:1(13Z)/14:0)	12
neg_M750T441	HMDB0009412 | HMDB0009445 | HMDB0029216	PE(20:4(5Z,8Z,11Z,14Z)/P-18:0) | PE(20:4(8Z,11Z,14Z,17Z)/P-18:0) | SM C16:1	3
neg_M750T458	HMDB0009412 | HMDB0009445 | HMDB0029216	PE(20:4(5Z,8Z,11Z,14Z)/P-18:0) | PE(20:4(8Z,11Z,14Z,17Z)/P-18:0) | SM C16:1	3
neg_M752T426	-	-	NA
neg_M762T450	HMDB0008926 | HMDB0008927 | HMDB0008893 | HMDB0008894	PE(16:0/18:1(11Z)) | PE(16:0/18:1(9Z)) | PE(15:0/18:1(11Z)) | PE(15:0/18:1(9Z))	4
neg_M764T464	HMDB0007869 | HMDB0007934 | HMDB0007965 | HMDB0008988	PC(30:0) | PC(15:0/15:0) | PC(16:0/14:0) | PE(18:0/15:0)	4
neg_M766T440	HMDB0009387 | HMDB0009420	PE(20:4(5Z,8Z,11Z,14Z)/18:0) | PE(20:4(8Z,11Z,14Z,17Z)/18:0)	2
neg_M766T458	HMDB0009387 | HMDB0009420	PE(20:4(5Z,8Z,11Z,14Z)/18:0) | PE(20:4(8Z,11Z,14Z,17Z)/18:0)	2
neg_M776T413	-	-	NA
neg_M778T429	-	-	NA
neg_M778T441	HMDB0009610 | HMDB0011391	PE(22:4(7Z,10Z,13Z,16Z)/P-18:0) | PE(P-18:0/22:4(7Z,10Z,13Z,16Z))	2
neg_M780T445	-	-	NA
neg_M782T324	-	-	NA
neg_M783T331	HMDB0000518 | HMDB0000626 | HMDB0000686 | HMDB0000946 | HMDB0002536	Chenodeoxycholic acid | Deoxycholic acid | Isoursodeoxycholic acid | Ursodeoxycholic acid | Isodeoxycholic acid	5
neg_M784T431	HMDB0012360 | HMDB0012381 | HMDB0012391 | HMDB0012401 | HMDB0012411 | HMDB0012420 | HMDB0008937 | HMDB0008938 | HMDB0007877 | HMDB0007908 | HMDB0007909 | HMDB0008164 | HMDB0008197 | HMDB0008229	PS(16:0/20:3(8Z,11Z,14Z)) | PS(18:0/18:3(9Z,12Z,15Z)) | PS(18:1(9Z)/18:2(9Z,12Z)) | PS(18:2(9Z,12Z)/18:1(9Z)) | PS(18:3(9Z,12Z,15Z)/18:0) | PS(20:3(8Z,11Z,14Z)/16:0) | PE(16:0/20:4(5Z,8Z,11Z,14Z)) | PE(16:0/20:4(8Z,11Z,14Z,17Z)) | PC(14:0/18:4(6Z,9Z,12Z,15Z)) | PC(14:1(9Z)/18:3(6Z,9Z,12Z)) | PC(14:1(9Z)/18:3(9Z,12Z,15Z)) | PC(18:3(6Z,9Z,12Z)/14:1(9Z)) | PC(18:3(9Z,12Z,15Z)/14:1(9Z)) | PC(18:4(6Z,…	14
neg_M816T557	HMDB0008882 | HMDB0008942 | HMDB0008974 | HMDB0009000 | HMDB0009032 | HMDB0009065 | HMDB0009097 | HMDB0009225 | HMDB0009256 | HMDB0009257 | HMDB0009288 | HMDB0009518 | HMDB0009550 | HMDB0009746 | HMDB0007880 | HMDB0007912 | HMDB0007973 | HMDB0008004 | HMDB0008005 | HMDB0008068 | HMDB0008101 | HMDB0008133 | HMDB0008296 | HMDB0008328 | HMDB0008909 | HMDB0009549	PE(14:1(9Z)/24:1(15Z)) | PE(16:0/22:2(13Z,16Z)) | PE(16:1(9Z)/22:1(13Z)) | PE(18:0/20:2(11Z,14Z)) | PE(18:1(11Z)/20:1(11Z)) | PE(18:1(9Z)/20:1(11Z)) | PE(18:2(9Z,12Z)/20:0) | PE(20:0/18:2(9Z,12Z)) | PE(20:1(11Z)/18:1(11Z)) | PE(20:1(11Z)/18:1(9Z)) | PE(20:2(11Z,14Z)/18:0) | PE(22:1(13Z)/16:1(9Z)) | PE(22:2(13Z,16Z)/16:0) | PE(24:1(15Z)/14:1(9Z)) | PC(34:2) | PC(14:1(9Z)/20:1(11Z)) | PC(16:0/18:2(…	26
neg_M818T375	HMDB0008849 | HMDB0008881 | HMDB0008941 | HMDB0008973 | HMDB0008999 | HMDB0009031 | HMDB0009064 | HMDB0009223 | HMDB0009224 | HMDB0009255 | HMDB0009485 | HMDB0009517 | HMDB0009713 | HMDB0009745 | HMDB0007879 | HMDB0007911 | HMDB0007971 | HMDB0007972 | HMDB0008003 | HMDB0008035 | HMDB0008067 | HMDB0008100 | HMDB0008263 | HMDB0008295	PE(14:0/24:1(15Z)) | PE(14:1(9Z)/24:0) | PE(16:0/22:1(13Z)) | PE(16:1(9Z)/22:0) | PE(18:0/20:1(11Z)) | PE(18:1(11Z)/20:0) | PE(18:1(9Z)/20:0) | PE(20:0/18:1(11Z)) | PE(20:0/18:1(9Z)) | PE(20:1(11Z)/18:0) | PE(22:0/16:1(9Z)) | PE(22:1(13Z)/16:0) | PE(24:0/14:1(9Z)) | PE(24:1(15Z)/14:0) | PC(34:1) | PC(14:1(9Z)/20:0) | PC(16:0/18:1(11Z)) | PC(16:0/18:1(9Z)) | PC(16:1(9Z)/18:0) | PC(18:0/16:1(9Z)) |…	24
neg_M857T450	HMDB0009789 | HMDB0009790 | HMDB0009827 | HMDB0009828 | HMDB0009839 | HMDB0009840 | HMDB0009850 | HMDB0009859 | HMDB0009860 | HMDB0009863 | HMDB0009864 | HMDB0009893 | HMDB0009899	PI(16:0/20:4(5Z,8Z,11Z,14Z)) | PI(16:0/20:4(8Z,11Z,14Z,17Z)) | PI(18:1(11Z)/18:3(6Z,9Z,12Z)) | PI(18:1(11Z)/18:3(9Z,12Z,15Z)) | PI(18:1(9Z)/18:3(6Z,9Z,12Z)) | PI(18:1(9Z)/18:3(9Z,12Z,15Z)) | PI(18:2(9Z,12Z)/18:2(9Z,12Z)) | PI(18:3(6Z,9Z,12Z)/18:1(11Z)) | PI(18:3(6Z,9Z,12Z)/18:1(9Z)) | PI(18:3(9Z,12Z,15Z)/18:1(11Z)) | PI(18:3(9Z,12Z,15Z)/18:1(9Z)) | PI(20:4(5Z,8Z,11Z,14Z)/16:0) | PI(20:4(8Z,11Z,14…	13
pos_M71T456	HMDB0004101	Beta-Aminopropionitrile	1
pos_M71T502	HMDB0004101	Beta-Aminopropionitrile	1
pos_M72T53	-	-	NA
pos_M74T50	HMDB0001106 | HMDB0002134 | HMDB0041822	3-Aminopropionaldehyde | Aminoacetone | Acrolein	3
pos_M74T8	HMDB0001106 | HMDB0002134 | HMDB0041822	3-Aminopropionaldehyde | Aminoacetone | Acrolein	3
pos_M74T556	HMDB0031321 | HMDB0032179 | HMDB0034198	1-Butylamine | sec-Butylamine | 2-Methyl-1-propylamine	3
pos_M74T532	HMDB0031321 | HMDB0032179 | HMDB0034198	1-Butylamine | sec-Butylamine | 2-Methyl-1-propylamine	3
pos_M74T500	HMDB0031321 | HMDB0032179 | HMDB0034198	1-Butylamine | sec-Butylamine | 2-Methyl-1-propylamine	3
pos_M76T562	HMDB0000925 | HMDB0001659 | HMDB0003366 | HMDB0031558 | HMDB0031652	Trimethylamine N-oxide | Acetone | Propanal | Methyloxirane | Allyl alcohol	5
pos_M81T119	HMDB0003361 | HMDB0034176	Pyrimidine | Pyrazine	2
pos_M84T81	HMDB0033529 | HMDB0040173	(+)-2,3-Dihydro-3-methyl-1H-pyrrole | Pentanenitrile	2
pos_M84T54	HMDB0033529 | HMDB0040173	(+)-2,3-Dihydro-3-methyl-1H-pyrrole | Pentanenitrile	2
pos_M86T111	HMDB0002039 | HMDB0013785	2-Pyrrolidinone | Furan	2
pos_M86T91_2	HMDB0034301	Piperidine	1
pos_M88T545	HMDB0001080 | HMDB0031215 | HMDB0031581 | HMDB0033870 | HMDB0034233	4-Aminobutyraldehyde | N-Ethylacetamide | Morpholine | Butyramide | 2-Butenal	5
pos_M88T498	HMDB0001080 | HMDB0031215 | HMDB0031581 | HMDB0033870 | HMDB0034233	4-Aminobutyraldehyde | N-Ethylacetamide | Morpholine | Butyramide | 2-Butenal	5
pos_M89T46	HMDB0001414 | HMDB0031641	Putrescine | Pyrrolidine	2
pos_M90T48	HMDB0000056 | HMDB0000161 | HMDB0000271 | HMDB0001310 | HMDB0031219 | HMDB0062251 | HMDB0031647	beta-Alanine | L-Alanine | Sarcosine | D-Alanine | Ethyl carbamate | (alpha-D-mannosyl)7-beta-D-mannosyl-diacetylchitobiosyl-L-asparagine, isoform A (protein) | Acrylic acid	7
pos_M90T13	HMDB0032231 | HMDB0000246 | HMDB0000474 | HMDB0003543 | HMDB0031243 | HMDB0031324 | HMDB0033858 | HMDB0034431	Dimethylethanolamine | Tetrahydrofuran | Butanone | Butanal | 2-Methylpropanal | 3-Buten-1-ol | 2-Buten-1-ol | 2,2-Dimethyloxirane	8
pos_M91T326	-	-	NA
pos_M91T88	-	-	NA
pos_M91T134	-	-	NA
pos_M91T553	-	-	NA
pos_M91T506	-	-	NA
pos_M95T80	HMDB0000228	Phenol	1
pos_M95T172	HMDB0000228	Phenol	1
pos_M96T582	HMDB0036057	1H-Pyrrole-2-carboxaldehyde	1
pos_M97T555	HMDB0000926	Pyridine	1
pos_M100T190_2	-	-	NA
pos_M100T189_7	HMDB0011749 | HMDB0034587 | HMDB0040518 | HMDB0013749 | HMDB0031597	2-Piperidinone | 1-Pyrrolidinecarboxaldehyde | 2,5-Dihydro-2,4-dimethyloxazole | 2-Methylfuran | 2,4-Pentadienal	5
pos_M100T190_3	HMDB0015344	Fomepizole	1
pos_M103T176	-	-	NA
pos_M103T47	HMDB0002322 | HMDB0034301	Cadaverine | Piperidine	2
pos_M104T50	HMDB0000092 | HMDB0000112 | HMDB0000452 | HMDB0000650 | HMDB0001906 | HMDB0002166 | HMDB0002299 | HMDB0003911 | HMDB0031329 | HMDB0031654 | HMDB0038394 | HMDB0094692 | HMDB0000549 | HMDB0003407 | HMDB0031209 | HMDB0033977 | HMDB0034439	Dimethylglycine | gamma-Aminobutyric acid | L-alpha-Aminobutyric acid | D-alpha-Aminobutyric acid | 2-Aminoisobutyric acid | (S)-beta-Aminoisobutyric acid | (R)-beta-Aminoisobutyric acid | 3-Aminoisobutanoic acid | Butyl nitrite | 3-Aminobutanoic acid | O-Acetylethanolamine | N-Methylalanine | gamma-Butyrolactone | Diacetyl | Ethenyl acetate | Methyl acrylate | Isocrotonic acid	17
pos_M104T81_1	HMDB0000092 | HMDB0000112 | HMDB0000452 | HMDB0000650 | HMDB0001906 | HMDB0002166 | HMDB0002299 | HMDB0003911 | HMDB0031329 | HMDB0031654 | HMDB0038394 | HMDB0094692 | HMDB0000549 | HMDB0003407 | HMDB0031209 | HMDB0033977 | HMDB0034439	Dimethylglycine | gamma-Aminobutyric acid | L-alpha-Aminobutyric acid | D-alpha-Aminobutyric acid | 2-Aminoisobutyric acid | (S)-beta-Aminoisobutyric acid | (R)-beta-Aminoisobutyric acid | 3-Aminoisobutanoic acid | Butyl nitrite | 3-Aminobutanoic acid | O-Acetylethanolamine | N-Methylalanine | gamma-Butyrolactone | Diacetyl | Ethenyl acetate | Methyl acrylate | Isocrotonic acid	17
pos_M104T51_5	HMDB0006478 | HMDB0030124 | HMDB0030126 | HMDB0031206 | HMDB0031525 | HMDB0031526 | HMDB0031604 | HMDB0031605 | HMDB0033854 | HMDB0034235 | HMDB0034465 | HMDB0039779	Isovaleraldehyde | Prenol | 3-Methyl-3-buten-1-ol | Pentanal | (S)-2-Methylbutanal | (±)-2-Methylbutanal | (E)-2-Penten-1-ol | 1-Penten-3-ol | Isoprenyl alcohol | 2-Pentanone | 2-Methyl-2-buten-1-ol | xi-3-Methyl-3-buten-2-ol	12
pos_M104T68	HMDB0006478 | HMDB0030124 | HMDB0030126 | HMDB0031206 | HMDB0031525 | HMDB0031526 | HMDB0031604 | HMDB0031605 | HMDB0033854 | HMDB0034235 | HMDB0034465 | HMDB0039779	Isovaleraldehyde | Prenol | 3-Methyl-3-buten-1-ol | Pentanal | (S)-2-Methylbutanal | (±)-2-Methylbutanal | (E)-2-Penten-1-ol | 1-Penten-3-ol | Isoprenyl alcohol | 2-Pentanone | 2-Methyl-2-buten-1-ol | xi-3-Methyl-3-buten-2-ol	12
pos_M105T206_1	HMDB0034240	Styrene	1
pos_M107T186_1	HMDB0006115	Benzaldehyde	1
pos_M107T448	HMDB0006115	Benzaldehyde	1
pos_M108T235	HMDB0029734 | HMDB0032244 | HMDB0032972 | HMDB0033871	3-Ethylpyridine | 2,4-Dimethylpyridine | 2,6-Dimethylpyridine | Benzylamine	4
pos_M108T271	HMDB0029734 | HMDB0032244 | HMDB0032972 | HMDB0033871	3-Ethylpyridine | 2,4-Dimethylpyridine | 2,6-Dimethylpyridine | Benzylamine	4
pos_M108T251	HMDB0029734 | HMDB0032244 | HMDB0032972 | HMDB0033871	3-Ethylpyridine | 2,4-Dimethylpyridine | 2,6-Dimethylpyridine | Benzylamine	4
pos_M109T82	HMDB0031849 | HMDB0032971 | HMDB0035248 | HMDB0035289	2-Ethylpyrazine | 2,3-Dimethylpyrazine | 2,6-Dimethylpyrazine | 2,5-Dimethylpyrazine	4
pos_M111T81	HMDB0033156 | HMDB0060741	Methoxypyrazine | 3-Hydroxy-4-aminopyridine	2
pos_M111T594	-	-	NA
pos_M111T563	-	-	NA
pos_M112T87	HMDB0000630	Cytosine	1
pos_M112T54	HMDB0000630	Cytosine	1
pos_M112T55_1	HMDB0000870 | HMDB0014417 | HMDB0033112	Histamine | Betazole | Methylpyrazine	3
pos_M112T82	HMDB0000870 | HMDB0014417 | HMDB0033112	Histamine | Betazole | Methylpyrazine	3
pos_M114T80_1	HMDB0000562	Creatinine	1
pos_M114T54	HMDB0000562	Creatinine	1
pos_M114T87	-	-	NA
pos_M116T53	HMDB0000162 | HMDB0030409 | HMDB0034208 | HMDB0013742 | HMDB0029609	Proline | 4-Amino-2-methylenebutanoic acid | Pterolactam | 2-Furanmethanol | 5-Methyl-2(3H)-furanone	5
pos_M118T507	HMDB0000738 | HMDB0034171	Indole | Benzeneacetonitrile	2
pos_M118T205	HMDB0000738 | HMDB0034171	Indole | Benzeneacetonitrile	2
pos_M118T178	HMDB0000738 | HMDB0034171	Indole | Benzeneacetonitrile	2
pos_M118T583_2	HMDB0000883 | HMDB0003355 | HMDB0013716 | HMDB0015550 | HMDB0000509 | HMDB0029599 | HMDB0029608 | HMDB0031178 | HMDB0031598 | HMDB0031602 | HMDB0031648 | HMDB0032351 | HMDB0032385 | HMDB0032459 | HMDB0033840 | HMDB0033978 | HMDB0035143	L-Valine | 5-Aminopentanoic acid | Norvaline | Amyl Nitrite | Senecioic acid | Glutaral | Angelic acid | 2-Methyltetrahydrofuran-3-one | 2,3-Pentanedione | 4-Pentenoic acid | 2,4-Pentanedione | Isopropenyl acetate | Methyl methacrylate | 2-Pentenoic acid | Dihydro-5-methyl-2(3H)-furanone | Ethyl acrylate | Dihydro-3-methyl-2(3H)-furanone	17
pos_M118T53_2	HMDB0000883 | HMDB0003355 | HMDB0013716 | HMDB0015550 | HMDB0000509 | HMDB0029599 | HMDB0029608 | HMDB0031178 | HMDB0031598 | HMDB0031602 | HMDB0031648 | HMDB0032351 | HMDB0032385 | HMDB0032459 | HMDB0033840 | HMDB0033978 | HMDB0035143	L-Valine | 5-Aminopentanoic acid | Norvaline | Amyl Nitrite | Senecioic acid | Glutaral | Angelic acid | 2-Methyltetrahydrofuran-3-one | 2,3-Pentanedione | 4-Pentenoic acid | 2,4-Pentanedione | Isopropenyl acetate | Methyl methacrylate | 2-Pentenoic acid | Dihydro-5-methyl-2(3H)-furanone | Ethyl acrylate | Dihydro-3-methyl-2(3H)-furanone	17
pos_M118T173	HMDB0000883 | HMDB0003355 | HMDB0013716 | HMDB0015550 | HMDB0000509 | HMDB0029599 | HMDB0029608 | HMDB0031178 | HMDB0031598 | HMDB0031602 | HMDB0031648 | HMDB0032351 | HMDB0032385 | HMDB0032459 | HMDB0033840 | HMDB0033978 | HMDB0035143	L-Valine | 5-Aminopentanoic acid | Norvaline | Amyl Nitrite | Senecioic acid | Glutaral | Angelic acid | 2-Methyltetrahydrofuran-3-one | 2,3-Pentanedione | 4-Pentenoic acid | 2,4-Pentanedione | Isopropenyl acetate | Methyl methacrylate | 2-Pentenoic acid | Dihydro-5-methyl-2(3H)-furanone | Ethyl acrylate | Dihydro-3-methyl-2(3H)-furanone	17
pos_M119T312_1	HMDB0059837 | HMDB0059899	Indane | alpha-Methylstyrene	2
pos_M119T299	HMDB0059837 | HMDB0059899	Indane | alpha-Methylstyrene	2
pos_M120T49	HMDB0000167 | HMDB0000719 | HMDB0004041 | HMDB0060587 | HMDB0061148 | HMDB0000005 | HMDB0000060 | HMDB0001172 | HMDB0001259 | HMDB0031646	L-Threonine | L-Homoserine | L-Allothreonine | Aminoethoxyacetic acid | Hydroxyethyl glycine | 2-Ketobutyric acid | Acetoacetic acid | 2-Methyl-3-oxopropanoic acid | Succinic acid semialdehyde | Acetic anhydride	10
pos_M121T131	HMDB0006236 | HMDB0029636 | HMDB0029637 | HMDB0029638 | HMDB0033910 | HMDB0038997	Phenylacetaldehyde | 2-Methylbenzaldehyde | 3-Methylbenzaldehyde | 4-Methylbenzaldehyde | Acetophenone | Lentialexin	6
pos_M121T186	HMDB0006236 | HMDB0029636 | HMDB0029637 | HMDB0029638 | HMDB0033910 | HMDB0038997	Phenylacetaldehyde | 2-Methylbenzaldehyde | 3-Methylbenzaldehyde | 4-Methylbenzaldehyde | Acetophenone | Lentialexin	6
pos_M121T88	HMDB0006236 | HMDB0029636 | HMDB0029637 | HMDB0029638 | HMDB0033910 | HMDB0038997	Phenylacetaldehyde | 2-Methylbenzaldehyde | 3-Methylbenzaldehyde | 4-Methylbenzaldehyde | Acetophenone | Lentialexin	6
pos_M121T166	HMDB0006236 | HMDB0029636 | HMDB0029637 | HMDB0029638 | HMDB0033910 | HMDB0038997	Phenylacetaldehyde | 2-Methylbenzaldehyde | 3-Methylbenzaldehyde | 4-Methylbenzaldehyde | Acetophenone | Lentialexin	6
pos_M122T121	-	-	NA
pos_M122T545	HMDB0002017 | HMDB0012275 | HMDB0029729 | HMDB0032497 | HMDB0040041 | HMDB0034240	1-Phenylethylamine | Phenylethylamine | 5-Ethyl-2-methylpyridine | 2-Propylpyridine | 2-Ethyl-5-methylpyridine | Styrene	6
pos_M122T501	HMDB0002017 | HMDB0012275 | HMDB0029729 | HMDB0032497 | HMDB0040041 | HMDB0034240	1-Phenylethylamine | Phenylethylamine | 5-Ethyl-2-methylpyridine | 2-Propylpyridine | 2-Ethyl-5-methylpyridine | Styrene	6
pos_M122T579	HMDB0002017 | HMDB0012275 | HMDB0029729 | HMDB0032497 | HMDB0040041 | HMDB0034240	1-Phenylethylamine | Phenylethylamine | 5-Ethyl-2-methylpyridine | 2-Propylpyridine | 2-Ethyl-5-methylpyridine | Styrene	6
pos_M122T205	HMDB0002017 | HMDB0012275 | HMDB0029729 | HMDB0032497 | HMDB0040041 | HMDB0034240	1-Phenylethylamine | Phenylethylamine | 5-Ethyl-2-methylpyridine | 2-Propylpyridine | 2-Ethyl-5-methylpyridine | Styrene	6
pos_M123T150	HMDB0001406 | HMDB0031861	Niacinamide | 2-Acetylpyrazine	2
pos_M123T268	HMDB0001406 | HMDB0031861	Niacinamide | 2-Acetylpyrazine	2
pos_M123T54	HMDB0001406 | HMDB0031861	Niacinamide | 2-Acetylpyrazine	2
pos_M124T81_1	HMDB0001488 | HMDB0002243	Nicotinic acid | Picolinic acid	2
pos_M124T60	HMDB0001488 | HMDB0002243	Nicotinic acid | Picolinic acid	2
pos_M124T108	HMDB0001488 | HMDB0002243	Nicotinic acid | Picolinic acid	2
pos_M125T200	HMDB0029734 | HMDB0032244 | HMDB0032972 | HMDB0033871	3-Ethylpyridine | 2,4-Dimethylpyridine | 2,6-Dimethylpyridine | Benzylamine	4
pos_M126T87	HMDB0002894	5-Methylcytosine	1
pos_M126T222	HMDB0034883 | HMDB0037853 | HMDB0037854 | HMDB0037860 | HMDB0037861 | HMDB0037865 | HMDB0037866 | HMDB0037867 | HMDB0038288 | HMDB0038289 | HMDB0039583 | HMDB0001858 | HMDB0002048 | HMDB0002055 | HMDB0003119 | HMDB0033895	3,4-Dihydro-5-propanoyl-2H-pyrrole | 2-Methyl-4-propyloxazole | 4-Methyl-2-propyloxazole | 2-Methyl-5-propyloxazole | 5-Methyl-2-propyloxazole | 2-Ethyl-4,5-dimethyloxazole | 4-Ethyl-2,5-dimethyloxazole | 5-Ethyl-2,4-dimethyloxazole | 4-Butyloxazole | 5-Butyloxazole | 2-Ethyl-5-imino-1-cyclopenten-1-ol | p-Cresol | m-Cresol | o-Cresol | Benzyl alcohol | Anisole	16
pos_M126T82	HMDB0000898 | HMDB0001861 | HMDB0031849 | HMDB0032971 | HMDB0035248 | HMDB0035289	1-Methylhistamine | 3-Methylhistamine | 2-Ethylpyrazine | 2,3-Dimethylpyrazine | 2,6-Dimethylpyrazine | 2,5-Dimethylpyrazine	6
pos_M127T188	HMDB0000262 | HMDB0002024 | HMDB0029736	Thymine | Imidazoleacetic acid | 1H-Imidazole-1-acetic acid	3
pos_M127T125	HMDB0000262 | HMDB0002024 | HMDB0029736	Thymine | Imidazoleacetic acid | 1H-Imidazole-1-acetic acid	3
pos_M128T82	HMDB0029434 | HMDB0000957 | HMDB0002434 | HMDB0031180 | HMDB0032037 | HMDB0033002 | HMDB0033127	(±)-4-Methylene-2-pyrrolidinecarboxylic acid | Pyrocatechol | Hydroquinone | (E,E)-2,4-Hexadienedial | 1,3-Benzenediol | 5-Methyl-2-furancarboxaldehyde | 2-Acetylfuran	7
pos_M128T90_1	HMDB0031667 | HMDB0040030 | HMDB0029728 | HMDB0031541	Nor-psi-tropine | 1-(1-Pyrrolidinyl)-2-propanone | 2-Ethyl-5-methylfuran | 3-Methyl-2-cyclohexen-1-one	4
pos_M129T179	-	-	NA
pos_M130T88	HMDB0000267 | HMDB0001369 | HMDB0001843 | HMDB0002234 | HMDB0061093 | HMDB0000444 | HMDB0000617 | HMDB0032994	Pyroglutamic acid | Pyrroline hydroxycarboxylic acid | N-Acryloylglycine | 1-Pyrroline-4-hydroxy-2-carboxylate | dimethadione | 3-Furoic acid | 2-Furoic acid | 3-Hydroxy-2H-pyran-2-one	8
pos_M130T259	HMDB0033731 | HMDB0034244	Quinoline | Isoquinoline	2
pos_M130T231	HMDB0033731 | HMDB0034244	Quinoline | Isoquinoline	2
pos_M130T211	HMDB0033731 | HMDB0034244	Quinoline | Isoquinoline	2
pos_M130T54_1	HMDB0000070 | HMDB0000716 | HMDB0015212 | HMDB0029435 | HMDB0029444 | HMDB0094696 | HMDB0001164 | HMDB0029581 | HMDB0031759 | HMDB0032233 | HMDB0033569 | HMDB0034247 | HMDB0039778 | HMDB0040260	Pipecolic acid | L-Pipecolic acid | Vigabatrin | L-trans-4-Methyl-2-pyrrolidinecarboxylic acid | 2-Pyrrolidineacetic acid | N-Methyl-L-proline | trans-1,2-Dihydrobenzene-1,2-diol | (2E,4E)-2,4-Hexadienoic acid | (E)-4-Oxo-2-hexen-1-al | 2,5-Dimethyl-3(2H)-furanone | Syoyualdehyde | 2-(Methoxymethyl)furan | xi-3,5-Dimethyl-2(5H)-furanone | 5,5-Dimethyl-2(5H)-furanone	14
pos_M130T80	HMDB0000070 | HMDB0000716 | HMDB0015212 | HMDB0029435 | HMDB0029444 | HMDB0094696 | HMDB0001164 | HMDB0029581 | HMDB0031759 | HMDB0032233 | HMDB0033569 | HMDB0034247 | HMDB0039778 | HMDB0040260	Pipecolic acid | L-Pipecolic acid | Vigabatrin | L-trans-4-Methyl-2-pyrrolidinecarboxylic acid | 2-Pyrrolidineacetic acid | N-Methyl-L-proline | trans-1,2-Dihydrobenzene-1,2-diol | (2E,4E)-2,4-Hexadienoic acid | (E)-4-Oxo-2-hexen-1-al | 2,5-Dimethyl-3(2H)-furanone | Syoyualdehyde | 2-(Methoxymethyl)furan | xi-3,5-Dimethyl-2(5H)-furanone | 5,5-Dimethyl-2(5H)-furanone	14
pos_M131T81_1	HMDB0002064 | HMDB0031199 | HMDB0031702 | HMDB0037293	N-Acetylputrescine | 2,5-Dihydro-2,4,5-trimethyloxazole | 1-Piperidinecarboxaldehyde | 2-Acetylpyrrolidine	4
pos_M131T78	HMDB0001345 | HMDB0001432	4-Trimethylammoniobutanal | Agmatine	2
pos_M131T50_1	HMDB0001345 | HMDB0001432	4-Trimethylammoniobutanal | Agmatine	2
pos_M132T52	HMDB0000064 | HMDB0013222 | HMDB0000076 | HMDB0003646	Creatine | Guanidinopropionic acid | Dihydrouracil | N-Methylhydantoin	4
pos_M132T230	HMDB0000466 | HMDB0034236	3-Methylindole | Benzenepropanenitrile	2
pos_M132T198_1	HMDB0000466 | HMDB0034236	3-Methylindole | Benzenepropanenitrile	2
pos_M132T214	HMDB0000466 | HMDB0034236	3-Methylindole | Benzenepropanenitrile	2
pos_M132T53_1	HMDB0000172 | HMDB0000557 | HMDB0000687 | HMDB0001645 | HMDB0001901 | HMDB0033923 | HMDB0036382 | HMDB0060650 | HMDB0000453 | HMDB0003843 | HMDB0029487 | HMDB0031158 | HMDB0031491 | HMDB0031492 | HMDB0031501 | HMDB0031559 | HMDB0031560 | HMDB0031561 | HMDB0031562 | HMDB0032490 | HMDB0033568 | HMDB0039581 | HMDB0040328	Isoleucine | L-Alloisoleucine | Leucine | L-Norleucine | Aminocaproic acid | (±)-erythro-Isoleucine | 6-Deoxyfagomine | N-(2-Hydroxyethyl)-morpholine | delta-Hexanolactone | Gamma-Caprolactone | Allyl propionate | 2-Methyl-4-pentenoic acid | 2,3-Hexanedione | 3,4-Hexanedione | 3-Hexenoic acid | 4-Methyl-2,3-pentanedione | 2-Methyl-2-pentenoic acid | 4-Methyl-2-pentenoic acid | 2-Methyl-3-pentenoi…	23
pos_M132T118	HMDB0000172 | HMDB0000557 | HMDB0000687 | HMDB0001645 | HMDB0001901 | HMDB0033923 | HMDB0036382 | HMDB0060650 | HMDB0000453 | HMDB0003843 | HMDB0029487 | HMDB0031158 | HMDB0031491 | HMDB0031492 | HMDB0031501 | HMDB0031559 | HMDB0031560 | HMDB0031561 | HMDB0031562 | HMDB0032490 | HMDB0033568 | HMDB0039581 | HMDB0040328	Isoleucine | L-Alloisoleucine | Leucine | L-Norleucine | Aminocaproic acid | (±)-erythro-Isoleucine | 6-Deoxyfagomine | N-(2-Hydroxyethyl)-morpholine | delta-Hexanolactone | Gamma-Caprolactone | Allyl propionate | 2-Methyl-4-pentenoic acid | 2,3-Hexanedione | 3,4-Hexanedione | 3-Hexenoic acid | 4-Methyl-2,3-pentanedione | 2-Methyl-2-pentenoic acid | 4-Methyl-2-pentenoic acid | 2-Methyl-3-pentenoi…	23
pos_M132T69	HMDB0000172 | HMDB0000557 | HMDB0000687 | HMDB0001645 | HMDB0001901 | HMDB0033923 | HMDB0036382 | HMDB0060650 | HMDB0000453 | HMDB0003843 | HMDB0029487 | HMDB0031158 | HMDB0031491 | HMDB0031492 | HMDB0031501 | HMDB0031559 | HMDB0031560 | HMDB0031561 | HMDB0031562 | HMDB0032490 | HMDB0033568 | HMDB0039581 | HMDB0040328	Isoleucine | L-Alloisoleucine | Leucine | L-Norleucine | Aminocaproic acid | (±)-erythro-Isoleucine | 6-Deoxyfagomine | N-(2-Hydroxyethyl)-morpholine | delta-Hexanolactone | Gamma-Caprolactone | Allyl propionate | 2-Methyl-4-pentenoic acid | 2,3-Hexanedione | 3,4-Hexanedione | 3-Hexenoic acid | 4-Methyl-2,3-pentanedione | 2-Methyl-2-pentenoic acid | 4-Methyl-2-pentenoic acid | 2-Methyl-3-pentenoi…	23
pos_M132T83	HMDB0033458 | HMDB0061162	N-Carbamoylputrescine | N-Mononitrosopiperazine	2
pos_M132T54	HMDB0033458 | HMDB0061162	N-Carbamoylputrescine | N-Mononitrosopiperazine	2
pos_M133T80	-	-	NA
pos_M134T47	-	-	NA
pos_M134T234	HMDB0029757 | HMDB0032390 | HMDB0034666 | HMDB0059805 | HMDB0061918	4-Hydroxybenzeneacetonitrile | 2-Methyl-4,5-benzoxazole | (±)-2-Hydroxy-2-phenylacetonitrile | 5-Hydroxyindole | 1,3-Dihydro-(2H)-indol-2-one	5
pos_M134T201	HMDB0029757 | HMDB0032390 | HMDB0034666 | HMDB0059805 | HMDB0061918	4-Hydroxybenzeneacetonitrile | 2-Methyl-4,5-benzoxazole | (±)-2-Hydroxy-2-phenylacetonitrile | 5-Hydroxyindole | 1,3-Dihydro-(2H)-indol-2-one	5
pos_M136T173	HMDB0032930	Benzothiazole	1
pos_M136T55	HMDB0000562	Creatinine	1
pos_M136T76	HMDB0000562	Creatinine	1
pos_M136T190	HMDB0000034 | HMDB0032593	Adenine | 4-(Hydroxymethyl)benzenediazonium(1+)	2
pos_M136T117	HMDB0000034 | HMDB0032593	Adenine | 4-(Hydroxymethyl)benzenediazonium(1+)	2
pos_M136T213	HMDB0000034 | HMDB0032593	Adenine | 4-(Hydroxymethyl)benzenediazonium(1+)	2
pos_M136T151	HMDB0000034 | HMDB0032593	Adenine | 4-(Hydroxymethyl)benzenediazonium(1+)	2
pos_M137T89_2	HMDB0000157 | HMDB0014581	Hypoxanthine | Allopurinol	2
pos_M137T57	HMDB0000157 | HMDB0014581	Hypoxanthine | Allopurinol	2
pos_M137T184	HMDB0000157 | HMDB0014581	Hypoxanthine | Allopurinol	2
pos_M137T167	HMDB0000157 | HMDB0014581	Hypoxanthine | Allopurinol	2
pos_M137T129	HMDB0000157 | HMDB0014581	Hypoxanthine | Allopurinol	2
pos_M137T151	HMDB0000157 | HMDB0014581	Hypoxanthine | Allopurinol	2
pos_M137T118_1	-	-	NA
pos_M137T54	HMDB0003152 | HMDB0030001 | HMDB0033947 | HMDB0037819	N-Methylnicotinamide | 2-Acetyl-3-methylpyrazine | 2-Aminobenzamide | 4-Acetyl-2-methylpyrimidine	4
pos_M138T53	HMDB0000875 | HMDB0001123 | HMDB0001392 | HMDB0029806 | HMDB0060722	Trigonelline | 2-Aminobenzoic acid | p-Aminobenzoic acid | Methyl nicotinate | 2-Pyridylacetic acid	5
pos_M138T39	HMDB0000875 | HMDB0001123 | HMDB0001392 | HMDB0029806 | HMDB0060722	Trigonelline | 2-Aminobenzoic acid | p-Aminobenzoic acid | Methyl nicotinate | 2-Pyridylacetic acid	5
pos_M139T79	HMDB0000301 | HMDB0031338 | HMDB0062562	Urocanic acid | 5-Oxo-2(5H)-isoxazolepropanenitrile | Trans-urocanate	3
pos_M139T55	HMDB0000301 | HMDB0031338 | HMDB0062562	Urocanic acid | 5-Oxo-2(5H)-isoxazolepropanenitrile | Trans-urocanate	3
pos_M140T90	HMDB0037285	2,4-Dimethyl-5-vinylthiazole	1
pos_M140T78	HMDB0037285	2,4-Dimethyl-5-vinylthiazole	1
pos_M140T50	HMDB0000883 | HMDB0003355 | HMDB0013716 | HMDB0015550	L-Valine | 5-Aminopentanoic acid | Norvaline | Amyl Nitrite	4
pos_M140T239	HMDB0029613 | HMDB0030540 | HMDB0032076 | HMDB0032148 | HMDB0032150 | HMDB0032151 | HMDB0032619 | HMDB0033944 | HMDB0041609 | HMDB0059873	9-Azabicyclo[3.3.1]nonan-3-one | 2,5-Dimethylphenol | 1-Methoxy-4-methylbenzene | 2,3-Dimethylphenol | 2,6-Dimethylphenol | 3,4-Dimethylphenol | 1-Phenylethanol | 2-Phenylethanol | 4-Methylbenzyl alcohol | 3-Ethylphenol	10
pos_M141T169	-	-	NA
pos_M141T54	HMDB0002271 | HMDB0002820 | HMDB0004988 | HMDB0001488 | HMDB0002243	Imidazolepropionic acid | Methylimidazoleacetic acid | Pi-Methylimidazoleacetic acid | Nicotinic acid | Picolinic acid	5
pos_M141T81_1	HMDB0029300 | HMDB0032492 | HMDB0032578 | HMDB0036058 | HMDB0040360	p-Anisidine | 2-Propionylpyrrole | 4-Hydroxybenzylamine | 1-Ethyl-1H-pyrrole-2-carboxaldehyde | 2-Acetyl-1-methylpyrrole	5
pos_M142T155	HMDB0030324 | HMDB0030325 | HMDB0033364 | HMDB0039839 | HMDB0039840 | HMDB0031414 | HMDB0031582 | HMDB0032446 | HMDB0032447 | HMDB0040246 | HMDB0040272 | HMDB0061898	(R)-Pelletierine | (±)-Pelletierine | Conhydrinone | 1-(1-Pyrrolidinyl)-2-butanone | 3-(1-Pyrrolidinyl)-2-butanone | 2,3-Dimethyl-2-cyclohexen-1-one | 6-Methyl-3,5-heptadien-2-one | trans, trans-3,5-Octadien-2-one | 1,5-Octadien-3-one | 3,5,5-Trimethyl-2-cyclopenten-1-one | 2-Butylfuran | Methyl-1-cyclopenten-1-yl)-ethanone	12
pos_M142T197	HMDB0030324 | HMDB0030325 | HMDB0033364 | HMDB0039839 | HMDB0039840 | HMDB0031414 | HMDB0031582 | HMDB0032446 | HMDB0032447 | HMDB0040246 | HMDB0040272 | HMDB0061898	(R)-Pelletierine | (±)-Pelletierine | Conhydrinone | 1-(1-Pyrrolidinyl)-2-butanone | 3-(1-Pyrrolidinyl)-2-butanone | 2,3-Dimethyl-2-cyclohexen-1-one | 6-Methyl-3,5-heptadien-2-one | trans, trans-3,5-Octadien-2-one | 1,5-Octadien-3-one | 3,5,5-Trimethyl-2-cyclopenten-1-one | 2-Butylfuran | Methyl-1-cyclopenten-1-yl)-ethanone	12
pos_M142T249	HMDB0030324 | HMDB0030325 | HMDB0033364 | HMDB0039839 | HMDB0039840 | HMDB0031414 | HMDB0031582 | HMDB0032446 | HMDB0032447 | HMDB0040246 | HMDB0040272 | HMDB0061898	(R)-Pelletierine | (±)-Pelletierine | Conhydrinone | 1-(1-Pyrrolidinyl)-2-butanone | 3-(1-Pyrrolidinyl)-2-butanone | 2,3-Dimethyl-2-cyclohexen-1-one | 6-Methyl-3,5-heptadien-2-one | trans, trans-3,5-Octadien-2-one | 1,5-Octadien-3-one | 3,5,5-Trimethyl-2-cyclopenten-1-one | 2-Butylfuran | Methyl-1-cyclopenten-1-yl)-ethanone	12
pos_M144T181_2	HMDB0032493 | HMDB0032985 | HMDB0034882 | HMDB0038439 | HMDB0041084 | HMDB0032431 | HMDB0033133 | HMDB0033134	2-Propionyl-2-thiazoline | 5-(2-Hydroxyethyl)-4-methylthiazole | 5-Acetyl-2,3-dihydro-1,4-thiazine | (-)-5-(2-Propenyl)-2-oxazolidinethione | Raphanusamide | 5-Methyl-2-thiophenecarboxaldehyde | 2-Acetylthiophene | 3-Acetylthiophene	8
pos_M144T121_1	HMDB0032493 | HMDB0032985 | HMDB0034882 | HMDB0038439 | HMDB0041084 | HMDB0032431 | HMDB0033133 | HMDB0033134	2-Propionyl-2-thiazoline | 5-(2-Hydroxyethyl)-4-methylthiazole | 5-Acetyl-2,3-dihydro-1,4-thiazine | (-)-5-(2-Propenyl)-2-oxazolidinethione | Raphanusamide | 5-Methyl-2-thiophenecarboxaldehyde | 2-Acetylthiophene | 3-Acetylthiophene	8
pos_M144T56	HMDB0032493 | HMDB0032985 | HMDB0034882 | HMDB0038439 | HMDB0041084 | HMDB0032431 | HMDB0033133 | HMDB0033134	2-Propionyl-2-thiazoline | 5-(2-Hydroxyethyl)-4-methylthiazole | 5-Acetyl-2,3-dihydro-1,4-thiazine | (-)-5-(2-Propenyl)-2-oxazolidinethione | Raphanusamide | 5-Methyl-2-thiophenecarboxaldehyde | 2-Acetylthiophene | 3-Acetylthiophene	8
pos_M144T91	HMDB0032493 | HMDB0032985 | HMDB0034882 | HMDB0038439 | HMDB0041084 | HMDB0032431 | HMDB0033133 | HMDB0033134	2-Propionyl-2-thiazoline | 5-(2-Hydroxyethyl)-4-methylthiazole | 5-Acetyl-2,3-dihydro-1,4-thiazine | (-)-5-(2-Propenyl)-2-oxazolidinethione | Raphanusamide | 5-Methyl-2-thiophenecarboxaldehyde | 2-Acetylthiophene | 3-Acetylthiophene	8
pos_M144T54_1	HMDB0004827 | HMDB0030410 | HMDB0038949 | HMDB0029582 | HMDB0031223 | HMDB0032067 | HMDB0032333 | HMDB0033629 | HMDB0034835 | HMDB0037026 | HMDB0037027 | HMDB0040445 | HMDB0041474	Proline betaine | L-2-Amino-3-methylenehexanoic acid | 3beta,6beta-Dihydroxynortropane | Methyl sorbate | Enol-3-Ethyl-1,2-cyclopentanedione | Allyl crotonate | 4-Hydroxy-4-methyl-5-hexenoic acid gamma lactone | xi-4-Hydroxy-4-methyl-2-cyclohexen-1-one | 3-(3-Ethyloxiranyl)-2-propenal | 3,4-Dimethyl-1,2-cyclopentanedione | 3,5-Dimethyl-1,2-cyclopentanedione | 2-(Ethoxymethyl)furan | xi-5-Isopropy…	13
pos_M145T55_1	HMDB0002284 | HMDB0031667 | HMDB0040030	N-Acetylcadaverine | Nor-psi-tropine | 1-(1-Pyrrolidinyl)-2-propanone	3
pos_M145T89_3	HMDB0002284 | HMDB0031667 | HMDB0040030	N-Acetylcadaverine | Nor-psi-tropine | 1-(1-Pyrrolidinyl)-2-propanone	3
pos_M146T51_1	HMDB0001161 | HMDB0094649 | HMDB0029314 | HMDB0030330 | HMDB0031174 | HMDB0031342 | HMDB0031351 | HMDB0031476 | HMDB0031477 | HMDB0031484 | HMDB0031500 | HMDB0031504 | HMDB0031593 | HMDB0031603 | HMDB0031681 | HMDB0032391 | HMDB0032460 | HMDB0033793 | HMDB0038271 | HMDB0038962 | HMDB0039819 | HMDB0040214 | HMDB0040591	4-Trimethylammoniobutanoic acid | 2-Aminoheptanoate | Isopentenyl acetate | 1-Methoxy-3-methylene-2-pentanone | 4-Methyl-5-hexanolide | Cyclohexanecarboxylic acid | Cyclohexyl formate | 2,3-Heptanedione | 3,4-Heptanedione | 2-Heptenoic acid | Methyl 2E-hexenoate | Methyl (Z)-3-hexenoate | 5-Methyl-2,3-hexanedione | Ethyl 4-pentenoate | Dihydro-5-propyl-2(3H)-furanone | 3-Methyl-3-butenyl acetate …	23
pos_M146T82	HMDB0001161 | HMDB0094649 | HMDB0029314 | HMDB0030330 | HMDB0031174 | HMDB0031342 | HMDB0031351 | HMDB0031476 | HMDB0031477 | HMDB0031484 | HMDB0031500 | HMDB0031504 | HMDB0031593 | HMDB0031603 | HMDB0031681 | HMDB0032391 | HMDB0032460 | HMDB0033793 | HMDB0038271 | HMDB0038962 | HMDB0039819 | HMDB0040214 | HMDB0040591	4-Trimethylammoniobutanoic acid | 2-Aminoheptanoate | Isopentenyl acetate | 1-Methoxy-3-methylene-2-pentanone | 4-Methyl-5-hexanolide | Cyclohexanecarboxylic acid | Cyclohexyl formate | 2,3-Heptanedione | 3,4-Heptanedione | 2-Heptenoic acid | Methyl 2E-hexenoate | Methyl (Z)-3-hexenoate | 5-Methyl-2,3-hexanedione | Ethyl 4-pentenoate | Dihydro-5-propyl-2(3H)-furanone | 3-Methyl-3-butenyl acetate …	23
pos_M146T179	HMDB0001257	Spermidine	1
pos_M149T395	-	-	NA
pos_M149T326	HMDB0030837 | HMDB0031616 | HMDB0032140 | HMDB0034121	Anethole | 4-Phenyl-3-buten-2-ol | 2',4'-Dimethylacetophenone | 1-Methoxy-4-(2-propenyl)benzene	4
pos_M149T398	HMDB0030837 | HMDB0031616 | HMDB0032140 | HMDB0034121	Anethole | 4-Phenyl-3-buten-2-ol | 2',4'-Dimethylacetophenone | 1-Methoxy-4-(2-propenyl)benzene	4
pos_M149T351	HMDB0030837 | HMDB0031616 | HMDB0032140 | HMDB0034121	Anethole | 4-Phenyl-3-buten-2-ol | 2',4'-Dimethylacetophenone | 1-Methoxy-4-(2-propenyl)benzene	4
pos_M149T471	HMDB0030837 | HMDB0031616 | HMDB0032140 | HMDB0034121	Anethole | 4-Phenyl-3-buten-2-ol | 2',4'-Dimethylacetophenone | 1-Methoxy-4-(2-propenyl)benzene	4
pos_M149T412	HMDB0030837 | HMDB0031616 | HMDB0032140 | HMDB0034121	Anethole | 4-Phenyl-3-buten-2-ol | 2',4'-Dimethylacetophenone | 1-Methoxy-4-(2-propenyl)benzene	4
pos_M149T89	HMDB0001126 | HMDB0034892 | HMDB0036142 | HMDB0039831 | HMDB0039832 | HMDB0039983 | HMDB0039984 | HMDB0039985 | HMDB0039986 | HMDB0039987 | HMDB0039988 | HMDB0000466 | HMDB0034236	Nornicotine | 3-Ethyl-5-methyl-2-vinylpyrazine | 6,7-Dihydro-2,3-dimethyl-5H-cyclopentapyrazine | 6,7-Dihydro-2,5-dimethyl-5H-cyclopentapyrazine | 6,7-Dihydro-2,6-dimethyl-5H-cyclopentapyrazine | 2,5-Dimethyl-3-(2-propenyl)pyrazine | 3,5-Dimethyl-2-(2-propenyl)pyrazine | 2,3-Dimethyl-5-(2-propenyl)pyrazine | 2,5-Dimethyl-3-(1-propenyl)pyrazine | 3,5-Dimethyl-2-(1-propenyl)pyrazine | 2,3-Dimethyl-…	13
pos_M150T80	HMDB0029398 | HMDB0029434	(3-Nitroamino)alanine | (±)-4-Methylene-2-pyrrolidinecarboxylic acid	2
pos_M150T81	HMDB0000696 | HMDB0033951	Methionine | Racemethionine	2
pos_M150T192	HMDB0011599	1-Methyladenine	1
pos_M150T166	HMDB0011599 | HMDB0000576 | HMDB0000622 | HMDB0000661 | HMDB0001844 | HMDB0002001 | HMDB0029884 | HMDB0033958	1-Methyladenine | Monoethyl malonic acid | Ethylmalonic acid | Glutaric acid | Methylsuccinic acid | Dimethylmalonic acid | 2-C-Methyl-1,4-erythrono-D-lactone | 2-Deoxy-L-ribono-1,4-lactone	8
pos_M150T235	HMDB0030175 | HMDB0039662 | HMDB0040029 | HMDB0040043 | HMDB0040047 | HMDB0040050 | HMDB0040051 | HMDB0003441 | HMDB0032072 | HMDB0059847	Venoterpine | 2,3,6,7-Tetrahydrocyclopent[b]azepin-8(1H)-one | 2,3-Dihydro-5-methyl-1H-pyrrolizine-7-carboxaldehyde | 3-(2-Furanylmethylene)pyrrolidine | 2,3-Dihydro-6-methyl-1H-pyrrolizine-5-carboxaldehyde | 3,4-Dihydro-5-(5-methyl-2-furanyl)-2H-pyrrole | 5-Acetyl-2,3-dihydro-1H-pyrrolizine | Cinnamaldehyde | (Z)-Cinnamaldehyde | 2-Methylcumarone	10
pos_M150T204	HMDB0014337 | HMDB0015517 | HMDB0032243 | HMDB0029641	Phentermine | Methamphetamine | N,N-Dimethylphenethylamine | p-Mentha-1,3,5,8-tetraene	4
pos_M151T133	HMDB0000098 | HMDB0000283 | HMDB0000621 | HMDB0000646 | HMDB0000751 | HMDB0001644 | HMDB0003371 | HMDB0029942 | HMDB0031472	D-Xylose | D-Ribose | D-Ribulose | L-Arabinose | L-Xylulose | D-Xylulose | L-Ribulose | D-Arabinose | Dipropyl disulfide	9
pos_M151T189	HMDB0000098 | HMDB0000283 | HMDB0000621 | HMDB0000646 | HMDB0000751 | HMDB0001644 | HMDB0003371 | HMDB0029942 | HMDB0031472	D-Xylose | D-Ribose | D-Ribulose | L-Arabinose | L-Xylulose | D-Xylulose | L-Ribulose | D-Arabinose | Dipropyl disulfide	9
pos_M151T192_1	HMDB0031841 | HMDB0032946 | HMDB0036132 | HMDB0036174 | HMDB0039995 | HMDB0039996 | HMDB0041345 | HMDB0014890	2,5-Dimethyl-3-propylpyrazine | 3,5-Diethyl-2-methylpyrazine | 2,5-Diethyl-3-methylpyrazine | 2-Methyl-3-(2-methylpropyl)pyrazine | 3,5-Dimethyl-2-propylpyrazine | 2,3-Dimethyl-5-propylpyrazine | 2,3-Diethyl-5-methylpyrazine | Tranylcypromine	8
pos_M152T88	HMDB0000132 | HMDB0000403 | HMDB0000542 | HMDB0000156 | HMDB0031518 | HMDB0032872 | HMDB0038974 | HMDB0039789 | HMDB0039790	Guanine | 2-Hydroxyadenine | 8-Hydroxyadenine | Malic acid | D-Malic acid | Velcorin | 3,3-Dimethyl-1,2-dithiolane | Tetrahydro-2-methyl-2-thiophenethiol | Tetrahydro-2-methyl-3-thiophenethiol	9
pos_M152T178	HMDB0000132 | HMDB0000403 | HMDB0000542 | HMDB0000156 | HMDB0031518 | HMDB0032872 | HMDB0038974 | HMDB0039789 | HMDB0039790	Guanine | 2-Hydroxyadenine | 8-Hydroxyadenine | Malic acid | D-Malic acid | Velcorin | 3,3-Dimethyl-1,2-dithiolane | Tetrahydro-2-methyl-2-thiophenethiol | Tetrahydro-2-methyl-3-thiophenethiol	9
pos_M152T128	HMDB0000132 | HMDB0000403 | HMDB0000542 | HMDB0000156 | HMDB0031518 | HMDB0032872 | HMDB0038974 | HMDB0039789 | HMDB0039790	Guanine | 2-Hydroxyadenine | 8-Hydroxyadenine | Malic acid | D-Malic acid | Velcorin | 3,3-Dimethyl-1,2-dithiolane | Tetrahydro-2-methyl-2-thiophenethiol | Tetrahydro-2-methyl-3-thiophenethiol	9
pos_M152T142	HMDB0000132 | HMDB0000403 | HMDB0000542 | HMDB0000156 | HMDB0031518 | HMDB0032872 | HMDB0038974 | HMDB0039789 | HMDB0039790	Guanine | 2-Hydroxyadenine | 8-Hydroxyadenine | Malic acid | D-Malic acid | Velcorin | 3,3-Dimethyl-1,2-dithiolane | Tetrahydro-2-methyl-2-thiophenethiol | Tetrahydro-2-methyl-3-thiophenethiol	9
pos_M152T80_1	HMDB0001859 | HMDB0002210 | HMDB0012219 | HMDB0029703 | HMDB0032609 | HMDB0033903 | HMDB0032469 | HMDB0061916	Acetaminophen | 2-Phenylglycine | Dopamine quinone | Methyl 2-aminobenzoate | 2-(Methylamino)benzoic acid | 3alpha,4,7,7alpha-Tetrahydro-1H-isoindole-1,3(2H)-dione | Phthalide | Phenylglyoxal	8
pos_M154T81_2	HMDB0013253 | HMDB0003152 | HMDB0030001 | HMDB0033947 | HMDB0037819	N-Acetylhistamine | N-Methylnicotinamide | 2-Acetyl-3-methylpyrazine | 2-Aminobenzamide | 4-Acetyl-2-methylpyrimidine	5
pos_M156T49	HMDB0029757 | HMDB0032390 | HMDB0034666 | HMDB0059805 | HMDB0061918 | HMDB0000883 | HMDB0003355 | HMDB0013716 | HMDB0015550 | HMDB0014966	4-Hydroxybenzeneacetonitrile | 2-Methyl-4,5-benzoxazole | (±)-2-Hydroxy-2-phenylacetonitrile | 5-Hydroxyindole | 1,3-Dihydro-(2H)-indol-2-one | L-Valine | 5-Aminopentanoic acid | Norvaline | Amyl Nitrite | Fosfomycin	10
pos_M156T69	HMDB0029757 | HMDB0032390 | HMDB0034666 | HMDB0059805 | HMDB0061918 | HMDB0000883 | HMDB0003355 | HMDB0013716 | HMDB0015550 | HMDB0014966	4-Hydroxybenzeneacetonitrile | 2-Methyl-4,5-benzoxazole | (±)-2-Hydroxy-2-phenylacetonitrile | 5-Hydroxyindole | 1,3-Dihydro-(2H)-indol-2-one | L-Valine | 5-Aminopentanoic acid | Norvaline | Amyl Nitrite | Fosfomycin	10
pos_M156T154	HMDB0031850 | HMDB0040054 | HMDB0040142 | HMDB0040144 | HMDB0040911	2-Ethoxy-3-methylpyrazine | 3-Ethyl-2-methoxypyrazine | 2-Ethoxy-5-methylpyrazine | 2-Ethoxy-6-methylpyrazine | 2-Methoxy-3,5-dimethylpyrimidine	5
pos_M156T201	HMDB0030326 | HMDB0031179 | HMDB0039833 | HMDB0039834 | HMDB0013824 | HMDB0031195 | HMDB0033434 | HMDB0035229 | HMDB0035929 | HMDB0036091 | HMDB0036092 | HMDB0040338	Methylisopelletierine | 2,2,6,6-Tetramethyl-4-piperidinone | 3-(1-Pyrrolidinyl)-2-pentanone | 2-(1-Pyrrolidinyl)-3-pentanone | 2-Pentylfuran | 3,5,5-Trimethyl-2-cyclohexen-1-one | 4-Acetyl-1-methylcyclohexene | 5-Isopropylbicyclo[3.1.0]hexan-2-one | (R)-Cryptone | exo-5,6-Dimethylbicyclo[2.2.1]hept-5-en-2-ol | exo-2-Methyl-3-methylenebicyclo[2.2.1]heptan-2-ol | 3,5,5-Trimethyl-3-cyclohexen-1-one	12
pos_M156T223	HMDB0030326 | HMDB0031179 | HMDB0039833 | HMDB0039834 | HMDB0013824 | HMDB0031195 | HMDB0033434 | HMDB0035229 | HMDB0035929 | HMDB0036091 | HMDB0036092 | HMDB0040338	Methylisopelletierine | 2,2,6,6-Tetramethyl-4-piperidinone | 3-(1-Pyrrolidinyl)-2-pentanone | 2-(1-Pyrrolidinyl)-3-pentanone | 2-Pentylfuran | 3,5,5-Trimethyl-2-cyclohexen-1-one | 4-Acetyl-1-methylcyclohexene | 5-Isopropylbicyclo[3.1.0]hexan-2-one | (R)-Cryptone | exo-5,6-Dimethylbicyclo[2.2.1]hept-5-en-2-ol | exo-2-Methyl-3-methylenebicyclo[2.2.1]heptan-2-ol | 3,5,5-Trimethyl-3-cyclohexen-1-one	12
pos_M157T96	HMDB0029613	9-Azabicyclo[3.3.1]nonan-3-one	1
pos_M158T218	HMDB0033433 | HMDB0032311 | HMDB0037167 | HMDB0037196 | HMDB0039652 | HMDB0039673	(S)-Homostachydrine | 2,4-Hexadienyl acetate | 3-Ethyl-5-methyl-1,2-cyclopentanedione | Ethyl 2-methyl-3,4-pentadienoate | 2-Hydroxy-3,4,5-trimethyl-2-cyclopenten-1-one | 4-Ethyl-2-hydroxy-3-methyl-2-cyclopenten-1-one	6
pos_M160T223	HMDB0001190	Indoleacetaldehyde	1
pos_M160T241	HMDB0001190	Indoleacetaldehyde	1
pos_M160T54_1	HMDB0000991 | HMDB0013897 | HMDB0013902 | HMDB0029761 | HMDB0031293 | HMDB0031343 | HMDB0031352 | HMDB0032164 | HMDB0032207 | HMDB0032266 | HMDB0032267 | HMDB0032533 | HMDB0035422 | HMDB0036236 | HMDB0037630 | HMDB0038036 | HMDB0038310 | HMDB0040215	DL-2-Aminooctanoic acid | 4-ene-Valproic acid | 2-ene-Valproic acid | Ethyl (±)-2-methyl-4-pentenoate | 2,3-Octanedione | Methyl cyclohexanecarboxylate | Cyclohexyl acetate | Allyl valerate | cis-5-Octenoic acid | Ethyl (E)-3-hexenoate | Ethyl 5-hexenoate | trans-3-Hexenyl acetate | 4-Butyl-gamma-butyrolactone | 2-Methylallyl butyrate | xi-Tetrahydro-3-propyl-2H-pyran-2-one | 2-Propenyl 3-methylb…	18
pos_M161T214_1	HMDB0000303 | HMDB0038456	Tryptamine | N-Norgramine	2
pos_M162T344	HMDB0003320 | HMDB0004077 | HMDB0031172 | HMDB0060289 | HMDB0240311	Indole-3-carboxylic acid | 4,6-Dihydroxyquinoline | 3-Formyl-6-hydroxyindole | Quinoline-4,8-diol | 2,8-Quinolinediol	5
pos_M162T302	HMDB0003320 | HMDB0004077 | HMDB0031172 | HMDB0060289 | HMDB0240311	Indole-3-carboxylic acid | 4,6-Dihydroxyquinoline | 3-Formyl-6-hydroxyindole | Quinoline-4,8-diol | 2,8-Quinolinediol	5
pos_M162T201_2	HMDB0003320 | HMDB0004077 | HMDB0031172 | HMDB0060289 | HMDB0240311	Indole-3-carboxylic acid | 4,6-Dihydroxyquinoline | 3-Formyl-6-hydroxyindole | Quinoline-4,8-diol | 2,8-Quinolinediol	5
pos_M162T83	HMDB0003320 | HMDB0004077 | HMDB0031172 | HMDB0060289 | HMDB0240311	Indole-3-carboxylic acid | 4,6-Dihydroxyquinoline | 3-Formyl-6-hydroxyindole | Quinoline-4,8-diol | 2,8-Quinolinediol	5
pos_M162T319	HMDB0003320 | HMDB0004077 | HMDB0031172 | HMDB0060289 | HMDB0240311	Indole-3-carboxylic acid | 4,6-Dihydroxyquinoline | 3-Formyl-6-hydroxyindole | Quinoline-4,8-diol | 2,8-Quinolinediol	5
pos_M162T51	HMDB0000062 | HMDB0001988 | HMDB0031176 | HMDB0036594 | HMDB0037114 | HMDB0040433	L-Carnitine | 4-Hydroxycyclohexylcarboxylic acid | Tetrahydrofurfuryl acetate | Botryodiplodin | Methyl (R)-3-methyl-2-oxopentanoate | Ethyl levulinate	6
pos_M163T83	-	-	NA
pos_M163T91	HMDB0000321 | HMDB0000345 | HMDB0000355 | HMDB0000640 | HMDB0032873 | HMDB0041561	2-Hydroxyadipic acid | 3-Hydroxyadipic acid | 3-Hydroxymethylglutaric acid | Levoglucosan | Diethyl dicarbonate | D-1,5-Anhydrofructose	6
pos_M164T209	HMDB0000473 | HMDB0032862 | HMDB0035359 | HMDB0000422 | HMDB0000448 | HMDB0000752 | HMDB0033837	6-Dimethylaminopurine | 2-Amino-4-ethoxy-3-hydroxybutanoic acid | 1-Deoxynojirimycin | 2-Methylglutaric acid | Adipic acid | Methylglutaric acid | Dimethyl succinate	7
pos_M165T507_1	HMDB0030060 | HMDB0030063 | HMDB0032336 | HMDB0032586 | HMDB0032618 | HMDB0032891 | HMDB0033723 | HMDB0033945 | HMDB0034615 | HMDB0034732 | HMDB0035213 | HMDB0035414 | HMDB0036098 | HMDB0037160 | HMDB0037174 | HMDB0038184 | HMDB0040359 | HMDB0040460 | HMDB0013749 | HMDB0031597	Methyl 3-phenylpropanoate | Benzyl propionate | 3-Hydroxy-4-phenylbutan-2-one | 3-(4-Methoxyphenyl)-2-propen-1-ol | Ethyl phenylacetate | 1-(4-Methoxyphenyl)-2-propanone | 4-(4-Hydroxyphenyl)-2-butanone | 2-Phenylethyl acetate | Epoxyanethole | Thymoquinone | beta-Thujaplicin | Lepalone | Isoegomaketone | 4-Methyl-2-phenyl-1,3-dioxolane | p-Mentha-2,4(8)-dien-9,3-olide | Egomaketone | 1,2-Dimetho…	20
pos_M165T441	HMDB0030060 | HMDB0030063 | HMDB0032336 | HMDB0032586 | HMDB0032618 | HMDB0032891 | HMDB0033723 | HMDB0033945 | HMDB0034615 | HMDB0034732 | HMDB0035213 | HMDB0035414 | HMDB0036098 | HMDB0037160 | HMDB0037174 | HMDB0038184 | HMDB0040359 | HMDB0040460 | HMDB0013749 | HMDB0031597	Methyl 3-phenylpropanoate | Benzyl propionate | 3-Hydroxy-4-phenylbutan-2-one | 3-(4-Methoxyphenyl)-2-propen-1-ol | Ethyl phenylacetate | 1-(4-Methoxyphenyl)-2-propanone | 4-(4-Hydroxyphenyl)-2-butanone | 2-Phenylethyl acetate | Epoxyanethole | Thymoquinone | beta-Thujaplicin | Lepalone | Isoegomaketone | 4-Methyl-2-phenyl-1,3-dioxolane | p-Mentha-2,4(8)-dien-9,3-olide | Egomaketone | 1,2-Dimetho…	20
pos_M165T326	HMDB0030060 | HMDB0030063 | HMDB0032336 | HMDB0032586 | HMDB0032618 | HMDB0032891 | HMDB0033723 | HMDB0033945 | HMDB0034615 | HMDB0034732 | HMDB0035213 | HMDB0035414 | HMDB0036098 | HMDB0037160 | HMDB0037174 | HMDB0038184 | HMDB0040359 | HMDB0040460 | HMDB0013749 | HMDB0031597	Methyl 3-phenylpropanoate | Benzyl propionate | 3-Hydroxy-4-phenylbutan-2-one | 3-(4-Methoxyphenyl)-2-propen-1-ol | Ethyl phenylacetate | 1-(4-Methoxyphenyl)-2-propanone | 4-(4-Hydroxyphenyl)-2-butanone | 2-Phenylethyl acetate | Epoxyanethole | Thymoquinone | beta-Thujaplicin | Lepalone | Isoegomaketone | 4-Methyl-2-phenyl-1,3-dioxolane | p-Mentha-2,4(8)-dien-9,3-olide | Egomaketone | 1,2-Dimetho…	20
pos_M165T474	HMDB0030060 | HMDB0030063 | HMDB0032336 | HMDB0032586 | HMDB0032618 | HMDB0032891 | HMDB0033723 | HMDB0033945 | HMDB0034615 | HMDB0034732 | HMDB0035213 | HMDB0035414 | HMDB0036098 | HMDB0037160 | HMDB0037174 | HMDB0038184 | HMDB0040359 | HMDB0040460 | HMDB0013749 | HMDB0031597	Methyl 3-phenylpropanoate | Benzyl propionate | 3-Hydroxy-4-phenylbutan-2-one | 3-(4-Methoxyphenyl)-2-propen-1-ol | Ethyl phenylacetate | 1-(4-Methoxyphenyl)-2-propanone | 4-(4-Hydroxyphenyl)-2-butanone | 2-Phenylethyl acetate | Epoxyanethole | Thymoquinone | beta-Thujaplicin | Lepalone | Isoegomaketone | 4-Methyl-2-phenyl-1,3-dioxolane | p-Mentha-2,4(8)-dien-9,3-olide | Egomaketone | 1,2-Dimetho…	20
pos_M165T428	HMDB0030060 | HMDB0030063 | HMDB0032336 | HMDB0032586 | HMDB0032618 | HMDB0032891 | HMDB0033723 | HMDB0033945 | HMDB0034615 | HMDB0034732 | HMDB0035213 | HMDB0035414 | HMDB0036098 | HMDB0037160 | HMDB0037174 | HMDB0038184 | HMDB0040359 | HMDB0040460 | HMDB0013749 | HMDB0031597	Methyl 3-phenylpropanoate | Benzyl propionate | 3-Hydroxy-4-phenylbutan-2-one | 3-(4-Methoxyphenyl)-2-propen-1-ol | Ethyl phenylacetate | 1-(4-Methoxyphenyl)-2-propanone | 4-(4-Hydroxyphenyl)-2-butanone | 2-Phenylethyl acetate | Epoxyanethole | Thymoquinone | beta-Thujaplicin | Lepalone | Isoegomaketone | 4-Methyl-2-phenyl-1,3-dioxolane | p-Mentha-2,4(8)-dien-9,3-olide | Egomaketone | 1,2-Dimetho…	20
pos_M165T283	HMDB0030060 | HMDB0030063 | HMDB0032336 | HMDB0032586 | HMDB0032618 | HMDB0032891 | HMDB0033723 | HMDB0033945 | HMDB0034615 | HMDB0034732 | HMDB0035213 | HMDB0035414 | HMDB0036098 | HMDB0037160 | HMDB0037174 | HMDB0038184 | HMDB0040359 | HMDB0040460 | HMDB0013749 | HMDB0031597	Methyl 3-phenylpropanoate | Benzyl propionate | 3-Hydroxy-4-phenylbutan-2-one | 3-(4-Methoxyphenyl)-2-propen-1-ol | Ethyl phenylacetate | 1-(4-Methoxyphenyl)-2-propanone | 4-(4-Hydroxyphenyl)-2-butanone | 2-Phenylethyl acetate | Epoxyanethole | Thymoquinone | beta-Thujaplicin | Lepalone | Isoegomaketone | 4-Methyl-2-phenyl-1,3-dioxolane | p-Mentha-2,4(8)-dien-9,3-olide | Egomaketone | 1,2-Dimetho…	20
pos_M165T377	HMDB0030060 | HMDB0030063 | HMDB0032336 | HMDB0032586 | HMDB0032618 | HMDB0032891 | HMDB0033723 | HMDB0033945 | HMDB0034615 | HMDB0034732 | HMDB0035213 | HMDB0035414 | HMDB0036098 | HMDB0037160 | HMDB0037174 | HMDB0038184 | HMDB0040359 | HMDB0040460 | HMDB0013749 | HMDB0031597	Methyl 3-phenylpropanoate | Benzyl propionate | 3-Hydroxy-4-phenylbutan-2-one | 3-(4-Methoxyphenyl)-2-propen-1-ol | Ethyl phenylacetate | 1-(4-Methoxyphenyl)-2-propanone | 4-(4-Hydroxyphenyl)-2-butanone | 2-Phenylethyl acetate | Epoxyanethole | Thymoquinone | beta-Thujaplicin | Lepalone | Isoegomaketone | 4-Methyl-2-phenyl-1,3-dioxolane | p-Mentha-2,4(8)-dien-9,3-olide | Egomaketone | 1,2-Dimetho…	20
pos_M165T486	HMDB0030060 | HMDB0030063 | HMDB0032336 | HMDB0032586 | HMDB0032618 | HMDB0032891 | HMDB0033723 | HMDB0033945 | HMDB0034615 | HMDB0034732 | HMDB0035213 | HMDB0035414 | HMDB0036098 | HMDB0037160 | HMDB0037174 | HMDB0038184 | HMDB0040359 | HMDB0040460 | HMDB0013749 | HMDB0031597	Methyl 3-phenylpropanoate | Benzyl propionate | 3-Hydroxy-4-phenylbutan-2-one | 3-(4-Methoxyphenyl)-2-propen-1-ol | Ethyl phenylacetate | 1-(4-Methoxyphenyl)-2-propanone | 4-(4-Hydroxyphenyl)-2-butanone | 2-Phenylethyl acetate | Epoxyanethole | Thymoquinone | beta-Thujaplicin | Lepalone | Isoegomaketone | 4-Methyl-2-phenyl-1,3-dioxolane | p-Mentha-2,4(8)-dien-9,3-olide | Egomaketone | 1,2-Dimetho…	20
pos_M165T391	HMDB0030060 | HMDB0030063 | HMDB0032336 | HMDB0032586 | HMDB0032618 | HMDB0032891 | HMDB0033723 | HMDB0033945 | HMDB0034615 | HMDB0034732 | HMDB0035213 | HMDB0035414 | HMDB0036098 | HMDB0037160 | HMDB0037174 | HMDB0038184 | HMDB0040359 | HMDB0040460 | HMDB0013749 | HMDB0031597	Methyl 3-phenylpropanoate | Benzyl propionate | 3-Hydroxy-4-phenylbutan-2-one | 3-(4-Methoxyphenyl)-2-propen-1-ol | Ethyl phenylacetate | 1-(4-Methoxyphenyl)-2-propanone | 4-(4-Hydroxyphenyl)-2-butanone | 2-Phenylethyl acetate | Epoxyanethole | Thymoquinone | beta-Thujaplicin | Lepalone | Isoegomaketone | 4-Methyl-2-phenyl-1,3-dioxolane | p-Mentha-2,4(8)-dien-9,3-olide | Egomaketone | 1,2-Dimetho…	20
pos_M165T454	HMDB0030060 | HMDB0030063 | HMDB0032336 | HMDB0032586 | HMDB0032618 | HMDB0032891 | HMDB0033723 | HMDB0033945 | HMDB0034615 | HMDB0034732 | HMDB0035213 | HMDB0035414 | HMDB0036098 | HMDB0037160 | HMDB0037174 | HMDB0038184 | HMDB0040359 | HMDB0040460 | HMDB0013749 | HMDB0031597	Methyl 3-phenylpropanoate | Benzyl propionate | 3-Hydroxy-4-phenylbutan-2-one | 3-(4-Methoxyphenyl)-2-propen-1-ol | Ethyl phenylacetate | 1-(4-Methoxyphenyl)-2-propanone | 4-(4-Hydroxyphenyl)-2-butanone | 2-Phenylethyl acetate | Epoxyanethole | Thymoquinone | beta-Thujaplicin | Lepalone | Isoegomaketone | 4-Methyl-2-phenyl-1,3-dioxolane | p-Mentha-2,4(8)-dien-9,3-olide | Egomaketone | 1,2-Dimetho…	20
pos_M165T552	HMDB0030060 | HMDB0030063 | HMDB0032336 | HMDB0032586 | HMDB0032618 | HMDB0032891 | HMDB0033723 | HMDB0033945 | HMDB0034615 | HMDB0034732 | HMDB0035213 | HMDB0035414 | HMDB0036098 | HMDB0037160 | HMDB0037174 | HMDB0038184 | HMDB0040359 | HMDB0040460 | HMDB0013749 | HMDB0031597	Methyl 3-phenylpropanoate | Benzyl propionate | 3-Hydroxy-4-phenylbutan-2-one | 3-(4-Methoxyphenyl)-2-propen-1-ol | Ethyl phenylacetate | 1-(4-Methoxyphenyl)-2-propanone | 4-(4-Hydroxyphenyl)-2-butanone | 2-Phenylethyl acetate | Epoxyanethole | Thymoquinone | beta-Thujaplicin | Lepalone | Isoegomaketone | 4-Methyl-2-phenyl-1,3-dioxolane | p-Mentha-2,4(8)-dien-9,3-olide | Egomaketone | 1,2-Dimetho…	20
pos_M165T406	HMDB0030060 | HMDB0030063 | HMDB0032336 | HMDB0032586 | HMDB0032618 | HMDB0032891 | HMDB0033723 | HMDB0033945 | HMDB0034615 | HMDB0034732 | HMDB0035213 | HMDB0035414 | HMDB0036098 | HMDB0037160 | HMDB0037174 | HMDB0038184 | HMDB0040359 | HMDB0040460 | HMDB0013749 | HMDB0031597	Methyl 3-phenylpropanoate | Benzyl propionate | 3-Hydroxy-4-phenylbutan-2-one | 3-(4-Methoxyphenyl)-2-propen-1-ol | Ethyl phenylacetate | 1-(4-Methoxyphenyl)-2-propanone | 4-(4-Hydroxyphenyl)-2-butanone | 2-Phenylethyl acetate | Epoxyanethole | Thymoquinone | beta-Thujaplicin | Lepalone | Isoegomaketone | 4-Methyl-2-phenyl-1,3-dioxolane | p-Mentha-2,4(8)-dien-9,3-olide | Egomaketone | 1,2-Dimetho…	20
pos_M166T135	HMDB0000897 | HMDB0001566 | HMDB0003282 | HMDB0000426 | HMDB0000428 | HMDB0000606 | HMDB0000694 | HMDB0001900 | HMDB0059655	7-Methylguanine | 3-Methylguanine | 1-Methylguanine | Citramalic acid | 3-Hydroxyglutaric acid | D-2-Hydroxyglutaric acid | L-2-Hydroxyglutaric acid | Ribonolactone | 2-Hydroxyglutarate	9
pos_M166T54	HMDB0004827 | HMDB0030410 | HMDB0038949	Proline betaine | L-2-Amino-3-methylenehexanoic acid | 3beta,6beta-Dihydroxynortropane	3
pos_M166T233	HMDB0000159 | HMDB0033485 | HMDB0034169 | HMDB0000567 | HMDB0031725 | HMDB0035243 | HMDB0036626 | HMDB0040986	Phenylalanine | Gentiatibetine | Methyl N-methylanthranilate | Cinnamic acid | (E)-3-(2-Hydroxyphenyl)-2-propenal | 1-Phenyl-1,2-propanedione | 3,4-Dihydro-2H-1-benzopyran-2-one | p-Coumaraldehyde	8
pos_M166T244	HMDB0000159 | HMDB0033485 | HMDB0034169 | HMDB0000567 | HMDB0031725 | HMDB0035243 | HMDB0036626 | HMDB0040986	Phenylalanine | Gentiatibetine | Methyl N-methylanthranilate | Cinnamic acid | (E)-3-(2-Hydroxyphenyl)-2-propenal | 1-Phenyl-1,2-propanedione | 3,4-Dihydro-2H-1-benzopyran-2-one | p-Coumaraldehyde	8
pos_M166T216	HMDB0000159 | HMDB0033485 | HMDB0034169 | HMDB0000567 | HMDB0031725 | HMDB0035243 | HMDB0036626 | HMDB0040986	Phenylalanine | Gentiatibetine | Methyl N-methylanthranilate | Cinnamic acid | (E)-3-(2-Hydroxyphenyl)-2-propenal | 1-Phenyl-1,2-propanedione | 3,4-Dihydro-2H-1-benzopyran-2-one | p-Coumaraldehyde	8
pos_M166T269	HMDB0000159 | HMDB0033485 | HMDB0034169 | HMDB0000567 | HMDB0031725 | HMDB0035243 | HMDB0036626 | HMDB0040986	Phenylalanine | Gentiatibetine | Methyl N-methylanthranilate | Cinnamic acid | (E)-3-(2-Hydroxyphenyl)-2-propenal | 1-Phenyl-1,2-propanedione | 3,4-Dihydro-2H-1-benzopyran-2-one | p-Coumaraldehyde	8
pos_M166T175_2	HMDB0000159 | HMDB0033485 | HMDB0034169 | HMDB0000567 | HMDB0031725 | HMDB0035243 | HMDB0036626 | HMDB0040986	Phenylalanine | Gentiatibetine | Methyl N-methylanthranilate | Cinnamic acid | (E)-3-(2-Hydroxyphenyl)-2-propenal | 1-Phenyl-1,2-propanedione | 3,4-Dihydro-2H-1-benzopyran-2-one | p-Coumaraldehyde	8
pos_M167T241	HMDB0000375 | HMDB0000563 | HMDB0000748 | HMDB0000779 | HMDB0002199 | HMDB0005175 | HMDB0029665 | HMDB0029817 | HMDB0031132 | HMDB0032030 | HMDB0032138 | HMDB0032573 | HMDB0032605 | HMDB0032639 | HMDB0033752 | HMDB0034243 | HMDB0034993 | HMDB0040645 | HMDB0041611 | HMDB0041683	3-(3-Hydroxyphenyl)propanoic acid | D-Phenyllactic acid | L-3-Phenyllactic acid | Phenyllactic acid | Desaminotyrosine | Homovanillin | Ethyl vanillin | Ethyl salicylate | 3,4-Dihydroxyphenylacetone | Guaicyl acetate | 3,4-Dimethoxybenzaldehyde | Ethylparaben | Methyl 2-methoxybenzoate | Methyl 4-methoxybenzoate | 3-(2-Hydroxyphenyl)propanoic acid | Ipomeanine | 4-Methoxybenzyl formate | 3-Hydrox…	20
pos_M167T222	HMDB0000375 | HMDB0000563 | HMDB0000748 | HMDB0000779 | HMDB0002199 | HMDB0005175 | HMDB0029665 | HMDB0029817 | HMDB0031132 | HMDB0032030 | HMDB0032138 | HMDB0032573 | HMDB0032605 | HMDB0032639 | HMDB0033752 | HMDB0034243 | HMDB0034993 | HMDB0040645 | HMDB0041611 | HMDB0041683	3-(3-Hydroxyphenyl)propanoic acid | D-Phenyllactic acid | L-3-Phenyllactic acid | Phenyllactic acid | Desaminotyrosine | Homovanillin | Ethyl vanillin | Ethyl salicylate | 3,4-Dihydroxyphenylacetone | Guaicyl acetate | 3,4-Dimethoxybenzaldehyde | Ethylparaben | Methyl 2-methoxybenzoate | Methyl 4-methoxybenzoate | 3-(2-Hydroxyphenyl)propanoic acid | Ipomeanine | 4-Methoxybenzyl formate | 3-Hydrox…	20
pos_M167T450	HMDB0000375 | HMDB0000563 | HMDB0000748 | HMDB0000779 | HMDB0002199 | HMDB0005175 | HMDB0029665 | HMDB0029817 | HMDB0031132 | HMDB0032030 | HMDB0032138 | HMDB0032573 | HMDB0032605 | HMDB0032639 | HMDB0033752 | HMDB0034243 | HMDB0034993 | HMDB0040645 | HMDB0041611 | HMDB0041683	3-(3-Hydroxyphenyl)propanoic acid | D-Phenyllactic acid | L-3-Phenyllactic acid | Phenyllactic acid | Desaminotyrosine | Homovanillin | Ethyl vanillin | Ethyl salicylate | 3,4-Dihydroxyphenylacetone | Guaicyl acetate | 3,4-Dimethoxybenzaldehyde | Ethylparaben | Methyl 2-methoxybenzoate | Methyl 4-methoxybenzoate | 3-(2-Hydroxyphenyl)propanoic acid | Ipomeanine | 4-Methoxybenzyl formate | 3-Hydrox…	20
pos_M167T49	-	-	NA
pos_M169T81_2	HMDB0001431 | HMDB0001183 | HMDB0030070 | HMDB0031231 | HMDB0094707 | HMDB0001859 | HMDB0002210 | HMDB0012219 | HMDB0029703 | HMDB0032609 | HMDB0033903	Pyridoxamine | Octanol | (S)-3-Octanol | xi-2-Ethyl-1-hexanol | 2-Propyl-1-pentanol | Acetaminophen | 2-Phenylglycine | Dopamine quinone | Methyl 2-aminobenzoate | 2-(Methylamino)benzoic acid | 3alpha,4,7,7alpha-Tetrahydro-1H-isoindole-1,3(2H)-dione	11
pos_M169T47	HMDB0001131	Iminoaspartic acid	1
pos_M170T52	HMDB0030204 | HMDB0040009 | HMDB0040011 | HMDB0000172 | HMDB0000557 | HMDB0000687 | HMDB0001645 | HMDB0001901 | HMDB0033923 | HMDB0036382 | HMDB0060650	1-(2-Furanylmethyl)-1H-pyrrole | 4-(2-Furanylmethylene)-3,4-dihydro-2H-pyrrole | 3-(2-Furanylmethyl)-1H-pyrrole | Isoleucine | L-Alloisoleucine | Leucine | L-Norleucine | Aminocaproic acid | (±)-erythro-Isoleucine | 6-Deoxyfagomine | N-(2-Hydroxyethyl)-morpholine	11
pos_M170T81_1	HMDB0000239 | HMDB0001537 | HMDB0035178 | HMDB0000020 | HMDB0000440 | HMDB0000669 | HMDB0000703 | HMDB0001101 | HMDB0002390 | HMDB0012308 | HMDB0029657 | HMDB0029658 | HMDB0029659 | HMDB0029660 | HMDB0029661 | HMDB0029662 | HMDB0031609 | HMDB0032399 | HMDB0032572 | HMDB0032594 | HMDB0032604 | HMDB0032606 | HMDB0032629 | HMDB0032919 | HMDB0033003 | HMDB0034172 | HMDB0036907 | HMDB0041283	Pyridoxine | 6-Hydroxydopamine | 6-Acetyl-2,3-dihydro-2-(hydroxymethyl)-4(1H)-pyridinone | p-Hydroxyphenylacetic acid | 3-Hydroxyphenylacetic acid | ortho-Hydroxyphenylacetic acid | Mandelic acid | p-Anisic acid | 3-Cresotinic acid | Vanillin | 2,4'-Dihydroxyacetophenone | 2',3'-Dihydroxyacetophenone | 2',4'-Dihydroxyacetophenone | 2',6'-Dihydroxyacetophenone | 3',4'-Dihydroxyacetophenone | 3',5'…	28
pos_M170T108	HMDB0000239 | HMDB0001537 | HMDB0035178 | HMDB0000020 | HMDB0000440 | HMDB0000669 | HMDB0000703 | HMDB0001101 | HMDB0002390 | HMDB0012308 | HMDB0029657 | HMDB0029658 | HMDB0029659 | HMDB0029660 | HMDB0029661 | HMDB0029662 | HMDB0031609 | HMDB0032399 | HMDB0032572 | HMDB0032594 | HMDB0032604 | HMDB0032606 | HMDB0032629 | HMDB0032919 | HMDB0033003 | HMDB0034172 | HMDB0036907 | HMDB0041283	Pyridoxine | 6-Hydroxydopamine | 6-Acetyl-2,3-dihydro-2-(hydroxymethyl)-4(1H)-pyridinone | p-Hydroxyphenylacetic acid | 3-Hydroxyphenylacetic acid | ortho-Hydroxyphenylacetic acid | Mandelic acid | p-Anisic acid | 3-Cresotinic acid | Vanillin | 2,4'-Dihydroxyacetophenone | 2',3'-Dihydroxyacetophenone | 2',4'-Dihydroxyacetophenone | 2',6'-Dihydroxyacetophenone | 3',4'-Dihydroxyacetophenone | 3',5'…	28
pos_M170T218	-	-	NA
pos_M173T70	HMDB0000098 | HMDB0000283 | HMDB0000621 | HMDB0000646 | HMDB0000751 | HMDB0001644 | HMDB0003371 | HMDB0029942 | HMDB0031472	D-Xylose | D-Ribose | D-Ribulose | L-Arabinose | L-Xylulose | D-Xylulose | L-Ribulose | D-Arabinose | Dipropyl disulfide	9
pos_M173T51_1	HMDB0000098 | HMDB0000283 | HMDB0000621 | HMDB0000646 | HMDB0000751 | HMDB0001644 | HMDB0003371 | HMDB0029942 | HMDB0031472	D-Xylose | D-Ribose | D-Ribulose | L-Arabinose | L-Xylulose | D-Xylulose | L-Ribulose | D-Arabinose | Dipropyl disulfide	9
pos_M174T210	-	-	NA
pos_M174T219	HMDB0032887 | HMDB0037113	4-Amino-2-methyl-1-naphthol | 1,2,5,6-Tetrahydro-4H-pyrrolo[3,2,1-ij]quinolin-4-one	2
pos_M174T96	HMDB0015051	Amantadine	1
pos_M175T583	HMDB0000517	L-Arginine	1
pos_M175T202	HMDB0035762	3-(Dimethylaminomethyl)indole	1
pos_M177T207	HMDB0029758 | HMDB0031054 | HMDB0032883 | HMDB0032990 | HMDB0033813	Herniarin | 10-Hydroxy-2,8-decadiene-4,6-diynoic acid | 1,4,5-Naphthalenetriol | 7-Hydroxy-6-methyl-2H-1-benzopyran-2-one | 3-(3,4-Methylenedioxyphenyl)propenal	5
pos_M177T192	HMDB0000259 | HMDB0001046 | HMDB0061795 | HMDB0001190	Serotonin | Cotinine | (S)-3,7-Dimethyl-1,6-octadiene | Indoleacetaldehyde	4
pos_M178T208	HMDB0000303 | HMDB0038456	Tryptamine | N-Norgramine	2
pos_M178T239	-	-	NA
pos_M179T547	-	-	NA
pos_M179T512	-	-	NA
pos_M179T467	HMDB0030903 | HMDB0031055 | HMDB0033248 | HMDB0038712 | HMDB0038965 | HMDB0039471 | HMDB0029598	3-(4-Methylphenyl)oxiranecarboxylic acid | (Z)-10-Hydroxy-8-decene-4,6-diynoic acid | Di-alpha-furfuryl ether | (S)-Isosclerone | (E)-10-Hydroxy-2-decene-4,6-diynoic acid | 3-(4-Hydroxy-2-methoxyphenyl)-2-propenal | Metenamine	7
pos_M180T202	-	-	NA
pos_M180T280	HMDB0005199 | HMDB0029223 | HMDB0029224 | HMDB0030372 | HMDB0031811 | HMDB0033763 | HMDB0039655 | HMDB0040021 | HMDB0029714 | HMDB0032611 | HMDB0033591 | HMDB0033830 | HMDB0040592	(R)-Salsolinol | alpha-Methylphenylalanine | N-methylphenylalanine | Maltoxazine | 3,5-Dimethylphenyl methylcarbamate | Ethyl N-methylanthranilate | 1,2,3,4,5,6-Hexahydro-5-(1-hydroxyethylidene)-7H-cyclopenta[b]pyridin-7-one | 2,3-Dihydro-5-(3-hydroxypropanoyl)-1H-pyrrolizine | 4,5-Dihydro-1-benzoxepin-3(2H)-one | 3-(4-Methoxyphenyl)-2-propenal | Safrole | Cassiastearoptene | Allyl benzoate	13
pos_M180T247	HMDB0005199 | HMDB0029223 | HMDB0029224 | HMDB0030372 | HMDB0031811 | HMDB0033763 | HMDB0039655 | HMDB0040021 | HMDB0029714 | HMDB0032611 | HMDB0033591 | HMDB0033830 | HMDB0040592	(R)-Salsolinol | alpha-Methylphenylalanine | N-methylphenylalanine | Maltoxazine | 3,5-Dimethylphenyl methylcarbamate | Ethyl N-methylanthranilate | 1,2,3,4,5,6-Hexahydro-5-(1-hydroxyethylidene)-7H-cyclopenta[b]pyridin-7-one | 2,3-Dihydro-5-(3-hydroxypropanoyl)-1H-pyrrolizine | 4,5-Dihydro-1-benzoxepin-3(2H)-one | 3-(4-Methoxyphenyl)-2-propenal | Safrole | Cassiastearoptene | Allyl benzoate	13
pos_M180T222	HMDB0005199 | HMDB0029223 | HMDB0029224 | HMDB0030372 | HMDB0031811 | HMDB0033763 | HMDB0039655 | HMDB0040021 | HMDB0029714 | HMDB0032611 | HMDB0033591 | HMDB0033830 | HMDB0040592	(R)-Salsolinol | alpha-Methylphenylalanine | N-methylphenylalanine | Maltoxazine | 3,5-Dimethylphenyl methylcarbamate | Ethyl N-methylanthranilate | 1,2,3,4,5,6-Hexahydro-5-(1-hydroxyethylidene)-7H-cyclopenta[b]pyridin-7-one | 2,3-Dihydro-5-(3-hydroxypropanoyl)-1H-pyrrolizine | 4,5-Dihydro-1-benzoxepin-3(2H)-one | 3-(4-Methoxyphenyl)-2-propenal | Safrole | Cassiastearoptene | Allyl benzoate	13
pos_M181T186	HMDB0031450 | HMDB0039661 | HMDB0040022 | HMDB0040023 | HMDB0040024 | HMDB0040025 | HMDB0040026	N-Decane | 2,3,6,7-Tetrahydro-7-methylcyclopent[b]azepin-8(1H)-one | 2,3-Dihydro-5-propanoyl-1H-pyrrolizine | 5-Acetyl-2,3-dihydro-7-methyl-1H-pyrrolizine | 5-Acetyl-2,3-dihydro-6-methyl-1H-pyrrolizine | 1-(2,3-Dihydro-5-methyl-1H-pyrrolizin-7-yl)ethanone | 2,3-Dihydro-5,6-dimethyl-1H-pyrrolizine-7-carboxaldehyde	7
pos_M182T72	HMDB0001190 | HMDB0004827 | HMDB0030410 | HMDB0038949	Indoleacetaldehyde | Proline betaine | L-2-Amino-3-methylenehexanoic acid | 3beta,6beta-Dihydroxynortropane	4
pos_M183T233	HMDB0035196	Harman	1
pos_M184T336	HMDB0030267 | HMDB0040028 | HMDB0001161 | HMDB0094649	(R)-Boschniakine | 1-(2,3-Dihydro-1H-pyrrolizin-5-yl)-2-propen-1-one | 4-Trimethylammoniobutanoic acid | 2-Aminoheptanoate	4
pos_M186T52	HMDB0000473 | HMDB0000130 | HMDB0000484 | HMDB0000750 | HMDB0000822 | HMDB0001336 | HMDB0001868 | HMDB0006242 | HMDB0029644 | HMDB0029673 | HMDB0033129 | HMDB0034335	6-Dimethylaminopurine | Homogentisic acid | Vanillic acid | 3-Hydroxymandelic acid | p-Hydroxymandelic acid | 3,4-Dihydroxybenzeneacetic acid | 5-Methoxysalicylic acid | 3,4-Dihydroxymandelaldehyde | 2',4',6'-Trihydroxyacetophenone | 2,6-Dimethoxy-1,4-benzoquinone | 3-Acetyl-4-hydroxy-6-methyl-2H-pyran-2-one | Thermophillin	12
pos_M187T210	HMDB0029836	1,2,3,4-Tetrahydro-2-methyl-b-carboline	1
pos_M188T198_1	HMDB0000734 | HMDB0033249	Indoleacrylic acid | 6-Chloro-N-(1-methylethyl)-1,3,5-triazine-2,4-diamine	2
pos_M188T179	HMDB0032234 | HMDB0037732	2,5-Dimethyl-3-furanthiol acetate | S-(2-Furanylmethyl) propanethioate	2
pos_M188T80_1	HMDB0001276	N1-Acetylspermidine	1
pos_M189T351	-	-	NA
pos_M189T471	-	-	NA
pos_M189T364	-	-	NA
pos_M189T87	HMDB0001325 | HMDB0005015	N6,N6,N6-Trimethyl-L-lysine | Gabapentin	2
pos_M190T106	HMDB0000715	Kynurenic acid	1
pos_M190T201	HMDB0000715	Kynurenic acid	1
pos_M191T47_1	-	-	NA
pos_M191T460	-	-	NA
pos_M192T180	HMDB0031346 | HMDB0040332 | HMDB0040333 | HMDB0003070	Calystegine C1 | Dihydro-6-isopropyl-2,4-dimethyl-4H-1,3,5-dithiazine | Dihydro-4,6-dimethyl-2-(1-methylethyl)-4H-1,3,5-dithiazine | Shikimic acid	4
pos_M192T209	HMDB0032635	N,N-Diethylbenzeneacetamide	1
pos_M194T560	HMDB0031797 | HMDB0037142 | HMDB0037145	2-Isopropylphenyl methylcarbamate | 2-(Phenylethenyl)-1,3-dioxolane | 3-(4-Methoxyphenyl)-2-methyl-2-propenal	3
pos_M194T175	HMDB0031797 | HMDB0037142 | HMDB0037145	2-Isopropylphenyl methylcarbamate | 2-(Phenylethenyl)-1,3-dioxolane | 3-(4-Methoxyphenyl)-2-methyl-2-propenal	3
pos_M195T100	HMDB0001867 | HMDB0004362 | HMDB0031263 | HMDB0031514 | HMDB0031531 | HMDB0033167 | HMDB0037023 | HMDB0039736 | HMDB0040612	4-Aminohippuric acid | 4-Hydroxynonenal | 2,4-Nonanedione | 6-Butyltetrahydro-2H-pyran-2-one | Dihydro-5-pentyl-2(3H)-furanone | Ethyl cyclohexanecarboxylate | 2-Hydroxy-2,6,6-trimethylcyclohexanone | 6-Hydroxy-4,6-dimethyl-3-hepten-2-one | 4-Acetyl-2(3H)-benzoxazolone	9
pos_M195T82	HMDB0041440 | HMDB0003352 | HMDB0011623 | HMDB0031409 | HMDB0035093 | HMDB0035094 | HMDB0035765 | HMDB0037020 | HMDB0033482 | HMDB0037693 | HMDB0040045 | HMDB0031339 | HMDB0032968 | HMDB0032969 | HMDB0032970	Laccarin | Menthol | Decanal | 2-Decanone | D-Citronellol | L-Citronellol | p-Menthan-3-ol | p-Menthan-1-ol | Plantagonine | 2-Propenyl 2-aminobenzoate | 5-[2H-Pyrrol-4-(3H)-ylidenemethyl]-2-furanmethanol | 1-Cyano-2-hydroxy-3-butene | 2,4-Dimethyloxazole | 2,5-Dimethyloxazole | 4,5-Dimethyloxazole	15
pos_M195T106	HMDB0041440 | HMDB0003352 | HMDB0011623 | HMDB0031409 | HMDB0035093 | HMDB0035094 | HMDB0035765 | HMDB0037020 | HMDB0033482 | HMDB0037693 | HMDB0040045 | HMDB0031339 | HMDB0032968 | HMDB0032969 | HMDB0032970	Laccarin | Menthol | Decanal | 2-Decanone | D-Citronellol | L-Citronellol | p-Menthan-3-ol | p-Menthan-1-ol | Plantagonine | 2-Propenyl 2-aminobenzoate | 5-[2H-Pyrrol-4-(3H)-ylidenemethyl]-2-furanmethanol | 1-Cyano-2-hydroxy-3-butene | 2,4-Dimethyloxazole | 2,5-Dimethyloxazole | 4,5-Dimethyloxazole	15
pos_M198T220	HMDB0000181 | HMDB0000609 | HMDB0038336 | HMDB0038750 | HMDB0000707 | HMDB0001879 | HMDB0001964 | HMDB0032057 | HMDB0032131	DOPA | DL-Dopa | 2-Hydroxy-3-(3,4-dihydroxyphenyl)propanamide | N-Hydroxy-L-tyrosine | 4-Hydroxyphenylpyruvic acid | Aspirin | Caffeic acid | (E)-3-(2,3-Dihydroxyphenyl)-2-propenoic acid | 3,5-Dihydroxycinnamic acid	9
pos_M198T183	-	-	NA
pos_M200T231	HMDB0001010	Nicotine imine	1
pos_M200T210	HMDB0032049	Benzophenone	1
pos_M201T326_1	HMDB0036453	3,4-Dihydrocadalene	1
pos_M202T181	HMDB0001565 | HMDB0029748 | HMDB0035056 | HMDB0036072 | HMDB0039650 | HMDB0040603	Phosphorylcholine | 2-Aminodipyrido[1,2-a:3',2'-d]imidazole | 1-(3-Hydroxy-4-methoxyphenyl)-1,2-ethanediol | Genipic acid | 4-Formyl-3-(formylmethyl)-4-hexenoic acid | (±)-threo-1-(4-Hydroxyphenyl)-1,2,3-propanetriol	6
pos_M203T49_1	HMDB0000122 | HMDB0000143 | HMDB0000169 | HMDB0000211 | HMDB0000346 | HMDB0000660 | HMDB0001151 | HMDB0001266 | HMDB0001860 | HMDB0001889 | HMDB0002825 | HMDB0003345 | HMDB0003449 | HMDB0006088 | HMDB0032222 | HMDB0033704 | HMDB0034220	D-Glucose | D-Galactose | D-Mannose | myo-Inositol | 3-Deoxyarabinohexonic acid | D-Fructose | Allose | L-Sorbose | Paraxanthine | Theophylline | Theobromine | alpha-D-Glucose | beta-D-Galactose | scyllo-Inositol | Dihydroxyacetone (dimer) | L-Galactose | Levoinositol	17
pos_M203T64	HMDB0000122 | HMDB0000143 | HMDB0000169 | HMDB0000211 | HMDB0000346 | HMDB0000660 | HMDB0001151 | HMDB0001266 | HMDB0001860 | HMDB0001889 | HMDB0002825 | HMDB0003345 | HMDB0003449 | HMDB0006088 | HMDB0032222 | HMDB0033704 | HMDB0034220	D-Glucose | D-Galactose | D-Mannose | myo-Inositol | 3-Deoxyarabinohexonic acid | D-Fructose | Allose | L-Sorbose | Paraxanthine | Theophylline | Theobromine | alpha-D-Glucose | beta-D-Galactose | scyllo-Inositol | Dihydroxyacetone (dimer) | L-Galactose | Levoinositol	17
pos_M203T43_1	HMDB0034900	2-(1,2-Diamino-1-propenyl)phenol	1
pos_M203T204	HMDB0029835 | HMDB0032756 | HMDB0032710	Tetrahydroharmol | N-Methyl-1H-indole-3-propanamide | 2-(1-Naphthyl)acetamide	3
pos_M203T115	HMDB0028690 | HMDB0028691 | HMDB0028900 | HMDB0028922	Alanylisoleucine | Alanylleucine | Isoleucyl-Alanine | Leucylalanine	4
pos_M203T78	HMDB0001539 | HMDB0003334	Asymmetric dimethylarginine | Symmetric dimethylarginine	2
pos_M203T54_2	HMDB0001539 | HMDB0003334	Asymmetric dimethylarginine | Symmetric dimethylarginine	2
pos_M203T428	HMDB0059878	alpha-Curcumene	1
pos_M204T52	HMDB0002249 | HMDB0014685 | HMDB0041026	6-Methyltetrahydropterin | Pyridostigmine | Erinapyrone C	3
pos_M204T89	HMDB0028695 | HMDB0029010	Alanylproline | Prolyl-Alanine	2
pos_M206T199	HMDB0094704	N-Propionylmethionine	1
pos_M207T210	HMDB0041445 | HMDB0060656 | HMDB0094665 | HMDB0094666 | HMDB0094667	Agrocybenine | Monoethylglycinexylidide | 2,2,4,6,6-Pentamethyl-3-heptene | Nonyl cyclopropane | 3-Methyl-2-undecene (Z)	5
pos_M208T186_1	HMDB0029370 | HMDB0039939 | HMDB0040010	O-Methylcorypalline | Synephrine acetonide | 1-(2,3-Dihydro-6,7-dimethyl-1H-pyrrolizin-5-yl)-2-hydroxy-1-propanone	3
pos_M209T192	HMDB0060813 | HMDB0030941 | HMDB0033713 | HMDB0033560	Descarbonyl-lacosamide | Undecanal | 2-Undecanone | (E)-5-(3,4,5,6-Tetrahydro-3-pyridylidenemethyl)-2-furanmethanol	4
pos_M209T145	HMDB0060813 | HMDB0030941 | HMDB0033713 | HMDB0033560	Descarbonyl-lacosamide | Undecanal | 2-Undecanone | (E)-5-(3,4,5,6-Tetrahydro-3-pyridylidenemethyl)-2-furanmethanol	4
pos_M210T244	HMDB0030580 | HMDB0031610 | HMDB0031623 | HMDB0032591 | HMDB0035873 | HMDB0040268 | HMDB0041007 | HMDB0041481	(R)-Shinanolone | Allyl phenoxyacetate | Ethyl phenylglycidate | Dehydrozingerone | Myristicin | Ethyl 3-oxo-3-phenylpropanoate | 1'-Hydroxychavicol acetate | 4-(3,4-Methylenedioxyphenyl)-2-butanone	8
pos_M210T235	-	-	NA
pos_M212T36	-	-	NA
pos_M212T10	-	-	NA
pos_M213T229	-	-	NA
pos_M214T220	-	-	NA
pos_M216T202	HMDB0013124 | HMDB0029706 | HMDB0029749 | HMDB0030991 | HMDB0033093 | HMDB0034099	Propenoylcarnitine | 2-Amino-3-methylimidazo[4,5-f]quinoline | 2-Amino-6-methyldipyrido[1,2-a:3',2'-d]imidazole | 5-(3E-Pentenyl)tetrahydro-2-oxo-3-furancarboxylic acid | 3-(4-Hydroxy-3-methoxyphenyl)-1,2-propanediol | (2E,4E)-2,7-Dimethyl-2,4-octadienedioic acid	6
pos_M217T209	HMDB0035665	L-1,2,3,4-Tetrahydro-beta-carboline-3-carboxylic acid	1
pos_M217T95	HMDB0029140 | HMDB0031820	Valylvaline | Neotussilagine	2
pos_M218T206	HMDB0029838	Harmalol	1
pos_M219T198_1	HMDB0001238 | HMDB0035882 | HMDB0040582	N-Acetylserotonin | 2-Acetylpyrrole | 1-Methyl-2-pyrrolecarboxaldehyde	3
pos_M219T101	HMDB0028916 | HMDB0028938 | HMDB0029042 | HMDB0029043 | HMDB0029074 | HMDB0029137 | HMDB0033675 | HMDB0041313	Isoleucyl-Serine | Leucyl-Serine | Serylisoleucine | Serylleucine | Threonylvaline | Valylthreonine | L-Lysopine | Pantothenamide	8
pos_M219T134	HMDB0028916 | HMDB0028938 | HMDB0029042 | HMDB0029043 | HMDB0029074 | HMDB0029137 | HMDB0033675 | HMDB0041313	Isoleucyl-Serine | Leucyl-Serine | Serylisoleucine | Serylleucine | Threonylvaline | Valylthreonine | L-Lysopine | Pantothenamide	8
pos_M219T428	HMDB0094674	N-Octyl phenyl ketone	1
pos_M220T202	HMDB0033429 | HMDB0033430 | HMDB0040006 | HMDB0042008	Tanakamine | Tanakine | 1-(2,3-Dihydro-6-methyl-1H-pyrrolizin-5-yl)-1,4-pentanedione | Ritalinic acid	4
pos_M221T222	HMDB0029467 | HMDB0029473 | HMDB0041442 | HMDB0029706 | HMDB0029749 | HMDB0000957 | HMDB0002434 | HMDB0031180 | HMDB0032037 | HMDB0033002 | HMDB0033127	Eugenitin | Isoeugenitin | Hispolone | 2-Amino-3-methylimidazo[4,5-f]quinoline | 2-Amino-6-methyldipyrido[1,2-a:3',2'-d]imidazole | Pyrocatechol | Hydroquinone | (E,E)-2,4-Hexadienedial | 1,3-Benzenediol | 5-Methyl-2-furancarboxaldehyde | 2-Acetylfuran	11
pos_M221T226	-	-	NA
pos_M223T195	HMDB0036453 | HMDB0031019 | HMDB0033933 | HMDB0040046 | HMDB0031163 | HMDB0031308 | HMDB0037837 | HMDB0037838 | HMDB0037858 | HMDB0037859 | HMDB0037863 | HMDB0039584 | HMDB0040148	3,4-Dihydrocadalene | 2-Dodecanone | Lauric aldehyde | 1-(2,3-Dihydro-1H-pyrrolizin-5-yl)-1,4-pentanedione | N-Acetyl-2,3-dihydro-1H-pyrrole | 5-Acetyl-3,4-dihydro-2H-pyrrole | 2-Ethyl-4-methyloxazole | 4-Ethyl-2-methyloxazole | 2-Ethyl-5-methyloxazole | 5-Ethyl-2-methyloxazole | 5-Ethyl-4-methyloxazole | 5-Imino-2-methyl-1-cyclopenten-1-ol | Trimethyloxazole	13
pos_M224T578	HMDB0015168 | HMDB0031729 | HMDB0031973 | HMDB0033594 | HMDB0041410	Cerulenin | Phenylmethylglycidic ester | (2RS,5RS)-(E)-2-(2-Phenylethenyl)-1,3-dioxan-5-ol | Cuelure | 2,3-Dihydro-6-methoxy-2,2-dimethyl-4H-1-benzopyran-4-one	5
pos_M226T52	HMDB0037264	2-Hydroxy-4,7-dimethoxy-2H-1,4-benzoxazin-3(4H)-one	1
pos_M227T90	-	-	NA
pos_M228T202	-	-	NA
pos_M229T196_1	HMDB0011175 | HMDB0013816 | HMDB0013825 | HMDB0015197	Leucylproline | 2,4-Di-tert-butylphenol | 4-(1,1,3,3-Tetramethylbutyl)-phenol | Isoproterenol	4
pos_M230T218	-	-	NA
pos_M231T195	HMDB0000623 | HMDB0030143	Dodecanedioic acid | Talaromycin A	2
pos_M231T193_2	HMDB0028920 | HMDB0028942 | HMDB0029130 | HMDB0029131	Isoleucyl-Valine | Leucyl-Valine | Valylisoleucine | Valylleucine	4
pos_M231T209_1	HMDB0028920 | HMDB0028942 | HMDB0029130 | HMDB0029131	Isoleucyl-Valine | Leucyl-Valine | Valylisoleucine | Valylleucine	4
pos_M233T301	HMDB0001389 | HMDB0032888 | HMDB0039455	Melatonin | Acetyl vitamin K5 | Macaridine	3
pos_M233T82	HMDB0028917 | HMDB0028939 | HMDB0029064 | HMDB0029065 | HMDB0014631 | HMDB0013124	Isoleucyl-Threonine | Leucyl-Threonine | Threonylisoleucine | Threonylleucine | Altretamine | Propenoylcarnitine	6
pos_M233T102	HMDB0028917 | HMDB0028939 | HMDB0029064 | HMDB0029065 | HMDB0014631 | HMDB0013124	Isoleucyl-Threonine | Leucyl-Threonine | Threonylisoleucine | Threonylleucine | Altretamine | Propenoylcarnitine	6
pos_M233T117	HMDB0028917 | HMDB0028939 | HMDB0029064 | HMDB0029065 | HMDB0014631 | HMDB0013124	Isoleucyl-Threonine | Leucyl-Threonine | Threonylisoleucine | Threonylleucine | Altretamine | Propenoylcarnitine	6
pos_M234T203	HMDB0032035	6-(3,4-Methylenedioxyphenyl)-3,5-hexadien-2-one	1
pos_M235T227	HMDB0002339	5-Methoxytryptophan	1
pos_M235T108	-	-	NA
pos_M237T127	HMDB0000354 | HMDB0000396 | HMDB0000407 | HMDB0000410 | HMDB0000531 | HMDB0000754 | HMDB0001863 | HMDB0040735 | HMDB0041603 | HMDB0061927	2-Methyl-3-hydroxybutyric acid | 2-Ethylhydracrylic acid | 2-Hydroxy-3-methylbutyric acid | 3-Hydroxy-2-methyl-[S-(R,R)]-butanoic acid | 3-Hydroxyvaleric acid | 3-Hydroxyisovaleric acid | 2-Hydroxyvaleric acid | Ethyl lactate | Methyl 3-hydroxybutyrate | 5-Hydroxypentanoic acid	10
pos_M237T198	HMDB0014859 | HMDB0030928 | HMDB0034148 | HMDB0033429 | HMDB0033430 | HMDB0040006 | HMDB0042008	Procaine | Tridecanal | 2-Tridecanone | Tanakamine | Tanakine | 1-(2,3-Dihydro-6-methyl-1H-pyrrolizin-5-yl)-1,4-pentanedione | Ritalinic acid	7
pos_M240T272	HMDB0015003	Benzphetamine	1
pos_M242T170	HMDB0014567 | HMDB0000210 | HMDB0030018 | HMDB0032616 | HMDB0034069 | HMDB0041691	Methocarbamol | Pantothenic acid | Elenolide | Sinapic acid | cis-Sinapic acid | 5-(3',4',5'-Trihydroxyphenyl)-gamma-valerolactone	6
pos_M242T242	HMDB0060535 | HMDB0061165	N-Desmethyldiphenhydramine | N,N-Didemethyl orphenadrine	2
pos_M242T90	HMDB0029559	(4-Hydroxybenzoyl)choline	1
pos_M244T52_1	HMDB0000212 | HMDB0000215 | HMDB0000803 | HMDB0000853 | HMDB0001129 | HMDB0038751 | HMDB0033842 | HMDB0033893	N-Acetylgalactosamine | N-Acetyl-D-glucosamine | beta-N-Acetylglucosamine | N-Acetyl-b-D-galactosamine | N-Acetylmannosamine | Avenic acid B | 3,4-Dimethoxy-1,2-benzenedicarboxylic acid | 4,5-Dimethoxy-1,2-benzenedicarboxylic acid	8
pos_M244T71	HMDB0000212 | HMDB0000215 | HMDB0000803 | HMDB0000853 | HMDB0001129 | HMDB0038751 | HMDB0033842 | HMDB0033893	N-Acetylgalactosamine | N-Acetyl-D-glucosamine | beta-N-Acetylglucosamine | N-Acetyl-b-D-galactosamine | N-Acetylmannosamine | Avenic acid B | 3,4-Dimethoxy-1,2-benzenedicarboxylic acid | 4,5-Dimethoxy-1,2-benzenedicarboxylic acid	8
pos_M244T94	-	-	NA
pos_M245T327	HMDB0041445 | HMDB0060656	Agrocybenine | Monoethylglycinexylidide	2
pos_M245T196	HMDB0014437 | HMDB0013816 | HMDB0013825	Etomidate | 2,4-Di-tert-butylphenol | 4-(1,1,3,3-Tetramethylbutyl)-phenol	3
pos_M245T201	HMDB0028910 | HMDB0028911 | HMDB0028932 | HMDB0028933	Isoleucyl-Isoleucine | Isoleucyl-Leucine | Leucyl-Isoleucine | Leucylleucine	4
pos_M245T217	HMDB0028910 | HMDB0028911 | HMDB0028932 | HMDB0028933	Isoleucyl-Isoleucine | Isoleucyl-Leucine | Leucyl-Isoleucine | Leucylleucine	4
pos_M245T180	HMDB0001186	N1-Acetylspermine	1
pos_M246T108	HMDB0015472 | HMDB0032496	Neostigmine | Propyl propane thiosulfonate	2
pos_M246T54_4	HMDB0028964 | HMDB0029132 | HMDB0011175	Lysylvaline | Valyllysine | Leucylproline	3
pos_M246T68	HMDB0028964 | HMDB0029132 | HMDB0011175	Lysylvaline | Valyllysine | Leucylproline	3
pos_M249T227	HMDB0029575 | HMDB0033515 | HMDB0000873 | HMDB0001398 | HMDB0011724 | HMDB0029696 | HMDB0032917 | HMDB0034877 | HMDB0035226 | HMDB0038963 | HMDB0040280	(+)-cis-5,6-Dihydro-5-hydroxy-4-methoxy-6-(2-phenylethyl)-2H-pyran-2-one | Citreovirenone | 4-Methylcatechol | Guaiacol | 4-Hydroxybenzyl alcohol | Mequinol | 1-(2-Furanyl)-2-propanone | 2-Acetyl-3-methylfuran | 2-Acetyl-5-methylfuran | 4,6-Heptadiyne-1,3-diol | 1-(2-Furanyl)-1-propanone	11
pos_M249T252	HMDB0029575 | HMDB0033515 | HMDB0000873 | HMDB0001398 | HMDB0011724 | HMDB0029696 | HMDB0032917 | HMDB0034877 | HMDB0035226 | HMDB0038963 | HMDB0040280	(+)-cis-5,6-Dihydro-5-hydroxy-4-methoxy-6-(2-phenylethyl)-2H-pyran-2-one | Citreovirenone | 4-Methylcatechol | Guaiacol | 4-Hydroxybenzyl alcohol | Mequinol | 1-(2-Furanyl)-2-propanone | 2-Acetyl-3-methylfuran | 2-Acetyl-5-methylfuran | 4,6-Heptadiyne-1,3-diol | 1-(2-Furanyl)-1-propanone	11
pos_M249T137	HMDB0028986 | HMDB0029133	Methionyl-Valine | Valylmethionine	2
pos_M250T56	HMDB0000014	Deoxycytidine	1
pos_M250T217	HMDB0060852 | HMDB0060997 | HMDB0061007 | HMDB0035412	N,O-Didesmethylvenlafaxine | O-Desmethyltramadol | N-Desmethyltramadol | 1(10),11-Eremophiladiene-2,9-dione	4
pos_M250T237	HMDB0060852 | HMDB0060997 | HMDB0061007 | HMDB0035412	N,O-Didesmethylvenlafaxine | O-Desmethyltramadol | N-Desmethyltramadol | 1(10),11-Eremophiladiene-2,9-dione	4
pos_M251T58	HMDB0029876 | HMDB0033462 | HMDB0060742 | HMDB0011175	Paucine | 4-Coumaroyl-2-hydroxyputrescine | 3-Hydroxymelatonin | Leucylproline	4
pos_M251T199	HMDB0034750	Isopentyl beta-D-glucoside	1
pos_M251T216	HMDB0015124 | HMDB0060655 | HMDB0034283 | HMDB0034684 | HMDB0034883 | HMDB0037853 | HMDB0037854 | HMDB0037860 | HMDB0037861 | HMDB0037865 | HMDB0037866 | HMDB0037867 | HMDB0038288 | HMDB0038289 | HMDB0039583	Rivastigmine | 3-Hydroxylidocaine | Tetradecanal | Thalictroidine | 3,4-Dihydro-5-propanoyl-2H-pyrrole | 2-Methyl-4-propyloxazole | 4-Methyl-2-propyloxazole | 2-Methyl-5-propyloxazole | 5-Methyl-2-propyloxazole | 2-Ethyl-4,5-dimethyloxazole | 4-Ethyl-2,5-dimethyloxazole | 5-Ethyl-2,4-dimethyloxazole | 4-Butyloxazole | 5-Butyloxazole | 2-Ethyl-5-imino-1-cyclopenten-1-ol	15
pos_M252T191	HMDB0000101 | HMDB0003254 | HMDB0032438 | HMDB0038083	Deoxyadenosine | Muramic acid | 1-Isopropyl citrate | 2-Isopropyl citrate	4
pos_M252T204	HMDB0030486 | HMDB0030648 | HMDB0033109 | HMDB0035712 | HMDB0040906	(S)-2,3-Dihydro-6-hydroxy-5-(hydroxyacetyl)-2-isopropenylbenzofuran | Artemidiol | Methyl (2R*,3S*)-2,3-dihydro-3-hydroxy-2-isopropenyl-5-benzofurancarboxylate | Aloesol | Coixinden B	5
pos_M252T203	HMDB0030763 | HMDB0036046 | HMDB0036607 | HMDB0038218	(10S,11S)-Pterosin C | Dehydrooreadone | (S)-Pterosin P | Pterosin N	4
pos_M253T90	HMDB0028920 | HMDB0028942 | HMDB0029130 | HMDB0029131 | HMDB0000910 | HMDB0033610	Isoleucyl-Valine | Leucyl-Valine | Valylisoleucine | Valylleucine | Tridecanoic acid | Pandamarilactam 3x	6
pos_M255T277	HMDB0003312 | HMDB0030813 | HMDB0033330 | HMDB0038911 | HMDB0041325 | HMDB0029418	Daidzein | Cassiachromone | Dihydrocoriandrin | (2S,3S,4S)-5,7,9,11-Tridecatetrayne-1,2,3,4-tetrol | Salfredin B11 | S-Cysteinosuccinic acid	6
pos_M255T241	HMDB0029445 | HMDB0001199 | HMDB0029123 | HMDB0029393 | HMDB0034910 | HMDB0034251 | HMDB0038942	L-Agaridoxin | N2-Succinyl-L-ornithine | Valylaspartic acid | L-N-(3-Carboxypropyl)glutamine | (R)-2-Amino-N-(2,2,4,4-tetramethyl-3-thietanyl)propanamide | N-Benzoylaspartic acid | Methyl 2,3-dihydro-3,5-dihydroxy-2-oxo-3-indoleacetic acid	7
pos_M256T253	HMDB0060632	N-Demethyl orphenadrine	1
pos_M256T535	HMDB0012273	Palmitic amide	1
pos_M258T56	-	-	NA
pos_M258T326	HMDB0000086 | HMDB0000982 | HMDB0014643 | HMDB0039229 | HMDB0033610	Glycerophosphocholine | 5-Methylcytidine | Tolmetin | Pyro-L-glutaminyl-L-glutamine | Pandamarilactam 3x	5
pos_M259T301	HMDB0033731 | HMDB0034244	Quinoline | Isoquinoline	2
pos_M260T52_1	HMDB0001254 | HMDB0034251 | HMDB0038942 | HMDB0000212 | HMDB0000215 | HMDB0000803 | HMDB0000853 | HMDB0001129 | HMDB0038751 | HMDB0001125	Glucosamine 6-phosphate | N-Benzoylaspartic acid | Methyl 2,3-dihydro-3,5-dihydroxy-2-oxo-3-indoleacetic acid | N-Acetylgalactosamine | N-Acetyl-D-glucosamine | beta-N-Acetylglucosamine | N-Acetyl-b-D-galactosamine | N-Acetylmannosamine | Avenic acid B | Inositol cyclic phosphate	10
pos_M260T209	HMDB0000238 | HMDB0000468 | HMDB0001195 | HMDB0002263 | HMDB0013639 | HMDB0029928	Sepiapterin | Biopterin | Dyspropterin | Primapterin | 8-[(Aminomethyl)sulfanyl]-6-sulfanyloctanoic acid | Deoxyeritadenine	6
pos_M260T82_1	HMDB0028954 | HMDB0028955	Lysylisoleucine | Lysylleucine	2
pos_M260T54_4	HMDB0028954 | HMDB0028955	Lysylisoleucine | Lysylleucine	2
pos_M261T43_1	HMDB0014672 | HMDB0015312 | HMDB0000099 | HMDB0000455	Cyclophosphamide | Ifosfamide | L-Cystathionine | Allocystathionine	4
pos_M261T61	HMDB0014672 | HMDB0015312 | HMDB0000099 | HMDB0000455	Cyclophosphamide | Ifosfamide | L-Cystathionine | Allocystathionine	4
pos_M261T214	HMDB0035593 | HMDB0036790 | HMDB0036791	Rishitin | Kobusone | Isokobusone	3
pos_M261T194	HMDB0035593 | HMDB0036790 | HMDB0036791	Rishitin | Kobusone | Isokobusone	3
pos_M263T206	HMDB0011177 | HMDB0011179 | HMDB0000560	Phenylalanylproline | Prolylphenylalanine | Goshuyic acid	3
pos_M263T194	HMDB0028913 | HMDB0028935 | HMDB0000560	Isoleucyl-Methionine | Leucyl-Methionine | Goshuyic acid	3
pos_M264T200	HMDB0030911 | HMDB0036488 | HMDB0037801 | HMDB0038188 | HMDB0038202	2-Oxo-5,11(13)-eudesmadien-12,8-olide | Annuolide C | Annuolide A | Curcolone | Zedoarol	5
pos_M265T122	HMDB0000026 | HMDB0000168 | HMDB0011733 | HMDB0012265 | HMDB0033780	Ureidopropionic acid | L-Asparagine | Glycyl-glycine | N-Carbamoylsarcosine | D-Asparagine	5
pos_M265T214	HMDB0015568 | HMDB0029008 | HMDB0029134 | HMDB0033463 | HMDB0000499 | HMDB0000521 | HMDB0002000 | HMDB0094671	Vorinostat | Phenylalanylvaline | Valylphenylalanine | Subaphylline | 5-Tetradecenoic acid | 5Z-Tetradecenoic acid | Myristoleic acid | Heptyl cyclohexane carboxylic acid	8
pos_M267T201	HMDB0001924 | HMDB0028910 | HMDB0028911 | HMDB0028932 | HMDB0028933 | HMDB0000806 | HMDB0031072 | HMDB0033788 | HMDB0094646	Atenolol | Isoleucyl-Isoleucine | Isoleucyl-Leucine | Leucyl-Isoleucine | Leucylleucine | Myristic acid | 12-Methyltridecanoic acid | Ethyl dodecanoate | 2-Pentanamido-3-phenylpropanoic acid	9
pos_M268T189	HMDB0000050 | HMDB0000085 | HMDB0000830 | HMDB0014340 | HMDB0060861	Adenosine | Deoxyguanosine | Neuraminic acid | Vidarabine | OR-1896	5
pos_M268T102	HMDB0000050 | HMDB0000085 | HMDB0000830 | HMDB0014340 | HMDB0060861	Adenosine | Deoxyguanosine | Neuraminic acid | Vidarabine | OR-1896	5
pos_M269T90	HMDB0028888 | HMDB0028889 | HMDB0029560 | HMDB0032277 | HMDB0032374 | HMDB0032375 | HMDB0034878 | HMDB0036194 | HMDB0040152	Histidylisoleucine | Histidylleucine | Hesperaline | (+/-)-3-(Ethylthio)butanol | 2-Mercapto-2-methyl-1-pentanol | (+/-)-4-Mercapto-4-methyl-2-pentanol | 3-Mercapto-2-methylpentanol | 4-Methoxy-2-methyl-2-butanethiol | 3-Mercapto-1-hexanol	9
pos_M270T269	-	-	NA
pos_M271T260_1	HMDB0002124 | HMDB0003217 | HMDB0029521 | HMDB0030829 | HMDB0034004 | HMDB0029971 | HMDB0031640	Apigenin | Genistein | Norizalpinin | Aloeemodin | 3,4',7-Trihydroxyflavone | Coriandrone E | Glycerol 1-propanoate diacetate	7
pos_M271T237	HMDB0002124 | HMDB0003217 | HMDB0029521 | HMDB0030829 | HMDB0034004 | HMDB0029971 | HMDB0031640	Apigenin | Genistein | Norizalpinin | Aloeemodin | 3,4',7-Trihydroxyflavone | Coriandrone E | Glycerol 1-propanoate diacetate	7
pos_M272T251	HMDB0030639 | HMDB0033103 | HMDB0041959 | HMDB0094646 | HMDB0015144	(±)-Tembamide | (R)-Higenamine | Normorphine | 2-Pentanamido-3-phenylpropanoic acid | Ketoprofen	5
pos_M274T80	HMDB0028722 | HMDB0029121	Arginylvaline | Valylarginine	2
pos_M276T105	HMDB0032527	1,1'-(Tetrahydro-6a-hydroxy-2,3a,5-trimethylfuro[2,3-d]-1,3-dioxole-2,5-diyl)bis-ethanone	1
pos_M279T307	HMDB0001388 | HMDB0003073 | HMDB0000220 | HMDB0031068 | HMDB0033438	alpha-Linolenic acid | gamma-Linolenic acid | Palmitic acid | Isopalmitic acid | Na,Na-Dimethylhistamine	5
pos_M280T221	-	-	NA
pos_M280T432	HMDB0062656	Linoleamide	1
pos_M281T48	HMDB0034303 | HMDB0036650 | HMDB0015471 | HMDB0030831 | HMDB0031898 | HMDB0038677 | HMDB0038126 | HMDB0039136	1-Methoxyspirobrassinin | Sinalbin A | Salsalate | Alternariol | Porric acid C | Alfafuran | Genipinic acid | Elenaic acid	8
pos_M281T177	HMDB0060842 | HMDB0029944	N-Despyridinyl rosiglitazone | Ascorbalamic acid	2
pos_M281T201	HMDB0014584	Gemcitabine	1
pos_M281T119	HMDB0029118 | HMDB0029139 | HMDB0033465 | HMDB0010730 | HMDB0061055	Tyrosyl-Valine | Valyltyrosine | Feruloyl-2-hydroxyputrescine | 3-Oxotetradecanoic acid | desethylzaleplon	5
pos_M282T348	HMDB0002117	Oleamide	1
pos_M282T327	HMDB0002117	Oleamide	1
pos_M284T139	HMDB0000133 | HMDB0003333 | HMDB0028852 | HMDB0029083 | HMDB0028734 | HMDB0028735 | HMDB0028902 | HMDB0028924 | HMDB0029125 | HMDB0032437	Guanosine | 8-Hydroxy-deoxyguanosine | Glycyl-Tryptophan | Tryptophyl-Glycine | Asparaginylisoleucine | Asparaginyl-Leucine | Isoleucyl-Asparagine | Leucyl-Asparagine | Valylglutamine | Monoglyceride citrate	10
pos_M284T485	HMDB0034146	Octadecanamide	1
pos_M285T249_1	HMDB0005781 | HMDB0030882 | HMDB0032838 | HMDB0039027	Glycitein | (S)-Rutaretin | Dorsteniol | Celereoin	4
pos_M285T199	-	-	NA
pos_M287T220	HMDB0003546 | HMDB0034023 | HMDB0038331 | HMDB0038964	Salicin | Isosalicin | 3-Hydroxybenzyl alcohol glucoside | 3-Hydroxy-4,6-heptadiyne-1-yl 1-glucoside	4
pos_M287T237	HMDB0003546 | HMDB0034023 | HMDB0038331 | HMDB0038964	Salicin | Isosalicin | 3-Hydroxybenzyl alcohol glucoside | 3-Hydroxy-4,6-heptadiyne-1-yl 1-glucoside	4
pos_M288T127	-	-	NA
pos_M288T92_1	HMDB0028712 | HMDB0028713 | HMDB0028901 | HMDB0028923	Arginylisoleucine | Arginylleucine | Isoleucyl-Arginine | Leucyl-Arginine	4
pos_M288T184	HMDB0028712 | HMDB0028713 | HMDB0028901 | HMDB0028923	Arginylisoleucine | Arginylleucine | Isoleucyl-Arginine | Leucyl-Arginine	4
pos_M291T270	HMDB0000052 | HMDB0032765 | HMDB0039408	Argininosuccinic acid | N2-(3-Hydroxysuccinoyl)arginine | N2-(3-Carboxy-2-hydroxy-1-oxopropyl)arginine	3
pos_M295T113	HMDB0000594 | HMDB0028994 | HMDB0029106 | HMDB0038514	gamma-Glutamylphenylalanine | Phenylalanylglutamic acid | Tyrosylhydroxyproline | L-gamma-Glutamyl-beta-phenyl-beta-L-alanine	4
pos_M295T269	HMDB0041061 | HMDB0030204 | HMDB0040009 | HMDB0040011	Nigellidine | 1-(2-Furanylmethyl)-1H-pyrrole | 4-(2-Furanylmethylene)-3,4-dihydro-2H-pyrrole | 3-(2-Furanylmethyl)-1H-pyrrole	4
pos_M297T193	HMDB0032332	Hydroxylated lecithin	1
pos_M297T308	HMDB0004667 | HMDB0004670	13-HODE | alpha-Dimorphecolic acid	2
pos_M299T222	HMDB0011737	gamma-Glutamylglutamic acid	1
pos_M299T254	-	-	NA
pos_M299T530	-	-	NA
pos_M299T206	HMDB0038832 | HMDB0061010 | HMDB0060699 | HMDB0030175 | HMDB0039662 | HMDB0040029 | HMDB0040043 | HMDB0040047 | HMDB0040050 | HMDB0040051	2,9-Dimethyl-2,9-diazatricyclo[10.2.2.25,8]octadeca-5,7,12,14,15,17-hexaene-3,10-diol, 9CI | Noralfentanil | (E)-2-Hydroxy-N-desmethyldoxepin | Venoterpine | 2,3,6,7-Tetrahydrocyclopent[b]azepin-8(1H)-one | 2,3-Dihydro-5-methyl-1H-pyrrolizine-7-carboxaldehyde | 3-(2-Furanylmethylene)pyrrolidine | 2,3-Dihydro-6-methyl-1H-pyrrolizine-5-carboxaldehyde | 3,4-Dihydro-5-(5-methyl-2-furanyl)-2H-pyrrole …	10
pos_M299T209	HMDB0006547	Stearidonic acid	1
pos_M300T436	HMDB0000252 | HMDB0001480 | HMDB0002100 | HMDB0000207 | HMDB0000573 | HMDB0003231 | HMDB0240219	Sphingosine | 3-Dehydrosphinganine | Palmitoylethanolamide | Oleic acid | Elaidic acid | Vaccenic acid | cis-Vaccenic acid	7
pos_M300T326	HMDB0000252 | HMDB0001480 | HMDB0002100 | HMDB0000207 | HMDB0000573 | HMDB0003231 | HMDB0240219	Sphingosine | 3-Dehydrosphinganine | Palmitoylethanolamide | Oleic acid | Elaidic acid | Vaccenic acid | cis-Vaccenic acid	7
pos_M302T210	HMDB0029028 | HMDB0029091 | HMDB0015228	Prolyl-Tryptophan | Tryptophyl-Proline | Oxamniquine	3
pos_M303T181	HMDB0028892 | HMDB0040462 | HMDB0032800	Histidylphenylalanine | Garcinia lactone dibutyl ester | Feruloylcholine	3
pos_M303T262	HMDB0014472 | HMDB0029377 | HMDB0030256 | HMDB0032961 | HMDB0040987 | HMDB0060657 | HMDB0061070	Hydromorphone | Piperine | Erysopine | Secodemethylclausenamide | (-)-Morphine | Norcodeine | norhydrocodone	7
pos_M304T204	HMDB0029096 | HMDB0029138	Tryptophyl-Valine | Valyltryptophan	2
pos_M305T51	HMDB0015176 | HMDB0061135 | HMDB0002721 | HMDB0029619 | HMDB0029918	Melphalan | Demonomethylchlorpromazine | 1-Methylinosine | Arabinopyranobiose | Arabinofuranobiose	5
pos_M307T213	HMDB0031315 | HMDB0037107 | HMDB0061151	1-(beta-D-Glucopyranosyloxy)-3-octanone | N1-trans-Feruloylagmatine | Hydroxylated N-acetyl desmethyl frovatriptan	3
pos_M310T205	HMDB0041269	Pantoyllactone glucoside	1
pos_M311T196	HMDB0000153 | HMDB0000431 | HMDB0060999 | HMDB0035918	Estriol | 16,17-Epiestriol | 4-hydroxystradiol | 7(14)-Bisabolene-2,3,10,11-tetrol	4
pos_M311T303	-	-	NA
pos_M313T213_1	HMDB0014343 | HMDB0000031 | HMDB0000365 | HMDB0000546 | HMDB0002961 | HMDB0003818 | HMDB0014347	Oseltamivir | Androsterone | Epiandrosterone | Epietiocholanolone | Dihydrotestosterone | 5-Androstenediol | Succinylcholine	7
pos_M315T339	HMDB0006285	4-oxo-Retinoic acid	1
pos_M315T326	HMDB0001830 | HMDB0014613 | HMDB0000412 | HMDB0000458 | HMDB0000551	Progesterone | Tetrahydrocannabinol | 3beta,17alpha-Dihydroxy-5alpha-androstane | 5alpha-Androstane-3alpha,17alpha-diol | Etiocholanediol	5
pos_M315T188	-	-	NA
pos_M316T224	HMDB0029324	Citpressine II	1
pos_M316T220	HMDB0014943 | HMDB0061061	Minaprine | 9'-desmethylgranisetron	2
pos_M318T320	HMDB0004610 | HMDB0037396 | HMDB0061706 | HMDB0062549	Phytosphingosine | xi-10-Hydroxyoctadecanoic acid | 12-Hydroxystearic acid | 2-Hydroxystearic acid	4
pos_M319T218_1	HMDB0061097 | HMDB0029382 | HMDB0041960	17-alpha-ethinyl estradiol | Genomorphine | Noroxycodone	3
pos_M321T51	HMDB0030835 | HMDB0010324 | HMDB0002721 | HMDB0029619 | HMDB0029918	trans-3,3',4',5,5',7-Hexahydroxyflavanone | Benzoyl glucuronide (Benzoic acid) | 1-Methylinosine | Arabinopyranobiose | Arabinofuranobiose	5
pos_M322T159	HMDB0028716	Arginylphenylalanine	1
pos_M324T410_5	HMDB0012252 | HMDB0000269 | HMDB0002925 | HMDB0010378 | HMDB0060039	Linoleoyl ethanolamide | Sphinganine | Dihomo-gamma-linolenic acid | 5,8,11-Eicosatrienoic acid | Dihomo-alpha-linolenic acid	5
pos_M326T451_2	HMDB0002088 | HMDB0005060	Oleoylethanolamide | Eicosadienoic acid	2
pos_M328T204	HMDB0002227	Capsaicin	1
pos_M328T501_2	HMDB0013078 | HMDB0002231 | HMDB0062436	Stearoylethanolamide | 11Z-Eicosenoic acid | 9Z-Eicosenoic acid	3
pos_M329T191	HMDB0000523 | HMDB0000540 | HMDB0000550 | HMDB0014759	5-Androstene-3b,16b,17a-triol | 5-Androstene-3b,16a,17a-triol | 5-Androstenetriol | Oxandrolone	4
pos_M331T261	HMDB0030475 | HMDB0030480 | HMDB0030811 | HMDB0033268 | HMDB0034009 | HMDB0035598 | HMDB0037354 | HMDB0038659 | HMDB0040692 | HMDB0041269	Aflatoxin G2 | Aflatoxin M2 | Prudomestin | 1,3,5-Trihydroxy-6,7-dimethoxy-2-methylanthraquinone | Trifolian | Aflatoxin B2a | 3',4'-Di-O-methylquercetin | Cicerin | 4R,5R,6S-Trihydroxy-2-hydroxymethyl-2-cyclohexen-1-one 6-(2-hydroxy-6-methylbenzoate) | Pantoyllactone glucoside	10
pos_M331T200_1	HMDB0031379	Annosquamosin B	1
pos_M331T224_1	HMDB0000016 | HMDB0000374 | HMDB0060906 | HMDB0060908 | HMDB0060910 | HMDB0060911 | HMDB0060912 | HMDB0060973 | HMDB0061004 | HMDB0031379	Deoxycorticosterone | 17-Hydroxyprogesterone | 11-Hydroxy-delta-9-THC | 7-beta-Hydroxy-delta-9-THC | 8-Hydroxy-delta-9-THC | 8-beta-Hydroxy-delta-9-THC | 9-alpha,10-alpha-epoxyhexahydrocannabinol | 6(beta)-hydroxyprogesterone | 6-beta-hydroxyprogesterone | Annosquamosin B	10
pos_M331T93	-	-	NA
pos_M335T52	HMDB0060573 | HMDB0060991 | HMDB0060472 | HMDB0014803 | HMDB0000401 | HMDB0002032	Chlorpromazine-N-oxide | hydroxychlorpromazine | Didemethylcitalopram | Nilutamide | 2,8-Dihydroxyadenine | 8-Hydroxyguanine	6
pos_M335T74	HMDB0060573 | HMDB0060991 | HMDB0060472 | HMDB0014803 | HMDB0000401 | HMDB0002032	Chlorpromazine-N-oxide | hydroxychlorpromazine | Didemethylcitalopram | Nilutamide | 2,8-Dihydroxyadenine | 8-Hydroxyguanine	6
pos_M336T248	HMDB0013034 | HMDB0001337 | HMDB0036712 | HMDB0036713 | HMDB0036839 | HMDB0039012	Palmitoylglycine | Leukotriene A4 | Yucalexin B20 | Yucalexin B22 | (ent-15beta)-15-Hydroxy-19-trachylobanoic acid | (ent-15beta)-15,19-Dihydroxy-7-trachylobanone	6
pos_M342T232	HMDB0029326 | HMDB0033366 | HMDB0013328	Gravacridonediol | 4-Hydroxynornantenine | Pimelylcarnitine	3
pos_M345T235	HMDB0029117 | HMDB0039502 | HMDB0060977	Tyrosyl-Tyrosine | N-(4-Hydroxycinnamoyl)tyrosine | desethylamodiaquine	3
pos_M345T87	-	-	NA
pos_M347T93	-	-	NA
pos_M347T292	HMDB0005060 | HMDB0015240 | HMDB0061042	Eicosadienoic acid | Trilostane | N-desethyloxybutynin	3
pos_M353T365	HMDB0011539 | HMDB0011540 | HMDB0011569 | HMDB0011570 | HMDB0011533 | HMDB0011564	MG(0:0/18:3(6Z,9Z,12Z)/0:0) | MG(0:0/18:3(9Z,12Z,15Z)/0:0) | MG(18:3(6Z,9Z,12Z)/0:0/0:0) | MG(18:3(9Z,12Z,15Z)/0:0/0:0) | MG(0:0/16:0/0:0) | MG(16:0/0:0/0:0)	6
pos_M365T67	HMDB0033304 | HMDB0000055 | HMDB0000163 | HMDB0000186 | HMDB0000258 | HMDB0000740 | HMDB0000975 | HMDB0002923 | HMDB0029880 | HMDB0029898 | HMDB0029933 | HMDB0033368 | HMDB0039237 | HMDB0039876 | HMDB0041627	Gerberinol | Cellobiose | D-Maltose | Alpha-Lactose | Sucrose | Lactulose | Trehalose | Isomaltose | Neotrehalose | Inulobiose | Mannobiose | DEAE-cellulose | Glucinol | Fagopyritol A1 | beta-Lactose	15
pos_M365T51_1	HMDB0033304 | HMDB0000055 | HMDB0000163 | HMDB0000186 | HMDB0000258 | HMDB0000740 | HMDB0000975 | HMDB0002923 | HMDB0029880 | HMDB0029898 | HMDB0029933 | HMDB0033368 | HMDB0039237 | HMDB0039876 | HMDB0041627	Gerberinol | Cellobiose | D-Maltose | Alpha-Lactose | Sucrose | Lactulose | Trehalose | Isomaltose | Neotrehalose | Inulobiose | Mannobiose | DEAE-cellulose | Glucinol | Fagopyritol A1 | beta-Lactose	15
pos_M369T431	-	-	NA
pos_M370T258	HMDB0015092	Norgestimate	1
pos_M371T308	HMDB0015033	Rimexolone	1
pos_M377T210	HMDB0000244 | HMDB0033300 | HMDB0033301 | HMDB0040600 | HMDB0040768	Riboflavin | (1RS,2RS)-Guaiacylglycerol 1-glucoside | (1x,2x)-Guaiacylglycerol 2-glucoside | (1x,2x)-Guaiacylglycerol 3-glucoside | N-(2,5-Dihydroxyphenyl)pyridinium(1+)	5
pos_M385T349	-	-	NA
pos_M385T291	-	-	NA
pos_M385T368	-	-	NA
pos_M385T326	-	-	NA
pos_M385T452	HMDB0000032 | HMDB0000876 | HMDB0000921 | HMDB0002719 | HMDB0006500 | HMDB0006505 | HMDB0006560	7-Dehydrocholesterol | Vitamin D3 | Cholestenone | Desmosterol | Previtamin D3 | Lumisterol 3 | Tachysterol 3	7
pos_M386T277	HMDB0013330	3-Hydroxy-cis-5-tetradecenoylcarnitine	1
pos_M387T318	-	-	NA
pos_M393T258	-	-	NA
pos_M398T358	HMDB0006317 | HMDB0013207 | HMDB0011546 | HMDB0011547 | HMDB0011576 | HMDB0011577	trans-Hexadec-2-enoyl carnitine | 9-Hexadecenoylcarnitine | MG(0:0/20:3(5Z,8Z,11Z)/0:0) | MG(0:0/20:3(8Z,11Z,14Z)/0:0) | MG(20:3(5Z,8Z,11Z)/0:0/0:0) | MG(20:3(8Z,11Z,14Z)/0:0/0:0)	6
pos_M400T317	HMDB0011544 | HMDB0011574	MG(0:0/20:2(11Z,14Z)/0:0) | MG(20:2(11Z,14Z)/0:0/0:0)	2
pos_M401T284	-	-	NA
pos_M401T457	HMDB0003550 | HMDB0015504	Calcidiol | Alfacalcidol	2
pos_M402T239	HMDB0014961	Ethynodiol Diacetate	1
pos_M411T348	HMDB0012958	gamma-Tocotrienol	1
pos_M411T508	-	-	NA
pos_M414T486	HMDB0013333	3-Hydroxy-9-hexadecenoylcarnitine	1
pos_M414T541	HMDB0013334	9,12-Hexadecadienoylcarnitine	1
pos_M416T326_2	HMDB0013336 | HMDB0061642	3-Hydroxyhexadecanoylcarnitine | 3-hydroxyhexadecanoyl carnitine	2
pos_M416T314	-	-	NA
pos_M417T291	HMDB0001903 | HMDB0002197 | HMDB0006226 | HMDB0015046	Calcitriol | 7a,12a-Dihydroxy-cholestene-3-one | 24R,25-Dihydroxyvitamin D3 | Paricalcitol	4
pos_M420T341	HMDB0003236	Solanidine	1
pos_M425T376	HMDB0006327 | HMDB0001419 | HMDB0001496 | HMDB0002902 | HMDB0006119 | HMDB0006283	alpha-Tocotrienol | 24-Hydroxycholesterol | 7alpha-Hydroxycholesterol | delta-Tocopherol | 7beta-Hydroxycholesterol | 20alpha-Hydroxycholesterol	6
pos_M426T305	HMDB0011500	LysoPE(14:0/0:0)	1
pos_M426T304	HMDB0006351 | HMDB0006464 | HMDB0013337 | HMDB0094687	Vaccenyl carnitine | Elaidic carnitine | 2-Hydroxyhexadecanoylcarnitine | Octadecenoylcarnitine	4
pos_M430T200	-	-	NA
pos_M430T469	-	-	NA
pos_M437T53	HMDB0038859 | HMDB0038860 | HMDB0038861 | HMDB0038865 | HMDB0041223 | HMDB0060898 | HMDB0029518 | HMDB0030769 | HMDB0032989	beta-D-Xylopyranosyl-(1-&gt | 5)-alpha-L-arabinofuranosyl-(1-&gt | 3)-L-arabinose | beta-D-Xylopyranosyl-(1-&gt | 5)-alpha-L-arabinofuranosyl-(1-&gt | 5)-L-arabinose | beta-D-Xylopyranosyl-(1-&gt | 3)-alpha-L-arabinofuranosyl-(1-&gt | 3)-L-arabinose | a-L-Arabinofuranosyl-(1-&gt | 3)-b-D-xylopyranosyl-(1-&gt | 4)-D-xylose | a-L-Arabinofuranosyl-(1-&gt | 3)-[a-L-arabinofuranosyl-(1r5)]-L-arabinose…	9
pos_M437T286	-	-	NA
pos_M439T446	HMDB0001492 | HMDB0006335 | HMDB0006318 | HMDB0006319	gamma-Tocopherol | beta-Tocopherol | Gamma-linolenyl carnitine | Alpha-linolenyl carnitine	4
pos_M442T281	HMDB0013339 | HMDB0013340	3-Hydroxy-11Z-octadecenoylcarnitine | 3-Hydroxy-9Z-octadecenoylcarnitine	2
pos_M442T340	HMDB0013339 | HMDB0013340	3-Hydroxy-11Z-octadecenoylcarnitine | 3-Hydroxy-9Z-octadecenoylcarnitine	2
pos_M454T348	HMDB0011473 | HMDB0011503 | HMDB0013336 | HMDB0061642	LysoPE(0:0/16:0) | LysoPE(16:0/0:0) | 3-Hydroxyhexadecanoylcarnitine | 3-hydroxyhexadecanoyl carnitine	4
pos_M468T309	HMDB0010379	LysoPC(14:0/0:0)	1
pos_M474T289	HMDB0006321 | HMDB0006496	Docosa-4,7,10,13,16-pentaenoyl carnitine | Clupanodonyl carnitine	2
pos_M474T276	HMDB0006321 | HMDB0006496	Docosa-4,7,10,13,16-pentaenoyl carnitine | Clupanodonyl carnitine	2
pos_M482T330	HMDB0011130	LysoPE(18:0/0:0)	1
pos_M494T326	HMDB0010383 | HMDB0006510	LysoPC(16:1/0:0) | Cervonyl carnitine	2
pos_M496T357_3	HMDB0010382 | HMDB0240262 | HMDB0006321 | HMDB0006496	LysoPC(16:0/0:0) | LysoPC(0:0/16:0) | Docosa-4,7,10,13,16-pentaenoyl carnitine | Clupanodonyl carnitine	4
pos_M496T392	HMDB0010382 | HMDB0240262 | HMDB0006321 | HMDB0006496	LysoPC(16:0/0:0) | LysoPC(0:0/16:0) | Docosa-4,7,10,13,16-pentaenoyl carnitine | Clupanodonyl carnitine	4
pos_M503T235	-	-	NA
pos_M506T395	HMDB0010408	LysoPC(P-18:1(9Z)/0:0)	1
pos_M510T392	HMDB0012108	LysoPC(17:0/0:0)	1
pos_M510T368	HMDB0011149	LysoPC(O-18:0/0:0)	1
pos_M520T335	HMDB0010386	LysoPC(18:2/0:0)	1
pos_M522T392	HMDB0002815 | HMDB0010385 | HMDB0061701 | HMDB0015110	LysoPC(18:1/0:0) | LysoPC(18:1(11Z)/0:0) | LysoPC(0:0/18:1(9Z)) | Dipyridamole	4
pos_M522T413	HMDB0002815 | HMDB0010385 | HMDB0061701 | HMDB0015110	LysoPC(18:1/0:0) | LysoPC(18:1(11Z)/0:0) | LysoPC(0:0/18:1(9Z)) | Dipyridamole	4
pos_M522T371	HMDB0002815 | HMDB0010385 | HMDB0061701 | HMDB0015110	LysoPC(18:1/0:0) | LysoPC(18:1(11Z)/0:0) | LysoPC(0:0/18:1(9Z)) | Dipyridamole	4
pos_M524T448	HMDB0010384	LysoPC(18:0/0:0)	1
pos_M544T334	HMDB0010395 | HMDB0010396 | HMDB0002815 | HMDB0010385 | HMDB0061701	LysoPC(20:4/0:0) | LysoPC(20:4(8Z,11Z,14Z,17Z)/0:0) | LysoPC(18:1/0:0) | LysoPC(18:1(11Z)/0:0) | LysoPC(0:0/18:1(9Z))	5
pos_M546T354	HMDB0010393 | HMDB0010394 | HMDB0010384	LysoPC(20:3/0:0) | LysoPC(20:3(8Z,11Z,14Z)/0:0) | LysoPC(18:0/0:0)	3
pos_M565T210	HMDB0030803 | HMDB0030843 | HMDB0033571 | HMDB0037569 | HMDB0037575 | HMDB0039319 | HMDB0039321 | HMDB0039092	Corymboside | Apiin | 6-beta-D-Glucopyranosyl-8-beta-D-ribopyranosylapigenin | Isovitexin 2''-O-arabinoside | Kaempferol 3-arabinofuranoside 7-rhamnofuranoside | Kaempferol 3-rhamnoside 7-xyloside | Kaempferol 3-rhamnoside 4'-xyloside | Stachyoside A	8
pos_M583T279	HMDB0001008	Biliverdin	1
pos_M587T280	HMDB0014900	Irinotecan	1
pos_M634T407	HMDB0015680	Nonoxynol-9	1
pos_M943T243	HMDB0034649 | HMDB0039074 | HMDB0039406 | HMDB0039413 | HMDB0041030 | HMDB0041244	Soyasaponin I | Hoduloside V | Arvensoside D | Calenduloside B | Jujubasaponin IV | Soyasapogenol B 3-O-[a-L-rhamnosyl-(1-&gt | 4)-b-D-galactosyl-(1-&gt | 4)-b-D-glucuronide]	6
neg_M71T52_2	HMDB0031647	Acrylic acid	1
neg_M75T50	HMDB0031238 | HMDB0031634 | HMDB0034238	Ethyl methyl sulfide | 2-Propanethiol | 1-Propanethiol	3
neg_M75T398	HMDB0001315	Phosphorus	1
neg_M78T49	HMDB0037240	Argon	1
neg_M78T235	HMDB0037240	Argon	1
neg_M89T555	HMDB0003378	Nitric oxide	1
neg_M89T52_1	HMDB0003378	Nitric oxide	1
neg_M89T50	HMDB0001536	Formamide	1
neg_M89T49	HMDB0031245 | HMDB0031322 | HMDB0031666 | HMDB0040576 | HMDB0061871	2-Methyl-1-propanethiol | 1-Butanethiol | Diethyl sulfide | 2-(Methylthio)propane | 1-(Methylthio)-propane	5
neg_M96T41_6	HMDB0029571	1,2-Dichloroethane	1
neg_M96T41_8	HMDB0001429 | HMDB0000595	Phosphate | Hydrogen carbonate	2
neg_M99T577	HMDB0033564 | HMDB0033565	2,3-Dihydro-2-methylthiophene | 2,3-Dihydro-5-methylthiophene	2
neg_M101T54	HMDB0031529	3-Methyl-2-butene-1-thiol	1
neg_M105T50	HMDB0031716 | HMDB0040185 | HMDB0041475	3-(Methylthio)-1-propanol | 3-Mercapto-2-butanol | 4-Mercapto-2-butanol	3
neg_M107T108	HMDB0034260 | HMDB0031430 | HMDB0037790	2,2-Dihydroperoxypropane | Dimethyl peroxide | Polyethylene glycol	3
neg_M109T210	HMDB0000002	1,3-Diaminopropane	1
neg_M111T78	HMDB0031238 | HMDB0031634 | HMDB0034238	Ethyl methyl sulfide | 2-Propanethiol | 1-Propanethiol	3
neg_M111T101	HMDB0032980	3,4-Dimethylthiophene	1
neg_M112T56	HMDB0032974 | HMDB0032975 | HMDB0032976 | HMDB0033867 | HMDB0038460 | HMDB0040036	2,4-Dimethylthiazole | 2,5-Dimethylthiazole | 4,5-Dimethylthiazole | 4-Isothiocyanato-1-butene | Thiiranepropanenitrile | 2-Ethylthiazole	6
neg_M112T78_1	HMDB0032974 | HMDB0032975 | HMDB0032976 | HMDB0033867 | HMDB0038460 | HMDB0040036	2,4-Dimethylthiazole | 2,5-Dimethylthiazole | 4,5-Dimethylthiazole | 4-Isothiocyanato-1-butene | Thiiranepropanenitrile | 2-Ethylthiazole	6
neg_M112T61	HMDB0002151	Dimethyl sulfoxide	1
neg_M112T252	HMDB0002151	Dimethyl sulfoxide	1
neg_M114T189	HMDB0031651 | HMDB0034203	N-(3-Methylbutyl)acetamide | N-(2-Methylpropyl)acetamide	2
neg_M115T187	HMDB0000019 | HMDB0000720 | HMDB0034466 | HMDB0034233 | HMDB0041822	alpha-Ketoisovaleric acid | Levulinic acid | Acetoxyacetone | 2-Butenal | Acrolein	5
neg_M115T55_1	HMDB0061163 | HMDB0004101	N-Nitroso-3-hydroxypyrrolidine | Beta-Aminopropionitrile	2
neg_M115T54	HMDB0032411	2-Methyl-1-methylthio-2-butene	1
neg_M117T63_2	HMDB0015344	Fomepizole	1
neg_M117T54	HMDB0031191 | HMDB0031316 | HMDB0032376 | HMDB0033856 | HMDB0034896 | HMDB0035171 | HMDB0035244 | HMDB0036138 | HMDB0037193 | HMDB0037474 | HMDB0039826 | HMDB0041491 | HMDB0041558	S-Methyl butanethioate | 4-(Methylthio)-2-butanone | 4-Mercapto-2-pentanone | S-Propyl thioacetate | 3-Mercapto-2-pentanone | 2-Mercapto-3-pentanone | Tetrahydro-2-methylthiophen-3-ol | Tetrahydro-2-methyl-3-furanthiol | 1-(Methylthio)-2-butanone | 4-(Methylthio)butanal | xi-2-Methyl-1,3-oxathiane | 3-(Methylthio)butanal | 3-(Methylthio)-2-butanone	13
neg_M117T65_2	HMDB0033576 | HMDB0040040	7-Azaindolizine | 5H-Cyclopentapyrazine	2
neg_M117T55	HMDB0002362 | HMDB0006284 | HMDB0031645	2,4-Diaminobutyric acid | L-2,4-diaminobutyric acid | Acetamide	3
neg_M117T257	HMDB0000043	Betaine	1
neg_M118T398	HMDB0031321 | HMDB0032179 | HMDB0034198 | HMDB0000906 | HMDB0034006	1-Butylamine | sec-Butylamine | 2-Methyl-1-propylamine | Trimethylamine | 1-Propylamine	5
neg_M118T201	HMDB0001368	3-Mercaptopyruvic acid	1
neg_M118T178	HMDB0032330 | HMDB0094691	4-Hydroxy-2-butenoic acid gamma-lactone | Furanone A	2
neg_M119T229	HMDB0000337 | HMDB0000498 | HMDB0002453 | HMDB0002601 | HMDB0002649 | HMDB0006293 | HMDB0000042 | HMDB0003344 | HMDB0000237 | HMDB0003052 | HMDB0003453 | HMDB0006458 | HMDB0006961 | HMDB0031229 | HMDB0031523 | HMDB0000042 | HMDB0003344	(S)-3,4-Dihydroxybutyric acid | 4-Deoxyerythronic acid | 4-Deoxythreonic acid | A,b-Dihydroxyisobutyric acid | Erythrose | L-Erythrulose | Acetic acid | Glycolaldehyde | Propionic acid | Lactaldehyde | 3-Hydroxypropanal | D-Lactaldehyde | Hydroxyacetone | Ethyl formate | Methyl acetate | Acetic acid | Glycolaldehyde	17
neg_M119T131	HMDB0000337 | HMDB0000498 | HMDB0001366 | HMDB0002453 | HMDB0002601 | HMDB0002649 | HMDB0006293 | HMDB0000042 | HMDB0003344 | HMDB0000237 | HMDB0003052 | HMDB0003453 | HMDB0006458 | HMDB0006961 | HMDB0031229 | HMDB0031523 | HMDB0000042 | HMDB0003344	(S)-3,4-Dihydroxybutyric acid | 4-Deoxyerythronic acid | Purine | 4-Deoxythreonic acid | A,b-Dihydroxyisobutyric acid | Erythrose | L-Erythrulose | Acetic acid | Glycolaldehyde | Propionic acid | Lactaldehyde | 3-Hydroxypropanal | D-Lactaldehyde | Hydroxyacetone | Ethyl formate | Methyl acetate | Acetic acid | Glycolaldehyde	18
neg_M119T51	HMDB0032373 | HMDB0036149 | HMDB0039781 | HMDB0041476 | HMDB0041562	3-Mercapto-2-methyl-1-butanol | 3-Mercapto-3-methyl-1-butanol | xi-2-Mercapto-3-methyl-1-butanol | 4-(Methylthio)-2-butanol | 4-(Methylthio)-1-butanol	5
neg_M119T211	HMDB0034029 | HMDB0059819 | HMDB0059848 | HMDB0059877 | HMDB0059901	Isopropylbenzene | o-Ethyltoluene | m-Ethyl_toluene | Propylbenzene | Hemimellitene	5
neg_M120T202	HMDB0002017 | HMDB0012275 | HMDB0029729 | HMDB0032497 | HMDB0040041	1-Phenylethylamine | Phenylethylamine | 5-Ethyl-2-methylpyridine | 2-Propylpyridine | 2-Ethyl-5-methylpyridine	5
neg_M120T201	HMDB0002127	3-Mercaptolactic acid	1
neg_M121T235_2	HMDB0031238 | HMDB0031634 | HMDB0034238 | HMDB0002303	Ethyl methyl sulfide | 2-Propanethiol | 1-Propanethiol | Dimethylsulfide	4
neg_M121T200	HMDB0001406 | HMDB0031861	Niacinamide | 2-Acetylpyrazine	2
neg_M121T235_4	HMDB0006478 | HMDB0030124 | HMDB0030126 | HMDB0031206 | HMDB0031525 | HMDB0031526 | HMDB0031604 | HMDB0031605 | HMDB0033854 | HMDB0034235 | HMDB0034465 | HMDB0039779	Isovaleraldehyde | Prenol | 3-Methyl-3-buten-1-ol | Pentanal | (S)-2-Methylbutanal | (±)-2-Methylbutanal | (E)-2-Penten-1-ol | 1-Penten-3-ol | Isoprenyl alcohol | 2-Pentanone | 2-Methyl-2-buten-1-ol | xi-3-Methyl-3-buten-2-ol	12
neg_M121T229	HMDB0002994 | HMDB0004136 | HMDB0001881 | HMDB0006213 | HMDB0031430 | HMDB0037790	Erythritol | D-Threitol | Propylene glycol | (S)-Propane-1,2-diol | Dimethyl peroxide | Polyethylene glycol	6
neg_M121T229_5	HMDB0029600 | HMDB0061884 | HMDB0061885	Hexane | 2-Methylpentane | 3-Methylpentane	3
neg_M121T591	HMDB0000657	Copper	1
neg_M121T570	HMDB0000657	Copper	1
neg_M122T203	HMDB0001488 | HMDB0002243	Nicotinic acid | Picolinic acid	2
neg_M122T79	HMDB0002991	Cysteamine	1
neg_M122T76	HMDB0014483	Pyrazinamide	1
neg_M122T207	HMDB0014483	Pyrazinamide	1
neg_M122T132	HMDB0014483	Pyrazinamide	1
neg_M122T202	HMDB0029300 | HMDB0032492 | HMDB0032578 | HMDB0036058 | HMDB0040360	p-Anisidine | 2-Propionylpyrrole | 4-Hydroxybenzylamine | 1-Ethyl-1H-pyrrole-2-carboxaldehyde | 2-Acetyl-1-methylpyrrole	5
neg_M122T81	HMDB0029300 | HMDB0032492 | HMDB0032578 | HMDB0036058 | HMDB0040360	p-Anisidine | 2-Propionylpyrrole | 4-Hydroxybenzylamine | 1-Ethyl-1H-pyrrole-2-carboxaldehyde | 2-Acetyl-1-methylpyrrole	5
neg_M122T96	HMDB0029300 | HMDB0032492 | HMDB0032578 | HMDB0036058 | HMDB0040360	p-Anisidine | 2-Propionylpyrrole | 4-Hydroxybenzylamine | 1-Ethyl-1H-pyrrole-2-carboxaldehyde | 2-Acetyl-1-methylpyrrole	5
neg_M122T116	HMDB0029300 | HMDB0032492 | HMDB0032578 | HMDB0036058 | HMDB0040360	p-Anisidine | 2-Propionylpyrrole | 4-Hydroxybenzylamine | 1-Ethyl-1H-pyrrole-2-carboxaldehyde | 2-Acetyl-1-methylpyrrole	5
neg_M123T56	HMDB0059734	Pyrazin-2-carboxylic acid	1
neg_M123T73	HMDB0029633 | HMDB0035731	Phenylmethanethiol | Boric acid (H3BO3)	2
neg_M123T203	HMDB0029633 | HMDB0035731	Phenylmethanethiol | Boric acid (H3BO3)	2
neg_M123T203_1	HMDB0002303	Dimethylsulfide	1
neg_M123T186	HMDB0002303	Dimethylsulfide	1
neg_M123T79	HMDB0002303	Dimethylsulfide	1
neg_M123T224	HMDB0002303	Dimethylsulfide	1
neg_M123T55	HMDB0000873 | HMDB0001398 | HMDB0011724 | HMDB0029696 | HMDB0032917 | HMDB0034877 | HMDB0035226 | HMDB0038963 | HMDB0040280 | HMDB0001505	4-Methylcatechol | Guaiacol | 4-Hydroxybenzyl alcohol | Mequinol | 1-(2-Furanyl)-2-propanone | 2-Acetyl-3-methylfuran | 2-Acetyl-5-methylfuran | 4,6-Heptadiyne-1,3-diol | 1-(2-Furanyl)-1-propanone | Benzene	10
neg_M123T243	HMDB0000873 | HMDB0001398 | HMDB0011724 | HMDB0029696 | HMDB0032917 | HMDB0034877 | HMDB0035226 | HMDB0038963 | HMDB0040280 | HMDB0001505	4-Methylcatechol | Guaiacol | 4-Hydroxybenzyl alcohol | Mequinol | 1-(2-Furanyl)-2-propanone | 2-Acetyl-3-methylfuran | 2-Acetyl-5-methylfuran | 4,6-Heptadiyne-1,3-diol | 1-(2-Furanyl)-1-propanone | Benzene	10
neg_M123T229	HMDB0001414	Putrescine	1
neg_M124T531	HMDB0000251	Taurine	1
neg_M124T55_1	HMDB0000926	Pyridine	1
neg_M124T55_2	HMDB0002894	5-Methylcytosine	1
neg_M124T83	HMDB0002894	5-Methylcytosine	1
neg_M124T235	HMDB0034883 | HMDB0037853 | HMDB0037854 | HMDB0037860 | HMDB0037861 | HMDB0037865 | HMDB0037866 | HMDB0037867 | HMDB0038288 | HMDB0038289 | HMDB0039583	3,4-Dihydro-5-propanoyl-2H-pyrrole | 2-Methyl-4-propyloxazole | 4-Methyl-2-propyloxazole | 2-Methyl-5-propyloxazole | 5-Methyl-2-propyloxazole | 2-Ethyl-4,5-dimethyloxazole | 4-Ethyl-2,5-dimethyloxazole | 5-Ethyl-2,4-dimethyloxazole | 4-Butyloxazole | 5-Butyloxazole | 2-Ethyl-5-imino-1-cyclopenten-1-ol	11
neg_M125T82	HMDB0033152 | HMDB0036186	2-(Methylthio)pyrazine | Pyrazinemethanethiol	2
neg_M125T117	HMDB0031245 | HMDB0031322 | HMDB0031666 | HMDB0040576 | HMDB0061871	2-Methyl-1-propanethiol | 1-Butanethiol | Diethyl sulfide | 2-(Methylthio)propane | 1-(Methylthio)-propane	5
neg_M125T135	HMDB0031245 | HMDB0031322 | HMDB0031666 | HMDB0040576 | HMDB0061871	2-Methyl-1-propanethiol | 1-Butanethiol | Diethyl sulfide | 2-(Methylthio)propane | 1-(Methylthio)-propane	5
neg_M125T53	HMDB0013674 | HMDB0013675 | HMDB0029750 | HMDB0030776 | HMDB0031256 | HMDB0034355	1,2,3-Trihydroxybenzene | 1,3,5-Trihydroxybenzene | Methyl 2-furoate | Maltol | 4-Hydroxy-2H-pyran-3-carboxaldehyde | 5-Hydroxymethyl-2-furancarboxaldehyde	6
neg_M125T55	HMDB0000262 | HMDB0002024 | HMDB0029736 | HMDB0003361 | HMDB0034176	Thymine | Imidazoleacetic acid | 1H-Imidazole-1-acetic acid | Pyrimidine | Pyrazine	5
neg_M125T55_1	HMDB0003192	5-Aminoimidazole-4-carboxamide	1
neg_M125T233	HMDB0013809 | HMDB0030966 | HMDB0031197 | HMDB0031309 | HMDB0031590 | HMDB0031591 | HMDB0032403 | HMDB0032451 | HMDB0033547 | HMDB0035390 | HMDB0035915	(E)-2-octenal | (3xi,5Z)-1,5-Octadien-3-ol | 2,4,4-Trimethylcyclopentanone | 1-Octen-3-one | 3-Methyl-3-hepten-2-one | 5-Methyl-5-hepten-2-one | 6-Methyl-3-hepten-2-one, trans- | 4-Octen-3-one | 3-Octen-2-one | 5-Octen-2-one | Sulcatone	11
neg_M126T166	HMDB0032964	2-Acetylthiazole	1
neg_M126T49	HMDB0032964	2-Acetylthiazole	1
neg_M126T54	HMDB0034368	Hydroxyminaline	1
neg_M126T133	HMDB0029730 | HMDB0029731 | HMDB0029732 | HMDB0031337 | HMDB0033155 | HMDB0040062 | HMDB0040096	2-Ethyl-4-methylthiazole | 4-Ethyl-2-methylthiazole | 5-Ethyl-4-methylthiazole | Thiiranebutanenitrile | Trimethylthiazole | 4-Ethyl-5-methylthiazole | 5-Ethyl-2-methylthiazole	7
neg_M126T116	HMDB0029730 | HMDB0029731 | HMDB0029732 | HMDB0031337 | HMDB0033155 | HMDB0040062 | HMDB0040096	2-Ethyl-4-methylthiazole | 4-Ethyl-2-methylthiazole | 5-Ethyl-4-methylthiazole | Thiiranebutanenitrile | Trimethylthiazole | 4-Ethyl-5-methylthiazole | 5-Ethyl-2-methylthiazole	7
neg_M126T55	HMDB0029434 | HMDB0033113 | HMDB0033114 | HMDB0031323 | HMDB0035924	(±)-4-Methylene-2-pyrrolidinecarboxylic acid | 1-Methylpyrrole | 2-Methylpyrrole | 3-Butenenitrile | Pyrrole	5
neg_M126T192	HMDB0031667 | HMDB0040030	Nor-psi-tropine | 1-(1-Pyrrolidinyl)-2-propanone	2
neg_M126T213	HMDB0031667 | HMDB0040030	Nor-psi-tropine | 1-(1-Pyrrolidinyl)-2-propanone	2
neg_M127T191	HMDB0032916 | HMDB0036610 | HMDB0039586 | HMDB0039800 | HMDB0040197 | HMDB0041566	2-(Methylthiomethyl)furan | 2-Methyl-3-(methylthio)furan | 2-(1-Mercaptoethyl)furan | 5-Methyl-2-furanmethanethiol | 2,5-Dimethyl-3-furanthiol | 2-Methyl-5-(methylthio)furan	6
neg_M127T188	HMDB0034168	Toluene	1
neg_M127T55	HMDB0031303 | HMDB0031306 | HMDB0033285 | HMDB0033517 | HMDB0038072 | HMDB0040594 | HMDB0040732 | HMDB0013749 | HMDB0031597 | HMDB0013785	Osmundalactone | 3-Hydroxy-4,5-dimethyl-2(5H)-furanone | L-erythro-5-(1-Hydroxyethyl)-2(5H)-furanone | 5,6-Dihydro-4-methoxy-2H-pyran-2-one | xi-5-Acetyltetrahydro-2(3H)-furanone | (±)-Furaneol | 2,7-Oxepanedione | 2-Methylfuran | 2,4-Pentadienal | Furan	10
neg_M127T74	HMDB0031303 | HMDB0031306 | HMDB0033285 | HMDB0033517 | HMDB0038072 | HMDB0040594 | HMDB0040732 | HMDB0013749 | HMDB0031597 | HMDB0013785	Osmundalactone | 3-Hydroxy-4,5-dimethyl-2(5H)-furanone | L-erythro-5-(1-Hydroxyethyl)-2(5H)-furanone | 5,6-Dihydro-4-methoxy-2H-pyran-2-one | xi-5-Acetyltetrahydro-2(3H)-furanone | (±)-Furaneol | 2,7-Oxepanedione | 2-Methylfuran | 2,4-Pentadienal | Furan	10
neg_M127T53	HMDB0000079 | HMDB0029874 | HMDB0031547 | HMDB0062558 | HMDB0015344 | HMDB0001525	Dihydrothymine | Squamolone | L-Cyclo(alanylglycyl) | Pyroglutamine | Fomepizole | Imidazole	6
neg_M127T78	HMDB0000079 | HMDB0029874 | HMDB0031547 | HMDB0062558 | HMDB0015344 | HMDB0001525	Dihydrothymine | Squamolone | L-Cyclo(alanylglycyl) | Pyroglutamine | Fomepizole | Imidazole	6
neg_M127T204	HMDB0029314 | HMDB0030330 | HMDB0031174 | HMDB0031342 | HMDB0031351 | HMDB0031476 | HMDB0031477 | HMDB0031484 | HMDB0031500 | HMDB0031504 | HMDB0031593 | HMDB0031603 | HMDB0031681 | HMDB0032391 | HMDB0032460 | HMDB0033793 | HMDB0038271 | HMDB0038962 | HMDB0039819 | HMDB0040214 | HMDB0040591	Isopentenyl acetate | 1-Methoxy-3-methylene-2-pentanone | 4-Methyl-5-hexanolide | Cyclohexanecarboxylic acid | Cyclohexyl formate | 2,3-Heptanedione | 3,4-Heptanedione | 2-Heptenoic acid | Methyl 2E-hexenoate | Methyl (Z)-3-hexenoate | 5-Methyl-2,3-hexanedione | Ethyl 4-pentenoate | Dihydro-5-propyl-2(3H)-furanone | 3-Methyl-3-butenyl acetate | 4-Pentenyl acetate | 4-Heptenoic acid | 2-Hexenyl fo…	21
[truncated: 47,823 more rows]
