# Supplementary material for: Post-transport recovery trajectory of the canine gut microbiome and metabolome
Source: J Anim Sci Biotechnol. 2026 Apr 12;17:65. doi: 10.1186/s40104-026-01385-z (PMC13070285; doi:10.1186/s40104-026-01385-z)
Supplement: Supplementary file 3 — Additional file 3. Raw data of the metabolomic compounds. [file 40104_2026_1385_MOESM3_ESM.zip › mix/Core_files/HMDB_MS2_table.csv]

	MS2_HMDB_ID	MS2_HMDB_Number
neg_M71T52_1	HMDB0031647	1
neg_M73T393	HMDB0031635	1
neg_M73T65	HMDB0031523	1
neg_M73T56	HMDB0031229	1
neg_M73T109_1	HMDB0031419	1
neg_M73T92	HMDB0006961	1
neg_M73T79	HMDB0003052	1
neg_M74T50	HMDB0000123	1
neg_M75T51	HMDB0000115	1
neg_M80T55_1	HMDB0000240	1
neg_M83T83	HMDB0031606	1
neg_M85T52	HMDB0003407	1
neg_M85T245	HMDB0034439	1
neg_M85T207	HMDB0039779	1
neg_M87T556	HMDB0000243	1
neg_M87T52_1	HMDB0040261	1
neg_M87T219_6	HMDB0001873	1
neg_M87T82	HMDB0040579	1
neg_M87T106	HMDB0003243	1
neg_M87T219_7	HMDB0040253	1
neg_M88T49	HMDB0000161	1
neg_M88T188	HMDB0001310	1
neg_M88T76	HMDB0000271	1
neg_M89T52_4	HMDB0000190	1
neg_M89T254	HMDB0031232	1
neg_M89T506	HMDB0001051	1
neg_M89T447	HMDB0000700	1
neg_M89T220	HMDB0029580	1
neg_M89T574	HMDB0001311	1
neg_M89T594	HMDB0001882	1
neg_M91T236	HMDB0000131	1
neg_M93T543	HMDB0004983	1
neg_M95T85	HMDB0032914	1
neg_M95T55	HMDB0031546	1
neg_M96T42	HMDB0001429	1
neg_M96T55_2	HMDB0029571	1
neg_M96T95	HMDB0001448	1
neg_M98T586	HMDB0030276	1
neg_M99T53	HMDB0032523	1
neg_M101T52	HMDB0001172	1
neg_M101T8	HMDB0001259	1
neg_M101T239_1	HMDB0032230	1
neg_M101T196	HMDB0031516	1
neg_M102T52_1	HMDB0002166	1
neg_M102T205	HMDB0000650	1
neg_M102T78	HMDB0001906	1
neg_M103T67	HMDB0000011	1
neg_M104T49	HMDB0000187	1
neg_M107T129	HMDB0034260	1
neg_M107T219	HMDB0032971	1
neg_M108T90	HMDB0000965	1
neg_M108T230	HMDB0040582	1
neg_M108T202	HMDB0035882	1
neg_M109T225	HMDB0002434	1
neg_M109T217	HMDB0000957	1
neg_M109T225_1	HMDB0033002	1
neg_M109T82	HMDB0060741	1
neg_M110T53	HMDB0061711	1
neg_M111T56_1	HMDB0000617	1
neg_M111T78_2	HMDB0000300	1
neg_M111T56_2	HMDB0000444	1
neg_M111T78_3	HMDB0032994	1
neg_M112T77	HMDB0001301	1
neg_M112T42	HMDB0000257	1
neg_M113T99	HMDB0003646	1
neg_M114T79	HMDB0034208	1
neg_M115T257_1	HMDB0037266	1
neg_M116T55_3	HMDB0003355	1
neg_M117T556	HMDB0000349	1
neg_M117T58	HMDB0000254	1
neg_M117T63_3	HMDB0039324	1
neg_M117T104	HMDB0000531	1
neg_M117T85	HMDB0000407	1
neg_M117T120	HMDB0000754	1
neg_M118T205	HMDB0001147	1
neg_M118T232	HMDB0034259	1
neg_M118T51	HMDB0004041	1
neg_M119T229_1	HMDB0001366	1
neg_M119T264	HMDB0029636	1
neg_M119T85	HMDB0029637	1
neg_M119T55	HMDB0039989	1
neg_M119T229_2	HMDB0037282	1
neg_M121T235_1	HMDB0011718	1
neg_M121T210	HMDB0032918	1
neg_M121T264	HMDB0001870	1
neg_M121T229_3	HMDB0002994	1
neg_M123T198	HMDB0000873	1
neg_M123T217	HMDB0029696	1
neg_M124T49_1	HMDB0000251	1
neg_M124T557	HMDB0011747	1
neg_M124T55_4	HMDB0031233	1
neg_M125T72	HMDB0036186	1
neg_M125T87	HMDB0013674	1
neg_M125T132	HMDB0030776	1
neg_M125T115	HMDB0029750	1
neg_M126T188	HMDB0040062	1
neg_M127T261	HMDB0031351	1
neg_M128T53	HMDB0000267	1
neg_M128T558	HMDB0015231	1
neg_M129T195_1	HMDB0000695	1
neg_M129T274	HMDB0032204	1
neg_M130T55_1	HMDB0000725	1
neg_M130T209	HMDB0033458	1
neg_M130T88_4	HMDB0033923	1
neg_M130T574	HMDB0001901	1
neg_M130T281	HMDB0000687	1
neg_M131T86	HMDB0000661	1
neg_M131T106	HMDB0002001	1
neg_M131T216	HMDB0003441	1
neg_M131T207_1	HMDB0000317	1
neg_M131T242	HMDB0000665	1
neg_M131T51_1	HMDB0032456	1
neg_M132T44	HMDB0000191	1
neg_M133T54	HMDB0003224	1
neg_M134T108	HMDB0032593	1
neg_M134T250	HMDB0037287	1
neg_M135T228	HMDB0040733	1
neg_M135T237	HMDB0002340	1
neg_M135T207	HMDB0000209	1
neg_M135T264	HMDB0040638	1
neg_M136T223	HMDB0040059	1
neg_M136T201_2	HMDB0004989	1
neg_M137T220	HMDB0002466	1
neg_M137T80	HMDB0000500	1
neg_M137T207_2	HMDB0029563	1
neg_M137T258	HMDB0029671	1
neg_M138T109	HMDB0002658	1
neg_M138T204	HMDB0032136	1
neg_M138T175	HMDB0038174	1
neg_M139T71	HMDB0004988	1
neg_M141T277	HMDB0040215	1
neg_M141T301	HMDB0031266	1
neg_M142T55	HMDB0061082	1
neg_M142T202	HMDB0061705	1
neg_M143T112	HMDB0034175	1
neg_M143T83	HMDB0001988	1
neg_M143T131	HMDB0036594	1
neg_M143T295	HMDB0000482	1
neg_M144T248_2	HMDB0029737	1
neg_M144T88	HMDB0000808	1
neg_M145T182	HMDB0032938	1
neg_M145T197	HMDB0000422	1
neg_M145T84_1	HMDB0000752	1
neg_M145T195	HMDB0000448	1
neg_M145T49	HMDB0000182	1
neg_M146T583	HMDB0030481	1
neg_M146T46	HMDB0000148	1
neg_M146T216	HMDB0030204	1
neg_M146T187	HMDB0040009	1
neg_M147T354	HMDB0001553	1
neg_M147T55	HMDB0000426	1
neg_M147T249	HMDB0039653	1
neg_M147T212	HMDB0036626	1
neg_M147T229	HMDB0035243	1
neg_M147T264	HMDB0059655	1
neg_M147T184	HMDB0040986	1
neg_M147T184_1	HMDB0034121	1
neg_M147T128	HMDB0030837	1
neg_M147T55_1	HMDB0032140	1
neg_M149T52	HMDB0000646	1
neg_M149T255_6	HMDB0040925	1
neg_M149T255_7	HMDB0038513	1
neg_M149T228	HMDB0031310	1
neg_M150T307	HMDB0040578	1
neg_M150T230	HMDB0001859	1
neg_M150T255	HMDB0033903	1
neg_M151T66	HMDB0000786	1
neg_M151T93_1	HMDB0000292	1
neg_M151T254	HMDB0000703	1
neg_M151T240	HMDB0012308	1
neg_M151T210_1	HMDB0000020	1
neg_M151T224	HMDB0029662	1
neg_M151T216	HMDB0041326	1
neg_M151T208	HMDB0040216	1
neg_M152T51	HMDB0000996	1
neg_M153T218	HMDB0001856	1
neg_M153T123	HMDB0034299	1
neg_M153T188	HMDB0013677	1
neg_M153T141	HMDB0000152	1
neg_M153T202	HMDB0029666	1
neg_M153T249	HMDB0036100	1
neg_M154T119	HMDB0041484	1
neg_M154T234	HMDB0034267	1
neg_M154T51	HMDB0000177	1
neg_M155T55	HMDB0000226	1
neg_M157T286	HMDB0000451	1
neg_M157T205	HMDB0030303	1
neg_M157T315_1	HMDB0037288	1
neg_M158T188	HMDB0011757	1
neg_M159T260	HMDB0041009	1
neg_M159T202	HMDB0000555	1
neg_M159T77	HMDB0028680	1
neg_M159T62	HMDB0000857	1
neg_M159T51	HMDB0003459	1
neg_M159T228	HMDB0000711	1
neg_M160T206	HMDB0004077	1
neg_M160T258	HMDB0038446	1
neg_M160T192	HMDB0002467	1
neg_M160T120	HMDB0029440	1
neg_M161T54	HMDB0000355	1
neg_M161T77	HMDB0000321	1
neg_M161T259	HMDB0032611	1
neg_M161T192	HMDB0000450	1
neg_M161T90	HMDB0001297	1
neg_M162T206_2	HMDB0030406	1
neg_M162T234	HMDB0000802	1
neg_M162T286	HMDB0034324	1
neg_M162T257	HMDB0032862	1
neg_M163T225	HMDB0002035	1
neg_M163T85	HMDB0030677	1
neg_M163T55_1	HMDB0041592	1
neg_M163T209	HMDB0001713	1
neg_M164T208	HMDB0004291	1
neg_M164T51	HMDB0002005	1
neg_M164T458	HMDB0034169	1
neg_M165T198	HMDB0002107	1
neg_M165T259	HMDB0032613	1
neg_M165T51	HMDB0032138	1
neg_M165T192	HMDB0010738	1
neg_M165T228_4	HMDB0000375	1
neg_M165T212_1	HMDB0000779	1
neg_M166T55	HMDB0240253	1
neg_M166T86	HMDB0002032	1
neg_M167T55_1	HMDB0000289	1
neg_M167T81	HMDB0034335	1
neg_M167T182	HMDB0006242	1
neg_M167T201	HMDB0000130	1
neg_M167T55_2	HMDB0000822	1
neg_M167T214	HMDB0000484	1
neg_M167T243	HMDB0029644	1
neg_M167T217	HMDB0001868	1
neg_M167T55_3	HMDB0029673	1
neg_M167T214_1	HMDB0038925	1
neg_M168T41	HMDB0001112	1
neg_M169T559	HMDB0005807	1
neg_M169T85	HMDB0029649	1
neg_M169T206	HMDB0014690	1
neg_M169T189	HMDB0000318	1
neg_M169T387	HMDB0015333	1
neg_M169T316_1	HMDB0035365	1
neg_M169T245	HMDB0040727	1
neg_M171T55_1	HMDB0000721	1
neg_M171T253	HMDB0036213	1
neg_M171T297	HMDB0036188	1
neg_M171T453	HMDB0040202	1
neg_M171T339	HMDB0000511	1
neg_M172T54_1	HMDB0004225	1
neg_M172T81	HMDB0006488	1
neg_M172T203	HMDB0011756	1
neg_M172T209	HMDB0060015	1
neg_M173T222	HMDB0000893	1
neg_M173T198	HMDB0033838	1
neg_M173T78_3	HMDB0006240	1
neg_M173T96	HMDB0034365	1
neg_M173T116	HMDB0029739	1
neg_M173T82	HMDB0028854	1
neg_M173T55_3	HMDB0003357	1
neg_M173T253	HMDB0035762	1
neg_M173T239	HMDB0031513	1
neg_M174T241	HMDB0000197	1
neg_M174T51	HMDB0000904	1
neg_M175T150	HMDB0000402	1
neg_M175T271	HMDB0037142	1
neg_M175T208	HMDB0001046	1
neg_M176T205	HMDB0033843	1
neg_M176T246	HMDB0029441	1
neg_M176T563	HMDB0029417	1
neg_M176T91	HMDB0040612	1
neg_M176T77	HMDB0033592	1
neg_M176T126	HMDB0001015	1
neg_M176T233_1	HMDB0040045	1
neg_M176T45_1	HMDB0033206	1
neg_M177T223	HMDB0032951	1
neg_M177T247	HMDB0032950	1
neg_M177T78	HMDB0030819	1
neg_M178T210	HMDB0000714	1
neg_M179T228	HMDB0001879	1
neg_M179T213	HMDB0000707	1
neg_M179T256	HMDB0033556	1
neg_M179T234	HMDB0003269	1
neg_M179T84	HMDB0001964	1
neg_M179T51	HMDB0000211	1
neg_M179T254	HMDB0002825	1
neg_M179T225	HMDB0000122	1
neg_M180T55	HMDB0062174	1
neg_M180T77	HMDB0033733	1
neg_M180T85_2	HMDB0000158	1
neg_M180T202	HMDB0039784	1
neg_M181T87	HMDB0060624	1
neg_M181T162	HMDB0003099	1
neg_M181T184_1	HMDB0011107	1
neg_M181T117	HMDB0001970	1
neg_M181T138	HMDB0029646	1
neg_M181T240	HMDB0126386	1
neg_M181T108	HMDB0001973	1
neg_M181T212_1	HMDB0000423	1
neg_M181T146	HMDB0000755	1
neg_M181T173	HMDB0000118	1
neg_M181T51	HMDB0000107	1
neg_M181T576	HMDB0000765	1
neg_M181T560	HMDB0000247	1
neg_M181T599	HMDB0011632	1
neg_M181T225	HMDB0038181	1
neg_M181T55_4	HMDB0029723	1
neg_M182T174_1	HMDB0000017	1
neg_M183T81	HMDB0029650	1
neg_M183T198	HMDB0001866	1
neg_M183T102	HMDB0013198	1
neg_M183T229_1	HMDB0036117	1
neg_M183T342	HMDB0061384	1
neg_M185T216	HMDB0034272	1
neg_M185T55_3	HMDB0029010	1
neg_M185T244	HMDB0041545	1
neg_M185T266	HMDB0030369	1
neg_M185T374	HMDB0041376	1
neg_M185T358	HMDB0000947	1
neg_M185T529	HMDB0062119	1
neg_M185T191	HMDB0094659	1
neg_M187T219	HMDB0011635	1
neg_M187T51_1	HMDB0035291	1
neg_M187T233_1	HMDB0000784	1
neg_M187T80_1	HMDB0029120	1
neg_M187T55_4	HMDB0028700	1
neg_M187T108	HMDB0000759	1
neg_M187T187	HMDB0028907	1
neg_M187T125	HMDB0028844	1
neg_M187T258	HMDB0002203	1
neg_M188T55	HMDB0001138	1
neg_M188T253	HMDB0002302	1
neg_M188T82	HMDB0036604	1
neg_M188T100	HMDB0061120	1
neg_M189T196	HMDB0028697	1
neg_M190T216_1	HMDB0000763	1
neg_M190T186	HMDB0011745	1
neg_M191T561	HMDB0000094	1
neg_M191T590	HMDB0000193	1
neg_M191T225	HMDB0003072	1
neg_M191T231	HMDB0001427	1
neg_M191T201	HMDB0036734	1
neg_M193T45	HMDB0011731	1
neg_M193T228_2	HMDB0000954	1
neg_M193T95	HMDB0032652	1
neg_M194T115_1	HMDB0030726	1
neg_M194T55_2	HMDB0000840	1
neg_M194T81	HMDB0013678	1
neg_M194T99	HMDB0006116	1
neg_M195T86	HMDB0030800	1
neg_M195T52_2	HMDB0000625	1
neg_M195T228_1	HMDB0062121	1
neg_M195T245	HMDB0037177	1
neg_M195T216	HMDB0029648	1
neg_M195T202_1	HMDB0061008	1
neg_M195T209	HMDB0000434	1
neg_M195T227	HMDB0029741	1
neg_M196T55	HMDB0003705	1
neg_M197T213	HMDB0002085	1
neg_M197T225	HMDB0014526	1
neg_M197T368	HMDB0000529	1
neg_M199T192	HMDB0040932	1
neg_M199T544	HMDB0015366	1
neg_M199T237	HMDB0030989	1
neg_M199T209	HMDB0030990	1
neg_M199T254	HMDB0032662	1
neg_M199T278	HMDB0037179	1
neg_M199T379	HMDB0034136	1
neg_M199T394_1	HMDB0000638	1
neg_M199T440	HMDB0030998	1
neg_M201T46_2	HMDB0029457	1
neg_M201T58	HMDB0014994	1
neg_M201T47	HMDB0062551	1
neg_M201T50	HMDB0040933	1
neg_M201T230	HMDB0028900	1
neg_M201T243	HMDB0000792	1
neg_M201T264	HMDB0031510	1
neg_M201T89	HMDB0028922	1
neg_M201T123	HMDB0028691	1
neg_M202T196	HMDB0060860	1
neg_M203T202_1	HMDB0013609	1
neg_M203T202_2	HMDB0030396	1
neg_M203T225	HMDB0041842	1
neg_M204T219	HMDB0094704	1
neg_M204T203	HMDB0000671	1
neg_M205T79	HMDB0028847	1
neg_M205T249	HMDB0041445	1
neg_M205T402	HMDB0013825	1
neg_M205T451	HMDB0013816	1
neg_M206T206_4	HMDB0000978	1
neg_M206T233	HMDB0031200	1
neg_M206T297	HMDB0029939	1
neg_M206T211	HMDB0000512	1
neg_M206T55_4	HMDB0032684	1
neg_M207T258	HMDB0029668	1
neg_M208T194	HMDB0060652	1
neg_M209T55	HMDB0033077	1
neg_M209T206	HMDB0033373	1
neg_M209T227	HMDB0036199	1
neg_M209T256	HMDB0002123	1
neg_M209T242	HMDB0060737	1
neg_M209T214	HMDB0036431	1
neg_M209T254	HMDB0032797	1
neg_M209T211	HMDB0034276	1
neg_M209T264	HMDB0014631	1
neg_M210T193	HMDB0001511	1
neg_M211T254	HMDB0035085	1
neg_M211T269	HMDB0041572	1
neg_M212T107	HMDB0000682	1
neg_M213T416_1	HMDB0000910	1
neg_M215T252	HMDB0000888	1
neg_M215T298	HMDB0000387	1
neg_M216T201	HMDB0006409	1
neg_M217T84	HMDB0041785	1
neg_M217T214	HMDB0000424	1
neg_M217T200	HMDB0041313	1
neg_M217T92	HMDB0030759	1
neg_M218T183	HMDB0000210	1
neg_M218T86	HMDB0029448	1
neg_M219T82	HMDB0028966	1
neg_M220T219	HMDB0033701	1
neg_M221T246	HMDB0094660	1
neg_M221T193_1	HMDB0037130	1
neg_M221T200	HMDB0032121	1
neg_M221T288	HMDB0035593	1
neg_M221T351	HMDB0036791	1
neg_M221T370	HMDB0036790	1
neg_M222T85	HMDB0004083	1
neg_M222T103	HMDB0031805	1
neg_M222T192	HMDB0000866	1
neg_M222T213	HMDB0060549	1
neg_M223T293	HMDB0036314	1
neg_M223T227	HMDB0032616	1
neg_M223T237	HMDB0032552	1
neg_M223T224	HMDB0040629	1
neg_M223T283	HMDB0032679	1
neg_M223T299	HMDB0029670	1
neg_M223T381	HMDB0030290	1
neg_M223T393	HMDB0000560	1
neg_M224T88	HMDB0039238	1
neg_M225T84	HMDB0001904	1
neg_M225T188	HMDB0060736	1
neg_M225T150_1	HMDB0041727	1
neg_M225T248	HMDB0028689	1
neg_M225T236	HMDB0000033	1
neg_M225T218_1	HMDB0015146	1
neg_M225T410_1	HMDB0000521	1
neg_M225T440	HMDB0094671	1
neg_M227T133	HMDB0000012	1
neg_M227T78	HMDB0094651	1
neg_M227T216_1	HMDB0060605	1
neg_M227T257_1	HMDB0000933	1
neg_M227T314	HMDB0036139	1
neg_M227T296	HMDB0040004	1
neg_M227T454_8	HMDB0000806	1
neg_M227T435	HMDB0031072	1
neg_M227T475	HMDB0033788	1
neg_M229T323	HMDB0039097	1
neg_M229T215	HMDB0037942	1
neg_M229T240	HMDB0030143	1
neg_M229T264	HMDB0000623	1
neg_M229T191	HMDB0028920	1
neg_M229T212	HMDB0028942	1
neg_M229T318	HMDB0036133	1
neg_M230T79	HMDB0001180	1
neg_M230T198_1	HMDB0028744	1
neg_M231T157	HMDB0037808	1
neg_M231T88	HMDB0032659	1
neg_M231T84_1	HMDB0029393	1
neg_M231T55_3	HMDB0036605	1
neg_M231T224	HMDB0028917	1
neg_M231T358	HMDB0060725	1
neg_M231T348	HMDB0061006	1
neg_M232T190_1	HMDB0006275	1
neg_M233T197	HMDB0002339	1
neg_M233T223	HMDB0038218	1
neg_M233T310	HMDB0036046	1
neg_M233T377	HMDB0036647	1
neg_M233T347	HMDB0032081	1
neg_M233T397	HMDB0039671	1
neg_M235T194_1	HMDB0028694	1
neg_M235T350	HMDB0040778	1
neg_M235T390	HMDB0031348	1
neg_M235T373	HMDB0036687	1
neg_M236T201	HMDB0060711	1
neg_M237T180	HMDB0002399	1
neg_M237T238	HMDB0029451	1
neg_M237T222	HMDB0031771	1
neg_M237T88	HMDB0028853	1
neg_M237T244	HMDB0033065	1
neg_M237T232	HMDB0033191	1
neg_M237T392	HMDB0036730	1
neg_M238T100	HMDB0060805	1
neg_M239T234	HMDB0030254	1
neg_M239T212	HMDB0061112	1
neg_M239T219	HMDB0000194	1
neg_M239T284	HMDB0039160	1
neg_M241T54	HMDB0001125	1
neg_M241T241	HMDB0014774	1
neg_M241T192	HMDB0000273	1
neg_M241T264_2	HMDB0036347	1
neg_M241T202	HMDB0040248	1
neg_M241T264_5	HMDB0038736	1
neg_M241T341_1	HMDB0010730	1
neg_M241T477	HMDB0000826	1
neg_M241T504	HMDB0061707	1
neg_M242T79	HMDB0000089	1
neg_M243T49	HMDB0001265	1
neg_M243T84	HMDB0000296	1
neg_M243T55_1	HMDB0015063	1
neg_M243T259	HMDB0000767	1
neg_M243T230	HMDB0032472	1
neg_M243T274_1	HMDB0002327	1
neg_M243T204	HMDB0028910	1
neg_M243T220	HMDB0028932	1
neg_M243T304_1	HMDB0061656	1
neg_M243T341_1	HMDB0002261	1
neg_M244T45	HMDB0060555	1
neg_M244T84_2	HMDB0028735	1
neg_M244T112	HMDB0028734	1
neg_M245T206	HMDB0094710	1
neg_M245T238_1	HMDB0041525	1
neg_M245T195	HMDB0034312	1
neg_M245T210	HMDB0013713	1
neg_M245T194_1	HMDB0030786	1
neg_M245T77	HMDB0036488	1
neg_M245T55_6	HMDB0030911	1
neg_M245T96	HMDB0037801	1
neg_M245T118	HMDB0028757	1
neg_M245T266	HMDB0038202	1
neg_M245T209	HMDB0061115	1
neg_M245T229_1	HMDB0000413	1
neg_M245T359	HMDB0031696	1
neg_M246T49	HMDB0001491	1
neg_M247T91	HMDB0001555	1
neg_M247T215	HMDB0014395	1
neg_M247T203	HMDB0031876	1
neg_M247T148	HMDB0033515	1
neg_M247T208_2	HMDB0033064	1
neg_M247T352	HMDB0038794	1
neg_M247T276	HMDB0037022	1
neg_M247T262	HMDB0036005	1
neg_M248T85	HMDB0002062	1
neg_M248T196	HMDB0001319	1
neg_M248T236	HMDB0094646	1
neg_M249T80	HMDB0032670	1
neg_M249T222	HMDB0038926	1
neg_M249T281	HMDB0030917	1
neg_M249T314	HMDB0037559	1
neg_M249T390	HMDB0015371	1
neg_M249T333	HMDB0036037	1
neg_M249T371	HMDB0034721	1
neg_M251T216	HMDB0030228	1
neg_M251T197_1	HMDB0035993	1
neg_M251T55_2	HMDB0030668	1
neg_M251T184	HMDB0000071	1
neg_M251T165	HMDB0029956	1
neg_M251T124	HMDB0060651	1
neg_M251T226	HMDB0014397	1
neg_M251T246	HMDB0014644	1
neg_M251T195	HMDB0029046	1
neg_M251T88	HMDB0028699	1
neg_M251T109	HMDB0029098	1
neg_M251T253	HMDB0036047	1
neg_M251T297	HMDB0030918	1
neg_M251T267	HMDB0032122	1
neg_M251T428_6	HMDB0000477	1
neg_M253T249_1	HMDB0003312	1
neg_M253T207_1	HMDB0037817	1
neg_M253T200_1	HMDB0033143	1
neg_M253T256	HMDB0029390	1
neg_M253T267	HMDB0033428	1
neg_M253T291	HMDB0029604	1
neg_M253T280	HMDB0037197	1
neg_M253T488	HMDB0012328	1
neg_M253T466_8	HMDB0003229	1
neg_M254T85_1	HMDB0014608	1
neg_M255T251_1	HMDB0006809	1
neg_M255T275	HMDB0030201	1
neg_M255T518_7	HMDB0000220	1
neg_M255T494	HMDB0031068	1
neg_M256T216	HMDB0041468	1
neg_M257T186	HMDB0000884	1
neg_M257T162	HMDB0041652	1
neg_M257T250	HMDB0041657	1
neg_M257T271_1	HMDB0040679	1
neg_M257T286	HMDB0000872	1
neg_M258T88	HMDB0028800	1
neg_M258T190_1	HMDB0028927	1
neg_M259T46	HMDB0006330	1
neg_M259T213	HMDB0039592	1
neg_M259T210	HMDB0028822	1
neg_M259T124	HMDB0028906	1
neg_M259T221	HMDB0011171	1
neg_M259T81	HMDB0028823	1
neg_M259T55_4	HMDB0028928	1
neg_M259T199	HMDB0011170	1
neg_M261T195	HMDB0041648	1
neg_M261T156	HMDB0041721	1
neg_M261T138_1	HMDB0032644	1
neg_M261T55_1	HMDB0031762	1
neg_M261T209	HMDB0038399	1
neg_M263T197	HMDB0039035	1
neg_M263T312	HMDB0002381	1
neg_M263T263	HMDB0041227	1
neg_M263T275	HMDB0015568	1
neg_M263T227	HMDB0035140	1
neg_M263T204_2	HMDB0030102	1
neg_M265T346	HMDB0015027	1
neg_M265T261	HMDB0037070	1
neg_M265T229	HMDB0037005	1
neg_M265T286_1	HMDB0035210	1
neg_M265T338	HMDB0015282	1
neg_M265T300	HMDB0033917	1
neg_M265T360	HMDB0015307	1
neg_M266T187	HMDB0000085	1
neg_M267T91_1	HMDB0003040	1
neg_M267T121	HMDB0060864	1
neg_M267T156	HMDB0000195	1
neg_M267T187	HMDB0002034	1
neg_M267T200	HMDB0000481	1
neg_M267T223	HMDB0015302	1
neg_M267T238	HMDB0014692	1
neg_M267T257	HMDB0014524	1
neg_M267T85	HMDB0038165	1
neg_M267T242	HMDB0030347	1
neg_M267T281	HMDB0038153	1
neg_M267T500	HMDB0060038	1
neg_M269T262_2	HMDB0003217	1
neg_M269T244	HMDB0029521	1
neg_M269T199_1	HMDB0015292	1
neg_M269T549_3	HMDB0002259	1
neg_M269T296	HMDB0031067	1
neg_M269T525	HMDB0061709	1
neg_M270T187	HMDB0029249	1
neg_M270T190_1	HMDB0060766	1
neg_M271T260_1	HMDB0037254	1
neg_M271T240	HMDB0002670	1
neg_M271T200	HMDB0035191	1
neg_M271T210	HMDB0000151	1
neg_M271T299	HMDB0035918	1
neg_M271T351	HMDB0006294	1
neg_M271T395_1	HMDB0031057	1
neg_M272T54	HMDB0014959	1
neg_M272T191	HMDB0030433	1
neg_M272T75	HMDB0028722	1
neg_M273T258	HMDB0030377	1
neg_M273T228	HMDB0040828	1
neg_M273T207	HMDB0035115	1
neg_M273T195	HMDB0030342	1
neg_M274T201	HMDB0061153	1
neg_M274T88	HMDB0029147	1
neg_M274T55_1	HMDB0001786	1
neg_M274T148	HMDB0060989	1
neg_M275T55	HMDB0060433	1
neg_M275T82	HMDB0060588	1
neg_M275T193	HMDB0014642	1
neg_M275T220	HMDB0041520	1
neg_M275T233	HMDB0030287	1
neg_M275T229	HMDB0061010	1
neg_M275T415	HMDB0006547	1
neg_M276T212	HMDB0015128	1
neg_M276T242	HMDB0041328	1
neg_M277T193_3	HMDB0003426	1
neg_M277T272	HMDB0014944	1
neg_M277T293	HMDB0013243	1
neg_M277T217	HMDB0028914	1
neg_M277T330	HMDB0035028	1
neg_M277T445_6	HMDB0001388	1
neg_M278T229	HMDB0015228	1
neg_M279T221	HMDB0014949	1
neg_M279T191_1	HMDB0033884	1
neg_M279T480_10	HMDB0000673	1
neg_M281T58	HMDB0000224	1
neg_M281T205	HMDB0040794	1
neg_M281T248	HMDB0041324	1
neg_M281T533	HMDB0000573	1
neg_M281T557	HMDB0000207	1
neg_M281T510	HMDB0003231	1
neg_M283T161	HMDB0014967	1
neg_M283T188	HMDB0000299	1
neg_M283T205	HMDB0060865	1
neg_M283T448	HMDB0000827	1
neg_M283T475	HMDB0029811	1
neg_M285T263	HMDB0005800	1
neg_M285T250	HMDB0005801	1
neg_M285T121	HMDB0061175	1
neg_M285T144	HMDB0034444	1
neg_M285T83	HMDB0041272	1
neg_M285T98	HMDB0060970	1
neg_M285T290	HMDB0034114	1
neg_M285T223	HMDB0003546	1
neg_M285T416	HMDB0005895	1
neg_M285T214_1	HMDB0060995	1
neg_M285T343	HMDB0000053	1
neg_M285T315	HMDB0000672	1
neg_M285T271_1	HMDB0059777	1
neg_M285T470	HMDB0000305	1
neg_M285T419_1	HMDB0002172	1
neg_M286T192_1	HMDB0028923	1
neg_M286T87	HMDB0028713	1
neg_M287T249	HMDB0005810	1
neg_M287T222	HMDB0037554	1
neg_M287T234	HMDB0031885	1
neg_M287T456	HMDB0000234	1
neg_M289T191	HMDB0061134	1
neg_M289T248	HMDB0029253	1
neg_M289T225	HMDB0032959	1
neg_M289T447	HMDB0060962	1
neg_M289T449	HMDB0000031	1
neg_M290T86	HMDB0061002	1
neg_M290T112	HMDB0060609	1
neg_M291T109	HMDB0060949	1
neg_M291T227	HMDB0015109	1
neg_M291T209	HMDB0030120	1
neg_M291T267	HMDB0037774	1
neg_M291T272	HMDB0032958	1
neg_M291T467	HMDB0000412	1
neg_M292T55_2	HMDB0060493	1
neg_M292T71	HMDB0015126	1
neg_M292T124	HMDB0060996	1
neg_M293T117_1	HMDB0038514	1
neg_M293T141_1	HMDB0000594	1
neg_M293T252	HMDB0030555	1
neg_M293T293	HMDB0033464	1
neg_M293T203	HMDB0028941	1
neg_M293T288	HMDB0035722	1
neg_M293T368_1	HMDB0010203	1
neg_M294T202	HMDB0060646	1
neg_M294T195	HMDB0060551	1
neg_M294T202_1	HMDB0060594	1
neg_M295T215	HMDB0060472	1
neg_M295T391	HMDB0004667	1
neg_M295T398	HMDB0013622	1
neg_M297T196	HMDB0041037	1
neg_M297T265_1	HMDB0006101	1
neg_M297T285	HMDB0038832	1
neg_M297T373_6	HMDB0034297	1
neg_M297T502	HMDB0000795	1
neg_M299T264	HMDB0030667	1
neg_M299T241	HMDB0037441	1
neg_M299T251	HMDB0029492	1
neg_M299T196	HMDB0033139	1
neg_M299T416_1	HMDB0001852	1
neg_M299T405_3	HMDB0015500	1
neg_M299T445	HMDB0062549	1
neg_M299T405_6	HMDB0061706	1
neg_M299T386	HMDB0037396	1
neg_M300T200	HMDB0029382	1
neg_M300T233	HMDB0041960	1
neg_M301T45	HMDB0029620	1
neg_M301T251	HMDB0030796	1
neg_M301T194	HMDB0033264	1
neg_M301T264	HMDB0005782	1
neg_M301T247	HMDB0005056	1
neg_M301T263	HMDB0014325	1
neg_M301T466	HMDB0015655	1
neg_M301T437_1	HMDB0001999	1
neg_M302T192	HMDB0014436	1
neg_M302T82	HMDB0061075	1
neg_M303T206	HMDB0038519	1
neg_M303T222	HMDB0030662	1
neg_M303T315	HMDB0006259	1
neg_M303T469	HMDB0001043	1
neg_M303T486	HMDB0014996	1
neg_M304T219	HMDB0031929	1
neg_M304T251	HMDB0028715	1
neg_M305T229	HMDB0032848	1
neg_M305T208_1	HMDB0037111	1
neg_M305T216	HMDB0039031	1
neg_M305T199	HMDB0014342	1
neg_M305T224	HMDB0060788	1
neg_M305T218	HMDB0035781	1
neg_M305T197	HMDB0031315	1
neg_M305T348	HMDB0000540	1
neg_M305T365	HMDB0000523	1
neg_M305T511_1	HMDB0010378	1
neg_M305T540	HMDB0060039	1
neg_M305T497_8	HMDB0002925	1
neg_M307T52	HMDB0037109	1
neg_M307T205	HMDB0029386	1
neg_M307T192	HMDB0040692	1
neg_M307T218	HMDB0014548	1
neg_M307T262	HMDB0014950	1
neg_M307T264	HMDB0029362	1
neg_M307T417	HMDB0031379	1
neg_M307T545	HMDB0005060	1
neg_M308T200_1	HMDB0015056	1
neg_M308T224	HMDB0029103	1
neg_M309T213	HMDB0015102	1
neg_M309T254	HMDB0040756	1
neg_M309T300	HMDB0015446	1
neg_M309T293	HMDB0035337	1
neg_M309T472	HMDB0002231	1
neg_M309T487	HMDB0062436	1
neg_M310T200	HMDB0060463	1
neg_M311T219	HMDB0060536	1
neg_M311T531	HMDB0014536	1
neg_M311T298_1	HMDB0061027	1
neg_M311T524	HMDB0002212	1
neg_M311T500	HMDB0000417	1
neg_M313T206_2	HMDB0001285	1
neg_M313T187	HMDB0014766	1
neg_M313T252	HMDB0001412	1
neg_M313T229	HMDB0029849	1
neg_M313T247	HMDB0038706	1
neg_M313T345_1	HMDB0030263	1
neg_M313T296	HMDB0000782	1
neg_M313T274_1	HMDB0004704	1
neg_M313T311	HMDB0004705	1
neg_M314T248_1	HMDB0033028	1
neg_M314T213_1	HMDB0094676	1
neg_M315T252_1	HMDB0060803	1
neg_M315T247	HMDB0040563	1
neg_M315T229	HMDB0031773	1
neg_M315T375	HMDB0012451	1
neg_M315T297	HMDB0029346	1
neg_M315T314	HMDB0041057	1
neg_M315T341	HMDB0041056	1
neg_M315T358	HMDB0006254	1
neg_M315T457	HMDB0000253	1
neg_M315T299	HMDB0011563	1
neg_M316T146	HMDB0061077	1
neg_M316T222	HMDB0061078	1
neg_M316T206	HMDB0015592	1
neg_M317T58	HMDB0004068	1
neg_M317T195_2	HMDB0014620	1
neg_M317T253	HMDB0030663	1
neg_M317T239	HMDB0041681	1
neg_M317T53	HMDB0041649	1
neg_M317T348	HMDB0036713	1
neg_M317T470	HMDB0060777	1
neg_M317T391	HMDB0036839	1
neg_M317T371	HMDB0001337	1
neg_M317T324	HMDB0036712	1
neg_M317T289	HMDB0060785	1
neg_M318T214	HMDB0028764	1
neg_M318T226	HMDB0060604	1
neg_M319T206	HMDB0041295	1
neg_M319T231	HMDB0030742	1
neg_M319T312	HMDB0012798	1
neg_M319T294	HMDB0037592	1
neg_M319T358	HMDB0038689	1
neg_M321T232	HMDB0001227	1
neg_M321T206	HMDB0030266	1
neg_M321T439	HMDB0041399	1
neg_M321T317	HMDB0031694	1
neg_M322T205	HMDB0039756	1
neg_M322T54	HMDB0033358	1
neg_M322T420	HMDB0012252	1
neg_M323T229	HMDB0038283	1
neg_M323T208	HMDB0060554	1
neg_M323T379	HMDB0032984	1
neg_M323T249	HMDB0014716	1
neg_M323T254	HMDB0035848	1
neg_M323T247	HMDB0005028	1
neg_M325T224	HMDB0039509	1
neg_M325T531	HMDB0014602	1
neg_M325T311_1	HMDB0061835	1
neg_M325T307	HMDB0031963	1
neg_M327T149	HMDB0030727	1
neg_M327T457_3	HMDB0002183	1
neg_M328T298	HMDB0006202	1
neg_M329T213	HMDB0014910	1
neg_M329T151	HMDB0037315	1
neg_M329T227	HMDB0032655	1
neg_M329T241	HMDB0037955	1
neg_M329T122	HMDB0036755	1
neg_M329T372	HMDB0060911	1
neg_M329T394	HMDB0061004	1
neg_M329T490	HMDB0006528	1
neg_M329T478_1	HMDB0001976	1
neg_M330T205	HMDB0014924	1
neg_M331T228	HMDB0030664	1
neg_M331T189	HMDB0033110	1
neg_M331T311	HMDB0036700	1
neg_M331T284	HMDB0036761	1
neg_M331T440	HMDB0033918	1
neg_M331T396	HMDB0000363	1
neg_M331T514_6	HMDB0002226	1
neg_M333T86	HMDB0033014	1
neg_M333T310_1	HMDB0041055	1
neg_M333T326	HMDB0036763	1
neg_M333T497	HMDB0000879	1
neg_M333T363	HMDB0002823	1
neg_M335T186	HMDB0061129	1
neg_M335T85	HMDB0014411	1
neg_M335T220	HMDB0033107	1
neg_M335T273	HMDB0004690	1
neg_M335T323	HMDB0001085	1
neg_M335T373	HMDB0001193	1
neg_M335T335	HMDB0004244	1
neg_M335T300	HMDB0004243	1
neg_M335T497_1	HMDB0061714	1
neg_M336T228	HMDB0014906	1
neg_M337T90	HMDB0001517	1
neg_M337T52	HMDB0034242	1
neg_M337T225	HMDB0001272	1
neg_M337T264	HMDB0034412	1
neg_M337T331_1	HMDB0012504	1
neg_M337T318	HMDB0035379	1
neg_M337T486	HMDB0002068	1
neg_M338T353	HMDB0013631	1
neg_M339T555	HMDB0000944	1
neg_M341T574	HMDB0000258	1
neg_M341T243	HMDB0038940	1
neg_M343T238	HMDB0061041	1
neg_M343T252	HMDB0002928	1
neg_M343T225	HMDB0040937	1
neg_M343T358	HMDB0033896	1
neg_M343T391	HMDB0014398	1
neg_M344T216	HMDB0002666	1
neg_M345T227	HMDB0060832	1
neg_M345T294	HMDB0006756	1
neg_M345T332	HMDB0094685	1
neg_M347T289	HMDB0041546	1
neg_M347T251	HMDB0036895	1
neg_M347T310	HMDB0014452	1
neg_M348T193	HMDB0014590	1
neg_M348T229_1	HMDB0060613	1
neg_M349T226	HMDB0033431	1
neg_M349T264	HMDB0036701	1
neg_M349T295	HMDB0038693	1
neg_M349T342_1	HMDB0000449	1
neg_M350T214	HMDB0014937	1
neg_M350T232	HMDB0015605	1
neg_M351T217	HMDB0001013	1
neg_M351T259	HMDB0030389	1
neg_M351T290	HMDB0034676	1
neg_M351T297	HMDB0001452	1
neg_M351T268	HMDB0035064	1
neg_M353T268	HMDB0035380	1
neg_M353T293	HMDB0001442	1
neg_M353T552	HMDB0001160	1
neg_M355T225	HMDB0033659	1
neg_M355T198	HMDB0015264	1
neg_M355T215	HMDB0040558	1
neg_M355T504	HMDB0011537	1
neg_M356T220	HMDB0094648	1
neg_M357T192	HMDB0001416	1
neg_M357T232	HMDB0034218	1
neg_M357T86	HMDB0001069	1
neg_M357T266	HMDB0038999	1
neg_M357T265	HMDB0014773	1
neg_M357T536	HMDB0006322	1
neg_M358T228	HMDB0015233	1
neg_M358T237	HMDB0060615	1
neg_M359T234	HMDB0015173	1
neg_M359T252	HMDB0040910	1
neg_M359T253	HMDB0030165	1
neg_M359T244_1	HMDB0000037	1
neg_M359T324_1	HMDB0061064	1
neg_M359T408	HMDB0006246	1
neg_M361T213	HMDB0036778	1
neg_M361T247	HMDB0013692	1
neg_M363T228	HMDB0035052	1
neg_M364T238	HMDB0030380	1
neg_M365T220	HMDB0001439	1
neg_M365T211	HMDB0033108	1
neg_M365T282	HMDB0036863	1
neg_M365T265	HMDB0015467	1
neg_M365T316	HMDB0003128	1
neg_M365T350	HMDB0015374	1
neg_M365T456	HMDB0002368	1
neg_M366T193	HMDB0060534	1
neg_M367T55	HMDB0034141	1
neg_M367T78	HMDB0015526	1
neg_M367T52	HMDB0002269	1
neg_M367T246	HMDB0001032	1
neg_M367T229	HMDB0014928	1
neg_M367T499	HMDB0002003	1
neg_M369T220	HMDB0038932	1
neg_M369T57	HMDB0041115	1
neg_M369T214	HMDB0094680	1
neg_M370T227	HMDB0030171	1
neg_M371T221_1	HMDB0033270	1
neg_M371T226	HMDB0032708	1
neg_M373T235	HMDB0030598	1
neg_M373T250	HMDB0015587	1
neg_M373T234	HMDB0029782	1
neg_M373T273	HMDB0030456	1
neg_M373T239	HMDB0061030	1
neg_M373T413_8	HMDB0000308	1
neg_M375T235	HMDB0039575	1
neg_M375T247	HMDB0014469	1
neg_M375T264_1	HMDB0000332	1
neg_M375T279	HMDB0014687	1
neg_M375T281	HMDB0011550	1
neg_M375T378_3	HMDB0000717	1
neg_M375T402_5	HMDB0000761	1
neg_M377T175	HMDB0041627	1
neg_M377T266	HMDB0030045	1
neg_M377T292	HMDB0061127	1
neg_M377T251	HMDB0036889	1
neg_M378T244	HMDB0038642	1
neg_M378T288	HMDB0000277	1
neg_M381T208	HMDB0035164	1
neg_M383T222_1	HMDB0000939	1
neg_M383T261	HMDB0014334	1
neg_M383T284	HMDB0014453	1
neg_M384T43	HMDB0014291	1
neg_M384T230	HMDB0029376	1
neg_M385T363_1	HMDB0038018	1
neg_M387T221	HMDB0029407	1
neg_M387T86	HMDB0033284	1
neg_M389T241	HMDB0030502	1
neg_M389T264	HMDB0035922	1
neg_M389T258	HMDB0014518	1
neg_M389T334_2	HMDB0000467	1
neg_M391T331_8	HMDB0000626	1
neg_M391T287	HMDB0000946	1
neg_M391T302_3	HMDB0000686	1
neg_M391T403	HMDB0000518	1
neg_M393T255	HMDB0041363	1
neg_M393T232	HMDB0032587	1
neg_M393T322	HMDB0011154	1
neg_M395T396	HMDB0014998	1
neg_M395T262	HMDB0029622	1
neg_M397T419	HMDB0060898	1
neg_M397T205_1	HMDB0036857	1
neg_M397T228	HMDB0000063	1
neg_M400T229	HMDB0031254	1
neg_M400T240	HMDB0061110	1
neg_M401T568	HMDB0000975	1
neg_M401T238_1	HMDB0029542	1
neg_M403T214	HMDB0060913	1
neg_M403T258_1	HMDB0038152	1
neg_M405T315	HMDB0015119	1
neg_M405T251	HMDB0000400	1
neg_M405T268	HMDB0000502	1
neg_M405T278_1	HMDB0000391	1
neg_M407T340	HMDB0033479	1
neg_M407T256	HMDB0000415	1
neg_M407T287	HMDB0000619	1
neg_M407T246	HMDB0000760	1
neg_M409T238_1	HMDB0015094	1
neg_M409T363	HMDB0001023	1
neg_M411T238_1	HMDB0000416	1
neg_M412T313	HMDB0060546	1
neg_M413T236	HMDB0030895	1
neg_M415T242	HMDB0040545	1
neg_M415T268	HMDB0038786	1
neg_M415T239	HMDB0014324	1
neg_M415T455	HMDB0015046	1
neg_M415T427	HMDB0006226	1
neg_M415T515	HMDB0001903	1
neg_M417T227	HMDB0030160	1
neg_M417T221	HMDB0029520	1
neg_M417T227_1	HMDB0038928	1
neg_M417T488	HMDB0006280	1
neg_M419T518	HMDB0003990	1
neg_M423T248	HMDB0011144	1
neg_M427T260	HMDB0015364	1
neg_M427T266	HMDB0015163	1
neg_M427T495	HMDB0015694	1
neg_M429T240	HMDB0033098	1
neg_M429T230_1	HMDB0038788	1
neg_M429T229	HMDB0031673	1
neg_M431T241	HMDB0037689	1
neg_M431T396	HMDB0006228	1
neg_M432T277	HMDB0000698	1
neg_M433T303	HMDB0007856	1
neg_M433T420	HMDB0000359	1
neg_M436T372	HMDB0011152	1
neg_M437T240	HMDB0007850	1
neg_M438T321	HMDB0011502	1
neg_M439T288	HMDB0013961	1
neg_M439T241	HMDB0060540	1
neg_M443T237	HMDB0061013	1
neg_M443T367	HMDB0006227	1
neg_M445T307	HMDB0032680	1
neg_M445T429	HMDB0034189	1
neg_M447T258	HMDB0029481	1
neg_M447T333	HMDB0032783	1
neg_M447T299	HMDB0034293	1
neg_M448T256	HMDB0000708	1
neg_M449T240	HMDB0004486	1
neg_M452T290	HMDB0011473	1
neg_M455T282	HMDB0000907	1
neg_M455T479	HMDB0002395	1
neg_M457T225	HMDB0032960	1
neg_M459T250	HMDB0060932	1
neg_M464T458	HMDB0000138	1
neg_M465T297	HMDB0004484	1
neg_M465T409_1	HMDB0000653	1
neg_M467T318	HMDB0010359	1
neg_M471T249	HMDB0002586	1
neg_M474T272	HMDB0011478	1
neg_M476T283	HMDB0011507	1
neg_M477T374	HMDB0034086	1
neg_M478T366	HMDB0011506	1
neg_M482T266	HMDB0000722	1
neg_M483T230	HMDB0038238	1
neg_M484T239	HMDB0041421	1
neg_M485T302	HMDB0030200	1
neg_M498T251	HMDB0000896	1
neg_M498T276	HMDB0000951	1
neg_M500T285	HMDB0005030	1
neg_M503T383	HMDB0015016	1
neg_M503T245	HMDB0015110	1
neg_M507T225	HMDB0060828	1
neg_M511T342	HMDB0061703	1
neg_M511T354	HMDB0061697	1
neg_M512T244	HMDB0002639	1
neg_M514T239	HMDB0000036	1
neg_M515T268	HMDB0015537	1
neg_M524T326_1	HMDB0061698	1
neg_M525T323	HMDB0000739	1
neg_M529T321	HMDB0030392	1
neg_M563T213	HMDB0033571	1
neg_M567T292	HMDB0031751	1
neg_M571T293	HMDB0061695	1
neg_M583T554	HMDB0000054	1
neg_M595T191	HMDB0037536	1
neg_M599T324	HMDB0240261	1
neg_M611T188	HMDB0003337	1
neg_M675T529	HMDB0012085	1
neg_M714T478	HMDB0008928	1
neg_M722T437	HMDB0011352	1
neg_M736T448	HMDB0011214	1
neg_M738T453	HMDB0008937	1
neg_M742T441	HMDB0008994	1
neg_M742T458	HMDB0009090	1
neg_M744T441	HMDB0008992	1
neg_M744T458	HMDB0009024	1
neg_M750T441	HMDB0009445	1
neg_M750T458	HMDB0009412	1
neg_M752T426	HMDB0008459	1
neg_M762T450	HMDB0008260	1
neg_M764T464	HMDB0011221	1
neg_M766T440	HMDB0009420	1
neg_M766T458	HMDB0009387	1
neg_M776T413	HMDB0008690	1
neg_M778T429	HMDB0008108	1
neg_M778T441	HMDB0011391	1
neg_M780T445	HMDB0007983	1
neg_M782T324	HMDB0012361	1
neg_M783T331	HMDB0002536	1
neg_M784T431	HMDB0012360	1
neg_M816T557	HMDB0008005	1
neg_M818T375	HMDB0007972	1
neg_M857T450	HMDB0009789	1
pos_M71T456	HMDB0004101	1
pos_M71T502	HMDB0034233	1
pos_M72T53	HMDB0031641	1
pos_M74T50	HMDB0002134	1
pos_M74T8	HMDB0001106	1
pos_M74T556	HMDB0031321	1
pos_M74T532	HMDB0034198	1
pos_M74T500	HMDB0032179	1
pos_M76T562	HMDB0000925	1
pos_M81T119	HMDB0003361	1
pos_M84T81	HMDB0040173	1
pos_M84T54	HMDB0033529	1
pos_M86T111	HMDB0002039	1
pos_M86T91_2	HMDB0034301	1
pos_M88T545	HMDB0031581	1
pos_M88T498	HMDB0031215	1
pos_M89T46	HMDB0001414	1
pos_M90T48	HMDB0000056	1
pos_M90T13	HMDB0032231	1
pos_M91T326	HMDB0031666	1
pos_M91T88	HMDB0031322	1
pos_M91T134	HMDB0040576	1
pos_M91T553	HMDB0031245	1
pos_M91T506	HMDB0061871	1
pos_M95T80	HMDB0033112	1
pos_M95T172	HMDB0000228	1
pos_M96T582	HMDB0036057	1
pos_M97T555	HMDB0033182	1
pos_M100T190_2	HMDB0040518	1
pos_M100T189_7	HMDB0034587	1
pos_M100T190_3	HMDB0011749	1
pos_M103T176	HMDB0060739	1
pos_M103T47	HMDB0002322	1
pos_M104T50	HMDB0094692	1
pos_M104T81_1	HMDB0000112	1
pos_M104T51_5	HMDB0000097	1
pos_M104T68	HMDB0031413	1
pos_M105T206_1	HMDB0034240	1
pos_M107T186_1	HMDB0001398	1
pos_M107T448	HMDB0006115	1
pos_M108T235	HMDB0029734	1
pos_M108T271	HMDB0032244	1
pos_M108T251	HMDB0033871	1
pos_M109T82	HMDB0031849	1
pos_M111T81	HMDB0033156	1
pos_M111T594	HMDB0031541	1
pos_M111T563	HMDB0029728	1
pos_M112T87	HMDB0000630	1
pos_M112T54	HMDB0038175	1
pos_M112T55_1	HMDB0000870	1
pos_M112T82	HMDB0014417	1
pos_M114T80_1	HMDB0000562	1
pos_M114T54	HMDB0000064	1
pos_M114T87	HMDB0031702	1
pos_M116T53	HMDB0000162	1
pos_M118T507	HMDB0034171	1
pos_M118T205	HMDB0000738	1
pos_M118T178	HMDB0000128	1
pos_M118T583_2	HMDB0015550	1
pos_M118T53_2	HMDB0000043	1
pos_M118T173	HMDB0000883	1
pos_M119T312_1	HMDB0059837	1
pos_M119T299	HMDB0059899	1
pos_M120T49	HMDB0000719	1
pos_M121T131	HMDB0006236	1
pos_M121T186	HMDB0041562	1
pos_M121T88	HMDB0038997	1
pos_M121T166	HMDB0000306	1
pos_M122T121	HMDB0033131	1
pos_M122T545	HMDB0012275	1
pos_M122T501	HMDB0040041	1
pos_M122T579	HMDB0032497	1
pos_M122T205	HMDB0002017	1
pos_M123T150	HMDB0001406	1
pos_M123T268	HMDB0034170	1
pos_M123T54	HMDB0031861	1
pos_M124T81_1	HMDB0001488	1
pos_M124T60	HMDB0002243	1
pos_M124T108	HMDB0014483	1
pos_M125T200	HMDB0040272	1
pos_M126T87	HMDB0002894	1
pos_M126T222	HMDB0038288	1
pos_M126T82	HMDB0000898	1
pos_M127T188	HMDB0000262	1
pos_M127T125	HMDB0003192	1
pos_M128T82	HMDB0029434	1
pos_M128T90_1	HMDB0040030	1
pos_M129T179	HMDB0030030	1
pos_M130T88	HMDB0003011	1
pos_M130T259	HMDB0033731	1
pos_M130T231	HMDB0034244	1
pos_M130T211	HMDB0038973	1
pos_M130T54_1	HMDB0000716	1
pos_M130T80	HMDB0094696	1
pos_M131T81_1	HMDB0002064	1
pos_M131T78	HMDB0001183	1
pos_M131T50_1	HMDB0001432	1
pos_M132T52	HMDB0040058	1
pos_M132T230	HMDB0000466	1
pos_M132T198_1	HMDB0034236	1
pos_M132T214	HMDB0000076	1
pos_M132T53_1	HMDB0060650	1
pos_M132T118	HMDB0000557	1
pos_M132T69	HMDB0000172	1
pos_M132T83	HMDB0001645	1
pos_M132T54	HMDB0036382	1
pos_M133T80	HMDB0030967	1
pos_M134T47	HMDB0038442	1
pos_M134T234	HMDB0061918	1
pos_M134T201	HMDB0059805	1
pos_M136T173	HMDB0032930	1
pos_M136T55	HMDB0032931	1
pos_M136T76	HMDB0001476	1
pos_M136T190	HMDB0000202	1
pos_M136T117	HMDB0000034	1
pos_M136T213	HMDB0032628	1
pos_M136T151	HMDB0040013	1
pos_M137T89_2	HMDB0000157	1
pos_M137T57	HMDB0032568	1
pos_M137T184	HMDB0031459	1
pos_M137T167	HMDB0033766	1
pos_M137T129	HMDB0014581	1
pos_M137T151	HMDB0029686	1
pos_M137T118_1	HMDB0032603	1
pos_M137T54	HMDB0000699	1
pos_M138T53	HMDB0029806	1
pos_M138T39	HMDB0000875	1
pos_M139T79	HMDB0062562	1
pos_M139T55	HMDB0000301	1
pos_M140T90	HMDB0037285	1
pos_M140T78	HMDB0001978	1
pos_M140T50	HMDB0013716	1
pos_M140T239	HMDB0029613	1
pos_M141T169	HMDB0004110	1
pos_M141T54	HMDB0002820	1
pos_M141T81_1	HMDB0039652	1
pos_M142T155	HMDB0033364	1
pos_M142T197	HMDB0039840	1
pos_M142T249	HMDB0039839	1
pos_M144T181_2	HMDB0032493	1
pos_M144T121_1	HMDB0032985	1
pos_M144T56	HMDB0034882	1
pos_M144T91	HMDB0041084	1
pos_M144T54_1	HMDB0004827	1
pos_M145T55_1	HMDB0031505	1
pos_M145T89_3	HMDB0002284	1
pos_M146T51_1	HMDB0001161	1
pos_M146T82	HMDB0000895	1
pos_M146T179	HMDB0001257	1
pos_M149T395	HMDB0002024	1
pos_M149T326	HMDB0036142	1
pos_M149T398	HMDB0039987	1
pos_M149T351	HMDB0039831	1
pos_M149T471	HMDB0039832	1
pos_M149T412	HMDB0039986	1
pos_M149T89	HMDB0039988	1
pos_M150T80	HMDB0033951	1
pos_M150T81	HMDB0000696	1
pos_M150T192	HMDB0040050	1
pos_M150T166	HMDB0011599	1
pos_M150T235	HMDB0040043	1
pos_M150T204	HMDB0015517	1
pos_M151T133	HMDB0032570	1
pos_M151T189	HMDB0031472	1
pos_M151T192_1	HMDB0032063	1
pos_M152T88	HMDB0000132	1
pos_M152T178	HMDB0000403	1
pos_M152T128	HMDB0000542	1
pos_M152T142	HMDB0000156	1
pos_M152T80_1	HMDB0000239	1
pos_M154T81_2	HMDB0013253	1
pos_M156T49	HMDB0006200	1
pos_M156T69	HMDB0015025	1
pos_M156T154	HMDB0030353	1
pos_M156T201	HMDB0031179	1
pos_M156T223	HMDB0039834	1
pos_M157T96	HMDB0037023	1
pos_M158T218	HMDB0033433	1
pos_M160T223	HMDB0030402	1
pos_M160T241	HMDB0001190	1
pos_M160T54_1	HMDB0000991	1
pos_M161T214_1	HMDB0000303	1
pos_M162T344	HMDB0034888	1
pos_M162T302	HMDB0031172	1
pos_M162T201_2	HMDB0240311	1
pos_M162T83	HMDB0060289	1
pos_M162T319	HMDB0003320	1
pos_M162T51	HMDB0000062	1
pos_M163T83	HMDB0032927	1
pos_M163T91	HMDB0032873	1
pos_M164T209	HMDB0000473	1
pos_M165T507_1	HMDB0037160	1
pos_M165T441	HMDB0040359	1
pos_M165T326	HMDB0035414	1
pos_M165T474	HMDB0035213	1
pos_M165T428	HMDB0034615	1
pos_M165T283	HMDB0040460	1
pos_M165T377	HMDB0030063	1
pos_M165T486	HMDB0033945	1
pos_M165T391	HMDB0038184	1
pos_M165T454	HMDB0034732	1
pos_M165T552	HMDB0037174	1
pos_M165T406	HMDB0036098	1
pos_M166T135	HMDB0003282	1
pos_M166T54	HMDB0001566	1
pos_M166T233	HMDB0033485	1
pos_M166T244	HMDB0000068	1
pos_M166T216	HMDB0000819	1
pos_M166T269	HMDB0000897	1
pos_M166T175_2	HMDB0000159	1
pos_M167T241	HMDB0000748	1
pos_M167T222	HMDB0001991	1
pos_M167T450	HMDB0001886	1
pos_M167T49	HMDB0029817	1
pos_M169T81_2	HMDB0001431	1
pos_M169T47	HMDB0003288	1
pos_M170T52	HMDB0000439	1
pos_M170T81_1	HMDB0035178	1
pos_M170T108	HMDB0000440	1
pos_M170T218	HMDB0000479	1
pos_M173T70	HMDB0000283	1
pos_M173T51_1	HMDB0031868	1
pos_M174T210	HMDB0035514	1
pos_M174T219	HMDB0037113	1
pos_M174T96	HMDB0000701	1
pos_M175T583	HMDB0000517	1
pos_M175T202	HMDB0034040	1
pos_M177T207	HMDB0000955	1
pos_M177T192	HMDB0000259	1
pos_M178T208	HMDB0039664	1
pos_M178T239	HMDB0001009	1
pos_M179T547	HMDB0033248	1
pos_M179T512	HMDB0029684	1
pos_M179T467	HMDB0000150	1
pos_M180T202	HMDB0029415	1
pos_M180T280	HMDB0005199	1
pos_M180T247	HMDB0030372	1
pos_M180T222	HMDB0039655	1
pos_M181T186	HMDB0032468	1
pos_M182T72	HMDB0038054	1
pos_M183T233	HMDB0035196	1
pos_M184T336	HMDB0001565	1
pos_M186T52	HMDB0034912	1
pos_M187T210	HMDB0029836	1
pos_M188T198_1	HMDB0000929	1
pos_M188T179	HMDB0000734	1
pos_M188T80_1	HMDB0001276	1
pos_M189T351	HMDB0000446	1
pos_M189T471	HMDB0000206	1
pos_M189T364	HMDB0000670	1
pos_M189T87	HMDB0001325	1
pos_M190T106	HMDB0031809	1
pos_M190T201	HMDB0000715	1
pos_M191T47_1	HMDB0032991	1
pos_M191T460	HMDB0030533	1
pos_M192T180	HMDB0033560	1
pos_M192T209	HMDB0032635	1
pos_M194T560	HMDB0031797	1
pos_M194T175	HMDB0015197	1
pos_M195T100	HMDB0001847	1
pos_M195T82	HMDB0041194	1
pos_M195T106	HMDB0094708	1
pos_M198T220	HMDB0000609	1
pos_M198T183	HMDB0032055	1
pos_M200T231	HMDB0030376	1
pos_M200T210	HMDB0061080	1
pos_M201T326_1	HMDB0036453	1
pos_M202T181	HMDB0035170	1
pos_M203T49_1	HMDB0001889	1
pos_M203T64	HMDB0000660	1
pos_M203T43_1	HMDB0032713	1
pos_M203T204	HMDB0029835	1
pos_M203T115	HMDB0028690	1
pos_M203T78	HMDB0001539	1
pos_M203T54_2	HMDB0003334	1
pos_M203T428	HMDB0059878	1
pos_M204T52	HMDB0000215	1
pos_M204T89	HMDB0000201	1
pos_M206T199	HMDB0004096	1
pos_M207T210	HMDB0060656	1
pos_M208T186_1	HMDB0001370	1
pos_M209T192	HMDB0030150	1
pos_M209T145	HMDB0035224	1
pos_M210T244	HMDB0015255	1
pos_M210T235	HMDB0014494	1
pos_M212T36	HMDB0060800	1
pos_M212T10	HMDB0060844	1
pos_M213T229	HMDB0029707	1
pos_M214T220	HMDB0029864	1
pos_M216T202	HMDB0013124	1
pos_M217T209	HMDB0035665	1
pos_M217T95	HMDB0029140	1
pos_M218T206	HMDB0060961	1
pos_M219T198_1	HMDB0060564	1
pos_M219T101	HMDB0029043	1
pos_M219T134	HMDB0029042	1
pos_M219T428	HMDB0094674	1
pos_M220T202	HMDB0042008	1
pos_M221T222	HMDB0029467	1
pos_M221T226	HMDB0061174	1
pos_M223T195	HMDB0015472	1
pos_M224T578	HMDB0029559	1
pos_M226T52	HMDB0037264	1
pos_M227T90	HMDB0040705	1
pos_M228T202	HMDB0032928	1
pos_M229T196_1	HMDB0011175	1
pos_M230T218	HMDB0013126	1
pos_M231T195	HMDB0015614	1
pos_M231T193_2	HMDB0029131	1
pos_M231T209_1	HMDB0029130	1
pos_M233T301	HMDB0001389	1
pos_M233T82	HMDB0028939	1
pos_M233T102	HMDB0029064	1
pos_M233T117	HMDB0029065	1
pos_M234T203	HMDB0015337	1
pos_M235T227	HMDB0040906	1
pos_M235T108	HMDB0028893	1
pos_M237T127	HMDB0015444	1
pos_M237T198	HMDB0014859	1
pos_M240T272	HMDB0015003	1
pos_M242T170	HMDB0014567	1
pos_M242T242	HMDB0060535	1
pos_M242T90	HMDB0061165	1
pos_M244T52_1	HMDB0000853	1
pos_M244T71	HMDB0000212	1
pos_M244T94	HMDB0031770	1
pos_M245T327	HMDB0034723	1
pos_M245T196	HMDB0014437	1
pos_M245T201	HMDB0028933	1
pos_M245T217	HMDB0028911	1
pos_M245T180	HMDB0001186	1
pos_M246T108	HMDB0060861	1
pos_M246T54_4	HMDB0013128	1
pos_M246T68	HMDB0029132	1
pos_M249T227	HMDB0028986	1
pos_M249T252	HMDB0029575	1
pos_M249T137	HMDB0029133	1
pos_M250T56	HMDB0000014	1
pos_M250T217	HMDB0060997	1
pos_M250T237	HMDB0060852	1
pos_M251T58	HMDB0094669	1
pos_M251T199	HMDB0035760	1
pos_M251T216	HMDB0060655	1
pos_M252T191	HMDB0000101	1
pos_M252T204	HMDB0060816	1
pos_M252T203	HMDB0060956	1
pos_M253T90	HMDB0000145	1
pos_M255T277	HMDB0041325	1
pos_M255T241	HMDB0015144	1
pos_M256T253	HMDB0060632	1
pos_M256T535	HMDB0012273	1
pos_M258T56	HMDB0000982	1
pos_M258T326	HMDB0000086	1
pos_M259T301	HMDB0032527	1
pos_M260T52_1	HMDB0001254	1
pos_M260T209	HMDB0015352	1
pos_M260T82_1	HMDB0028955	1
pos_M260T54_4	HMDB0028954	1
pos_M261T43_1	HMDB0015312	1
pos_M261T61	HMDB0000213	1
pos_M261T214	HMDB0036050	1
pos_M261T194	HMDB0032857	1
pos_M263T206	HMDB0011177	1
pos_M263T194	HMDB0028913	1
pos_M264T200	HMDB0014680	1
pos_M265T122	HMDB0000235	1
pos_M265T214	HMDB0029134	1
pos_M267T201	HMDB0001924	1
pos_M268T189	HMDB0000050	1
pos_M268T102	HMDB0014340	1
pos_M269T90	HMDB0060570	1
pos_M270T269	HMDB0015088	1
pos_M271T260_1	HMDB0002124	1
pos_M271T237	HMDB0015229	1
pos_M272T251	HMDB0033103	1
pos_M274T80	HMDB0029121	1
pos_M276T105	HMDB0013209	1
pos_M279T307	HMDB0003073	1
pos_M280T221	HMDB0038651	1
pos_M280T432	HMDB0062656	1
pos_M281T48	HMDB0034303	1
pos_M281T177	HMDB0060842	1
pos_M281T201	HMDB0000706	1
pos_M281T119	HMDB0029139	1
pos_M282T348	HMDB0002117	1
pos_M282T327	HMDB0000252	1
pos_M284T139	HMDB0000133	1
pos_M284T485	HMDB0034146	1
pos_M285T249_1	HMDB0005781	1
pos_M285T199	HMDB0061088	1
pos_M287T220	HMDB0036130	1
pos_M287T237	HMDB0006344	1
pos_M288T127	HMDB0028901	1
pos_M288T92_1	HMDB0028712	1
pos_M288T184	HMDB0000791	1
pos_M291T270	HMDB0000052	1
pos_M295T113	HMDB0028994	1
pos_M295T269	HMDB0041061	1
pos_M297T193	HMDB0040798	1
pos_M297T308	HMDB0004670	1
pos_M299T222	HMDB0030791	1
pos_M299T254	HMDB0060959	1
pos_M299T530	HMDB0029543	1
pos_M299T206	HMDB0061061	1
pos_M299T209	HMDB0014855	1
pos_M300T436	HMDB0002100	1
pos_M300T326	HMDB0001480	1
pos_M302T210	HMDB0029091	1
pos_M303T181	HMDB0000530	1
pos_M303T262	HMDB0029377	1
pos_M304T204	HMDB0029138	1
pos_M305T51	HMDB0061135	1
pos_M307T213	HMDB0037107	1
pos_M310T205	HMDB0014460	1
pos_M311T196	HMDB0000153	1
pos_M311T303	HMDB0060729	1
pos_M313T213_1	HMDB0014522	1
pos_M315T339	HMDB0033347	1
pos_M315T326	HMDB0001830	1
pos_M315T188	HMDB0014613	1
pos_M316T224	HMDB0034767	1
pos_M316T220	HMDB0040383	1
pos_M318T320	HMDB0004610	1
pos_M319T218_1	HMDB0038120	1
pos_M321T51	HMDB0030835	1
pos_M322T159	HMDB0028716	1
pos_M324T410_5	HMDB0000269	1
pos_M326T451_2	HMDB0002088	1
pos_M328T204	HMDB0002227	1
pos_M328T501_2	HMDB0013078	1
pos_M329T191	HMDB0061062	1
pos_M331T261	HMDB0030811	1
pos_M331T200_1	HMDB0060912	1
pos_M331T224_1	HMDB0000374	1
pos_M331T93	HMDB0000016	1
pos_M335T52	HMDB0060991	1
pos_M335T74	HMDB0060573	1
pos_M336T248	HMDB0013034	1
pos_M342T232	HMDB0014535	1
pos_M345T235	HMDB0036777	1
pos_M345T87	HMDB0015489	1
pos_M347T93	HMDB0000015	1
pos_M347T292	HMDB0001547	1
pos_M353T365	HMDB0011539	1
pos_M365T67	HMDB0000186	1
pos_M365T51_1	HMDB0000055	1
pos_M369T431	HMDB0000067	1
pos_M370T258	HMDB0015092	1
pos_M371T308	HMDB0015033	1
pos_M377T210	HMDB0000244	1
pos_M385T349	HMDB0006505	1
pos_M385T291	HMDB0000032	1
pos_M385T368	HMDB0000921	1
pos_M385T326	HMDB0002719	1
pos_M385T452	HMDB0000876	1
pos_M386T277	HMDB0013330	1
pos_M387T318	HMDB0001170	1
pos_M393T258	HMDB0060730	1
pos_M398T358	HMDB0006317	1
pos_M400T317	HMDB0000222	1
pos_M401T284	HMDB0003550	1
pos_M401T457	HMDB0015504	1
pos_M402T239	HMDB0061107	1
pos_M411T348	HMDB0012958	1
pos_M411T508	HMDB0000256	1
pos_M414T486	HMDB0013333	1
pos_M414T541	HMDB0006210	1
pos_M416T326_2	HMDB0061642	1
pos_M416T314	HMDB0013336	1
pos_M417T291	HMDB0002197	1
pos_M420T341	HMDB0006463	1
pos_M425T376	HMDB0006327	1
pos_M426T305	HMDB0011500	1
pos_M426T304	HMDB0094687	1
pos_M430T200	HMDB0000712	1
pos_M430T469	HMDB0001893	1
pos_M437T53	HMDB0015310	1
pos_M437T286	HMDB0061047	1
pos_M439T446	HMDB0002364	1
pos_M442T281	HMDB0013339	1
pos_M442T340	HMDB0013340	1
pos_M454T348	HMDB0011503	1
pos_M468T309	HMDB0010379	1
pos_M474T289	HMDB0006321	1
pos_M474T276	HMDB0006496	1
pos_M482T330	HMDB0011130	1
pos_M494T326	HMDB0010383	1
pos_M496T357_3	HMDB0010382	1
pos_M496T392	HMDB0240262	1
pos_M503T235	HMDB0030180	1
pos_M506T395	HMDB0010408	1
pos_M510T392	HMDB0012108	1
pos_M510T368	HMDB0011149	1
pos_M520T335	HMDB0010386	1
pos_M522T392	HMDB0061701	1
pos_M522T413	HMDB0010385	1
pos_M522T371	HMDB0002815	1
pos_M524T448	HMDB0010384	1
pos_M544T334	HMDB0010395	1
pos_M546T354	HMDB0010393	1
pos_M565T210	HMDB0030803	1
pos_M583T279	HMDB0001008	1
pos_M587T280	HMDB0014900	1
pos_M634T407	HMDB0015680	1
pos_M943T243	HMDB0034649	1
neg_M71T52_2	-	0
neg_M75T50	-	0
neg_M75T398	-	0
neg_M78T49	-	0
neg_M78T235	-	0
neg_M89T555	-	0
neg_M89T52_1	-	0
neg_M89T50	-	0
neg_M89T49	-	0
neg_M96T41_6	-	0
neg_M96T41_8	-	0
neg_M99T577	-	0
neg_M101T54	-	0
neg_M105T50	-	0
neg_M107T108	-	0
neg_M109T210	-	0
neg_M111T78	-	0
neg_M111T101	-	0
neg_M112T56	-	0
neg_M112T78_1	-	0
neg_M112T61	-	0
neg_M112T252	-	0
neg_M114T189	-	0
neg_M115T187	-	0
neg_M115T55_1	-	0
neg_M115T54	-	0
neg_M117T63_2	-	0
neg_M117T54	-	0
neg_M117T65_2	-	0
neg_M117T55	-	0
neg_M117T257	-	0
neg_M118T398	-	0
neg_M118T201	-	0
neg_M118T178	-	0
neg_M119T229	-	0
neg_M119T131	-	0
neg_M119T51	-	0
neg_M119T211	-	0
neg_M120T202	-	0
neg_M120T201	-	0
neg_M121T235_2	-	0
neg_M121T200	-	0
neg_M121T235_4	-	0
neg_M121T229	-	0
neg_M121T229_5	-	0
neg_M121T591	-	0
neg_M121T570	-	0
neg_M122T203	-	0
neg_M122T79	-	0
neg_M122T76	-	0
neg_M122T207	-	0
neg_M122T132	-	0
neg_M122T202	-	0
neg_M122T81	-	0
neg_M122T96	-	0
neg_M122T116	-	0
neg_M123T56	-	0
neg_M123T73	-	0
neg_M123T203	-	0
neg_M123T203_1	-	0
neg_M123T186	-	0
neg_M123T79	-	0
neg_M123T224	-	0
neg_M123T55	-	0
neg_M123T243	-	0
neg_M123T229	-	0
neg_M124T531	-	0
neg_M124T55_1	-	0
neg_M124T55_2	-	0
neg_M124T83	-	0
neg_M124T235	-	0
neg_M125T82	-	0
neg_M125T117	-	0
neg_M125T135	-	0
neg_M125T53	-	0
neg_M125T55	-	0
neg_M125T55_1	-	0
neg_M125T233	-	0
neg_M126T166	-	0
neg_M126T49	-	0
neg_M126T54	-	0
neg_M126T133	-	0
neg_M126T116	-	0
neg_M126T55	-	0
neg_M126T192	-	0
neg_M126T213	-	0
neg_M127T191	-	0
neg_M127T188	-	0
neg_M127T55	-	0
neg_M127T74	-	0
neg_M127T53	-	0
neg_M127T78	-	0
neg_M127T204	-	0
neg_M127T81	-	0
neg_M128T194	-	0
neg_M128T55	-	0
neg_M128T215	-	0
neg_M128T55_1	-	0
neg_M128T78	-	0
neg_M129T55	-	0
neg_M129T79	-	0
neg_M129T56	-	0
neg_M129T54	-	0
neg_M129T558	-	0
neg_M129T54_1	-	0
neg_M129T227	-	0
neg_M129T55_2	-	0
neg_M129T77_1	-	0
neg_M129T193	-	0
neg_M130T17	-	0
neg_M130T78	-	0
neg_M130T54	-	0
neg_M130T241	-	0
neg_M130T260	-	0
neg_M130T202	-	0
neg_M130T88_1	-	0
neg_M130T88_2	-	0
neg_M130T351	-	0
neg_M130T388	-	0
neg_M130T249	-	0
neg_M130T227	-	0
neg_M130T596	-	0
neg_M130T534	-	0
neg_M130T506	-	0
neg_M130T62	-	0
neg_M130T88_6	-	0
neg_M131T80	-	0
neg_M131T53	-	0
neg_M131T51	-	0
neg_M131T561	-	0
neg_M131T255	-	0
neg_M131T81_1	-	0
neg_M131T55	-	0
neg_M131T595	-	0
neg_M131T88	-	0
neg_M132T55	-	0
neg_M132T560	-	0
neg_M132T206	-	0
neg_M132T257	-	0
neg_M132T238	-	0
neg_M132T88	-	0
neg_M132T51	-	0
neg_M132T77	-	0
neg_M132T51_1	-	0
neg_M132T233	-	0
neg_M132T48	-	0
neg_M132T562	-	0
neg_M133T562	-	0
neg_M133T587	-	0
neg_M133T55	-	0
neg_M133T83	-	0
neg_M133T229	-	0
neg_M133T206	-	0
neg_M133T229_1	-	0
neg_M133T216	-	0
neg_M133T80	-	0
neg_M133T203	-	0
neg_M133T51	-	0
neg_M133T51_1	-	0
neg_M134T206	-	0
neg_M134T130	-	0
neg_M134T193	-	0
neg_M134T128	-	0
neg_M134T55	-	0
neg_M134T206_1	-	0
neg_M134T83	-	0
neg_M134T226	-	0
neg_M134T152	-	0
neg_M134T108_2	-	0
neg_M135T55	-	0
neg_M135T93	-	0
neg_M135T86_1	-	0
neg_M135T134	-	0
neg_M135T185	-	0
neg_M135T58	-	0
neg_M135T86_2	-	0
neg_M135T193	-	0
neg_M135T129	-	0
neg_M135T108	-	0
neg_M135T201	-	0
neg_M135T568	-	0
neg_M135T82	-	0
neg_M135T55_1	-	0
neg_M136T201	-	0
neg_M136T250	-	0
neg_M136T55	-	0
neg_M136T228	-	0
neg_M136T201_1	-	0
neg_M136T244	-	0
neg_M136T85	-	0
neg_M136T55_1	-	0
neg_M137T183	-	0
neg_M137T240	-	0
neg_M137T55	-	0
neg_M137T55_1	-	0
neg_M137T553	-	0
neg_M137T237	-	0
neg_M137T200_1	-	0
neg_M137T55_2	-	0
neg_M137T81	-	0
neg_M137T216	-	0
neg_M137T253	-	0
neg_M137T237_1	-	0
neg_M138T83	-	0
neg_M138T55	-	0
neg_M138T130	-	0
neg_M138T151	-	0
neg_M138T258	-	0
neg_M138T213	-	0
neg_M138T55_1	-	0
neg_M138T78	-	0
neg_M138T223	-	0
neg_M138T252	-	0
neg_M138T55_2	-	0
neg_M138T586	-	0
neg_M138T217	-	0
neg_M139T97	-	0
neg_M139T50	-	0
neg_M139T95	-	0
neg_M139T270	-	0
neg_M139T110	-	0
neg_M139T91	-	0
neg_M139T209	-	0
neg_M139T441	-	0
neg_M139T55_1	-	0
neg_M139T189	-	0
neg_M139T81	-	0
neg_M139T97_1	-	0
neg_M139T224	-	0
neg_M139T55_2	-	0
neg_M139T286	-	0
neg_M139T201	-	0
neg_M139T222	-	0
neg_M139T238	-	0
neg_M139T283	-	0
neg_M140T191	-	0
neg_M140T55	-	0
neg_M140T100	-	0
neg_M140T82	-	0
neg_M140T125	-	0
neg_M140T55_1	-	0
neg_M140T54	-	0
neg_M140T236	-	0
neg_M140T561	-	0
neg_M140T55_3	-	0
neg_M140T78	-	0
neg_M140T188	-	0
neg_M140T125_1	-	0
neg_M140T145	-	0
neg_M140T205	-	0
neg_M140T54_1	-	0
neg_M141T95	-	0
neg_M141T49	-	0
neg_M141T96	-	0
neg_M141T196	-	0
neg_M141T154	-	0
neg_M141T566	-	0
neg_M141T48	-	0
neg_M141T13	-	0
neg_M141T594	-	0
neg_M141T31	-	0
neg_M141T83	-	0
neg_M141T55	-	0
neg_M141T55_2	-	0
neg_M141T80	-	0
neg_M141T212	-	0
neg_M141T55_3	-	0
neg_M141T226	-	0
neg_M141T349	-	0
neg_M142T203	-	0
neg_M142T173	-	0
neg_M142T156	-	0
neg_M142T100	-	0
neg_M142T76	-	0
neg_M142T189	-	0
neg_M142T203_1	-	0
neg_M142T55_1	-	0
neg_M142T88	-	0
neg_M143T50	-	0
neg_M143T51	-	0
neg_M143T79	-	0
neg_M143T55	-	0
neg_M143T79_1	-	0
neg_M143T55_1	-	0
neg_M143T190	-	0
neg_M143T54	-	0
neg_M143T55_2	-	0
neg_M143T199	-	0
neg_M143T108	-	0
neg_M143T93	-	0
neg_M143T125	-	0
neg_M143T79_2	-	0
neg_M143T48	-	0
neg_M143T578	-	0
neg_M144T55	-	0
neg_M144T195	-	0
neg_M144T558	-	0
neg_M144T97	-	0
neg_M144T79	-	0
neg_M144T101	-	0
neg_M144T122	-	0
neg_M144T79_1	-	0
neg_M144T199	-	0
neg_M144T216	-	0
neg_M144T54	-	0
neg_M144T55_1	-	0
neg_M144T192	-	0
neg_M144T55_2	-	0
neg_M144T78_1	-	0
neg_M144T42	-	0
neg_M144T72	-	0
neg_M145T559	-	0
neg_M145T54	-	0
neg_M145T204	-	0
neg_M145T569	-	0
neg_M145T591	-	0
neg_M145T205	-	0
neg_M145T55	-	0
neg_M145T248	-	0
neg_M145T53	-	0
neg_M145T55_1	-	0
neg_M145T150	-	0
neg_M145T129	-	0
neg_M145T580	-	0
neg_M145T561	-	0
neg_M145T51	-	0
neg_M145T77	-	0
neg_M145T107	-	0
neg_M145T86	-	0
neg_M145T55_2	-	0
neg_M145T222	-	0
neg_M145T242	-	0
neg_M145T77_1	-	0
neg_M146T236	-	0
neg_M146T562	-	0
neg_M146T55	-	0
neg_M146T560	-	0
neg_M146T248	-	0
neg_M146T84	-	0
neg_M146T183	-	0
neg_M146T52	-	0
neg_M146T559_1	-	0
neg_M146T215_2	-	0
neg_M146T139	-	0
neg_M146T76	-	0
neg_M146T224	-	0
neg_M147T75	-	0
neg_M147T125	-	0
neg_M147T108	-	0
neg_M147T562	-	0
neg_M147T83	-	0
neg_M147T206	-	0
neg_M147T243	-	0
neg_M147T46	-	0
neg_M147T561	-	0
[truncated: 47,561 more rows]
