# Supplementary material for: Post-transport recovery trajectory of the canine gut microbiome and metabolome
Source: J Anim Sci Biotechnol. 2026 Apr 12;17:65. doi: 10.1186/s40104-026-01385-z (PMC13070285; doi:10.1186/s40104-026-01385-z)
Supplement: Supplementary file 3 — Additional file 3. Raw data of the metabolomic compounds. [file 40104_2026_1385_MOESM3_ESM.zip › mix/Core_files/KEGG_MS1_table.csv]

	MS1_KEGG_ID	MS1_KEGG_NAME	MS1_KEGG_Number
neg_M71T52_1	-	-	NA
neg_M73T393	-	-	NA
neg_M73T65	-	-	NA
neg_M73T56	-	-	NA
neg_M73T109_1	-	-	NA
neg_M73T92	-	-	NA
neg_M73T79	-	-	NA
neg_M74T50	-	-	NA
neg_M75T51	-	-	NA
neg_M80T55_1	-	-	NA
neg_M83T83	-	-	NA
neg_M85T52	-	-	NA
neg_M85T245	-	-	NA
neg_M85T207	-	-	NA
neg_M87T556	-	-	NA
neg_M87T52_1	-	-	NA
neg_M87T219_6	-	-	NA
neg_M87T82	-	-	NA
neg_M87T106	-	-	NA
neg_M87T219_7	-	-	NA
neg_M88T49	-	-	NA
neg_M88T188	-	-	NA
neg_M88T76	-	-	NA
neg_M89T52_4	-	-	NA
neg_M89T254	-	-	NA
neg_M89T506	-	-	NA
neg_M89T447	-	-	NA
neg_M89T220	-	-	NA
neg_M89T574	-	-	NA
neg_M89T594	-	-	NA
neg_M91T236	-	-	NA
neg_M93T543	-	-	NA
neg_M95T85	-	-	NA
neg_M95T55	-	-	NA
neg_M96T42	-	-	NA
neg_M96T55_2	-	-	NA
neg_M96T95	-	-	NA
neg_M98T586	-	-	NA
neg_M99T53	-	-	NA
neg_M101T52	-	-	NA
neg_M101T8	-	-	NA
neg_M101T239_1	-	-	NA
neg_M101T196	-	-	NA
neg_M102T52_1	-	-	NA
neg_M102T205	-	-	NA
neg_M102T78	-	-	NA
neg_M103T67	-	-	NA
neg_M104T49	-	-	NA
neg_M107T129	C15588	Polyethylene glycol	1
neg_M107T219	-	-	NA
neg_M108T90	-	-	NA
neg_M108T230	-	-	NA
neg_M108T202	-	-	NA
neg_M109T225	-	-	NA
neg_M109T217	-	-	NA
neg_M109T225_1	-	-	NA
neg_M109T82	-	-	NA
neg_M110T53	-	-	NA
neg_M111T56_1	-	-	NA
neg_M111T78_2	-	-	NA
neg_M111T56_2	C02912 | C02917	Propylene glycol | (S)-Propane-1,2-diol	2
neg_M111T78_3	C02912 | C02917	Propylene glycol | (S)-Propane-1,2-diol	2
neg_M112T77	-	-	NA
neg_M112T42	-	-	NA
neg_M113T99	-	-	NA
neg_M114T79	-	-	NA
neg_M115T257_1	-	-	NA
neg_M116T55_3	-	-	NA
neg_M117T556	-	-	NA
neg_M117T58	-	-	NA
neg_M117T63_3	-	-	NA
neg_M117T104	-	-	NA
neg_M117T85	-	-	NA
neg_M117T120	C20827 | C02804 | C02845 | C01412 | C03219 | C00207 | C00479 | C15508 | C02001	3-Hydroxyisovaleric acid | 5-Hydroxypentanoic acid | Butanone | Butanal | 2-Methylpropanal | Acetone | Propanal | Methyloxirane | Allyl alcohol	9
neg_M118T205	-	-	NA
neg_M118T232	-	-	NA
neg_M118T51	-	-	NA
neg_M119T229_1	-	-	NA
neg_M119T264	-	-	NA
neg_M119T85	-	-	NA
neg_M119T55	-	-	NA
neg_M119T229_2	-	-	NA
neg_M121T235_1	-	-	NA
neg_M121T210	C00539 | C00633 | C06202	Benzoic acid | 4-Hydroxybenzaldehyde | 2-Hydroxybenzaldehyde	3
neg_M121T264	-	-	NA
neg_M121T229_3	-	-	NA
neg_M123T198	C06730 | C15572 | C17467 | C01407	4-Methylcatechol | Guaiacol | 4-Hydroxybenzyl alcohol | Benzene	4
neg_M123T217	-	-	NA
neg_M124T49_1	C00245	Taurine	1
neg_M124T557	-	-	NA
neg_M124T55_4	C05123	2-Hydroxyethanesulfonate	1
neg_M125T72	-	-	NA
neg_M125T87	C01108 | C02183 | C11918 | C11101	1,2,3-Trihydroxybenzene | 1,3,5-Trihydroxybenzene | Maltol | 5-Hydroxymethyl-2-furancarboxaldehyde	4
neg_M125T132	C00178 | C02835 | C00396 | C02018	Thymine | Imidazoleacetic acid | Pyrimidine | Pyrazine	4
neg_M125T115	-	-	NA
neg_M126T188	-	-	NA
neg_M127T261	-	-	NA
neg_M128T53	C01879 | C04281 | C04282	Pyroglutamic acid | Pyrroline hydroxycarboxylic acid | 1-Pyrroline-4-hydroxy-2-carboxylate	3
neg_M128T558	C01879 | C04281 | C04282	Pyroglutamic acid | Pyrroline hydroxycarboxylic acid | 1-Pyrroline-4-hydroxy-2-carboxylate	3
neg_M129T195_1	C03467 | C00671 | C00233 | C03500 | C15604 | C00557 | C19377	2-Methyl-3-ketovaleric acid | 3-Methyl-2-oxovaleric acid | Ketoleucine | Ethyl acetoacetate | 3-Methyl-2-butenal | Cyclopentanone | 2-Butenal	7
neg_M129T274	C17714 | C12290 | C12296 | C11249	Heptanoic acid | Ethyl isovalerate | Isopentyl acetate | Cyclohexane	4
neg_M130T55_1	C01157 | C00430 | C01165 | C01073 | C11118	4-Hydroxyproline | 5-Aminolevulinic acid | L-Glutamic gamma-semialdehyde | N-Acetyl-beta-alanine | 2-Pyrrolidinone	5
neg_M130T209	C00407 | C21096 | C00123 | C01933 | C02378 | C16434 | C01746	Isoleucine | L-Alloisoleucine | Leucine | L-Norleucine | Aminocaproic acid | (±)-erythro-Isoleucine | Piperidine	7
neg_M130T88_4	C00407 | C21096 | C00123 | C01933 | C02378 | C16434 | C01746	Isoleucine | L-Alloisoleucine | Leucine | L-Norleucine | Aminocaproic acid | (±)-erythro-Isoleucine | Piperidine	7
neg_M130T574	C00407 | C21096 | C00123 | C01933 | C02378 | C16434 | C01746	Isoleucine | L-Alloisoleucine | Leucine | L-Norleucine | Aminocaproic acid | (±)-erythro-Isoleucine | Piperidine	7
neg_M130T281	C00407 | C21096 | C00123 | C01933 | C02378 | C16434 | C01746	Isoleucine | L-Alloisoleucine | Leucine | L-Norleucine | Aminocaproic acid | (±)-erythro-Isoleucine | Piperidine	7
neg_M131T86	C00489 | C01770 | C00741 | C19309 | C19443 | C19501	Glutaric acid | gamma-Butyrolactone | Diacetyl | Ethenyl acetate | Methyl acrylate | Acrylic acid	6
neg_M131T106	C00489 | C01770 | C00741 | C19309 | C19443 | C19501	Glutaric acid | gamma-Butyrolactone | Diacetyl | Ethenyl acetate | Methyl acrylate | Acrylic acid	6
neg_M131T216	C00489 | C01770 | C00741 | C19309 | C19443 | C19501	Glutaric acid | gamma-Butyrolactone | Diacetyl | Ethenyl acetate | Methyl acrylate | Acrylic acid	6
neg_M131T207_1	C07834 | C07329 | C01390 | C02223 | C02223 | C21402 | C01949 | C02845 | C01412 | C03219	Paraldehyde | Isovaleraldehyde | Prenol | (S)-2-Methylbutanal | (±)-2-Methylbutanal | Isoprenyl alcohol | 2-Pentanone | Butanone | Butanal | 2-Methylpropanal	10
neg_M131T242	-	-	NA
neg_M131T51_1	C00077 | C00515	Ornithine | D-Ornithine	2
neg_M132T44	C00049 | C00402	L-Aspartic acid | D-Aspartic acid	2
neg_M133T54	C06257 | C01801 | C04272 | C00246 | C02632 | C00466 | C00849 | C00163 | C00424 | C00969 | C00937 | C05235 | C17530	1-Deoxy-D-xylulose | Deoxyribose | (R)-2,3-Dihydroxy-isovalerate | Butyric acid | Isobutyric acid | Acetoin | Ethyl acetate | Propionic acid | Lactaldehyde | 3-Hydroxypropanal | D-Lactaldehyde | Hydroxyacetone | Methyl acetate	13
neg_M134T108	C00147 | C00099 | C00041 | C00213 | C00133 | C01537 | C01401 | C00037 | C06808	Adenine | beta-Alanine | L-Alanine | Sarcosine | D-Alanine | Ethyl carbamate | (alpha-D-mannosyl)7-beta-D-mannosyl-diacetylchitobiosyl-L-asparagine, isoform A (protein) | Glycine | Acetohydroxamic Acid	9
neg_M134T250	C07514 | C07884	Amphetamine | Dextroamphetamine	2
neg_M135T228	-	-	NA
neg_M135T237	C07086 | C07215 | C01454 | C10761 | C20645 | C15583 | C05613 | C14275	Phenylacetic acid | 2-Methylbenzoic acid | 4-Methylbenzoic acid | 4-Methoxybenzaldehyde | Methyl benzoate | Phenyl acetate | Benzyl formate | Furan	8
neg_M135T207	C07086 | C07215 | C01454 | C10761 | C20645 | C15583 | C05613 | C14275	Phenylacetic acid | 2-Methylbenzoic acid | 4-Methylbenzoic acid | 4-Methoxybenzaldehyde | Methyl benzoate | Phenyl acetate | Benzyl formate | Furan	8
neg_M135T264	C07086 | C07215 | C01454 | C10761 | C20645 | C15583 | C05613 | C14275	Phenylacetic acid | 2-Methylbenzoic acid | 4-Methylbenzoic acid | 4-Methoxybenzaldehyde | Methyl benzoate | Phenyl acetate | Benzyl formate | Furan	8
neg_M136T223	C00483	Tyramine	1
neg_M136T201_2	C00483	Tyramine	1
neg_M137T220	C00156 | C00805 | C00587 | C10832	4-Hydroxybenzoic acid | Salicylic acid | 3-Hydroxybenzoic acid | Sesamol	4
neg_M137T80	C00785 | C00785	Urocanic acid | Trans-urocanate	2
neg_M137T207_2	C06044 | C06728 | C01455 | C01407	Tyrosol | 3-Ethyl-1,2-benzenediol | Toluene | Benzene	4
neg_M137T258	C06044 | C06728 | C01455 | C01407	Tyrosol | 3-Ethyl-1,2-benzenediol | Toluene | Benzene	4
neg_M138T109	C00870 | C01020	4-Nitrophenol | 6-Hydroxynicotinic acid	2
neg_M138T204	C00747	Pyridine	1
neg_M138T175	C00747	Pyridine	1
neg_M139T71	C20522 | C05828 | C00396 | C02018	Imidazolepropionic acid | Methylimidazoleacetic acid | Pyrimidine | Pyrazine	4
neg_M141T277	C16648 | C16653 | C12297 | C19757 | C19318 | C19757	4-ene-Valproic acid | 2-ene-Valproic acid | Cyclohexyl acetate | trans-3-Hexenyl acetate | 2-Propenyl 3-methylbutanoate | cis-3-Hexenyl acetate	6
neg_M141T301	-	-	NA
neg_M142T55	-	-	NA
neg_M142T202	-	-	NA
neg_M143T112	C00414 | C08497 | C16310 | C16310 | C15604 | C00557	Cyclohexanone | 2-Hexenal | 3-Hexenal | (Z)-3-Hexenal | 3-Methyl-2-butenal | Cyclopentanone	6
neg_M143T83	C00414 | C08497 | C16310 | C16310 | C15604 | C00557	Cyclohexanone | 2-Hexenal | 3-Hexenal | (Z)-3-Hexenal | 3-Methyl-2-butenal | Cyclopentanone	6
neg_M143T131	C00414 | C08497 | C16310 | C16310 | C15604 | C00557	Cyclohexanone | 2-Hexenal | 3-Hexenal | (Z)-3-Hexenal | 3-Methyl-2-butenal | Cyclopentanone	6
neg_M143T295	C06423 | C02845 | C01412 | C03219 | C11249	Caprylic acid | Butanone | Butanal | 2-Methylpropanal | Cyclohexane	5
neg_M144T248_2	C08493	Indole-3-carboxaldehyde	1
neg_M144T88	C04076 | C02946 | C11118	Allysine | 4-Acetamidobutanoic acid | 2-Pyrrolidinone	3
neg_M145T182	-	-	NA
neg_M145T197	-	-	NA
neg_M145T84_1	C06104 | C12518 | C15499 | C19504 | C19238 | C01770 | C00741 | C19309 | C19443	Adipic acid | Glutaral | 2,4-Pentanedione | Methyl methacrylate | Ethyl acrylate | gamma-Butyrolactone | Diacetyl | Ethenyl acetate | Methyl acrylate	9
neg_M145T195	C06104 | C12518 | C15499 | C19504 | C19238 | C01770 | C00741 | C19309 | C19443	Adipic acid | Glutaral | 2,4-Pentanedione | Methyl methacrylate | Ethyl acrylate | gamma-Butyrolactone | Diacetyl | Ethenyl acetate | Methyl acrylate	9
neg_M145T49	C00047 | C00739 | C05665 | C01888	Lysine | D-Lysine | 3-Aminopropionaldehyde | Aminoacetone	4
neg_M146T583	-	-	NA
neg_M146T46	C00025 | C12269 | C00979 | C00217 | C05938 | C02926 | C08267 | C01234	Glutamic acid | N-Methyl-D-aspartic acid | O-Acetylserine | D-Glutamic acid | L-4-Hydroxyglutamate semialdehyde | L-3-Aminodihydro-2(3H)-furanone | (S)-2-Azetidinecarboxylic acid | 1-Aminocyclopropanecarboxylic acid	8
neg_M146T216	-	-	NA
neg_M146T187	-	-	NA
neg_M147T354	C01180	2-Oxo-4-methylthiobutanoic acid	1
neg_M147T55	C00815 | C01087 | C03196 | C02674 | C02630 | C00109 | C00164 | C00349 | C00232 | C00022	Citramalic acid | D-2-Hydroxyglutaric acid | L-2-Hydroxyglutaric acid | Ribonolactone | 2-Hydroxyglutarate | 2-Ketobutyric acid | Acetoacetic acid | 2-Methyl-3-oxopropanoic acid | Succinic acid semialdehyde | Pyruvic acid	10
neg_M147T249	C10438 | C17268 | C02274 | C05608	Cinnamic acid | 1-Phenyl-1,2-propanedione | 3,4-Dihydro-2H-1-benzopyran-2-one | p-Coumaraldehyde	4
neg_M147T212	C10438 | C17268 | C02274 | C05608	Cinnamic acid | 1-Phenyl-1,2-propanedione | 3,4-Dihydro-2H-1-benzopyran-2-one | p-Coumaraldehyde	4
neg_M147T229	C10438 | C17268 | C02274 | C05608	Cinnamic acid | 1-Phenyl-1,2-propanedione | 3,4-Dihydro-2H-1-benzopyran-2-one | p-Coumaraldehyde	4
neg_M147T264	C10438 | C17268 | C02274 | C05608	Cinnamic acid | 1-Phenyl-1,2-propanedione | 3,4-Dihydro-2H-1-benzopyran-2-one | p-Coumaraldehyde	4
neg_M147T184	C10438 | C17268 | C02274 | C05608	Cinnamic acid | 1-Phenyl-1,2-propanedione | 3,4-Dihydro-2H-1-benzopyran-2-one | p-Coumaraldehyde	4
neg_M147T184_1	C00418 | C00163 | C00424 | C00969 | C00937 | C05235 | C17530 | C08262 | C00803 | C18319 | C21713 | C00246 | C02632 | C00466 | C00849	Mevalonic acid | Propionic acid | Lactaldehyde | 3-Hydroxypropanal | D-Lactaldehyde | Hydroxyacetone | Methyl acetate | Isovaleric acid | Valeric acid | Ethylmethylacetic acid | Butyl formate | Butyric acid | Isobutyric acid | Acetoin | Ethyl acetate	15
neg_M147T128	C00418 | C00163 | C00424 | C00969 | C00937 | C05235 | C17530 | C08262 | C00803 | C18319 | C21713 | C00246 | C02632 | C00466 | C00849	Mevalonic acid | Propionic acid | Lactaldehyde | 3-Hydroxypropanal | D-Lactaldehyde | Hydroxyacetone | Methyl acetate | Isovaleric acid | Valeric acid | Ethylmethylacetic acid | Butyl formate | Butyric acid | Isobutyric acid | Acetoin | Ethyl acetate	15
neg_M147T55_1	C00418 | C00163 | C00424 | C00969 | C00937 | C05235 | C17530 | C08262 | C00803 | C18319 | C21713 | C00246 | C02632 | C00466 | C00849	Mevalonic acid | Propionic acid | Lactaldehyde | 3-Hydroxypropanal | D-Lactaldehyde | Hydroxyacetone | Methyl acetate | Isovaleric acid | Valeric acid | Ethylmethylacetic acid | Butyl formate | Butyric acid | Isobutyric acid | Acetoin | Ethyl acetate	15
neg_M149T52	C00181 | C00121 | C00309 | C02479 | C00312 | C00310 | C00508 | C00216 | C05984 | C01089 | C06001 | C03197 | C01991 | C21297 | C00186 | C01013 | C02154 | C00256 | C00184	D-Xylose | D-Ribose | D-Ribulose | L-Arabinose | L-Xylulose | D-Xylulose | L-Ribulose | D-Arabinose | 2-Hydroxybutyric acid | 3-Hydroxybutyric acid | (S)-3-Hydroxyisobutyric acid | (S)-3-Hydroxybutyric acid | 4-Hydroxybutyric acid | alpha-Hydroxyisobutyric acid | Lactic acid | Hydroxypropionic acid | Glyceraldehyde | D-Lactic acid | Dihydroxyacetone	19
neg_M149T255_6	-	-	NA
neg_M149T255_7	C05629 | C02646 | C15513 | C01963 | C19506	Hydrocinnamic acid | 4-Coumaryl alcohol | Benzyl acetate | p-Tolyl acetate | Styrene	5
neg_M149T228	C05629 | C02646 | C15513 | C01963 | C19506	Hydrocinnamic acid | 4-Coumaryl alcohol | Benzyl acetate | p-Tolyl acetate | Styrene	5
neg_M150T307	-	-	NA
neg_M150T230	C06804 | C18623 | C17755 | C20634 | C03005	Acetaminophen | 2-Phenylglycine | Dopamine quinone | Methyl 2-aminobenzoate | 2-(Methylamino)benzoic acid	5
neg_M150T255	C06804 | C18623 | C17755 | C20634 | C03005	Acetaminophen | 2-Phenylglycine | Dopamine quinone | Methyl 2-aminobenzoate | 2-(Methylamino)benzoic acid	5
neg_M151T66	C00385 | C07599 | C03547 | C00258	Xanthine | Oxypurinol | Glycolic acid | Glyceric acid	4
neg_M151T93_1	C00385 | C07599 | C03547 | C00258	Xanthine | Oxypurinol | Glycolic acid | Glyceric acid	4
neg_M151T254	C00642 | C05593 | C05852 | C01984 | C02519 | C14088 | C00755 | C13635 | C03663 | C10675 | C02181 | C10804 | C12305 | C00261	p-Hydroxyphenylacetic acid | 3-Hydroxyphenylacetic acid | ortho-Hydroxyphenylacetic acid | Mandelic acid | p-Anisic acid | 3-Cresotinic acid | Vanillin | 2,4'-Dihydroxyacetophenone | 2',4'-Dihydroxyacetophenone | 3',4'-Dihydroxyacetophenone | Phenoxyacetic acid | 2-(Hydroxymethyl)benzoic acid | Methyl 2-hydroxybenzoate | Benzaldehyde	14
neg_M151T240	C00642 | C05593 | C05852 | C01984 | C02519 | C14088 | C00755 | C13635 | C03663 | C10675 | C02181 | C10804 | C12305 | C00261	p-Hydroxyphenylacetic acid | 3-Hydroxyphenylacetic acid | ortho-Hydroxyphenylacetic acid | Mandelic acid | p-Anisic acid | 3-Cresotinic acid | Vanillin | 2,4'-Dihydroxyacetophenone | 2',4'-Dihydroxyacetophenone | 3',4'-Dihydroxyacetophenone | Phenoxyacetic acid | 2-(Hydroxymethyl)benzoic acid | Methyl 2-hydroxybenzoate | Benzaldehyde	14
neg_M151T210_1	C00642 | C05593 | C05852 | C01984 | C02519 | C14088 | C00755 | C13635 | C03663 | C10675 | C02181 | C10804 | C12305 | C00261	p-Hydroxyphenylacetic acid | 3-Hydroxyphenylacetic acid | ortho-Hydroxyphenylacetic acid | Mandelic acid | p-Anisic acid | 3-Cresotinic acid | Vanillin | 2,4'-Dihydroxyacetophenone | 2',4'-Dihydroxyacetophenone | 3',4'-Dihydroxyacetophenone | Phenoxyacetic acid | 2-(Hydroxymethyl)benzoic acid | Methyl 2-hydroxybenzoate | Benzaldehyde	14
neg_M151T224	C00642 | C05593 | C05852 | C01984 | C02519 | C14088 | C00755 | C13635 | C03663 | C10675 | C02181 | C10804 | C12305 | C00261	p-Hydroxyphenylacetic acid | 3-Hydroxyphenylacetic acid | ortho-Hydroxyphenylacetic acid | Mandelic acid | p-Anisic acid | 3-Cresotinic acid | Vanillin | 2,4'-Dihydroxyacetophenone | 2',4'-Dihydroxyacetophenone | 3',4'-Dihydroxyacetophenone | Phenoxyacetic acid | 2-(Hydroxymethyl)benzoic acid | Methyl 2-hydroxybenzoate | Benzaldehyde	14
neg_M151T216	C07208 | C07212 | C07111 | C06756 | C01455	m-Xylene | o-Xylene | Ethylbenzene | p-Xylene | Toluene	5
neg_M151T208	-	-	NA
neg_M152T51	C00606	3-Sulfinoalanine	1
neg_M153T218	C00628 | C00230 | C16748	Gentisic acid | Protocatechuic acid | Patulin	3
neg_M153T123	C00628 | C00230 | C16748	Gentisic acid | Protocatechuic acid | Patulin	3
neg_M153T188	C00628 | C00230 | C16748	Gentisic acid | Protocatechuic acid | Patulin	3
neg_M153T141	C00628 | C00230 | C16748	Gentisic acid | Protocatechuic acid | Patulin	3
neg_M153T202	C11142	Dimethyl sulfone	1
neg_M153T249	C09902 | C09844 | C09871 | C20261 | C02344 | C17073 | C03985 | C11389 | C02462	alpha-Terpineol | Eucalyptol | Geraniol | Thujyl alcohol | Fenchol | p-Menth-1-en-4-ol | 3,7-Dimethyl-1,6-octadien-3-ol | (R)-3,7-Dimethyl-1,6-octadien-3-ol | (1R,4S,5R)-4-Thujanol	9
neg_M154T119	-	-	NA
neg_M154T234	C00135 | C01162	Histidine | L-2-Amino-3-(1-pyrazolyl)propanoic acid	2
neg_M154T51	C00135 | C01162	Histidine | L-2-Amino-3-(1-pyrazolyl)propanoic acid	2
neg_M155T55	C00295	Orotic acid	1
neg_M157T286	C02975 | C00414 | C08497 | C16310 | C16310	Ethyl 3-oxohexanoate | Cyclohexanone | 2-Hexenal | 3-Hexenal | (Z)-3-Hexenal	5
neg_M157T205	C02975 | C00414 | C08497 | C16310 | C16310	Ethyl 3-oxohexanoate | Cyclohexanone | 2-Hexenal | 3-Hexenal | (Z)-3-Hexenal	5
neg_M157T315_1	C01601	Pelargonic acid	1
neg_M158T188	C02636 | C21513 | C08269 | C10850	3-Dehydrocarnitine | Turicine | Betonicine | Calystegin A3	4
neg_M159T260	-	-	NA
neg_M159T202	C02656 | C12518 | C15499 | C19504 | C19238	Pimelic acid | Glutaral | 2,4-Pentanedione | Methyl methacrylate | Ethyl acrylate	5
neg_M159T77	C02656 | C12518 | C15499 | C19504 | C19238	Pimelic acid | Glutaral | 2,4-Pentanedione | Methyl methacrylate | Ethyl acrylate	5
neg_M159T62	C02656 | C12518 | C15499 | C19504 | C19238	Pimelic acid | Glutaral | 2,4-Pentanedione | Methyl methacrylate | Ethyl acrylate	5
neg_M159T51	C00993 | C00993 | C06442 | C19285 | C08305	D-Alanyl-D-alanine | Alanylalanine | 4-Acetamido-2-aminobutanoic acid | N-Nitroso-pyrrolidine | Gyromitrin	5
neg_M159T228	C20793 | C08380 | C14390 | C02373 | C19263 | C02373 | C08492 | C02893	3-Hydroxyoctanoic acid | 2-Heptanone | Heptanal | 4-Methylpentanal | Methyl isobutyl ketone | Hexanal | 3-Hexen-1-ol | 2-Ethylbutanal	8
neg_M160T206	C19837 | C05639 | C05637 | C06342	Indole-3-carboxylic acid | 4,6-Dihydroxyquinoline | Quinoline-4,8-diol | 2,8-Quinolinediol	4
neg_M160T258	C19837 | C05639 | C05637 | C06342	Indole-3-carboxylic acid | 4,6-Dihydroxyquinoline | Quinoline-4,8-diol | 2,8-Quinolinediol	4
neg_M160T192	C19837 | C05639 | C05637 | C06342	Indole-3-carboxylic acid | 4,6-Dihydroxyquinoline | Quinoline-4,8-diol | 2,8-Quinolinediol	4
neg_M160T120	C19837 | C05639 | C05637 | C06342	Indole-3-carboxylic acid | 4,6-Dihydroxyquinoline | Quinoline-4,8-diol | 2,8-Quinolinediol	4
neg_M161T54	C02360 | C03761 | C22350 | C11592 | C00478 | C00141 | C00109 | C00164 | C00349 | C00232	2-Hydroxyadipic acid | 3-Hydroxymethylglutaric acid | Levoglucosan | Diethyl dicarbonate | D-1,5-Anhydrofructose | alpha-Ketoisovaleric acid | 2-Ketobutyric acid | Acetoacetic acid | 2-Methyl-3-oxopropanoic acid | Succinic acid semialdehyde	10
neg_M161T77	C02360 | C03761 | C22350 | C11592 | C00478 | C00141 | C00109 | C00164 | C00349 | C00232	2-Hydroxyadipic acid | 3-Hydroxymethylglutaric acid | Levoglucosan | Diethyl dicarbonate | D-1,5-Anhydrofructose | alpha-Ketoisovaleric acid | 2-Ketobutyric acid | Acetoacetic acid | 2-Methyl-3-oxopropanoic acid | Succinic acid semialdehyde	10
neg_M161T259	-	-	NA
neg_M161T192	C01585 | C21399 | C12304 | C12293 | C08262 | C00803 | C18319 | C21713	Caproic acid | Isocaproic acid | n-Butyl acetate | 3-Methylbutyl formate | Isovaleric acid | Valeric acid | Ethylmethylacetic acid | Butyl formate	8
neg_M161T90	C01585 | C21399 | C12304 | C12293 | C08262 | C00803 | C18319 | C21713	Caproic acid | Isocaproic acid | n-Butyl acetate | 3-Methylbutyl formate | Isovaleric acid | Valeric acid | Ethylmethylacetic acid | Butyl formate	8
neg_M162T206_2	C00463 | C16074	Indole | Benzeneacetonitrile	2
neg_M162T234	C00463 | C16074	Indole | Benzeneacetonitrile	2
neg_M162T286	-	-	NA
neg_M162T257	-	-	NA
neg_M163T225	C00166 | C12621 | C00811 | C02763 | C06738 | C05838	Phenylpyruvic acid | m-Coumaric acid | 4-Hydroxycinnamic acid | Enol-phenylpyruvate | cis-p-Coumaric acid | Coumarinic acid	6
neg_M163T85	C00166 | C12621 | C00811 | C02763 | C06738 | C05838	Phenylpyruvic acid | m-Coumaric acid | 4-Hydroxycinnamic acid | Enol-phenylpyruvate | cis-p-Coumaric acid | Coumarinic acid	6
neg_M163T55_1	C00166 | C12621 | C00811 | C02763 | C06738 | C05838	Phenylpyruvic acid | m-Coumaric acid | 4-Hydroxycinnamic acid | Enol-phenylpyruvate | cis-p-Coumaric acid | Coumarinic acid	6
neg_M163T209	C00166 | C12621 | C00811 | C02763 | C06738 | C05838	Phenylpyruvic acid | m-Coumaric acid | 4-Hydroxycinnamic acid | Enol-phenylpyruvate | cis-p-Coumaric acid | Coumarinic acid	6
neg_M164T208	C00971 | C05653 | C06052 | C15769	4-Pyridoxolactone | Formylanthranilic acid | 5-Pyridoxolactone | (R)-2-Hydroxy-2H-1,4-benzoxazin-3(4H)-one	4
neg_M164T51	C02989	Methionine sulfoxide	1
neg_M164T458	-	-	NA
neg_M165T198	C01606	Phthalic acid	1
neg_M165T259	C01606	Phthalic acid	1
neg_M165T51	C00878 | C01685 | C16357 | C16353 | C16358 | C05411 | C15587 | C01796 | C02045 | C00258	Arabinonic acid | Ribonic acid | 3-Methylxanthine | 7-Methylxanthine | 1-Methylxanthine | L-Xylonic acid | Purine | Erythrose | L-Erythrulose | Glyceric acid	10
neg_M165T192	C00878 | C01685 | C16357 | C16353 | C16358 | C05411 | C15587 | C01796 | C02045 | C00258	Arabinonic acid | Ribonic acid | 3-Methylxanthine | 7-Methylxanthine | 1-Methylxanthine | L-Xylonic acid | Purine | Erythrose | L-Erythrulose | Glyceric acid	10
neg_M165T228_4	C11457 | C05607 | C05607 | C05607 | C01744 | C05581 | C02201 | C01198 | C03080 | C00601 | C07214 | C07209 | C06758 | C07113 | C00261	3-(3-Hydroxyphenyl)propanoic acid | D-Phenyllactic acid | L-3-Phenyllactic acid | Phenyllactic acid | Desaminotyrosine | Homovanillin | 3,4-Dimethoxybenzaldehyde | 3-(2-Hydroxyphenyl)propanoic acid | 4-Hydroxyphenyl-2-propionic acid | Phenylacetaldehyde | 2-Methylbenzaldehyde | 3-Methylbenzaldehyde | 4-Methylbenzaldehyde | Acetophenone | Benzaldehyde	15
neg_M165T212_1	C11457 | C05607 | C05607 | C05607 | C01744 | C05581 | C02201 | C01198 | C03080 | C00601 | C07214 | C07209 | C06758 | C07113 | C00261	3-(3-Hydroxyphenyl)propanoic acid | D-Phenyllactic acid | L-3-Phenyllactic acid | Phenyllactic acid | Desaminotyrosine | Homovanillin | 3,4-Dimethoxybenzaldehyde | 3-(2-Hydroxyphenyl)propanoic acid | 4-Hydroxyphenyl-2-propionic acid | Phenylacetaldehyde | 2-Methylbenzaldehyde | 3-Methylbenzaldehyde | 4-Methylbenzaldehyde | Acetophenone | Benzaldehyde	15
neg_M166T55	C00097 | C00793	L-Cysteine | D-Cysteine	2
neg_M166T86	C22500 | C20155	2,8-Dihydroxyadenine | 8-Hydroxyguanine	2
neg_M167T55_1	C00366	Uric acid	1
neg_M167T81	C00366	Uric acid	1
neg_M167T182	C00366	Uric acid	1
neg_M167T201	C00544 | C06672 | C11527 | C01161 | C05577 | C21895 | C10331 | C01692 | C17601 | C17602 | C00539 | C00633 | C06202	Homogentisic acid | Vanillic acid | p-Hydroxymandelic acid | 3,4-Dihydroxybenzeneacetic acid | 3,4-Dihydroxymandelaldehyde | 2',4',6'-Trihydroxyacetophenone | 2,6-Dimethoxy-1,4-benzoquinone | Thermophillin | 4-Hydroxy-2-butenoic acid gamma-lactone | Furanone A | Benzoic acid | 4-Hydroxybenzaldehyde | 2-Hydroxybenzaldehyde	13
neg_M167T55_2	C00544 | C06672 | C11527 | C01161 | C05577 | C21895 | C10331 | C01692 | C17601 | C17602 | C00539 | C00633 | C06202	Homogentisic acid | Vanillic acid | p-Hydroxymandelic acid | 3,4-Dihydroxybenzeneacetic acid | 3,4-Dihydroxymandelaldehyde | 2',4',6'-Trihydroxyacetophenone | 2,6-Dimethoxy-1,4-benzoquinone | Thermophillin | 4-Hydroxy-2-butenoic acid gamma-lactone | Furanone A | Benzoic acid | 4-Hydroxybenzaldehyde | 2-Hydroxybenzaldehyde	13
neg_M167T214	C00544 | C06672 | C11527 | C01161 | C05577 | C21895 | C10331 | C01692 | C17601 | C17602 | C00539 | C00633 | C06202	Homogentisic acid | Vanillic acid | p-Hydroxymandelic acid | 3,4-Dihydroxybenzeneacetic acid | 3,4-Dihydroxymandelaldehyde | 2',4',6'-Trihydroxyacetophenone | 2,6-Dimethoxy-1,4-benzoquinone | Thermophillin | 4-Hydroxy-2-butenoic acid gamma-lactone | Furanone A | Benzoic acid | 4-Hydroxybenzaldehyde | 2-Hydroxybenzaldehyde	13
neg_M167T243	C00544 | C06672 | C11527 | C01161 | C05577 | C21895 | C10331 | C01692 | C17601 | C17602 | C00539 | C00633 | C06202	Homogentisic acid | Vanillic acid | p-Hydroxymandelic acid | 3,4-Dihydroxybenzeneacetic acid | 3,4-Dihydroxymandelaldehyde | 2',4',6'-Trihydroxyacetophenone | 2,6-Dimethoxy-1,4-benzoquinone | Thermophillin | 4-Hydroxy-2-butenoic acid gamma-lactone | Furanone A | Benzoic acid | 4-Hydroxybenzaldehyde | 2-Hydroxybenzaldehyde	13
neg_M167T217	-	-	NA
neg_M167T55_3	-	-	NA
neg_M167T214_1	C07112 | C05853 | C06757 | C14386 | C01468 | C01467 | C01542 | C03485 | C01403	1-Phenylethanol | 2-Phenylethanol | 4-Methylbenzyl alcohol | 3-Ethylphenol | p-Cresol | m-Cresol | o-Cresol | Benzyl alcohol | Anisole	9
neg_M168T41	-	-	NA
neg_M169T559	C01424	Gallic acid	1
neg_M169T85	C01424	Gallic acid	1
neg_M169T206	C05576 | C06730 | C15572 | C17467 | C15571 | C00530 | C01751 | C11115	3,4-Dihydroxyphenylglycol | 4-Methylcatechol | Guaiacol | 4-Hydroxybenzyl alcohol | Pyrocatechol | Hydroquinone | 1,3-Benzenediol | 5-Methyl-2-furancarboxaldehyde	8
neg_M169T189	C05576 | C06730 | C15572 | C17467 | C15571 | C00530 | C01751 | C11115	3,4-Dihydroxyphenylglycol | 4-Methylcatechol | Guaiacol | 4-Hydroxybenzyl alcohol | Pyrocatechol | Hydroquinone | 1,3-Benzenediol | 5-Methyl-2-furancarboxaldehyde	8
neg_M169T387	-	-	NA
neg_M169T316_1	-	-	NA
neg_M169T245	-	-	NA
neg_M171T55_1	-	-	NA
neg_M171T253	C21138 | C07287	(E)-2-octenal | Sulcatone	2
neg_M171T297	C21138 | C07287	(E)-2-octenal | Sulcatone	2
neg_M171T453	C21138 | C07287	(E)-2-octenal | Sulcatone	2
neg_M171T339	C01571 | C02904 | C07329 | C01390 | C02223 | C02223 | C21402 | C01949	Capric acid | p-Menthane-3,8-diol | Isovaleraldehyde | Prenol | (S)-2-Methylbutanal | (±)-2-Methylbutanal | Isoprenyl alcohol | 2-Pentanone	8
neg_M172T54_1	C01250 | C03912	N-Acetyl-L-glutamate 5-semialdehyde | 1-Pyrroline-5-carboxylic acid	2
neg_M172T81	C01250 | C03912	N-Acetyl-L-glutamate 5-semialdehyde | 1-Pyrroline-5-carboxylic acid	2
neg_M172T203	C02710	N-Acetyl-Leu	1
neg_M172T209	C02180	Phenol sulphate	1
neg_M173T222	C08278 | C14570 | C09822 | C08487	Suberic acid | Dimethyl adipate | Cyclohexanecarboxylic acid | Ethyl tiglate	4
neg_M173T198	C08278 | C14570 | C09822 | C08487	Suberic acid | Dimethyl adipate | Cyclohexanecarboxylic acid | Ethyl tiglate	4
neg_M173T78_3	C08278 | C14570 | C09822 | C08487	Suberic acid | Dimethyl adipate | Cyclohexanecarboxylic acid | Ethyl tiglate	4
neg_M173T96	C08278 | C14570 | C09822 | C08487	Suberic acid | Dimethyl adipate | Cyclohexanecarboxylic acid | Ethyl tiglate	4
neg_M173T116	C08278 | C14570 | C09822 | C08487	Suberic acid | Dimethyl adipate | Cyclohexanecarboxylic acid | Ethyl tiglate	4
neg_M173T82	C00437 | C01047	N2-Acetylornithine | L-Theanine	2
neg_M173T55_3	C00437 | C01047	N2-Acetylornithine | L-Theanine	2
neg_M173T253	C01545 | C07288 | C17145 | C14272 | C08380 | C14390	Octanal | (R)-Sulcatol | Ethyl pentyl ketone | (R)-1-Octen-3-ol | 2-Heptanone | Heptanal	6
neg_M173T239	C01545 | C07288 | C17145 | C14272 | C08380 | C14390	Octanal | (R)-Sulcatol | Ethyl pentyl ketone | (R)-1-Octen-3-ol | 2-Heptanone | Heptanal	6
neg_M174T241	C00954 | C05634 | C06413 | C06323	Indoleacetic acid | 5-Hydroxyindoleacetaldehyde | Quinoline | Isoquinoline	4
neg_M174T51	C00327	Citrulline	1
neg_M175T150	C02504 | C03467 | C00671 | C00233 | C03500 | C00141	2-Isopropylmalic acid | 2-Methyl-3-ketovaleric acid | 3-Methyl-2-oxovaleric acid | Ketoleucine | Ethyl acetoacetate | alpha-Ketoisovaleric acid	6
neg_M175T271	-	-	NA
neg_M175T208	C00246 | C02632 | C00466 | C00849 | C17714 | C12290 | C12296 | C01585 | C21399 | C12304 | C12293	Butyric acid | Isobutyric acid | Acetoin | Ethyl acetate | Heptanoic acid | Ethyl isovalerate | Isopentyl acetate | Caproic acid | Isocaproic acid | n-Butyl acetate | 3-Methylbutyl formate	11
neg_M176T205	-	-	NA
neg_M176T246	-	-	NA
neg_M176T563	-	-	NA
neg_M176T91	-	-	NA
neg_M176T77	-	-	NA
neg_M176T126	C03145 | C08295 | C08265	N-Formyl-L-methionine | Isoalliin | (R)C(S)S-Alliin	3
neg_M176T233_1	C08313 | C00463 | C16074	3-Methylindole | Indole | Benzeneacetonitrile	3
neg_M176T45_1	-	-	NA
neg_M177T223	C09263 | C09001	Aesculetin | 5,7-Dihydroxy-4H-1-benzopyran-4-one	2
neg_M177T247	C09263 | C09001	Aesculetin | 5,7-Dihydroxy-4H-1-benzopyran-4-one	2
neg_M177T78	-	-	NA
neg_M178T210	C01586 | C03766 | C00561 | C12312	Hippuric acid | 4-Hydroxybenzeneacetonitrile | (±)-2-Hydroxy-2-phenylacetonitrile | 1,3-Dihydro-(2H)-indol-2-one	4
neg_M179T228	C00603	(S)-Ureidoglycolic acid	1
neg_M179T213	C01179 | C01405 | C01481 | C12623	4-Hydroxyphenylpyruvic acid | Aspirin | Caffeic acid | (E)-3-(2,3-Dihydroxyphenyl)-2-propenoic acid	4
neg_M179T256	C01179 | C01405 | C01481 | C12623	4-Hydroxyphenylpyruvic acid | Aspirin | Caffeic acid | (E)-3-(2,3-Dihydroxyphenyl)-2-propenoic acid	4
neg_M179T234	C01179 | C01405 | C01481 | C12623	4-Hydroxyphenylpyruvic acid | Aspirin | Caffeic acid | (E)-3-(2,3-Dihydroxyphenyl)-2-propenoic acid	4
neg_M179T84	C03089 | C08276 | C03173	5-Methylthioribose | 3-Methylthiopropionic acid | Methyl 2-(methylthio)acetate	3
neg_M179T51	C00221 | C00984 | C00936 | C00137 | C02336 | C01487 | C08356 | C00267 | C00962 | C06153 | C01825 | C06151 | C00186 | C01013 | C02154 | C00256 | C00184 | C06257 | C01801 | C04272 | C01796 | C02045	D-Glucose | D-Galactose | D-Mannose | myo-Inositol | D-Fructose | Allose | L-Sorbose | alpha-D-Glucose | beta-D-Galactose | scyllo-Inositol | L-Galactose | Levoinositol | Lactic acid | Hydroxypropionic acid | Glyceraldehyde | D-Lactic acid | Dihydroxyacetone | 1-Deoxy-D-xylulose | Deoxyribose | (R)-2,3-Dihydroxy-isovalerate | Erythrose | L-Erythrulose	22
neg_M179T254	C02394 | C02394 | C16930 | C00601 | C07214 | C07209 | C06758 | C07113	Cinnamyl alcohol | trans-Cinnamyl alcohol | Chavicol | Phenylacetaldehyde | 2-Methylbenzaldehyde | 3-Methylbenzaldehyde | 4-Methylbenzaldehyde | Acetophenone	8
neg_M179T225	C02394 | C02394 | C16930 | C00601 | C07214 | C07209 | C06758 | C07113	Cinnamyl alcohol | trans-Cinnamyl alcohol | Chavicol | Phenylacetaldehyde | 2-Methylbenzaldehyde | 3-Methylbenzaldehyde | 4-Methylbenzaldehyde | Acetophenone	8
neg_M180T55	C00155 | C22040 | C00097 | C00793	Homocysteine | Methylcysteine | L-Cysteine | D-Cysteine	4
neg_M180T77	C00155 | C22040 | C00097 | C00793	Homocysteine | Methylcysteine | L-Cysteine | D-Cysteine	4
neg_M180T85_2	C00082	L-Tyrosine	1
neg_M180T202	C07514 | C07884 | C02455 | C05332	Amphetamine | Dextroamphetamine | 1-Phenylethylamine | Phenylethylamine	4
neg_M181T87	-	-	NA
neg_M181T162	C16359 | C16355 | C00262 | C21593 | C01620	1-Methyluric acid | 7-Methyluric acid | Hypoxanthine | Erythronic acid | Threonic acid	5
neg_M181T184_1	C16359 | C16355 | C00262 | C21593 | C01620	1-Methyluric acid | 7-Methyluric acid | Hypoxanthine | Erythronic acid | Threonic acid	5
neg_M181T117	C16359 | C16355 | C00262 | C21593 | C01620	1-Methyluric acid | 7-Methyluric acid | Hypoxanthine | Erythronic acid | Threonic acid	5
neg_M181T138	C16359 | C16355 | C00262 | C21593 | C01620	1-Methyluric acid | 7-Methyluric acid | Hypoxanthine | Erythronic acid | Threonic acid	5
neg_M181T240	C05582 | C10447 | C03672 | C10680 | C07086 | C07215 | C01454 | C10761 | C20645 | C15583 | C05613 | C00539 | C00633 | C06202	Homovanillic acid | 3,4-Dihydroxyhydrocinnamic acid | Hydroxyphenyllactic acid | 2',6'-Dihydroxy-4'-methoxyacetophenone | Phenylacetic acid | 2-Methylbenzoic acid | 4-Methylbenzoic acid | 4-Methoxybenzaldehyde | Methyl benzoate | Phenyl acetate | Benzyl formate | Benzoic acid | 4-Hydroxybenzaldehyde | 2-Hydroxybenzaldehyde	14
neg_M181T108	C05582 | C10447 | C03672 | C10680 | C07086 | C07215 | C01454 | C10761 | C20645 | C15583 | C05613 | C00539 | C00633 | C06202	Homovanillic acid | 3,4-Dihydroxyhydrocinnamic acid | Hydroxyphenyllactic acid | 2',6'-Dihydroxy-4'-methoxyacetophenone | Phenylacetic acid | 2-Methylbenzoic acid | 4-Methylbenzoic acid | 4-Methoxybenzaldehyde | Methyl benzoate | Phenyl acetate | Benzyl formate | Benzoic acid | 4-Hydroxybenzaldehyde | 2-Hydroxybenzaldehyde	14
neg_M181T212_1	C05582 | C10447 | C03672 | C10680 | C07086 | C07215 | C01454 | C10761 | C20645 | C15583 | C05613 | C00539 | C00633 | C06202	Homovanillic acid | 3,4-Dihydroxyhydrocinnamic acid | Hydroxyphenyllactic acid | 2',6'-Dihydroxy-4'-methoxyacetophenone | Phenylacetic acid | 2-Methylbenzoic acid | 4-Methylbenzoic acid | 4-Methoxybenzaldehyde | Methyl benzoate | Phenyl acetate | Benzyl formate | Benzoic acid | 4-Hydroxybenzaldehyde | 2-Hydroxybenzaldehyde	14
neg_M181T146	C05582 | C10447 | C03672 | C10680 | C07086 | C07215 | C01454 | C10761 | C20645 | C15583 | C05613 | C00539 | C00633 | C06202	Homovanillic acid | 3,4-Dihydroxyhydrocinnamic acid | Hydroxyphenyllactic acid | 2',6'-Dihydroxy-4'-methoxyacetophenone | Phenylacetic acid | 2-Methylbenzoic acid | 4-Methylbenzoic acid | 4-Methoxybenzaldehyde | Methyl benzoate | Phenyl acetate | Benzyl formate | Benzoic acid | 4-Hydroxybenzaldehyde | 2-Hydroxybenzaldehyde	14
neg_M181T173	C05582 | C10447 | C03672 | C10680 | C07086 | C07215 | C01454 | C10761 | C20645 | C15583 | C05613 | C00539 | C00633 | C06202	Homovanillic acid | 3,4-Dihydroxyhydrocinnamic acid | Hydroxyphenyllactic acid | 2',6'-Dihydroxy-4'-methoxyacetophenone | Phenylacetic acid | 2-Methylbenzoic acid | 4-Methylbenzoic acid | 4-Methoxybenzaldehyde | Methyl benzoate | Phenyl acetate | Benzyl formate | Benzoic acid | 4-Hydroxybenzaldehyde | 2-Hydroxybenzaldehyde	14
neg_M181T51	C01697 | C00794 | C00392 | C01507 | C00503 | C16884	Galactitol | Sorbitol | Mannitol | L-Iditol | Erythritol | D-Threitol	6
neg_M181T576	C01697 | C00794 | C00392 | C01507 | C00503 | C16884	Galactitol | Sorbitol | Mannitol | L-Iditol | Erythritol | D-Threitol	6
neg_M181T560	C01697 | C00794 | C00392 | C01507 | C00503 | C16884	Galactitol | Sorbitol | Mannitol | L-Iditol | Erythritol | D-Threitol	6
neg_M181T599	C01697 | C00794 | C00392 | C01507 | C00503 | C16884	Galactitol | Sorbitol | Mannitol | L-Iditol | Erythritol | D-Threitol	6
neg_M181T225	C06936 | C01996 | C07112 | C05853 | C06757 | C14386	Dacarbazine | Acetylcholine | 1-Phenylethanol | 2-Phenylethanol | 4-Methylbenzyl alcohol | 3-Ethylphenol	6
neg_M181T55_4	-	-	NA
neg_M182T174_1	C00847 | C01004 | C00108 | C00568 | C00253 | C10164	4-Pyridoxic acid | Trigonelline | 2-Aminobenzoic acid | p-Aminobenzoic acid | Nicotinic acid | Picolinic acid	6
neg_M183T81	C05580 | C00156 | C00805 | C00587 | C10832	3,4-Dihydroxymandelic acid | 4-Hydroxybenzoic acid | Salicylic acid | 3-Hydroxybenzoic acid | Sesamol	5
neg_M183T198	C05580 | C00156 | C00805 | C00587 | C10832	3,4-Dihydroxymandelic acid | 4-Hydroxybenzoic acid | Salicylic acid | 3-Hydroxybenzoic acid | Sesamol	5
neg_M183T102	-	-	NA
neg_M183T229_1	C14743	3,5,5-Trimethyl-2-cyclohexen-1-one	1
neg_M183T342	-	-	NA
neg_M185T216	-	-	NA
neg_M185T55_3	-	-	NA
neg_M185T244	C02217 | C17620 | C21138 | C07287	(E)-10-Hydroxy-8-decenoic acid | exo,exo-1,8-Epoxy-p-menthane-2,6-diol | (E)-2-octenal | Sulcatone	4
neg_M185T266	C02217 | C17620 | C21138 | C07287	(E)-10-Hydroxy-8-decenoic acid | exo,exo-1,8-Epoxy-p-menthane-2,6-diol | (E)-2-octenal | Sulcatone	4
neg_M185T374	C02217 | C17620 | C21138 | C07287	(E)-10-Hydroxy-8-decenoic acid | exo,exo-1,8-Epoxy-p-menthane-2,6-diol | (E)-2-octenal | Sulcatone	4
neg_M185T358	C17715	Undecanoic acid	1
neg_M185T529	C17715	Undecanoic acid	1
neg_M185T191	-	-	NA
neg_M187T219	-	-	NA
neg_M187T51_1	-	-	NA
neg_M187T233_1	C08261 | C16648 | C16653 | C12297 | C19757 | C19318 | C19757 | C09822 | C08487	Azelaic acid | 4-ene-Valproic acid | 2-ene-Valproic acid | Cyclohexyl acetate | trans-3-Hexenyl acetate | 2-Propenyl 3-methylbutanoate | cis-3-Hexenyl acetate | Cyclohexanecarboxylic acid | Ethyl tiglate	9
neg_M187T80_1	C02727 | C12989 | C02155	N6-Acetyl-L-lysine | N-alpha-Acetyl-L-lysine | Glycylleucine	3
neg_M187T55_4	C02727 | C12989 | C02155	N6-Acetyl-L-lysine | N-alpha-Acetyl-L-lysine | Glycylleucine	3
neg_M187T108	C02727 | C12989 | C02155	N6-Acetyl-L-lysine | N-alpha-Acetyl-L-lysine | Glycylleucine	3
neg_M187T187	C02727 | C12989 | C02155	N6-Acetyl-L-lysine | N-alpha-Acetyl-L-lysine | Glycylleucine	3
neg_M187T125	C02727 | C12989 | C02155	N6-Acetyl-L-lysine | N-alpha-Acetyl-L-lysine | Glycylleucine	3
neg_M187T258	C01545 | C07288 | C17145 | C14272	Octanal | (R)-Sulcatol | Ethyl pentyl ketone | (R)-1-Octen-3-ol	4
neg_M188T55	C00624 | C01879 | C04281 | C04282	N-Acetyl-L-glutamic acid | Pyroglutamic acid | Pyrroline hydroxycarboxylic acid | 1-Pyrroline-4-hydroxy-2-carboxylate	4
neg_M188T253	C22236 | C20635 | C06413 | C06323	Indole-3-propionic acid | Indole-3-methyl acetate | Quinoline | Isoquinoline	4
neg_M188T82	C10172 | C00408 | C00408 | C07500 | C22223	Proline betaine | Pipecolic acid | L-Pipecolic acid | Vigabatrin | N-Methyl-L-proline	5
neg_M188T100	-	-	NA
neg_M189T196	C03467 | C00671 | C00233 | C03500	2-Methyl-3-ketovaleric acid | 3-Methyl-2-oxovaleric acid | Ketoleucine | Ethyl acetoacetate	4
neg_M190T216_1	C05635 | C22202 | C08493	5-Hydroxyindoleacetic acid | xi-2,3-Dihydro-2-oxo-1H-indole-3-acetic acid | Indole-3-carboxaldehyde	3
neg_M190T186	C02712	N-Acetyl-L-methionine	1
neg_M191T561	C00158 | C00311 | C00451 | C04575 | C04617 | C00026 | C00036	Citric acid | Isocitric acid | D-threo-Isocitric acid | 2,3-Diketo-L-gulonate | (1R,2R)-Isocitric acid | Oxoglutaric acid | Oxalacetic acid	7
neg_M191T590	C00158 | C00311 | C00451 | C04575 | C04617 | C00026 | C00036	Citric acid | Isocitric acid | D-threo-Isocitric acid | 2,3-Diketo-L-gulonate | (1R,2R)-Isocitric acid | Oxoglutaric acid | Oxalacetic acid	7
neg_M191T225	C17840 | C10480 | C00903	Dehydrozingerone | Myristicin | Cinnamaldehyde	3
neg_M191T231	-	-	NA
neg_M191T201	C19249	(E,E)-2,4-Hexadienal	1
neg_M193T45	C00191 | C08348 | C00470 | C00618 | C01062 | C03342 | C00815 | C01087 | C03196 | C02674 | C02630 | C00149 | C00497	D-Glucuronic acid | Galacturonic acid | Pectic acid | 3-Dehydro-L-gulonate | 5-Keto-D-gluconate | 2-Keto-L-gluconate | Citramalic acid | D-2-Hydroxyglutaric acid | L-2-Hydroxyglutaric acid | Ribonolactone | 2-Hydroxyglutarate | Malic acid | D-Malic acid	13
neg_M193T228_2	C01494 | C10470 | C10438 | C17268 | C02274 | C05608	Ferulic acid | Isoferulic acid | Cinnamic acid | 1-Phenyl-1,2-propanedione | 3,4-Dihydro-2H-1-benzopyran-2-one | p-Coumaraldehyde	6
neg_M193T95	-	-	NA
neg_M194T115_1	C00073 | C01733 | C00155 | C22040	Methionine | Racemethionine | Homocysteine | Methylcysteine	4
neg_M194T55_2	C00073 | C01733 | C00155 | C22040	Methionine | Racemethionine | Homocysteine | Methylcysteine	4
neg_M194T81	C00073 | C01733 | C00155 | C22040	Methionine | Racemethionine | Homocysteine | Methylcysteine	4
neg_M194T99	C00073 | C01733 | C00155 | C22040	Methionine | Racemethionine | Homocysteine | Methylcysteine	4
neg_M195T86	-	-	NA
neg_M195T52_2	C00880 | C00257 | C00800 | C00181 | C00121 | C00309 | C02479 | C00312 | C00310 | C00508 | C00216 | C08373 | C21593 | C01620	Galactonic acid | Gluconic acid | Gulonic acid | D-Xylose | D-Ribose | D-Ribulose | L-Arabinose | L-Xylulose | D-Xylulose | L-Ribulose | D-Arabinose | Dipropyl disulfide | Erythronic acid | Threonic acid	14
neg_M195T228_1	C10726 | C20441 | C05629 | C02646 | C15513 | C01963 | C07086 | C07215 | C01454 | C10761 | C20645 | C15583 | C05613	Xanthoxylin | 2-Furanmethanol | Hydrocinnamic acid | 4-Coumaryl alcohol | Benzyl acetate | p-Tolyl acetate | Phenylacetic acid | 2-Methylbenzoic acid | 4-Methylbenzoic acid | 4-Methoxybenzaldehyde | Methyl benzoate | Phenyl acetate | Benzyl formate	13
neg_M195T245	C10726 | C20441 | C05629 | C02646 | C15513 | C01963 | C07086 | C07215 | C01454 | C10761 | C20645 | C15583 | C05613	Xanthoxylin | 2-Furanmethanol | Hydrocinnamic acid | 4-Coumaryl alcohol | Benzyl acetate | p-Tolyl acetate | Phenylacetic acid | 2-Methylbenzoic acid | 4-Methylbenzoic acid | 4-Methoxybenzaldehyde | Methyl benzoate | Phenyl acetate | Benzyl formate	13
neg_M195T216	C10726 | C20441 | C05629 | C02646 | C15513 | C01963 | C07086 | C07215 | C01454 | C10761 | C20645 | C15583 | C05613	Xanthoxylin | 2-Furanmethanol | Hydrocinnamic acid | 4-Coumaryl alcohol | Benzyl acetate | p-Tolyl acetate | Phenylacetic acid | 2-Methylbenzoic acid | 4-Methylbenzoic acid | 4-Methoxybenzaldehyde | Methyl benzoate | Phenyl acetate | Benzyl formate	13
neg_M195T202_1	C10726 | C11738 | C00398 | C21602 | C20441 | C05629 | C02646 | C15513 | C01963 | C07086 | C07215 | C01454 | C10761 | C20645 | C15583 | C05613	Xanthoxylin | m-chlorophenylpiperazine (m-CPP) | Tryptamine | N-Norgramine | 2-Furanmethanol | Hydrocinnamic acid | 4-Coumaryl alcohol | Benzyl acetate | p-Tolyl acetate | Phenylacetic acid | 2-Methylbenzoic acid | 4-Methylbenzoic acid | 4-Methoxybenzaldehyde | Methyl benzoate | Phenyl acetate | Benzyl formate	16
neg_M195T209	C17512	2-Aminobenzamide	1
neg_M195T227	C14200 | C09884 | C09840 | C01951	4-tert-Butylphenol | (-)-Pinocarvone | 5-Isopropyl-2-methylphenol | Piperitenone	4
neg_M196T55	-	-	NA
neg_M197T213	C05584 | C10833 | C00642 | C05593 | C05852 | C01984 | C02519 | C14088 | C00755 | C13635 | C03663 | C10675 | C02181 | C10804 | C12305 | C00156 | C00805 | C00587 | C10832	Vanillylmandelic acid | Syringic acid | p-Hydroxyphenylacetic acid | 3-Hydroxyphenylacetic acid | ortho-Hydroxyphenylacetic acid | Mandelic acid | p-Anisic acid | 3-Cresotinic acid | Vanillin | 2,4'-Dihydroxyacetophenone | 2',4'-Dihydroxyacetophenone | 3',4'-Dihydroxyacetophenone | Phenoxyacetic acid | 2-(Hydroxymethyl)benzoic acid | Methyl 2-hydroxybenzoate | 4-Hydroxybenzoic acid | Salicylic ac…	19
neg_M197T225	C02452 | C02759 | C01123 | C11408 | C09885 | C11941 | C11415 | C11395 | C20260 | C09906 | C20425 | C09906 | C14743	Perillyl alcohol | Alpha-Pinene-oxide | p-Mentha-1(6),8-dien-3-ol | (+)-cis-Carveol | (R)-Piperitone | Pinocarveol | (1S,4S)-Dihydrocarvone | (-)-cis-Carveol | (+)-3-Thujone | (-)-3-Isothujone | beta-Cyclocitral | 3-Thujanone | 3,5,5-Trimethyl-2-cyclohexen-1-one	13
neg_M197T368	-	-	NA
neg_M199T192	-	-	NA
neg_M199T544	-	-	NA
neg_M199T237	C12518 | C15499 | C19504 | C19238	Glutaral | 2,4-Pentanedione | Methyl methacrylate | Ethyl acrylate	4
neg_M199T209	C12518 | C15499 | C19504 | C19238	Glutaral | 2,4-Pentanedione | Methyl methacrylate | Ethyl acrylate	4
neg_M199T254	C09902 | C09844 | C09871 | C20261 | C02344 | C17073 | C03985 | C11389 | C02462	alpha-Terpineol | Eucalyptol | Geraniol | Thujyl alcohol | Fenchol | p-Menth-1-en-4-ol | 3,7-Dimethyl-1,6-octadien-3-ol | (R)-3,7-Dimethyl-1,6-octadien-3-ol | (1R,4S,5R)-4-Thujanol	9
neg_M199T278	C09902 | C09844 | C09871 | C20261 | C02344 | C17073 | C03985 | C11389 | C02462	alpha-Terpineol | Eucalyptol | Geraniol | Thujyl alcohol | Fenchol | p-Menth-1-en-4-ol | 3,7-Dimethyl-1,6-octadien-3-ol | (R)-3,7-Dimethyl-1,6-octadien-3-ol | (1R,4S,5R)-4-Thujanol	9
neg_M199T379	C02679 | C02373 | C19263 | C02373 | C08492 | C02893	Dodecanoic acid | 4-Methylpentanal | Methyl isobutyl ketone | Hexanal | 3-Hexen-1-ol | 2-Ethylbutanal	6
neg_M199T394_1	C02679 | C02373 | C19263 | C02373 | C08492 | C02893	Dodecanoic acid | 4-Methylpentanal | Methyl isobutyl ketone | Hexanal | 3-Hexen-1-ol | 2-Ethylbutanal	6
neg_M199T440	C02679 | C02373 | C19263 | C02373 | C08492 | C02893	Dodecanoic acid | 4-Methylpentanal | Methyl isobutyl ketone | Hexanal | 3-Hexen-1-ol | 2-Ethylbutanal	6
neg_M201T46_2	-	-	NA
neg_M201T58	-	-	NA
neg_M201T47	-	-	NA
neg_M201T50	C02480 | C20448 | C14516	trans-trans-Muconic acid | Sumiki's acid | Kojic acid	3
neg_M201T230	C08277 | C21642 | C08501 | C16648 | C16653 | C12297 | C19757 | C19318 | C19757	Sebacic acid | 4-Hydroxynonenal | Dihydro-5-pentyl-2(3H)-furanone | 4-ene-Valproic acid | 2-ene-Valproic acid | Cyclohexyl acetate | trans-3-Hexenyl acetate | 2-Propenyl 3-methylbutanoate | cis-3-Hexenyl acetate	9
neg_M201T243	C08277 | C21642 | C08501 | C16648 | C16653 | C12297 | C19757 | C19318 | C19757	Sebacic acid | 4-Hydroxynonenal | Dihydro-5-pentyl-2(3H)-furanone | 4-ene-Valproic acid | 2-ene-Valproic acid | Cyclohexyl acetate | trans-3-Hexenyl acetate | 2-Propenyl 3-methylbutanoate | cis-3-Hexenyl acetate	9
neg_M201T264	C08277 | C21642 | C08501 | C16648 | C16653 | C12297 | C19757 | C19318 | C19757	Sebacic acid | 4-Hydroxynonenal | Dihydro-5-pentyl-2(3H)-furanone | 4-ene-Valproic acid | 2-ene-Valproic acid | Cyclohexyl acetate | trans-3-Hexenyl acetate | 2-Propenyl 3-methylbutanoate | cis-3-Hexenyl acetate	9
neg_M201T89	-	-	NA
neg_M201T123	-	-	NA
neg_M202T196	C02571 | C08283 | C10172	L-Acetylcarnitine | (S)-Homostachydrine | Proline betaine	3
neg_M203T202_1	C00078 | C00525 | C00806 | C14916	L-Tryptophan | D-Tryptophan | (±)-Tryptophan | Nirvanol	4
neg_M203T202_2	-	-	NA
neg_M203T225	C08262 | C00803 | C18319 | C21713 | C01601 | C06423	Isovaleric acid | Valeric acid | Ethylmethylacetic acid | Butyl formate | Pelargonic acid | Caprylic acid	6
neg_M204T219	C02043 | C05660 | C00637 | C08493	Indolelactic acid | 5-Methoxyindoleacetate | Indoleacetaldehyde | Indole-3-carboxaldehyde	4
neg_M204T203	-	-	NA
neg_M205T79	-	-	NA
neg_M205T249	-	-	NA
neg_M205T402	C14205	4-(1,1,3,3-Tetramethylbutyl)-phenol	1
neg_M205T451	C14205	4-(1,1,3,3-Tetramethylbutyl)-phenol	1
neg_M206T206_4	C01252 | C19837 | C05639 | C05637 | C06342	4-(2-Aminophenyl)-2,4-dioxobutanoic acid | Indole-3-carboxylic acid | 4,6-Dihydroxyquinoline | Quinoline-4,8-diol | 2,8-Quinolinediol	5
neg_M206T233	-	-	NA
neg_M206T297	-	-	NA
neg_M206T211	C03519 | C09915	N-Acetyl-L-phenylalanine | (R)-Boschniakine	2
neg_M206T55_4	-	-	NA
neg_M207T258	-	-	NA
neg_M208T194	C17213 | C00073 | C01733	Homomethionine | Methionine | Racemethionine	3
neg_M209T55	-	-	NA
neg_M209T206	C07350 | C00062 | C12303 | C09904 | C05629 | C02646 | C15513 | C01963	3-Methyl-1-(2,4,6-trihydroxyphenyl)-1-butanone | L-Arginine | 2-Phenylethyl acetate | beta-Thujaplicin | Hydrocinnamic acid | 4-Coumaryl alcohol | Benzyl acetate | p-Tolyl acetate	8
neg_M209T227	C07350 | C00062 | C12303 | C09904 | C05629 | C02646 | C15513 | C01963	3-Methyl-1-(2,4,6-trihydroxyphenyl)-1-butanone | L-Arginine | 2-Phenylethyl acetate | beta-Thujaplicin | Hydrocinnamic acid | 4-Coumaryl alcohol | Benzyl acetate | p-Tolyl acetate	8
neg_M209T256	C07350 | C00062 | C12303 | C09904 | C05629 | C02646 | C15513 | C01963	3-Methyl-1-(2,4,6-trihydroxyphenyl)-1-butanone | L-Arginine | 2-Phenylethyl acetate | beta-Thujaplicin | Hydrocinnamic acid | 4-Coumaryl alcohol | Benzyl acetate | p-Tolyl acetate	8
neg_M209T242	C07350 | C00062 | C12303 | C09904 | C05629 | C02646 | C15513 | C01963	3-Methyl-1-(2,4,6-trihydroxyphenyl)-1-butanone | L-Arginine | 2-Phenylethyl acetate | beta-Thujaplicin | Hydrocinnamic acid | 4-Coumaryl alcohol | Benzyl acetate | p-Tolyl acetate	8
neg_M209T214	C07350 | C00062 | C12303 | C09904 | C05629 | C02646 | C15513 | C01963	3-Methyl-1-(2,4,6-trihydroxyphenyl)-1-butanone | L-Arginine | 2-Phenylethyl acetate | beta-Thujaplicin | Hydrocinnamic acid | 4-Coumaryl alcohol | Benzyl acetate | p-Tolyl acetate	8
neg_M209T254	C08491 | C07473 | C14200 | C09884 | C09840 | C01951	Jasmonic acid | (2S,4R,5S)-Muscarine | 4-tert-Butylphenol | (-)-Pinocarvone | 5-Isopropyl-2-methylphenol | Piperitenone	6
neg_M209T211	C08491 | C07473 | C14200 | C09884 | C09840 | C01951	Jasmonic acid | (2S,4R,5S)-Muscarine | 4-tert-Butylphenol | (-)-Pinocarvone | 5-Isopropyl-2-methylphenol | Piperitenone	6
neg_M209T264	-	-	NA
neg_M210T193	-	-	NA
neg_M211T254	C02452 | C02759 | C01123 | C11408 | C09885 | C11941 | C11415 | C11395 | C20260 | C09906 | C20425 | C09906	Perillyl alcohol | Alpha-Pinene-oxide | p-Mentha-1(6),8-dien-3-ol | (+)-cis-Carveol | (R)-Piperitone | Pinocarveol | (1S,4S)-Dihydrocarvone | (-)-cis-Carveol | (+)-3-Thujone | (-)-3-Isothujone | beta-Cyclocitral | 3-Thujanone	12
neg_M211T269	C02452 | C02759 | C01123 | C11408 | C09885 | C11941 | C11415 | C11395 | C20260 | C09906 | C20425 | C09906	Perillyl alcohol | Alpha-Pinene-oxide | p-Mentha-1(6),8-dien-3-ol | (+)-cis-Carveol | (R)-Piperitone | Pinocarveol | (1S,4S)-Dihydrocarvone | (-)-cis-Carveol | (+)-3-Thujone | (-)-3-Isothujone | beta-Cyclocitral | 3-Thujanone	12
neg_M212T107	-	-	NA
neg_M213T416_1	C17076	Tridecanoic acid	1
neg_M215T252	C21642 | C08501	4-Hydroxynonenal | Dihydro-5-pentyl-2(3H)-furanone	2
neg_M215T298	C01875 | C00400 | C12307 | C09849 | C11386	2-Undecanone | Menthol | Decanal | D-Citronellol | L-Citronellol	5
neg_M216T201	-	-	NA
neg_M217T84	C05582 | C10447 | C03672 | C10680	Homovanillic acid | 3,4-Dihydroxyhydrocinnamic acid | Hydroxyphenyllactic acid | 2',6'-Dihydroxy-4'-methoxyacetophenone	4
neg_M217T214	C02975	Ethyl 3-oxohexanoate	1
neg_M217T200	C02975	Ethyl 3-oxohexanoate	1
neg_M217T92	C04020	L-Lysopine	1
neg_M218T183	C00864 | C02710 | C02636 | C21513 | C08269 | C10850	Pantothenic acid | N-Acetyl-Leu | 3-Dehydrocarnitine | Turicine | Betonicine | Calystegin A3	6
neg_M218T86	C00864 | C02710 | C02636 | C21513 | C08269 | C10850	Pantothenic acid | N-Acetyl-Leu | 3-Dehydrocarnitine | Turicine | Betonicine | Calystegin A3	6
neg_M219T82	-	-	NA
neg_M220T219	C14291 | C13534 | C09915	Carbofuran | Hydrocotarnine | (R)-Boschniakine	3
neg_M221T246	C10449 | C10429 | C14175 | C00380 | C10475 | C10490	Dillapiol | Apiole | Diethyl phthalic acid | Cytosine | 3-(4-Methoxyphenyl)-2-propenal | Safrole	6
neg_M221T193_1	C02217 | C17620 | C00780	(E)-10-Hydroxy-8-decenoic acid | exo,exo-1,8-Epoxy-p-menthane-2,6-diol | Serotonin	3
neg_M221T200	C17715 | C00745	Undecanoic acid | Nicotine	2
neg_M221T288	C09715 | C16983 | C16977 | C00388	Rishitin | Kobusone | Isokobusone | Histamine	4
neg_M221T351	C09715 | C16983 | C16977 | C00388	Rishitin | Kobusone | Isokobusone | Histamine	4
neg_M221T370	C09715 | C16983 | C16977 | C00388	Rishitin | Kobusone | Isokobusone | Histamine	4
neg_M222T85	C05645 | C03147	4-(2-Amino-3-hydroxyphenyl)-2,4-dioxobutanoic acid | 2-(Malonylamino)benzoic acid	2
neg_M222T103	C05645 | C03147	4-(2-Amino-3-hydroxyphenyl)-2,4-dioxobutanoic acid | 2-(Malonylamino)benzoic acid	2
neg_M222T192	C01657	N-Acetyl-L-tyrosine	1
neg_M222T213	C17213	Homomethionine	1
neg_M223T293	-	-	NA
neg_M223T227	C00482 | C00482 | C00166 | C12621 | C00811 | C02763 | C06738 | C05838	Sinapic acid | cis-Sinapic acid | Phenylpyruvic acid | m-Coumaric acid | 4-Hydroxycinnamic acid | Enol-phenylpyruvate | cis-p-Coumaric acid | Coumarinic acid	8
neg_M223T237	C16038 | C01924 | C03884 | C04221 | C12303 | C09904	1-Methyl-6-phenyl-1H-imidazo[4,5-b]pyridin-2-amine | Homo-L-arginine | L-Targinine | trans-1,2-Dihydrobenzene-1,2-diol | 2-Phenylethyl acetate | beta-Thujaplicin	6
neg_M223T224	C16038	1-Methyl-6-phenyl-1H-imidazo[4,5-b]pyridin-2-amine	1
neg_M223T283	-	-	NA
neg_M223T299	-	-	NA
neg_M223T381	-	-	NA
neg_M223T393	-	-	NA
neg_M224T88	-	-	NA
neg_M225T84	C03089	5-Methylthioribose	1
neg_M225T188	C00931 | C03912 | C12033 | C19415	Porphobilinogen | 1-Pyrroline-5-carboxylic acid | L-2-Amino-3-(4-aminophenyl)propanoic acid | (4-Ethoxyphenyl)urea	4
neg_M225T150_1	C00931 | C03912 | C12033 | C19415	Porphobilinogen | 1-Pyrroline-5-carboxylic acid | L-2-Amino-3-(4-aminophenyl)propanoic acid | (4-Ethoxyphenyl)urea	4
neg_M225T248	C00791 | C11924 | C14147 | C09896	Creatinine | Perillic acid | Cyromazine | Rotundifolone	4
neg_M225T236	C00791 | C11924 | C14147 | C09896	Creatinine | Perillic acid | Cyromazine | Rotundifolone	4
neg_M225T218_1	C00791 | C11924 | C09896	Creatinine | Perillic acid | Rotundifolone	3
neg_M225T410_1	C08322	Myristoleic acid	1
neg_M225T440	C08322	Myristoleic acid	1
neg_M227T133	C00526	Deoxyuridine	1
neg_M227T78	-	-	NA
neg_M227T216_1	C16308 | C09804	Traumatic acid | Dihydronepetalactone	2
neg_M227T257_1	C16308 | C09804	Traumatic acid | Dihydronepetalactone	2
neg_M227T314	-	-	NA
neg_M227T296	-	-	NA
neg_M227T454_8	C06424 | C08380 | C14390	Myristic acid | 2-Heptanone | Heptanal	3
neg_M227T435	C06424 | C08380 | C14390	Myristic acid | 2-Heptanone | Heptanal	3
neg_M227T475	C06424 | C08380 | C14390	Myristic acid | 2-Heptanone | Heptanal	3
neg_M229T323	C01517 | C10253	Naproxen | Demethylbatatasin IV	2
neg_M229T215	-	-	NA
neg_M229T240	C02678	Dodecanedioic acid	1
neg_M229T264	C02678	Dodecanedioic acid	1
neg_M229T191	-	-	NA
neg_M229T212	-	-	NA
neg_M229T318	C14996 | C02278 | C01875	2-Dodecanone | Lauric aldehyde | 2-Undecanone	3
neg_M230T79	C05932	N2-Succinyl-L-glutamic acid 5-semialdehyde	1
neg_M230T198_1	-	-	NA
neg_M231T157	C10726 | C11738	Xanthoxylin | m-chlorophenylpiperazine (m-CPP)	2
neg_M231T88	C10726 | C11738	Xanthoxylin | m-chlorophenylpiperazine (m-CPP)	2
neg_M231T84_1	C03415	N2-Succinyl-L-ornithine	1
neg_M231T55_3	C03415	N2-Succinyl-L-ornithine	1
neg_M231T224	C02217 | C17620	(E)-10-Hydroxy-8-decenoic acid | exo,exo-1,8-Epoxy-p-menthane-2,6-diol	2
neg_M231T358	-	-	NA
neg_M231T348	-	-	NA
neg_M232T190_1	C13691 | C13690	Dopamine 4-sulfate | Dopamine 3-O-sulfate	2
neg_M233T197	C08261 | C08278 | C14570	Azelaic acid | Suberic acid | Dimethyl adipate	3
neg_M233T223	C08261 | C08278 | C14570	Azelaic acid | Suberic acid | Dimethyl adipate	3
neg_M233T310	-	-	NA
neg_M233T377	C17504	Sugeonol	1
neg_M233T347	C17504	Sugeonol	1
neg_M233T397	C17504	Sugeonol	1
neg_M235T194_1	C11723 | C06212 | C00780	Hexobarbital | N-Methylserotonin | Serotonin	3
neg_M235T350	-	-	NA
neg_M235T390	-	-	NA
neg_M235T373	-	-	NA
neg_M236T201	-	-	NA
neg_M237T180	C08271 | C00296 | C00198 | C01216 | C05394 | C03383 | C01040	L-Coprine | Quinic acid | Gluconolactone | 2-Keto-3-deoxy-D-gluconic acid | 3-Keto-b-D-galactose | Galactonolactone | L-Gulonolactone	7
neg_M237T238	C17840 | C10480	Dehydrozingerone | Myristicin	2
neg_M237T222	-	-	NA
neg_M237T88	C08277	Sebacic acid	1
neg_M237T244	C03626	Asymmetric dimethylarginine	1
neg_M237T232	-	-	NA
neg_M237T392	C00750	Spermine	1
neg_M238T100	C06332 | C01586	Methyl n-acetylanthranilate | Hippuric acid	2
neg_M239T234	C17497	Zingerone	1
neg_M239T212	C17497	Zingerone	1
neg_M239T219	-	-	NA
neg_M239T284	-	-	NA
neg_M241T54	-	-	NA
neg_M241T241	C10726 | C11738 | C05582 | C10447 | C03672 | C10680	Xanthoxylin | m-chlorophenylpiperazine (m-CPP) | Homovanillic acid | 3,4-Dihydroxyhydrocinnamic acid | Hydroxyphenyllactic acid | 2',6'-Dihydroxy-4'-methoxyacetophenone	6
neg_M241T192	C00214	Thymidine	1
neg_M241T264_2	C06997 | C06354	Fenoprofen | Benzophenone	2
neg_M241T202	-	-	NA
neg_M241T264_5	-	-	NA
neg_M241T341_1	-	-	NA
neg_M241T477	C16537	Pentadecanoic acid	1
neg_M241T504	C16537	Pentadecanoic acid	1
neg_M242T79	C00475 | C02961 | C07708 | C02997	Cytidine | Cytarabine | Miglitol | N-Acetylhistidine	4
neg_M243T49	-	-	NA
neg_M243T84	C00299 | C02067 | C04771	Uridine | Pseudouridine | Mimosine	3
neg_M243T55_1	C00299 | C02067 | C04771	Uridine | Pseudouridine | Mimosine	3
neg_M243T259	C00539 | C00633 | C06202	Benzoic acid | 4-Hydroxybenzaldehyde | 2-Hydroxybenzaldehyde	3
neg_M243T230	-	-	NA
neg_M243T274_1	-	-	NA
neg_M243T204	C11332	Leucylleucine	1
neg_M243T220	C11332	Leucylleucine	1
neg_M243T304_1	C14996 | C02278	2-Dodecanone | Lauric aldehyde	2
neg_M243T341_1	C14996 | C02278	2-Dodecanone | Lauric aldehyde	2
neg_M244T45	-	-	NA
neg_M244T84_2	-	-	NA
neg_M244T112	-	-	NA
neg_M245T206	-	-	NA
neg_M245T238_1	-	-	NA
neg_M245T195	C12739 | C07350	5'-Deoxy-5-fluorouridine | 3-Methyl-1-(2,4,6-trihydroxyphenyl)-1-butanone	2
neg_M245T210	C08491 | C06537	Jasmonic acid | Harmalol	2
neg_M245T194_1	C08491	Jasmonic acid	1
neg_M245T77	-	-	NA
neg_M245T55_6	-	-	NA
neg_M245T96	-	-	NA
neg_M245T118	-	-	NA
neg_M245T266	C17490	Zedoarol	1
neg_M245T209	C02217 | C17620	(E)-10-Hydroxy-8-decenoic acid | exo,exo-1,8-Epoxy-p-menthane-2,6-diol	2
neg_M245T229_1	C02217 | C17620	(E)-10-Hydroxy-8-decenoic acid | exo,exo-1,8-Epoxy-p-menthane-2,6-diol	2
neg_M245T359	-	-	NA
neg_M246T49	-	-	NA
neg_M247T91	C10674 | C11155 | C09801 | C07928	Danielone | Propyl gallate | Valtrate | Chlorphenesin	4
neg_M247T215	-	-	NA
neg_M247T203	C05643 | C13244	6-Hydroxymelatonin | Antipyrine	2
neg_M247T148	-	-	NA
neg_M247T208_2	C09808 | C08277 | C08261	Prenyl glucoside | Sebacic acid | Azelaic acid	3
neg_M247T352	-	-	NA
neg_M247T276	C09488 | C09440	2alpha-Hydroxyalantolactone | Desacetyllaurenobiolide	2
neg_M247T262	C09488 | C09440	2alpha-Hydroxyalantolactone | Desacetyllaurenobiolide	2
neg_M248T85	-	-	NA
neg_M248T196	-	-	NA
neg_M248T236	-	-	NA
neg_M249T80	C00669	gamma-Glutamylcysteine	1
neg_M249T222	-	-	NA
neg_M249T281	C07020 | C09711 | C13456	Gemfibrozil | Piperdial | Abscisic alcohol	3
neg_M249T314	C07020 | C09711 | C13456	Gemfibrozil | Piperdial | Abscisic alcohol	3
neg_M249T390	C07020 | C09711 | C13456	Gemfibrozil | Piperdial | Abscisic alcohol	3
neg_M249T333	C07020 | C09711 | C13456	Gemfibrozil | Piperdial | Abscisic alcohol	3
neg_M249T371	C07020 | C09711 | C13456	Gemfibrozil | Piperdial | Abscisic alcohol	3
neg_M251T216	-	-	NA
neg_M251T197_1	-	-	NA
neg_M251T55_2	C05512 | C01736 | C00178 | C02835 | C00296	Deoxyinosine | Nebularine | Thymine | Imidazoleacetic acid | Quinic acid	5
neg_M251T184	C05512 | C01736 | C00178 | C02835 | C00296	Deoxyinosine | Nebularine | Thymine | Imidazoleacetic acid | Quinic acid	5
neg_M251T165	C05512 | C01736 | C00178 | C02835 | C00296	Deoxyinosine | Nebularine | Thymine | Imidazoleacetic acid | Quinic acid	5
neg_M251T124	C05512 | C01736 | C00178 | C02835 | C00296	Deoxyinosine | Nebularine | Thymine | Imidazoleacetic acid | Quinic acid	5
neg_M251T226	-	-	NA
neg_M251T246	-	-	NA
neg_M251T195	-	-	NA
neg_M251T88	C04051	5-Aminoimidazole-4-carboxamide	1
neg_M251T109	C04051	5-Aminoimidazole-4-carboxamide	1
neg_M251T253	-	-	NA
neg_M251T297	C14205	4-(1,1,3,3-Tetramethylbutyl)-phenol	1
neg_M251T267	C14205	4-(1,1,3,3-Tetramethylbutyl)-phenol	1
neg_M251T428_6	C21138 | C07287	(E)-2-octenal | Sulcatone	2
neg_M253T249_1	C10208	Daidzein	1
neg_M253T207_1	C17497	Zingerone	1
neg_M253T200_1	-	-	NA
neg_M253T256	-	-	NA
neg_M253T267	-	-	NA
neg_M253T291	-	-	NA
neg_M253T280	-	-	NA
neg_M253T488	C08362 | C08362	Palmitoleic acid | Palmitelaidic acid	2
neg_M253T466_8	C08362 | C08362	Palmitoleic acid | Palmitelaidic acid	2
neg_M254T85_1	-	-	NA
neg_M255T251_1	-	-	NA
neg_M255T275	C09822 | C08487	Cyclohexanecarboxylic acid | Ethyl tiglate	2
neg_M255T518_7	C00249 | C01545 | C07288 | C17145 | C14272	Palmitic acid | Octanal | (R)-Sulcatol | Ethyl pentyl ketone | (R)-1-Octen-3-ol	5
neg_M255T494	C00249 | C01545 | C07288 | C17145 | C14272	Palmitic acid | Octanal | (R)-Sulcatol | Ethyl pentyl ketone | (R)-1-Octen-3-ol	5
neg_M256T216	-	-	NA
neg_M257T186	C01879 | C04281 | C04282 | C04771	Pyroglutamic acid | Pyrroline hydroxycarboxylic acid | 1-Pyrroline-4-hydroxy-2-carboxylate | Mimosine	4
neg_M257T162	C01879 | C04281 | C04282 | C04771	Pyroglutamic acid | Pyrroline hydroxycarboxylic acid | 1-Pyrroline-4-hydroxy-2-carboxylate | Mimosine	4
neg_M257T250	-	-	NA
neg_M257T271_1	-	-	NA
neg_M257T286	-	-	NA
neg_M258T88	-	-	NA
neg_M258T190_1	-	-	NA
neg_M259T46	-	-	NA
neg_M259T213	C06537	Harmalol	1
neg_M259T210	C03467 | C00671 | C00233 | C03500	2-Methyl-3-ketovaleric acid | 3-Methyl-2-oxovaleric acid | Ketoleucine | Ethyl acetoacetate	4
neg_M259T124	C03467 | C00671 | C00233 | C03500	2-Methyl-3-ketovaleric acid | 3-Methyl-2-oxovaleric acid | Ketoleucine | Ethyl acetoacetate	4
neg_M259T221	C03467 | C00671 | C00233 | C03500	2-Methyl-3-ketovaleric acid | 3-Methyl-2-oxovaleric acid | Ketoleucine | Ethyl acetoacetate	4
neg_M259T81	-	-	NA
neg_M259T55_4	-	-	NA
neg_M259T199	-	-	NA
neg_M261T195	-	-	NA
neg_M261T156	-	-	NA
neg_M261T138_1	C09780 | C02954 | C07928	Genipin | 6-Aminopenicillanic acid | Chlorphenesin	3
neg_M261T55_1	-	-	NA
neg_M261T209	-	-	NA
neg_M263T197	C16630	5,6-Dihydro-5-fluorouracil	1
neg_M263T312	-	-	NA
neg_M263T263	C06082 | C06082 | C09600	(S)-Abscisic acid | Abscisic acid | Vulgarin	3
neg_M263T275	C06082 | C06082 | C09600	(S)-Abscisic acid | Abscisic acid | Vulgarin	3
neg_M263T227	C06082 | C06082 | C09600	(S)-Abscisic acid | Abscisic acid | Vulgarin	3
neg_M263T204_2	C10497 | C08299	Subaphylline | Bufotenin	2
neg_M265T346	C08090 | C02678	Dienestrol | Dodecanedioic acid	2
neg_M265T261	-	-	NA
neg_M265T229	-	-	NA
neg_M265T286_1	-	-	NA
neg_M265T338	C14205	4-(1,1,3,3-Tetramethylbutyl)-phenol	1
neg_M265T300	C14205	4-(1,1,3,3-Tetramethylbutyl)-phenol	1
neg_M265T360	C14205	4-(1,1,3,3-Tetramethylbutyl)-phenol	1
neg_M266T187	C00212 | C00330 | C06469 | C07195 | C01074 | C00140 | C03878 | C05021 | C00645 | C00579	Adenosine | Deoxyguanosine | Neuraminic acid | Vidarabine | N-Acetylgalactosamine | N-Acetyl-D-glucosamine | beta-N-Acetylglucosamine | N-Acetyl-b-D-galactosamine | N-Acetylmannosamine | Dihydrolipoamide	10
neg_M267T91_1	C00294 | C20934 | C03415	Inosine | 3-Deoxy-D-glycero-D-galacto-2-nonulosonic acid | N2-Succinyl-L-ornithine	3
neg_M267T121	C00294 | C20934 | C03415	Inosine | 3-Deoxy-D-glycero-D-galacto-2-nonulosonic acid | N2-Succinyl-L-ornithine	3
neg_M267T156	C00294 | C20934 | C03415	Inosine | 3-Deoxy-D-glycero-D-galacto-2-nonulosonic acid | N2-Succinyl-L-ornithine	3
neg_M267T187	C00294 | C20934 | C03415	Inosine | 3-Deoxy-D-glycero-D-galacto-2-nonulosonic acid | N2-Succinyl-L-ornithine	3
neg_M267T200	C10449 | C10429 | C14175 | C02381	Dillapiol | Apiole | Diethyl phthalic acid | 6-Methoxymellein	4
neg_M267T223	C01598	Melatonin	1
neg_M267T238	C04223	Dehydrovomifoliol	1
neg_M267T257	C04223	Dehydrovomifoliol	1
neg_M267T85	C05010	Histidylleucine	1
neg_M267T242	C09715 | C16983 | C16977	Rishitin | Kobusone | Isokobusone	3
neg_M267T281	C09715 | C16983 | C16977	Rishitin | Kobusone | Isokobusone	3
neg_M267T500	-	-	NA
neg_M269T262_2	C01477 | C06563 | C10044 | C10294 | C10037	Apigenin | Genistein | Norizalpinin | Aloeemodin | 3,4',7-Trihydroxyflavone	5
neg_M269T244	C07486 | C00879 | C00818	Nordiazepam | Galactaric acid | Glucaric acid	3
neg_M269T199_1	C00147 | C16038 | C07350	Adenine | 1-Methyl-6-phenyl-1H-imidazo[4,5-b]pyridin-2-amine | 3-Methyl-1-(2,4,6-trihydroxyphenyl)-1-butanone	3
neg_M269T549_3	-	-	NA
neg_M269T296	-	-	NA
neg_M269T525	-	-	NA
neg_M270T187	C02305	Phosphocreatine	1
neg_M270T190_1	-	-	NA
neg_M271T260_1	C00509 | C03567 | C01263 | C09751 | C22580	Naringenin | (±)-2'-Hydroxydihydrodaidzein | Glycinol | Garbanzol | 6-Hydroxydihydrodaidzein	5
neg_M271T240	C00509 | C03567 | C01263 | C09751 | C22580	Naringenin | (±)-2'-Hydroxydihydrodaidzein | Glycinol | Garbanzol | 6-Hydroxydihydrodaidzein	5
neg_M271T200	C17512 | C19254	2-Aminobenzamide | 2-Amino-3,4-dimethylimidazo[4,5-f]quinoline	2
neg_M271T210	-	-	NA
neg_M271T299	C07430 | C08322	Phenelzine | Myristoleic acid	2
neg_M271T351	C18218 | C01948	16-Hydroxyhexadecanoic acid | Pentadecanal	2
neg_M271T395_1	C18218 | C01948	16-Hydroxyhexadecanoic acid | Pentadecanal	2
neg_M272T54	-	-	NA
neg_M272T191	-	-	NA
neg_M272T75	-	-	NA
neg_M273T258	C12128 | C09320 | C09952 | C09314	(-)-Epiafzelechin | Afzelechin | (R)-Methysticin | Trioxsalen	4
neg_M273T228	-	-	NA
neg_M273T207	C01004 | C00108 | C00568	Trigonelline | 2-Aminobenzoic acid | p-Aminobenzoic acid	3
neg_M273T195	C02918 | C07400 | C16308	1-Methylnicotinamide | Pralidoxime | Traumatic acid	3
neg_M274T201	-	-	NA
neg_M274T88	C08340	Sarmentosin	1
neg_M274T55_1	C08340	Sarmentosin	1
neg_M274T148	C21730	epsilon-(gamma-Glutamyl)lysine	1
neg_M275T55	-	-	NA
neg_M275T82	-	-	NA
neg_M275T193	C02954	6-Aminopenicillanic acid	1
neg_M275T220	C09926 | C09489 | C01262 | C00884 | C01517 | C10253	Dihydromethysticin | Lactucin | Anserine | Homocarnosine | Naproxen | Demethylbatatasin IV	6
neg_M275T233	-	-	NA
neg_M275T229	-	-	NA
neg_M275T415	C16300 | C14743	Stearidonic acid | 3,5,5-Trimethyl-2-cyclohexen-1-one	2
neg_M276T212	-	-	NA
neg_M276T242	-	-	NA
neg_M277T193_3	C01598 | C00978	Melatonin | N-Acetylserotonin	2
neg_M277T272	-	-	NA
neg_M277T293	-	-	NA
neg_M277T217	-	-	NA
neg_M277T330	-	-	NA
neg_M277T445_6	C06427 | C06426	alpha-Linolenic acid | gamma-Linolenic acid	2
neg_M278T229	C10947	(±)-Metalaxyl	1
neg_M279T221	-	-	NA
neg_M279T191_1	C00643	5-Hydroxy-L-tryptophan	1
neg_M279T480_10	C01595 | C01595	Linoleic acid | Linoelaidic acid	2
neg_M281T58	C12739	5'-Deoxy-5-fluorouridine	1
neg_M281T205	-	-	NA
neg_M281T248	C15971 | C04223	Dihydrophaseic acid | Dehydrovomifoliol	2
neg_M281T533	C00712 | C01712 | C08367 | C21944	Oleic acid | Elaidic acid | Vaccenic acid | cis-Vaccenic acid	4
neg_M281T557	C00712 | C01712 | C08367 | C21944	Oleic acid | Elaidic acid | Vaccenic acid | cis-Vaccenic acid	4
neg_M281T510	C00712 | C01712 | C08367 | C21944	Oleic acid | Elaidic acid | Vaccenic acid | cis-Vaccenic acid	4
neg_M283T161	C01762 | C03088	Xanthosine | 5-Hydroxymethyluracil	2
neg_M283T188	C01762 | C03088	Xanthosine | 5-Hydroxymethyluracil	2
neg_M283T205	C05643	6-Hydroxymelatonin	1
neg_M283T448	C01530	Stearic acid	1
neg_M283T475	C01530	Stearic acid	1
neg_M285T263	C01514 | C05903 | C17810	Luteolin | Kaempferol | Citreorosein	3
neg_M285T250	C01514 | C05903 | C17810	Luteolin | Kaempferol | Citreorosein	3
neg_M285T121	-	-	NA
neg_M285T144	-	-	NA
neg_M285T83	-	-	NA
neg_M285T98	-	-	NA
neg_M285T290	-	-	NA
neg_M285T223	C01451 | C03351 | C03002 | C09780	Salicin | 3-Hydroxybenzyl alcohol glucoside | Paucine | Genipin	4
neg_M285T416	C07624	Abacavir	1
neg_M285T214_1	-	-	NA
neg_M285T343	C00280	Androstenedione	1
neg_M285T315	C19615 | C08322	Hexadecanedioic acid | Myristoleic acid	2
neg_M285T271_1	C19615 | C08322	Hexadecanedioic acid | Myristoleic acid	2
neg_M285T470	C17276 | C00899 | C16682 | C19962	Vitamin A | 11-cis-Retinol | 9-cis-Retinol | 13-cis Retinol	4
neg_M285T419_1	C01948	Pentadecanal	1
neg_M286T192_1	-	-	NA
neg_M286T87	-	-	NA
neg_M287T249	C05631 | C00974 | C10415 | C05512 | C01736 | C22595	Eriodictyol | Aromadendrin | Dalbergioidin | Deoxyinosine | Nebularine | Urolithin A	6
neg_M287T222	C16308	Traumatic acid	1
neg_M287T234	-	-	NA
neg_M287T456	-	-	NA
neg_M289T191	C05945	L-Phosphoarginine	1
neg_M289T248	C09727 | C06562 | C22567 | C08739 | C03648 | C09728 | C05907 | C07819	Epicatechin | Catechin | 3-Hydroxyphloretin | alpha-Cotonefuran | Leucopelargonidin | (+)-Epicatechin | Luteoforol | Dyphylline	8
neg_M289T225	C01035 | C02678	4-Guanidinobutanoic acid | Dodecanedioic acid	2
neg_M289T447	-	-	NA
neg_M289T449	C00523 | C07635 | C03917 | C04295	Androsterone | Epiandrosterone | Dihydrotestosterone | 5-Androstenediol	4
neg_M290T86	-	-	NA
neg_M290T112	C03150	Nicotinamide riboside	1
neg_M291T109	C05851 | C12739	Coumarin | 5'-Deoxy-5-fluorouridine	2
neg_M291T227	-	-	NA
neg_M291T209	-	-	NA
neg_M291T267	C17490	Zedoarol	1
neg_M291T272	-	-	NA
neg_M291T467	C07632	3beta,17alpha-Dihydroxy-5alpha-androstane	1
neg_M292T55_2	C02713 | C01594	N-Acetylmuramate | Linamarin	2
neg_M292T71	C02713 | C01594	N-Acetylmuramate | Linamarin	2
neg_M292T124	-	-	NA
neg_M293T117_1	C05643	6-Hydroxymelatonin	1
neg_M293T141_1	C05643	6-Hydroxymelatonin	1
neg_M293T252	C09488 | C09440	2alpha-Hydroxyalantolactone | Desacetyllaurenobiolide	2
neg_M293T293	C09488 | C09440	2alpha-Hydroxyalantolactone | Desacetyllaurenobiolide	2
neg_M293T203	-	-	NA
neg_M293T288	C17504	Sugeonol	1
neg_M293T368_1	-	-	NA
neg_M294T202	C00844 | C04273 | C00844	Prunasin | Sambunigrin | Prulaurasin	3
neg_M294T195	-	-	NA
neg_M294T202_1	-	-	NA
neg_M295T215	C09747 | C10755 | C20519	Deoxynivalenol | Baptifoline | Cyclo(Leu-Phe)	3
neg_M295T391	C14762 | C14767	13-HODE | alpha-Dimorphecolic acid	2
neg_M295T398	-	-	NA
neg_M297T196	C01683 | C05512 | C01736	Nopalinic acid | Deoxyinosine | Nebularine	3
neg_M297T265_1	C18165 | C06952	Enterolactone | Cimetidine	2
neg_M297T285	-	-	NA
neg_M297T373_6	C08365	Ricinoleic acid	1
neg_M297T502	C16535	Nonadecanoic acid	1
neg_M299T264	C04293 | C17811 | C10098 | C10812 | C10208	Chrysoeriol | Questinol | Kaempferide | 3,4-Methylenedioxybenzaldehyde | Daidzein	5
neg_M299T241	C04293 | C17811 | C10098 | C10812 | C10208	Chrysoeriol | Questinol | Kaempferide | 3,4-Methylenedioxybenzaldehyde | Daidzein	5
neg_M299T251	C07125	Temazepam	1
neg_M299T196	C10427	1'-Acetoxyeugenol acetate	1
neg_M299T416_1	C00777 | C07058 | C14200 | C09884 | C09840 | C01951	all-trans-Retinoic acid | 13-cis-Retinoic acid | 4-tert-Butylphenol | (-)-Pinocarvone | 5-Isopropyl-2-methylphenol | Piperitenone	6
neg_M299T405_3	C08362 | C08362	Palmitoleic acid | Palmitelaidic acid	2
neg_M299T445	C03045	2-Hydroxystearic acid	1
neg_M299T405_6	C03045	2-Hydroxystearic acid	1
neg_M299T386	C03045	2-Hydroxystearic acid	1
neg_M300T200	-	-	NA
neg_M300T233	C11786 | C02168	Genomorphine | Mefenamic acid	2
neg_M301T45	-	-	NA
neg_M301T251	C10192 | C10105 | C10072 | C04299	Tricetin | Morin | 6-Hydroxyluteolin | Inositol cyclic phosphate	4
neg_M301T194	-	-	NA
neg_M301T264	C01709 | C10419	Hesperetin | Ferreirin	2
neg_M301T247	C18166 | C10719 | C06943 | C06930	Enterodiol | Masoprocol | Desipramine | Cyclizine	4
neg_M301T263	-	-	NA
neg_M301T466	C06428 | C07198	Eicosapentaenoic acid | Methyltestosterone	2
neg_M301T437_1	C06428 | C07198	Eicosapentaenoic acid | Methyltestosterone	2
neg_M302T192	C00212 | C00330 | C06469 | C07195	Adenosine | Deoxyguanosine | Neuraminic acid | Vidarabine	4
neg_M302T82	-	-	NA
neg_M303T206	-	-	NA
neg_M303T222	-	-	NA
neg_M303T315	-	-	NA
neg_M303T469	C00219 | C14605 | C02452 | C02759 | C01123 | C11408 | C09885 | C11941 | C11415 | C11395 | C20260 | C09906 | C20425 | C09906	Arachidonic acid | Drostanolone | Perillyl alcohol | Alpha-Pinene-oxide | p-Mentha-1(6),8-dien-3-ol | (+)-cis-Carveol | (R)-Piperitone | Pinocarveol | (1S,4S)-Dihydrocarvone | (-)-cis-Carveol | (+)-3-Thujone | (-)-3-Isothujone | beta-Cyclocitral | 3-Thujanone	14
neg_M303T486	C00219 | C14605 | C02452 | C02759 | C01123 | C11408 | C09885 | C11941 | C11415 | C11395 | C20260 | C09906 | C20425 | C09906	Arachidonic acid | Drostanolone | Perillyl alcohol | Alpha-Pinene-oxide | p-Mentha-1(6),8-dien-3-ol | (+)-cis-Carveol | (R)-Piperitone | Pinocarveol | (1S,4S)-Dihydrocarvone | (-)-cis-Carveol | (+)-3-Thujone | (-)-3-Isothujone | beta-Cyclocitral | 3-Thujanone	14
neg_M304T219	C07484	Zaleplon	1
neg_M304T251	-	-	NA
neg_M305T229	C07495	10,11-Dihydroxycarbamazepine	1
neg_M305T208_1	C07495	10,11-Dihydroxycarbamazepine	1
neg_M305T216	-	-	NA
neg_M305T199	-	-	NA
neg_M305T224	-	-	NA
neg_M305T218	-	-	NA
neg_M305T197	C18325	N1-trans-Feruloylagmatine	1
neg_M305T348	C07346	Oxandrolone	1
neg_M305T365	C07346	Oxandrolone	1
neg_M305T511_1	C03242 | C21938 | C16522	Dihomo-gamma-linolenic acid | 5,8,11-Eicosatrienoic acid | Dihomo-alpha-linolenic acid	3
neg_M305T540	C03242 | C21938 | C16522	Dihomo-gamma-linolenic acid | 5,8,11-Eicosatrienoic acid | Dihomo-alpha-linolenic acid	3
neg_M305T497_8	C03242 | C21938 | C16522	Dihomo-gamma-linolenic acid | 5,8,11-Eicosatrienoic acid | Dihomo-alpha-linolenic acid	3
neg_M307T52	-	-	NA
neg_M307T205	-	-	NA
neg_M307T192	-	-	NA
neg_M307T218	-	-	NA
neg_M307T262	C07440 | C00951	Phenylbutazone | Estradiol	2
neg_M307T264	-	-	NA
neg_M307T417	-	-	NA
neg_M307T545	C16525 | C09902 | C09844 | C09871 | C20261 | C02344 | C17073 | C03985 | C11389 | C02462	Eicosadienoic acid | alpha-Terpineol | Eucalyptol | Geraniol | Thujyl alcohol | Fenchol | p-Menth-1-en-4-ol | 3,7-Dimethyl-1,6-octadien-3-ol | (R)-3,7-Dimethyl-1,6-octadien-3-ol | (1R,4S,5R)-4-Thujanol	10
neg_M308T200_1	-	-	NA
neg_M308T224	-	-	NA
neg_M309T213	-	-	NA
neg_M309T254	C07020 | C09711 | C13456	Gemfibrozil | Piperdial | Abscisic alcohol	3
neg_M309T300	-	-	NA
neg_M309T293	-	-	NA
neg_M309T472	C16526	11Z-Eicosenoic acid	1
neg_M309T487	C16526	11Z-Eicosenoic acid	1
neg_M310T200	C01855	Taxiphyllin	1
neg_M311T219	-	-	NA
neg_M311T531	-	-	NA
neg_M311T298_1	-	-	NA
neg_M311T524	C01607 | C06425 | C00400 | C12307 | C09849 | C11386	Phytanic acid | Arachidic acid | Menthol | Decanal | D-Citronellol | L-Citronellol	6
neg_M311T500	C01607 | C06425 | C00400 | C12307 | C09849 | C11386	Phytanic acid | Arachidic acid | Menthol | Decanal | D-Citronellol | L-Citronellol	6
neg_M313T206_2	C07498	Malaoxon	1
neg_M313T187	C07498 | C01817 | C01817	Malaoxon | DL-Homocystine | L-Homocystine	3
neg_M313T252	C00921 | C07424 | C01716	7,8-Dihydropteroic acid | Pentoxifylline | Ketoprofen	3
neg_M313T229	C17567 | C09984	Lotusine | N-(p-Hydroxyphenethyl)actinidine	2
neg_M313T247	C17567 | C09984	Lotusine | N-(p-Hydroxyphenethyl)actinidine	2
neg_M313T345_1	C16678	4-oxo-Retinoic acid	1
neg_M313T296	C14828 | C14829 | C08362 | C08362	9,10-DHOME | 12,13-DHOME | Palmitoleic acid | Palmitelaidic acid	4
neg_M313T274_1	C14828 | C14829 | C08362 | C08362	9,10-DHOME | 12,13-DHOME | Palmitoleic acid | Palmitelaidic acid	4
neg_M313T311	C14828 | C14829 | C08362 | C08362	9,10-DHOME | 12,13-DHOME | Palmitoleic acid | Palmitelaidic acid	4
neg_M314T248_1	-	-	NA
neg_M314T213_1	-	-	NA
neg_M315T252_1	-	-	NA
neg_M315T247	C02975	Ethyl 3-oxohexanoate	1
neg_M315T229	C02975	Ethyl 3-oxohexanoate	1
neg_M315T375	C16677 | C16680	4-Hydroxyretinoic acid | all-trans-5,6-Epoxyretinoic acid	2
neg_M315T297	C16677 | C16680	4-Hydroxyretinoic acid | all-trans-5,6-Epoxyretinoic acid	2
neg_M315T314	C16677 | C16680	4-Hydroxyretinoic acid | all-trans-5,6-Epoxyretinoic acid	2
neg_M315T341	C16677 | C16680	4-Hydroxyretinoic acid | all-trans-5,6-Epoxyretinoic acid	2
neg_M315T358	C16677 | C16680	4-Hydroxyretinoic acid | all-trans-5,6-Epoxyretinoic acid	2
neg_M315T457	C01953 | C04042	Pregnenolone | 20alpha-Dihydroprogesterone	2
neg_M315T299	C01601 | C00249	Pelargonic acid | Palmitic acid	2
neg_M316T146	-	-	NA
neg_M316T222	-	-	NA
neg_M316T206	-	-	NA
neg_M317T58	C00509 | C03567 | C01263 | C09751 | C22580 | C16838	Naringenin | (±)-2'-Hydroxydihydrodaidzein | Glycinol | Garbanzol | 6-Hydroxydihydrodaidzein | Alternariol	6
neg_M317T195_2	C07910	Thalidomide	1
neg_M317T253	-	-	NA
neg_M317T239	-	-	NA
neg_M317T53	-	-	NA
neg_M317T348	C00909	Leukotriene A4	1
neg_M317T470	C00909	Leukotriene A4	1
neg_M317T391	C00909	Leukotriene A4	1
neg_M317T371	C00909	Leukotriene A4	1
neg_M317T324	C00909	Leukotriene A4	1
neg_M317T289	C00909	Leukotriene A4	1
neg_M318T214	-	-	NA
neg_M318T226	-	-	NA
neg_M319T206	-	-	NA
neg_M319T231	C06979	Enoxacin	1
neg_M319T312	C00398 | C21602	Tryptamine | N-Norgramine	2
neg_M319T294	C00398 | C21602	Tryptamine | N-Norgramine	2
neg_M319T358	-	-	NA
neg_M321T232	-	-	NA
neg_M321T206	-	-	NA
neg_M321T439	C07624	Abacavir	1
neg_M321T317	-	-	NA
neg_M322T205	-	-	NA
neg_M322T54	C01449	Queuine	1
neg_M322T420	-	-	NA
neg_M323T229	C00105 | C01368 | C01103 | C01127 | C07600	Uridine 5'-monophosphate | Uridine 3'-monophosphate | Orotidine | 4-Hydroxy-2-oxoglutaric acid | Allicin	5
neg_M323T208	-	-	NA
neg_M323T379	C11196	Methomyl	1
neg_M323T249	C07424	Pentoxifylline	1
neg_M323T254	C05141	Estriol	1
neg_M323T247	-	-	NA
neg_M325T224	C05158 | C07605 | C04415 | C03406 | C00715	Melilotoside | Bilobalide A | trans-p-Coumaric acid 4-glucoside | Argininosuccinic acid | Pterin	5
neg_M325T531	-	-	NA
neg_M325T311_1	-	-	NA
neg_M325T307	-	-	NA
neg_M327T149	C00294 | C20934	Inosine | 3-Deoxy-D-glycero-D-galacto-2-nonulosonic acid	2
neg_M327T457_3	C06429	Docosahexaenoic acid	1
neg_M328T298	-	-	NA
neg_M329T213	C07497 | C10401 | C05699	Malathion | Rhein | Selenocystathionine	3
neg_M329T151	-	-	NA
neg_M329T227	-	-	NA
neg_M329T241	-	-	NA
neg_M329T122	-	-	NA
neg_M329T372	C03205 | C01176 | C22778 | C00376 | C02110 | C16681	Deoxycorticosterone | 17-Hydroxyprogesterone | 11-Hydroxy-delta-9-THC | Retinal | 11-cis-Retinaldehyde | 9-cis-Retinal	6
neg_M329T394	C03205 | C01176 | C22778	Deoxycorticosterone | 17-Hydroxyprogesterone | 11-Hydroxy-delta-9-THC	3
neg_M329T490	C16513	Docosapentaenoic acid (22n-3)	1
neg_M329T478_1	C16513	Docosapentaenoic acid (22n-3)	1
neg_M330T205	-	-	NA
neg_M331T228	C11457 | C05607 | C05607 | C05607 | C01744 | C05581 | C02201 | C01198 | C03080	3-(3-Hydroxyphenyl)propanoic acid | D-Phenyllactic acid | L-3-Phenyllactic acid | Phenyllactic acid | Desaminotyrosine | Homovanillin | 3,4-Dimethoxybenzaldehyde | 3-(2-Hydroxyphenyl)propanoic acid | 4-Hydroxyphenyl-2-propionic acid	9
neg_M331T189	-	-	NA
neg_M331T311	C09081 | C11924 | C09896 | C00280 | C00951	ent-7alpha,12beta-Dihydroxy-16-kauren-19,6beta-olide | Perillic acid | Rotundifolone | Androstenedione | Estradiol	5
neg_M331T284	C09081 | C11924 | C09896 | C00280 | C00951	ent-7alpha,12beta-Dihydroxy-16-kauren-19,6beta-olide | Perillic acid | Rotundifolone | Androstenedione | Estradiol	5
neg_M331T440	C05138 | C17276 | C00899 | C16682 | C19962	17a-Hydroxypregnenolone | Vitamin A | 11-cis-Retinol | 9-cis-Retinol | 13-cis Retinol	5
neg_M331T396	C05138 | C17276 | C00899 | C16682 | C19962	17a-Hydroxypregnenolone | Vitamin A | 11-cis-Retinol | 9-cis-Retinol | 13-cis Retinol	5
neg_M331T514_6	C16527	Adrenic acid	1
neg_M333T86	-	-	NA
neg_M333T310_1	C11876 | C01227 | C00535	(ent-6alpha,7alpha)-6,7-Dihydroxy-16-kauren-19-oic acid | Dehydroepiandrosterone | Testosterone	3
neg_M333T326	C11876 | C01227 | C00535	(ent-6alpha,7alpha)-6,7-Dihydroxy-16-kauren-19-oic acid | Dehydroepiandrosterone | Testosterone	3
neg_M333T497	C13713	Tetrahydrodeoxycorticosterone	1
neg_M333T363	C16534	Docosatrienoic acid	1
neg_M335T186	-	-	NA
neg_M335T85	-	-	NA
neg_M335T220	C09926 | C09489	Dihydromethysticin | Lactucin	2
neg_M335T273	C02165 | C05356 | C05965 | C05966 | C14810 | C09804 | C00523 | C07635 | C03917 | C04295 | C16300	Leukotriene B4 | 5(S)-Hydroperoxyeicosatetraenoic acid | 12(S)-HPETE | 15(S)-HPETE | Hepoxilin B3 | Dihydronepetalactone | Androsterone | Epiandrosterone | Dihydrotestosterone | 5-Androstenediol | Stearidonic acid	11
neg_M335T323	C02165 | C05356 | C05965 | C05966 | C14810 | C09804 | C00523 | C07635 | C03917 | C04295 | C16300	Leukotriene B4 | 5(S)-Hydroperoxyeicosatetraenoic acid | 12(S)-HPETE | 15(S)-HPETE | Hepoxilin B3 | Dihydronepetalactone | Androsterone | Epiandrosterone | Dihydrotestosterone | 5-Androstenediol | Stearidonic acid	11
neg_M335T373	C02165 | C05356 | C05965 | C05966 | C14810 | C09804 | C00523 | C07635 | C03917 | C04295 | C16300	Leukotriene B4 | 5(S)-Hydroperoxyeicosatetraenoic acid | 12(S)-HPETE | 15(S)-HPETE | Hepoxilin B3 | Dihydronepetalactone | Androsterone | Epiandrosterone | Dihydrotestosterone | 5-Androstenediol | Stearidonic acid	11
neg_M335T335	C02165 | C05356 | C05965 | C05966 | C14810 | C09804 | C00523 | C07635 | C03917 | C04295 | C16300	Leukotriene B4 | 5(S)-Hydroperoxyeicosatetraenoic acid | 12(S)-HPETE | 15(S)-HPETE | Hepoxilin B3 | Dihydronepetalactone | Androsterone | Epiandrosterone | Dihydrotestosterone | 5-Androstenediol | Stearidonic acid	11
neg_M335T300	C02165 | C05356 | C05965 | C05966 | C14810 | C09804 | C00523 | C07635 | C03917 | C04295 | C16300	Leukotriene B4 | 5(S)-Hydroperoxyeicosatetraenoic acid | 12(S)-HPETE | 15(S)-HPETE | Hepoxilin B3 | Dihydronepetalactone | Androsterone | Epiandrosterone | Dihydrotestosterone | 5-Androstenediol | Stearidonic acid	11
neg_M335T497_1	C16533	Docosadienoate (22:2n6)	1
neg_M336T228	-	-	NA
neg_M337T90	-	-	NA
neg_M337T52	C12208	3-O-p-Coumaroylquinic acid	1
neg_M337T225	-	-	NA
neg_M337T264	C05295	19-Oxotestosterone	1
neg_M337T331_1	C07632 | C06427 | C06426	3beta,17alpha-Dihydroxy-5alpha-androstane | alpha-Linolenic acid | gamma-Linolenic acid	3
neg_M337T318	C07632 | C06427 | C06426	3beta,17alpha-Dihydroxy-5alpha-androstane | alpha-Linolenic acid | gamma-Linolenic acid	3
neg_M337T486	C08316	Erucic acid	1
neg_M338T353	-	-	NA
neg_M339T555	C08281 | C01875	Behenic acid | 2-Undecanone	2
neg_M341T574	C06422 | C00208 | C00243 | C00089 | C07064 | C01083 | C00252 | C03323 | C20861 | C01970	Cellobiose | D-Maltose | Alpha-Lactose | Sucrose | Lactulose | Trehalose | Isomaltose | Inulobiose | Mannobiose | beta-Lactose	10
neg_M341T243	-	-	NA
neg_M343T238	C14536 | C06948	Glycitein | Diazepam	2
neg_M343T252	C07440 | C18165	Phenylbutazone | Enterolactone	2
neg_M343T225	C07440 | C18165	Phenylbutazone | Enterolactone	2
neg_M343T358	C14643 | C08158 | C00376 | C02110 | C16681	Medrysone | Testosterone Propionate | Retinal | 11-cis-Retinaldehyde | 9-cis-Retinal	5
neg_M343T391	C14643 | C08158 | C00376 | C02110 | C16681	Medrysone | Testosterone Propionate | Retinal | 11-cis-Retinaldehyde | 9-cis-Retinal	5
neg_M344T216	-	-	NA
neg_M345T227	-	-	NA
neg_M345T294	-	-	NA
neg_M345T332	-	-	NA
neg_M347T289	C08092 | C08278 | C14570	Oseltamivir | Suberic acid | Dimethyl adipate	3
neg_M347T251	C06094 | C05295 | C05141	Gibberellin A53 | 19-Oxotestosterone | Estriol	3
neg_M347T310	-	-	NA
neg_M348T193	C08109 | C06900	Loracarbef | Chlorambucil	2
neg_M348T229_1	C10847	Benzoyl ecgonine	1
neg_M349T226	-	-	NA
neg_M349T264	C14497	6beta-Hydroxytestosterone	1
neg_M349T295	C14497	6beta-Hydroxytestosterone	1
neg_M349T342_1	C05476 | C00219 | C14605 | C00523 | C07635 | C03917 | C04295	5a-Tetrahydrocorticosterone | Arachidonic acid | Drostanolone | Androsterone | Epiandrosterone | Dihydrotestosterone | 5-Androstenediol	7
neg_M350T214	C07484	Zaleplon	1
neg_M350T232	-	-	NA
neg_M351T217	-	-	NA
neg_M351T259	C00780	Serotonin	1
neg_M351T290	C01953 | C04042	Pregnenolone | 20alpha-Dihydroprogesterone	2
neg_M351T297	C00584 | C04654 | C00427 | C00696 | C02198 | C17652 | C17656 | C07346	Prostaglandin E2 | (13E)-11a-Hydroxy-9,15-dioxoprost-13-enoic acid | Prostaglandin H2 | Prostaglandin D2 | Thromboxane A2 | Cinncassiol D1 | Cinncassiol D4 | Oxandrolone	8
neg_M351T268	C00584 | C04654 | C00427 | C00696 | C02198 | C17652 | C17656 | C07346	Prostaglandin E2 | (13E)-11a-Hydroxy-9,15-dioxoprost-13-enoic acid | Prostaglandin H2 | Prostaglandin D2 | Thromboxane A2 | Cinncassiol D1 | Cinncassiol D4 | Oxandrolone	8
neg_M353T268	C00639 | C04741	Prostaglandin F2a | Prostaglandin E1	2
neg_M353T293	C00639 | C04741	Prostaglandin F2a | Prostaglandin E1	2
neg_M353T552	-	-	NA
neg_M355T225	C00198 | C01216 | C05394 | C03383 | C01040	Gluconolactone | 2-Keto-3-deoxy-D-gluconic acid | 3-Keto-b-D-galactose | Galactonolactone | L-Gulonolactone	5
neg_M355T198	-	-	NA
neg_M355T215	C09747	Deoxynivalenol	1
neg_M355T504	C16526	11Z-Eicosenoic acid	1
neg_M356T220	-	-	NA
neg_M357T192	C03975	Isoxanthopterin	1
neg_M357T232	C17669	Chrysoobtusin	1
neg_M357T86	-	-	NA
neg_M357T266	C10558 | C17508 | C18165	Dihydrocubebin | Isocolumbin | Enterolactone	3
neg_M357T265	C07370	Prednisone	1
neg_M357T536	-	-	NA
neg_M358T228	C02717 | C02717 | C16984	N-trans-feruloyltyramine | N-cis-feruloyltyramine | Laurolitsine	3
neg_M358T237	C06174 | C09594	Codeine | Neopine	2
neg_M359T234	C00921	7,8-Dihydropteroic acid	1
neg_M359T252	-	-	NA
neg_M359T253	C01780 | C07369 | C10723 | C16678	Aldosterone | Prednisolone | Tricyclodehydroisohumulone | 4-oxo-Retinoic acid	4
neg_M359T244_1	-	-	NA
neg_M359T324_1	C00410 | C06972 | C00777 | C07058	Progesterone | Tetrahydrocannabinol | all-trans-Retinoic acid | 13-cis-Retinoic acid	4
neg_M359T408	-	-	NA
neg_M361T213	C00082	L-Tyrosine	1
neg_M361T247	C18167 | C09474 | C02034 | C18166 | C10719	Secoisolariciresinol | Heliangin | Gibberellin A19 | Enterodiol | Masoprocol	5
neg_M363T228	-	-	NA
neg_M364T238	C07625	Chloroquine	1
neg_M365T220	C02355	Uridine 2',3'-cyclic phosphate	1
neg_M365T211	C06979	Enoxacin	1
neg_M365T282	-	-	NA
neg_M365T265	-	-	NA
neg_M365T316	C05481 | C07346	Cortolone | Oxandrolone	2
neg_M365T350	C03242 | C21938 | C16522	Dihomo-gamma-linolenic acid | 5,8,11-Eicosatrienoic acid | Dihomo-alpha-linolenic acid	3
neg_M365T456	C08323	Nervonic acid	1
neg_M366T193	-	-	NA
neg_M367T55	-	-	NA
neg_M367T78	-	-	NA
neg_M367T52	C02572 | C08095	3-Feruloylquinic acid | Zanamivir	2
neg_M367T246	C04555	Dehydroepiandrosterone sulfate	1
neg_M367T229	C17653 | C17655	Cinncassiol D2 | Cinncassiol D3	2
neg_M367T499	C08320 | C14996 | C02278	Tetracosanoic acid | 2-Dodecanone | Lauric aldehyde	3
neg_M369T220	C06806	Acetohexamide	1
neg_M369T57	-	-	NA
neg_M369T214	-	-	NA
neg_M370T227	C07792 | C09389	Naratriptan | Cassythicine	2
neg_M371T221_1	C13014	1-Naphthaleneacetic acid	1
neg_M371T226	C06080	Nivalenol	1
neg_M373T235	C10725 | C02549 | C00921	(-)-Wikstromol | Kievitone hydrate | 7,8-Dihydropteroic acid	3
neg_M373T250	-	-	NA
neg_M373T234	-	-	NA
neg_M373T273	C07120 | C16678	Megestrol | 4-oxo-Retinoic acid	2
neg_M373T239	C14828 | C14829	9,10-DHOME | 12,13-DHOME	2
neg_M373T413_8	-	-	NA
neg_M375T235	C07344 | C00350	3-Hydroxyquinine | Hydroxyclomipramine	2
neg_M375T247	C13244	Antipyrine	1
neg_M375T264_1	C13244	Antipyrine	1
neg_M375T279	C13244	Antipyrine	1
neg_M375T281	C16513 | C01953 | C04042	Docosapentaenoic acid (22n-3) | Pregnenolone | 20alpha-Dihydroprogesterone	3
neg_M375T378_3	C17658 | C03990	Isolithocholic acid | Lithocholic acid	2
neg_M375T402_5	C17658 | C03990	Isolithocholic acid | Lithocholic acid	2
neg_M377T175	C06422 | C00208 | C00243 | C00089 | C07064 | C01083 | C00252 | C03323 | C20861 | C01970	Cellobiose | D-Maltose | Alpha-Lactose | Sucrose | Lactulose | Trehalose | Isomaltose | Inulobiose | Mannobiose | beta-Lactose	10
neg_M377T266	C17012 | C09081	11-Dihydro-12-norneoquassin | ent-7alpha,12beta-Dihydroxy-16-kauren-19,6beta-olide	2
neg_M377T292	C17012 | C09081	11-Dihydro-12-norneoquassin | ent-7alpha,12beta-Dihydroxy-16-kauren-19,6beta-olide	2
neg_M377T251	C17012 | C09081	11-Dihydro-12-norneoquassin | ent-7alpha,12beta-Dihydroxy-16-kauren-19,6beta-olide	2
neg_M378T244	C07879 | C07625	Dibucaine | Chloroquine	2
neg_M378T288	-	-	NA
neg_M381T208	C17645 | C17641	Cinncassiol A | Cinncassiol C3	2
neg_M383T222_1	C06806	Acetohexamide	1
neg_M383T261	-	-	NA
neg_M383T284	C12724	Ethynodiol Diacetate	1
neg_M384T43	-	-	NA
neg_M384T230	C06533 | C09389	Papaverine | Cassythicine	2
neg_M385T363_1	-	-	NA
neg_M387T221	C16672 | C00191 | C08348 | C00470 | C00618 | C01062 | C03342 | C19586 | C16755 | C16755 | C19585	Penicilloic acid | D-Glucuronic acid | Galacturonic acid | Pectic acid | 3-Dehydro-L-gulonate | 5-Keto-D-gluconate | 2-Keto-L-gluconate | 2,3-Epoxyaflatoxin B1 | Aflatoxin G | Aflatoxin M1 | Aflatoxin Q1	11
neg_M387T86	-	-	NA
neg_M389T241	C00350	Hydroxyclomipramine	1
neg_M389T264	C08771	Nigakihemiacetal B	1
neg_M389T258	C14643 | C08158 | C03205 | C01176 | C22778	Medrysone | Testosterone Propionate | Deoxycorticosterone | 17-Hydroxyprogesterone | 11-Hydroxy-delta-9-THC	5
neg_M389T334_2	C16513	Docosapentaenoic acid (22n-3)	1
neg_M391T331_8	C02528 | C04483 | C17662 | C07880 | C17661 | C16527	Chenodeoxycholic acid | Deoxycholic acid | Isoursodeoxycholic acid | Ursodeoxycholic acid | Isodeoxycholic acid | Adrenic acid	6
neg_M391T287	C02528 | C04483 | C17662 | C07880 | C17661 | C16527	Chenodeoxycholic acid | Deoxycholic acid | Isoursodeoxycholic acid | Ursodeoxycholic acid | Isodeoxycholic acid | Adrenic acid	6
neg_M391T302_3	C02528 | C04483 | C17662 | C07880 | C17661 | C16527	Chenodeoxycholic acid | Deoxycholic acid | Isoursodeoxycholic acid | Ursodeoxycholic acid | Isodeoxycholic acid | Adrenic acid	6
neg_M391T403	C02528 | C04483 | C17662 | C07880 | C17661 | C16527	Chenodeoxycholic acid | Deoxycholic acid | Isoursodeoxycholic acid | Ursodeoxycholic acid | Isodeoxycholic acid | Adrenic acid	6
neg_M393T255	C06094	Gibberellin A53	1
neg_M393T232	C06094	Gibberellin A53	1
neg_M393T322	C15646	LysoPA(P-16:0/0:0)	1
neg_M395T396	-	-	NA
neg_M395T262	-	-	NA
neg_M397T419	-	-	NA
neg_M397T205_1	C17659	Cinncassiol E	1
neg_M397T228	C17659	Cinncassiol E	1
neg_M400T229	C07626	Amodiaquine	1
neg_M400T240	-	-	NA
neg_M401T568	C06422 | C00208 | C00243 | C00089 | C07064 | C01083 | C00252 | C03323 | C20861 | C01970	Cellobiose | D-Maltose | Alpha-Lactose | Sucrose | Lactulose | Trehalose | Isomaltose | Inulobiose | Mannobiose | beta-Lactose	10
neg_M401T238_1	-	-	NA
neg_M403T214	C17669	Chrysoobtusin	1
neg_M403T258_1	C07074 | C14643 | C08158	Lovastatin | Medrysone | Testosterone Propionate	3
neg_M405T315	C08155	Nandrolone phenpropionate	1
neg_M405T251	C04643 | C01292	7-Ketodeoxycholic acid | 3,7-Dihydroxy-12-oxocholanoic acid	2
neg_M405T268	C04643 | C01292	7-Ketodeoxycholic acid | 3,7-Dihydroxy-12-oxocholanoic acid	2
neg_M405T278_1	C04643 | C01292	7-Ketodeoxycholic acid | 3,7-Dihydroxy-12-oxocholanoic acid	2
neg_M407T340	-	-	NA
neg_M407T256	C17726 | C00695 | C17649	3a,6b,7b-Trihydroxy-5b-cholanoic acid | Cholic acid | Hyocholic acid	3
neg_M407T287	C17726 | C00695 | C17649	3a,6b,7b-Trihydroxy-5b-cholanoic acid | Cholic acid | Hyocholic acid	3
neg_M407T246	C17726 | C00695 | C17649	3a,6b,7b-Trihydroxy-5b-cholanoic acid | Cholic acid | Hyocholic acid	3
neg_M409T238_1	C17642	Cinncassiol C2	1
neg_M409T363	-	-	NA
neg_M411T238_1	-	-	NA
neg_M412T313	-	-	NA
neg_M413T236	-	-	NA
neg_M415T242	C02381	6-Methoxymellein	1
neg_M415T268	-	-	NA
neg_M415T239	-	-	NA
neg_M415T455	C01673 | C05457 | C07712 | C08127	Calcitriol | 7a,12a-Dihydroxy-cholestene-3-one | 24R,25-Dihydroxyvitamin D3 | Paricalcitol	4
neg_M415T427	C01673 | C05457 | C07712 | C08127	Calcitriol | 7a,12a-Dihydroxy-cholestene-3-one | 24R,25-Dihydroxyvitamin D3 | Paricalcitol	4
neg_M415T515	C01673 | C05457 | C07712 | C08127	Calcitriol | 7a,12a-Dihydroxy-cholestene-3-one | 24R,25-Dihydroxyvitamin D3 | Paricalcitol	4
neg_M417T227	C01134	Pantetheine 4'-phosphate	1
neg_M417T221	C16989 | C10305 | C16978 | C10883 | C17669	Liquiritin | Aloin | Isoliquiritin | Sesamolinol | Chrysoobtusin	5
neg_M417T227_1	C16604 | C10558 | C17508	2-Hydroxyiminostilbene | Dihydrocubebin | Isocolumbin	3
neg_M417T488	C15520	7-a,25-Dihydroxycholesterol	1
neg_M419T518	C05425	3b,5a,6b-Cholestanetriol	1
neg_M423T248	C13856 | C13857	MG(0:0/20:4(5Z,8Z,11Z,14Z)/0:0) | MG(20:4(5Z,8Z,11Z,14Z)/0:0/0:0)	2
neg_M427T260	C04555	Dehydroepiandrosterone sulfate	1
neg_M427T266	-	-	NA
neg_M427T495	C08154	Nandrolone decanoate	1
neg_M429T240	C10509 | C00021	Ononin | S-Adenosylhomocysteine	2
neg_M429T230_1	-	-	NA
neg_M429T229	-	-	NA
neg_M431T241	C16223 | C21541 | C10883	Medicocarpin | Benazeprilat | Sesamolinol	3
neg_M431T396	C18231	24-Hydroxycalcitriol	1
neg_M432T277	C15557	Lithocholic acid glycine conjugate	1
neg_M433T303	C03630	LysoPA(18:2(9Z,12Z)/0:0)	1
neg_M433T420	C04554	3alpha,7alpha-Dihydroxycoprostanic acid	1
neg_M436T372	-	-	NA
neg_M437T240	-	-	NA
neg_M438T321	C06124	Sphingosine 1-phosphate	1
neg_M439T288	C15646	LysoPA(P-16:0/0:0)	1
neg_M439T241	-	-	NA
neg_M443T237	-	-	NA
neg_M443T367	C09715 | C16983 | C16977	Rishitin | Kobusone | Isokobusone	3
neg_M445T307	-	-	NA
neg_M445T429	-	-	NA
neg_M447T258	C00482 | C00482	Sinapic acid | cis-Sinapic acid	2
neg_M447T333	-	-	NA
neg_M447T299	-	-	NA
neg_M448T256	C05464 | C05466	Deoxycholic acid glycine conjugate | Chenodeoxycholic acid glycine conjugate	2
neg_M449T240	-	-	NA
neg_M452T290	-	-	NA
neg_M455T282	C04036	LysoPA(16:0/0:0)	1
neg_M455T479	C17148 | C08988 | C11455 | C01694 | C05441	Oleanolic acid | Ursolic acid | 4,4-Dimethylcholesta-8,14,24-trienol | Ergosterol | Ergocalciferol	5
neg_M457T225	-	-	NA
neg_M459T250	-	-	NA
neg_M464T458	-	-	NA
neg_M465T297	C08155	Nandrolone phenpropionate	1
neg_M465T409_1	C18043	Cholesterol sulfate	1
neg_M467T318	-	-	NA
neg_M471T249	-	-	NA
neg_M474T272	C07652	Mifepristone	1
neg_M476T283	-	-	NA
neg_M477T374	C18231	24-Hydroxycalcitriol	1
neg_M478T366	-	-	NA
neg_M482T266	C02592	Lithocholyltaurine	1
neg_M483T230	-	-	NA
neg_M484T239	-	-	NA
neg_M485T302	-	-	NA
neg_M498T251	C16868 | C05463 | C05465	Tauroursodeoxycholic acid | Taurodeoxycholic acid | Taurochenodesoxycholic acid	3
neg_M498T276	-	-	NA
neg_M500T285	C06999 | C01921	Fexofenadine | Glycocholic acid	2
neg_M503T383	C01418	Cycasin	1
neg_M503T245	-	-	NA
neg_M507T225	-	-	NA
neg_M511T342	-	-	NA
neg_M511T354	C18043	Cholesterol sulfate	1
neg_M512T244	C11301	Sulfolithocholylglycine	1
neg_M514T239	C05122	Taurocholic acid	1
neg_M515T268	C07373	Probucol	1
neg_M524T326_1	-	-	NA
neg_M525T323	-	-	NA
neg_M529T321	C17615	Kukoamine A	1
neg_M563T213	C04858 | C10181 | C16491 | C11289	Apiin | 6-beta-D-Glucopyranosyl-8-beta-D-ribopyranosylapigenin | Isovitexin 2''-O-arabinoside | 17-beta-estradiol 3-sulfate-17-(beta-D-glucuronide)	4
neg_M567T292	-	-	NA
neg_M571T293	-	-	NA
neg_M583T554	C00486 | C11630	Bilirubin | (4E,15Z)-Bilirubin	2
neg_M595T191	C08540	Betanin	1
neg_M599T324	-	-	NA
neg_M611T188	C12136 | C12127	(-)-Epigallocatechin | (+)-Gallocatechin	2
neg_M675T529	-	-	NA
neg_M714T478	-	-	NA
neg_M722T437	-	-	NA
neg_M736T448	-	-	NA
neg_M738T453	-	-	NA
neg_M742T441	C00350	PE(14:0/22:2(13Z,16Z))	1
neg_M742T458	C00350	PE(14:0/22:2(13Z,16Z))	1
neg_M744T441	C00350	PE(14:0/22:1(13Z))	1
neg_M744T458	C00350	PE(14:0/22:1(13Z))	1
neg_M750T441	-	-	NA
neg_M750T458	-	-	NA
neg_M752T426	-	-	NA
neg_M762T450	C13877	PE(16:0/18:1(9Z))	1
neg_M764T464	-	-	NA
neg_M766T440	-	-	NA
neg_M766T458	-	-	NA
neg_M776T413	-	-	NA
neg_M778T429	-	-	NA
neg_M778T441	-	-	NA
neg_M780T445	-	-	NA
neg_M782T324	-	-	NA
neg_M783T331	C02528 | C04483 | C17662 | C07880 | C17661	Chenodeoxycholic acid | Deoxycholic acid | Isoursodeoxycholic acid | Ursodeoxycholic acid | Isodeoxycholic acid	5
neg_M784T431	-	-	NA
neg_M816T557	C00350 | C00157 | C00157 | C00157 | C00157 | C00157	PE(16:1(9Z)/22:1(13Z)) | PC(34:2) | PC(14:1(9Z)/20:1(11Z)) | PC(16:1(9Z)/18:1(11Z)) | PC(16:1(9Z)/18:1(9Z)) | PC(18:1(11Z)/16:1(9Z))	6
neg_M818T375	C00350 | C00157 | C00157 | C00157 | C00157	PE(14:0/24:1(15Z)) | PC(34:1) | PC(14:1(9Z)/20:0) | PC(16:1(9Z)/18:0) | PC(18:1(11Z)/16:0)	5
neg_M857T450	C00626	PI(20:4(5Z,8Z,11Z,14Z)/16:0)	1
pos_M71T456	C05670	Beta-Aminopropionitrile	1
pos_M71T502	C05670	Beta-Aminopropionitrile	1
pos_M72T53	-	-	NA
pos_M74T50	C05665 | C01888 | C01471	3-Aminopropionaldehyde | Aminoacetone | Acrolein	3
pos_M74T8	C05665 | C01888 | C01471	3-Aminopropionaldehyde | Aminoacetone | Acrolein	3
pos_M74T556	C18706 | C02787	sec-Butylamine | 2-Methyl-1-propylamine	2
pos_M74T532	C18706 | C02787	sec-Butylamine | 2-Methyl-1-propylamine	2
pos_M74T500	C18706 | C02787	sec-Butylamine | 2-Methyl-1-propylamine	2
pos_M76T562	C01104 | C00207 | C00479 | C15508 | C02001	Trimethylamine N-oxide | Acetone | Propanal | Methyloxirane | Allyl alcohol	5
pos_M81T119	C00396 | C02018	Pyrimidine | Pyrazine	2
pos_M84T81	-	-	NA
pos_M84T54	-	-	NA
pos_M86T111	C11118 | C14275	2-Pyrrolidinone | Furan	2
pos_M86T91_2	C01746	Piperidine	1
pos_M88T545	C02903 | C21404 | C14452 | C19377	4-Aminobutyraldehyde | N-Ethylacetamide | Morpholine | 2-Butenal	4
pos_M88T498	C02903 | C21404 | C14452 | C19377	4-Aminobutyraldehyde | N-Ethylacetamide | Morpholine | 2-Butenal	4
pos_M89T46	C00134	Putrescine	1
pos_M90T48	C00099 | C00041 | C00213 | C00133 | C01537 | C01401 | C19501	beta-Alanine | L-Alanine | Sarcosine | D-Alanine | Ethyl carbamate | (alpha-D-mannosyl)7-beta-D-mannosyl-diacetylchitobiosyl-L-asparagine, isoform A (protein) | Acrylic acid	7
pos_M90T13	C04308 | C02845 | C01412 | C03219	Dimethylethanolamine | Butanone | Butanal | 2-Methylpropanal	4
pos_M91T326	-	-	NA
pos_M91T88	-	-	NA
pos_M91T134	-	-	NA
pos_M91T553	-	-	NA
pos_M91T506	-	-	NA
pos_M95T80	C15584	Phenol	1
pos_M95T172	C15584	Phenol	1
pos_M96T582	-	-	NA
pos_M97T555	C00747	Pyridine	1
pos_M100T190_2	-	-	NA
pos_M100T189_7	-	-	NA
pos_M100T190_3	C07837	Fomepizole	1
pos_M103T176	-	-	NA
pos_M103T47	C01672 | C01746	Cadaverine | Piperidine	2
pos_M104T50	C01026 | C00334 | C02356 | C02261 | C03665 | C03284 | C01205 | C05145 | C02721 | C01770 | C00741 | C19309 | C19443	Dimethylglycine | gamma-Aminobutyric acid | L-alpha-Aminobutyric acid | D-alpha-Aminobutyric acid | 2-Aminoisobutyric acid | (S)-beta-Aminoisobutyric acid | (R)-beta-Aminoisobutyric acid | 3-Aminoisobutanoic acid | N-Methylalanine | gamma-Butyrolactone | Diacetyl | Ethenyl acetate | Methyl acrylate	13
pos_M104T81_1	C01026 | C00334 | C02356 | C02261 | C03665 | C03284 | C01205 | C05145 | C02721 | C01770 | C00741 | C19309 | C19443	Dimethylglycine | gamma-Aminobutyric acid | L-alpha-Aminobutyric acid | D-alpha-Aminobutyric acid | 2-Aminoisobutyric acid | (S)-beta-Aminoisobutyric acid | (R)-beta-Aminoisobutyric acid | 3-Aminoisobutanoic acid | N-Methylalanine | gamma-Butyrolactone | Diacetyl | Ethenyl acetate | Methyl acrylate	13
pos_M104T51_5	C07329 | C01390 | C02223 | C02223 | C21402 | C01949	Isovaleraldehyde | Prenol | (S)-2-Methylbutanal | (±)-2-Methylbutanal | Isoprenyl alcohol | 2-Pentanone	6
pos_M104T68	C07329 | C01390 | C02223 | C02223 | C21402 | C01949	Isovaleraldehyde | Prenol | (S)-2-Methylbutanal | (±)-2-Methylbutanal | Isoprenyl alcohol | 2-Pentanone	6
pos_M105T206_1	C19506	Styrene	1
pos_M107T186_1	C00261	Benzaldehyde	1
pos_M107T448	C00261	Benzaldehyde	1
pos_M108T235	C15562	Benzylamine	1
pos_M108T271	C15562	Benzylamine	1
pos_M108T251	C15562	Benzylamine	1
pos_M109T82	-	-	NA
pos_M111T81	-	-	NA
pos_M111T594	-	-	NA
pos_M111T563	-	-	NA
pos_M112T87	C00380	Cytosine	1
pos_M112T54	C00380	Cytosine	1
pos_M112T55_1	C00388	Histamine	1
pos_M112T82	C00388	Histamine	1
pos_M114T80_1	C00791	Creatinine	1
pos_M114T54	C00791	Creatinine	1
pos_M114T87	-	-	NA
pos_M116T53	C00148 | C20441	Proline | 2-Furanmethanol	2
pos_M118T507	C00463 | C16074	Indole | Benzeneacetonitrile	2
pos_M118T205	C00463 | C16074	Indole | Benzeneacetonitrile	2
pos_M118T178	C00463 | C16074	Indole | Benzeneacetonitrile	2
pos_M118T583_2	C00183 | C00431 | C01799 | C07457 | C12518 | C15499 | C19504 | C19238	L-Valine | 5-Aminopentanoic acid | Norvaline | Amyl Nitrite | Glutaral | 2,4-Pentanedione | Methyl methacrylate | Ethyl acrylate	8
pos_M118T53_2	C00183 | C00431 | C01799 | C07457 | C12518 | C15499 | C19504 | C19238	L-Valine | 5-Aminopentanoic acid | Norvaline | Amyl Nitrite | Glutaral | 2,4-Pentanedione | Methyl methacrylate | Ethyl acrylate	8
pos_M118T173	C00183 | C00431 | C01799 | C07457 | C12518 | C15499 | C19504 | C19238	L-Valine | 5-Aminopentanoic acid | Norvaline | Amyl Nitrite | Glutaral | 2,4-Pentanedione | Methyl methacrylate | Ethyl acrylate	8
pos_M119T312_1	C14395	alpha-Methylstyrene	1
pos_M119T299	C14395	alpha-Methylstyrene	1
pos_M120T49	C00188 | C00263 | C05519 | C00109 | C00164 | C00349 | C00232	L-Threonine | L-Homoserine | L-Allothreonine | 2-Ketobutyric acid | Acetoacetic acid | 2-Methyl-3-oxopropanoic acid | Succinic acid semialdehyde	7
pos_M121T131	C00601 | C07214 | C07209 | C06758 | C07113	Phenylacetaldehyde | 2-Methylbenzaldehyde | 3-Methylbenzaldehyde | 4-Methylbenzaldehyde | Acetophenone	5
pos_M121T186	C00601 | C07214 | C07209 | C06758 | C07113	Phenylacetaldehyde | 2-Methylbenzaldehyde | 3-Methylbenzaldehyde | 4-Methylbenzaldehyde | Acetophenone	5
pos_M121T88	C00601 | C07214 | C07209 | C06758 | C07113	Phenylacetaldehyde | 2-Methylbenzaldehyde | 3-Methylbenzaldehyde | 4-Methylbenzaldehyde | Acetophenone	5
pos_M121T166	C00601 | C07214 | C07209 | C06758 | C07113	Phenylacetaldehyde | 2-Methylbenzaldehyde | 3-Methylbenzaldehyde | 4-Methylbenzaldehyde | Acetophenone	5
pos_M122T121	-	-	NA
pos_M122T545	C02455 | C05332 | C19506	1-Phenylethylamine | Phenylethylamine | Styrene	3
pos_M122T501	C02455 | C05332 | C19506	1-Phenylethylamine | Phenylethylamine | Styrene	3
pos_M122T579	C02455 | C05332 | C19506	1-Phenylethylamine | Phenylethylamine | Styrene	3
pos_M122T205	C02455 | C05332 | C19506	1-Phenylethylamine | Phenylethylamine | Styrene	3
pos_M123T150	C00153	Niacinamide	1
pos_M123T268	C00153	Niacinamide	1
pos_M123T54	C00153	Niacinamide	1
pos_M124T81_1	C00253 | C10164	Nicotinic acid | Picolinic acid	2
pos_M124T60	C00253 | C10164	Nicotinic acid | Picolinic acid	2
pos_M124T108	C00253 | C10164	Nicotinic acid | Picolinic acid	2
pos_M125T200	C15562	Benzylamine	1
pos_M126T87	C02376	5-Methylcytosine	1
pos_M126T222	C01468 | C01467 | C01542 | C03485 | C01403	p-Cresol | m-Cresol | o-Cresol | Benzyl alcohol | Anisole	5
pos_M126T82	C05127	1-Methylhistamine	1
pos_M127T188	C00178 | C02835	Thymine | Imidazoleacetic acid	2
pos_M127T125	C00178 | C02835	Thymine | Imidazoleacetic acid	2
pos_M128T82	C15571 | C00530 | C01751 | C11115	Pyrocatechol | Hydroquinone | 1,3-Benzenediol | 5-Methyl-2-furancarboxaldehyde	4
pos_M128T90_1	-	-	NA
pos_M129T179	-	-	NA
pos_M130T88	C01879 | C04281 | C04282 | C01546	Pyroglutamic acid | Pyrroline hydroxycarboxylic acid | 1-Pyrroline-4-hydroxy-2-carboxylate | 2-Furoic acid	4
pos_M130T259	C06413 | C06323	Quinoline | Isoquinoline	2
pos_M130T231	C06413 | C06323	Quinoline | Isoquinoline	2
pos_M130T211	C06413 | C06323	Quinoline | Isoquinoline	2
pos_M130T54_1	C00408 | C00408 | C07500 | C22223 | C04221	Pipecolic acid | L-Pipecolic acid | Vigabatrin | N-Methyl-L-proline | trans-1,2-Dihydrobenzene-1,2-diol	5
pos_M130T80	C00408 | C00408 | C07500 | C22223 | C04221	Pipecolic acid | L-Pipecolic acid | Vigabatrin | N-Methyl-L-proline | trans-1,2-Dihydrobenzene-1,2-diol	5
pos_M131T81_1	C02714	N-Acetylputrescine	1
pos_M131T78	C01149 | C00179	4-Trimethylammoniobutanal | Agmatine	2
pos_M131T50_1	C01149 | C00179	4-Trimethylammoniobutanal | Agmatine	2
pos_M132T52	C00300 | C03065 | C00429 | C02565	Creatine | Guanidinopropionic acid | Dihydrouracil | N-Methylhydantoin	4
pos_M132T230	C08313	3-Methylindole	1
pos_M132T198_1	C08313	3-Methylindole	1
pos_M132T214	C08313	3-Methylindole	1
pos_M132T53_1	C00407 | C21096 | C00123 | C01933 | C02378 | C16434	Isoleucine | L-Alloisoleucine | Leucine | L-Norleucine | Aminocaproic acid | (±)-erythro-Isoleucine	6
pos_M132T118	C00407 | C21096 | C00123 | C01933 | C02378 | C16434	Isoleucine | L-Alloisoleucine | Leucine | L-Norleucine | Aminocaproic acid | (±)-erythro-Isoleucine	6
pos_M132T69	C00407 | C21096 | C00123 | C01933 | C02378 | C16434	Isoleucine | L-Alloisoleucine | Leucine | L-Norleucine | Aminocaproic acid | (±)-erythro-Isoleucine	6
pos_M132T83	C00436	N-Carbamoylputrescine	1
pos_M132T54	C00436	N-Carbamoylputrescine	1
pos_M133T80	-	-	NA
pos_M134T47	-	-	NA
pos_M134T234	C03766 | C00561 | C12312	4-Hydroxybenzeneacetonitrile | (±)-2-Hydroxy-2-phenylacetonitrile | 1,3-Dihydro-(2H)-indol-2-one	3
pos_M134T201	C03766 | C00561 | C12312	4-Hydroxybenzeneacetonitrile | (±)-2-Hydroxy-2-phenylacetonitrile | 1,3-Dihydro-(2H)-indol-2-one	3
pos_M136T173	-	-	NA
pos_M136T55	C00791	Creatinine	1
pos_M136T76	C00791	Creatinine	1
pos_M136T190	C00147	Adenine	1
pos_M136T117	C00147	Adenine	1
pos_M136T213	C00147	Adenine	1
pos_M136T151	C00147	Adenine	1
pos_M137T89_2	C00262	Hypoxanthine	1
pos_M137T57	C00262	Hypoxanthine	1
pos_M137T184	C00262	Hypoxanthine	1
pos_M137T167	C00262	Hypoxanthine	1
pos_M137T129	C00262	Hypoxanthine	1
pos_M137T151	C00262	Hypoxanthine	1
pos_M137T118_1	-	-	NA
pos_M137T54	C17512	2-Aminobenzamide	1
pos_M138T53	C01004 | C00108 | C00568	Trigonelline | 2-Aminobenzoic acid | p-Aminobenzoic acid	3
pos_M138T39	C01004 | C00108 | C00568	Trigonelline | 2-Aminobenzoic acid | p-Aminobenzoic acid	3
pos_M139T79	C00785 | C00785	Urocanic acid | Trans-urocanate	2
pos_M139T55	C00785 | C00785	Urocanic acid | Trans-urocanate	2
pos_M140T90	-	-	NA
pos_M140T78	-	-	NA
pos_M140T50	C00183 | C00431 | C01799 | C07457	L-Valine | 5-Aminopentanoic acid | Norvaline | Amyl Nitrite	4
pos_M140T239	C07112 | C05853 | C06757 | C14386	1-Phenylethanol | 2-Phenylethanol | 4-Methylbenzyl alcohol | 3-Ethylphenol	4
pos_M141T169	-	-	NA
pos_M141T54	C20522 | C05828 | C00253 | C10164	Imidazolepropionic acid | Methylimidazoleacetic acid | Nicotinic acid | Picolinic acid	4
pos_M141T81_1	C19326	p-Anisidine	1
pos_M142T155	C06182 | C06182	(R)-Pelletierine | (±)-Pelletierine	2
pos_M142T197	C06182 | C06182	(R)-Pelletierine | (±)-Pelletierine	2
pos_M142T249	C06182 | C06182	(R)-Pelletierine | (±)-Pelletierine	2
pos_M144T181_2	C04294	5-(2-Hydroxyethyl)-4-methylthiazole	1
pos_M144T121_1	C04294	5-(2-Hydroxyethyl)-4-methylthiazole	1
pos_M144T56	C04294	5-(2-Hydroxyethyl)-4-methylthiazole	1
pos_M144T91	C04294	5-(2-Hydroxyethyl)-4-methylthiazole	1
pos_M144T54_1	C10172	Proline betaine	1
pos_M145T55_1	-	-	NA
pos_M145T89_3	-	-	NA
pos_M146T51_1	C01181 | C09822 | C08487	4-Trimethylammoniobutanoic acid | Cyclohexanecarboxylic acid | Ethyl tiglate	3
pos_M146T82	C01181 | C09822 | C08487	4-Trimethylammoniobutanoic acid | Cyclohexanecarboxylic acid | Ethyl tiglate	3
pos_M146T179	C00315	Spermidine	1
pos_M149T395	-	-	NA
pos_M149T326	C10428 | C10452	Anethole | 1-Methoxy-4-(2-propenyl)benzene	2
pos_M149T398	C10428 | C10452	Anethole | 1-Methoxy-4-(2-propenyl)benzene	2
pos_M149T351	C10428 | C10452	Anethole | 1-Methoxy-4-(2-propenyl)benzene	2
pos_M149T471	C10428 | C10452	Anethole | 1-Methoxy-4-(2-propenyl)benzene	2
pos_M149T412	C10428 | C10452	Anethole | 1-Methoxy-4-(2-propenyl)benzene	2
pos_M149T89	C06524 | C08313	Nornicotine | 3-Methylindole	2
pos_M150T80	-	-	NA
pos_M150T81	C00073 | C01733	Methionine | Racemethionine	2
pos_M150T192	C02216	1-Methyladenine	1
pos_M150T166	C02216 | C00489	1-Methyladenine | Glutaric acid	2
pos_M150T235	C00903	Cinnamaldehyde	1
pos_M150T204	C07438 | C07164	Phentermine | Methamphetamine	2
pos_M151T133	C00181 | C00121 | C00309 | C02479 | C00312 | C00310 | C00508 | C00216 | C08373	D-Xylose | D-Ribose | D-Ribulose | L-Arabinose | L-Xylulose | D-Xylulose | L-Ribulose | D-Arabinose | Dipropyl disulfide	9
pos_M151T189	C00181 | C00121 | C00309 | C02479 | C00312 | C00310 | C00508 | C00216 | C08373	D-Xylose | D-Ribose | D-Ribulose | L-Arabinose | L-Xylulose | D-Xylulose | L-Ribulose | D-Arabinose | Dipropyl disulfide	9
pos_M151T192_1	C07155	Tranylcypromine	1
pos_M152T88	C00242 | C22499 | C00149 | C00497	Guanine | 8-Hydroxyadenine | Malic acid | D-Malic acid	4
pos_M152T178	C00242 | C22499 | C00149 | C00497	Guanine | 8-Hydroxyadenine | Malic acid | D-Malic acid	4
pos_M152T128	C00242 | C22499 | C00149 | C00497	Guanine | 8-Hydroxyadenine | Malic acid | D-Malic acid	4
pos_M152T142	C00242 | C22499 | C00149 | C00497	Guanine | 8-Hydroxyadenine | Malic acid | D-Malic acid	4
pos_M152T80_1	C06804 | C18623 | C17755 | C20634 | C03005	Acetaminophen | 2-Phenylglycine | Dopamine quinone | Methyl 2-aminobenzoate | 2-(Methylamino)benzoic acid	5
pos_M154T81_2	C05135 | C17512	N-Acetylhistamine | 2-Aminobenzamide	2
pos_M156T49	C03766 | C00561 | C12312 | C00183 | C00431 | C01799 | C07457 | C06454	4-Hydroxybenzeneacetonitrile | (±)-2-Hydroxy-2-phenylacetonitrile | 1,3-Dihydro-(2H)-indol-2-one | L-Valine | 5-Aminopentanoic acid | Norvaline | Amyl Nitrite | Fosfomycin	8
pos_M156T69	C03766 | C00561 | C12312 | C00183 | C00431 | C01799 | C07457 | C06454	4-Hydroxybenzeneacetonitrile | (±)-2-Hydroxy-2-phenylacetonitrile | 1,3-Dihydro-(2H)-indol-2-one | L-Valine | 5-Aminopentanoic acid | Norvaline | Amyl Nitrite | Fosfomycin	8
pos_M156T154	-	-	NA
pos_M156T201	C06184 | C14743	Methylisopelletierine | 3,5,5-Trimethyl-2-cyclohexen-1-one	2
pos_M156T223	C06184 | C14743	Methylisopelletierine | 3,5,5-Trimethyl-2-cyclohexen-1-one	2
pos_M157T96	-	-	NA
pos_M158T218	C08283	(S)-Homostachydrine	1
pos_M160T223	C00637	Indoleacetaldehyde	1
pos_M160T241	C00637	Indoleacetaldehyde	1
pos_M160T54_1	C16648 | C16653 | C12297 | C19757 | C19318 | C19757	4-ene-Valproic acid | 2-ene-Valproic acid | Cyclohexyl acetate | trans-3-Hexenyl acetate | 2-Propenyl 3-methylbutanoate | cis-3-Hexenyl acetate	6
pos_M161T214_1	C00398 | C21602	Tryptamine | N-Norgramine	2
pos_M162T344	C19837 | C05639 | C05637 | C06342	Indole-3-carboxylic acid | 4,6-Dihydroxyquinoline | Quinoline-4,8-diol | 2,8-Quinolinediol	4
pos_M162T302	C19837 | C05639 | C05637 | C06342	Indole-3-carboxylic acid | 4,6-Dihydroxyquinoline | Quinoline-4,8-diol | 2,8-Quinolinediol	4
pos_M162T201_2	C19837 | C05639 | C05637 | C06342	Indole-3-carboxylic acid | 4,6-Dihydroxyquinoline | Quinoline-4,8-diol | 2,8-Quinolinediol	4
pos_M162T83	C19837 | C05639 | C05637 | C06342	Indole-3-carboxylic acid | 4,6-Dihydroxyquinoline | Quinoline-4,8-diol | 2,8-Quinolinediol	4
pos_M162T319	C19837 | C05639 | C05637 | C06342	Indole-3-carboxylic acid | 4,6-Dihydroxyquinoline | Quinoline-4,8-diol | 2,8-Quinolinediol	4
pos_M162T51	C00318	L-Carnitine	1
pos_M163T83	-	-	NA
pos_M163T91	C02360 | C03761 | C22350 | C11592 | C00478	2-Hydroxyadipic acid | 3-Hydroxymethylglutaric acid | Levoglucosan | Diethyl dicarbonate | D-1,5-Anhydrofructose	5
pos_M164T209	C16843 | C06104	1-Deoxynojirimycin | Adipic acid	2
pos_M165T507_1	C12303 | C09904	2-Phenylethyl acetate | beta-Thujaplicin	2
pos_M165T441	C12303 | C09904	2-Phenylethyl acetate | beta-Thujaplicin	2
pos_M165T326	C12303 | C09904	2-Phenylethyl acetate | beta-Thujaplicin	2
pos_M165T474	C12303 | C09904	2-Phenylethyl acetate | beta-Thujaplicin	2
pos_M165T428	C12303 | C09904	2-Phenylethyl acetate | beta-Thujaplicin	2
pos_M165T283	C12303 | C09904	2-Phenylethyl acetate | beta-Thujaplicin	2
pos_M165T377	C12303 | C09904	2-Phenylethyl acetate | beta-Thujaplicin	2
pos_M165T486	C12303 | C09904	2-Phenylethyl acetate | beta-Thujaplicin	2
pos_M165T391	C12303 | C09904	2-Phenylethyl acetate | beta-Thujaplicin	2
pos_M165T454	C12303 | C09904	2-Phenylethyl acetate | beta-Thujaplicin	2
pos_M165T552	C12303 | C09904	2-Phenylethyl acetate | beta-Thujaplicin	2
pos_M165T406	C12303 | C09904	2-Phenylethyl acetate | beta-Thujaplicin	2
pos_M166T135	C02242 | C02230 | C04152 | C00815 | C01087 | C03196 | C02674 | C02630	7-Methylguanine | 3-Methylguanine | 1-Methylguanine | Citramalic acid | D-2-Hydroxyglutaric acid | L-2-Hydroxyglutaric acid | Ribonolactone | 2-Hydroxyglutarate	8
pos_M166T54	C10172	Proline betaine	1
pos_M166T233	C00079 | C10438 | C17268 | C02274 | C05608	Phenylalanine | Cinnamic acid | 1-Phenyl-1,2-propanedione | 3,4-Dihydro-2H-1-benzopyran-2-one | p-Coumaraldehyde	5
pos_M166T244	C00079 | C10438 | C17268 | C02274 | C05608	Phenylalanine | Cinnamic acid | 1-Phenyl-1,2-propanedione | 3,4-Dihydro-2H-1-benzopyran-2-one | p-Coumaraldehyde	5
pos_M166T216	C00079 | C10438 | C17268 | C02274 | C05608	Phenylalanine | Cinnamic acid | 1-Phenyl-1,2-propanedione | 3,4-Dihydro-2H-1-benzopyran-2-one | p-Coumaraldehyde	5
pos_M166T269	C00079 | C10438 | C17268 | C02274 | C05608	Phenylalanine | Cinnamic acid | 1-Phenyl-1,2-propanedione | 3,4-Dihydro-2H-1-benzopyran-2-one | p-Coumaraldehyde	5
pos_M166T175_2	C00079 | C10438 | C17268 | C02274 | C05608	Phenylalanine | Cinnamic acid | 1-Phenyl-1,2-propanedione | 3,4-Dihydro-2H-1-benzopyran-2-one | p-Coumaraldehyde	5
pos_M167T241	C11457 | C05607 | C05607 | C05607 | C01744 | C05581 | C02201 | C01198 | C03080	3-(3-Hydroxyphenyl)propanoic acid | D-Phenyllactic acid | L-3-Phenyllactic acid | Phenyllactic acid | Desaminotyrosine | Homovanillin | 3,4-Dimethoxybenzaldehyde | 3-(2-Hydroxyphenyl)propanoic acid | 4-Hydroxyphenyl-2-propionic acid	9
pos_M167T222	C11457 | C05607 | C05607 | C05607 | C01744 | C05581 | C02201 | C01198 | C03080	3-(3-Hydroxyphenyl)propanoic acid | D-Phenyllactic acid | L-3-Phenyllactic acid | Phenyllactic acid | Desaminotyrosine | Homovanillin | 3,4-Dimethoxybenzaldehyde | 3-(2-Hydroxyphenyl)propanoic acid | 4-Hydroxyphenyl-2-propionic acid	9
pos_M167T450	C11457 | C05607 | C05607 | C05607 | C01744 | C05581 | C02201 | C01198 | C03080	3-(3-Hydroxyphenyl)propanoic acid | D-Phenyllactic acid | L-3-Phenyllactic acid | Phenyllactic acid | Desaminotyrosine | Homovanillin | 3,4-Dimethoxybenzaldehyde | 3-(2-Hydroxyphenyl)propanoic acid | 4-Hydroxyphenyl-2-propionic acid	9
pos_M167T49	-	-	NA
pos_M169T81_2	C00534 | C00756 | C17144 | C02498 | C06804 | C18623 | C17755 | C20634 | C03005	Pyridoxamine | Octanol | (S)-3-Octanol | xi-2-Ethyl-1-hexanol | Acetaminophen | 2-Phenylglycine | Dopamine quinone | Methyl 2-aminobenzoate | 2-(Methylamino)benzoic acid	9
pos_M169T47	C05840	Iminoaspartic acid	1
pos_M170T52	C00407 | C21096 | C00123 | C01933 | C02378 | C16434	Isoleucine | L-Alloisoleucine | Leucine | L-Norleucine | Aminocaproic acid | (±)-erythro-Isoleucine	6
pos_M170T81_1	C00314 | C00642 | C05593 | C05852 | C01984 | C02519 | C14088 | C00755 | C13635 | C03663 | C10675 | C02181 | C10804 | C12305	Pyridoxine | p-Hydroxyphenylacetic acid | 3-Hydroxyphenylacetic acid | ortho-Hydroxyphenylacetic acid | Mandelic acid | p-Anisic acid | 3-Cresotinic acid | Vanillin | 2,4'-Dihydroxyacetophenone | 2',4'-Dihydroxyacetophenone | 3',4'-Dihydroxyacetophenone | Phenoxyacetic acid | 2-(Hydroxymethyl)benzoic acid | Methyl 2-hydroxybenzoate	14
pos_M170T108	C00314 | C00642 | C05593 | C05852 | C01984 | C02519 | C14088 | C00755 | C13635 | C03663 | C10675 | C02181 | C10804 | C12305	Pyridoxine | p-Hydroxyphenylacetic acid | 3-Hydroxyphenylacetic acid | ortho-Hydroxyphenylacetic acid | Mandelic acid | p-Anisic acid | 3-Cresotinic acid | Vanillin | 2,4'-Dihydroxyacetophenone | 2',4'-Dihydroxyacetophenone | 3',4'-Dihydroxyacetophenone | Phenoxyacetic acid | 2-(Hydroxymethyl)benzoic acid | Methyl 2-hydroxybenzoate	14
pos_M170T218	-	-	NA
pos_M173T70	C00181 | C00121 | C00309 | C02479 | C00312 | C00310 | C00508 | C00216 | C08373	D-Xylose | D-Ribose | D-Ribulose | L-Arabinose | L-Xylulose | D-Xylulose | L-Ribulose | D-Arabinose | Dipropyl disulfide	9
pos_M173T51_1	C00181 | C00121 | C00309 | C02479 | C00312 | C00310 | C00508 | C00216 | C08373	D-Xylose | D-Ribose | D-Ribulose | L-Arabinose | L-Xylulose | D-Xylulose | L-Ribulose | D-Arabinose | Dipropyl disulfide	9
pos_M174T210	-	-	NA
pos_M174T219	C18487	1,2,5,6-Tetrahydro-4H-pyrrolo[3,2,1-ij]quinolin-4-one	1
pos_M174T96	C06818	Amantadine	1
pos_M175T583	C00062	L-Arginine	1
pos_M175T202	C08304	3-(Dimethylaminomethyl)indole	1
pos_M177T207	C09268	Herniarin	1
pos_M177T192	C00780 | C00637	Serotonin | Indoleacetaldehyde	2
pos_M178T208	C00398 | C21602	Tryptamine | N-Norgramine	2
pos_M178T239	-	-	NA
pos_M179T547	-	-	NA
pos_M179T512	-	-	NA
pos_M179T467	-	-	NA
pos_M180T202	-	-	NA
pos_M180T280	C09642 | C18771 | C10475 | C10490	(R)-Salsolinol | 3,5-Dimethylphenyl methylcarbamate | 3-(4-Methoxyphenyl)-2-propenal | Safrole	4
pos_M180T247	C09642 | C18771 | C10475 | C10490	(R)-Salsolinol | 3,5-Dimethylphenyl methylcarbamate | 3-(4-Methoxyphenyl)-2-propenal | Safrole	4
pos_M180T222	C09642 | C18771 | C10475 | C10490	(R)-Salsolinol | 3,5-Dimethylphenyl methylcarbamate | 3-(4-Methoxyphenyl)-2-propenal | Safrole	4
pos_M181T186	-	-	NA
pos_M182T72	C00637 | C10172	Indoleacetaldehyde | Proline betaine	2
pos_M183T233	C09209	Harman	1
pos_M184T336	C09915 | C01181	(R)-Boschniakine | 4-Trimethylammoniobutanoic acid	2
pos_M186T52	C00544 | C06672 | C11527 | C01161 | C05577 | C21895 | C10331 | C01692	Homogentisic acid | Vanillic acid | p-Hydroxymandelic acid | 3,4-Dihydroxybenzeneacetic acid | 3,4-Dihydroxymandelaldehyde | 2',4',6'-Trihydroxyacetophenone | 2,6-Dimethoxy-1,4-benzoquinone | Thermophillin	8
pos_M187T210	-	-	NA
pos_M188T198_1	C21283 | C06559	Indoleacrylic acid | 6-Chloro-N-(1-methylethyl)-1,3,5-triazine-2,4-diamine	2
pos_M188T179	-	-	NA
pos_M188T80_1	C00612	N1-Acetylspermidine	1
pos_M189T351	-	-	NA
pos_M189T471	-	-	NA
pos_M189T364	-	-	NA
pos_M189T87	C03793 | C07018	N6,N6,N6-Trimethyl-L-lysine | Gabapentin	2
pos_M190T106	C01717	Kynurenic acid	1
pos_M190T201	C01717	Kynurenic acid	1
pos_M191T47_1	-	-	NA
pos_M191T460	-	-	NA
pos_M192T180	C00493	Shikimic acid	1
pos_M192T209	C10938	N,N-Diethylbenzeneacetamide	1
pos_M194T560	C18418	2-Isopropylphenyl methylcarbamate	1
pos_M194T175	C18418	2-Isopropylphenyl methylcarbamate	1
pos_M195T100	D06890 | C21642 | C08501	4-Aminohippuric acid | 4-Hydroxynonenal | Dihydro-5-pentyl-2(3H)-furanone	3
pos_M195T82	C00400 | C12307 | C09849 | C11386	Menthol | Decanal | D-Citronellol | L-Citronellol	4
pos_M195T106	C00400 | C12307 | C09849 | C11386	Menthol | Decanal | D-Citronellol | L-Citronellol	4
pos_M198T220	C00355 | C03004 | C01179 | C01405 | C01481 | C12623	DOPA | N-Hydroxy-L-tyrosine | 4-Hydroxyphenylpyruvic acid | Aspirin | Caffeic acid | (E)-3-(2,3-Dihydroxyphenyl)-2-propenoic acid	6
pos_M198T183	-	-	NA
pos_M200T231	-	-	NA
pos_M200T210	C06354	Benzophenone	1
pos_M201T326_1	-	-	NA
pos_M202T181	C00588 | C19245	Phosphorylcholine | 2-Aminodipyrido[1,2-a:3',2'-d]imidazole	2
pos_M203T49_1	C00221 | C00984 | C00936 | C00137 | C02336 | C01487 | C08356 | C13747 | C07130 | C07480 | C00267 | C00962 | C06153 | C01825 | C06151	D-Glucose | D-Galactose | D-Mannose | myo-Inositol | D-Fructose | Allose | L-Sorbose | Paraxanthine | Theophylline | Theobromine | alpha-D-Glucose | beta-D-Galactose | scyllo-Inositol | L-Galactose | Levoinositol	15
pos_M203T64	C00221 | C00984 | C00936 | C00137 | C02336 | C01487 | C08356 | C13747 | C07130 | C07480 | C00267 | C00962 | C06153 | C01825 | C06151	D-Glucose | D-Galactose | D-Mannose | myo-Inositol | D-Fructose | Allose | L-Sorbose | Paraxanthine | Theophylline | Theobromine | alpha-D-Glucose | beta-D-Galactose | scyllo-Inositol | L-Galactose | Levoinositol	15
pos_M203T43_1	-	-	NA
pos_M203T204	C18533	2-(1-Naphthyl)acetamide	1
pos_M203T115	-	-	NA
pos_M203T78	C03626	Asymmetric dimethylarginine	1
pos_M203T54_2	C03626	Asymmetric dimethylarginine	1
pos_M203T428	C09649	alpha-Curcumene	1
pos_M204T52	C07410	Pyridostigmine	1
pos_M204T89	-	-	NA
pos_M206T199	-	-	NA
pos_M207T210	C16561	Monoethylglycinexylidide	1
pos_M208T186_1	-	-	NA
pos_M209T192	C01875	2-Undecanone	1
pos_M209T145	C01875	2-Undecanone	1
pos_M210T244	C17840 | C10480	Dehydrozingerone | Myristicin	2
pos_M210T235	-	-	NA
pos_M212T36	-	-	NA
pos_M212T10	-	-	NA
pos_M213T229	-	-	NA
pos_M214T220	-	-	NA
pos_M216T202	C19180 | C19244	2-Amino-3-methylimidazo[4,5-f]quinoline | 2-Amino-6-methyldipyrido[1,2-a:3',2'-d]imidazole	2
pos_M217T209	-	-	NA
pos_M217T95	-	-	NA
pos_M218T206	C06537	Harmalol	1
pos_M219T198_1	C00978	N-Acetylserotonin	1
pos_M219T101	C04020	L-Lysopine	1
pos_M219T134	C04020	L-Lysopine	1
pos_M219T428	-	-	NA
pos_M220T202	-	-	NA
pos_M221T222	C19180 | C19244 | C15571 | C00530 | C01751 | C11115	2-Amino-3-methylimidazo[4,5-f]quinoline | 2-Amino-6-methyldipyrido[1,2-a:3',2'-d]imidazole | Pyrocatechol | Hydroquinone | 1,3-Benzenediol | 5-Methyl-2-furancarboxaldehyde	6
pos_M221T226	-	-	NA
pos_M223T195	C14996 | C02278	2-Dodecanone | Lauric aldehyde	2
pos_M224T578	C12058	Cerulenin	1
pos_M226T52	-	-	NA
pos_M227T90	-	-	NA
pos_M228T202	-	-	NA
pos_M229T196_1	C14205 | C07056	4-(1,1,3,3-Tetramethylbutyl)-phenol | Isoproterenol	2
pos_M230T218	-	-	NA
pos_M231T195	C02678	Dodecanedioic acid	1
pos_M231T193_2	-	-	NA
pos_M231T209_1	-	-	NA
pos_M233T301	C01598	Melatonin	1
pos_M233T82	-	-	NA
pos_M233T102	-	-	NA
pos_M233T117	-	-	NA
pos_M234T203	-	-	NA
pos_M235T227	-	-	NA
pos_M235T108	-	-	NA
pos_M237T127	C20827 | C02804	3-Hydroxyisovaleric acid | 5-Hydroxypentanoic acid	2
pos_M237T198	C07375	Procaine	1
pos_M240T272	C07538	Benzphetamine	1
pos_M242T170	C00864 | C00482 | C00482	Pantothenic acid | Sinapic acid | cis-Sinapic acid	3
pos_M242T242	-	-	NA
pos_M242T90	-	-	NA
pos_M244T52_1	C01074 | C00140 | C03878 | C05021 | C00645	N-Acetylgalactosamine | N-Acetyl-D-glucosamine | beta-N-Acetylglucosamine | N-Acetyl-b-D-galactosamine | N-Acetylmannosamine	5
pos_M244T71	C01074 | C00140 | C03878 | C05021 | C00645	N-Acetylgalactosamine | N-Acetyl-D-glucosamine | beta-N-Acetylglucosamine | N-Acetyl-b-D-galactosamine | N-Acetylmannosamine	5
pos_M244T94	-	-	NA
pos_M245T327	C16561	Monoethylglycinexylidide	1
pos_M245T196	C07522 | C14205	Etomidate | 4-(1,1,3,3-Tetramethylbutyl)-phenol	2
pos_M245T201	C11332	Leucylleucine	1
pos_M245T217	C11332	Leucylleucine	1
pos_M245T180	C02567	N1-Acetylspermine	1
pos_M246T108	C07258	Neostigmine	1
pos_M246T54_4	-	-	NA
pos_M246T68	-	-	NA
pos_M249T227	C06730 | C15572 | C17467	4-Methylcatechol | Guaiacol | 4-Hydroxybenzyl alcohol	3
pos_M249T252	C06730 | C15572 | C17467	4-Methylcatechol | Guaiacol | 4-Hydroxybenzyl alcohol	3
pos_M249T137	-	-	NA
pos_M250T56	C00881	Deoxycytidine	1
pos_M250T217	-	-	NA
pos_M250T237	-	-	NA
pos_M251T58	C03002	Paucine	1
pos_M251T199	-	-	NA
pos_M251T216	C11766 | C16560	Rivastigmine | 3-Hydroxylidocaine	2
pos_M252T191	C00559 | C06470	Deoxyadenosine | Muramic acid	2
pos_M252T204	C17917	Coixinden B	1
pos_M252T203	-	-	NA
pos_M253T90	C17076	Tridecanoic acid	1
pos_M255T277	C10208	Daidzein	1
pos_M255T241	C03415	N2-Succinyl-L-ornithine	1
pos_M256T253	-	-	NA
pos_M256T535	-	-	NA
pos_M258T56	-	-	NA
pos_M258T326	C00670 | C07149	Glycerophosphocholine | Tolmetin	2
pos_M259T301	C06413 | C06323	Quinoline | Isoquinoline	2
pos_M260T52_1	C00352 | C01074 | C00140 | C03878 | C05021 | C00645 | C04299	Glucosamine 6-phosphate | N-Acetylgalactosamine | N-Acetyl-D-glucosamine | beta-N-Acetylglucosamine | N-Acetyl-b-D-galactosamine | N-Acetylmannosamine | Inositol cyclic phosphate	7
pos_M260T209	C00835 | C06313 | C03684	Sepiapterin | Biopterin | Dyspropterin	3
pos_M260T82_1	-	-	NA
pos_M260T54_4	-	-	NA
pos_M261T43_1	C07888 | C07047 | C02291	Cyclophosphamide | Ifosfamide | L-Cystathionine	3
pos_M261T61	C07888 | C07047 | C02291	Cyclophosphamide | Ifosfamide | L-Cystathionine	3
pos_M261T214	C09715 | C16983 | C16977	Rishitin | Kobusone | Isokobusone	3
pos_M261T194	C09715 | C16983 | C16977	Rishitin | Kobusone | Isokobusone	3
pos_M263T206	-	-	NA
pos_M263T194	-	-	NA
pos_M264T200	C17490	Zedoarol	1
pos_M265T122	C02642 | C00152 | C02037 | C01043 | C01905	Ureidopropionic acid | L-Asparagine | Glycyl-glycine | N-Carbamoylsarcosine | D-Asparagine	5
pos_M265T214	C10497 | C08322	Subaphylline | Myristoleic acid	2
pos_M267T201	C13235 | C11332 | C06424	Atenolol | Leucylleucine | Myristic acid	3
pos_M268T189	C00212 | C00330 | C06469 | C07195	Adenosine | Deoxyguanosine | Neuraminic acid | Vidarabine	4
pos_M268T102	C00212 | C00330 | C06469 | C07195	Adenosine | Deoxyguanosine | Neuraminic acid | Vidarabine	4
pos_M269T90	C05010	Histidylleucine	1
pos_M270T269	-	-	NA
pos_M271T260_1	C01477 | C06563 | C10044 | C10294 | C10037	Apigenin | Genistein | Norizalpinin | Aloeemodin | 3,4',7-Trihydroxyflavone	5
pos_M271T237	C01477 | C06563 | C10044 | C10294 | C10037	Apigenin | Genistein | Norizalpinin | Aloeemodin | 3,4',7-Trihydroxyflavone	5
pos_M272T251	C06346 | C11785 | C01716	(R)-Higenamine | Normorphine | Ketoprofen	3
pos_M274T80	-	-	NA
pos_M276T105	-	-	NA
pos_M279T307	C06427 | C06426 | C00249	alpha-Linolenic acid | gamma-Linolenic acid | Palmitic acid	3
pos_M280T221	-	-	NA
pos_M280T432	-	-	NA
pos_M281T48	C16838	Alternariol	1
pos_M281T177	-	-	NA
pos_M281T201	C07650	Gemcitabine	1
pos_M281T119	-	-	NA
pos_M282T348	C19670	Oleamide	1
pos_M282T327	C19670	Oleamide	1
pos_M284T139	C00387	Guanosine	1
pos_M284T485	C13846	Octadecanamide	1
pos_M285T249_1	C14536	Glycitein	1
pos_M285T199	-	-	NA
pos_M287T220	C01451 | C03351	Salicin | 3-Hydroxybenzyl alcohol glucoside	2
pos_M287T237	C01451 | C03351	Salicin | 3-Hydroxybenzyl alcohol glucoside	2
pos_M288T127	-	-	NA
pos_M288T92_1	-	-	NA
pos_M288T184	-	-	NA
pos_M291T270	C03406	Argininosuccinic acid	1
pos_M295T113	-	-	NA
pos_M295T269	-	-	NA
pos_M297T193	C03124	Hydroxylated lecithin	1
pos_M297T308	C14762 | C14767	13-HODE | alpha-Dimorphecolic acid	2
pos_M299T222	C05282	gamma-Glutamylglutamic acid	1
pos_M299T254	-	-	NA
pos_M299T530	-	-	NA
pos_M299T206	-	-	NA
pos_M299T209	C16300	Stearidonic acid	1
pos_M300T436	C00319 | C02934 | C16512 | C00712 | C01712 | C08367 | C21944	Sphingosine | 3-Dehydrosphinganine | Palmitoylethanolamide | Oleic acid | Elaidic acid | Vaccenic acid | cis-Vaccenic acid	7
pos_M300T326	C00319 | C02934 | C16512 | C00712 | C01712 | C08367 | C21944	Sphingosine | 3-Dehydrosphinganine | Palmitoylethanolamide | Oleic acid | Elaidic acid | Vaccenic acid | cis-Vaccenic acid	7
pos_M302T210	C07341	Oxamniquine	1
pos_M303T181	-	-	NA
pos_M303T262	C07042 | C03882 | C16576	Hydromorphone | Piperine | Norcodeine	3
pos_M304T204	-	-	NA
pos_M305T51	C07122	Melphalan	1
pos_M307T213	C18325	N1-trans-Feruloylagmatine	1
pos_M310T205	-	-	NA
pos_M311T196	C05141	Estriol	1
pos_M311T303	-	-	NA
pos_M313T213_1	C08092 | C00523 | C07635 | C03917 | C04295 | C07546	Oseltamivir | Androsterone | Epiandrosterone | Dihydrotestosterone | 5-Androstenediol | Succinylcholine	6
pos_M315T339	C16678	4-oxo-Retinoic acid	1
pos_M315T326	C00410 | C06972 | C07632	Progesterone | Tetrahydrocannabinol | 3beta,17alpha-Dihydroxy-5alpha-androstane	3
pos_M315T188	-	-	NA
pos_M316T224	-	-	NA
pos_M316T220	-	-	NA
pos_M318T320	C12144 | C03045	Phytosphingosine | 2-Hydroxystearic acid	2
pos_M319T218_1	C11786	Genomorphine	1
pos_M321T51	C02906	trans-3,3',4',5,5',7-Hexahydroxyflavanone	1
pos_M322T159	-	-	NA
pos_M324T410_5	C00836 | C03242 | C21938 | C16522	Sphinganine | Dihomo-gamma-linolenic acid | 5,8,11-Eicosatrienoic acid | Dihomo-alpha-linolenic acid	4
pos_M326T451_2	C20792 | C16525	Oleoylethanolamide | Eicosadienoic acid	2
pos_M328T204	C06866	Capsaicin	1
pos_M328T501_2	C16526	11Z-Eicosenoic acid	1
pos_M329T191	C07346	Oxandrolone	1
pos_M331T261	C16754	Aflatoxin G2	1
pos_M331T200_1	-	-	NA
pos_M331T224_1	C03205 | C01176 | C22778	Deoxycorticosterone | 17-Hydroxyprogesterone | 11-Hydroxy-delta-9-THC	3
pos_M331T93	-	-	NA
pos_M335T52	C10966 | C16609 | C08164 | C22500 | C20155	Chlorpromazine-N-oxide | Didemethylcitalopram | Nilutamide | 2,8-Dihydroxyadenine | 8-Hydroxyguanine	5
pos_M335T74	C10966 | C16609 | C08164 | C22500 | C20155	Chlorpromazine-N-oxide | Didemethylcitalopram | Nilutamide | 2,8-Dihydroxyadenine | 8-Hydroxyguanine	5
pos_M336T248	C00909	Leukotriene A4	1
pos_M342T232	-	-	NA
pos_M345T235	-	-	NA
pos_M345T87	-	-	NA
pos_M347T93	-	-	NA
pos_M347T292	C16525 | C12580	Eicosadienoic acid | Trilostane	2
pos_M353T365	-	-	NA
pos_M365T67	C06422 | C00208 | C00243 | C00089 | C07064 | C01083 | C00252 | C03323 | C20861 | C01970	Cellobiose | D-Maltose | Alpha-Lactose | Sucrose | Lactulose | Trehalose | Isomaltose | Inulobiose | Mannobiose | beta-Lactose	10
pos_M365T51_1	C06422 | C00208 | C00243 | C00089 | C07064 | C01083 | C00252 | C03323 | C20861 | C01970	Cellobiose | D-Maltose | Alpha-Lactose | Sucrose | Lactulose | Trehalose | Isomaltose | Inulobiose | Mannobiose | beta-Lactose	10
pos_M369T431	-	-	NA
pos_M370T258	-	-	NA
pos_M371T308	-	-	NA
pos_M377T210	C00255	Riboflavin	1
pos_M385T349	-	-	NA
pos_M385T291	-	-	NA
pos_M385T368	-	-	NA
pos_M385T326	-	-	NA
pos_M385T452	C01164 | C05443 | C00599 | C01802 | C07711 | C07711	7-Dehydrocholesterol | Vitamin D3 | Cholestenone | Desmosterol | Previtamin D3 | Tachysterol 3	6
pos_M386T277	-	-	NA
pos_M387T318	-	-	NA
pos_M393T258	-	-	NA
pos_M398T358	-	-	NA
pos_M400T317	-	-	NA
pos_M401T284	-	-	NA
pos_M401T457	C01561	Calcidiol	1
pos_M402T239	C12724	Ethynodiol Diacetate	1
pos_M411T348	C14155	gamma-Tocotrienol	1
pos_M411T508	-	-	NA
pos_M414T486	-	-	NA
pos_M414T541	-	-	NA
pos_M416T326_2	-	-	NA
pos_M416T314	-	-	NA
pos_M417T291	C01673 | C05457 | C07712 | C08127	Calcitriol | 7a,12a-Dihydroxy-cholestene-3-one | 24R,25-Dihydroxyvitamin D3 | Paricalcitol	4
pos_M420T341	C06543	Solanidine	1
pos_M425T376	C14153 | C13550 | C03594 | C14151 | C05500	alpha-Tocotrienol | 24-Hydroxycholesterol | 7alpha-Hydroxycholesterol | delta-Tocopherol | 20alpha-Hydroxycholesterol	5
pos_M426T305	-	-	NA
pos_M426T304	-	-	NA
pos_M430T200	-	-	NA
pos_M430T469	-	-	NA
pos_M437T53	C03837	4-Methylumbelliferyl acetate	1
pos_M437T286	-	-	NA
pos_M439T446	C02483 | C14152	gamma-Tocopherol | beta-Tocopherol	2
pos_M442T281	-	-	NA
pos_M442T340	-	-	NA
pos_M454T348	-	-	NA
pos_M468T309	-	-	NA
pos_M474T289	-	-	NA
pos_M474T276	-	-	NA
pos_M482T330	C21484	LysoPE(18:0/0:0)	1
pos_M494T326	C04230	LysoPC(16:1/0:0)	1
pos_M496T357_3	C04230	LysoPC(16:0/0:0)	1
pos_M496T392	C04230	LysoPC(16:0/0:0)	1
pos_M503T235	-	-	NA
pos_M506T395	C04230	LysoPC(P-18:1(9Z)/0:0)	1
pos_M510T392	C04230	LysoPC(17:0/0:0)	1
pos_M510T368	C04317	LysoPC(O-18:0/0:0)	1
pos_M520T335	C04100	LysoPC(18:2/0:0)	1
pos_M522T392	C03916 | C04230	LysoPC(18:1/0:0) | LysoPC(18:1(11Z)/0:0)	2
pos_M522T413	C03916 | C04230	LysoPC(18:1/0:0) | LysoPC(18:1(11Z)/0:0)	2
pos_M522T371	C03916 | C04230	LysoPC(18:1/0:0) | LysoPC(18:1(11Z)/0:0)	2
pos_M524T448	C04230	LysoPC(18:0/0:0)	1
pos_M544T334	C04230 | C04230 | C03916 | C04230	LysoPC(20:4/0:0) | LysoPC(20:4(8Z,11Z,14Z,17Z)/0:0) | LysoPC(18:1/0:0) | LysoPC(18:1(11Z)/0:0)	4
pos_M546T354	C04230	LysoPC(18:0/0:0)	1
pos_M565T210	C04858 | C10181 | C16491	Apiin | 6-beta-D-Glucopyranosyl-8-beta-D-ribopyranosylapigenin | Isovitexin 2''-O-arabinoside	3
pos_M583T279	C00500	Biliverdin	1
pos_M587T280	C16641	Irinotecan	1
pos_M634T407	-	-	NA
pos_M943T243	C08983 | C08923	Soyasaponin I | Arvensoside D	2
neg_M71T52_2	C19501	Acrylic acid	1
neg_M75T50	C08391 | C08390	2-Propanethiol | 1-Propanethiol	2
neg_M75T398	C06262	Phosphorus	1
neg_M78T49	-	-	NA
neg_M78T235	-	-	NA
neg_M89T555	C00533	Nitric oxide	1
neg_M89T52_1	C00533	Nitric oxide	1
neg_M89T50	C00488	Formamide	1
neg_M89T49	C02272	Diethyl sulfide	1
neg_M96T41_6	C06752	1,2-Dichloroethane	1
neg_M96T41_8	C00009 | C01353	Phosphate | Hydrogen carbonate	2
neg_M99T577	-	-	NA
neg_M101T54	-	-	NA
neg_M105T50	-	-	NA
neg_M107T108	C15588	Polyethylene glycol	1
neg_M109T210	C00986	1,3-Diaminopropane	1
neg_M111T78	C08391 | C08390	2-Propanethiol | 1-Propanethiol	2
neg_M111T101	-	-	NA
neg_M112T56	-	-	NA
neg_M112T78_1	-	-	NA
neg_M112T61	C11143	Dimethyl sulfoxide	1
neg_M112T252	C11143	Dimethyl sulfoxide	1
neg_M114T189	-	-	NA
neg_M115T187	C00141 | C19377 | C01471	alpha-Ketoisovaleric acid | 2-Butenal | Acrolein	3
neg_M115T55_1	C05670	Beta-Aminopropionitrile	1
neg_M115T54	-	-	NA
neg_M117T63_2	C07837	Fomepizole	1
neg_M117T54	-	-	NA
neg_M117T65_2	-	-	NA
neg_M117T55	C03283 | C03283 | C06244	2,4-Diaminobutyric acid | L-2,4-diaminobutyric acid | Acetamide	3
neg_M117T257	C00719	Betaine	1
neg_M118T398	C18706 | C02787 | C00565	sec-Butylamine | 2-Methyl-1-propylamine | Trimethylamine	3
neg_M118T201	C00957	3-Mercaptopyruvic acid	1
neg_M118T178	C17601 | C17602	4-Hydroxy-2-butenoic acid gamma-lactone | Furanone A	2
neg_M119T229	C01796 | C02045 | C00033 | C00266 | C00163 | C00424 | C00969 | C00937 | C05235 | C17530 | C00033 | C00266	Erythrose | L-Erythrulose | Acetic acid | Glycolaldehyde | Propionic acid | Lactaldehyde | 3-Hydroxypropanal | D-Lactaldehyde | Hydroxyacetone | Methyl acetate | Acetic acid | Glycolaldehyde	12
neg_M119T131	C15587 | C01796 | C02045 | C00033 | C00266 | C00163 | C00424 | C00969 | C00937 | C05235 | C17530 | C00033 | C00266	Purine | Erythrose | L-Erythrulose | Acetic acid | Glycolaldehyde | Propionic acid | Lactaldehyde | 3-Hydroxypropanal | D-Lactaldehyde | Hydroxyacetone | Methyl acetate | Acetic acid | Glycolaldehyde	13
neg_M119T51	-	-	NA
neg_M119T211	C14396 | C14572 | C14522 | C14518	Isopropylbenzene | o-Ethyltoluene | m-Ethyl_toluene | Hemimellitene	4
neg_M120T202	C02455 | C05332	1-Phenylethylamine | Phenylethylamine	2
neg_M120T201	C05823	3-Mercaptolactic acid	1
neg_M121T235_2	C08391 | C08390 | C00580	2-Propanethiol | 1-Propanethiol | Dimethylsulfide	3
neg_M121T200	C00153	Niacinamide	1
neg_M121T235_4	C07329 | C01390 | C02223 | C02223 | C21402 | C01949	Isovaleraldehyde | Prenol | (S)-2-Methylbutanal | (±)-2-Methylbutanal | Isoprenyl alcohol | 2-Pentanone	6
neg_M121T229	C00503 | C16884 | C02912 | C02917 | C15588	Erythritol | D-Threitol | Propylene glycol | (S)-Propane-1,2-diol | Polyethylene glycol	5
neg_M121T229_5	C11271	Hexane	1
neg_M121T591	C00070	Copper	1
neg_M121T570	C00070	Copper	1
neg_M122T203	C00253 | C10164	Nicotinic acid | Picolinic acid	2
neg_M122T79	C01678	Cysteamine	1
neg_M122T76	C01956	Pyrazinamide	1
neg_M122T207	C01956	Pyrazinamide	1
neg_M122T132	C01956	Pyrazinamide	1
neg_M122T202	C19326	p-Anisidine	1
neg_M122T81	C19326	p-Anisidine	1
neg_M122T96	C19326	p-Anisidine	1
neg_M122T116	C19326	p-Anisidine	1
neg_M123T56	C19915	Pyrazin-2-carboxylic acid	1
neg_M123T73	C12486	Boric acid (H3BO3)	1
neg_M123T203	C12486	Boric acid (H3BO3)	1
neg_M123T203_1	C00580	Dimethylsulfide	1
neg_M123T186	C00580	Dimethylsulfide	1
neg_M123T79	C00580	Dimethylsulfide	1
neg_M123T224	C00580	Dimethylsulfide	1
neg_M123T55	C06730 | C15572 | C17467 | C01407	4-Methylcatechol | Guaiacol | 4-Hydroxybenzyl alcohol | Benzene	4
neg_M123T243	C06730 | C15572 | C17467 | C01407	4-Methylcatechol | Guaiacol | 4-Hydroxybenzyl alcohol | Benzene	4
neg_M123T229	C00134	Putrescine	1
neg_M124T531	C00245	Taurine	1
neg_M124T55_1	C00747	Pyridine	1
neg_M124T55_2	C02376	5-Methylcytosine	1
neg_M124T83	C02376	5-Methylcytosine	1
neg_M124T235	-	-	NA
neg_M125T82	-	-	NA
neg_M125T117	C02272	Diethyl sulfide	1
neg_M125T135	C02272	Diethyl sulfide	1
neg_M125T53	C01108 | C02183 | C11918 | C11101	1,2,3-Trihydroxybenzene | 1,3,5-Trihydroxybenzene | Maltol | 5-Hydroxymethyl-2-furancarboxaldehyde	4
neg_M125T55	C00178 | C02835 | C00396 | C02018	Thymine | Imidazoleacetic acid | Pyrimidine | Pyrazine	4
neg_M125T55_1	C04051	5-Aminoimidazole-4-carboxamide	1
neg_M125T233	C21138 | C07287	(E)-2-octenal | Sulcatone	2
neg_M126T166	-	-	NA
neg_M126T49	-	-	NA
neg_M126T54	-	-	NA
neg_M126T133	-	-	NA
neg_M126T116	-	-	NA
neg_M126T55	C19907	Pyrrole	1
neg_M126T192	-	-	NA
neg_M126T213	-	-	NA
neg_M127T191	-	-	NA
neg_M127T188	C01455	Toluene	1
neg_M127T55	C20717 | C14275	(±)-Furaneol | Furan	2
neg_M127T74	C20717 | C14275	(±)-Furaneol | Furan	2
neg_M127T53	C00906 | C07837 | C01589	Dihydrothymine | Fomepizole | Imidazole	3
neg_M127T78	C00906 | C07837 | C01589	Dihydrothymine | Fomepizole | Imidazole	3
neg_M127T204	C09822 | C08487	Cyclohexanecarboxylic acid | Ethyl tiglate	2
neg_M127T81	C09822 | C08487	Cyclohexanecarboxylic acid | Ethyl tiglate	2
neg_M128T194	-	-	NA
neg_M128T55	C05239	5-Aminoimidazole	1
neg_M128T215	C06413 | C06323	Quinoline | Isoquinoline	2
neg_M128T55_1	C00408 | C00408 | C07500 | C22223	Pipecolic acid | L-Pipecolic acid | Vigabatrin | N-Methyl-L-proline	4
neg_M128T78	C00408 | C00408 | C07500 | C22223	Pipecolic acid | L-Pipecolic acid | Vigabatrin | N-Methyl-L-proline	4
neg_M129T55	C02226 | C01732 | C00490 | C17601 | C17602	Citraconic acid | Mesaconic acid | Itaconic acid | 4-Hydroxy-2-butenoic acid gamma-lactone | Furanone A	5
neg_M129T79	C06195	Imidazolone	1
neg_M129T56	C06195	Imidazolone	1
neg_M129T54	-	-	NA
neg_M129T558	-	-	NA
neg_M129T54_1	C05670	Beta-Aminopropionitrile	1
neg_M129T227	C17714 | C12290 | C12296 | C11249	Heptanoic acid | Ethyl isovalerate | Isopentyl acetate | Cyclohexane	4
neg_M129T55_2	C02714	N-Acetylputrescine	1
neg_M129T77_1	C02714	N-Acetylputrescine	1
neg_M129T193	C02714	N-Acetylputrescine	1
neg_M130T17	C01157 | C00430 | C01165 | C01073 | C11118	4-Hydroxyproline | 5-Aminolevulinic acid | L-Glutamic gamma-semialdehyde | N-Acetyl-beta-alanine | 2-Pyrrolidinone	5
neg_M130T78	C01157 | C00430 | C01165 | C01073 | C11118	4-Hydroxyproline | 5-Aminolevulinic acid | L-Glutamic gamma-semialdehyde | N-Acetyl-beta-alanine | 2-Pyrrolidinone	5
neg_M130T54	C00300 | C03065	Creatine | Guanidinopropionic acid	2
neg_M130T241	C08313	3-Methylindole	1
neg_M130T260	C08313	3-Methylindole	1
neg_M130T202	C08313	3-Methylindole	1
neg_M130T88_1	C08313	3-Methylindole	1
neg_M130T88_2	-	-	NA
neg_M130T351	C00407 | C21096 | C00123 | C01933 | C02378 | C16434 | C01746	Isoleucine | L-Alloisoleucine | Leucine | L-Norleucine | Aminocaproic acid | (±)-erythro-Isoleucine | Piperidine	7
neg_M130T388	C00407 | C21096 | C00123 | C01933 | C02378 | C16434 | C01746	Isoleucine | L-Alloisoleucine | Leucine | L-Norleucine | Aminocaproic acid | (±)-erythro-Isoleucine | Piperidine	7
neg_M130T249	C00407 | C21096 | C00123 | C01933 | C02378 | C16434 | C01746	Isoleucine | L-Alloisoleucine | Leucine | L-Norleucine | Aminocaproic acid | (±)-erythro-Isoleucine | Piperidine	7
neg_M130T227	C00407 | C21096 | C00123 | C01933 | C02378 | C16434 | C01746	Isoleucine | L-Alloisoleucine | Leucine | L-Norleucine | Aminocaproic acid | (±)-erythro-Isoleucine | Piperidine	7
neg_M130T596	C00407 | C21096 | C00123 | C01933 | C02378 | C16434 | C01746	Isoleucine | L-Alloisoleucine | Leucine | L-Norleucine | Aminocaproic acid | (±)-erythro-Isoleucine | Piperidine	7
neg_M130T534	C00407 | C21096 | C00123 | C01933 | C02378 | C16434 | C01746	Isoleucine | L-Alloisoleucine | Leucine | L-Norleucine | Aminocaproic acid | (±)-erythro-Isoleucine | Piperidine	7
neg_M130T506	C00407 | C21096 | C00123 | C01933 | C02378 | C16434 | C01746	Isoleucine | L-Alloisoleucine | Leucine | L-Norleucine | Aminocaproic acid | (±)-erythro-Isoleucine | Piperidine	7
neg_M130T62	C00407 | C21096 | C00123 | C01933 | C02378 | C16434 | C01746	Isoleucine | L-Alloisoleucine | Leucine | L-Norleucine | Aminocaproic acid | (±)-erythro-Isoleucine | Piperidine	7
neg_M130T88_6	C00436	N-Carbamoylputrescine	1
neg_M131T80	-	-	NA
neg_M131T53	C00489 | C01770 | C00741 | C19309 | C19443 | C19501	Glutaric acid | gamma-Butyrolactone | Diacetyl | Ethenyl acetate | Methyl acrylate | Acrylic acid	6
neg_M131T51	C02642 | C00152 | C02037 | C01043 | C01905	Ureidopropionic acid | L-Asparagine | Glycyl-glycine | N-Carbamoylsarcosine | D-Asparagine	5
neg_M131T561	C02642 | C00152 | C02037 | C01043 | C01905	Ureidopropionic acid | L-Asparagine | Glycyl-glycine | N-Carbamoylsarcosine | D-Asparagine	5
neg_M131T255	C00903	Cinnamaldehyde	1
neg_M131T81_1	C00903	Cinnamaldehyde	1
neg_M131T55	-	-	NA
neg_M131T595	C00077 | C00515	Ornithine | D-Ornithine	2
neg_M131T88	C00077 | C00515	Ornithine | D-Ornithine	2
neg_M132T55	C18587	Methyl isothiocyanate	1
neg_M132T560	C00049 | C00402	L-Aspartic acid | D-Aspartic acid	2
neg_M132T206	C03766 | C00561 | C12312	4-Hydroxybenzeneacetonitrile | (±)-2-Hydroxy-2-phenylacetonitrile | 1,3-Dihydro-(2H)-indol-2-one	3
neg_M132T257	C03766 | C00561 | C12312	4-Hydroxybenzeneacetonitrile | (±)-2-Hydroxy-2-phenylacetonitrile | 1,3-Dihydro-(2H)-indol-2-one	3
neg_M132T238	C03766 | C00561 | C12312	4-Hydroxybenzeneacetonitrile | (±)-2-Hydroxy-2-phenylacetonitrile | 1,3-Dihydro-(2H)-indol-2-one	3
neg_M132T88	C03766 | C00561 | C12312	4-Hydroxybenzeneacetonitrile | (±)-2-Hydroxy-2-phenylacetonitrile | 1,3-Dihydro-(2H)-indol-2-one	3
neg_M132T51	C02903 | C21404 | C14452 | C05665 | C01888	4-Aminobutyraldehyde | N-Ethylacetamide | Morpholine | 3-Aminopropionaldehyde | Aminoacetone	5
neg_M132T77	C02903 | C21404 | C14452 | C05665 | C01888	4-Aminobutyraldehyde | N-Ethylacetamide | Morpholine | 3-Aminopropionaldehyde | Aminoacetone	5
neg_M132T51_1	C02294	Methylguanidine	1
neg_M132T233	C07155	Tranylcypromine	1
neg_M132T48	C00009	Phosphate	1
neg_M132T562	-	-	NA
neg_M133T562	C00149 | C00497 | C00022 | C00048	Malic acid | D-Malic acid | Pyruvic acid | Glyoxylic acid	4
neg_M133T587	C00149 | C00497 | C00022 | C00048	Malic acid | D-Malic acid | Pyruvic acid | Glyoxylic acid	4
neg_M133T55	C00149 | C00497 | C00022 | C00048	Malic acid | D-Malic acid | Pyruvic acid | Glyoxylic acid	4
neg_M133T83	C00149 | C00497 | C00022 | C00048	Malic acid | D-Malic acid | Pyruvic acid | Glyoxylic acid	4
neg_M133T229	-	-	NA
neg_M133T206	-	-	NA
neg_M133T229_1	-	-	NA
neg_M133T216	C02394 | C02394 | C16930	Cinnamyl alcohol | trans-Cinnamyl alcohol | Chavicol	3
neg_M133T80	C02394 | C02394 | C16930	Cinnamyl alcohol | trans-Cinnamyl alcohol | Chavicol	3
neg_M133T203	-	-	NA
neg_M133T51	-	-	NA
neg_M133T51_1	C07328 | C16834 | C21401 | C06142 | C14710 | C21389	Isopentanol | 1-Pentanol | 2-Methyl-2-butanol | 1-Butanol | Isobutanol | 2-Methylpropan-2-ol	6
neg_M134T206	-	-	NA
neg_M134T130	C00155 | C22040	Homocysteine | Methylcysteine	2
neg_M134T193	C00147 | C00099 | C00041 | C00213 | C00133 | C01537 | C01401 | C00037 | C06808	Adenine | beta-Alanine | L-Alanine | Sarcosine | D-Alanine | Ethyl carbamate | (alpha-D-mannosyl)7-beta-D-mannosyl-diacetylchitobiosyl-L-asparagine, isoform A (protein) | Glycine | Acetohydroxamic Acid	9
neg_M134T128	C00147 | C00099 | C00041 | C00213 | C00133 | C01537 | C01401 | C00037 | C06808	Adenine | beta-Alanine | L-Alanine | Sarcosine | D-Alanine | Ethyl carbamate | (alpha-D-mannosyl)7-beta-D-mannosyl-diacetylchitobiosyl-L-asparagine, isoform A (protein) | Glycine | Acetohydroxamic Acid	9
neg_M134T55	-	-	NA
neg_M134T206_1	-	-	NA
neg_M134T83	-	-	NA
neg_M134T226	-	-	NA
neg_M134T152	-	-	NA
neg_M134T108_2	-	-	NA
neg_M135T55	C22279 | C08389	(Methylthio)acetaldehyde | Thial-1-Propene-1-thiol S-oxide	2
neg_M135T93	C22279 | C08389	(Methylthio)acetaldehyde | Thial-1-Propene-1-thiol S-oxide	2
neg_M135T86_1	C00262 | C21593 | C01620 | C00186 | C01013 | C02154 | C00256 | C00184 | C03547	Hypoxanthine | Erythronic acid | Threonic acid | Lactic acid | Hydroxypropionic acid | Glyceraldehyde | D-Lactic acid | Dihydroxyacetone | Glycolic acid	9
neg_M135T134	C00262 | C21593 | C01620 | C00186 | C01013 | C02154 | C00256 | C00184 | C03547	Hypoxanthine | Erythronic acid | Threonic acid | Lactic acid | Hydroxypropionic acid | Glyceraldehyde | D-Lactic acid | Dihydroxyacetone | Glycolic acid	9
neg_M135T185	C00262 | C21593 | C01620 | C00186 | C01013 | C02154 | C00256 | C00184 | C03547	Hypoxanthine | Erythronic acid | Threonic acid | Lactic acid | Hydroxypropionic acid | Glyceraldehyde | D-Lactic acid | Dihydroxyacetone | Glycolic acid	9
neg_M135T58	C00262 | C21593 | C01620 | C00186 | C01013 | C02154 | C00256 | C00184 | C03547	Hypoxanthine | Erythronic acid | Threonic acid | Lactic acid | Hydroxypropionic acid | Glyceraldehyde | D-Lactic acid | Dihydroxyacetone | Glycolic acid	9
neg_M135T86_2	C02272 | C08391 | C08390	Diethyl sulfide | 2-Propanethiol | 1-Propanethiol	3
neg_M135T193	C02272 | C08391 | C08390	Diethyl sulfide | 2-Propanethiol | 1-Propanethiol	3
neg_M135T129	C02272 | C08391 | C08390	Diethyl sulfide | 2-Propanethiol | 1-Propanethiol	3
neg_M135T108	C02272 | C08391 | C08390	Diethyl sulfide | 2-Propanethiol | 1-Propanethiol	3
neg_M135T201	C17512	2-Aminobenzamide	1
neg_M135T568	C17512	2-Aminobenzamide	1
neg_M135T82	C17512	2-Aminobenzamide	1
neg_M135T55_1	C14687 | C20335 | C03044 | C02912 | C02917	2-Ethoxyethanol | 1,3-Butanediol | (2R,3R)-2,3-Butanediol | Propylene glycol | (S)-Propane-1,2-diol	5
neg_M136T201	C01004 | C00108 | C00568	Trigonelline | 2-Aminobenzoic acid | p-Aminobenzoic acid	3
neg_M136T250	C01004 | C00108 | C00568	Trigonelline | 2-Aminobenzoic acid | p-Aminobenzoic acid	3
neg_M136T55	C01004 | C00108 | C00568	Trigonelline | 2-Aminobenzoic acid | p-Aminobenzoic acid	3
neg_M136T228	C07054	Isoniazid	1
neg_M136T201_1	C07054	Isoniazid	1
neg_M136T244	C00483	Tyramine	1
neg_M136T85	C00483	Tyramine	1
neg_M136T55_1	C00483	Tyramine	1
neg_M137T183	C00109 | C00164 | C00349 | C00232 | C14449	2-Ketobutyric acid | Acetoacetic acid | 2-Methyl-3-oxopropanoic acid | Succinic acid semialdehyde | (Chloromethyl)oxirane	5
neg_M137T240	-	-	NA
neg_M137T55	C00156 | C00805 | C00587 | C10832	4-Hydroxybenzoic acid | Salicylic acid | 3-Hydroxybenzoic acid | Sesamol	4
neg_M137T55_1	C00785 | C00785	Urocanic acid | Trans-urocanate	2
neg_M137T553	C06044 | C06728 | C01455 | C01407	Tyrosol | 3-Ethyl-1,2-benzenediol | Toluene | Benzene	4
neg_M137T237	C06044 | C06728 | C01455 | C01407	Tyrosol | 3-Ethyl-1,2-benzenediol | Toluene | Benzene	4
neg_M137T200_1	-	-	NA
neg_M137T55_2	-	-	NA
neg_M137T81	-	-	NA
neg_M137T216	C14743	3,5,5-Trimethyl-2-cyclohexen-1-one	1
neg_M137T253	C14743	3,5,5-Trimethyl-2-cyclohexen-1-one	1
neg_M137T237_1	C14743	3,5,5-Trimethyl-2-cyclohexen-1-one	1
neg_M138T83	C00870 | C01020	4-Nitrophenol | 6-Hydroxynicotinic acid	2
neg_M138T55	C00870 | C01020	4-Nitrophenol | 6-Hydroxynicotinic acid	2
neg_M138T130	C00870 | C01020	4-Nitrophenol | 6-Hydroxynicotinic acid	2
neg_M138T151	C00870 | C01020	4-Nitrophenol | 6-Hydroxynicotinic acid	2
neg_M138T258	C00870 | C01020	4-Nitrophenol | 6-Hydroxynicotinic acid	2
neg_M138T213	C01956	5-Hydroxypyrazinamide	1
neg_M138T55_1	-	-	NA
neg_M138T78	-	-	NA
neg_M138T223	C00747	Pyridine	1
neg_M138T252	C00747	Pyridine	1
neg_M138T55_2	C00747	Pyridine	1
neg_M138T586	C00747	Pyridine	1
neg_M138T217	-	-	NA
neg_M139T97	-	-	NA
neg_M139T50	C11142	Dimethyl sulfone	1
neg_M139T95	C11142	Dimethyl sulfone	1
neg_M139T270	-	-	NA
neg_M139T110	-	-	NA
neg_M139T91	-	-	NA
neg_M139T209	C03401	2,3-Diaminopropionic acid	1
neg_M139T441	C20362 | C15584	Ethyl maltol | Phenol	2
neg_M139T55_1	C20362 | C15584	Ethyl maltol | Phenol	2
neg_M139T189	C20362 | C15584	Ethyl maltol | Phenol	2
neg_M139T81	C20362 | C15584	Ethyl maltol | Phenol	2
neg_M139T97_1	C20362 | C15584	Ethyl maltol | Phenol	2
neg_M139T224	C20362 | C15584	Ethyl maltol | Phenol	2
neg_M139T55_2	C20522 | C05828 | C00396 | C02018	Imidazolepropionic acid | Methylimidazoleacetic acid | Pyrimidine | Pyrazine	4
neg_M139T286	C19377	2-Butenal	1
neg_M139T201	C19377	2-Butenal	1
neg_M139T222	C00114 | C19377	Choline | 2-Butenal	2
neg_M139T238	-	-	NA
neg_M139T283	-	-	NA
neg_M140T191	-	-	NA
neg_M140T55	C03824	2-Aminomuconic acid semialdehyde	1
neg_M140T100	C03824	2-Aminomuconic acid semialdehyde	1
neg_M140T82	C03824	2-Aminomuconic acid semialdehyde	1
neg_M140T125	C03824	2-Aminomuconic acid semialdehyde	1
neg_M140T55_1	C06772	Diethanolamine	1
neg_M140T54	C08287 | C10128	L-Hypoglycin A | Arecaidine	2
neg_M140T236	C08287 | C10128	L-Hypoglycin A | Arecaidine	2
neg_M140T561	C08287 | C10128	L-Hypoglycin A | Arecaidine	2
neg_M140T55_3	C00860	L-Histidinol	1
neg_M140T78	C00860	L-Histidinol	1
neg_M140T188	C00860	L-Histidinol	1
neg_M140T125_1	C00860	L-Histidinol	1
neg_M140T145	C00860	L-Histidinol	1
neg_M140T205	C06182 | C06182	(R)-Pelletierine | (±)-Pelletierine	2
neg_M140T54_1	C03576	Mesna	1
neg_M141T95	-	-	NA
neg_M141T49	C00261	Benzaldehyde	1
neg_M141T96	C00261	Benzaldehyde	1
neg_M141T196	C00261	Benzaldehyde	1
neg_M141T154	C00261	Benzaldehyde	1
neg_M141T566	-	-	NA
neg_M141T48	-	-	NA
neg_M141T13	-	-	NA
neg_M141T594	-	-	NA
neg_M141T31	-	-	NA
neg_M141T83	C03088	5-Hydroxymethyluracil	1
neg_M141T55	C03088	5-Hydroxymethyluracil	1
neg_M141T55_2	C19249	(E,E)-2,4-Hexadienal	1
neg_M141T80	C19249	(E,E)-2,4-Hexadienal	1
neg_M141T212	C19249	(E,E)-2,4-Hexadienal	1
neg_M141T55_3	C07837	Fomepizole	1
neg_M141T226	C16648 | C16653 | C12297 | C19757 | C19318 | C19757	4-ene-Valproic acid | 2-ene-Valproic acid | Cyclohexyl acetate | trans-3-Hexenyl acetate | 2-Propenyl 3-methylbutanoate | cis-3-Hexenyl acetate	6
neg_M141T349	-	-	NA
neg_M142T203	C04294	5-(2-Hydroxyethyl)-4-methylthiazole	1
neg_M142T173	C04294	5-(2-Hydroxyethyl)-4-methylthiazole	1
neg_M142T156	C04294	5-(2-Hydroxyethyl)-4-methylthiazole	1
neg_M142T100	C04294	5-(2-Hydroxyethyl)-4-methylthiazole	1
neg_M142T76	-	-	NA
neg_M142T189	-	-	NA
neg_M142T203_1	C10172	Proline betaine	1
neg_M142T55_1	C10172	Proline betaine	1
neg_M142T88	C10172	Proline betaine	1
neg_M143T50	-	-	NA
neg_M143T51	C00922 | C19501 | C20441 | C17601 | C17602	Maleic acid homopolymer | Acrylic acid | 2-Furanmethanol | 4-Hydroxy-2-butenoic acid gamma-lactone | Furanone A	5
neg_M143T79	C00922 | C19501 | C20441 | C17601 | C17602	Maleic acid homopolymer | Acrylic acid | 2-Furanmethanol | 4-Hydroxy-2-butenoic acid gamma-lactone | Furanone A	5
neg_M143T55	C06195	Imidazolone	1
neg_M143T79_1	C06195	Imidazolone	1
neg_M143T55_1	-	-	NA
neg_M143T190	-	-	NA
neg_M143T54	-	-	NA
neg_M143T55_2	-	-	NA
neg_M143T199	-	-	NA
neg_M143T108	-	-	NA
neg_M143T93	-	-	NA
neg_M143T125	-	-	NA
neg_M143T79_2	-	-	NA
neg_M143T48	C00519	Hypotaurine	1
neg_M143T578	C00519	Hypotaurine	1
neg_M144T55	-	-	NA
neg_M144T195	-	-	NA
neg_M144T558	-	-	NA
neg_M144T97	-	-	NA
neg_M144T79	-	-	NA
neg_M144T101	C08493	Indole-3-carboxaldehyde	1
neg_M144T122	C08493	Indole-3-carboxaldehyde	1
neg_M144T79_1	C08493	Indole-3-carboxaldehyde	1
neg_M144T199	C08493	Indole-3-carboxaldehyde	1
neg_M144T216	C08493	Indole-3-carboxaldehyde	1
neg_M144T54	C04076 | C02946 | C11118	Allysine | 4-Acetamidobutanoic acid | 2-Pyrrolidinone	3
neg_M144T55_1	C01035	4-Guanidinobutanoic acid	1
neg_M144T192	C01181 | C00571 | C01746	4-Trimethylammoniobutanoic acid | Cyclohexylamine | Piperidine	3
neg_M144T55_2	C01181 | C00571 | C01746	4-Trimethylammoniobutanoic acid | Cyclohexylamine | Piperidine	3
neg_M144T78_1	C01181 | C00571 | C01746	4-Trimethylammoniobutanoic acid | Cyclohexylamine | Piperidine	3
neg_M144T42	-	-	NA
neg_M144T72	C18587	Methyl isothiocyanate	1
neg_M145T559	C00026 | C19524	Oxoglutaric acid | Succinic anhydride	2
neg_M145T54	C00026 | C19524	Oxoglutaric acid | Succinic anhydride	2
neg_M145T204	C00026 | C19524	Oxoglutaric acid | Succinic anhydride	2
neg_M145T569	C05851	Coumarin	1
neg_M145T591	C05851	Coumarin	1
neg_M145T205	C05851	Coumarin	1
neg_M145T55	-	-	NA
neg_M145T248	-	-	NA
neg_M145T53	-	-	NA
neg_M145T55_1	C06104 | C12518 | C15499 | C19504 | C19238 | C01770 | C00741 | C19309 | C19443	Adipic acid | Glutaral | 2,4-Pentanedione | Methyl methacrylate | Ethyl acrylate | gamma-Butyrolactone | Diacetyl | Ethenyl acetate | Methyl acrylate	9
neg_M145T150	C06104 | C12518 | C15499 | C19504 | C19238 | C01770 | C00741 | C19309 | C19443	Adipic acid | Glutaral | 2,4-Pentanedione | Methyl methacrylate | Ethyl acrylate | gamma-Butyrolactone | Diacetyl | Ethenyl acetate | Methyl acrylate	9
neg_M145T129	C06104 | C12518 | C15499 | C19504 | C19238 | C01770 | C00741 | C19309 | C19443	Adipic acid | Glutaral | 2,4-Pentanedione | Methyl methacrylate | Ethyl acrylate | gamma-Butyrolactone | Diacetyl | Ethenyl acetate | Methyl acrylate	9
neg_M145T580	C00064 | C05100 | C00819 | C19285 | C08305	Glutamine | Ureidoisobutyric acid | D-Glutamine | N-Nitroso-pyrrolidine | Gyromitrin	5
neg_M145T561	C00064 | C05100 | C00819 | C19285 | C08305	Glutamine | Ureidoisobutyric acid | D-Glutamine | N-Nitroso-pyrrolidine | Gyromitrin	5
neg_M145T51	C00064 | C05100 | C00819 | C19285 | C08305	Glutamine | Ureidoisobutyric acid | D-Glutamine | N-Nitroso-pyrrolidine | Gyromitrin	5
neg_M145T77	C00064 | C05100 | C00819 | C19285 | C08305	Glutamine | Ureidoisobutyric acid | D-Glutamine | N-Nitroso-pyrrolidine | Gyromitrin	5
neg_M145T107	-	-	NA
neg_M145T86	-	-	NA
neg_M145T55_2	-	-	NA
neg_M145T222	C02373 | C19263 | C02373 | C08492 | C02893 | C07329 | C01390 | C02223 | C02223 | C21402 | C01949	4-Methylpentanal | Methyl isobutyl ketone | Hexanal | 3-Hexen-1-ol | 2-Ethylbutanal | Isovaleraldehyde | Prenol | (S)-2-Methylbutanal | (±)-2-Methylbutanal | Isoprenyl alcohol | 2-Pentanone	11
neg_M145T242	C00047 | C00739 | C05665 | C01888	Lysine | D-Lysine | 3-Aminopropionaldehyde | Aminoacetone	4
neg_M145T77_1	C00047 | C00739 | C05665 | C01888	Lysine | D-Lysine | 3-Aminopropionaldehyde | Aminoacetone	4
neg_M146T236	-	-	NA
neg_M146T562	-	-	NA
neg_M146T55	-	-	NA
neg_M146T560	C00025 | C12269 | C00979 | C00217 | C05938 | C02926 | C08267 | C01234	Glutamic acid | N-Methyl-D-aspartic acid | O-Acetylserine | D-Glutamic acid | L-4-Hydroxyglutamate semialdehyde | L-3-Aminodihydro-2(3H)-furanone | (S)-2-Azetidinecarboxylic acid | 1-Aminocyclopropanecarboxylic acid	8
neg_M146T248	C00388	Histamine	1
neg_M146T84	-	-	NA
neg_M146T183	C10144 | C02903 | C21404 | C14452	Fagomine | 4-Aminobutyraldehyde | N-Ethylacetamide | Morpholine	4
neg_M146T52	C10144 | C02903 | C21404 | C14452	Fagomine | 4-Aminobutyraldehyde | N-Ethylacetamide | Morpholine	4
neg_M146T559_1	C10144 | C02903 | C21404 | C14452	Fagomine | 4-Aminobutyraldehyde | N-Ethylacetamide | Morpholine	4
neg_M146T215_2	C10144 | C02903 | C21404 | C14452	Fagomine | 4-Aminobutyraldehyde | N-Ethylacetamide | Morpholine	4
neg_M146T139	C10144 | C02903 | C21404 | C14452	Fagomine | 4-Aminobutyraldehyde | N-Ethylacetamide | Morpholine	4
neg_M146T76	C10144 | C02903 | C21404 | C14452	Fagomine | 4-Aminobutyraldehyde | N-Ethylacetamide | Morpholine	4
neg_M146T224	C01546	2-Furoic acid	1
neg_M147T75	C01180	2-Oxo-4-methylthiobutanoic acid	1
neg_M147T125	C01180	2-Oxo-4-methylthiobutanoic acid	1
neg_M147T108	C01180	2-Oxo-4-methylthiobutanoic acid	1
neg_M147T562	C00815 | C01087 | C03196 | C02674 | C02630 | C00109 | C00164 | C00349 | C00232 | C00022	Citramalic acid | D-2-Hydroxyglutaric acid | L-2-Hydroxyglutaric acid | Ribonolactone | 2-Hydroxyglutarate | 2-Ketobutyric acid | Acetoacetic acid | 2-Methyl-3-oxopropanoic acid | Succinic acid semialdehyde | Pyruvic acid	10
neg_M147T83	C00815 | C01087 | C03196 | C02674 | C02630 | C00109 | C00164 | C00349 | C00232 | C00022	Citramalic acid | D-2-Hydroxyglutaric acid | L-2-Hydroxyglutaric acid | Ribonolactone | 2-Hydroxyglutarate | 2-Ketobutyric acid | Acetoacetic acid | 2-Methyl-3-oxopropanoic acid | Succinic acid semialdehyde | Pyruvic acid	10
neg_M147T206	C00815 | C01087 | C03196 | C02674 | C02630 | C00109 | C00164 | C00349 | C00232 | C00022	Citramalic acid | D-2-Hydroxyglutaric acid | L-2-Hydroxyglutaric acid | Ribonolactone | 2-Hydroxyglutarate | 2-Ketobutyric acid | Acetoacetic acid | 2-Methyl-3-oxopropanoic acid | Succinic acid semialdehyde | Pyruvic acid	10
neg_M147T243	-	-	NA
neg_M147T46	-	-	NA
neg_M147T561	-	-	NA
[truncated: 47,561 more rows]
