# Supplementary material for: Post-transport recovery trajectory of the canine gut microbiome and metabolome
Source: J Anim Sci Biotechnol. 2026 Apr 12;17:65. doi: 10.1186/s40104-026-01385-z (PMC13070285; doi:10.1186/s40104-026-01385-z)
Supplement: Supplementary file 3 — Additional file 3. Raw data of the metabolomic compounds. [file 40104_2026_1385_MOESM3_ESM.zip › mix/Core_files/KEGG_MS2_table.csv]

	MS2_KEGG_ID	MS2_KEGG_NAME	MS2_KEGG_Number
neg_M71T52_1	C19501	-	1
neg_M73T393	-	-	0
neg_M73T65	C17530	-	1
neg_M73T56	-	-	0
neg_M73T109_1	C14704	-	1
neg_M73T92	C05235	-	1
neg_M73T79	C00424	-	1
neg_M74T50	C00037	Glycine (Gly)	1
neg_M75T51	C03547	-	1
neg_M80T55_1	C00094	-	1
neg_M83T83	-	-	0
neg_M85T52	C00741	-	1
neg_M85T245	-	-	0
neg_M85T207	-	-	0
neg_M87T556	C00022	Pyruvate; 2-Oxopropanoate	1
neg_M87T52_1	-	-	0
neg_M87T219_6	C02632	2-Methylpropanoate	1
neg_M87T82	-	-	0
neg_M87T106	C00466	-	1
neg_M87T219_7	-	-	0
neg_M88T49	C00041	Alanine (Ala)	1
neg_M88T188	C00133	D-Alanine	1
neg_M88T76	C00213	-	1
neg_M89T52_4	C00186	L-Lactate; (S)-2-Hydroxypropanoate	1
neg_M89T254	-	-	0
neg_M89T506	C02154	-	1
neg_M89T447	C01013	3-Hydroxypropanoate	1
neg_M89T220	-	-	0
neg_M89T574	C00256	-	1
neg_M89T594	C00184	Dihydroxyacetone	1
neg_M91T236	C00116	Glycerol	1
neg_M93T543	C11142	-	1
neg_M95T85	C14279	-	1
neg_M95T55	-	-	0
neg_M96T42	C00009	-	1
neg_M96T55_2	C06752	-	1
neg_M96T95	C00059	-	1
neg_M98T586	-	-	0
neg_M99T53	C19524	-	1
neg_M101T52	C00349	2-Methyl-3-oxopropanoate	1
neg_M101T8	C00232	Succinate semialdehyde; 4-Oxobutanoate	1
neg_M101T239_1	-	-	0
neg_M101T196	-	-	0
neg_M102T52_1	C03284	(S)-3-Aminoisobutyric acid	1
neg_M102T205	C02261	(R)-2-Aminobutanoic acid	1
neg_M102T78	C03665	2-Aminoisobutyric acid	1
neg_M103T67	C01089	(R)-3-Hydroxybutanoate	1
neg_M104T49	C00065	Serine (Ser)	1
neg_M107T129	-	-	0
neg_M107T219	-	-	0
neg_M108T90	C00519	-	1
neg_M108T230	-	-	0
neg_M108T202	-	-	0
neg_M109T225	C00530	-	1
neg_M109T217	C15571	-	1
neg_M109T225_1	C11115	-	1
neg_M109T82	-	-	0
neg_M110T53	-	-	0
neg_M111T56_1	C01546	-	1
neg_M111T78_2	C00106	Uracil (Ura)	1
neg_M111T56_2	-	-	0
neg_M111T78_3	-	-	0
neg_M112T77	C03912	-	1
neg_M112T42	C05529	-	1
neg_M113T99	C02565	-	1
neg_M114T79	-	-	0
neg_M115T257_1	-	-	0
neg_M116T55_3	C00431	5-Aminopentanoic acid	1
neg_M117T556	-	-	0
neg_M117T58	C00042	Succinate	1
neg_M117T63_3	-	-	0
neg_M117T104	-	-	0
neg_M117T85	-	-	0
neg_M117T120	C20827	-	1
neg_M118T205	C00872	-	1
neg_M118T232	C05669	-	1
neg_M118T51	C05519	-	1
neg_M119T229_1	C15587	-	1
neg_M119T264	C07214	-	1
neg_M119T85	C07209	-	1
neg_M119T55	-	-	0
neg_M119T229_2	-	-	0
neg_M121T235_1	C00633	-	1
neg_M121T210	-	-	0
neg_M121T264	C00539	-	1
neg_M121T229_3	C00503	-	1
neg_M123T198	C06730	-	1
neg_M123T217	-	-	0
neg_M124T49_1	C00245	-	1
neg_M124T557	C03557	-	1
neg_M124T55_4	-	-	0
neg_M125T72	-	-	0
neg_M125T87	C01108	Pyrogallol	1
neg_M125T132	C11918	Maltol	1
neg_M125T115	-	-	0
neg_M126T188	-	-	0
neg_M127T261	-	-	0
neg_M128T53	C01879	Pidolic acid	1
neg_M128T558	-	-	0
neg_M129T195_1	C00233	2-Oxoisocaproate	1
neg_M129T274	-	-	0
neg_M130T55_1	C01157	Hydroxyproline	1
neg_M130T209	C00436	N-Carbamoylputrescine	1
neg_M130T88_4	C16434	-	1
neg_M130T574	C02378	6-Aminohexanoic acid	1
neg_M130T281	C00123	Leucine (Leu)	1
neg_M131T86	C00489	Glutarate	1
neg_M131T106	-	-	0
neg_M131T216	C00903	Cinnamaldehyde	1
neg_M131T207_1	-	-	0
neg_M131T242	-	-	0
neg_M131T51_1	C07834	-	1
neg_M132T44	C00049	Aspartic acid (Asp)	1
neg_M133T54	C01801	Deoxyribose	1
neg_M134T108	-	-	0
neg_M134T250	-	-	0
neg_M135T228	C15583	-	1
neg_M135T237	C07215	-	1
neg_M135T207	C07086	-	1
neg_M135T264	-	-	0
neg_M136T223	-	-	0
neg_M136T201_2	-	-	0
neg_M137T220	C00587	-	1
neg_M137T80	C00156	-	1
neg_M137T207_2	-	-	0
neg_M137T258	-	-	0
neg_M138T109	C01020	6-Hydroxynicotinate	1
neg_M138T204	-	-	0
neg_M138T175	-	-	0
neg_M139T71	-	-	0
neg_M141T277	C19757	(3Z)-Hex-3-en-1-yl acetate	1
neg_M141T301	-	-	0
neg_M142T55	-	-	0
neg_M142T202	-	-	0
neg_M143T112	-	-	0
neg_M143T83	-	-	0
neg_M143T131	-	-	0
neg_M143T295	C06423	Caprylate; Octanoate	1
neg_M144T248_2	C08493	-	1
neg_M144T88	-	-	0
neg_M145T182	-	-	0
neg_M145T197	-	-	0
neg_M145T84_1	-	-	0
neg_M145T195	C06104	Adipate	1
neg_M145T49	C00047	Lysine (Lys)	1
neg_M146T583	-	-	0
neg_M146T46	C00025	Glutamic acid (Glu)	1
neg_M146T216	-	-	0
neg_M146T187	-	-	0
neg_M147T354	C01180	2-Oxo-4-methylthiobutanoic acid	1
neg_M147T55	C00815	-	1
neg_M147T249	-	-	0
neg_M147T212	C02274	-	1
neg_M147T229	C17268	-	1
neg_M147T264	C02630	2-Hydroxyglutaric acid	1
neg_M147T184	C05608	4-Hydroxycinnamyl aldehyde	1
neg_M147T184_1	C10452	Estragole	1
neg_M147T128	C10428	Anethole	1
neg_M147T55_1	-	-	0
neg_M149T52	C02479	-	1
neg_M149T255_6	-	-	0
neg_M149T255_7	-	-	0
neg_M149T228	C15513	-	1
neg_M150T307	-	-	0
neg_M150T230	C06804	-	1
neg_M150T255	-	-	0
neg_M151T66	C07599	Alloxanthine	1
neg_M151T93_1	C00385	Xanthine	1
neg_M151T254	C01984	-	1
neg_M151T240	C00755	-	1
neg_M151T210_1	C00642	-	1
neg_M151T224	-	-	0
neg_M151T216	-	-	0
neg_M151T208	-	-	0
neg_M152T51	C00606	3-Sulfino-L-alanine	1
neg_M153T218	C00230	-	1
neg_M153T123	C16748	Patulin	1
neg_M153T188	-	-	0
neg_M153T141	C00628	-	1
neg_M153T202	-	-	0
neg_M153T249	C03985	Linalool	1
neg_M154T119	-	-	0
neg_M154T234	C01162	-	1
neg_M154T51	C00135	Histidine (His)	1
neg_M155T55	C00295	-	1
neg_M157T286	-	-	0
neg_M157T205	-	-	0
neg_M157T315_1	-	-	0
neg_M158T188	-	-	0
neg_M159T260	-	-	0
neg_M159T202	-	-	0
neg_M159T77	C00993	D-Alanyl-D-alanine	1
neg_M159T62	C02656	Pimelate	1
neg_M159T51	C00993	D-Alanyl-D-alanine	1
neg_M159T228	-	-	0
neg_M160T206	C05639	-	1
neg_M160T258	-	-	0
neg_M160T192	-	-	0
neg_M160T120	-	-	0
neg_M161T54	C03761	-	1
neg_M161T77	C02360	2-Hydroxyhexanedioic acid	1
neg_M161T259	C10475	-	1
neg_M161T192	C16741	-	1
neg_M161T90	-	-	0
neg_M162T206_2	C17213	-	1
neg_M162T234	C00715	-	1
neg_M162T286	-	-	0
neg_M162T257	-	-	0
neg_M163T225	C00811	4-Coumarate	1
neg_M163T85	C06738	-	1
neg_M163T55_1	C05838	cis-2-Hydroxycinnamate	1
neg_M163T209	C12621	-	1
neg_M164T208	C06052	-	1
neg_M164T51	C02989	-	1
neg_M164T458	-	-	0
neg_M165T198	C01606	-	1
neg_M165T259	-	-	0
neg_M165T51	C02201	-	1
neg_M165T192	C16358	1-Methylxanthine	1
neg_M165T228_4	C11457	-	1
neg_M165T212_1	C05607	-	1
neg_M166T55	-	-	0
neg_M166T86	C20155	-	1
neg_M167T55_1	C00366	-	1
neg_M167T81	C01692	-	1
neg_M167T182	C05577	-	1
neg_M167T201	C00544	-	1
neg_M167T55_2	C11527	-	1
neg_M167T214	C06672	-	1
neg_M167T243	C21895	-	1
neg_M167T217	-	-	0
neg_M167T55_3	C10331	-	1
neg_M167T214_1	-	-	0
neg_M168T41	C00118	-	1
neg_M169T559	C01424	Gallate	1
neg_M169T85	-	-	0
neg_M169T206	C07569	-	1
neg_M169T189	C05576	-	1
neg_M169T387	C07841	-	1
neg_M169T316_1	-	-	0
neg_M169T245	-	-	0
neg_M171T55_1	-	-	0
neg_M171T253	-	-	0
neg_M171T297	-	-	0
neg_M171T453	-	-	0
neg_M171T339	C01571	Capric acid (10:0)	1
neg_M172T54_1	C03771	-	1
neg_M172T81	C01250	-	1
neg_M172T203	C02710	-	1
neg_M172T209	C02180	-	1
neg_M173T222	C08278	Suberate	1
neg_M173T198	-	-	0
neg_M173T78_3	C13008	-	1
neg_M173T96	C01047	-	1
neg_M173T116	C02693	-	1
neg_M173T82	-	-	0
neg_M173T55_3	C00437	-	1
neg_M173T253	C08304	Gramine	1
neg_M173T239	-	-	0
neg_M174T241	C00954	Indole-3-acetate	1
neg_M174T51	C00327	L-Citrulline	1
neg_M175T150	C02504	(2S)-2-Isopropylmalic acid	1
neg_M175T271	-	-	0
neg_M175T208	-	-	0
neg_M176T205	-	-	0
neg_M176T246	C08295	-	1
neg_M176T563	-	-	0
neg_M176T91	-	-	0
neg_M176T77	C08265	-	1
neg_M176T126	C03145	N-Formylmethionine	1
neg_M176T233_1	-	-	0
neg_M176T45_1	C19331	-	1
neg_M177T223	-	-	0
neg_M177T247	C09001	-	1
neg_M177T78	C09263	Esculetin	1
neg_M178T210	C01586	-	1
neg_M179T228	C01405	-	1
neg_M179T213	C01179	-	1
neg_M179T256	-	-	0
neg_M179T234	C05380	-	1
neg_M179T84	C01481	-	1
neg_M179T51	C00137	myo-Inositol	1
neg_M179T254	C07480	Theobromine	1
neg_M179T225	C00221	-	1
neg_M180T55	-	-	0
neg_M180T77	C15770	-	1
neg_M180T85_2	C00082	Tyrosine (Tyr)	1
neg_M180T202	-	-	0
neg_M181T87	-	-	0
neg_M181T162	C16359	1-Methyluric acid	1
neg_M181T184_1	C16355	7-Methyluric acid	1
neg_M181T117	-	-	0
neg_M181T138	C10680	-	1
neg_M181T240	-	-	0
neg_M181T108	-	-	0
neg_M181T212_1	C10447	-	1
neg_M181T146	C03672	-	1
neg_M181T173	C05582	-	1
neg_M181T51	C01697	-	1
neg_M181T576	C00392	Mannitol	1
neg_M181T560	C00794	Sorbitol	1
neg_M181T599	C01507	-	1
neg_M181T225	-	-	0
neg_M181T55_4	C12283	-	1
neg_M182T174_1	C00847	-	1
neg_M183T81	-	-	0
neg_M183T198	C05580	-	1
neg_M183T102	-	-	0
neg_M183T229_1	-	-	0
neg_M183T342	-	-	0
neg_M185T216	C09305	Psoralen	1
neg_M185T55_3	-	-	0
neg_M185T244	-	-	0
neg_M185T266	-	-	0
neg_M185T374	C17620	-	1
neg_M185T358	C17715	Undecanoic acid	1
neg_M185T529	-	-	0
neg_M185T191	-	-	0
neg_M187T219	-	-	0
neg_M187T51_1	-	-	0
neg_M187T233_1	C08261	Nonanedioic acid	1
neg_M187T80_1	-	-	0
neg_M187T55_4	-	-	0
neg_M187T108	C02155	-	1
neg_M187T187	-	-	0
neg_M187T125	-	-	0
neg_M187T258	-	-	0
neg_M188T55	C00624	-	1
neg_M188T253	C22236	-	1
neg_M188T82	-	-	0
neg_M188T100	-	-	0
neg_M189T196	-	-	0
neg_M190T216_1	C05635	-	1
neg_M190T186	C02712	-	1
neg_M191T561	C00158	Citrate	1
neg_M191T590	C00311	Isocitrate	1
neg_M191T225	C00296	-	1
neg_M191T231	-	-	0
neg_M191T201	-	-	0
neg_M193T45	C01062	-	1
neg_M193T228_2	C01494	Ferulate	1
neg_M193T95	-	-	0
neg_M194T115_1	-	-	0
neg_M194T55_2	C07588	-	1
neg_M194T81	-	-	0
neg_M194T99	-	-	0
neg_M195T86	-	-	0
neg_M195T52_2	C00257	D-Gluconic acid	1
neg_M195T228_1	-	-	0
neg_M195T245	-	-	0
neg_M195T216	-	-	0
neg_M195T202_1	C11738	-	1
neg_M195T209	-	-	0
neg_M195T227	-	-	0
neg_M196T55	C03166	-	1
neg_M197T213	C10833	-	1
neg_M197T225	C01453	-	1
neg_M197T368	-	-	0
neg_M199T192	-	-	0
neg_M199T544	C07520	-	1
neg_M199T237	-	-	0
neg_M199T209	-	-	0
neg_M199T254	-	-	0
neg_M199T278	-	-	0
neg_M199T379	-	-	0
neg_M199T394_1	C02679	Lauric acid (12:0)	1
neg_M199T440	-	-	0
neg_M201T46_2	C00841	Xanthotoxol	1
neg_M201T58	C07928	-	1
neg_M201T47	-	-	0
neg_M201T50	-	-	0
neg_M201T230	-	-	0
neg_M201T243	C08277	Decanedioic acid	1
neg_M201T264	-	-	0
neg_M201T89	-	-	0
neg_M201T123	-	-	0
neg_M202T196	-	-	0
neg_M203T202_1	C00525	D-Tryptophan	1
neg_M203T202_2	C00806	-	1
neg_M203T225	C08299	Bufotenine	1
neg_M204T219	-	-	0
neg_M204T203	C02043	-	1
neg_M205T79	-	-	0
neg_M205T249	-	-	0
neg_M205T402	C14205	-	1
neg_M205T451	-	-	0
neg_M206T206_4	C01252	-	1
neg_M206T233	-	-	0
neg_M206T297	-	-	0
neg_M206T211	C03519	-	1
neg_M206T55_4	-	-	0
neg_M207T258	-	-	0
neg_M208T194	C16604	2-Hydroxyiminostilbene	1
neg_M209T55	-	-	0
neg_M209T206	-	-	0
neg_M209T227	-	-	0
neg_M209T256	C16361	1,3,7-Trimethyluric acid	1
neg_M209T242	-	-	0
neg_M209T214	-	-	0
neg_M209T254	C08491	(-)-Jasmonic acid	1
neg_M209T211	-	-	0
neg_M209T264	-	-	0
neg_M210T193	C02305	-	1
neg_M211T254	-	-	0
neg_M211T269	-	-	0
neg_M212T107	-	-	0
neg_M213T416_1	C17076	Tridecanoic acid	1
neg_M215T252	-	-	0
neg_M215T298	-	-	0
neg_M216T201	-	-	0
neg_M217T84	-	-	0
neg_M217T214	-	-	0
neg_M217T200	-	-	0
neg_M217T92	-	-	0
neg_M218T183	C00864	Pantothenic acid (Vitamin B5)	1
neg_M218T86	-	-	0
neg_M219T82	-	-	0
neg_M220T219	C13534	-	1
neg_M221T246	C14175	-	1
neg_M221T193_1	-	-	0
neg_M221T200	-	-	0
neg_M221T288	C09715	Rishitin	1
neg_M221T351	C16977	-	1
neg_M221T370	C16983	-	1
neg_M222T85	C05645	-	1
neg_M222T103	C18663	Monocrotophos	1
neg_M222T192	C01657	-	1
neg_M222T213	-	-	0
neg_M223T293	-	-	0
neg_M223T227	C00482	Sinapate	1
neg_M223T237	-	-	0
neg_M223T224	-	-	0
neg_M223T283	-	-	0
neg_M223T299	-	-	0
neg_M223T381	C06521	Cuscohygrine	1
neg_M223T393	-	-	0
neg_M224T88	C11263	6-Benzylaminopurine	1
neg_M225T84	-	-	0
neg_M225T188	-	-	0
neg_M225T150_1	-	-	0
neg_M225T248	-	-	0
neg_M225T236	C00386	Carnosine	1
neg_M225T218_1	C07205	-	1
neg_M225T410_1	-	-	0
neg_M225T440	-	-	0
neg_M227T133	C00526	Deoxyuridine (dU)	1
neg_M227T78	-	-	0
neg_M227T216_1	-	-	0
neg_M227T257_1	C16308	(2E)-Dodec-2-enedioic acid	1
neg_M227T314	-	-	0
neg_M227T296	-	-	0
neg_M227T454_8	C06424	Myristic acid (14:0)	1
neg_M227T435	-	-	0
neg_M227T475	-	-	0
neg_M229T323	C10253	Demethylbatatasin IV	1
neg_M229T215	-	-	0
neg_M229T240	-	-	0
neg_M229T264	C02678	Dodecanedioic acid	1
neg_M229T191	-	-	0
neg_M229T212	-	-	0
neg_M229T318	-	-	0
neg_M230T79	C05932	-	1
neg_M230T198_1	-	-	0
neg_M231T157	-	-	0
neg_M231T88	-	-	0
neg_M231T84_1	-	-	0
neg_M231T55_3	-	-	0
neg_M231T224	-	-	0
neg_M231T358	-	-	0
neg_M231T348	-	-	0
neg_M232T190_1	C13690	-	1
neg_M233T197	-	-	0
neg_M233T223	-	-	0
neg_M233T310	-	-	0
neg_M233T377	-	-	0
neg_M233T347	-	-	0
neg_M233T397	-	-	0
neg_M235T194_1	-	-	0
neg_M235T350	-	-	0
neg_M235T390	-	-	0
neg_M235T373	-	-	0
neg_M236T201	-	-	0
neg_M237T180	-	-	0
neg_M237T238	-	-	0
neg_M237T222	-	-	0
neg_M237T88	-	-	0
neg_M237T244	-	-	0
neg_M237T232	-	-	0
neg_M237T392	-	-	0
neg_M238T100	-	-	0
neg_M239T234	-	-	0
neg_M239T212	-	-	0
neg_M239T219	C01262	Anserine	1
neg_M239T284	-	-	0
neg_M241T54	C04299	-	1
neg_M241T241	C06916	-	1
neg_M241T192	C00214	Deoxythymidine (dT)	1
neg_M241T264_2	-	-	0
neg_M241T202	-	-	0
neg_M241T264_5	-	-	0
neg_M241T341_1	-	-	0
neg_M241T477	C16537	Pentadecanoic acid	1
neg_M241T504	-	-	0
neg_M242T79	C00475	Cytidine (C)	1
neg_M243T49	C02985	-	1
neg_M243T84	C00299	Uridine (U)	1
neg_M243T55_1	C11262	-	1
neg_M243T259	C02067	-	1
neg_M243T230	-	-	0
neg_M243T274_1	-	-	0
neg_M243T204	-	-	0
neg_M243T220	-	-	0
neg_M243T304_1	-	-	0
neg_M243T341_1	-	-	0
neg_M244T45	-	-	0
neg_M244T84_2	-	-	0
neg_M244T112	-	-	0
neg_M245T206	-	-	0
neg_M245T238_1	-	-	0
neg_M245T195	C02162	Isopimpinellin	1
neg_M245T210	-	-	0
neg_M245T194_1	C09276	Marmesin	1
neg_M245T77	-	-	0
neg_M245T55_6	-	-	0
neg_M245T96	-	-	0
neg_M245T118	-	-	0
neg_M245T266	C17490	-	1
neg_M245T209	C09213	-	1
neg_M245T229_1	-	-	0
neg_M245T359	-	-	0
neg_M246T49	C00018	PLP	1
neg_M247T91	C00647	-	1
neg_M247T215	C07666	-	1
neg_M247T203	C09808	Phellamurin	1
neg_M247T148	-	-	0
neg_M247T208_2	-	-	0
neg_M247T352	-	-	0
neg_M247T276	-	-	0
neg_M247T262	-	-	0
neg_M248T85	-	-	0
neg_M248T196	C00627	-	1
neg_M248T236	-	-	0
neg_M249T80	-	-	0
neg_M249T222	-	-	0
neg_M249T281	-	-	0
neg_M249T314	-	-	0
neg_M249T390	C07020	-	1
neg_M249T333	-	-	0
neg_M249T371	-	-	0
neg_M251T216	C16996	-	1
neg_M251T197_1	-	-	0
neg_M251T55_2	-	-	0
neg_M251T184	C05512	-	1
neg_M251T165	C01736	-	1
neg_M251T124	C16576	-	1
neg_M251T226	C07443	-	1
neg_M251T246	C06952	-	1
neg_M251T195	-	-	0
neg_M251T88	-	-	0
neg_M251T109	-	-	0
neg_M251T253	-	-	0
neg_M251T297	-	-	0
neg_M251T267	-	-	0
neg_M251T428_6	-	-	0
neg_M253T249_1	C10208	Daidzein	1
neg_M253T207_1	-	-	0
neg_M253T200_1	-	-	0
neg_M253T256	-	-	0
neg_M253T267	-	-	0
neg_M253T291	-	-	0
neg_M253T280	-	-	0
neg_M253T488	C08362	Palmitoleic acid (16:1;9)	1
neg_M253T466_8	C08362	Palmitoleic acid (16:1;9)	1
neg_M254T85_1	C07062	-	1
neg_M255T251_1	C05841	-	1
neg_M255T275	-	-	0
neg_M255T518_7	C00249	Palmitic acid (16:0)	1
neg_M255T494	-	-	0
neg_M256T216	-	-	0
neg_M257T186	-	-	0
neg_M257T162	-	-	0
neg_M257T250	-	-	0
neg_M257T271_1	-	-	0
neg_M257T286	-	-	0
neg_M258T88	-	-	0
neg_M258T190_1	-	-	0
neg_M259T46	C00636	-	1
neg_M259T213	-	-	0
neg_M259T210	-	-	0
neg_M259T124	-	-	0
neg_M259T221	-	-	0
neg_M259T81	-	-	0
neg_M259T55_4	-	-	0
neg_M259T199	-	-	0
neg_M261T195	-	-	0
neg_M261T156	-	-	0
neg_M261T138_1	C09951	-	1
neg_M261T55_1	-	-	0
neg_M261T209	-	-	0
neg_M263T197	C07561	-	1
neg_M263T312	-	-	0
neg_M263T263	-	-	0
neg_M263T275	-	-	0
neg_M263T227	C06082	Abscisate	1
neg_M263T204_2	-	-	0
neg_M265T346	C08090	-	1
neg_M265T261	-	-	0
neg_M265T229	-	-	0
neg_M265T286_1	-	-	0
neg_M265T338	C06943	-	1
neg_M265T300	-	-	0
neg_M265T360	C06930	-	1
neg_M266T187	C00330	Deoxyguanosine (dG)	1
neg_M267T91_1	-	-	0
neg_M267T121	-	-	0
neg_M267T156	C00294	-	1
neg_M267T187	-	-	0
neg_M267T200	-	-	0
neg_M267T223	-	-	0
neg_M267T238	C02267	-	1
neg_M267T257	-	-	0
neg_M267T85	-	-	0
neg_M267T242	C09984	-	1
neg_M267T281	-	-	0
neg_M267T500	-	-	0
neg_M269T262_2	C06563	Genistein	1
neg_M269T244	C10044	Galangin	1
neg_M269T199_1	C07877	-	1
neg_M269T549_3	-	-	0
neg_M269T296	-	-	0
neg_M269T525	-	-	0
neg_M270T187	C08652	Luteolinidin	1
neg_M270T190_1	-	-	0
neg_M271T260_1	C09751	Garbanzol	1
neg_M271T240	C00509	Naringenin	1
neg_M271T200	-	-	0
neg_M271T210	C00951	Estradiol-17beta	1
neg_M271T299	-	-	0
neg_M271T351	C18218	16-Hydroxyhexadecanoic acid	1
neg_M271T395_1	-	-	0
neg_M272T54	C18364	-	1
neg_M272T191	-	-	0
neg_M272T75	-	-	0
neg_M273T258	-	-	0
neg_M273T228	-	-	0
neg_M273T207	-	-	0
neg_M273T195	-	-	0
neg_M274T201	-	-	0
neg_M274T88	-	-	0
neg_M274T55_1	-	-	0
neg_M274T148	-	-	0
neg_M275T55	C07645	-	1
neg_M275T82	C16556	-	1
neg_M275T193	C07653	-	1
neg_M275T220	-	-	0
neg_M275T233	-	-	0
neg_M275T229	-	-	0
neg_M275T415	C16300	-	1
neg_M276T212	C06837	-	1
neg_M276T242	-	-	0
neg_M277T193_3	C00831	-	1
neg_M277T272	C07424	-	1
neg_M277T293	-	-	0
neg_M277T217	-	-	0
neg_M277T330	-	-	0
neg_M277T445_6	C06427	alpha-Linolenic acid (18:3;9,12,15)	1
neg_M278T229	C07341	-	1
neg_M279T221	-	-	0
neg_M279T191_1	-	-	0
neg_M279T480_10	C01595	Linoleic acid (18:2;9,12)	1
neg_M281T58	C00346	-	1
neg_M281T205	-	-	0
neg_M281T248	-	-	0
neg_M281T533	C01712	Elaidic acid (18:1;9)	1
neg_M281T557	C00712	Oleic acid (18:1;9)	1
neg_M281T510	C08367	Vaccenic acid	1
neg_M283T161	C06948	-	1
neg_M283T188	C01762	Xanthosine	1
neg_M283T205	-	-	0
neg_M283T448	C01530	Stearic acid (18:0)	1
neg_M283T475	-	-	0
neg_M285T263	C01514	Luteolin	1
neg_M285T250	C05903	Kaempferol	1
neg_M285T121	-	-	0
neg_M285T144	C17810	Citreorosein	1
neg_M285T83	-	-	0
neg_M285T98	-	-	0
neg_M285T290	-	-	0
neg_M285T223	C01451	-	1
neg_M285T416	-	-	0
neg_M285T214_1	-	-	0
neg_M285T343	C00280	Androstenedione	1
neg_M285T315	C19615	Hexadecanedioic acid	1
neg_M285T271_1	-	-	0
neg_M285T470	C17276	-	1
neg_M285T419_1	C03413	-	1
neg_M286T192_1	-	-	0
neg_M286T87	-	-	0
neg_M287T249	C05631	Eriodictyol	1
neg_M287T222	-	-	0
neg_M287T234	-	-	0
neg_M287T456	C00535	Testosterone	1
neg_M289T191	-	-	0
neg_M289T248	C22567	-	1
neg_M289T225	-	-	0
neg_M289T447	-	-	0
neg_M289T449	C00523	Androsterone	1
neg_M290T86	-	-	0
neg_M290T112	-	-	0
neg_M291T109	C14204	-	1
neg_M291T227	C00284	-	1
neg_M291T209	-	-	0
neg_M291T267	-	-	0
neg_M291T272	-	-	0
neg_M291T467	C07632	Androstanediol	1
neg_M292T55_2	C02713	N-Acetylmuramic acid	1
neg_M292T71	C07356	-	1
neg_M292T124	-	-	0
neg_M293T117_1	-	-	0
neg_M293T141_1	-	-	0
neg_M293T252	-	-	0
neg_M293T293	-	-	0
neg_M293T203	-	-	0
neg_M293T288	-	-	0
neg_M293T368_1	-	-	0
neg_M294T202	-	-	0
neg_M294T195	-	-	0
neg_M294T202_1	-	-	0
neg_M295T215	C16609	-	1
neg_M295T391	C14762	(9Z, 11E)-(13S)-13-Hydroxyoctadeca-9,11-dienoic acid	1
neg_M295T398	-	-	0
neg_M297T196	-	-	0
neg_M297T265_1	C18165	-	1
neg_M297T285	-	-	0
neg_M297T373_6	C08365	(9Z)-(12R)-Hydroxyoctadecenoic acid	1
neg_M297T502	-	-	0
neg_M299T264	C04293	Chrysoeriol	1
neg_M299T241	C10098	Kaempferide	1
neg_M299T251	-	-	0
neg_M299T196	-	-	0
neg_M299T416_1	C00777	Retinoate	1
neg_M299T405_3	C12811	Allylestrenol	1
neg_M299T445	C03045	(S)-2-Hydroxyoctadecanoic acid	1
neg_M299T405_6	-	-	0
neg_M299T386	-	-	0
neg_M300T200	C11786	-	1
neg_M300T233	-	-	0
neg_M301T45	C10192	Tricetin	1
neg_M301T251	C10105	Morin	1
neg_M301T194	-	-	0
neg_M301T264	C01709	Hesperetin	1
neg_M301T247	C18166	-	1
neg_M301T263	C10719	Nordihydroguaiaretic acid	1
neg_M301T466	C07198	Methyltestosterone	1
neg_M301T437_1	C06428	Eicosapentaenoic acid (20:5;5,8,11,14.17)	1
neg_M302T192	C06900	-	1
neg_M302T82	-	-	0
neg_M303T206	-	-	0
neg_M303T222	-	-	0
neg_M303T315	C14497	6beta-Hydroxytestosterone	1
neg_M303T469	C00219	Arachidonic acid (20:4;5,8,11,14)	1
neg_M303T486	C14605	-	1
neg_M304T219	-	-	0
neg_M304T251	-	-	0
neg_M305T229	-	-	0
neg_M305T208_1	-	-	0
neg_M305T216	-	-	0
neg_M305T199	C07002	-	1
neg_M305T224	-	-	0
neg_M305T218	-	-	0
neg_M305T197	-	-	0
neg_M305T348	-	-	0
neg_M305T365	-	-	0
neg_M305T511_1	C21938	-	1
neg_M305T540	C16522	-	1
neg_M305T497_8	C03242	-	1
neg_M307T52	-	-	0
neg_M307T205	C08549	Indicaxanthin	1
neg_M307T192	-	-	0
neg_M307T218	C06817	-	1
neg_M307T262	C07440	-	1
neg_M307T264	-	-	0
neg_M307T417	-	-	0
neg_M307T545	C16525	Icosadienoic acid (20:2;11,14)	1
neg_M308T200_1	-	-	0
neg_M308T224	-	-	0
neg_M309T213	-	-	0
neg_M309T254	-	-	0
neg_M309T300	C07618	-	1
neg_M309T293	-	-	0
neg_M309T472	C16526	Icosenoic acid (20:1;11)	1
neg_M309T487	-	-	0
neg_M310T200	C16610	-	1
neg_M311T219	-	-	0
neg_M311T531	-	-	0
neg_M311T298_1	-	-	0
neg_M311T524	C06425	Arachidic acid (20:0)	1
neg_M311T500	-	-	0
neg_M313T206_2	C05847	-	1
neg_M313T187	C06921	-	1
neg_M313T252	C00921	-	1
neg_M313T229	-	-	0
neg_M313T247	-	-	0
neg_M313T345_1	-	-	0
neg_M313T296	-	-	0
neg_M313T274_1	C14828	(12Z)-9,10-Dihydroxyoctadec-12-enoic acid	1
neg_M313T311	C14829	(9Z)-12,13-Dihydroxyoctadec-9-enoic acid	1
neg_M314T248_1	-	-	0
neg_M314T213_1	-	-	0
neg_M315T252_1	-	-	0
neg_M315T247	-	-	0
neg_M315T229	-	-	0
neg_M315T375	C16680	all-trans-5,6-Epoxyretinoic acid	1
neg_M315T297	-	-	0
neg_M315T314	-	-	0
neg_M315T341	-	-	0
neg_M315T358	C16677	all-trans-4-Hydroxyretinoic acid	1
neg_M315T457	C01953	Pregnenolone	1
neg_M315T299	-	-	0
neg_M316T146	-	-	0
neg_M316T222	-	-	0
neg_M316T206	C11168	-	1
neg_M317T58	C05606	-	1
neg_M317T195_2	C06906	-	1
neg_M317T253	-	-	0
neg_M317T239	-	-	0
neg_M317T53	-	-	0
neg_M317T348	-	-	0
neg_M317T470	-	-	0
neg_M317T391	-	-	0
neg_M317T371	C00909	Leukotriene A4	1
neg_M317T324	-	-	0
neg_M317T289	-	-	0
neg_M318T214	-	-	0
neg_M318T226	-	-	0
neg_M319T206	-	-	0
neg_M319T231	-	-	0
neg_M319T312	-	-	0
neg_M319T294	-	-	0
neg_M319T358	-	-	0
neg_M321T232	C00364	dTMP	1
neg_M321T206	-	-	0
neg_M321T439	-	-	0
neg_M321T317	-	-	0
neg_M322T205	-	-	0
neg_M322T54	-	-	0
neg_M322T420	-	-	0
neg_M323T229	-	-	0
neg_M323T208	-	-	0
neg_M323T379	-	-	0
neg_M323T249	C07184	-	1
neg_M323T254	-	-	0
neg_M323T247	C07572	-	1
neg_M325T224	C04415	-	1
neg_M325T531	-	-	0
neg_M325T311_1	-	-	0
neg_M325T307	-	-	0
neg_M327T149	C09479	Betagarin	1
neg_M327T457_3	C06429	Docosahexaenoic acid (22:6;4,7,10,13,16,19)	1
neg_M328T298	-	-	0
neg_M329T213	C07497	Malathion	1
neg_M329T151	-	-	0
neg_M329T227	-	-	0
neg_M329T241	-	-	0
neg_M329T122	-	-	0
neg_M329T372	-	-	0
neg_M329T394	-	-	0
neg_M329T490	C16513	(7Z,10Z,13Z,16Z,19Z)-Docosa-7,10,13,16,19-pentaenoic acid	1
neg_M329T478_1	-	-	0
neg_M330T205	-	-	0
neg_M331T228	-	-	0
neg_M331T189	-	-	0
neg_M331T311	C09081	7beta,12alpha-Dihydroxykaurenolide	1
neg_M331T284	-	-	0
neg_M331T440	-	-	0
neg_M331T396	C05138	17alpha-Hydroxypregnenolone	1
neg_M331T514_6	C16527	(7Z,10Z,13Z,16Z)-Docosa-7,10,13,16-tetraenoic acid	1
neg_M333T86	-	-	0
neg_M333T310_1	-	-	0
neg_M333T326	C11876	6beta,7beta-Dihydroxykaurenoic acid	1
neg_M333T497	C13713	Allotetrahydrodeoxycorticosterone	1
neg_M333T363	C16534	(13E,16E,19E)-Docosa-13,16,19-trienoic acid	1
neg_M335T186	-	-	0
neg_M335T85	C00796	Dicumarol	1
neg_M335T220	-	-	0
neg_M335T273	C14810	Hepoxilin B3	1
neg_M335T323	C02165	Leukotriene B4	1
neg_M335T373	C05356	5-HPETE	1
neg_M335T335	C05966	(5Z,8Z,11Z,13E)-(15S)-15-Hydroperoxyicosa-5,8,11,13-tetraenoic acid	1
neg_M335T300	C05965	(5Z,8Z,10E,14Z)-(12S)-12-Hydroperoxyicosa-5,8,10,14-tetraenoic acid	1
neg_M335T497_1	C16533	Docosadienoic acid (22:2;13,16)	1
neg_M336T228	C07789	-	1
neg_M337T90	C04677	-	1
neg_M337T52	-	-	0
neg_M337T225	-	-	0
neg_M337T264	-	-	0
neg_M337T331_1	-	-	0
neg_M337T318	-	-	0
neg_M337T486	C08316	Erucic acid (22:1;13)	1
neg_M338T353	-	-	0
neg_M339T555	C08281	Behenic acid (22:0)	1
neg_M341T574	C00089	Sucrose; Cane sugar	1
neg_M341T243	-	-	0
neg_M343T238	-	-	0
neg_M343T252	-	-	0
neg_M343T225	-	-	0
neg_M343T358	-	-	0
neg_M343T391	C14643	-	1
neg_M344T216	C01081	-	1
neg_M345T227	-	-	0
neg_M345T294	C05480	Pregnanolone	1
neg_M345T332	-	-	0
neg_M347T289	-	-	0
neg_M347T251	C06094	Gibberellin A53	1
neg_M347T310	-	-	0
neg_M348T193	C08109	-	1
neg_M348T229_1	-	-	0
neg_M349T226	-	-	0
neg_M349T264	-	-	0
neg_M349T295	-	-	0
neg_M349T342_1	C05476	Tetrahydrocorticosterone	1
neg_M350T214	C12531	-	1
neg_M350T232	C12864	-	1
neg_M351T217	C00190	-	1
neg_M351T259	-	-	0
neg_M351T290	C17652	-	1
neg_M351T297	C02198	Thromboxane A2	1
neg_M351T268	C17656	-	1
neg_M353T268	-	-	0
neg_M353T293	C04741	Prostaglandin E1	1
neg_M353T552	-	-	0
neg_M355T225	-	-	0
neg_M355T198	C07675	-	1
neg_M355T215	-	-	0
neg_M355T504	-	-	0
neg_M356T220	-	-	0
neg_M357T192	C01134	-	1
neg_M357T232	C17669	Chryso-obtusin	1
neg_M357T86	-	-	0
neg_M357T266	-	-	0
neg_M357T265	C07370	Prednisone	1
neg_M357T536	-	-	0
neg_M358T228	C12650	-	1
neg_M358T237	-	-	0
neg_M359T234	C07586	-	1
neg_M359T252	-	-	0
neg_M359T253	C10723	-	1
neg_M359T244_1	C01780	Aldosterone	1
neg_M359T324_1	-	-	0
neg_M359T408	-	-	0
neg_M361T213	-	-	0
neg_M361T247	C18167	(-)-Secoisolariciresinol	1
neg_M363T228	-	-	0
neg_M364T238	-	-	0
neg_M365T220	C04734	-	1
neg_M365T211	-	-	0
neg_M365T282	-	-	0
neg_M365T265	-	-	0
neg_M365T316	C05481	Cortolone	1
neg_M365T350	C06847	-	1
neg_M365T456	C08323	Nervonic acid (24:1;15)	1
neg_M366T193	-	-	0
neg_M367T55	-	-	0
neg_M367T78	-	-	0
neg_M367T52	C10443	Curcumin	1
neg_M367T246	C04555	Dehydroepiandrosterone sulfate	1
neg_M367T229	C07706	-	1
neg_M367T499	C08320	Lignoceric acid (24:0)	1
neg_M369T220	-	-	0
neg_M369T57	-	-	0
neg_M369T214	-	-	0
neg_M370T227	-	-	0
neg_M371T221_1	C10883	Sesamolinol	1
neg_M371T226	C13014	1-Naphthylacetic acid	1
neg_M373T235	C10725	Nortrachelogenin	1
neg_M373T250	-	-	0
neg_M373T234	-	-	0
neg_M373T273	-	-	0
neg_M373T239	-	-	0
neg_M373T413_8	-	-	0
neg_M375T235	-	-	0
neg_M375T247	-	-	0
neg_M375T264_1	-	-	0
neg_M375T279	-	-	0
neg_M375T281	-	-	0
neg_M375T378_3	C17658	Isolithocholate	1
neg_M375T402_5	C03990	Lithocholic acid	1
neg_M377T175	C01970	-	1
neg_M377T266	-	-	0
neg_M377T292	-	-	0
neg_M377T251	C17012	Nigakilactone A	1
neg_M378T244	C20604	-	1
neg_M378T288	C06124	Sphingosine 1-phosphate	1
neg_M381T208	C17645	-	1
neg_M383T222_1	C00021	-	1
neg_M383T261	-	-	0
neg_M383T284	C07753	-	1
neg_M384T43	-	-	0
neg_M384T230	-	-	0
neg_M385T363_1	-	-	0
neg_M387T221	C08539	Betanidin	1
neg_M387T86	-	-	0
neg_M389T241	-	-	0
neg_M389T264	C08771	Neoquassin	1
neg_M389T258	-	-	0
neg_M389T334_2	-	-	0
neg_M391T331_8	C04483	Deoxycholic acid	1
neg_M391T287	C07880	Ursodiol	1
neg_M391T302_3	C17662	Isoursodeoxycholate	1
neg_M391T403	C02528	Chenodeoxycholate	1
neg_M393T255	-	-	0
neg_M393T232	-	-	0
neg_M393T322	C15646	1-(1-Alkenyl)-sn-glycero-3-phosphate	1
neg_M395T396	C07369	Prednisolone	1
neg_M395T262	-	-	0
neg_M397T419	-	-	0
neg_M397T205_1	C17659	-	1
neg_M397T228	C00735	Cortisol	1
neg_M400T229	-	-	0
neg_M400T240	-	-	0
neg_M401T568	C01083	Trehalose	1
neg_M401T238_1	-	-	0
neg_M403T214	-	-	0
neg_M403T258_1	-	-	0
neg_M405T315	C08155	-	1
neg_M405T251	C01292	3alpha,7alpha-Dihydroxy-12-oxo-5beta-cholanic acid	1
neg_M405T268	-	-	0
neg_M405T278_1	C04643	3alpha,12alpha-Dihydroxy-7-oxo-5beta-cholanic acid	1
neg_M407T340	-	-	0
neg_M407T256	C17726	beta-Muricholate	1
neg_M407T287	C00695	Cholic acid	1
neg_M407T246	C17649	Hyocholate	1
neg_M409T238_1	-	-	0
neg_M409T363	C11455	4,4-Dimethyl-5alpha-cholesta-8,14,24-trien-3beta-ol	1
neg_M411T238_1	-	-	0
neg_M412T313	-	-	0
neg_M413T236	-	-	0
neg_M415T242	-	-	0
neg_M415T268	-	-	0
neg_M415T239	-	-	0
neg_M415T455	C08127	Paricalcitol	1
neg_M415T427	C07712	Secalciferol	1
neg_M415T515	C01673	Calcitriol (Vitamin D)	1
neg_M417T227	-	-	0
neg_M417T221	C16989	Liquiritin	1
neg_M417T227_1	-	-	0
neg_M417T488	C15520	Cholest-5-ene-3beta,7alpha,25-triol	1
neg_M419T518	C05425	3beta,5alpha,6beta-Cholestanetriol	1
neg_M423T248	-	-	0
neg_M427T260	C15643	-	1
neg_M427T266	C07469	-	1
neg_M427T495	C08154	-	1
neg_M429T240	-	-	0
neg_M429T230_1	-	-	0
neg_M429T229	-	-	0
neg_M431T241	-	-	0
neg_M431T396	C18231	Calcitetrol	1
neg_M432T277	C15557	Glycolithocholate	1
neg_M433T303	C03630	-	1
neg_M433T420	C04554	3alpha,7alpha-Dihydroxy-5beta-cholestanoic acid	1
neg_M436T372	-	-	0
neg_M437T240	-	-	0
neg_M438T321	-	-	0
neg_M439T288	-	-	0
neg_M439T241	-	-	0
neg_M443T237	-	-	0
neg_M443T367	-	-	0
neg_M445T307	-	-	0
neg_M445T429	-	-	0
neg_M447T258	-	-	0
neg_M447T333	-	-	0
neg_M447T299	-	-	0
neg_M448T256	-	-	0
neg_M449T240	C00353	Geranylgeranyl diphosphate	1
neg_M452T290	-	-	0
neg_M455T282	-	-	0
neg_M455T479	C08988	Ursolic acid	1
neg_M457T225	-	-	0
neg_M459T250	-	-	0
neg_M464T458	C01921	Glycocholate	1
neg_M465T297	C11136	Etiocholan-3alpha-ol-17-one 3-glucuronide	1
neg_M465T409_1	C18043	Cholesterol sulfate	1
neg_M467T318	-	-	0
neg_M471T249	-	-	0
neg_M474T272	-	-	0
neg_M476T283	-	-	0
neg_M477T374	-	-	0
neg_M478T366	-	-	0
neg_M482T266	C02592	Taurolithocholate	1
neg_M483T230	-	-	0
neg_M484T239	-	-	0
neg_M485T302	-	-	0
neg_M498T251	C05463	Taurodeoxycholate	1
neg_M498T276	C05465	Taurochenodeoxycholic acid	1
neg_M500T285	C06999	-	1
neg_M503T383	C06902	-	1
neg_M503T245	-	-	0
neg_M507T225	-	-	0
neg_M511T342	-	-	0
neg_M511T354	-	-	0
neg_M512T244	C11301	Sulfolithocholylglycine	1
neg_M514T239	C05122	Taurocholate	1
neg_M515T268	C07373	-	1
neg_M524T326_1	-	-	0
neg_M525T323	-	-	0
neg_M529T321	C17615	-	1
neg_M563T213	C10181	Schaftoside	1
neg_M567T292	-	-	0
neg_M571T293	-	-	0
neg_M583T554	C00486	-	1
neg_M595T191	-	-	0
neg_M599T324	-	-	0
neg_M611T188	C00127	-	1
neg_M675T529	C00550	Sphingomyelin	1
neg_M714T478	-	-	0
neg_M722T437	-	-	0
neg_M736T448	-	-	0
neg_M738T453	-	-	0
neg_M742T441	-	-	0
neg_M742T458	-	-	0
neg_M744T441	-	-	0
neg_M744T458	-	-	0
neg_M750T441	-	-	0
neg_M750T458	-	-	0
neg_M752T426	-	-	0
neg_M762T450	-	-	0
neg_M764T464	-	-	0
neg_M766T440	-	-	0
neg_M766T458	-	-	0
neg_M776T413	C00157	Phosphatidylcholine; Lecithin	1
neg_M778T429	-	-	0
neg_M778T441	-	-	0
neg_M780T445	-	-	0
neg_M782T324	-	-	0
neg_M783T331	C17661	Isodeoxycholate	1
neg_M784T431	-	-	0
neg_M816T557	C00157	Phosphatidylcholine; Lecithin	1
neg_M818T375	-	-	0
neg_M857T450	-	-	0
pos_M71T456	C05670	-	1
pos_M71T502	C19377	-	1
pos_M72T53	-	-	0
pos_M74T50	C01888	-	1
pos_M74T8	C05665	-	1
pos_M74T556	-	-	0
pos_M74T532	C02787	-	1
pos_M74T500	C18706	Butylamine	1
pos_M76T562	C01104	-	1
pos_M81T119	C00396	-	1
pos_M84T81	-	-	0
pos_M84T54	-	-	0
pos_M86T111	C11118	-	1
pos_M86T91_2	C01746	-	1
pos_M88T545	C14452	-	1
pos_M88T498	C21404	-	1
pos_M89T46	C00134	Putrescine	1
pos_M90T48	C00099	beta-Alanine	1
pos_M90T13	C04308	-	1
pos_M91T326	C02272	-	1
pos_M91T88	-	-	0
pos_M91T134	-	-	0
pos_M91T553	-	-	0
pos_M91T506	-	-	0
pos_M95T80	-	-	0
pos_M95T172	C15584	-	1
pos_M96T582	-	-	0
pos_M97T555	-	-	0
pos_M100T190_2	-	-	0
pos_M100T189_7	-	-	0
pos_M100T190_3	-	-	0
pos_M103T176	-	-	0
pos_M103T47	C01672	-	1
pos_M104T50	C02721	-	1
pos_M104T81_1	C00334	gamma-Aminobutyric acid	1
pos_M104T51_5	C00114	Choline	1
pos_M104T68	-	-	0
pos_M105T206_1	C19506	-	1
pos_M107T186_1	C15572	-	1
pos_M107T448	C00261	-	1
pos_M108T235	-	-	0
pos_M108T271	-	-	0
pos_M108T251	C15562	-	1
pos_M109T82	-	-	0
pos_M111T81	-	-	0
pos_M111T594	-	-	0
pos_M111T563	-	-	0
pos_M112T87	C00380	Cytosine (Cyt)	1
pos_M112T54	-	-	0
pos_M112T55_1	C00388	Histamine	1
pos_M112T82	-	-	0
pos_M114T80_1	C00791	-	1
pos_M114T54	C00300	-	1
pos_M114T87	-	-	0
pos_M116T53	C00148	Proline (Pro)	1
pos_M118T507	C16074	-	1
pos_M118T205	C00463	-	1
pos_M118T178	C00581	-	1
pos_M118T583_2	C07457	-	1
pos_M118T53_2	C00719	-	1
pos_M118T173	C00183	Valine (Val)	1
pos_M119T312_1	-	-	0
pos_M119T299	C14395	-	1
pos_M120T49	C00263	L-Homoserine	1
pos_M121T131	C00601	-	1
pos_M121T186	-	-	0
pos_M121T88	-	-	0
pos_M121T166	C00483	Tyramine	1
pos_M122T121	-	-	0
pos_M122T545	C05332	Phenethylamine	1
pos_M122T501	-	-	0
pos_M122T579	-	-	0
pos_M122T205	C02455	-	1
pos_M123T150	C00153	Nicotinamide (Vitamin B3)	1
pos_M123T268	C06202	-	1
pos_M123T54	-	-	0
pos_M124T81_1	C00253	Nicotinic acid (Vitamin B3)	1
pos_M124T60	C10164	Picolinic acid	1
pos_M124T108	C01956	-	1
pos_M125T200	-	-	0
pos_M126T87	C02376	-	1
pos_M126T222	-	-	0
pos_M126T82	C05127	-	1
pos_M127T188	C00178	Thymine (Thy)	1
pos_M127T125	C04051	-	1
pos_M128T82	-	-	0
pos_M128T90_1	-	-	0
pos_M129T179	C07288	-	1
pos_M130T88	C00979	-	1
pos_M130T259	C06413	-	1
pos_M130T231	C06323	-	1
pos_M130T211	-	-	0
pos_M130T54_1	C00408	L-Pipecolate	1
pos_M130T80	C22223	-	1
pos_M131T81_1	C02714	-	1
pos_M131T78	C00756	-	1
pos_M131T50_1	C00179	Agmatine	1
pos_M132T52	-	-	0
pos_M132T230	C08313	-	1
pos_M132T198_1	-	-	0
pos_M132T214	C00429	-	1
pos_M132T53_1	-	-	0
pos_M132T118	C21096	-	1
pos_M132T69	C00407	Isoleucine (Ile)	1
pos_M132T83	C01933	(S)-2-Aminohexanoic acid	1
pos_M132T54	-	-	0
pos_M133T80	-	-	0
pos_M134T47	-	-	0
pos_M134T234	C12312	-	1
pos_M134T201	-	-	0
pos_M136T173	-	-	0
pos_M136T55	-	-	0
pos_M136T76	C00632	-	1
pos_M136T190	C02170	Methylmalonic acid	1
pos_M136T117	C00147	Adenine (Ade)	1
pos_M136T213	-	-	0
pos_M136T151	-	-	0
pos_M137T89_2	C00262	Hypoxanthine	1
pos_M137T57	-	-	0
pos_M137T184	-	-	0
pos_M137T167	-	-	0
pos_M137T129	-	-	0
pos_M137T151	C10761	-	1
pos_M137T118_1	-	-	0
pos_M137T54	C02918	-	1
pos_M138T53	-	-	0
pos_M138T39	C01004	N-Methylnicotinate	1
pos_M139T79	C00785	-	1
pos_M139T55	C00785	-	1
pos_M140T90	-	-	0
pos_M140T78	C01956	-	1
pos_M140T50	C01799	-	1
pos_M140T239	-	-	0
pos_M141T169	C05682	-	1
pos_M141T54	C05828	-	1
pos_M141T81_1	-	-	0
pos_M142T155	-	-	0
pos_M142T197	-	-	0
pos_M142T249	-	-	0
pos_M144T181_2	-	-	0
pos_M144T121_1	C04294	5-(2-Hydroxyethyl)-4-methylthiazole	1
pos_M144T56	-	-	0
pos_M144T91	-	-	0
pos_M144T54_1	C10172	Stachydrine	1
pos_M145T55_1	-	-	0
pos_M145T89_3	-	-	0
pos_M146T51_1	C01181	-	1
pos_M146T82	C01996	Acetylcholine	1
pos_M146T179	C00315	-	1
pos_M149T395	C02835	-	1
pos_M149T326	-	-	0
pos_M149T398	-	-	0
pos_M149T351	-	-	0
pos_M149T471	-	-	0
pos_M149T412	-	-	0
pos_M149T89	-	-	0
pos_M150T80	C01733	-	1
pos_M150T81	C00073	Methionine (Met)	1
pos_M150T192	-	-	0
pos_M150T166	C02216	-	1
pos_M150T235	-	-	0
pos_M150T204	C07164	-	1
pos_M151T133	-	-	0
pos_M151T189	C08373	-	1
pos_M151T192_1	C14200	-	1
pos_M152T88	C00242	Guanine (Gua)	1
pos_M152T178	-	-	0
pos_M152T128	C22499	-	1
pos_M152T142	C00149	Malate; (S)-2-Hydroxybutanediate	1
pos_M152T80_1	C00314	Pyridoxine (Vitamin B6)	1
pos_M154T81_2	C05135	-	1
pos_M156T49	-	-	0
pos_M156T69	C07115	-	1
pos_M156T154	C10129	Arecoline	1
pos_M156T201	-	-	0
pos_M156T223	-	-	0
pos_M157T96	-	-	0
pos_M158T218	C08283	Homostachydrine	1
pos_M160T223	-	-	0
pos_M160T241	C00637	-	1
pos_M160T54_1	-	-	0
pos_M161T214_1	C00398	Tryptamine	1
pos_M162T344	-	-	0
pos_M162T302	-	-	0
pos_M162T201_2	C06342	-	1
pos_M162T83	C05637	-	1
pos_M162T319	C19837	-	1
pos_M162T51	C00318	-	1
pos_M163T83	-	-	0
pos_M163T91	C11592	-	1
pos_M164T209	-	-	0
pos_M165T507_1	-	-	0
pos_M165T441	-	-	0
pos_M165T326	-	-	0
pos_M165T474	C09904	beta-Thujaplicin	1
pos_M165T428	-	-	0
pos_M165T283	-	-	0
pos_M165T377	-	-	0
pos_M165T486	C12303	-	1
pos_M165T391	-	-	0
pos_M165T454	-	-	0
pos_M165T552	-	-	0
pos_M165T406	-	-	0
pos_M166T135	C04152	-	1
pos_M166T54	C02230	-	1
pos_M166T233	-	-	0
pos_M166T244	C00788	Adrenaline	1
pos_M166T216	C05589	-	1
pos_M166T269	C02242	-	1
pos_M166T175_2	C00079	Phenylalanine (Phe)	1
pos_M167T241	C05607	-	1
pos_M167T222	C16353	7-Methylxanthine	1
pos_M167T450	C16357	3-Methylxanthine	1
pos_M167T49	-	-	0
pos_M169T81_2	C00534	Pyridoxamine (Vitamin B6)	1
pos_M169T47	C05688	Selenocysteine (Sec)	1
pos_M170T52	-	-	0
pos_M170T81_1	-	-	0
pos_M170T108	C05593	-	1
pos_M170T218	C01152	-	1
pos_M173T70	C00121	D-Ribose	1
pos_M173T51_1	-	-	0
pos_M174T210	C22202	-	1
pos_M174T219	C18487	Pyroquilon	1
pos_M174T96	-	-	0
pos_M175T583	C00062	Arginine (Arg)	1
pos_M175T202	-	-	0
pos_M177T207	C10470	-	1
pos_M177T192	C00780	Serotonin	1
pos_M178T208	-	-	0
pos_M178T239	-	-	0
pos_M179T547	-	-	0
pos_M179T512	-	-	0
pos_M179T467	C00198	-	1
pos_M180T202	C03727	-	1
pos_M180T280	C09642	(-)-Salsolinol	1
pos_M180T247	-	-	0
pos_M180T222	-	-	0
pos_M181T186	-	-	0
pos_M182T72	-	-	0
pos_M183T233	C09209	Harman	1
pos_M184T336	C00588	-	1
pos_M186T52	-	-	0
pos_M187T210	-	-	0
pos_M188T198_1	C00078	Tryptophan (Trp)	1
pos_M188T179	C21283	-	1
pos_M188T80_1	C00612	-	1
pos_M189T351	C12989	-	1
pos_M189T471	C02727	-	1
pos_M189T364	C01924	-	1
pos_M189T87	C03793	-	1
pos_M190T106	C18492	Tricyclazole	1
pos_M190T201	C01717	-	1
pos_M191T47_1	-	-	0
pos_M191T460	-	-	0
pos_M192T180	-	-	0
pos_M192T209	C10938	-	1
pos_M194T560	C18418	Isoprocarb	1
pos_M194T175	C07056	-	1
pos_M195T100	C07481	Caffeine	1
pos_M195T82	-	-	0
pos_M195T106	-	-	0
pos_M198T220	-	-	0
pos_M198T183	C02997	-	1
pos_M200T231	C08289	-	1
pos_M200T210	-	-	0
pos_M201T326_1	-	-	0
pos_M202T181	-	-	0
pos_M203T49_1	C07130	Theophylline	1
pos_M203T64	C02336	-	1
pos_M203T43_1	-	-	0
pos_M203T204	-	-	0
pos_M203T115	-	-	0
pos_M203T78	C03626	-	1
pos_M203T54_2	-	-	0
pos_M203T428	C09649	alpha-Curcumene	1
pos_M204T52	C00140	N-Acetyl-D-glucosamine	1
pos_M204T89	C02571	O-Acetylcarnitine	1
pos_M206T199	C05660	-	1
pos_M207T210	C16561	-	1
pos_M208T186_1	C00666	(2S,6S)-2,6-Diaminoheptanedioic acid	1
pos_M209T192	-	-	0
pos_M209T145	-	-	0
pos_M210T244	C11181	-	1
pos_M210T235	-	-	0
pos_M212T36	-	-	0
pos_M212T10	-	-	0
pos_M213T229	C19254	-	1
pos_M214T220	C19255	-	1
pos_M216T202	-	-	0
pos_M217T209	-	-	0
pos_M217T95	-	-	0
pos_M218T206	-	-	0
pos_M219T198_1	-	-	0
pos_M219T101	-	-	0
pos_M219T134	-	-	0
pos_M219T428	-	-	0
pos_M220T202	-	-	0
pos_M221T222	-	-	0
pos_M221T226	-	-	0
pos_M223T195	C07258	-	1
pos_M224T578	-	-	0
pos_M226T52	-	-	0
pos_M227T90	-	-	0
pos_M228T202	-	-	0
pos_M229T196_1	-	-	0
pos_M230T218	-	-	0
pos_M231T195	-	-	0
pos_M231T193_2	-	-	0
pos_M231T209_1	-	-	0
pos_M233T301	C01598	Melatonin	1
pos_M233T82	-	-	0
pos_M233T102	-	-	0
pos_M233T117	-	-	0
pos_M234T203	C07079	-	1
pos_M235T227	C17917	-	1
pos_M235T108	-	-	0
pos_M237T127	C11723	-	1
pos_M237T198	C07375	-	1
pos_M240T272	C07538	-	1
pos_M242T170	-	-	0
pos_M242T242	-	-	0
pos_M242T90	-	-	0
pos_M244T52_1	C05021	-	1
pos_M244T71	C01074	-	1
pos_M244T94	C14291	Carbofuran	1
pos_M245T327	C09404	Encelin	1
pos_M245T196	C07522	-	1
pos_M245T201	C11332	-	1
pos_M245T217	-	-	0
pos_M245T180	C02567	-	1
pos_M246T108	-	-	0
pos_M246T54_4	-	-	0
pos_M246T68	-	-	0
pos_M249T227	-	-	0
pos_M249T252	-	-	0
pos_M249T137	-	-	0
pos_M250T56	C00881	Deoxycytidine (dC)	1
pos_M250T217	-	-	0
pos_M250T237	-	-	0
pos_M251T58	-	-	0
pos_M251T199	-	-	0
pos_M251T216	C16560	-	1
pos_M252T191	C00559	Deoxyadenosine (dA)	1
pos_M252T204	-	-	0
pos_M252T203	-	-	0
pos_M253T90	C00468	Estrone	1
pos_M255T277	-	-	0
pos_M255T241	C01716	-	1
pos_M256T253	-	-	0
pos_M256T535	-	-	0
pos_M258T56	-	-	0
pos_M258T326	C00670	-	1
pos_M259T301	-	-	0
pos_M260T52_1	C00352	-	1
pos_M260T209	C07525	-	1
pos_M260T82_1	-	-	0
pos_M260T54_4	-	-	0
pos_M261T43_1	C07047	-	1
pos_M261T61	C01177	-	1
pos_M261T214	-	-	0
pos_M261T194	-	-	0
pos_M263T206	-	-	0
pos_M263T194	-	-	0
pos_M264T200	C07274	-	1
pos_M265T122	C00378	Thiamine (Vitamin B1)	1
pos_M265T214	-	-	0
pos_M267T201	C13235	-	1
pos_M268T189	C00212	Adenosine (A)	1
pos_M268T102	C07195	-	1
pos_M269T90	-	-	0
pos_M270T269	-	-	0
pos_M271T260_1	C01477	Apigenin	1
pos_M271T237	C07905	-	1
pos_M272T251	C06346	-	1
pos_M274T80	-	-	0
pos_M276T105	-	-	0
pos_M279T307	C06426	gamma-Linolenic acid (18:3;6,9,12)	1
pos_M280T221	-	-	0
pos_M280T432	-	-	0
pos_M281T48	-	-	0
pos_M281T177	-	-	0
pos_M281T201	-	-	0
pos_M281T119	-	-	0
pos_M282T348	C19670	(Z)-9-Octadecenamide	1
pos_M282T327	C00319	Sphing-4-enine	1
pos_M284T139	C00387	Guanosine (G)	1
pos_M284T485	C13846	Octadecanamide	1
pos_M285T249_1	C14536	Glycitein	1
pos_M285T199	-	-	0
pos_M287T220	C09600	Vulgarin	1
pos_M287T237	C04148	-	1
pos_M288T127	-	-	0
pos_M288T92_1	-	-	0
pos_M288T184	C02838	L-Octanoylcarnitine	1
pos_M291T270	C03406	L-Argininosuccinate	1
pos_M295T113	-	-	0
pos_M295T269	-	-	0
pos_M297T193	-	-	0
pos_M297T308	C14767	(10E,12Z)-(9S)-9-Hydroxyoctadeca-10,12-dienoic acid	1
pos_M299T222	C09926	Dihydromethysticin	1
pos_M299T254	-	-	0
pos_M299T530	-	-	0
pos_M299T206	-	-	0
pos_M299T209	C05028	Norethindrone	1
pos_M300T436	C16512	Palmitoylethanolamide	1
pos_M300T326	C02934	3-Dehydrosphinganine	1
pos_M302T210	-	-	0
pos_M303T181	-	-	0
pos_M303T262	C03882	Piperine	1
pos_M304T204	-	-	0
pos_M305T51	-	-	0
pos_M307T213	C18325	-	1
pos_M310T205	C07218	-	1
pos_M311T196	C05141	Estriol	1
pos_M311T303	-	-	0
pos_M313T213_1	C04084	Pregna-4,9(11)-diene-3,20-dione	1
pos_M315T339	C17567	-	1
pos_M315T326	C00410	Progesterone	1
pos_M315T188	C06972	Tetrahydrocannabinol	1
pos_M316T224	-	-	0
pos_M316T220	-	-	0
pos_M318T320	C12144	4-D-Hydroxysphinganine	1
pos_M319T218_1	C09674	-	1
pos_M321T51	C02906	Dihydromyricetin	1
pos_M322T159	-	-	0
pos_M324T410_5	C00836	Sphinganine	1
pos_M326T451_2	C20792	-	1
pos_M328T204	C06866	Capsaicin	1
pos_M328T501_2	-	-	0
pos_M329T191	-	-	0
pos_M331T261	-	-	0
pos_M331T200_1	-	-	0
pos_M331T224_1	C01176	17alpha-Hydroxyprogesterone	1
pos_M331T93	C03205	11-Deoxycorticosterone	1
pos_M335T52	-	-	0
pos_M335T74	C10966	-	1
pos_M336T248	-	-	0
pos_M342T232	-	-	0
pos_M345T235	-	-	0
pos_M345T87	C08158	Testosterone propionate	1
pos_M347T93	C05488	11-Deoxycortisol	1
pos_M347T292	C02140	Corticosterone	1
pos_M353T365	-	-	0
pos_M365T67	C00243	Lactose; Milk sugar	1
pos_M365T51_1	C06422	-	1
pos_M369T431	C00187	Cholesterol	1
pos_M370T258	-	-	0
pos_M371T308	-	-	0
pos_M377T210	C00255	Riboflavin (Vitamin B2)	1
pos_M385T349	-	-	0
pos_M385T291	C01164	7-Dehydrocholesterol	1
pos_M385T368	C00599	Cholest-4-en-3-one	1
pos_M385T326	C01802	Desmosterol	1
pos_M385T452	C05443	Cholecalciferol (Vitamin D3)	1
pos_M386T277	-	-	0
pos_M387T318	C01189	Lathosterol	1
pos_M393T258	-	-	0
pos_M398T358	-	-	0
pos_M400T317	C02990	L-Palmitoylcarnitine	1
pos_M401T284	C01561	Calcidiol	1
pos_M401T457	-	-	0
pos_M402T239	-	-	0
pos_M411T348	C14155	gamma-Tocotrienol	1
pos_M411T508	C00751	Squalene	1
pos_M414T486	-	-	0
pos_M414T541	-	-	0
pos_M416T326_2	-	-	0
pos_M416T314	-	-	0
pos_M417T291	C05457	-	1
pos_M420T341	-	-	0
pos_M425T376	C14153	alpha-Tocotrienol	1
pos_M426T305	-	-	0
pos_M426T304	-	-	0
pos_M430T200	-	-	0
pos_M430T469	C02477	alpha-Tocopherol (Vitamin E)	1
pos_M437T53	C10874	Podophyllotoxin	1
pos_M437T286	C21581	-	1
pos_M439T446	C17148	Oleanolic acid	1
pos_M442T281	-	-	0
pos_M442T340	-	-	0
pos_M454T348	-	-	0
pos_M468T309	-	-	0
pos_M474T289	-	-	0
pos_M474T276	-	-	0
pos_M482T330	C21484	1-Octadecanoyl-sn-glycero-3-phosphoethanolamine	1
pos_M494T326	C04230	2-Lysolecithin	1
pos_M496T357_3	C04230	2-Lysolecithin	1
pos_M496T392	-	-	0
pos_M503T235	C02633	20-Hydroxyecdysone	1
pos_M506T395	C04230	2-Lysolecithin	1
pos_M510T392	C04230	2-Lysolecithin	1
pos_M510T368	C04317	1-Alkyl-2-lyso-sn-glycero-3-phosphocholine	1
pos_M520T335	C04100	1-Linoleoyl-sn-glycero-3-phosphocholine	1
pos_M522T392	-	-	0
pos_M522T413	C04230	2-Lysolecithin	1
pos_M522T371	C03916	1-Oleoyl-sn-glycero-3-phosphocholine	1
pos_M524T448	C04230	2-Lysolecithin	1
pos_M544T334	C04230	2-Lysolecithin	1
pos_M546T354	-	-	0
pos_M565T210	-	-	0
pos_M583T279	C00500	-	1
pos_M587T280	C16641	Irinotecan	1
pos_M634T407	-	-	0
pos_M943T243	C08983	Soyasaponin I	1
neg_M71T52_2	-	-	0
neg_M75T50	-	-	0
neg_M75T398	-	-	0
neg_M78T49	-	-	0
neg_M78T235	-	-	0
neg_M89T555	-	-	0
neg_M89T52_1	-	-	0
neg_M89T50	-	-	0
neg_M89T49	-	-	0
neg_M96T41_6	-	-	0
neg_M96T41_8	-	-	0
neg_M99T577	-	-	0
neg_M101T54	-	-	0
neg_M105T50	-	-	0
neg_M107T108	-	-	0
neg_M109T210	-	-	0
neg_M111T78	-	-	0
neg_M111T101	-	-	0
neg_M112T56	-	-	0
neg_M112T78_1	-	-	0
neg_M112T61	-	-	0
neg_M112T252	-	-	0
neg_M114T189	-	-	0
neg_M115T187	-	-	0
neg_M115T55_1	-	-	0
neg_M115T54	-	-	0
neg_M117T63_2	-	-	0
neg_M117T54	-	-	0
neg_M117T65_2	-	-	0
neg_M117T55	-	-	0
neg_M117T257	-	-	0
neg_M118T398	-	-	0
neg_M118T201	-	-	0
neg_M118T178	-	-	0
neg_M119T229	-	-	0
neg_M119T131	-	-	0
neg_M119T51	-	-	0
neg_M119T211	-	-	0
neg_M120T202	-	-	0
neg_M120T201	-	-	0
neg_M121T235_2	-	-	0
neg_M121T200	-	-	0
neg_M121T235_4	-	-	0
neg_M121T229	-	-	0
neg_M121T229_5	-	-	0
neg_M121T591	-	-	0
neg_M121T570	-	-	0
neg_M122T203	-	-	0
neg_M122T79	-	-	0
neg_M122T76	-	-	0
neg_M122T207	-	-	0
neg_M122T132	-	-	0
neg_M122T202	-	-	0
neg_M122T81	-	-	0
neg_M122T96	-	-	0
neg_M122T116	-	-	0
neg_M123T56	-	-	0
neg_M123T73	-	-	0
neg_M123T203	-	-	0
neg_M123T203_1	-	-	0
neg_M123T186	-	-	0
neg_M123T79	-	-	0
neg_M123T224	-	-	0
neg_M123T55	-	-	0
neg_M123T243	-	-	0
neg_M123T229	-	-	0
neg_M124T531	-	-	0
neg_M124T55_1	-	-	0
neg_M124T55_2	-	-	0
neg_M124T83	-	-	0
neg_M124T235	-	-	0
neg_M125T82	-	-	0
neg_M125T117	-	-	0
neg_M125T135	-	-	0
neg_M125T53	-	-	0
neg_M125T55	-	-	0
neg_M125T55_1	-	-	0
neg_M125T233	-	-	0
neg_M126T166	-	-	0
neg_M126T49	-	-	0
neg_M126T54	-	-	0
neg_M126T133	-	-	0
neg_M126T116	-	-	0
neg_M126T55	-	-	0
neg_M126T192	-	-	0
neg_M126T213	-	-	0
neg_M127T191	-	-	0
neg_M127T188	-	-	0
neg_M127T55	-	-	0
neg_M127T74	-	-	0
neg_M127T53	-	-	0
neg_M127T78	-	-	0
neg_M127T204	-	-	0
neg_M127T81	-	-	0
neg_M128T194	-	-	0
neg_M128T55	-	-	0
neg_M128T215	-	-	0
neg_M128T55_1	-	-	0
neg_M128T78	-	-	0
neg_M129T55	-	-	0
neg_M129T79	-	-	0
neg_M129T56	-	-	0
neg_M129T54	-	-	0
neg_M129T558	-	-	0
neg_M129T54_1	-	-	0
neg_M129T227	-	-	0
neg_M129T55_2	-	-	0
neg_M129T77_1	-	-	0
neg_M129T193	-	-	0
neg_M130T17	-	-	0
neg_M130T78	-	-	0
neg_M130T54	-	-	0
neg_M130T241	-	-	0
neg_M130T260	-	-	0
neg_M130T202	-	-	0
neg_M130T88_1	-	-	0
neg_M130T88_2	-	-	0
neg_M130T351	-	-	0
neg_M130T388	-	-	0
neg_M130T249	-	-	0
neg_M130T227	-	-	0
neg_M130T596	-	-	0
neg_M130T534	-	-	0
neg_M130T506	-	-	0
neg_M130T62	-	-	0
neg_M130T88_6	-	-	0
neg_M131T80	-	-	0
neg_M131T53	-	-	0
neg_M131T51	-	-	0
neg_M131T561	-	-	0
neg_M131T255	-	-	0
neg_M131T81_1	-	-	0
neg_M131T55	-	-	0
neg_M131T595	-	-	0
neg_M131T88	-	-	0
neg_M132T55	-	-	0
neg_M132T560	-	-	0
neg_M132T206	-	-	0
neg_M132T257	-	-	0
neg_M132T238	-	-	0
neg_M132T88	-	-	0
neg_M132T51	-	-	0
neg_M132T77	-	-	0
neg_M132T51_1	-	-	0
neg_M132T233	-	-	0
neg_M132T48	-	-	0
neg_M132T562	-	-	0
neg_M133T562	-	-	0
neg_M133T587	-	-	0
neg_M133T55	-	-	0
neg_M133T83	-	-	0
neg_M133T229	-	-	0
neg_M133T206	-	-	0
neg_M133T229_1	-	-	0
neg_M133T216	-	-	0
neg_M133T80	-	-	0
neg_M133T203	-	-	0
neg_M133T51	-	-	0
neg_M133T51_1	-	-	0
neg_M134T206	-	-	0
neg_M134T130	-	-	0
neg_M134T193	-	-	0
neg_M134T128	-	-	0
neg_M134T55	-	-	0
neg_M134T206_1	-	-	0
neg_M134T83	-	-	0
neg_M134T226	-	-	0
neg_M134T152	-	-	0
neg_M134T108_2	-	-	0
neg_M135T55	-	-	0
neg_M135T93	-	-	0
neg_M135T86_1	-	-	0
neg_M135T134	-	-	0
neg_M135T185	-	-	0
neg_M135T58	-	-	0
neg_M135T86_2	-	-	0
neg_M135T193	-	-	0
neg_M135T129	-	-	0
neg_M135T108	-	-	0
neg_M135T201	-	-	0
neg_M135T568	-	-	0
neg_M135T82	-	-	0
neg_M135T55_1	-	-	0
neg_M136T201	-	-	0
neg_M136T250	-	-	0
neg_M136T55	-	-	0
neg_M136T228	-	-	0
neg_M136T201_1	-	-	0
neg_M136T244	-	-	0
neg_M136T85	-	-	0
neg_M136T55_1	-	-	0
neg_M137T183	-	-	0
neg_M137T240	-	-	0
neg_M137T55	-	-	0
neg_M137T55_1	-	-	0
neg_M137T553	-	-	0
neg_M137T237	-	-	0
neg_M137T200_1	-	-	0
neg_M137T55_2	-	-	0
neg_M137T81	-	-	0
neg_M137T216	-	-	0
neg_M137T253	-	-	0
neg_M137T237_1	-	-	0
neg_M138T83	-	-	0
neg_M138T55	-	-	0
neg_M138T130	-	-	0
neg_M138T151	-	-	0
neg_M138T258	-	-	0
neg_M138T213	-	-	0
neg_M138T55_1	-	-	0
neg_M138T78	-	-	0
neg_M138T223	-	-	0
neg_M138T252	-	-	0
neg_M138T55_2	-	-	0
neg_M138T586	-	-	0
neg_M138T217	-	-	0
neg_M139T97	-	-	0
neg_M139T50	-	-	0
neg_M139T95	-	-	0
neg_M139T270	-	-	0
neg_M139T110	-	-	0
neg_M139T91	-	-	0
neg_M139T209	-	-	0
neg_M139T441	-	-	0
neg_M139T55_1	-	-	0
neg_M139T189	-	-	0
neg_M139T81	-	-	0
neg_M139T97_1	-	-	0
neg_M139T224	-	-	0
neg_M139T55_2	-	-	0
neg_M139T286	-	-	0
neg_M139T201	-	-	0
neg_M139T222	-	-	0
neg_M139T238	-	-	0
neg_M139T283	-	-	0
neg_M140T191	-	-	0
neg_M140T55	-	-	0
neg_M140T100	-	-	0
neg_M140T82	-	-	0
neg_M140T125	-	-	0
neg_M140T55_1	-	-	0
neg_M140T54	-	-	0
neg_M140T236	-	-	0
neg_M140T561	-	-	0
neg_M140T55_3	-	-	0
neg_M140T78	-	-	0
neg_M140T188	-	-	0
neg_M140T125_1	-	-	0
neg_M140T145	-	-	0
neg_M140T205	-	-	0
neg_M140T54_1	-	-	0
neg_M141T95	-	-	0
neg_M141T49	-	-	0
neg_M141T96	-	-	0
neg_M141T196	-	-	0
neg_M141T154	-	-	0
neg_M141T566	-	-	0
neg_M141T48	-	-	0
neg_M141T13	-	-	0
neg_M141T594	-	-	0
neg_M141T31	-	-	0
neg_M141T83	-	-	0
neg_M141T55	-	-	0
neg_M141T55_2	-	-	0
neg_M141T80	-	-	0
neg_M141T212	-	-	0
neg_M141T55_3	-	-	0
neg_M141T226	-	-	0
neg_M141T349	-	-	0
neg_M142T203	-	-	0
neg_M142T173	-	-	0
neg_M142T156	-	-	0
neg_M142T100	-	-	0
neg_M142T76	-	-	0
neg_M142T189	-	-	0
neg_M142T203_1	-	-	0
neg_M142T55_1	-	-	0
neg_M142T88	-	-	0
neg_M143T50	-	-	0
neg_M143T51	-	-	0
neg_M143T79	-	-	0
neg_M143T55	-	-	0
neg_M143T79_1	-	-	0
neg_M143T55_1	-	-	0
neg_M143T190	-	-	0
neg_M143T54	-	-	0
neg_M143T55_2	-	-	0
neg_M143T199	-	-	0
neg_M143T108	-	-	0
neg_M143T93	-	-	0
neg_M143T125	-	-	0
neg_M143T79_2	-	-	0
neg_M143T48	-	-	0
neg_M143T578	-	-	0
neg_M144T55	-	-	0
neg_M144T195	-	-	0
neg_M144T558	-	-	0
neg_M144T97	-	-	0
neg_M144T79	-	-	0
neg_M144T101	-	-	0
neg_M144T122	-	-	0
neg_M144T79_1	-	-	0
neg_M144T199	-	-	0
neg_M144T216	-	-	0
neg_M144T54	-	-	0
neg_M144T55_1	-	-	0
neg_M144T192	-	-	0
neg_M144T55_2	-	-	0
neg_M144T78_1	-	-	0
neg_M144T42	-	-	0
neg_M144T72	-	-	0
neg_M145T559	-	-	0
neg_M145T54	-	-	0
neg_M145T204	-	-	0
neg_M145T569	-	-	0
neg_M145T591	-	-	0
neg_M145T205	-	-	0
neg_M145T55	-	-	0
neg_M145T248	-	-	0
neg_M145T53	-	-	0
neg_M145T55_1	-	-	0
neg_M145T150	-	-	0
neg_M145T129	-	-	0
neg_M145T580	-	-	0
neg_M145T561	-	-	0
neg_M145T51	-	-	0
neg_M145T77	-	-	0
neg_M145T107	-	-	0
neg_M145T86	-	-	0
neg_M145T55_2	-	-	0
neg_M145T222	-	-	0
neg_M145T242	-	-	0
neg_M145T77_1	-	-	0
neg_M146T236	-	-	0
neg_M146T562	-	-	0
neg_M146T55	-	-	0
neg_M146T560	-	-	0
neg_M146T248	-	-	0
neg_M146T84	-	-	0
neg_M146T183	-	-	0
neg_M146T52	-	-	0
neg_M146T559_1	-	-	0
neg_M146T215_2	-	-	0
neg_M146T139	-	-	0
neg_M146T76	-	-	0
neg_M146T224	-	-	0
neg_M147T75	-	-	0
neg_M147T125	-	-	0
neg_M147T108	-	-	0
neg_M147T562	-	-	0
neg_M147T83	-	-	0
neg_M147T206	-	-	0
neg_M147T243	-	-	0
neg_M147T46	-	-	0
neg_M147T561	-	-	0
[truncated: 47,561 more rows]
