# Supplementary material for: Post-transport recovery trajectory of the canine gut microbiome and metabolome
Source: J Anim Sci Biotechnol. 2026 Apr 12;17:65. doi: 10.1186/s40104-026-01385-z (PMC13070285; doi:10.1186/s40104-026-01385-z)
Supplement: Supplementary file 3 — Additional file 3. Raw data of the metabolomic compounds. [file 40104_2026_1385_MOESM3_ESM.zip › mix/Core_files/mz_table.csv]

	MZ	RT
neg_M71T52_1	71.01245	52.163081
neg_M73T393	73.01029	393.987202
neg_M73T65	73.02598	65.840084
neg_M73T56	73.02808	56.216021
neg_M73T109_1	73.02810	109.650944
neg_M73T92	73.02806	92.559226
neg_M73T79	73.02806	79.242190
neg_M74T50	74.02334	50.339198
neg_M75T51	75.00734	51.579738
neg_M80T55_1	80.96380	55.130961
neg_M83T83	83.04883	83.227654
neg_M85T52	85.02812	52.387518
neg_M85T245	85.02822	245.599274
neg_M85T207	85.06449	207.185467
neg_M87T556	87.00736	556.031312
neg_M87T52_1	87.00740	52.772941
neg_M87T219_6	87.04376	219.168773
neg_M87T82	87.04375	82.416411
neg_M87T106	87.04386	106.185833
neg_M87T219_7	87.04668	219.496880
neg_M88T49	88.03903	49.807873
neg_M88T188	88.03901	188.530125
neg_M88T76	88.03899	76.882717
neg_M89T52_4	89.02301	52.301648
neg_M89T254	89.02298	254.724166
neg_M89T506	89.02296	506.091577
neg_M89T447	89.02295	447.452146
neg_M89T220	89.02299	220.373055
neg_M89T574	89.02296	574.583322
neg_M89T594	89.02296	594.336795
neg_M91T236	91.05392	236.765883
neg_M93T543	93.00804	543.661259
neg_M95T85	95.02370	85.587297
neg_M95T55	95.06009	55.529768
neg_M96T42	96.95868	42.038493
neg_M96T55_2	96.95874	55.453716
neg_M96T95	96.95873	95.394426
neg_M98T586	98.02330	586.129142
neg_M99T53	99.00740	53.912235
neg_M101T52	101.02307	52.728732
neg_M101T8	101.02301	8.876925
neg_M101T239_1	101.05943	239.785926
neg_M101T196	101.05969	196.052822
neg_M102T52_1	102.05470	52.037222
neg_M102T205	102.05476	205.093280
neg_M102T78	102.05469	78.517202
neg_M103T67	103.03869	67.856065
neg_M104T49	104.03398	49.903944
neg_M107T129	107.03509	129.116775
neg_M107T219	107.04894	219.417761
neg_M108T90	108.01901	90.444627
neg_M108T230	108.04417	230.046395
neg_M108T202	108.04424	202.542217
neg_M109T225	109.02428	225.634368
neg_M109T217	109.02822	217.982104
neg_M109T225_1	109.03209	225.727750
neg_M109T82	109.03944	82.761807
neg_M110T53	110.97445	53.046695
neg_M111T56_1	111.01872	56.020704
neg_M111T78_2	111.01867	78.813037
neg_M111T56_2	111.02266	56.203024
neg_M111T78_3	111.02271	78.759638
neg_M112T77	112.05027	77.988794
neg_M112T42	112.93596	42.127196
neg_M113T99	113.03438	99.919522
neg_M114T79	114.05476	79.535440
neg_M115T257_1	115.07511	257.792941
neg_M116T55_3	116.07040	55.365606
neg_M117T556	117.01803	556.998069
neg_M117T58	117.01803	58.412196
neg_M117T63_3	117.03183	63.585806
neg_M117T104	117.05443	104.009965
neg_M117T85	117.05442	85.717028
neg_M117T120	117.05458	120.717535
neg_M118T205	118.02863	205.927117
neg_M118T232	118.02859	232.540167
neg_M118T51	118.04969	51.028497
neg_M119T229_1	119.04895	229.035890
neg_M119T264	119.04893	264.370646
neg_M119T85	119.04894	85.308661
neg_M119T55	119.04889	55.779709
neg_M119T229_2	119.05340	229.060376
neg_M121T235_1	121.02826	235.523237
neg_M121T210	121.02831	210.702697
neg_M121T264	121.02819	264.412156
neg_M121T229_3	121.06456	229.038287
neg_M123T198	123.04400	198.167886
neg_M123T217	123.04390	217.450713
neg_M124T49_1	124.00616	49.705889
neg_M124T557	124.00612	557.642344
neg_M124T55_4	124.99016	55.630225
neg_M125T72	125.02316	72.484443
neg_M125T87	125.02317	87.458060
neg_M125T132	125.03442	132.251661
neg_M125T115	125.03437	115.515044
neg_M126T188	126.02969	188.279477
neg_M127T261	127.07516	261.033087
neg_M128T53	128.03408	53.922251
neg_M128T558	128.03409	558.349013
neg_M129T195_1	129.05457	195.971706
neg_M129T274	129.09084	274.868342
neg_M130T55_1	130.04976	55.251647
neg_M130T209	130.08619	209.256496
neg_M130T88_4	130.08610	88.427820
neg_M130T574	130.08607	574.249444
neg_M130T281	130.08607	281.236260
neg_M131T86	131.03374	86.135203
neg_M131T106	131.03379	106.849437
neg_M131T216	131.03560	216.000640
neg_M131T207_1	131.07019	207.158283
neg_M131T242	131.06929	242.106785
neg_M131T51_1	131.08140	51.454013
neg_M132T44	132.02900	44.892149
neg_M133T54	133.04943	54.296579
neg_M134T108	134.04597	108.673398
neg_M134T250	134.09630	250.006278
neg_M135T228	135.03958	228.686984
neg_M135T237	135.04393	237.721337
neg_M135T207	135.04401	207.534462
neg_M135T264	135.04392	264.238740
neg_M136T223	136.07562	223.592387
neg_M136T201_2	136.07571	201.437993
neg_M137T220	137.02328	220.129128
neg_M137T80	137.03445	80.845614
neg_M137T207_2	137.05962	207.239287
neg_M137T258	137.05960	258.470459
neg_M138T109	138.01843	109.079301
neg_M138T204	138.05489	204.385119
neg_M138T175	138.05480	175.973174
neg_M139T71	139.05007	71.418595
neg_M141T277	141.09088	277.619004
neg_M141T301	141.12720	301.378517
neg_M142T55	142.04980	55.307034
neg_M142T202	142.06517	202.516421
neg_M143T112	143.07016	112.742226
neg_M143T83	143.07018	83.722100
neg_M143T131	143.07015	131.579904
neg_M143T295	143.10651	295.097195
neg_M144T248_2	144.04429	248.928487
neg_M144T88	144.06545	88.742435
neg_M145T182	145.03953	182.653057
neg_M145T197	145.04886	197.280207
neg_M145T84_1	145.04953	84.772090
neg_M145T195	145.04979	195.038680
neg_M145T49	145.09711	49.074898
neg_M146T583	146.02348	583.736266
neg_M146T46	146.04473	46.508221
neg_M146T216	146.06001	216.067036
neg_M146T187	146.06028	187.137136
neg_M147T354	147.01356	354.795225
neg_M147T55	147.02880	55.167482
neg_M147T249	147.04403	249.641219
neg_M147T212	147.04408	212.629783
neg_M147T229	147.04397	229.177852
neg_M147T264	147.04398	264.380166
neg_M147T184	147.04398	184.939572
neg_M147T184_1	147.06656	184.620983
neg_M147T128	147.06669	128.195243
neg_M147T55_1	147.06678	55.718483
neg_M149T52	149.04441	52.906635
neg_M149T255_6	149.05330	255.484029
neg_M149T255_7	149.05953	255.497784
neg_M149T228	149.05960	228.634232
neg_M150T307	150.01059	307.132682
neg_M150T230	150.05490	230.009675
neg_M150T255	150.05558	255.162247
neg_M151T66	151.02501	66.789586
neg_M151T93_1	151.02507	93.845728
neg_M151T254	151.03875	254.018076
neg_M151T240	151.03891	240.816554
neg_M151T210_1	151.03905	210.573334
neg_M151T224	151.03896	224.858008
neg_M151T216	151.07536	216.543218
neg_M151T208	151.08663	208.980469
neg_M152T51	152.00118	51.446109
neg_M153T218	153.01827	218.110890
neg_M153T123	153.01820	123.401698
neg_M153T188	153.01830	188.780599
neg_M153T141	153.01830	141.961405
neg_M153T202	153.02159	202.182250
neg_M153T249	153.12733	249.421606
neg_M154T119	154.02425	119.110696
neg_M154T234	154.06111	234.458610
neg_M154T51	154.06106	51.160307
neg_M155T55	155.00874	55.786482
neg_M157T286	157.08585	286.333641
neg_M157T205	157.08596	205.756591
neg_M157T315_1	157.12222	315.720336
neg_M158T188	158.08128	188.439209
neg_M159T260	159.05522	260.553141
neg_M159T202	159.06533	202.515540
neg_M159T77	159.06521	77.164818
neg_M159T62	159.06518	62.426600
neg_M159T51	159.07645	51.145270
neg_M159T228	159.10157	228.065790
neg_M160T206	160.03939	206.354598
neg_M160T258	160.03918	258.764663
neg_M160T192	160.03949	192.207875
neg_M160T120	160.03940	120.916011
neg_M161T54	161.04451	54.617152
neg_M161T77	161.04471	77.846006
neg_M161T259	161.07094	259.745395
neg_M161T192	161.08100	192.520745
neg_M161T90	161.08082	90.772861
neg_M162T206_2	162.05500	206.102185
neg_M162T234	162.05501	234.937777
neg_M162T286	162.06747	286.345679
neg_M162T257	162.06735	257.019857
neg_M163T225	163.03911	225.774723
neg_M163T85	163.03895	85.652375
neg_M163T55_1	163.03901	55.944969
neg_M163T209	163.03944	209.326240
neg_M164T208	164.03443	208.414617
neg_M164T51	164.03751	51.992764
neg_M164T458	164.08313	458.833380
neg_M165T198	165.01849	198.696454
neg_M165T259	165.01822	259.997878
neg_M165T51	165.04082	51.868590
neg_M165T192	165.04086	192.236278
neg_M165T228_4	165.05458	228.703925
neg_M165T212_1	165.05474	212.358260
neg_M166T55	166.01689	55.239379
neg_M166T86	166.03596	86.830656
neg_M167T55_1	167.02006	55.442495
neg_M167T81	167.02002	81.887175
neg_M167T182	167.02011	182.431226
neg_M167T201	167.03414	201.015582
neg_M167T55_2	167.03475	55.593486
neg_M167T214	167.03428	214.358328
neg_M167T243	167.03398	243.566445
neg_M167T217	167.03692	217.364211
neg_M167T55_3	167.03745	55.500647
neg_M167T214_1	167.07040	214.163232
neg_M168T41	168.98018	41.979476
neg_M169T559	169.01326	559.489613
neg_M169T85	169.01344	85.560158
neg_M169T206	169.04958	206.500325
neg_M169T189	169.04967	189.429877
neg_M169T387	169.10450	387.564671
neg_M169T316_1	169.12228	316.177127
neg_M169T245	169.12238	245.424518
neg_M171T55_1	171.07654	55.239379
neg_M171T253	171.10159	253.219927
neg_M171T297	171.10151	297.899550
neg_M171T453	171.10148	453.155660
neg_M171T339	171.13791	339.274974
neg_M172T54_1	172.06055	54.854550
neg_M172T81	172.06054	81.312000
neg_M172T203	172.09700	203.834878
neg_M172T209	172.99050	209.867743
neg_M173T222	173.08099	222.450217
neg_M173T198	173.08110	198.076444
neg_M173T78_3	173.08099	78.605588
neg_M173T96	173.08093	96.362761
neg_M173T116	173.08086	116.389411
neg_M173T82	173.09212	82.474175
neg_M173T55_3	173.09221	55.274684
neg_M173T253	173.11719	253.448874
neg_M173T239	173.11730	239.838051
neg_M174T241	174.05505	241.709803
neg_M174T51	174.08745	51.448890
neg_M175T150	175.06020	150.121011
neg_M175T271	175.07839	271.758949
neg_M175T208	175.09671	208.680212
neg_M176T205	176.03445	205.032230
neg_M176T246	176.03435	246.685751
neg_M176T563	176.03428	563.165868
neg_M176T91	176.03465	91.292489
neg_M176T77	176.03432	77.340528
neg_M176T126	176.03730	126.652209
neg_M176T233_1	176.07079	233.764432
neg_M176T45_1	176.98006	45.869946
neg_M177T223	177.01841	223.789049
neg_M177T247	177.01834	247.265762
neg_M177T78	177.02159	78.242124
neg_M178T210	178.05015	210.834209
neg_M179T228	179.02951	228.707641
neg_M179T213	179.03425	213.945327
neg_M179T256	179.03391	256.179817
neg_M179T234	179.03403	234.426472
neg_M179T84	179.03730	84.528570
neg_M179T51	179.05518	51.217218
neg_M179T254	179.07034	254.990512
neg_M179T225	179.07047	225.926158
neg_M180T55	180.03267	55.328979
neg_M180T77	180.03263	77.988794
neg_M180T85_2	180.06565	85.880470
neg_M180T202	180.10221	202.482103
neg_M181T87	181.03290	87.514028
neg_M181T162	181.03576	162.515065
neg_M181T184_1	181.03607	184.314322
neg_M181T117	181.03577	117.487947
neg_M181T138	181.03572	138.308199
neg_M181T240	181.04970	240.176525
neg_M181T108	181.04969	108.824179
neg_M181T212_1	181.04975	212.531549
neg_M181T146	181.04973	146.848305
neg_M181T173	181.04988	173.687294
neg_M181T51	181.07056	51.468496
neg_M181T576	181.07070	576.275431
neg_M181T560	181.07082	560.768555
neg_M181T599	181.07068	599.168133
neg_M181T225	181.08612	225.780570
neg_M181T55_4	181.99424	55.398622
neg_M182T174_1	182.04485	174.529062
neg_M183T81	183.02943	81.591745
neg_M183T198	183.02910	198.926007
neg_M183T102	183.03214	102.306877
neg_M183T229_1	183.10169	229.783500
neg_M183T342	183.12029	342.950484
neg_M185T216	185.02702	216.000640
neg_M185T55_3	185.09231	55.386352
neg_M185T244	185.11737	244.633205
neg_M185T266	185.11737	266.428769
neg_M185T374	185.11728	374.682809
neg_M185T358	185.15369	358.942706
neg_M185T529	185.15369	529.811328
neg_M185T191	185.16509	191.311798
neg_M187T219	187.00637	219.604315
neg_M187T51_1	187.04111	51.992109
neg_M187T233_1	187.09672	233.662783
neg_M187T80_1	187.10790	80.626185
neg_M187T55_4	187.10797	55.373338
neg_M187T108	187.10790	108.902721
neg_M187T187	187.10798	187.916243
neg_M187T125	187.10803	125.044677
neg_M187T258	187.13304	258.354481
neg_M188T55	188.05565	55.253534
neg_M188T253	188.07077	253.477850
neg_M188T82	188.09190	82.596943
neg_M188T100	188.98542	100.390793
neg_M189T196	189.07610	196.497576
neg_M190T216_1	190.05013	216.045833
neg_M190T186	190.05348	186.358445
neg_M191T561	191.01884	561.737797
neg_M191T590	191.01857	590.222592
neg_M191T225	191.07058	225.768875
neg_M191T231	191.07383	231.450653
neg_M191T201	191.10705	201.185054
neg_M193T45	193.03462	45.322516
neg_M193T228_2	193.04978	228.753221
neg_M193T95	193.05299	95.343978
neg_M194T115_1	194.04840	115.997250
neg_M194T55_2	194.04803	55.358828
neg_M194T81	194.04832	81.709823
neg_M194T99	194.04839	99.265740
neg_M195T86	195.03246	86.517234
neg_M195T52_2	195.05036	52.562434
neg_M195T228_1	195.06539	228.455442
neg_M195T245	195.06551	245.141116
neg_M195T216	195.06555	216.956556
neg_M195T202_1	195.06766	202.301421
neg_M195T209	195.07687	209.088981
neg_M195T227	195.10187	227.646009
neg_M196T55	196.02785	55.144214
neg_M197T213	197.04487	213.328117
neg_M197T225	197.11750	225.788520
neg_M197T368	197.15378	368.874188
neg_M199T192	199.00645	192.239691
neg_M199T544	199.00634	544.669019
neg_M199T237	199.09677	237.402622
neg_M199T209	199.09690	209.040896
neg_M199T254	199.13314	254.926134
neg_M199T278	199.13314	278.364681
neg_M199T379	199.16948	379.292960
neg_M199T394_1	199.16949	394.296445
neg_M199T440	199.16956	440.743040
neg_M201T46_2	201.02475	46.251313
neg_M201T58	201.02480	58.374066
neg_M201T47	201.03577	47.145019
neg_M201T50	201.03866	50.313665
neg_M201T230	201.11245	230.043199
neg_M201T243	201.11250	243.679292
neg_M201T264	201.11242	264.156385
neg_M201T89	201.12369	89.063260
neg_M201T123	201.12380	123.472010
neg_M202T196	202.10799	196.497576
neg_M203T202_1	203.08209	202.542217
neg_M203T202_2	203.09705	202.286049
neg_M203T225	203.12818	225.827307
neg_M204T219	204.06593	219.373468
neg_M204T203	204.06949	203.607382
neg_M205T79	205.06461	79.571914
neg_M205T249	205.12267	249.329614
neg_M205T402	205.15890	402.314576
neg_M205T451	205.15894	451.764080
neg_M206T206_4	206.04516	206.170218
neg_M206T233	206.06386	233.487205
neg_M206T297	206.06377	297.246522
neg_M206T211	206.08169	211.352767
neg_M206T55_4	206.99624	55.414494
neg_M207T258	207.13832	258.061800
neg_M208T194	208.06482	194.248915
neg_M209T55	209.01188	55.273649
neg_M209T206	209.08134	206.600852
neg_M209T227	209.08121	227.348363
neg_M209T256	209.08115	256.139308
neg_M209T242	209.08125	242.031555
neg_M209T214	209.08295	214.352306
neg_M209T254	209.11766	254.408570
neg_M209T211	209.11781	211.091311
neg_M209T264	209.15410	264.429499
neg_M210T193	210.02606	193.404133
neg_M211T254	211.13325	254.096902
neg_M211T269	211.13339	269.740734
neg_M212T107	212.00302	107.139855
neg_M213T416_1	213.18515	416.419258
neg_M215T252	215.12814	252.911658
neg_M215T298	215.16446	298.475200
neg_M216T201	216.03317	201.404884
neg_M217T84	217.02827	84.843932
neg_M217T214	217.10762	214.367591
neg_M217T200	217.10775	200.212401
neg_M217T92	217.11866	92.484147
neg_M218T183	218.10276	183.429567
neg_M218T86	218.10276	86.439482
neg_M219T82	219.08019	82.982799
neg_M220T219	220.09745	219.613331
neg_M221T246	221.08136	246.360928
neg_M221T193_1	221.09280	193.074100
neg_M221T200	221.12925	200.174276
neg_M221T288	221.15408	288.664842
neg_M221T351	221.15409	351.611250
neg_M221T370	221.15398	370.790551
neg_M222T85	222.04016	85.080661
neg_M222T103	222.04037	103.669628
neg_M222T192	222.07675	192.023623
neg_M222T213	222.08018	213.653126
neg_M223T293	223.02768	293.102596
neg_M223T227	223.06064	227.180707
neg_M223T237	223.09705	237.028373
neg_M223T224	223.10037	224.488087
neg_M223T283	223.13335	283.867289
neg_M223T299	223.13332	299.211871
neg_M223T381	223.16961	381.066186
neg_M223T393	223.16962	393.152963
neg_M224T88	224.10352	88.047106
neg_M225T84	225.04349	84.788127
neg_M225T188	225.08766	188.725247
neg_M225T150_1	225.08745	150.828388
neg_M225T248	225.11263	248.714779
neg_M225T236	225.11278	236.886648
neg_M225T218_1	225.11280	218.755719
neg_M225T410_1	225.18529	410.437720
neg_M225T440	225.18540	440.590074
neg_M227T133	227.06687	133.712294
neg_M227T78	227.11442	78.232658
neg_M227T216_1	227.12843	216.117362
neg_M227T257_1	227.12825	257.852321
neg_M227T314	227.16467	314.080388
neg_M227T296	227.16468	296.487034
neg_M227T454_8	227.20100	454.326418
neg_M227T435	227.20103	435.798736
neg_M227T475	227.20102	475.002864
neg_M229T323	229.08650	323.033078
neg_M229T215	229.09803	215.037858
neg_M229T240	229.14407	240.555044
neg_M229T264	229.14399	264.041238
neg_M229T191	229.15537	191.292783
neg_M229T212	229.15539	212.084789
neg_M229T318	229.18031	318.456939
neg_M230T79	230.06650	79.702542
neg_M230T198_1	230.10312	198.939981
neg_M231T157	231.04448	157.381549
neg_M231T88	231.04408	88.143059
neg_M231T84_1	231.09814	84.459733
neg_M231T55_3	231.09822	55.034375
neg_M231T224	231.12336	224.743992
neg_M231T358	231.13852	358.502631
neg_M231T348	231.14226	348.536838
neg_M232T190_1	232.02818	190.980020
neg_M233T197	233.10281	197.942905
neg_M233T223	233.10414	223.097905
neg_M233T310	233.11771	310.564680
neg_M233T377	233.15416	377.400032
neg_M233T347	233.15425	347.401434
neg_M233T397	233.15417	397.814530
neg_M235T194_1	235.10863	194.709187
neg_M235T350	235.13339	350.523897
neg_M235T390	235.16981	390.111371
neg_M235T373	235.16990	373.178164
neg_M236T201	236.09259	201.010347
neg_M237T180	237.06290	180.780029
neg_M237T238	237.07680	238.153656
neg_M237T222	237.08008	222.409178
neg_M237T88	237.08760	88.542190
neg_M237T244	237.11287	244.808206
neg_M237T232	237.11606	232.536362
neg_M237T392	237.18545	392.666109
neg_M238T100	238.07169	100.864568
neg_M239T234	239.09215	234.900097
neg_M239T212	239.09228	212.957151
neg_M239T219	239.12855	219.170110
neg_M239T284	239.16483	284.289610
neg_M241T54	241.00205	54.703568
neg_M241T241	241.07274	241.079916
neg_M241T192	241.08281	192.993928
neg_M241T264_2	241.08657	264.408895
neg_M241T202	241.10810	202.352673
neg_M241T264_5	241.14397	264.434598
neg_M241T341_1	241.18045	341.616525
neg_M241T477	241.21678	477.137692
neg_M241T504	241.21684	504.881927
neg_M242T79	242.07784	79.275339
neg_M243T49	243.01790	49.398339
neg_M243T84	243.06191	84.535020
neg_M243T55_1	243.06198	55.626513
neg_M243T259	243.06591	259.671189
neg_M243T230	243.12345	230.167160
neg_M243T274_1	243.15981	274.271565
neg_M243T204	243.17124	204.401393
neg_M243T220	243.17114	220.036241
neg_M243T304_1	243.19605	304.374440
neg_M243T341_1	243.19608	341.488840
neg_M244T45	244.01367	45.946434
neg_M244T84_2	244.12989	84.746557
neg_M244T112	244.12996	112.406808
neg_M245T206	245.01234	206.586300
neg_M245T238_1	245.04862	238.176953
neg_M245T195	245.06014	195.070106
neg_M245T210	245.09284	210.860382
neg_M245T194_1	245.09648	194.189662
neg_M245T77	245.11388	77.893409
neg_M245T55_6	245.11402	55.395160
neg_M245T96	245.11390	96.305288
neg_M245T118	245.11389	118.224229
neg_M245T266	245.11791	266.441926
neg_M245T209	245.13936	209.556870
neg_M245T229_1	245.13906	229.943374
neg_M245T359	245.15433	359.817324
neg_M246T49	246.02933	49.281763
neg_M247T91	247.03921	91.255727
neg_M247T215	247.06448	215.355327
neg_M247T203	247.10954	203.904593
neg_M247T148	247.11210	148.070501
neg_M247T208_2	247.11851	208.330729
neg_M247T352	247.12381	352.021254
neg_M247T276	247.13358	276.362277
neg_M247T262	247.13330	262.857208
neg_M248T85	248.02308	85.522219
neg_M248T196	248.02340	196.450522
neg_M248T236	248.12898	236.724107
neg_M249T80	249.05491	80.697752
neg_M249T222	249.08006	222.646641
neg_M249T281	249.14927	281.362273
neg_M249T314	249.14919	314.173789
neg_M249T390	249.14922	390.608869
neg_M249T333	249.14918	333.585016
neg_M249T371	249.14925	371.815587
neg_M251T216	251.05933	216.845377
neg_M251T197_1	251.05967	197.382621
neg_M251T55_2	251.07759	55.173470
neg_M251T184	251.07844	184.804914
neg_M251T165	251.07821	165.190563
neg_M251T124	251.07862	124.271568
neg_M251T226	251.09580	226.562336
neg_M251T246	251.09543	246.332347
neg_M251T195	251.10362	195.741925
neg_M251T88	251.10341	88.321719
neg_M251T109	251.10347	109.621176
neg_M251T253	251.12855	253.629227
neg_M251T297	251.16490	297.189387
neg_M251T267	251.16506	267.274220
neg_M251T428_6	251.20127	428.823964
neg_M253T249_1	253.05040	249.355573
neg_M253T207_1	253.10820	207.497431
neg_M253T200_1	253.11919	200.262854
neg_M253T256	253.13431	256.118840
neg_M253T267	253.14430	267.302392
neg_M253T291	253.18060	291.665106
neg_M253T280	253.18062	280.225479
neg_M253T488	253.21698	488.332014
neg_M253T466_8	253.21684	466.359592
neg_M254T85_1	254.07023	85.234156
neg_M255T251_1	255.06603	251.723609
neg_M255T275	255.15992	275.556517
neg_M255T518_7	255.23254	518.497633
neg_M255T494	255.23262	494.759678
neg_M256T216	256.06480	216.293520
neg_M257T186	257.07769	186.531467
neg_M257T162	257.07757	162.503707
neg_M257T250	257.08171	250.420126
neg_M257T271_1	257.08171	271.394778
neg_M257T286	257.17550	286.071914
neg_M258T88	258.14574	88.873004
neg_M258T190_1	258.14593	190.541704
neg_M259T46	259.01486	46.165201
neg_M259T213	259.10872	213.946778
neg_M259T210	259.11866	210.573334
neg_M259T124	259.11892	124.675659
neg_M259T221	259.11862	221.690247
neg_M259T81	259.12969	81.536316
neg_M259T55_4	259.12976	55.863638
neg_M259T199	259.12992	199.018872
neg_M261T195	261.00752	195.445067
neg_M261T156	261.00716	156.942126
neg_M261T138_1	261.05507	138.471162
neg_M261T55_1	261.06150	55.179459
neg_M261T209	261.12508	209.088981
neg_M263T197	263.05976	197.644788
neg_M263T312	263.08249	312.767824
neg_M263T263	263.12867	263.422145
neg_M263T275	263.12869	275.825384
neg_M263T227	263.12877	227.067522
neg_M263T204_2	263.14010	204.658987
neg_M265T346	265.12319	346.089288
neg_M265T261	265.14436	261.070972
neg_M265T229	265.14448	229.523113
neg_M265T286_1	265.14561	286.069867
neg_M265T338	265.18068	338.174437
neg_M265T300	265.18062	300.880420
neg_M265T360	265.18075	360.695906
neg_M266T187	266.08952	187.181483
neg_M267T91_1	267.07332	91.087755
neg_M267T121	267.07330	121.656261
neg_M267T156	267.07337	156.892362
neg_M267T187	267.07350	187.742825
neg_M267T200	267.08780	200.698582
neg_M267T223	267.09092	223.156250
neg_M267T238	267.12378	238.149717
neg_M267T257	267.12362	257.439925
neg_M267T85	267.14613	85.606617
neg_M267T242	267.16015	242.441008
neg_M267T281	267.16004	281.232123
neg_M267T500	267.23277	500.082989
neg_M269T262_2	269.04540	262.832194
neg_M269T244	269.05054	244.331777
neg_M269T199_1	269.10328	199.618739
neg_M269T549_3	269.24854	549.319830
neg_M269T296	269.24885	296.691393
neg_M269T525	269.24831	525.589845
neg_M270T187	270.04753	187.473254
neg_M270T190_1	270.14607	190.601545
neg_M271T260_1	271.06109	260.155152
neg_M271T240	271.06125	240.309991
neg_M271T200	271.11894	200.000070
neg_M271T210	271.15581	210.003936
neg_M271T299	271.19129	299.917507
neg_M271T351	271.22768	351.893625
neg_M271T395_1	271.22771	395.021652
neg_M272T54	272.04531	54.589812
neg_M272T191	272.16172	191.487087
neg_M272T75	272.17276	75.913727
neg_M273T258	273.07672	258.844450
neg_M273T228	273.08017	228.703925
neg_M273T207	273.08822	207.399731
neg_M273T195	273.13482	195.085047
neg_M274T201	274.03932	201.617972
neg_M274T88	274.09318	88.374266
neg_M274T55_1	274.09324	55.329294
neg_M274T148	274.14076	148.214021
neg_M275T55	275.02343	55.277937
neg_M275T82	275.02304	82.289661
neg_M275T193	275.07108	193.340582
neg_M275T220	275.09301	220.903680
neg_M275T233	275.09604	233.136149
neg_M275T229	275.18634	229.547465
neg_M275T415	275.20154	415.826362
neg_M276T212	276.01844	212.452934
neg_M276T242	276.12745	242.277936
neg_M277T193_3	277.11950	193.503475
neg_M277T272	277.14434	272.800410
neg_M277T293	277.14422	293.930893
neg_M277T217	277.15570	217.234222
neg_M277T330	277.18055	330.038760
neg_M277T445_6	277.21703	445.321975
neg_M278T229	278.13961	229.595004
neg_M279T221	279.04451	221.126949
neg_M279T191_1	279.09866	191.297594
neg_M279T480_10	279.23253	480.692798
neg_M281T58	281.03558	58.918950
neg_M281T205	281.07012	205.090721
neg_M281T248	281.13930	248.760539
neg_M281T533	281.24822	533.864008
neg_M281T557	281.24844	557.227787
neg_M281T510	281.24831	510.868483
neg_M283T161	283.06823	161.140976
neg_M283T188	283.06834	188.083483
neg_M283T205	283.08575	205.313038
neg_M283T448	283.26379	448.216949
neg_M283T475	283.26401	475.194960
neg_M285T263	285.04022	263.519611
neg_M285T250	285.04036	250.611222
neg_M285T121	285.05486	121.735282
neg_M285T144	285.05496	144.621141
neg_M285T83	285.05473	83.035771
neg_M285T98	285.05476	98.431107
neg_M285T290	285.07664	290.922676
neg_M285T223	285.09922	223.259535
neg_M285T416	285.14945	416.819629
neg_M285T214_1	285.17076	214.706069
neg_M285T343	285.18580	343.766903
neg_M285T315	285.20691	315.758009
neg_M285T271_1	285.20695	271.533659
neg_M285T470	285.22167	470.235035
neg_M285T419_1	285.24333	419.998316
neg_M286T192_1	286.17736	192.428622
neg_M286T87	286.18835	87.924206
neg_M287T249	287.05607	249.424225
neg_M287T222	287.15003	222.832477
neg_M287T234	287.18637	234.036412
neg_M287T456	287.20482	456.978265
neg_M289T191	289.05010	191.100658
neg_M289T248	289.07170	248.218551
neg_M289T225	289.16560	225.153384
neg_M289T447	289.19941	447.803355
neg_M289T449	289.21703	449.118112
neg_M290T86	290.04554	86.382266
neg_M290T112	290.07031	112.884832
neg_M291T109	291.06577	109.935908
neg_M291T227	291.09085	227.454877
neg_M291T209	291.09095	209.007859
neg_M291T267	291.12375	267.700619
neg_M291T272	291.17131	272.965689
neg_M291T467	291.23283	467.223729
neg_M292T55_2	292.10378	55.306847
neg_M292T71	292.10384	71.516548
neg_M292T124	292.16654	124.985296
neg_M293T117_1	293.11431	117.468238
neg_M293T141_1	293.11448	141.417875
neg_M293T252	293.13935	252.553978
neg_M293T293	293.13928	293.207882
neg_M293T203	293.15092	203.189467
neg_M293T288	293.17572	288.606428
neg_M293T368_1	293.21217	368.979794
neg_M294T202	294.09883	202.336555
neg_M294T195	294.10827	195.236737
neg_M294T202_1	294.14620	202.548439
neg_M295T215	295.12128	215.165260
neg_M295T391	295.22752	391.894178
neg_M295T398	295.26373	398.605260
neg_M297T196	297.08392	196.442631
neg_M297T265_1	297.11299	265.894165
neg_M297T285	297.15270	285.217813
neg_M297T373_6	297.24309	373.868808
neg_M297T502	297.27982	502.257748
neg_M299T264	299.05589	264.374950
neg_M299T241	299.05600	241.199940
neg_M299T251	299.05937	251.506751
neg_M299T196	299.07064	196.583820
neg_M299T416_1	299.20132	416.372792
neg_M299T405_3	299.22482	405.095202
neg_M299T445	299.25878	445.480203
neg_M299T405_6	299.25873	405.067210
neg_M299T386	299.25868	386.257546
neg_M300T200	300.11016	200.690539
neg_M300T233	300.12456	233.506829
neg_M301T45	301.02644	45.724214
neg_M301T251	301.03521	251.809687
neg_M301T194	301.05006	194.709187
neg_M301T264	301.07155	264.602640
neg_M301T247	301.14475	247.246208
neg_M301T263	301.15552	263.441224
neg_M301T466	301.21711	466.802226
neg_M301T437_1	301.21704	437.521150
neg_M302T192	302.06640	192.829188
neg_M302T82	302.13555	82.154785
neg_M303T206	303.09086	206.541650
neg_M303T222	303.09082	222.431367
neg_M303T315	303.19967	315.490007
neg_M303T469	303.23264	469.659642
neg_M303T486	303.23252	486.854362
neg_M304T219	304.12222	219.120584
neg_M304T251	304.15874	251.346229
neg_M305T229	305.06978	229.811009
neg_M305T208_1	305.07017	208.136494
neg_M305T216	305.10643	216.335516
neg_M305T199	305.10661	199.746326
neg_M305T224	305.11740	224.452980
neg_M305T218	305.12524	218.900493
neg_M305T197	305.16080	197.228311
neg_M305T348	305.21206	348.582748
neg_M305T365	305.21220	365.514467
neg_M305T511_1	305.24836	511.596394
neg_M305T540	305.24829	540.823481
neg_M305T497_8	305.24823	497.283918
neg_M307T52	307.08404	52.729320
neg_M307T205	307.08570	205.907225
neg_M307T192	307.08576	192.509853
neg_M307T218	307.08579	218.592356
neg_M307T262	307.14507	262.299481
neg_M307T264	307.19118	264.058975
neg_M307T417	307.22756	417.093303
neg_M307T545	307.26409	545.566383
neg_M308T200_1	308.11730	200.815238
neg_M308T224	308.11732	224.310367
neg_M309T213	309.10142	213.208663
neg_M309T254	309.17059	254.036887
neg_M309T300	309.17392	300.211240
neg_M309T293	309.20698	293.894759
neg_M309T472	309.27949	472.148352
neg_M309T487	309.27988	487.277709
neg_M310T200	310.09380	200.192557
neg_M311T219	311.11684	219.510562
neg_M311T531	311.16804	531.012922
neg_M311T298_1	311.16852	298.754716
neg_M311T524	311.29531	524.271857
neg_M311T500	311.29516	500.900146
neg_M313T206_2	313.04995	206.355467
neg_M313T187	313.05046	187.971982
neg_M313T252	313.10819	252.161434
neg_M313T229	313.16580	229.082752
neg_M313T247	313.16572	247.633317
neg_M313T345_1	313.18080	345.589603
neg_M313T296	313.23827	296.239837
neg_M313T274_1	313.23839	274.395900
neg_M313T311	313.23828	311.376833
neg_M314T248_1	314.14303	248.137620
neg_M314T213_1	314.20859	213.994177
neg_M315T252_1	315.13502	252.862092
neg_M315T247	315.18134	247.638748
neg_M315T229	315.18168	229.683192
neg_M315T375	315.19626	375.483634
neg_M315T297	315.19629	297.876889
neg_M315T314	315.19649	314.690044
neg_M315T341	315.19640	341.735580
neg_M315T358	315.19640	358.631299
neg_M315T457	315.23274	457.114841
neg_M315T299	315.25363	299.708702
neg_M316T146	316.15117	146.297314
neg_M316T222	316.16667	222.635989
neg_M316T206	316.18765	206.342479
neg_M317T58	317.06426	58.566812
neg_M317T195_2	317.07904	195.493038
neg_M317T253	317.10286	253.474798
neg_M317T239	317.14226	239.297732
neg_M317T53	317.14645	53.506640
neg_M317T348	317.21183	348.054752
neg_M317T470	317.21239	470.210104
neg_M317T391	317.21187	391.731762
neg_M317T371	317.21175	371.394625
neg_M317T324	317.21188	324.324167
neg_M317T289	317.21189	289.431957
neg_M318T214	318.10143	214.823145
neg_M318T226	318.10924	226.128162
neg_M319T206	319.08553	206.245237
neg_M319T231	319.12185	231.797806
neg_M319T312	319.19115	312.612537
neg_M319T294	319.19139	294.669690
neg_M319T358	319.22755	358.799060
neg_M321T232	321.04399	232.761636
neg_M321T206	321.10134	206.997772
neg_M321T439	321.12633	439.446090
neg_M321T317	321.17044	317.710255
neg_M322T205	322.09614	205.064120
neg_M322T54	322.11457	54.841124
neg_M322T420	322.27484	420.057576
neg_M323T229	323.02658	229.069163
neg_M323T208	323.08076	208.738914
neg_M323T379	323.08554	379.165581
neg_M323T249	323.13332	249.020661
neg_M323T254	323.13985	254.034256
neg_M323T247	323.15328	247.331533
neg_M325T224	325.09287	224.956962
neg_M325T531	325.18384	531.148691
neg_M325T311_1	325.18401	311.060105
neg_M325T307	325.20145	307.639678
neg_M327T149	327.09459	149.190036
neg_M327T457_3	327.23270	457.027809
neg_M328T298	328.24904	298.190695
neg_M329T213	329.02726	213.537146
neg_M329T151	329.09291	151.791175
neg_M329T227	329.10321	227.715962
neg_M329T241	329.10309	241.415678
neg_M329T122	329.18291	122.335135
neg_M329T372	329.21536	372.161808
neg_M329T394	329.21551	394.377523
neg_M329T490	329.24832	490.121987
neg_M329T478_1	329.24821	478.458070
neg_M330T205	330.20346	205.249723
neg_M331T228	331.11887	228.741141
neg_M331T189	331.16229	189.874548
neg_M331T311	331.19132	311.151642
neg_M331T284	331.19139	284.623255
neg_M331T440	331.22784	440.459320
neg_M331T396	331.23104	396.108165
neg_M331T514_6	331.26393	514.835803
neg_M333T86	333.07610	86.223242
neg_M333T310_1	333.20696	310.585993
neg_M333T326	333.20700	326.345243
neg_M333T497	333.24233	497.786168
neg_M333T363	333.27990	363.645053
neg_M335T186	335.06493	186.664721
neg_M335T85	335.06448	85.302554
neg_M335T220	335.11693	220.989991
neg_M335T273	335.22271	273.500066
neg_M335T323	335.22269	323.381667
neg_M335T373	335.22264	373.164771
neg_M335T335	335.22271	335.412845
neg_M335T300	335.22269	300.267017
neg_M335T497_1	335.29519	497.996653
neg_M336T228	336.14846	228.522438
neg_M337T90	337.04418	90.811542
neg_M337T52	337.09467	52.382894
neg_M337T225	337.13247	225.652788
neg_M337T264	337.15579	264.395350
neg_M337T331_1	337.23807	331.366901
neg_M337T318	337.23831	318.670092
neg_M337T486	337.31101	486.670130
neg_M338T353	338.26988	353.613975
neg_M339T555	339.32667	555.410122
neg_M341T574	341.10860	574.254952
neg_M341T243	341.19687	243.040378
neg_M343T238	343.08267	238.347450
neg_M343T252	343.11889	252.177194
neg_M343T225	343.11961	225.629863
neg_M343T358	343.22753	358.773482
neg_M343T391	343.22903	391.375793
neg_M344T216	344.08088	216.713186
neg_M345T227	345.09827	227.300569
neg_M345T294	345.21818	294.430870
neg_M345T332	345.27951	332.372946
neg_M347T289	347.17177	289.087581
neg_M347T251	347.18638	251.537626
neg_M347T310	347.19881	310.861584
neg_M348T193	348.07604	193.319028
neg_M348T229_1	348.14825	229.158484
neg_M349T226	349.13207	226.509435
neg_M349T264	349.20197	264.780597
neg_M349T295	349.20187	295.664323
neg_M349T342_1	349.23819	342.145386
neg_M350T214	350.12768	214.019045
neg_M350T232	350.16401	232.874767
neg_M351T217	351.11172	217.576058
neg_M351T259	351.18435	259.506970
neg_M351T290	351.21246	290.821952
neg_M351T297	351.22053	297.968911
neg_M351T268	351.21748	268.180418
neg_M353T268	353.23323	268.779132
neg_M353T293	353.23320	293.098516
neg_M353T552	353.34302	552.184838
neg_M355T225	355.08570	225.296983
neg_M355T198	355.10425	198.823292
neg_M355T215	355.14268	215.941531
neg_M355T504	355.28508	504.994772
neg_M356T220	356.25563	220.348667
neg_M357T192	357.07831	192.155666
neg_M357T232	357.10092	232.824459
neg_M357T86	357.13042	86.073003
neg_M357T266	357.13432	266.467407
neg_M357T265	357.17388	265.820790
neg_M357T536	357.27959	536.196324
neg_M358T228	358.13252	228.318424
neg_M358T237	358.16921	237.421316
neg_M359T234	359.11443	234.587946
neg_M359T252	359.11470	252.119408
neg_M359T253	359.18956	253.594453
neg_M359T244_1	359.19771	244.794703
neg_M359T324_1	359.22292	324.482090
neg_M359T408	359.29511	408.291975
neg_M361T213	361.14105	213.487809
neg_M361T247	361.16594	247.852489
neg_M363T228	363.14605	228.634232
neg_M364T238	364.17993	238.739888
neg_M365T220	365.03675	220.317801
neg_M365T211	365.12677	211.757389
neg_M365T282	365.19988	282.602080
neg_M365T265	365.19952	265.927438
neg_M365T316	365.23609	316.298517
neg_M365T350	365.26948	350.021623
neg_M365T456	365.34188	456.710288
neg_M366T193	366.13137	193.258436
neg_M367T55	367.08142	55.294287
neg_M367T78	367.08153	78.232658
neg_M367T52	367.10494	52.029818
neg_M367T246	367.15880	246.714639
neg_M367T229	367.21233	229.176411
neg_M367T499	367.35729	499.036570
neg_M369T220	369.11243	220.316346
neg_M369T57	369.13261	57.365889
neg_M369T214	369.21439	214.760394
neg_M370T227	370.13264	227.082565
neg_M371T221_1	371.12800	221.694967
neg_M371T226	371.13595	226.723406
neg_M373T235	373.12989	235.614102
neg_M373T250	373.16874	250.565674
neg_M373T234	373.17682	234.179109
neg_M373T273	373.20517	273.514579
neg_M373T239	373.25948	239.496380
neg_M373T413_8	373.27438	413.268615
neg_M375T235	375.14545	235.246502
neg_M375T247	375.18449	247.863472
neg_M375T264_1	375.18190	264.555017
neg_M375T279	375.18439	279.380226
neg_M375T281	375.25384	281.220265
neg_M375T378_3	375.29000	378.609284
neg_M375T402_5	375.28982	402.131988
neg_M377T175	377.08513	175.724746
neg_M377T266	377.20004	266.568995
neg_M377T292	377.20009	292.201554
neg_M377T251	377.19995	251.705439
neg_M378T244	378.19458	244.414439
neg_M378T288	378.23182	288.561940
neg_M381T208	381.19192	208.544904
neg_M383T222_1	383.12823	222.526657
neg_M383T261	383.18957	261.326344
neg_M383T284	383.22302	284.061469
neg_M384T43	384.09703	43.474296
neg_M384T230	384.14854	230.953331
neg_M385T363_1	385.27447	363.536347
neg_M387T221	387.07595	221.050643
neg_M387T86	387.14085	86.443978
neg_M389T241	389.16381	241.081988
neg_M389T264	389.20009	264.780597
neg_M389T258	389.23324	258.926201
neg_M389T334_2	389.26963	334.377431
neg_M391T331_8	391.28476	331.611337
neg_M391T287	391.28523	287.822624
neg_M391T302_3	391.28501	302.451836
neg_M391T403	391.28508	403.643806
neg_M393T255	393.19512	255.496758
neg_M393T232	393.19521	232.253605
neg_M393T322	393.24106	322.733024
neg_M395T396	395.15277	396.099821
neg_M395T262	395.21039	262.481214
neg_M397T419	397.16817	419.325287
neg_M397T205_1	397.18654	205.651006
neg_M397T228	397.18675	228.703925
neg_M400T229	400.14304	229.858864
neg_M400T240	400.24911	240.763160
neg_M401T568	401.12991	568.245870
neg_M401T238_1	401.16332	238.124679
neg_M403T214	403.10329	214.355817
neg_M403T258_1	403.24875	258.332318
neg_M405T315	405.24073	315.437111
neg_M405T251	405.26434	251.268529
neg_M405T268	405.26440	268.111619
neg_M405T278_1	405.26437	278.687216
neg_M407T340	407.25642	340.639562
neg_M407T256	407.27996	256.199604
neg_M407T287	407.27986	287.520379
neg_M407T246	407.28083	246.939570
neg_M409T238_1	409.18997	238.353544
neg_M409T363	409.34319	363.357015
neg_M411T238_1	411.19760	238.988338
neg_M412T313	412.25239	313.801277
neg_M413T236	413.20819	236.344945
neg_M415T242	415.14279	242.081995
neg_M415T268	415.17950	268.106811
neg_M415T239	415.21577	239.975950
neg_M415T455	415.32130	455.546573
neg_M415T427	415.32155	427.320804
neg_M415T515	415.32098	515.331685
neg_M417T227	417.11226	227.412526
neg_M417T221	417.11967	221.939339
neg_M417T227_1	417.15852	227.909284
neg_M417T488	417.33699	488.177918
neg_M419T518	419.35283	518.117200
neg_M423T248	423.27515	248.606954
neg_M427T260	427.17893	260.215693
neg_M427T266	427.21550	266.549010
neg_M427T495	427.32124	495.460583
neg_M429T240	429.12208	240.000984
neg_M429T230_1	429.19474	230.600038
neg_M429T229	429.20273	229.988941
neg_M431T241	431.13766	241.774915
neg_M431T396	431.31611	396.404912
neg_M432T277	432.31154	277.812849
neg_M433T303	433.23536	303.860564
neg_M433T420	433.33176	420.845397
neg_M436T372	436.28282	372.253747
neg_M437T240	437.25403	240.031879
neg_M438T321	438.26211	321.837395
neg_M439T288	439.24618	288.904399
neg_M439T241	439.26995	241.286197
neg_M443T237	443.21866	237.523885
neg_M443T367	443.31629	367.607076
neg_M445T307	445.29548	307.439815
neg_M445T429	445.29571	429.928974
neg_M447T258	447.13395	258.175789
neg_M447T333	447.31102	333.074352
neg_M447T299	447.31099	299.732153
neg_M448T256	448.30649	256.894054
neg_M449T240	449.20051	240.127397
neg_M452T290	452.27784	290.165508
neg_M455T282	455.24121	282.006274
neg_M455T479	455.35250	479.842253
neg_M457T225	457.18466	225.554978
neg_M459T250	459.16926	250.689253
neg_M464T458	464.31407	458.690191
neg_M465T297	465.26212	297.453793
neg_M465T409_1	465.30372	409.836069
neg_M467T318	467.27734	318.283360
neg_M471T249	471.24141	249.294618
neg_M474T272	474.26253	272.086688
neg_M476T283	476.27779	283.233898
neg_M477T374	477.32160	374.379699
neg_M478T366	478.29340	366.749696
neg_M482T266	482.29430	266.058961
neg_M483T230	483.23650	230.497496
neg_M484T239	484.27400	239.741591
neg_M485T302	485.32670	302.283794
neg_M498T251	498.28929	251.471060
neg_M498T276	498.29744	276.337048
neg_M500T285	500.27857	285.735701
neg_M503T383	503.18684	383.669255
neg_M503T245	503.32256	245.643181
neg_M507T225	507.23459	225.780570
neg_M511T342	511.30353	342.801162
neg_M511T354	511.30918	354.938725
neg_M512T244	512.26848	244.937087
neg_M514T239	514.28402	239.391736
neg_M515T268	515.30398	268.605036
neg_M524T326_1	524.29951	326.050175
neg_M525T323	525.28293	323.236115
neg_M529T321	529.30442	321.441147
neg_M563T213	563.14049	213.632318
neg_M567T292	567.26282	292.798122
neg_M571T293	571.28834	293.862979
neg_M583T554	583.25598	554.812312
neg_M595T191	595.14219	191.248276
neg_M599T324	599.31984	324.695250
neg_M611T188	611.13668	188.440869
neg_M675T529	675.53051	529.529575
neg_M714T478	714.50692	478.481315
neg_M722T437	722.50297	437.263084
neg_M736T448	736.51847	448.200024
neg_M738T453	738.50690	453.673785
neg_M742T441	742.53971	441.063727
neg_M742T458	742.53966	458.775147
neg_M744T441	744.55527	441.127181
neg_M744T458	744.55513	458.578339
neg_M750T441	750.54451	441.127181
neg_M750T458	750.54414	458.578339
neg_M752T426	752.51327	426.367427
neg_M762T450	762.53387	450.460203
neg_M764T464	764.54967	464.514929
neg_M766T440	766.53977	440.826351
neg_M766T458	766.53954	458.548024
neg_M776T413	776.51318	413.168499
neg_M778T429	778.52911	429.891646
neg_M778T441	778.57308	441.170637
neg_M780T445	780.54377	445.996623
neg_M782T324	782.48776	324.401078
neg_M783T331	783.57710	331.645268
neg_M784T431	784.51835	431.752223
neg_M816T557	816.57709	557.505089
neg_M818T375	818.59087	375.182792
neg_M857T450	857.51755	450.861400
pos_M71T456	71.06104	456.071688
pos_M71T502	71.06102	502.076866
pos_M72T53	72.08155	53.974321
pos_M74T50	74.06077	50.975556
pos_M74T8	74.06071	8.285066
pos_M74T556	74.09705	556.972726
pos_M74T532	74.09704	532.668279
pos_M74T500	74.09705	500.420174
pos_M76T562	76.07625	562.010439
pos_M81T119	81.04538	119.887541
pos_M84T81	84.08141	81.554744
pos_M84T54	84.08144	54.582522
pos_M86T111	86.06067	111.137226
pos_M86T91_2	86.09701	91.182586
pos_M88T545	88.07616	545.088275
pos_M88T498	88.07617	498.871901
pos_M89T46	89.10794	46.159710
pos_M90T48	90.05557	48.706399
pos_M90T13	90.09182	13.331164
pos_M91T326	91.05466	326.766644
pos_M91T88	91.05476	88.345526
pos_M91T134	91.05477	134.184435
pos_M91T553	91.05449	553.153889
pos_M91T506	91.05462	506.464039
pos_M95T80	95.04967	80.764337
pos_M95T172	95.04969	172.309975
pos_M96T582	96.04481	582.089981
pos_M97T555	97.07643	555.104143
pos_M100T190_2	100.06535	190.026192
pos_M100T189_7	100.07615	189.669633
pos_M100T190_3	100.08680	190.025276
pos_M103T176	103.05468	176.309952
pos_M103T47	103.12350	47.544665
pos_M104T50	104.07115	50.078572
pos_M104T81_1	104.07104	81.245953
pos_M104T51_5	104.10746	51.208354
pos_M104T68	104.10744	68.445073
pos_M105T206_1	105.07032	206.068940
pos_M107T186_1	107.04951	186.945028
pos_M107T448	107.04939	448.345865
pos_M108T235	108.08115	235.378973
pos_M108T271	108.08111	271.300535
pos_M108T251	108.08111	251.835789
pos_M109T82	109.07643	82.214451
pos_M111T81	111.05572	81.245953
pos_M111T594	111.09203	594.307088
pos_M111T563	111.09198	563.936207
pos_M112T87	112.05095	87.791846
pos_M112T54	112.05099	54.610873
pos_M112T55_1	112.08735	55.076814
pos_M112T82	112.08734	82.166252
pos_M114T80_1	114.06668	80.918939
pos_M114T54	114.06665	54.558287
pos_M114T87	114.10270	87.519208
pos_M116T53	116.07100	53.041737
pos_M118T507	118.06530	507.269446
pos_M118T205	118.06546	205.715450
pos_M118T178	118.06551	178.000551
pos_M118T583_2	118.08638	583.561717
pos_M118T53_2	118.08655	53.253496
pos_M118T173	118.08660	173.288288
pos_M119T312_1	119.08571	312.636671
pos_M119T299	119.08569	299.019298
pos_M120T49	120.06585	49.139521
pos_M121T131	121.06507	131.841890
pos_M121T186	121.06510	186.792895
pos_M121T88	121.06506	88.025219
pos_M121T166	121.06505	166.419349
pos_M122T121	122.07147	121.384944
pos_M122T545	122.09653	545.330734
pos_M122T501	122.09653	501.931703
pos_M122T579	122.09653	579.115090
pos_M122T205	122.09673	205.980996
pos_M123T150	123.05549	150.456275
pos_M123T268	123.05539	268.121993
pos_M123T54	123.05557	54.440899
pos_M124T81_1	124.03956	81.531190
pos_M124T60	124.03956	60.380711
pos_M124T108	124.03956	108.221229
pos_M125T200	125.10761	200.662218
pos_M126T87	126.06644	87.182934
pos_M126T222	126.09158	222.376897
pos_M126T82	126.10280	82.354266
pos_M127T188	127.05044	188.933247
pos_M127T125	127.05042	125.018206
pos_M128T82	128.07084	82.101649
pos_M128T90_1	128.10724	90.195169
pos_M129T179	129.13885	179.603063
pos_M130T88	130.05014	88.270350
pos_M130T259	130.06524	259.153440
pos_M130T231	130.06527	231.906478
pos_M130T211	130.06535	211.770754
pos_M130T54_1	130.08652	54.242048
pos_M130T80	130.08649	80.074332
pos_M131T81_1	131.11810	81.349325
pos_M131T78	131.12930	78.015367
pos_M131T50_1	131.12936	50.401115
pos_M132T52	132.07701	52.781874
pos_M132T230	132.08093	230.360925
pos_M132T198_1	132.08101	198.221929
pos_M132T214	132.08101	214.737367
pos_M132T53_1	132.10214	53.206396
pos_M132T118	132.10211	118.062405
pos_M132T69	132.10212	69.718577
pos_M132T83	132.11324	83.484865
pos_M132T54	132.11334	54.526850
pos_M133T80	133.03197	80.993247
pos_M134T47	134.01913	47.579920
pos_M134T234	134.06019	234.616968
pos_M134T201	134.06026	201.572929
pos_M136T173	136.02164	173.240855
pos_M136T55	136.04834	55.234397
pos_M136T76	136.04827	76.445040
pos_M136T190	136.06192	190.578306
pos_M136T117	136.06193	117.558804
pos_M136T213	136.06190	213.271653
pos_M136T151	136.06188	151.090459
pos_M137T89_2	137.04589	89.214915
pos_M137T57	137.04597	57.348866
pos_M137T184	137.04596	184.524659
pos_M137T167	137.04591	167.269580
pos_M137T129	137.04591	129.973894
pos_M137T151	137.04593	151.635089
pos_M137T118_1	137.06518	118.216659
pos_M137T54	137.07106	54.061714
pos_M138T53	138.05491	53.241177
pos_M138T39	138.05506	39.772236
pos_M139T79	139.05036	79.772144
pos_M139T55	139.05038	55.192300
pos_M140T90	140.05295	90.356829
pos_M140T78	140.05368	78.822508
pos_M140T50	140.06856	50.324215
pos_M140T239	140.10700	239.543314
pos_M141T169	141.00057	169.730148
pos_M141T54	141.06599	54.498941
pos_M141T81_1	141.10233	81.780594
pos_M142T155	142.12277	155.696448
pos_M142T197	142.12283	197.842021
pos_M142T249	142.12272	249.481827
pos_M144T181_2	144.04793	181.588604
pos_M144T121_1	144.04787	121.089069
pos_M144T56	144.04799	56.250125
pos_M144T91	144.04791	91.315405
pos_M144T54_1	144.10206	54.332059
pos_M145T55_1	145.13368	55.969595
pos_M145T89_3	145.13364	89.441872
pos_M146T51_1	146.11768	51.177267
pos_M146T82	146.11766	82.445430
pos_M146T179	146.16529	179.405095
pos_M149T395	149.02335	395.397488
pos_M149T326	149.09601	326.798558
pos_M149T398	149.09608	398.396965
pos_M149T351	149.09605	351.587499
pos_M149T471	149.09607	471.855582
pos_M149T412	149.09605	412.191484
pos_M149T89	149.10738	89.181503
pos_M150T80	150.05230	80.854686
pos_M150T81	150.05843	81.026595
pos_M150T192	150.07761	192.965817
pos_M150T166	150.07759	166.328004
pos_M150T235	150.09140	235.777093
pos_M150T204	150.12788	204.109823
pos_M151T133	151.06154	133.449352
pos_M151T189	151.06159	189.889402
pos_M151T192_1	151.12315	192.960974
pos_M152T88	152.05676	88.770967
pos_M152T178	152.05681	178.749576
pos_M152T128	152.05678	128.398840
pos_M152T142	152.05682	142.521558
pos_M152T80_1	152.07069	80.590381
pos_M154T81_2	154.09757	81.790740
pos_M156T49	156.04232	49.715779
pos_M156T69	156.04229	69.588996
pos_M156T154	156.11332	154.830206
pos_M156T201	156.13850	201.682222
pos_M156T223	156.13849	223.738318
pos_M157T96	157.13370	96.084386
pos_M158T218	158.11772	218.285050
pos_M160T223	160.07588	223.765956
pos_M160T241	160.07575	241.869275
pos_M160T54_1	160.13334	54.619762
pos_M161T214_1	161.10746	214.758780
pos_M162T344	162.05489	344.804834
pos_M162T302	162.05487	302.879984
pos_M162T201_2	162.05510	201.621990
pos_M162T83	162.05502	83.586661
pos_M162T319	162.05485	319.458710
pos_M162T51	162.11257	51.550737
pos_M163T83	163.05841	83.613596
pos_M163T91	163.06147	91.418629
pos_M164T209	164.09330	209.825335
pos_M165T507_1	165.09097	507.471740
pos_M165T441	165.09100	441.019466
pos_M165T326	165.09095	326.174033
pos_M165T474	165.09098	474.938894
pos_M165T428	165.09100	428.526822
pos_M165T283	165.09104	283.814476
pos_M165T377	165.09101	377.446956
pos_M165T486	165.09098	486.795067
pos_M165T391	165.09102	391.948789
pos_M165T454	165.09099	454.881609
pos_M165T552	165.09097	552.281015
pos_M165T406	165.09102	406.593833
pos_M166T135	166.07248	135.680834
pos_M166T54	166.08400	54.449696
pos_M166T233	166.08639	233.315015
pos_M166T244	166.08632	244.074726
pos_M166T216	166.08642	216.759038
pos_M166T269	166.08627	269.123864
pos_M166T175_2	166.08638	175.951088
pos_M167T241	167.07034	241.356643
pos_M167T222	167.07044	222.324279
pos_M167T450	167.07008	450.614679
pos_M167T49	167.07936	49.975502
pos_M169T81_2	169.09727	81.362855
pos_M169T47	169.98610	47.342625
pos_M170T52	170.05797	52.504052
pos_M170T81_1	170.08130	81.284312
pos_M170T108	170.08129	108.787328
pos_M170T218	170.09656	218.998346
pos_M173T70	173.04222	70.330007
pos_M173T51_1	173.04229	51.195622
pos_M174T210	174.05522	210.516978
pos_M174T219	174.09157	219.489225
pos_M174T96	174.12395	96.617101
pos_M175T583	175.11895	583.403624
pos_M175T202	175.12296	202.597015
pos_M177T207	177.05483	207.007103
pos_M177T192	177.10243	192.606712
pos_M178T208	178.13408	208.706539
pos_M178T239	178.15905	239.979539
pos_M179T547	179.06367	547.626528
pos_M179T512	179.06368	512.234685
pos_M179T467	179.06995	467.839922
pos_M180T202	180.02129	202.386364
pos_M180T280	180.10187	280.861864
pos_M180T247	180.10191	247.951411
pos_M180T222	180.10207	222.542385
pos_M181T186	181.13368	186.216893
pos_M182T72	182.05797	72.229396
pos_M183T233	183.09180	233.243244
pos_M184T336	184.07322	336.074844
pos_M186T52	186.07630	52.714438
pos_M187T210	187.12321	210.894878
pos_M188T198_1	188.07082	198.171516
pos_M188T179	188.07397	179.462981
pos_M188T80_1	188.17585	80.308831
pos_M189T351	189.12730	351.598811
pos_M189T471	189.12731	471.803530
pos_M189T364	189.12729	364.767532
pos_M189T87	189.15984	87.973643
pos_M190T106	190.04998	106.640636
pos_M190T201	190.05005	201.182160
pos_M191T47_1	191.07697	47.058183
pos_M191T460	191.10656	460.948416
pos_M192T180	192.08774	180.452794
pos_M192T209	192.13847	209.490633
pos_M194T560	194.11754	560.210304
pos_M194T175	194.11778	175.683369
pos_M195T100	195.07660	100.521137
pos_M195T82	195.11299	82.293239
pos_M195T106	195.11302	106.289873
pos_M198T220	198.07632	220.207042
pos_M198T183	198.09495	183.240103
pos_M200T231	200.07071	231.906336
pos_M200T210	200.10724	210.728047
pos_M201T326_1	201.16359	326.752634
pos_M202T181	202.10758	181.241063
pos_M203T49_1	203.05286	49.033948
pos_M203T64	203.05277	64.914270
pos_M203T43_1	203.05706	43.594063
pos_M203T204	203.11809	204.247922
pos_M203T115	203.13923	115.783253
pos_M203T78	203.15038	78.568480
pos_M203T54_2	203.15047	54.416932
pos_M203T428	203.17941	428.856930
pos_M204T52	204.08688	52.594552
pos_M204T89	204.13442	89.679941
pos_M206T199	206.08478	199.829907
pos_M207T210	207.14946	210.339556
pos_M208T186_1	208.13342	186.046615
pos_M209T192	209.12866	192.153860
pos_M209T145	209.12866	145.535402
pos_M210T244	210.11254	244.259553
pos_M210T235	210.12768	235.929262
pos_M212T36	212.07429	36.180163
pos_M212T10	212.07416	10.001770
pos_M213T229	213.10234	229.201635
pos_M214T220	214.12279	220.285576
pos_M216T202	216.12326	202.252231
pos_M217T209	217.09739	209.102375
pos_M217T95	217.15475	95.798894
pos_M218T206	218.12915	206.732764
pos_M219T198_1	219.11306	198.150682
pos_M219T101	219.13407	101.994396
pos_M219T134	219.13404	134.783841
pos_M219T428	219.17429	428.867593
pos_M220T202	220.13339	202.009902
pos_M221T222	221.08113	222.935019
pos_M221T226	221.08444	226.843193
pos_M223T195	223.14434	195.845630
pos_M224T578	224.12805	578.658724
pos_M226T52	226.06876	52.153145
pos_M227T90	227.13915	90.684880
pos_M228T202	228.11347	202.490463
pos_M229T196_1	229.15495	196.244132
pos_M230T218	230.12911	218.007695
pos_M231T195	231.16078	195.796688
pos_M231T193_2	231.17056	193.787378
pos_M231T209_1	231.17059	209.299204
pos_M233T301	233.12843	301.532454
pos_M233T82	233.14963	82.930243
pos_M233T102	233.14968	102.715497
pos_M233T117	233.14967	117.137119
pos_M234T203	234.11273	203.774146
pos_M235T227	235.10787	227.639829
pos_M235T108	235.11911	108.644210
pos_M237T127	237.13474	127.740874
pos_M237T198	237.15998	198.520675
pos_M240T272	240.17466	272.371247
pos_M242T170	242.09998	170.062073
pos_M242T242	242.15394	242.046424
pos_M242T90	242.16129	90.660226
pos_M244T52_1	244.07946	52.485955
pos_M244T71	244.07936	71.253188
pos_M244T94	244.10035	94.099057
pos_M245T327	245.10712	327.414030
pos_M245T196	245.12862	196.552132
pos_M245T201	245.18623	201.328365
pos_M245T217	245.18624	217.569109
pos_M245T180	245.23381	180.452794
pos_M246T108	246.13390	108.604308
pos_M246T54_4	246.18145	54.151153
pos_M246T68	246.18140	68.653742
pos_M249T227	249.11235	227.487783
pos_M249T252	249.11227	252.411736
pos_M249T137	249.12694	137.303871
pos_M250T56	250.08001	56.031618
pos_M250T217	250.18040	217.833114
pos_M250T237	250.18021	237.761476
pos_M251T58	251.13686	58.445792
pos_M251T199	251.15047	199.228384
pos_M251T216	251.17564	216.362186
pos_M252T191	252.10933	191.512896
pos_M252T204	252.12330	204.786956
pos_M252T203	252.15968	203.371191
pos_M253T90	253.15471	90.652964
pos_M255T277	255.06506	277.458425
pos_M255T241	255.09502	241.263383
pos_M256T253	256.16961	253.857790
pos_M256T535	256.26336	535.358383
pos_M258T56	258.09458	56.520115
pos_M258T326	258.11001	326.074658
pos_M259T301	259.12296	301.049251
pos_M260T52_1	260.05331	52.153743
pos_M260T209	260.07427	209.930893
pos_M260T82_1	260.19697	82.903864
pos_M260T54_4	260.19706	54.497102
pos_M261T43_1	261.03094	43.671019
pos_M261T61	261.03078	61.734787
pos_M261T214	261.12359	214.572795
pos_M261T194	261.12355	194.030396
pos_M263T206	263.13929	206.102255
pos_M263T194	263.14281	194.147057
pos_M264T200	264.15968	200.765295
pos_M265T122	265.11189	122.278227
pos_M265T214	265.15486	214.360494
pos_M267T201	267.17056	201.473707
pos_M268T189	268.10418	189.209087
pos_M268T102	268.10417	102.439326
pos_M269T90	269.16092	90.995193
pos_M270T269	270.18528	269.222987
pos_M271T260_1	271.06013	260.510204
pos_M271T237	271.06005	237.647960
pos_M272T251	272.12812	251.568147
pos_M274T80	274.18739	80.938213
pos_M276T105	276.14437	105.135572
pos_M279T307	279.23183	307.628415
pos_M280T221	280.14469	221.806787
pos_M280T432	280.26345	432.912549
pos_M281T48	281.04331	48.847523
pos_M281T177	281.09559	177.827926
pos_M281T201	281.10683	201.508806
pos_M281T119	281.14968	119.559463
pos_M282T348	282.27903	348.503560
pos_M282T327	282.27888	327.212830
pos_M284T139	284.09903	139.315178
pos_M284T485	284.29467	485.628145
pos_M285T249_1	285.07581	249.279044
pos_M285T199	285.16011	199.024526
pos_M287T220	287.11412	220.384656
pos_M287T237	287.11389	237.431940
pos_M288T127	288.19179	127.618612
pos_M288T92_1	288.20302	92.463402
pos_M288T184	288.20300	184.060186
pos_M291T270	291.12966	270.524445
pos_M295T113	295.12904	113.379588
pos_M295T269	295.14417	269.178627
pos_M297T193	297.10162	193.964623
pos_M297T308	297.24240	308.501712
pos_M299T222	299.08504	222.687082
pos_M299T254	299.13916	254.664359
pos_M299T530	299.13886	530.868754
pos_M299T206	299.17563	206.922341
pos_M299T209	299.19671	209.420804
pos_M300T436	300.28963	436.902902
pos_M300T326	300.28947	326.942232
pos_M302T210	302.15023	210.175016
pos_M303T181	303.14537	181.873973
pos_M303T262	303.17036	262.025862
pos_M304T204	304.16579	204.701558
pos_M305T51	305.08442	51.596384
pos_M307T213	307.17653	213.603473
pos_M310T205	310.14753	205.449160
pos_M311T196	311.16043	196.866968
pos_M311T303	311.26478	303.983543
pos_M313T213_1	313.21239	213.806341
pos_M315T339	315.19533	339.243015
pos_M315T326	315.23142	326.832319
pos_M315T188	315.23923	188.584711
pos_M316T224	316.11826	224.301145
pos_M316T220	316.21222	220.110334
pos_M318T320	318.30006	320.470530
pos_M319T218_1	319.16553	218.291634
pos_M321T51	321.05849	51.481684
pos_M322T159	322.18746	159.383969
pos_M324T410_5	324.28964	410.390222
pos_M326T451_2	326.30523	451.558419
pos_M328T204	328.18691	204.321127
pos_M328T501_2	328.32081	501.782665
pos_M329T191	329.20735	191.937367
pos_M331T261	331.08114	261.172054
pos_M331T200_1	331.22295	200.383900
pos_M331T224_1	331.22659	224.510600
pos_M331T93	331.23412	93.071519
pos_M335T52	335.09497	52.710066
pos_M335T74	335.09496	74.893302
pos_M336T248	336.25336	248.439842
pos_M342T232	342.13384	232.681956
pos_M345T235	345.14457	235.134695
pos_M345T87	345.24970	87.382628
pos_M347T93	347.22904	93.848505
pos_M347T292	347.23287	292.096194
pos_M353T365	353.26853	365.474224
pos_M365T67	365.10548	67.882985
pos_M365T51_1	365.10556	51.088437
pos_M369T431	369.34722	431.827383
pos_M370T258	370.23744	258.144040
pos_M371T308	371.25808	308.843621
pos_M377T210	377.14586	210.829628
pos_M385T349	385.34230	349.331410
pos_M385T291	385.34231	291.598881
pos_M385T368	385.34233	368.356593
pos_M385T326	385.34246	326.234113
pos_M385T452	385.34599	452.603625
pos_M386T277	386.28965	277.929416
pos_M387T318	387.35749	318.807424
pos_M393T258	393.27466	258.896186
pos_M398T358	398.32641	358.296525
pos_M400T317	400.34182	317.007866
pos_M401T284	401.33699	284.115703
pos_M401T457	401.34130	457.532143
pos_M402T239	402.26391	239.560582
pos_M411T348	411.32592	348.869010
pos_M411T508	411.39400	508.203209
pos_M414T486	414.32124	486.982469
pos_M414T541	414.34824	541.455966
pos_M416T326_2	416.33658	326.848458
pos_M416T314	416.35195	314.472468
pos_M417T291	417.33611	291.561505
pos_M420T341	420.32175	341.632035
pos_M425T376	425.34124	376.556927
pos_M426T305	426.26120	305.089116
pos_M426T304	426.35724	304.709426
pos_M430T200	430.30257	200.508574
pos_M430T469	430.37962	469.181045
pos_M437T53	437.12681	53.906516
pos_M437T286	437.30123	286.338027
pos_M439T446	439.35691	446.460000
pos_M442T281	442.35256	281.426970
pos_M442T340	442.35251	340.960103
pos_M454T348	454.29260	348.673975
pos_M468T309	468.30815	309.399895
pos_M474T289	474.35698	289.697645
pos_M474T276	474.35690	276.434447
pos_M482T330	482.32389	330.852936
pos_M494T326	494.32374	326.088700
pos_M496T357_3	496.33969	357.909412
pos_M496T392	496.33969	392.513912
pos_M503T235	503.28633	235.362786
pos_M506T395	506.36038	395.199502
pos_M510T392	510.35531	392.573934
pos_M510T368	510.39198	368.539633
pos_M520T335	520.33962	335.770299
pos_M522T392	522.35539	392.324186
pos_M522T413	522.35536	413.524605
pos_M522T371	522.35542	371.879808
pos_M524T448	524.37091	448.358720
pos_M544T334	544.33967	334.266730
pos_M546T354	546.35562	354.351648
pos_M565T210	565.15570	210.603894
pos_M583T279	583.25495	279.624436
pos_M587T280	587.28627	280.486125
pos_M634T407	634.45161	407.135063
pos_M943T243	943.52547	243.294867
neg_M71T52_2	71.01439	52.329257
neg_M75T50	75.02667	50.601197
neg_M75T398	75.97237	398.243158
neg_M78T49	78.91751	49.008521
neg_M78T235	78.91760	235.285466
neg_M89T555	89.01167	555.353267
neg_M89T52_1	89.01229	52.377067
neg_M89T50	89.03596	50.332627
neg_M89T49	89.04228	49.910000
neg_M96T41_6	96.96206	41.796071
neg_M96T41_8	96.97051	41.885525
neg_M99T577	99.02679	577.665270
neg_M101T54	101.04240	54.920626
neg_M105T50	105.03733	50.002779
neg_M107T108	107.03498	108.381742
neg_M109T210	109.05321	210.628349
neg_M111T78	111.00492	78.500313
neg_M111T101	111.02692	101.717565
neg_M112T56	112.02207	56.018186
neg_M112T78_1	112.02199	78.705853
neg_M112T61	112.98430	61.387713
neg_M112T252	112.98421	252.728148
neg_M114T189	114.09133	189.375171
neg_M115T187	115.03900	187.245942
neg_M115T55_1	115.05033	55.189243
neg_M115T54	115.05813	54.837626
neg_M117T63_2	117.02244	63.189772
neg_M117T54	117.03725	54.236933
neg_M117T65_2	117.04551	65.177264
neg_M117T55	117.06743	55.273649
neg_M117T257	117.07974	257.916229
neg_M118T398	118.08837	398.749949
neg_M118T201	118.97965	201.437993
neg_M118T178	118.99151	178.073840
neg_M119T229	119.03483	229.051819
neg_M119T131	119.03517	131.749041
neg_M119T51	119.05303	51.070155
neg_M119T211	119.08555	211.365185
neg_M120T202	120.08072	202.155025
neg_M120T201	120.99531	201.402176
neg_M121T235_2	121.03285	235.669828
neg_M121T200	121.03957	200.267605
neg_M121T235_4	121.04291	235.749746
neg_M121T229	121.04983	229.115218
neg_M121T229_5	121.07903	229.090413
neg_M121T591	121.94273	591.965413
neg_M121T570	121.94274	570.513141
neg_M122T203	122.02357	203.767571
neg_M122T79	122.02800	79.553677
neg_M122T76	122.03485	76.725584
neg_M122T207	122.03611	207.285878
neg_M122T132	122.03620	132.162818
neg_M122T202	122.05997	202.512080
neg_M122T81	122.05992	81.444843
neg_M122T96	122.05995	96.885171
neg_M122T116	122.05993	116.226925
neg_M123T56	123.01887	56.171096
neg_M123T73	123.02681	73.268520
neg_M123T203	123.02696	203.602536
neg_M123T203_1	123.03137	203.750219
neg_M123T186	123.03149	186.749747
neg_M123T79	123.03131	79.825983
neg_M123T224	123.03142	224.183110
neg_M123T55	123.04394	55.507319
neg_M123T243	123.04394	243.933406
neg_M123T229	123.07040	229.115218
neg_M124T531	124.00624	531.650849
neg_M124T55_1	124.03919	55.325829
neg_M124T55_2	124.05044	55.262481
neg_M124T83	124.05063	83.851052
neg_M124T235	124.07556	235.954088
neg_M125T82	125.01690	82.968598
neg_M125T117	125.01947	117.078273
neg_M125T135	125.01960	135.693698
neg_M125T53	125.02317	53.660436
neg_M125T55	125.03440	55.194964
neg_M125T55_1	125.04572	55.689609
neg_M125T233	125.09595	233.324554
neg_M126T166	126.00077	166.679312
neg_M126T49	126.00192	49.828263
neg_M126T54	126.01844	54.780079
neg_M126T133	126.03782	133.797483
neg_M126T116	126.03769	116.471908
neg_M126T55	126.05483	55.161216
neg_M126T192	126.09127	192.404848
neg_M126T213	126.09124	213.899139
neg_M127T191	127.02121	191.321695
neg_M127T188	127.03316	188.768890
neg_M127T55	127.03887	55.385013
neg_M127T74	127.03885	74.893422
neg_M127T53	127.05010	53.525024
neg_M127T78	127.05006	78.759638
neg_M127T204	127.07529	204.933669
neg_M127T81	127.07531	81.456044
neg_M128T194	128.01651	194.049064
neg_M128T55	128.04533	55.356380
neg_M128T215	128.04936	215.655364
neg_M128T55_1	128.07049	55.330870
neg_M128T78	128.07047	78.232658
neg_M129T55	129.01814	55.172495
neg_M129T79	129.02932	79.475558
neg_M129T56	129.02935	56.913999
neg_M129T54	129.03751	54.417980
neg_M129T558	129.03743	558.478187
neg_M129T54_1	129.06573	54.672385
neg_M129T227	129.09088	227.118336
neg_M129T55_2	129.10212	55.472842
neg_M129T77_1	129.10212	77.879908
neg_M129T193	129.10220	193.311325
neg_M130T17	130.04970	17.340457
neg_M130T78	130.04991	78.382825
neg_M130T54	130.06100	54.462675
neg_M130T241	130.06500	241.880354
neg_M130T260	130.06494	260.073760
neg_M130T202	130.06507	202.715325
neg_M130T88_1	130.06497	88.976670
neg_M130T88_2	130.07008	88.200816
neg_M130T351	130.08606	351.029717
neg_M130T388	130.08606	388.053920
neg_M130T249	130.08608	249.936868
neg_M130T227	130.08612	227.920683
neg_M130T596	130.08606	596.769800
neg_M130T534	130.08606	534.623231
neg_M130T506	130.08606	506.224629
neg_M130T62	130.08608	62.636652
neg_M130T88_6	130.09907	88.321719
neg_M131T80	131.01733	80.677360
neg_M131T53	131.03380	53.343226
neg_M131T51	131.04500	51.143590
neg_M131T561	131.04495	561.195455
neg_M131T255	131.04908	255.406469
neg_M131T81_1	131.04982	81.095331
neg_M131T55	131.05313	55.481836
neg_M131T595	131.08143	595.466420
neg_M131T88	131.08306	88.542190
neg_M132T55	132.01130	55.488810
neg_M132T560	132.02903	560.859782
neg_M132T206	132.04429	206.436112
neg_M132T257	132.04423	257.844667
neg_M132T238	132.04427	238.176049
neg_M132T88	132.04418	88.915812
neg_M132T51	132.06540	51.454013
neg_M132T77	132.06535	77.084391
neg_M132T51_1	132.07839	51.453393
neg_M132T233	132.08066	233.906596
neg_M132T48	132.94520	48.781365
neg_M132T562	132.98964	562.746508
neg_M133T562	133.01301	562.271355
neg_M133T587	133.01297	587.437767
neg_M133T55	133.01304	55.260911
neg_M133T83	133.01322	83.857141
neg_M133T229	133.02824	229.068470
neg_M133T206	133.02855	206.541650
neg_M133T229_1	133.03158	229.087854
neg_M133T216	133.06472	216.999532
neg_M133T80	133.06463	80.606443
neg_M133T203	133.06813	203.602536
neg_M133T51	133.06863	51.845473
neg_M133T51_1	133.08579	51.653492
neg_M134T206	134.02365	206.247538
neg_M134T130	134.02923	130.218914
neg_M134T193	134.04610	193.317637
neg_M134T128	134.04598	128.723238
neg_M134T55	134.05987	55.530742
neg_M134T206_1	134.05995	206.168536
neg_M134T83	134.05988	83.598852
neg_M134T226	134.05992	226.233514
neg_M134T152	134.05987	152.527024
neg_M134T108_2	134.05991	108.843143
neg_M135T55	135.01102	55.171333
neg_M135T93	135.01108	93.622732
neg_M135T86_1	135.02996	86.244721
neg_M135T134	135.03013	134.905993
neg_M135T185	135.03015	185.474602
neg_M135T58	135.03007	58.036166
neg_M135T86_2	135.04740	86.892732
neg_M135T193	135.04943	193.289045
neg_M135T129	135.04946	129.896193
neg_M135T108	135.04929	108.987860
neg_M135T201	135.05530	201.310117
neg_M135T568	135.05528	568.230267
neg_M135T82	135.05506	82.825981
neg_M135T55_1	135.06511	55.386085
neg_M136T201	136.03934	201.870430
neg_M136T250	136.03917	250.843529
neg_M136T55	136.03922	55.395160
neg_M136T228	136.05175	228.518765
neg_M136T201_1	136.05193	201.017153
neg_M136T244	136.07561	244.668706
neg_M136T85	136.07547	85.257839
neg_M136T55_1	136.07564	55.625505
neg_M137T183	137.00245	183.987536
neg_M137T240	137.01880	240.540747
neg_M137T55	137.02330	55.334356
neg_M137T55_1	137.03448	55.484334
neg_M137T553	137.05957	553.930206
neg_M137T237	137.05963	237.495326
neg_M137T200_1	137.07093	200.206955
neg_M137T55_2	137.07084	55.354391
neg_M137T81	137.07086	81.987851
neg_M137T216	137.09602	216.063176
neg_M137T253	137.09600	253.319676
neg_M137T237_1	137.09602	237.931301
neg_M138T83	138.01846	83.317837
neg_M138T55	138.01848	55.746779
neg_M138T130	138.01857	130.701189
neg_M138T151	138.01872	151.782849
neg_M138T258	138.01840	258.082275
neg_M138T213	138.03111	213.059251
neg_M138T55_1	138.03788	55.532593
neg_M138T78	138.03778	78.282336
neg_M138T223	138.05486	223.819136
neg_M138T252	138.05477	252.779021
neg_M138T55_2	138.05494	55.259759
neg_M138T586	138.05483	586.717058
neg_M138T217	138.09130	217.020701
neg_M139T97	139.00030	97.701743
neg_M139T50	139.00584	50.795786
neg_M139T95	139.00584	95.838617
neg_M139T270	139.02114	270.791589
neg_M139T110	139.02178	110.055191
neg_M139T91	139.02178	91.309761
neg_M139T209	139.02807	209.947080
neg_M139T441	139.03883	441.453806
neg_M139T55_1	139.03906	55.386888
neg_M139T189	139.03899	189.963292
neg_M139T81	139.03894	81.274323
neg_M139T97_1	139.03895	97.495368
neg_M139T224	139.03892	224.425307
neg_M139T55_2	139.05015	55.299440
neg_M139T286	139.07518	286.272835
neg_M139T201	139.07544	201.296762
neg_M139T222	139.07558	222.109063
neg_M139T238	139.11164	238.942668
neg_M139T283	139.11159	283.580615
neg_M140T191	140.01667	191.539484
neg_M140T55	140.03416	55.282330
neg_M140T100	140.03414	100.527116
neg_M140T82	140.03406	82.324556
neg_M140T125	140.03424	125.111563
neg_M140T55_1	140.04712	55.294263
neg_M140T54	140.07053	54.954109
neg_M140T236	140.07052	236.770361
neg_M140T561	140.07076	561.850519
neg_M140T55_3	140.08179	55.307851
neg_M140T78	140.08175	78.055386
neg_M140T188	140.08181	188.405034
neg_M140T125_1	140.08168	125.901138
neg_M140T145	140.08193	145.209732
neg_M140T205	140.10695	205.328708
neg_M140T54_1	140.96741	54.844655
neg_M141T95	141.00178	95.637381
neg_M141T49	141.01006	49.261167
neg_M141T96	141.01020	96.972616
neg_M141T196	141.01181	196.008918
neg_M141T154	141.01168	154.062140
neg_M141T566	141.01572	566.724571
neg_M141T48	141.01578	48.959618
neg_M141T13	141.01575	13.124893
neg_M141T594	141.01571	594.806227
neg_M141T31	141.01576	31.654389
neg_M141T83	141.02934	83.030269
neg_M141T55	141.02940	55.389695
neg_M141T55_2	141.05462	55.385013
neg_M141T80	141.05456	80.650917
neg_M141T212	141.05470	212.729925
neg_M141T55_3	141.06580	55.272614
neg_M141T226	141.09091	226.490007
neg_M141T349	141.12725	349.143024
neg_M142T203	142.03215	203.830052
neg_M142T173	142.03230	173.474645
neg_M142T156	142.03206	156.221623
neg_M142T100	142.03219	100.148463
neg_M142T76	142.04979	76.640211
neg_M142T189	142.04989	189.989214
neg_M142T203_1	142.08629	203.490747
neg_M142T55_1	142.08622	55.489637
neg_M142T88	142.08612	88.485329
neg_M143T50	143.00076	50.696777
neg_M143T51	143.03382	51.230162
neg_M143T79	143.03380	79.810861
neg_M143T55	143.04505	55.208056
neg_M143T79_1	143.04507	79.571914
neg_M143T55_1	143.05316	55.325760
neg_M143T190	143.05332	190.152245
neg_M143T54	143.08147	54.957021
neg_M143T55_2	143.11783	55.650654
neg_M143T199	143.11792	199.065605
neg_M143T108	143.11777	108.926369
neg_M143T93	143.11779	93.224173
neg_M143T125	143.11783	125.286844
neg_M143T79_2	143.11784	79.221873
neg_M143T48	143.99025	48.745938
neg_M143T578	143.99020	578.842880
neg_M144T55	144.02910	55.308400
neg_M144T195	144.02919	195.060705
neg_M144T558	144.02905	558.408540
neg_M144T97	144.02914	97.875771
neg_M144T79	144.02898	79.736248
neg_M144T101	144.04431	101.766859
neg_M144T122	144.04446	122.648787
neg_M144T79_1	144.04428	79.736248
neg_M144T199	144.04441	199.306143
neg_M144T216	144.04437	216.175522
neg_M144T54	144.06549	54.997590
neg_M144T55_1	144.07669	55.354391
neg_M144T192	144.10196	192.924691
neg_M144T55_2	144.10193	55.525576
neg_M144T78_1	144.10186	78.898580
neg_M144T42	144.98792	42.121331
neg_M144T72	144.99067	72.227207
neg_M145T559	145.01312	559.193763
neg_M145T54	145.01311	54.459757
neg_M145T204	145.01320	204.287108
neg_M145T569	145.02836	569.037111
neg_M145T591	145.02831	591.262758
neg_M145T205	145.02840	205.854039
neg_M145T55	145.03241	55.995130
neg_M145T248	145.04167	248.640958
neg_M145T53	145.04291	53.314601
neg_M145T55_1	145.04954	55.520053
neg_M145T150	145.04966	150.882692
neg_M145T129	145.04965	129.352455
neg_M145T580	145.06064	580.930563
neg_M145T561	145.06071	561.056608
neg_M145T51	145.06072	51.096240
neg_M145T77	145.06092	77.206799
neg_M145T107	145.06481	107.268160
neg_M145T86	145.06886	86.331207
neg_M145T55_2	145.06888	55.153552
neg_M145T222	145.08590	222.312884
neg_M145T242	145.09710	242.092391
neg_M145T77_1	145.09709	77.988794
neg_M146T236	146.02362	236.361109
neg_M146T562	146.02374	562.805692
neg_M146T55	146.02690	55.618293
neg_M146T560	146.04473	560.879226
neg_M146T248	146.05033	248.582700
neg_M146T84	146.06002	84.125177
neg_M146T183	146.08114	183.606243
neg_M146T52	146.08114	52.492590
neg_M146T559_1	146.08110	559.611497
neg_M146T215_2	146.08101	215.714038
neg_M146T139	146.08107	139.119477
neg_M146T76	146.08113	76.416803
neg_M146T224	146.98648	224.398250
neg_M147T75	147.01103	75.804462
neg_M147T125	147.01101	125.613456
neg_M147T108	147.01092	108.820834
neg_M147T562	147.02879	562.074873
neg_M147T83	147.02880	83.861419
neg_M147T206	147.03125	206.158059
neg_M147T243	147.04729	243.789252
neg_M147T46	147.04810	46.017008
neg_M147T561	147.04804	561.158302
[truncated: 47,561 more rows]
