# Supplementary material for: Post-transport recovery trajectory of the canine gut microbiome and metabolome
Source: J Anim Sci Biotechnol. 2026 Apr 12;17:65. doi: 10.1186/s40104-026-01385-z (PMC13070285; doi:10.1186/s40104-026-01385-z)
Supplement: Supplementary file 3 — Additional file 3. Raw data of the metabolomic compounds. [file 40104_2026_1385_MOESM3_ESM.zip › mix/Core_files/sample_info.csv]

	SampleID	Group	CK
D0_1	D0_1	D0	Treatment
D0_2	D0_2	D0	Treatment
D0_3	D0_3	D0	Treatment
D0_4	D0_4	D0	Treatment
D0_5	D0_5	D0	Treatment
D0_6	D0_6	D0	Treatment
D0_7	D0_7	D0	Treatment
D0_8	D0_8	D0	Treatment
D0_9	D0_9	D0	Treatment
D0_10	D0_10	D0	Treatment
D0_11	D0_11	D0	Treatment
D0_12	D0_12	D0	Treatment
D1_1	D1_1	D1	Treatment
D1_2	D1_2	D1	Treatment
D1_3	D1_3	D1	Treatment
D1_4	D1_4	D1	Treatment
D1_5	D1_5	D1	Treatment
D1_6	D1_6	D1	Treatment
D1_7	D1_7	D1	Treatment
D1_8	D1_8	D1	Treatment
D1_9	D1_9	D1	Treatment
D1_10	D1_10	D1	Treatment
D1_11	D1_11	D1	Treatment
D2_1	D2_1	D2	Treatment
D2_2	D2_2	D2	Treatment
D2_3	D2_3	D2	Treatment
D2_4	D2_4	D2	Treatment
D2_5	D2_5	D2	Treatment
D2_6	D2_6	D2	Treatment
D2_7	D2_7	D2	Treatment
D2_8	D2_8	D2	Treatment
D2_9	D2_9	D2	Treatment
D2_10	D2_10	D2	Treatment
D2_11	D2_11	D2	Treatment
D2_12	D2_12	D2	Treatment
D3_1	D3_1	D3	Treatment
D3_2	D3_2	D3	Treatment
D3_3	D3_3	D3	Treatment
D3_4	D3_4	D3	Treatment
D3_5	D3_5	D3	Treatment
D3_6	D3_6	D3	Treatment
D3_7	D3_7	D3	Treatment
D3_8	D3_8	D3	Treatment
D3_9	D3_9	D3	Treatment
D3_10	D3_10	D3	Treatment
D3_11	D3_11	D3	Treatment
D3_12	D3_12	D3	Treatment
D5_1	D5_1	D5	Treatment
D5_2	D5_2	D5	Treatment
D5_3	D5_3	D5	Treatment
D5_4	D5_4	D5	Treatment
D5_5	D5_5	D5	Treatment
D5_6	D5_6	D5	Treatment
D5_7	D5_7	D5	Treatment
D5_8	D5_8	D5	Treatment
D5_9	D5_9	D5	Treatment
D5_10	D5_10	D5	Treatment
D5_11	D5_11	D5	Treatment
D5_12	D5_12	D5	Treatment
D7_1	D7_1	D7	Treatment
D7_2	D7_2	D7	Treatment
D7_3	D7_3	D7	Treatment
D7_4	D7_4	D7	Treatment
D7_5	D7_5	D7	Treatment
D7_6	D7_6	D7	Treatment
D7_7	D7_7	D7	Treatment
D7_8	D7_8	D7	Treatment
D7_9	D7_9	D7	Treatment
D7_10	D7_10	D7	Treatment
D7_11	D7_11	D7	Treatment
D7_12	D7_12	D7	Treatment
