# Supplementary material for: Post-transport recovery trajectory of the canine gut microbiome and metabolome
Source: J Anim Sci Biotechnol. 2026 Apr 12;17:65. doi: 10.1186/s40104-026-01385-z (PMC13070285; doi:10.1186/s40104-026-01385-z)
Supplement: Supplementary file 3 — Additional file 3. Raw data of the metabolomic compounds. [file 40104_2026_1385_MOESM3_ESM.zip › mix/KEGG_compound_summary/Correlation/compound_summary_level1_p.csv]

	Lipids	Fatty acids related compounds	FA Fatty acyls	ST Sterol lipids	Steroids	GP Glycerophospholipids	Phenylpropanoids	Peptides	Alkaloids	PK Polyketides	Flavonoids	SP Sphingolipids	Organic acids	Pesticides	Terpenoids	Vitamins and cofactors	Nucleic acids	Carbohydrates	PR Prenol lipids	Hormones and transmitters	Amino acid related compounds	Polyketides	Shikimate / acetate-malonate pathway derived compounds	Fungal toxins	Others	Phytotoxins	Venoms	O-glycosides
Lipids	0	1.92660013104202e-26	4.32251344114769e-11	0.00816384201790423	0.028001144885318	0.783430143789059	0.063772934496447	0.794977772217231	0.0743587529331011	0.169836193663106	0.165212810229247	0.396481504382437	0.130276911062113	0.190713438770697	0.00488496348200095	0.00984599542803775	0.771716454620053	0.0541135390214167	0.476559155069519	0.578395890952274	0.00049278718348156	0.958385122831966	0.00827295780536092	0.48332566558091	0.388428540706606	0.319189620813322	0.00390743902326443	0.902796637945707
Fatty acids related compounds	1.92660013104202e-26	0	2.20380442070202e-14	0.0178973310899942	0.0462832113949289	0.90125790589916	0.044624989089627	0.765772434903912	0.233426988217657	0.184087580569872	0.170984580261213	0.30960524694895	0.105861517414394	0.370070948664543	0.0491817283145312	0.0184177047326598	0.366790784544372	0.323295819607935	0.452692726202545	0.434249410781387	0.00232811321185269	0.613908527400317	0.124171558875736	0.463860885432948	0.171073152697569	0.262098273422319	0.00163782052776829	0.933638817032401
FA Fatty acyls	4.32251344114769e-11	2.20380442070202e-14	0	3.61026832743714e-06	1.93510417283206e-05	0.0121050258568135	0.89378932756114	0.645929626611193	0.394459080140627	0.941366407447823	0.973208994100812	0.271181619037322	0.202668657985249	0.389661075926907	0.0032780400941464	0.00379929309103759	0.0462197285587468	0.828576837333411	0.0124559115796872	0.0140414393695544	0.0353936558066019	0.558376278781668	0.740874256207965	0.89642427885591	0.396793188985477	0.000141797078703037	0.00581032429942877	0.391050455305342
ST Sterol lipids	0.00816384201790423	0.0178973310899942	3.61026832743714e-06	0	1.38494870877616e-56	6.44953268189323e-05	0.988484783992966	0.542010658094677	0.75793853135688	0.154019759619457	0.156909090838148	0.00381774699489789	0.39523621215574	0.391205012207691	0.000398243771069385	0.0143455535932355	0.504105551899368	0.311346077305071	0.00242750597544384	2.56003773316377e-07	0.559313148884593	0.637364246848601	0.138187962404305	0.163321128065582	0.810658119365101	4.69887697149784e-05	0.000508794298550796	0.245011373628395
Steroids	0.028001144885318	0.0462832113949289	1.93510417283206e-05	1.38494870877616e-56	0	0.000163737580875953	0.902796637945707	0.383216228218748	0.808290402895555	0.160429106143587	0.161445465165512	0.00377725307329461	0.367683611607603	0.345331078394122	0.0012591564565224	0.0132391592853412	0.525155307163785	0.236872854571192	0.00154157312031076	2.77133887871569e-07	0.628648451483221	0.635379016197588	0.0923485868605503	0.1317288745535	0.982285105252644	5.34877878884999e-05	0.000542238832469343	0.321375420945889
GP Glycerophospholipids	0.783430143789059	0.90125790589916	0.0121050258568135	6.44953268189323e-05	0.000163737580875953	0	0.00118069330098359	0.360136795897895	0.0653141031443464	0.000169580408615242	0.000186111564127098	0.0175434169795417	0.112489481460008	0.0169896360235587	0.93628762382755	0.326051909129201	0.565892047126874	2.41652158735909e-05	0.000328131202217683	1.41137633643881e-05	0.287547816954884	0.110372808261905	2.29963821582483e-05	6.61365395340794e-05	0.00915275748179445	7.9810056644721e-07	0.106665296070831	1.54426086059002e-05
Phenylpropanoids	0.063772934496447	0.044624989089627	0.89378932756114	0.988484783992966	0.902796637945707	0.00118069330098359	0	0.892911263737051	0.0240593131980681	0.534649922831672	0.538692216693923	0.660374536532308	0.706504544507063	0.00546564941707567	0.384591863198072	0.455217819259285	0.877785754813808	0.00114628254795936	0.000443219794813965	0.207007021039699	0.23709636969435	0.249036118687897	0.0305368264553145	0.000127916735328065	0.000197435396309965	0.568722655085253	1.37733891459325e-08	0.0100609594152579
Peptides	0.794977772217231	0.765772434903912	0.645929626611193	0.542010658094677	0.383216228218748	0.360136795897895	0.892911263737051	0	8.8555699896123e-07	3.70349746588717e-05	4.99626220277364e-05	0.0556103144554983	1.58291997277225e-05	0.000114836763129749	0.00265643945152234	4.67875421331036e-05	0.000111354244178811	1.98472875751659e-08	0.00369381531124981	0.0312172130719371	0.00665975869737335	0.0118425133020166	0.0026033761444237	0.0194820382035055	0.074265457881233	2.33098257016609e-05	0.376382379194103	3.07163105987369e-08
Alkaloids	0.0743587529331011	0.233426988217657	0.394459080140627	0.75793853135688	0.808290402895555	0.0653141031443464	0.0240593131980681	8.8555699896123e-07	0	0.00273235204429469	0.00286987407145275	0.814320645288906	0.00516326792419479	0.000247478161651452	0.000491619937036968	0.0163449621837095	0.000998489436717205	1.02612871174811e-08	1.82887407747871e-05	0.0632794524029897	0.375175220314844	0.00344648762341301	2.23085972563856e-07	0.0211356944956606	0.0745924003786224	0.148200654995752	0.00691811937656872	4.18295500214228e-06
PK Polyketides	0.169836193663106	0.184087580569872	0.941366407447823	0.154019759619457	0.160429106143587	0.000169580408615242	0.534649922831672	3.70349746588717e-05	0.00273235204429469	0	8.90292557769334e-95	0.0676604018025338	0.0138685329196521	0.375627630433866	0.218615303177791	0.379410516097423	0.0189659754138651	1.09821196660881e-06	0.0727854219561792	0.199680513323476	1.6713947682381e-10	0.382300778101501	6.04473008914506e-07	1.2475131775621e-06	0.283364919374402	0.000171792649137282	0.0150937682162821	4.97256982767592e-12
Flavonoids	0.165212810229247	0.170984580261213	0.973208994100812	0.156909090838148	0.161445465165512	0.000186111564127098	0.538692216693923	4.99626220277364e-05	0.00286987407145275	8.90292557769334e-95	0	0.0695858675821414	0.0115359825707655	0.359695848494694	0.246271453635422	0.400858232681781	0.0252407584529608	1.82787918640546e-06	0.0855190572377145	0.210483719828678	1.45223885837043e-10	0.361756441071177	9.89230775402697e-07	2.03593449553034e-06	0.28780262866744	0.000214517751495721	0.0151927181593466	1.17542861924948e-11
SP Sphingolipids	0.396481504382437	0.30960524694895	0.271181619037322	0.00381774699489789	0.00377725307329461	0.0175434169795417	0.660374536532308	0.0556103144554983	0.814320645288906	0.0676604018025338	0.0695858675821414	0	0.00771230994036952	0.00169240548271928	0.603971367682929	0.331608756742695	0.462839438335067	0.110947007050074	0.0781679982419898	0.0900984842276887	0.390741450325701	0.54367361064828	0.15508828713569	0.522069710708874	0.696405912863178	0.0264908751015247	0.858777139378242	0.158913447343385
Organic acids	0.130276911062113	0.105861517414394	0.202668657985249	0.39523621215574	0.367683611607603	0.112489481460008	0.706504544507063	1.58291997277225e-05	0.00516326792419479	0.0138685329196521	0.0115359825707655	0.00771230994036952	0	2.90987709277821e-06	0.454712181041454	0.00197828640437692	0.0869365237593868	0.0344384066432677	0.0878384760969939	0.67880932784915	0.182225470588413	0.676163934070249	0.226965115838798	0.706711173251001	0.389198602835822	0.00144269281665914	0.489090771815829	0.0214004267663656
Pesticides	0.190713438770697	0.370070948664543	0.389661075926907	0.391205012207691	0.345331078394122	0.0169896360235587	0.00546564941707567	0.000114836763129749	0.000247478161651452	0.375627630433866	0.359695848494694	0.00169240548271928	2.90987709277821e-06	0	0.0209716578046495	0.000450702363318337	0.00915275748179445	0.000285026007036956	0.000259565918685364	0.51286794323638	0.247420829578526	0.0175715075884997	0.144179272703278	0.855725455569402	0.00442235344739962	0.000227992221185191	0.576873528891678	0.10518507370596
Terpenoids	0.00488496348200095	0.0491817283145312	0.0032780400941464	0.000398243771069385	0.0012591564565224	0.93628762382755	0.384591863198072	0.00265643945152234	0.000491619937036968	0.218615303177791	0.246271453635422	0.603971367682929	0.454712181041454	0.0209716578046495	0	0.00317299166393743	0.19341129238727	0.000495716363973147	0.0874131127542919	0.0364750819234458	0.0942478029308091	0.855071796191306	0.0162395863071156	0.000469915864943862	0.0575949828508251	0.903676074138209	0.000158080476581855	0.0418046339742285
Vitamins and cofactors	0.00984599542803775	0.0184177047326598	0.00379929309103759	0.0143455535932355	0.0132391592853412	0.326051909129201	0.455217819259285	4.67875421331036e-05	0.0163449621837095	0.379410516097423	0.400858232681781	0.331608756742695	0.00197828640437692	0.000450702363318337	0.00317299166393743	0	0.285007889488049	0.0284850887647126	0.311346077305071	0.00138495172968216	0.0519127230430955	0.0211851181687136	0.583165137978119	0.195550185125051	0.519716304012025	0.684315959323003	0.0498531691159677	0.0218874545407518
Nucleic acids	0.771716454620053	0.366790784544372	0.0462197285587468	0.504105551899368	0.525155307163785	0.565892047126874	0.877785754813808	0.000111354244178811	0.000998489436717205	0.0189659754138651	0.0252407584529608	0.462839438335067	0.0869365237593868	0.00915275748179445	0.19341129238727	0.285007889488049	0	0.000720589912302366	0.000329746681272398	0.524610127586031	0.736679618094475	0.203671750693512	0.0131951644648557	0.00143805664981271	0.352395622948149	0.000170241313747372	0.195062590346378	6.68783003571935e-05
Carbohydrates	0.0541135390214167	0.323295819607935	0.828576837333411	0.311346077305071	0.236872854571192	2.41652158735909e-05	0.00114628254795936	1.98472875751659e-08	1.02612871174811e-08	1.09821196660881e-06	1.82787918640546e-06	0.110947007050074	0.0344384066432677	0.000285026007036956	0.000495716363973147	0.0284850887647126	0.000720589912302366	0	0.000136302104302286	0.817555588606529	0.00428111178851095	0.247305726965526	6.23548655435824e-08	7.17479156254602e-07	0.00631693501986501	0.000191204949083195	0.000251554085096896	1.47751941064165e-10
PR Prenol lipids	0.476559155069519	0.452692726202545	0.0124559115796872	0.00242750597544384	0.00154157312031076	0.000328131202217683	0.000443219794813965	0.00369381531124981	1.82887407747871e-05	0.0727854219561792	0.0855190572377145	0.0781679982419898	0.0878384760969939	0.000259565918685364	0.0874131127542919	0.311346077305071	0.000329746681272398	0.000136302104302286	0	0.00240291987258936	0.455723766957476	0.114113754886102	2.29617982427729e-05	0.0129230505875644	0.000135763536099839	0.000117475054698646	0.0777318545964702	0.000230312048783437
Hormones and transmitters	0.578395890952274	0.434249410781387	0.0140414393695544	2.56003773316377e-07	2.77133887871569e-07	1.41137633643881e-05	0.207007021039699	0.0312172130719371	0.0632794524029897	0.199680513323476	0.210483719828678	0.0900984842276887	0.67880932784915	0.51286794323638	0.0364750819234458	0.00138495172968216	0.524610127586031	0.817555588606529	0.00240291987258936	0	0.784710961824512	0.0903705539571519	0.0737540061795179	0.955068095084318	0.472936783322774	0.0143219601425672	0.50642271387751	0.653136186155633
Amino acid related compounds	0.00049278718348156	0.00232811321185269	0.0353936558066019	0.559313148884593	0.628648451483221	0.287547816954884	0.23709636969435	0.00665975869737335	0.375175220314844	1.6713947682381e-10	1.45223885837043e-10	0.390741450325701	0.182225470588413	0.247420829578526	0.0942478029308091	0.0519127230430955	0.736679618094475	0.00428111178851095	0.455723766957476	0.784710961824512	0	0.54164145041671	0.00356650441960409	0.000424496599745354	0.905215364991654	0.166077977947613	0.00229501851244099	0.000158700040115022
Polyketides	0.958385122831966	0.613908527400317	0.558376278781668	0.637364246848601	0.635379016197588	0.110372808261905	0.249036118687897	0.0118425133020166	0.00344648762341301	0.382300778101501	0.361756441071177	0.54367361064828	0.676163934070249	0.0175715075884997	0.855071796191306	0.0211851181687136	0.203671750693512	0.247305726965526	0.114113754886102	0.0903705539571519	0.54164145041671	0	0.539797255823366	0.0254519978861689	0.732283494521485	0.782576583643878	0.911375956255967	0.864668322986698
Shikimate / acetate-malonate pathway derived compounds	0.00827295780536092	0.124171558875736	0.740874256207965	0.138187962404305	0.0923485868605503	2.29963821582483e-05	0.0305368264553145	0.0026033761444237	2.23085972563856e-07	6.04473008914506e-07	9.89230775402697e-07	0.15508828713569	0.226965115838798	0.144179272703278	0.0162395863071156	0.583165137978119	0.0131951644648557	6.23548655435824e-08	2.29617982427729e-05	0.0737540061795179	0.00356650441960409	0.539797255823366	0	0.00148344077769797	0.025069031795717	0.00260600663089623	0.0152797571056992	8.02589638307629e-06
Fungal toxins	0.48332566558091	0.463860885432948	0.89642427885591	0.163321128065582	0.1317288745535	6.61365395340794e-05	0.000127916735328065	0.0194820382035055	0.0211356944956606	1.2475131775621e-06	2.03593449553034e-06	0.522069710708874	0.706711173251001	0.855725455569402	0.000469915864943862	0.195550185125051	0.00143805664981271	7.17479156254602e-07	0.0129230505875644	0.955068095084318	0.000424496599745354	0.0254519978861689	0.00148344077769797	0	0.00309848835672672	0.0946425930817817	4.87910937751538e-11	4.04092173376833e-10
Others	0.388428540706606	0.171073152697569	0.396793188985477	0.810658119365101	0.982285105252644	0.00915275748179445	0.000197435396309965	0.074265457881233	0.0745924003786224	0.283364919374402	0.28780262866744	0.696405912863178	0.389198602835822	0.00442235344739962	0.0575949828508251	0.519716304012025	0.352395622948149	0.00631693501986501	0.000135763536099839	0.472936783322774	0.905215364991654	0.732283494521485	0.025069031795717	0.00309848835672672	0	0.0476655513933534	0.00528535897549238	0.0695858675821414
Phytotoxins	0.319189620813322	0.262098273422319	0.000141797078703037	4.69887697149784e-05	5.34877878884999e-05	7.9810056644721e-07	0.568722655085253	2.33098257016609e-05	0.148200654995752	0.000171792649137282	0.000214517751495721	0.0264908751015247	0.00144269281665914	0.000227992221185191	0.903676074138209	0.684315959323003	0.000170241313747372	0.000191204949083195	0.000117475054698646	0.0143219601425672	0.166077977947613	0.782576583643878	0.00260600663089623	0.0946425930817817	0.0476655513933534	0	0.390587002255415	0.000428593763678957
Venoms	0.00390743902326443	0.00163782052776829	0.00581032429942877	0.000508794298550796	0.000542238832469343	0.106665296070831	1.37733891459325e-08	0.376382379194103	0.00691811937656872	0.0150937682162821	0.0151927181593466	0.858777139378242	0.489090771815829	0.576873528891678	0.000158080476581855	0.0498531691159677	0.195062590346378	0.000251554085096896	0.0777318545964702	0.50642271387751	0.00229501851244099	0.911375956255967	0.0152797571056992	4.87910937751538e-11	0.00528535897549238	0.390587002255415	0	9.16730563606656e-05
O-glycosides	0.902796637945707	0.933638817032401	0.391050455305342	0.245011373628395	0.321375420945889	1.54426086059002e-05	0.0100609594152579	3.07163105987369e-08	4.18295500214228e-06	4.97256982767592e-12	1.17542861924948e-11	0.158913447343385	0.0214004267663656	0.10518507370596	0.0418046339742285	0.0218874545407518	6.68783003571935e-05	1.47751941064165e-10	0.000230312048783437	0.653136186155633	0.000158700040115022	0.864668322986698	8.02589638307629e-06	4.04092173376833e-10	0.0695858675821414	0.000428593763678957	9.16730563606656e-05	0
