# Supplementary material for: Post-transport recovery trajectory of the canine gut microbiome and metabolome
Source: J Anim Sci Biotechnol. 2026 Apr 12;17:65. doi: 10.1186/s40104-026-01385-z (PMC13070285; doi:10.1186/s40104-026-01385-z)
Supplement: Supplementary file 3 — Additional file 3. Raw data of the metabolomic compounds. [file 40104_2026_1385_MOESM3_ESM.zip › mix/KEGG_compound_summary/Correlation/compound_summary_level1_r.csv]

	Lipids	Fatty acids related compounds	FA Fatty acyls	ST Sterol lipids	Steroids	GP Glycerophospholipids	Phenylpropanoids	Peptides	Alkaloids	PK Polyketides	Flavonoids	SP Sphingolipids	Organic acids	Pesticides	Terpenoids	Vitamins and cofactors	Nucleic acids	Carbohydrates	PR Prenol lipids	Hormones and transmitters	Amino acid related compounds	Polyketides	Shikimate / acetate-malonate pathway derived compounds	Fungal toxins	Others	Phytotoxins	Venoms	O-glycosides
Lipids	1	0.898993963782696	0.685311871227364	-0.311602951039571	-0.260865191146881	-0.0331991951710262	0.221193829644534	0.0313883299798793	0.213112005365526	0.164721663313213	0.166498993963783	0.102179745137492	0.181287726358149	0.15710932260228	0.330449362843729	0.304426559356137	-0.0350435949027498	0.229577464788732	-0.0858484238765929	0.0670690811535882	0.403018108651911	0.00630449362843729	0.311099932930919	0.0845405767940979	0.103923541247485	-0.119919517102616	0.338296445338699	0.0147551978537894
Fatty acids related compounds	0.898993963782696	1	0.757042253521127	-0.280315224681422	-0.237323943661972	-0.014989939637827	0.239101274312542	-0.0359825620389001	0.143226022803488	0.159456740442656	0.164285714285714	0.122300469483568	0.193527833668679	0.107981220657277	0.234339369550637	0.279107981220657	-0.108718980549966	0.118913480885312	-0.090543259557344	0.0942655935613682	0.355767940979208	-0.0608987256874581	0.184171696847753	0.0883299798792756	0.164252179745137	-0.134875922199866	0.367102615694165	-0.0100603621730382
FA Fatty acyls	0.685311871227364	0.757042253521127	1	-0.518578135479544	-0.483601609657948	-0.296311200536553	0.016130114017438	-0.0554661301140174	0.10261569416499	-0.00888665325285043	-0.00405767940979209	-0.132360831656606	0.153018108651911	-0.103655264922871	0.344332662642522	0.339268947015426	-0.237391012743125	-0.0261569416498994	-0.295171026156942	0.290342052313883	0.250134138162307	-0.0706237424547284	-0.0399396378269618	0.0157276995305164	-0.102112676056338	-0.436452045606975	0.324211938296445	-0.103353454057679
ST Sterol lipids	-0.311602951039571	-0.280315224681422	-0.518578135479544	1	0.987055667337357	0.455935613682093	0.00174379610999329	0.0735747820254862	-0.0372233400402414	0.170959087860496	0.169785378940308	0.339101274312542	0.102448021462106	0.103319919517103	-0.408987256874581	-0.289470154258887	0.0805835010060362	0.12186452045607	0.35439302481556	-0.566834339369551	-0.0704560697518444	0.0569081153588196	0.177699530516432	-0.167236753856472	-0.0289403085177733	0.463447350771294	-0.402112676056338	0.139771965124078
Steroids	-0.260865191146881	-0.237323943661972	-0.483601609657948	0.987055667337357	1	0.432763246143528	-0.0147551978537894	0.105063715627096	-0.029309188464118	0.168376928236083	0.167974513749162	0.339470154258887	0.108517773306506	0.113648558014755	-0.375318578135479	-0.292723004694836	0.0766599597585513	0.142186452045607	0.369014084507042	-0.565492957746479	-0.0583836351441985	0.0572434607645875	0.201274312541918	-0.180617035546613	-0.00268276324614353	0.460395707578806	-0.400301810865191	0.119382964453387
GP Glycerophospholipids	-0.0331991951710262	-0.014989939637827	-0.296311200536553	0.455935613682093	0.432763246143528	1	0.37729711602951	0.110228034875922	0.219953051643192	0.431857813547954	0.429443326626425	0.281153588195842	0.190006706908115	0.282494969818913	0.0096579476861167	-0.118242790073776	0.0692823608316566	0.478672032193159	0.414319248826291	-0.49047619047619	0.127967806841046	-0.19111334674715	0.479778672032193	0.45533199195171	0.307243460764587	0.547015425888665	0.19309188464118	0.488531187122736
Phenylpropanoids	0.221193829644534	0.239101274312542	0.016130114017438	0.00174379610999329	-0.0147551978537894	0.37729711602951	1	-0.0162642521797451	0.267605633802817	0.074916163648558	0.0741784037558685	-0.0530516431924883	-0.0454728370221328	0.326425217974514	0.104761904761905	0.0900402414486921	0.0185781354795439	0.378202548625084	0.406002682763246	-0.151576123407109	0.142119382964453	0.13859825620389	0.256941649899396	0.439067739771965	0.427900737759893	0.0687793427230047	0.612474849094567	0.303588195841717
Peptides	0.0313883299798793	-0.0359825620389001	-0.0554661301140174	0.0735747820254862	0.105063715627096	0.110228034875922	-0.0162642521797451	1	0.545137491616365	0.468980549966465	0.462005365526492	0.228202548625084	0.487994634473508	0.441784037558685	0.351408450704225	0.463547954393025	0.442555331991952	0.607142857142857	0.340241448692153	0.255935613682092	0.319215291750503	0.297183098591549	0.352079141515761	0.276727028839705	0.21317907444668	0.479476861167002	0.106572769953052	0.600637156270959
Alkaloids	0.213112005365526	0.143226022803488	0.10261569416499	-0.0372233400402414	-0.029309188464118	0.219953051643192	0.267605633802817	0.545137491616365	1	0.350469483568075	0.348826291079812	0.0283702213279678	0.328470824949698	0.421931589537223	0.403085177733065	0.2841046277666	0.382394366197183	0.616700201207243	0.484842387659289	0.221596244131455	0.106841046277666	0.342622401073105	0.569148222669349	0.273239436619718	0.212944332662642	0.173373574782025	0.317806841046278	0.515660630449363
PK Polyketides	0.164721663313213	0.159456740442656	-0.00888665325285043	0.170959087860496	0.168376928236083	0.431857813547954	0.074916163648558	0.468980549966465	0.350469483568075	1	0.998993963782696	0.218108651911469	0.290845070422535	-0.106740442655936	0.147820254862508	0.105902079141516	0.277867203219316	0.54121395036888	0.214252179745137	-0.154024144869215	0.669919517102616	-0.105264922870557	0.551978537894031	0.538866532528504	0.12907444668008	0.431522468142186	0.287391012743125	0.708115358819584
Flavonoids	0.166498993963783	0.164285714285714	-0.00405767940979209	0.169785378940308	0.167974513749162	0.429443326626425	0.0741784037558685	0.462005365526492	0.348826291079812	0.998993963782696	1	0.21663313212609	0.29822266934943	-0.110328638497653	0.139403085177733	0.101240778001341	0.265492957746479	0.531723675385647	0.205533199195171	-0.150435949027498	0.671562709590878	-0.109859154929577	0.543125419181757	0.529678068410463	0.127900737759893	0.425720992622401	0.287122736418511	0.699295774647887
SP Sphingolipids	0.102179745137492	0.122300469483568	-0.132360831656606	0.339101274312542	0.339470154258887	0.281153588195842	-0.0530516431924883	0.228202548625084	0.0283702213279678	0.218108651911469	0.21663313212609	1	0.313749161636486	0.366063044936284	0.0626089872568746	0.116901408450704	0.0885311871227364	0.190811535881958	0.210429242119383	-0.202649228705567	0.103420523138833	-0.0732729711602951	0.170523138832998	0.0772300469483568	0.0471160295103957	0.263346747149564	-0.021495640509725	0.168980549966465
Organic acids	0.181287726358149	0.193527833668679	0.153018108651911	0.102448021462106	0.108517773306506	0.190006706908115	-0.0454728370221328	0.487994634473508	0.328470824949698	0.290845070422535	0.29822266934943	0.313749161636486	1	0.52280348759222	0.0901408450704225	0.361066398390342	0.204627766599598	0.251408450704225	0.204057679409792	0.05	0.160127431254192	0.0504359490274983	0.145204560697518	-0.045439302481556	0.103755868544601	0.371093226022803	-0.0834339369550637	0.27270288397049
Pesticides	0.15710932260228	0.107981220657277	-0.103655264922871	0.103319919517103	0.113648558014755	0.282494969818913	0.326425217974514	0.441784037558685	0.421931589537223	-0.106740442655936	-0.110328638497653	0.366063044936284	0.52280348759222	1	0.273574782025486	0.405533199195171	0.307243460764587	0.418142186452046	0.420657276995305	0.0789403085177733	-0.139067739771965	0.281086519114688	0.175083836351442	0.0219651240778001	0.333970489604292	0.424111334674715	0.0673373574782025	0.193896713615023
Terpenoids	0.330449362843729	0.234339369550637	0.344332662642522	-0.408987256874581	-0.375318578135479	0.0096579476861167	0.104761904761905	0.351408450704225	0.403085177733065	0.147820254862508	0.139403085177733	0.0626089872568746	0.0901408450704225	0.273574782025486	1	0.345439302481556	0.15617035546613	0.402850435949027	0.204325955734406	0.248725687458082	0.200134138162307	-0.0220657276995305	0.284372904091214	0.404359490274983	0.226425217974514	-0.0146210596914822	0.433668678739101	0.242253521126761
Vitamins and cofactors	0.304426559356137	0.279107981220657	0.339268947015426	-0.289470154258887	-0.292723004694836	-0.118242790073776	0.0900402414486921	0.463547954393025	0.2841046277666	0.105902079141516	0.101240778001341	0.116901408450704	0.361066398390342	0.405533199195171	0.345439302481556	1	0.128638497652582	0.260093896713615	-0.12186452045607	0.372367538564722	0.231656606304494	0.273138832997988	-0.0662307176391683	0.155432595573441	0.0776659959758551	-0.0490945674044266	0.233668678739101	0.271730382293763
Nucleic acids	-0.0350435949027498	-0.108718980549966	-0.237391012743125	0.0805835010060362	0.0766599597585513	0.0692823608316566	0.0185781354795439	0.442555331991952	0.382394366197183	0.277867203219316	0.265492957746479	0.0885311871227364	0.204627766599598	0.307243460764587	0.15617035546613	0.128638497652582	1	0.392085848423877	0.414185110663984	0.0767605633802817	0.0406103286384977	0.152682763246144	0.292857142857143	0.371193829644534	0.112005365526492	0.431757209926224	0.155600268276325	0.455063715627096
Carbohydrates	0.229577464788732	0.118913480885312	-0.0261569416498994	0.12186452045607	0.142186452045607	0.478672032193159	0.378202548625084	0.607142857142857	0.616700201207243	0.54121395036888	0.531723675385647	0.190811535881958	0.251408450704225	0.418142186452046	0.402850435949027	0.260093896713615	0.392085848423877	1	0.437458081824279	-0.0278672032193159	0.335110663983903	0.139101274312542	0.589771965124078	0.548926894701543	0.321160295103957	0.428739101274312	0.421495640509725	0.671361502347418
PR Prenol lipids	-0.0858484238765929	-0.090543259557344	-0.295171026156942	0.35439302481556	0.369014084507042	0.414319248826291	0.406002682763246	0.340241448692153	0.484842387659289	0.214252179745137	0.205533199195171	0.210429242119383	0.204057679409792	0.420657276995305	0.204325955734406	-0.12186452045607	0.414185110663984	0.437458081824279	1	-0.354728370221328	-0.0899396378269618	0.189168343393695	0.47981220657277	0.293695506371563	0.437558685446009	0.44121395036888	0.210731052984574	0.423843058350101
Hormones and transmitters	0.0670690811535882	0.0942655935613682	0.290342052313883	-0.566834339369551	-0.565492957746479	-0.49047619047619	-0.151576123407109	0.255935613682092	0.221596244131455	-0.154024144869215	-0.150435949027498	-0.202649228705567	0.05	0.0789403085177733	0.248725687458082	0.372367538564722	0.0767605633802817	-0.0278672032193159	-0.354728370221328	1	-0.0329979879275654	0.202481556002683	-0.213547954393025	-0.0068075117370892	-0.0865526492287056	-0.28953722334004	0.0801475519785379	-0.0542588866532528
Amino acid related compounds	0.403018108651911	0.355767940979208	0.250134138162307	-0.0704560697518444	-0.0583836351441985	0.127967806841046	0.142119382964453	0.319215291750503	0.106841046277666	0.669919517102616	0.671562709590878	0.103420523138833	0.160127431254192	-0.139067739771965	0.200134138162307	0.231656606304494	0.0406103286384977	0.335110663983903	-0.0899396378269618	-0.0329979879275654	1	-0.0736418511066398	0.341448692152917	0.407209926224011	-0.0143863179074447	0.166163648558015	0.356237424547284	0.433568075117371
Polyketides	0.00630449362843729	-0.0608987256874581	-0.0706237424547284	0.0569081153588196	0.0572434607645875	-0.19111334674715	0.13859825620389	0.297183098591549	0.342622401073105	-0.105264922870557	-0.109859154929577	-0.0732729711602951	0.0504359490274983	0.281086519114688	-0.0220657276995305	0.273138832997988	0.152682763246144	0.139101274312542	0.189168343393695	0.202481556002683	-0.0736418511066398	1	0.0739771965124078	-0.265124077800134	0.0413145539906103	0.0333333333333333	0.0134473507712944	-0.0205902079141516
Shikimate / acetate-malonate pathway derived compounds	0.311099932930919	0.184171696847753	-0.0399396378269618	0.177699530516432	0.201274312541918	0.479778672032193	0.256941649899396	0.352079141515761	0.569148222669349	0.551978537894031	0.543125419181757	0.170523138832998	0.145204560697518	0.175083836351442	0.284372904091214	-0.0662307176391683	0.292857142857143	0.589771965124078	0.47981220657277	-0.213547954393025	0.341448692152917	0.0739771965124078	1	0.370221327967807	0.26579476861167	0.352045606975184	0.286887994634473	0.502414486921529
Fungal toxins	0.0845405767940979	0.0883299798792756	0.0157276995305164	-0.167236753856472	-0.180617035546613	0.45533199195171	0.439067739771965	0.276727028839705	0.273239436619718	0.538866532528504	0.529678068410463	0.0772300469483568	-0.045439302481556	0.0219651240778001	0.404359490274983	0.155432595573441	0.371193829644534	0.548926894701543	0.293695506371563	-0.0068075117370892	0.407209926224011	-0.265124077800134	0.370221327967807	1	0.346244131455399	0.19989939637827	0.683970489604292	0.659356136820926
Others	0.103923541247485	0.164252179745137	-0.102112676056338	-0.0289403085177733	-0.00268276324614353	0.307243460764587	0.427900737759893	0.21317907444668	0.212944332662642	0.12907444668008	0.127900737759893	0.0471160295103957	0.103755868544601	0.333970489604292	0.226425217974514	0.0776659959758551	0.112005365526492	0.321160295103957	0.437558685446009	-0.0865526492287056	-0.0143863179074447	0.0413145539906103	0.26579476861167	0.346244131455399	1	0.23588195841717	0.327632461435278	0.21663313212609
Phytotoxins	-0.119919517102616	-0.134875922199866	-0.436452045606975	0.463447350771294	0.460395707578806	0.547015425888665	0.0687793427230047	0.479476861167002	0.173373574782025	0.431522468142186	0.425720992622401	0.263346747149564	0.371093226022803	0.424111334674715	-0.0146210596914822	-0.0490945674044266	0.431757209926224	0.428739101274312	0.44121395036888	-0.28953722334004	0.166163648558015	0.0333333333333333	0.352045606975184	0.19989939637827	0.23588195841717	1	-0.10345405767941	0.406941649899396
Venoms	0.338296445338699	0.367102615694165	0.324211938296445	-0.402112676056338	-0.400301810865191	0.19309188464118	0.612474849094567	0.106572769953052	0.317806841046278	0.287391012743125	0.287122736418511	-0.021495640509725	-0.0834339369550637	0.0673373574782025	0.433668678739101	0.233668678739101	0.155600268276325	0.421495640509725	0.210731052984574	0.0801475519785379	0.356237424547284	0.0134473507712944	0.286887994634473	0.683970489604292	0.327632461435278	-0.10345405767941	1	0.44738430583501
O-glycosides	0.0147551978537894	-0.0100603621730382	-0.103353454057679	0.139771965124078	0.119382964453387	0.488531187122736	0.303588195841717	0.600637156270959	0.515660630449363	0.708115358819584	0.699295774647887	0.168980549966465	0.27270288397049	0.193896713615023	0.242253521126761	0.271730382293763	0.455063715627096	0.671361502347418	0.423843058350101	-0.0542588866532528	0.433568075117371	-0.0205902079141516	0.502414486921529	0.659356136820926	0.21663313212609	0.406941649899396	0.44738430583501	1
