# Supplementary material for: Post-transport recovery trajectory of the canine gut microbiome and metabolome
Source: J Anim Sci Biotechnol. 2026 Apr 12;17:65. doi: 10.1186/s40104-026-01385-z (PMC13070285; doi:10.1186/s40104-026-01385-z)
Supplement: Supplementary file 3 — Additional file 3. Raw data of the metabolomic compounds. [file 40104_2026_1385_MOESM3_ESM.zip › mix/KEGG_compound_summary/Correlation/compound_summary_level2_p.csv]

	Fatty acids	ST04 Bile acids and derivatives	FA01 Fatty Acids and Conjugates	24-Carbon atoms	FA04 Docosanoids	FA02 Octadecanoids	GP01 Glycerophosphocholines	Amino acids	Coumarins	PK12 Flavonoids	SP01 Sphingoid bases	Others	Carboxylic acids	Flavonoids	Phospholipids	Plant growth regulators	Triterpenoids (C30)	Vitamins	FA08 Fatty amides	ST05 Steroid conjugates	Isoflavonoids	Monosaccharides	Monolignols	Bases	ST02 Steroids	PR01 Isoprenoids	Alkaloids derived from tyrosine	ST03 Secosteroids	Amines	Alkaloids derived from lysine	Alkaloids derived from nicotinic acid	Nucleosides	FA03 Eicosanoids	Neurotransmitters	Steroid hormones	Alkaloids derived from tryptophan and anthranilic acid	Eicosanoids	Lignans	Alkaloids derived from ornithine	ST01 Sterols	Pyrones	Peptides	21-Carbon atoms	Insecticides	Sesquiterpenoids (C15)	Other hormones	Fungicides	27-Carbon atoms	Betalains
Fatty acids	0	0.0112172652404963	5.66342559199103e-16	0.0309208328308439	0.0337973053780317	0.0185498035708279	0.734794523373918	0.705884785251527	0.00179894558164376	0.190809321662417	0.34247315174563	0.313632055495227	0.128193182094624	0.134299279120513	0.929225749691251	0.490493808634028	0.00339949652216009	0.00844274736389006	0.127409465930466	2.89404742209038e-05	0.586035266461138	0.137584241881269	0.687177747766527	0.745286746723518	0.0268517539503124	0.632207976964112	0.546821501849143	0.000490455212275952	0.218509674867923	0.18455525357062	0.663197912503765	0.318644661250681	0.218615303177791	0.00746138025339014	0.00566707037996083	0.87909936523344	0.255569299969543	0.012794169684248	0.880851351648698	0.584695075522357	0.946226560229617	0.0257619245279254	0.00126877141859092	9.33511377652371e-06	0.882603908605128	0.0548395130902768	0.0703861324146001	0.963693810055278	3.34358656359855e-05
ST04 Bile acids and derivatives	0.0112172652404963	0	4.56622637921559e-05	1.805998163795e-56	3.16012987927159e-06	0.199779608242434	4.36118805310153e-05	0.169748091044771	0.0338952817507882	0.134521352085685	0.00255384589879947	0.00933820173617155	0.366344867187194	0.237543837165681	3.06575434276369e-05	0.198395473701713	0.00164826003385945	0.0170443304929934	0.00123070499825723	0.0624638443923633	0.0493154193990833	0.299685046200354	0.00264575009973557	0.277228675524773	0.116484357201553	0.000866209531163912	2.39846374311825e-05	0.112618763648873	0.0272984575855086	0.00419991026028956	0.388890469013604	0.358521611207394	6.52200447442839e-05	0.0218028175301609	0.0331421411579058	9.97157485995593e-05	0.000313527728857994	0.0302904926609308	4.42551241206348e-09	2.69225760399377e-06	0.505709157987237	0.565515133206212	0.118690481416641	0.895985041918011	0.136832390827645	0.000113007458341645	6.52811591642777e-06	7.92279175633635e-06	0.513406926153223
FA01 Fatty Acids and Conjugates	5.66342559199103e-16	4.56622637921559e-05	0	0.000171126205973193	0.0630747478691001	0.000289664970359646	0.264138920134341	0.294868332199411	0.000119849256047449	0.276731697104757	0.188993475181129	0.871878630369531	0.226639913253407	0.127409465930466	0.403529322812096	0.211617330487877	0.012751457296938	0.0030135423745204	0.00010341774036891	0.000331776263986673	0.8902778466578	0.567400881312094	0.0284850887647126	0.158076007970959	0.0605806124162522	0.106231906372593	0.0643110434441109	0.0107213847383557	0.0671427826074526	0.840933783830842	0.462159155723182	0.503749551681595	0.441674734669747	0.00687445725363269	0.225450285499054	0.0807262209271989	0.499842132336248	0.200673043653553	0.233316413077162	0.199086681179553	0.547377926868996	0.0666711032295755	0.136682393368229	0.000800294718010772	0.524246832116793	0.00255901962345939	0.00792821162521447	0.140699428890904	1.46501419228359e-05
24-Carbon atoms	0.0309208328308439	1.805998163795e-56	0.000171126205973193	0	3.01638969608412e-05	0.166772508084772	0.00011391872429391	0.096521232520195	0.0440730942743537	0.146692811639538	0.00344648762341301	0.00738155005230585	0.339063225822753	0.292414712127126	5.93763392906262e-05	0.181299555944527	0.00431398025493549	0.0138914803620496	0.00248743364363046	0.0485837942999798	0.0464740908305285	0.236426261432813	0.00556813862342513	0.268130695475493	0.13202073349532	0.000501028926288488	5.3568834322372e-06	0.13932531678905	0.0201044868522093	0.00426068195118155	0.360136795897895	0.328683987887885	0.000176981896894057	0.0235855867218841	0.0244291866661166	0.000109870710421898	0.000730560159836059	0.0152922262220266	4.62508836453376e-09	1.21841662320263e-06	0.542010658094677	0.545153872124834	0.0853106250649547	0.948657381973618	0.117683758714442	4.09909924944523e-05	8.88277856209688e-06	8.14338756402966e-06	0.45639884502164
FA04 Docosanoids	0.0337973053780317	3.16012987927159e-06	0.0630747478691001	3.01638969608412e-05	0	0.0333109692353388	2.27896034137079e-05	0.927681672051713	0.333147324937641	0.0231909467602011	0.622734661149604	0.0555365265341901	0.745497070622026	0.00438038916323299	0.000110461922217399	0.761534927126288	5.96435647748448e-06	0.391205012207691	0.916660627321947	0.704233027436086	0.27598734370857	0.273762303395506	0.00400671302849442	0.583547451170587	0.671898865053633	0.0156322199217784	0.0508744094765307	0.0640622317092376	0.215044040266035	0.288185125480369	0.227725187112803	0.633594497121625	4.51414516092232e-05	0.088694099900965	0.75371403368441	0.00201351555249433	6.85754948878328e-05	0.504639795540907	3.40945708429331e-08	0.00911287159997736	0.200772490017913	0.329796250951942	0.875597137091343	0.509282107296627	0.348636020041334	0.230235048349775	0.367237032707296	0.00298371179999785	0.14008745946748
FA02 Octadecanoids	0.0185498035708279	0.199779608242434	0.000289664970359646	0.166772508084772	0.0333109692353388	0	0.000212885868732434	0.0221430450063796	0.784497452445918	0.0671427826074526	0.357057134638677	0.00777445380884879	0.385204203472191	0.120178936397304	0.000770828392862315	0.180561286941524	0.470358477953801	0.173835590909304	0.894887086278871	0.344615206423696	0.0236217440100341	0.00145512186559394	0.00137010722831534	0.085937129217356	0.0100870277583762	0.00741472111714627	0.00115892013500692	0.256748086306286	0.0113901497281112	0.436222568603858	1.56546641522969e-06	0.000184917379770525	0.239114566613292	0.0143455535932355	0.0596368636326531	0.528067713050431	0.130638758043359	0.897961851814752	0.111395198618284	0.127480561850679	0.943354403774003	0.0271760117998235	0.19234817054291	0.0801795865601062	0.16452306846339	0.0273393761682818	0.780657010594815	0.0983124739178307	0.340765516812873
GP01 Glycerophosphocholines	0.734794523373918	4.36118805310153e-05	0.264138920134341	0.00011391872429391	2.27896034137079e-05	0.000212885868732434	0	0.204073975779177	0.617236508715071	0.000192436391766205	0.0159657483485466	1.9087481916331e-05	0.117884577160925	0.000279757991052648	9.16084094635121e-42	0.00583720037681362	0.654340385634299	0.329378873235313	0.0817780117540871	0.269104471036921	0.000232066113276281	3.58668192593723e-05	2.01201464891898e-08	0.881289437722724	0.0843260521946355	0.000169800447652092	0.000178128897394441	0.0002153379928973	0.0804773849689215	0.0977318392897273	3.66061643929883e-05	0.188042787044449	4.80953814933992e-12	0.0106573378037583	0.0993644027478788	0.106975698333473	1.96650677269185e-11	0.0200572216055299	1.42326700233302e-10	0.000451241218690162	0.197116359601927	0.00170675499308427	0.160936692826417	0.077442170601172	0.180377061391599	0.00387733588180925	0.0423034740048114	0.000830779659112808	0.475868035619504
Amino acids	0.705884785251527	0.169748091044771	0.294868332199411	0.096521232520195	0.927681672051713	0.0221430450063796	0.204073975779177	0	0.00506739653791002	0.000234720205264355	0.0535742219745961	4.04352198525402e-07	3.93067609149452e-05	0.00241518492113379	0.096521232520195	2.05327750400006e-05	0.0146914449387797	0.000858434954859696	0.176630480776045	0.477077847346526	5.19919894669672e-06	1.2876101680679e-08	0.000579703746313448	4.40681865619524e-06	0.22674827797546	0.00527549869017779	0.00359796067518121	0.862922004965023	0.103538936398724	0.831608156908465	4.52711356953037e-05	0.0593638617889728	0.359255232923923	0.000121456549908113	0.174733614836209	0.0678336532842804	0.110500209166616	0.0001753875031499	0.687586933964536	0.340055579320379	0.0234234596106368	0.00386610043016161	0.461139755989171	0.586993398247953	0.000102307842393085	0.72497574330475	0.777247669467786	0.262457611264872	0.753502996781425
Coumarins	0.00179894558164376	0.0338952817507882	0.000119849256047449	0.0440730942743537	0.333147324937641	0.784497452445918	0.617236508715071	0.00506739653791002	0	0.118354176081326	0.0193290241919185	0.863795082625803	0.0201676550311157	0.00381404985508638	0.621358176934747	0.00184669870036089	0.799265990792256	0.604359726213704	7.42163958857226e-05	0.0099486734360747	0.754980632480648	0.886110701028878	0.194965176132329	0.204678372835794	0.814751793431331	0.490844898225615	0.364860866016925	0.526792545650965	0.607275902268236	0.0587050783402296	0.192058958806422	0.215775917578462	0.438861290839266	0.0121560831772757	0.593527429303705	0.687586933964536	0.461989170392795	0.126487962223894	0.414477326493248	0.227833913371173	0.587568617713017	0.00125778827410619	0.555196513131769	0.000454486716351878	0.0178545409673357	0.847670557251498	0.0287617256678145	0.323845845852777	8.54673788586161e-06
PK12 Flavonoids	0.190809321662417	0.134521352085685	0.276731697104757	0.146692811639538	0.0231909467602011	0.0671427826074526	0.000192436391766205	0.000234720205264355	0.118354176081326	0	0.0673149669562072	0.000113614218683226	0.0129554457771178	1.35838274002672e-36	0.000562990820839363	0.488390047148723	0.115756026722762	0.493306219157656	0.986049094525428	0.00513915100672726	2.02685704106058e-30	4.05790579094598e-06	0.282105374466854	0.0576329758006183	0.103296776920579	0.0714646208581978	0.12536078159295	0.0106938951860939	0.125501258970685	0.566080548315375	1.1813297002713e-06	0.00706967318340903	5.18029008758156e-08	0.668048870234285	0.559313148884593	0.0444403940730096	1.1965923159257e-10	1.06038038710603e-05	0.0396057715113756	0.00219373243098109	0.376080369923081	2.11314993754774e-09	0.200673043653553	0.179917095041799	0.000806675064729766	0.906974980819997	0.71748468147497	0.65333682481398	8.56101984189842e-08
SP01 Sphingoid bases	0.34247315174563	0.00255384589879947	0.188993475181129	0.00344648762341301	0.622734661149604	0.357057134638677	0.0159657483485466	0.0535742219745961	0.0193290241919185	0.0673149669562072	0	0.0931827368879453	0.00765060185231472	0.113917893979882	0.012933841188137	0.0013064817215862	0.340339442973544	0.344329117111606	1.04553891250159e-17	0.00564611473267344	0.0644357415655494	0.112748160363035	0.002528117336274	0.211514096974792	0.215252969292263	0.0383657787483405	0.0252407584529608	0.0205823908388208	0.640147848136994	0.0044604255402489	0.183434281066881	0.42106321337019	0.0796358976347151	0.656349340005738	0.0264510315938487	0.277228675524773	0.054548176031936	0.000208589750538629	0.068094199464375	0.01822831734558	0.694146014583513	0.177084319444319	0.0309890177471097	0.841585240063922	0.369473233198041	0.484894379682764	0.451181392495599	0.0306042997038566	0.76365281542669
Others	0.313632055495227	0.00933820173617155	0.871878630369531	0.00738155005230585	0.0555365265341901	0.00777445380884879	1.9087481916331e-05	4.04352198525402e-07	0.863795082625803	0.000113614218683226	0.0931827368879453	0	0.00091523810655301	0.00178952922374326	4.80771020260126e-06	9.98367156160778e-07	0.0194973963697303	0.373519202406002	0.605525458985985	0.398041372687041	1.09625576747873e-05	9.13703673999942e-12	7.23671930461979e-10	8.9686965297037e-06	0.572886143137527	2.13358345688386e-11	6.7158439719122e-05	0.0352160460336951	0.394148480674954	0.822089608123855	5.55568836062296e-06	0.154019759619457	3.97649505950126e-06	0.226965115838798	0.309471597931834	0.555196513131769	1.19864808465009e-06	0.00830227000900243	0.000106098430955382	0.000155827737883507	0.0125292362383475	1.762899979355e-05	0.282608746077763	0.0471150417300622	0.0499883552585992	0.320008178066536	0.4676166753002	0.237991887758939	0.636371312253857
Carboxylic acids	0.128193182094624	0.366344867187194	0.226639913253407	0.339063225822753	0.745497070622026	0.385204203472191	0.117884577160925	3.93067609149452e-05	0.0201676550311157	0.0129554457771178	0.00765060185231472	0.00091523810655301	0	0.0672288304102156	0.045777353703915	1.01687866611553e-06	0.345044618409986	0.00310771516104764	0.0450271157178888	0.138869532192086	0.00309235073212012	0.0396896069927175	0.0546572791106761	0.00188571790040481	0.0350896379150628	0.0801300387355886	0.189565549029846	0.0260160847707819	0.00173578275056527	0.0488488015302988	0.592372001063867	0.0910261592017794	0.0821815423867275	6.89580207171654e-05	0.000929700907666323	0.638954266667462	0.034165942093705	0.00864594778449618	0.088479580588158	0.0722365331916527	0.878880407459594	0.924153360857914	0.000161200705420162	0.132679207455068	0.0136408529266139	0.0848431213429194	0.312017305315256	0.810658119365101	0.917982367164471
Flavonoids	0.134299279120513	0.237543837165681	0.127409465930466	0.292414712127126	0.00438038916323299	0.120178936397304	0.000279757991052648	0.00241518492113379	0.00381404985508638	1.35838274002672e-36	0.113917893979882	0.00178952922374326	0.0672288304102156	0	0.000810341666924804	0.301652307049291	0.281602597916027	0.233648247505313	0.687586933964536	8.96970932078868e-05	6.88062094435978e-16	6.60334036218989e-06	0.282986665333498	0.11483413043177	0.179274575197248	0.141544166721102	0.229578455115972	0.0052215570409661	0.158829555933289	0.841150924094163	1.91084598408577e-07	0.00220050883050189	1.26226695904433e-07	0.514485756643916	0.865978486350721	0.0693648732868307	1.15571703770246e-09	0.000794862337599012	0.0601072360110863	0.0136182635421042	0.729148649196895	1.76683495771575e-11	0.521888489366893	0.0739396617350864	0.0320504259917206	0.425108300970585	0.524610127586031	0.570045866251706	9.00086591402518e-10
Phospholipids	0.929225749691251	3.06575434276369e-05	0.403529322812096	5.93763392906262e-05	0.000110461922217399	0.000770828392862315	9.16084094635121e-42	0.096521232520195	0.621358176934747	0.000562990820839363	0.012933841188137	4.80771020260126e-06	0.045777353703915	0.000810341666924804	0	0.000535898223636519	0.585269272371404	0.484894379682764	0.0601859231101654	0.41559750866729	0.000650416946683134	7.66117035465447e-05	2.85346849225718e-09	0.631218378845951	0.0721909425075031	4.33616752153887e-05	0.000102032090940846	0.000455029698897841	0.0344632659233172	0.0866199391046895	4.02278789850467e-05	0.347052951004342	8.67539021341125e-11	0.0186235415604748	0.065104098487678	0.0286337672500225	8.78886362294943e-10	0.0245597758053952	2.74564954858977e-11	0.000205945262229916	0.263657806695285	0.00767797403269239	0.0917957531270838	0.0907525372371916	0.0776351975167963	0.0016034505194884	0.025918081058293	0.00076907462004482	0.765772434903912
Plant growth regulators	0.490493808634028	0.198395473701713	0.211617330487877	0.181299555944527	0.761534927126288	0.180561286941524	0.00583720037681362	2.05327750400006e-05	0.00184669870036089	0.488390047148723	0.0013064817215862	9.98367156160778e-07	1.01687866611553e-06	0.301652307049291	0.000535898223636519	0	0.0139489924502069	0.000960320265519341	0.00028573523474117	0.480369906279359	0.985827674182876	0.000157257854130862	1.13359005544003e-13	0.00013884154239806	0.812812060769402	3.69811195296256e-05	0.00120021113277527	0.607665189502942	0.568722655085253	0.0369205621950056	0.0978477512915076	0.521345015248222	0.565138337292595	0.000338347987038087	0.0751084896170721	0.351525802614744	0.559500612407921	0.13932531678905	0.0960631473484956	0.10257294022305	0.0391611277734263	0.704233027436086	0.0575570102684116	0.541826038907253	0.278224415497923	0.982506506510428	0.183527506572823	0.540165848662426	0.00715297589352318
Triterpenoids (C30)	0.00339949652216009	0.00164826003385945	0.012751457296938	0.00431398025493549	5.96435647748448e-06	0.470358477953801	0.654340385634299	0.0146914449387797	0.799265990792256	0.115756026722762	0.340339442973544	0.0194973963697303	0.345044618409986	0.281602597916027	0.585269272371404	0.0139489924502069	0	0.00196803071863549	0.842888470383966	0.00398360699238453	0.0129122677768443	0.00035703906743077	0.192251731859832	0.222548799036839	0.567778384091253	0.1153602340052	0.414157595511693	0.517187866468682	0.013822736214639	0.164437000105325	0.00156472866520129	0.0952088260568423	0.820793573925727	0.0546572791106761	0.478809002411886	7.88444772042398e-06	0.934080235710204	0.333007269178867	0.0404507748381215	0.226206815684421	0.579729471137989	0.000329746681272398	0.902137137288241	0.944238069208437	0.145589134489236	0.254863796750836	0.143789467068955	0.027585976047987	0.444331883251042
Vitamins	0.00844274736389006	0.0170443304929934	0.0030135423745204	0.0138914803620496	0.391205012207691	0.173835590909304	0.329378873235313	0.000858434954859696	0.604359726213704	0.493306219157656	0.344329117111606	0.373519202406002	0.00310771516104764	0.233648247505313	0.484894379682764	0.000960320265519341	0.00196803071863549	0	0.855071796191306	0.00452022623246389	0.76068825980599	0.0247285448922768	0.255804762427249	0.0559804532663672	0.313766860345157	0.373819966952797	0.0570652166811435	0.591794665674332	0.000970006858107579	0.602419031191971	0.199680513323476	0.597386124107096	0.460630517370137	1.1082953189304e-09	0.798622377072598	0.0274624425817253	0.641143195661885	0.0435268467468124	0.016812918025257	0.0355975531412546	0.0286124875328728	0.0818283669423671	0.50624427637069	0.0196670200415835	0.651331543572201	0.000561015040370122	0.146692811639538	0.0509774692254743	0.12306017263929
FA08 Fatty amides	0.127409465930466	0.00123070499825723	0.00010341774036891	0.00248743364363046	0.916660627321947	0.894887086278871	0.0817780117540871	0.176630480776045	7.42163958857226e-05	0.986049094525428	1.04553891250159e-17	0.605525458985985	0.0450271157178888	0.687586933964536	0.0601859231101654	0.00028573523474117	0.842888470383966	0.855071796191306	0	0.432117526030641	0.594491056295932	0.560626019261056	0.0032458847461618	0.229797174596153	0.680439190782103	0.0768653833663545	0.0428370151170969	0.869692561094335	0.748022400568086	0.0199629755998998	0.604165533244298	0.0858847820649499	0.588527883237908	0.79412085064387	0.0801300387355886	0.116617158375491	0.587952239012798	0.185681176559176	0.121750288624059	0.0793405778431171	0.663803532555229	0.596227344698456	0.0961203147560786	0.0103243020867915	0.365454025161063	0.11203789484881	0.0820300337352039	0.0841199241955767	0.00960166095026627
ST05 Steroid conjugates	2.89404742209038e-05	0.0624638443923633	0.000331776263986673	0.0485837942999798	0.704233027436086	0.344615206423696	0.269104471036921	0.477077847346526	0.0099486734360747	0.00513915100672726	0.00564611473267344	0.398041372687041	0.138869532192086	8.96970932078868e-05	0.41559750866729	0.480369906279359	0.00398360699238453	0.00452022623246389	0.432117526030641	0	0.21745536389234	0.00207920918908063	0.293575276400955	0.944900862390108	0.216614495107822	0.744235406048531	0.634189105878417	0.0134834047542501	0.0103866049759143	0.843974817368134	0.0962919767565941	0.410331969224539	0.0423920137679387	0.0270134721278258	0.795620622266512	0.00825103311932571	0.0226793184341191	0.240579504096347	0.93496313240812	0.289206755361205	0.937612287719977	5.14761048655146e-06	0.545339042305196	0.0746392001835397	0.230235048349775	0.000148076699125281	0.0458718534579095	0.16590467833743	0.000107534934692898
Isoflavonoids	0.586035266461138	0.0493154193990833	0.8902778466578	0.0464740908305285	0.27598734370857	0.0236217440100341	0.000232066113276281	5.19919894669672e-06	0.754980632480648	2.02685704106058e-30	0.0644357415655494	1.09625576747873e-05	0.00309235073212012	6.88062094435978e-16	0.000650416946683134	0.985827674182876	0.0129122677768443	0.76068825980599	0.594491056295932	0.21745536389234	0	4.09919432803956e-06	0.215357487430954	0.0126346340114231	0.234534738527149	0.0364750819234458	0.048649935160646	0.0749674560341664	0.113592034557858	0.306540753569044	1.44925692421421e-06	0.0117131186560463	1.62535101910565e-06	0.814751793431331	0.668251289807253	0.00877607075486565	5.68888785449966e-09	7.78995532539037e-07	0.0768174727695328	0.00160515347733135	0.182596795218088	5.38353448225317e-07	0.198001269469328	0.658159479831905	5.90569143791141e-06	0.479329002462907	0.845930972339561	0.810658119365101	0.000608801160840893
Monosaccharides	0.137584241881269	0.299685046200354	0.567400881312094	0.236426261432813	0.273762303395506	0.00145512186559394	3.58668192593723e-05	1.2876101680679e-08	0.886110701028878	4.05790579094598e-06	0.112748160363035	9.13703673999942e-12	0.0396896069927175	6.60334036218989e-06	7.66117035465447e-05	0.000157257854130862	0.00035703906743077	0.0247285448922768	0.560626019261056	0.00207920918908063	4.09919432803956e-06	0	1.55329756683447e-07	0.0029306800390099	0.748022400568086	0.000114683284381559	6.07260239566377e-05	0.0523328740015584	0.212858911791185	0.520258922345692	1.09673294132759e-09	0.00189558768913837	0.000144620408066508	0.173925241252953	0.551652930126799	0.0808259262465227	1.85703614128644e-05	0.0099400814501013	0.197509302643051	0.132825872206325	0.26886080485531	5.52950020374163e-10	0.690043927110792	0.670479459770329	0.450175390229674	0.673319415444106	0.912256474820939	0.882165716330255	0.101613970913011
Monolignols	0.687177747766527	0.00264575009973557	0.0284850887647126	0.00556813862342513	0.00400671302849442	0.00137010722831534	2.01201464891898e-08	0.000579703746313448	0.194965176132329	0.282105374466854	0.002528117336274	7.23671930461979e-10	0.0546572791106761	0.282986665333498	2.85346849225718e-09	1.13359005544003e-13	0.192251731859832	0.255804762427249	0.0032458847461618	0.293575276400955	0.215357487430954	1.55329756683447e-07	0	0.00281865380867932	0.692298982103558	1.33391416726232e-09	3.75229575563124e-05	0.23620318337054	0.570424190120942	0.0511151481534786	0.00306790850240654	0.236091698955803	0.00990577811832555	0.510714898841478	0.373519202406002	0.12564185629502	0.0144046839549999	0.246271453635422	0.000142357650663717	0.0377982583326617	0.124520433095139	0.0409075216524297	0.459782470248839	0.164953908043396	0.15173691817867	0.137358360199415	0.139553631040424	0.0903160883538278	0.202468462598458
Bases	0.745286746723518	0.277228675524773	0.158076007970959	0.268130695475493	0.583547451170587	0.085937129217356	0.881289437722724	4.40681865619524e-06	0.204678372835794	0.0576329758006183	0.211514096974792	8.9686965297037e-06	0.00188571790040481	0.11483413043177	0.631218378845951	0.00013884154239806	0.222548799036839	0.0559804532663672	0.229797174596153	0.944900862390108	0.0126346340114231	0.0029306800390099	0.00281865380867932	0	0.873409449558241	0.000163099941475641	0.00374077214241652	0.589295804678899	0.285134532273648	0.82792759197103	0.0033795327129302	0.0024798709961191	0.659367330291217	0.0436477492053605	0.902796637945707	0.0939104401085855	0.326190104572324	0.397105018147476	0.984056351281361	0.0562780069832765	0.0309435471275307	0.0472764106509964	0.705678241203415	0.814536212492098	0.169044476240277	0.848975722913735	0.719562903263848	0.88808423523734	0.215880614532532
ST02 Steroids	0.0268517539503124	0.116484357201553	0.0605806124162522	0.13202073349532	0.671898865053633	0.0100870277583762	0.0843260521946355	0.22674827797546	0.814751793431331	0.103296776920579	0.215252969292263	0.572886143137527	0.0350896379150628	0.179274575197248	0.0721909425075031	0.812812060769402	0.567778384091253	0.313766860345157	0.680439190782103	0.216614495107822	0.234534738527149	0.748022400568086	0.692298982103558	0.873409449558241	0	0.498071248395638	0.252755240391016	0.000139943154381241	0.740874256207965	0.00194969069226453	0.125993874736181	0.0953792124305206	0.000143108254776741	0.578776769900462	5.65472873404389e-13	0.259711184627465	0.000412915656257567	0.0599501120874805	0.00337621557982673	0.284122431917848	0.286657148685163	0.987820493702373	4.84172926256013e-12	0.241710578768532	0.0653982578345201	0.823602248159439	0.148280334732562	0.243755725433191	0.00449023767894259
PR01 Isoprenoids	0.632207976964112	0.000866209531163912	0.106231906372593	0.000501028926288488	0.0156322199217784	0.00741472111714627	0.000169800447652092	0.00527549869017779	0.490844898225615	0.0714646208581978	0.0383657787483405	2.13358345688386e-11	0.0801300387355886	0.141544166721102	4.33616752153887e-05	3.69811195296256e-05	0.1153602340052	0.373819966952797	0.0768653833663545	0.744235406048531	0.0364750819234458	0.000114683284381559	1.33391416726232e-09	0.000163099941475641	0.498071248395638	0	2.11325166568964e-05	0.398510037487714	0.397105018147476	0.249498951288475	0.000286802108198657	0.329378873235313	0.0083833476129319	0.190234544664378	0.0479264386111643	0.521707299670545	0.0052215570409661	0.296554876301139	1.84009082364425e-05	2.30606053105095e-06	0.04304600031011	0.00383999678421017	0.0674443383032821	0.684315959323003	0.36160901636265	0.00367589500546751	0.0991298850493606	0.00240291987258936	0.187379362037861
Alkaloids derived from tyrosine	0.546821501849143	2.39846374311825e-05	0.0643110434441109	5.3568834322372e-06	0.0508744094765307	0.00115892013500692	0.000178128897394441	0.00359796067518121	0.364860866016925	0.12536078159295	0.0252407584529608	6.7158439719122e-05	0.189565549029846	0.229578455115972	0.000102032090940846	0.00120021113277527	0.414157595511693	0.0570652166811435	0.0428370151170969	0.634189105878417	0.048649935160646	6.07260239566377e-05	3.75229575563124e-05	0.00374077214241652	0.252755240391016	2.11325166568964e-05	0	0.23709636969435	1.42682844118986e-05	0.0786060880620412	0.00302855719636186	0.0932385564580452	0.0315621490888039	0.0668851710435951	0.684520226402945	0.0197134992083492	0.0127727980384376	0.00291901007019088	0.000520955446792331	8.89704461437526e-06	0.322197554936268	0.193314470896349	0.929666962853706	0.24069244716967	0.447498804170938	0.000239507465682696	0.0104402676059496	3.10212625732653e-05	0.223727713813458
ST03 Secosteroids	0.000490455212275952	0.112618763648873	0.0107213847383557	0.13932531678905	0.0640622317092376	0.256748086306286	0.0002153379928973	0.862922004965023	0.526792545650965	0.0106938951860939	0.0205823908388208	0.0352160460336951	0.0260160847707819	0.0052215570409661	0.000455029698897841	0.607665189502942	0.517187866468682	0.591794665674332	0.869692561094335	0.0134834047542501	0.0749674560341664	0.0523328740015584	0.23620318337054	0.589295804678899	0.000139943154381241	0.398510037487714	0.23709636969435	0	0.533550082838967	0.00232811321185269	0.581637028701469	0.699491841776859	1.58210197705776e-07	0.596806609214799	7.00318417249768e-06	0.00924104323137008	9.32595426258128e-07	0.000112705200248461	0.000276295707610489	0.0150199205086345	0.810012209495985	0.0300236713943745	0.000437420370282031	0.0145355111579936	0.257338861739154	0.440680602986936	0.161106151804067	0.0180405999970406	0.00277381167845826
Amines	0.218509674867923	0.0272984575855086	0.0671427826074526	0.0201044868522093	0.215044040266035	0.0113901497281112	0.0804773849689215	0.103538936398724	0.607275902268236	0.125501258970685	0.640147848136994	0.394148480674954	0.00173578275056527	0.158829555933289	0.0344632659233172	0.568722655085253	0.013822736214639	0.000970006858107579	0.748022400568086	0.0103866049759143	0.113592034557858	0.212858911791185	0.570424190120942	0.285134532273648	0.740874256207965	0.397105018147476	1.42682844118986e-05	0.533550082838967	0	0.369025332041749	0.634189105878417	0.491898958996017	0.725184200141572	7.16135747004417e-07	0.819066273034933	4.97908907309029e-06	0.930770087984087	0.529892045411417	0.0277514162110943	0.0224357789885703	0.556317794737169	0.211410899073352	0.693119665255645	0.0888552582390188	0.491020492539406	2.12932502017375e-09	0.0675306969764194	0.000100935930609775	0.139477495016728
Alkaloids derived from lysine	0.18455525357062	0.00419991026028956	0.840933783830842	0.00426068195118155	0.288185125480369	0.436222568603858	0.0977318392897273	0.831608156908465	0.0587050783402296	0.566080548315375	0.0044604255402489	0.822089608123855	0.0488488015302988	0.841150924094163	0.0866199391046895	0.0369205621950056	0.164437000105325	0.602419031191971	0.0199629755998998	0.843974817368134	0.306540753569044	0.520258922345692	0.0511151481534786	0.82792759197103	0.00194969069226453	0.249498951288475	0.0786060880620412	0.00232811321185269	0.369025332041749	0	0.0170854504390274	0.0458088357833337	0.200474256413523	0.633990877272571	3.14391582871039e-06	0.000326924349505172	0.259473288134272	1.2475131775621e-06	0.00631693501986501	0.0058750109954282	0.799051438043208	0.172851664685076	6.58076484370514e-07	0.835075522009813	0.00367232023488753	0.013822736214639	0.0417171109068245	0.00241518492113379	0.633990877272571
Alkaloids derived from nicotinic acid	0.663197912503765	0.388890469013604	0.462159155723182	0.360136795897895	0.227725187112803	1.56546641522969e-06	3.66061643929883e-05	4.52711356953037e-05	0.192058958806422	1.1813297002713e-06	0.183434281066881	5.55568836062296e-06	0.592372001063867	1.91084598408577e-07	4.02278789850467e-05	0.0978477512915076	0.00156472866520129	0.199680513323476	0.604165533244298	0.0962919767565941	1.44925692421421e-06	1.09673294132759e-09	0.00306790850240654	0.0033795327129302	0.125993874736181	0.000286802108198657	0.00302855719636186	0.581637028701469	0.634189105878417	0.0170854504390274	0	4.05790579094598e-06	0.000368522875498259	0.0679638259499492	0.0456516036020613	0.0425695532206271	2.91123788379064e-05	0.0222288040486849	0.398666331289461	0.0412240078856813	0.895545836161987	3.03900142569018e-14	0.117216203471191	0.75476948782751	0.256866167656631	0.3250855835104	0.624112436242829	0.194770452409043	0.222334919093644
Nucleosides	0.318644661250681	0.358521611207394	0.503749551681595	0.328683987887885	0.633594497121625	0.000184917379770525	0.188042787044449	0.0593638617889728	0.215775917578462	0.00706967318340903	0.42106321337019	0.154019759619457	0.0910261592017794	0.00220050883050189	0.347052951004342	0.521345015248222	0.0952088260568423	0.597386124107096	0.0858847820649499	0.410331969224539	0.0117131186560463	0.00189558768913837	0.236091698955803	0.0024798709961191	0.0953792124305206	0.329378873235313	0.0932385564580452	0.699491841776859	0.491898958996017	0.0458088357833337	4.05790579094598e-06	0	0.326328337244522	0.13202073349532	0.000558390489646655	0.119907250321889	0.140393193348812	0.983834941148691	0.102332540317253	0.867289010027805	0.150847016447849	1.83437158196628e-06	0.00224386343462401	0.123545465531292	0.416719437710779	0.959048614763271	0.0641036462616999	0.86401337750288	0.307338284886051
FA03 Eicosanoids	0.218615303177791	6.52200447442839e-05	0.441674734669747	0.000176981896894057	4.51414516092232e-05	0.239114566613292	4.80953814933992e-12	0.359255232923923	0.438861290839266	5.18029008758156e-08	0.0796358976347151	3.97649505950126e-06	0.0821815423867275	1.26226695904433e-07	8.67539021341125e-11	0.565138337292595	0.820793573925727	0.460630517370137	0.588527883237908	0.0423920137679387	1.62535101910565e-06	0.000144620408066508	0.00990577811832555	0.659367330291217	0.000143108254776741	0.0083833476129319	0.0315621490888039	1.58210197705776e-07	0.725184200141572	0.200474256413523	0.000368522875498259	0.326328337244522	0	0.120314956090994	0.00914476813595497	0.257575430018313	3.68046007151741e-47	0.00155974056193681	5.68116288135123e-10	0.000278021910577158	0.396014248591234	7.26917537169733e-05	0.0190561864865975	0.490142851139053	0.159249340977999	0.1310013670531	0.229687796742362	0.015229968142605	0.000400655524611085
Neurotransmitters	0.00746138025339014	0.0218028175301609	0.00687445725363269	0.0235855867218841	0.088694099900965	0.0143455535932355	0.0106573378037583	0.000121456549908113	0.0121560831772757	0.668048870234285	0.656349340005738	0.226965115838798	6.89580207171654e-05	0.514485756643916	0.0186235415604748	0.000338347987038087	0.0546572791106761	1.1082953189304e-09	0.79412085064387	0.0270134721278258	0.814751793431331	0.173925241252953	0.510714898841478	0.0436477492053605	0.578776769900462	0.190234544664378	0.0668851710435951	0.596806609214799	7.16135747004417e-07	0.633990877272571	0.0679638259499492	0.13202073349532	0.120314956090994	0	0.991142018732494	0.00506739653791002	0.176539814868142	0.222655793013743	0.00292483986003125	0.00557330730867611	0.00468170375368607	0.697845405079521	0.59121758315296	0.0132391592853412	0.764076601295656	2.57253717887622e-11	0.0202627248459777	1.22997384505719e-05	0.513406926153223
Steroid hormones	0.00566707037996083	0.0331421411579058	0.225450285499054	0.0244291866661166	0.75371403368441	0.0596368636326531	0.0993644027478788	0.174733614836209	0.593527429303705	0.559313148884593	0.0264510315938487	0.309471597931834	0.000929700907666323	0.865978486350721	0.065104098487678	0.0751084896170721	0.478809002411886	0.798622377072598	0.0801300387355886	0.795620622266512	0.668251289807253	0.551652930126799	0.373519202406002	0.902796637945707	5.65472873404389e-13	0.0479264386111643	0.684520226402945	7.00318417249768e-06	0.819066273034933	3.14391582871039e-06	0.0456516036020613	0.000558390489646655	0.00914476813595497	0.991142018732494	0	0.00988011835010695	0.0190260754506076	0.046793663154025	8.88277856209688e-06	0.00165350220765046	0.403686769710479	0.180469157089252	1.18068146411137e-34	0.0910809613700694	0.221694143094871	0.33623795615566	0.0415134802824492	0.0143219601425672	0.220735407263599
Alkaloids derived from tryptophan and anthranilic acid	0.87909936523344	9.97157485995593e-05	0.0807262209271989	0.000109870710421898	0.00201351555249433	0.528067713050431	0.106975698333473	0.0678336532842804	0.687586933964536	0.0444403940730096	0.277228675524773	0.555196513131769	0.638954266667462	0.0693648732868307	0.0286337672500225	0.351525802614744	7.88444772042398e-06	0.0274624425817253	0.116617158375491	0.00825103311932571	0.00877607075486565	0.0808259262465227	0.12564185629502	0.0939104401085855	0.259711184627465	0.521707299670545	0.0197134992083492	0.00924104323137008	4.97908907309029e-06	0.000326924349505172	0.0425695532206271	0.119907250321889	0.257575430018313	0.00506739653791002	0.00988011835010695	0	0.704233027436086	0.363824253964511	0.000120650435423428	0.000786776498136495	0.52225096368811	0.00159665493963405	0.0513222373616941	0.661583978729164	0.783643573705771	1.08074405992894e-05	0.0140067099863204	1.3877606863497e-07	0.274873320092401
Eicosanoids	0.255569299969543	0.000313527728857994	0.499842132336248	0.000730560159836059	6.85754948878328e-05	0.130638758043359	1.96650677269185e-11	0.110500209166616	0.461989170392795	1.1965923159257e-10	0.054548176031936	1.19864808465009e-06	0.034165942093705	1.15571703770246e-09	8.78886362294943e-10	0.559500612407921	0.934080235710204	0.641143195661885	0.587952239012798	0.0226793184341191	5.68888785449966e-09	1.85703614128644e-05	0.0144046839549999	0.326190104572324	0.000412915656257567	0.0052215570409661	0.0127727980384376	9.32595426258128e-07	0.930770087984087	0.259473288134272	2.91123788379064e-05	0.140393193348812	3.68046007151741e-47	0.176539814868142	0.0190260754506076	0.704233027436086	0	0.000313527728857994	4.32409982903027e-08	0.000150029563275154	0.486990187610686	3.00145966630794e-06	0.0274418991152481	0.42106321337019	0.104268063221898	0.206397742552724	0.3996048519488	0.01822831734558	0.000104257444466551
Lignans	0.012794169684248	0.0302904926609308	0.200673043653553	0.0152922262220266	0.504639795540907	0.897961851814752	0.0200572216055299	0.0001753875031499	0.126487962223894	1.06038038710603e-05	0.000208589750538629	0.00830227000900243	0.00864594778449618	0.000794862337599012	0.0245597758053952	0.13932531678905	0.333007269178867	0.0435268467468124	0.185681176559176	0.240579504096347	7.78995532539037e-07	0.0099400814501013	0.246271453635422	0.397105018147476	0.0599501120874805	0.296554876301139	0.00291901007019088	0.000112705200248461	0.529892045411417	1.2475131775621e-06	0.0222288040486849	0.983834941148691	0.00155974056193681	0.222655793013743	0.046793663154025	0.363824253964511	0.000313527728857994	0	0.175454468957683	0.000309302338162799	0.344043176090802	0.0046551761948217	0.0123207228308102	0.0344135623483526	0.000145381989351017	0.216299760131316	0.699697743749498	0.012815572270724	0.00595676151569606
Alkaloids derived from ornithine	0.880851351648698	4.42551241206348e-09	0.233316413077162	4.62508836453376e-09	3.40945708429331e-08	0.111395198618284	1.42326700233302e-10	0.687586933964536	0.414477326493248	0.0396057715113756	0.068094199464375	0.000106098430955382	0.088479580588158	0.0601072360110863	2.74564954858977e-11	0.0960631473484956	0.0404507748381215	0.016812918025257	0.121750288624059	0.93496313240812	0.0768174727695328	0.197509302643051	0.000142357650663717	0.984056351281361	0.00337621557982673	1.84009082364425e-05	0.000520955446792331	0.000276295707610489	0.0277514162110943	0.00631693501986501	0.398666331289461	0.102332540317253	5.68116288135123e-10	0.00292483986003125	8.88277856209688e-06	0.000120650435423428	4.32409982903027e-08	0.175454468957683	0	3.52214591934777e-07	0.802056519822169	0.949320415419793	0.000308159042306253	0.906315072089767	0.413838007292259	6.08967172723601e-05	0.00523621985511011	1.92042041675358e-05	0.658561999893169
ST01 Sterols	0.584695075522357	2.69225760399377e-06	0.199086681179553	1.21841662320263e-06	0.00911287159997736	0.127480561850679	0.000451241218690162	0.340055579320379	0.227833913371173	0.00219373243098109	0.01822831734558	0.000155827737883507	0.0722365331916527	0.0136182635421042	0.000205945262229916	0.10257294022305	0.226206815684421	0.0355975531412546	0.0793405778431171	0.289206755361205	0.00160515347733135	0.132825872206325	0.0377982583326617	0.0562780069832765	0.284122431917848	2.30606053105095e-06	8.89704461437526e-06	0.0150199205086345	0.0224357789885703	0.0058750109954282	0.0412240078856813	0.867289010027805	0.000278021910577158	0.00557330730867611	0.00165350220765046	0.000786776498136495	0.000150029563275154	0.000309302338162799	3.52214591934777e-07	0	0.231002722915606	0.0851545647031497	0.000714831180390542	0.0400545979278075	0.302046765907021	1.46728982143061e-05	0.0508400941771245	2.06356876761871e-15	0.449840332590612
Pyrones	0.946226560229617	0.505709157987237	0.547377926868996	0.542010658094677	0.200772490017913	0.943354403774003	0.197116359601927	0.0234234596106368	0.587568617713017	0.376080369923081	0.694146014583513	0.0125292362383475	0.878880407459594	0.729148649196895	0.263657806695285	0.0391611277734263	0.579729471137989	0.0286124875328728	0.663803532555229	0.937612287719977	0.182596795218088	0.26886080485531	0.124520433095139	0.0309435471275307	0.286657148685163	0.04304600031011	0.322197554936268	0.810012209495985	0.556317794737169	0.799051438043208	0.895545836161987	0.150847016447849	0.396014248591234	0.00468170375368607	0.403686769710479	0.52225096368811	0.486990187610686	0.344043176090802	0.802056519822169	0.231002722915606	0	0.468472556755961	0.276235312956308	4.67875421331036e-05	0.162466571862033	0.217350129925601	0.881289437722724	0.409855214412793	0.855725455569402
Peptides	0.0257619245279254	0.565515133206212	0.0666711032295755	0.545153872124834	0.329796250951942	0.0271760117998235	0.00170675499308427	0.00386610043016161	0.00125778827410619	2.11314993754774e-09	0.177084319444319	1.762899979355e-05	0.924153360857914	1.76683495771575e-11	0.00767797403269239	0.704233027436086	0.000329746681272398	0.0818283669423671	0.596227344698456	5.14761048655146e-06	5.38353448225317e-07	5.52950020374163e-10	0.0409075216524297	0.0472764106509964	0.987820493702373	0.00383999678421017	0.193314470896349	0.0300236713943745	0.211410899073352	0.172851664685076	3.03900142569018e-14	1.83437158196628e-06	7.26917537169733e-05	0.697845405079521	0.180469157089252	0.00159665493963405	3.00145966630794e-06	0.0046551761948217	0.949320415419793	0.0851545647031497	0.468472556755961	0	0.366790784544372	0.0434966644002535	0.646528945106546	0.302046765907021	0.159501605763635	0.66906120394871	1.97077283634528e-05
21-Carbon atoms	0.00126877141859092	0.118690481416641	0.136682393368229	0.0853106250649547	0.875597137091343	0.19234817054291	0.160936692826417	0.461139755989171	0.555196513131769	0.200673043653553	0.0309890177471097	0.282608746077763	0.000161200705420162	0.521888489366893	0.0917957531270838	0.0575570102684116	0.902137137288241	0.50624427637069	0.0961203147560786	0.545339042305196	0.198001269469328	0.690043927110792	0.459782470248839	0.705678241203415	4.84172926256013e-12	0.0674443383032821	0.929666962853706	0.000437420370282031	0.693119665255645	6.58076484370514e-07	0.117216203471191	0.00224386343462401	0.0190561864865975	0.59121758315296	1.18068146411137e-34	0.0513222373616941	0.0274418991152481	0.0123207228308102	0.000308159042306253	0.000714831180390542	0.276235312956308	0.366790784544372	0	0.106665296070831	0.0445326126587232	0.573075728228715	0.256984285872998	0.0171679457520113	0.100661997965726
Insecticides	9.33511377652371e-06	0.895985041918011	0.000800294718010772	0.948657381973618	0.509282107296627	0.0801795865601062	0.077442170601172	0.586993398247953	0.000454486716351878	0.179917095041799	0.841585240063922	0.0471150417300622	0.132679207455068	0.0739396617350864	0.0907525372371916	0.541826038907253	0.944238069208437	0.0196670200415835	0.0103243020867915	0.0746392001835397	0.658159479831905	0.670479459770329	0.164953908043396	0.814536212492098	0.241710578768532	0.684315959323003	0.24069244716967	0.0145355111579936	0.0888552582390188	0.835075522009813	0.75476948782751	0.123545465531292	0.490142851139053	0.0132391592853412	0.0910809613700694	0.661583978729164	0.42106321337019	0.0344135623483526	0.906315072089767	0.0400545979278075	4.67875421331036e-05	0.0434966644002535	0.106665296070831	0	0.511611438789432	0.0581670199181605	0.186434546414155	0.331748440639338	0.000142357650663717
Sesquiterpenoids (C15)	0.882603908605128	0.136832390827645	0.524246832116793	0.117683758714442	0.348636020041334	0.16452306846339	0.180377061391599	0.000102307842393085	0.0178545409673357	0.000806675064729766	0.369473233198041	0.0499883552585992	0.0136408529266139	0.0320504259917206	0.0776351975167963	0.278224415497923	0.145589134489236	0.651331543572201	0.365454025161063	0.230235048349775	5.90569143791141e-06	0.450175390229674	0.15173691817867	0.169044476240277	0.0653982578345201	0.36160901636265	0.447498804170938	0.257338861739154	0.491020492539406	0.00367232023488753	0.256866167656631	0.416719437710779	0.159249340977999	0.764076601295656	0.221694143094871	0.783643573705771	0.104268063221898	0.000145381989351017	0.413838007292259	0.302046765907021	0.162466571862033	0.646528945106546	0.0445326126587232	0.511611438789432	0	0.0110278486240667	0.163663876960641	0.847018127378905	0.437046206997247
Other hormones	0.0548395130902768	0.000113007458341645	0.00255901962345939	4.09909924944523e-05	0.230235048349775	0.0273393761682818	0.00387733588180925	0.72497574330475	0.847670557251498	0.906974980819997	0.484894379682764	0.320008178066536	0.0848431213429194	0.425108300970585	0.0016034505194884	0.982506506510428	0.254863796750836	0.000561015040370122	0.11203789484881	0.000148076699125281	0.479329002462907	0.673319415444106	0.137358360199415	0.848975722913735	0.823602248159439	0.00367589500546751	0.000239507465682696	0.440680602986936	2.12932502017375e-09	0.013822736214639	0.3250855835104	0.959048614763271	0.1310013670531	2.57253717887622e-11	0.33623795615566	1.08074405992894e-05	0.206397742552724	0.216299760131316	6.08967172723601e-05	1.46728982143061e-05	0.217350129925601	0.302046765907021	0.573075728228715	0.0581670199181605	0.0110278486240667	0	0.00326836382206542	1.15953274169666e-07	0.0156831384362174
Fungicides	0.0703861324146001	6.52811591642777e-06	0.00792821162521447	8.88277856209688e-06	0.367237032707296	0.780657010594815	0.0423034740048114	0.777247669467786	0.0287617256678145	0.71748468147497	0.451181392495599	0.4676166753002	0.312017305315256	0.524610127586031	0.025918081058293	0.183527506572823	0.143789467068955	0.146692811639538	0.0820300337352039	0.0458718534579095	0.845930972339561	0.912256474820939	0.139553631040424	0.719562903263848	0.148280334732562	0.0991298850493606	0.0104402676059496	0.161106151804067	0.0675306969764194	0.0417171109068245	0.624112436242829	0.0641036462616999	0.229687796742362	0.0202627248459777	0.0415134802824492	0.0140067099863204	0.3996048519488	0.699697743749498	0.00523621985511011	0.0508400941771245	0.881289437722724	0.159501605763635	0.256984285872998	0.186434546414155	0.163663876960641	0.00326836382206542	0	0.00871462477723975	0.0332626593652164
27-Carbon atoms	0.963693810055278	7.92279175633635e-06	0.140699428890904	8.14338756402966e-06	0.00298371179999785	0.0983124739178307	0.000830779659112808	0.262457611264872	0.323845845852777	0.65333682481398	0.0306042997038566	0.237991887758939	0.810658119365101	0.570045866251706	0.00076907462004482	0.540165848662426	0.027585976047987	0.0509774692254743	0.0841199241955767	0.16590467833743	0.810658119365101	0.882165716330255	0.0903160883538278	0.88808423523734	0.243755725433191	0.00240291987258936	3.10212625732653e-05	0.0180405999970406	0.000100935930609775	0.00241518492113379	0.194770452409043	0.86401337750288	0.015229968142605	1.22997384505719e-05	0.0143219601425672	1.3877606863497e-07	0.01822831734558	0.012815572270724	1.92042041675358e-05	2.06356876761871e-15	0.409855214412793	0.66906120394871	0.0171679457520113	0.331748440639338	0.847018127378905	1.15953274169666e-07	0.00871462477723975	0	0.891594409023607
Betalains	3.34358656359855e-05	0.513406926153223	1.46501419228359e-05	0.45639884502164	0.14008745946748	0.340765516812873	0.475868035619504	0.753502996781425	8.54673788586161e-06	8.56101984189842e-08	0.76365281542669	0.636371312253857	0.917982367164471	9.00086591402518e-10	0.765772434903912	0.00715297589352318	0.444331883251042	0.12306017263929	0.00960166095026627	0.000107534934692898	0.000608801160840893	0.101613970913011	0.202468462598458	0.215880614532532	0.00449023767894259	0.187379362037861	0.223727713813458	0.00277381167845826	0.139477495016728	0.633990877272571	0.222334919093644	0.307338284886051	0.000400655524611085	0.513406926153223	0.220735407263599	0.274873320092401	0.000104257444466551	0.00595676151569606	0.658561999893169	0.449840332590612	0.855725455569402	1.97077283634528e-05	0.100661997965726	0.000142357650663717	0.437046206997247	0.0156831384362174	0.0332626593652164	0.891594409023607	0
PR02 Quinones and hydroquinones	0.109231300974273	0.437870720480187	0.189852053514726	0.44533060958978	0.228378087307285	0.0119630529982207	0.381995919739082	0.532451362347518	0.175544728062043	0.998006916197268	0.0854147908843156	0.513946197361923	0.423973444590581	0.373970404173895	0.32577562993349	0.816045566660565	0.17446385276386	0.0183738511073972	0.93054945248411	0.0351654372470644	0.144179272703278	0.972545007656686	0.53648547211218	0.86685212898091	0.0161871176769198	0.395547318225256	0.659165961438248	0.0402805886586113	0.554262937560673	0.0877319825013769	0.490142851139053	0.40684325581752	0.701139661518793	0.258997938063524	0.217771280792383	0.0665856307590245	0.696200358250817	0.0771052937871168	0.895985041918011	0.665823815978884	0.00980348622335934	0.705884785251527	0.55202542641432	0.0151679284484415	0.182503912664732	0.130783710156255	0.227725187112803	0.10287405775716	0.008346408693226
FA07 Fatty esters	0.730820019324571	0.361019685959201	0.854200401722455	0.341049751595402	0.913797635244894	0.436057945994298	0.0456516036020613	1.23400372582614e-06	0.0585894411243964	0.350657313766036	0.438861290839266	0.000208058371133158	0.0165842080824125	0.271059137293593	0.0462197285587468	9.45840050518748e-05	0.0281896823002449	0.000786776498136495	0.444664653036028	0.511073418417587	0.144491687239181	1.7265460141897e-08	0.000186351249973508	0.00575689926333192	0.401328845230086	0.0214837325498467	0.0332626593652164	0.326881640207256	0.40337191188687	0.494539299531318	0.0001492455899601	0.101196623668853	0.135114904048382	0.0449650562839648	0.411604890054647	0.0862517418119331	0.12557154263606	0.190330254121286	0.938274683227343	0.596613493208838	0.419612408589521	0.00802031496007605	0.230344607388866	0.654340385634299	0.970553161787502	0.638556609150446	0.232543404201626	0.495773989793254	0.429828295734902
Diterpenoids (C20)	0.0258399030315706	0.0431657983307746	0.187947908398541	0.0658203438447332	0.164264962901267	0.178085754039241	0.0400264231915747	0.320417959719916	0.346478400659949	0.645729903699827	0.0806764049120672	0.937170714145972	0.174643660329822	0.874940732428634	0.0133607995885424	0.200871971551023	0.0257424610314042	0.555570153643725	0.408109871508494	0.872753327092559	0.30191524233514	0.206499200422086	0.113722292056713	0.838763034739486	2.37339358709583e-05	0.808505579246019	0.823169999627322	1.47553511265165e-06	0.099893650464728	7.85898147278019e-06	0.0378251238348384	0.381843545261457	0.00514396641001383	0.751182782608701	0.000431690295213132	1.02061951905781e-06	0.0434062210887183	0.0151679284484415	0.00817831762058488	0.169836193663106	0.820577614643715	0.294350662697701	0.00180840644960507	0.375929420168134	0.00951864229269073	0.175906103242697	0.0515994243316478	0.00424440038473048	0.535934481884442
Cofactors	0.273885601235891	0.791551547629522	0.0773458006419559	0.687586933964536	0.488390047148723	0.0223838822529986	0.916880901746801	1.37885232351474e-10	0.723725421404545	0.00176154538524901	0.193992952901835	0.000166311140591754	0.0053848607648853	0.00746138025339014	0.702995103378401	0.00591303734371815	0.262337795027408	0.297856504312221	0.120587349073039	0.713541700438324	0.000314301635301677	0.00273784781497995	0.0212511695338011	1.22997384505719e-05	0.0836575945476357	0.00155476678199449	0.00693063893169891	0.3114802483368	0.122231631315573	0.826196834258797	0.00163435393824613	0.0502256542122639	0.911816202300565	0.195355042453482	0.240805426767603	0.117683758714442	0.536852953726969	0.0406786168236861	0.522432248296219	0.0348881729735241	0.00956007303845029	0.00483001152416258	0.549420492633254	0.446997931277246	0.00323629310048553	0.659568723292486	0.799051438043208	0.940924678575392	0.45639884502164
GP02 Glycerophosphoethanolamines	0.600481086788314	0.0019824020931001	0.575922991660785	0.00371181324900867	0.000554474626718959	0.000161200705420162	1.32806481402615e-36	0.124520433095139	0.952193951225473	0.0002576220251743	0.00496375875105783	2.46406560313117e-05	0.0701630995006065	0.00012859691823213	5.6962434287823e-28	0.000737276433546777	0.262457611264872	0.793478318862211	0.0363449140412728	0.025918081058293	0.000738964241114424	9.30875744383101e-07	3.17774384970094e-10	0.559688105743124	0.165212810229247	5.06067295837459e-05	0.000434286325356275	0.000420435228542326	0.294092051542159	0.148360046469399	1.03707569003468e-05	0.132166846598884	8.69678918423958e-09	0.0783138116631133	0.0845325797541487	0.396637328612218	1.93120700358452e-08	0.0386932445815688	7.83353386158876e-08	0.00135248334996912	0.274749725320766	0.000116849300193821	0.0987205188880673	0.0859895015798651	0.349645760164269	0.0560547212920336	0.209661979471616	0.00258241756952104	0.373368875085914
Monoterpenoids (C10)	0.289590481016868	0.0503957181872174	0.338638488354185	0.059675946914852	0.154758924733922	0.198987832009072	0.11171619011118	0.533366884962813	0.979849783164708	0.695789314508533	0.0887477937291733	0.337931335226685	0.392907531198609	0.488915541007586	0.110627723637613	0.515025603780138	0.0200100512381725	0.240466597544858	0.396793188985477	0.749496733747347	0.842454013334877	0.863576797917487	0.789412151037446	0.536118114322623	0.0229427431005935	0.600093828938175	0.0474706531263733	0.00152034835982913	0.0175434169795417	0.000551230532546258	0.543488715596253	0.425270564848817	0.368876105088162	0.594105521581006	0.0266908540721643	0.00389612610400452	0.316064246506254	0.00271865571421316	0.391668900522683	0.499842132336248	0.434742226833689	0.537036740946667	0.0840170098778086	0.761534927126288	0.99911418425352	0.154347952794442	0.398353779784192	0.02393098448053	0.269958469951437
19-Carbon atoms	0.5215261416282	1.82464108961772e-06	0.893569799627147	5.93495613099405e-06	6.07332778354225e-06	0.351091391729317	4.12255360161815e-07	0.158578078404714	0.715200997937469	0.0028130133643112	0.0786548850868382	1.53473455871134e-05	0.000206735357174193	0.00237613281952251	6.31623790382981e-08	0.0126029343794952	0.0407929361558641	0.819929816680675	0.228705025902807	0.643335180674013	0.00978652737854827	0.0338707654195153	8.8602976874325e-05	0.0411374929550176	0.00243740329180635	0.00057430710420426	0.00345663204853456	3.5980114343932e-06	0.572317562598376	0.0137998868764875	0.176630480776045	0.414797200201448	1.81771395573574e-11	0.535567309965491	3.26122522291682e-05	0.0204700219700355	2.73376954153943e-10	0.0348881729735241	6.21441006003196e-15	0.000273895521356673	0.567212174023027	0.334971432777745	0.000782316694717731	0.203671750693512	0.0488820107217461	0.0533240472185851	0.0453697064479256	0.0144878195679192	0.0696744234552427
PK13 Aromatic polyketides	0.0141344146654807	0.000597563249345985	0.0129770815803622	0.000536529230720089	0.23709636969435	0.0252025111668407	0.0746392001835397	9.97992070062252e-08	0.00437203879179151	3.11586878736732e-05	0.3898153062389	0.0124663637231185	0.0759591462627651	0.00100740440078223	0.126205446167318	0.513586651201144	0.562316137296117	0.708778621172302	0.189088734269486	0.16452306846339	3.79273729639928e-07	0.000346306482716097	0.383368930813513	0.0143691805641432	0.75160447678586	0.356180220213139	0.000547360445832605	0.70031557919448	0.996013844558318	0.898401227458565	0.000248413345905065	0.0786060880620412	0.0197600721561104	0.781723279450199	0.584695075522357	0.642936411354759	0.0036544927088628	0.000213700379796291	0.76619656525368	0.0121152224249791	0.401328845230086	0.072831312966569	0.853111403338168	0.600674757140997	0.00221639344509573	0.484371175439922	0.456061237276326	0.146771884571115	0.516106160736536
Mycotoxins	0.549978193293759	0.178176997558321	0.169220178995553	0.138717853846946	0.292285946835096	0.00167108464283518	7.5980043661964e-05	0.0412240078856813	0.0109341869353013	1.84742141631126e-06	0.519897145055313	0.00851751445702954	0.706711173251001	2.82196132779307e-08	0.000215612045980113	0.723933758423219	0.000241629924561261	0.193024215349856	0.655143674588489	2.43105883736192e-05	0.000165664285380324	9.48207697651604e-07	0.00361554279715781	0.0670138771623401	0.497894339754313	0.0211851181687136	0.362051401001264	0.377289284886164	0.551280554678271	0.107224523765811	4.25736773460882e-11	3.91783649171699e-08	0.00306790850240654	0.166164677671459	0.049684608199952	0.000657219380807345	0.000894930518874248	0.575353016699012	0.819282138867262	0.736679618094475	0.046537861146208	5.77968206014823e-13	0.157658516184908	0.0394385414998788	0.55072221824207	0.706091350493831	0.053645876271895	0.360136795897895	0.0208249536812093
PK15 Phenolic lipids	0.0317474184637946	0.166772508084772	0.597386124107096	0.103842256073058	0.457074472598259	0.0354954823088188	0.00025924100536939	0.00221639344509573	0.307471337284701	1.25139523618695e-05	0.245354592148555	1.6429536722035e-10	0.241710578768532	0.000457753501642917	0.00121869025679222	0.112489481460008	0.00669614002730634	0.589295804678899	0.868381385834325	0.0454322259334811	5.18202485078639e-07	3.2634422788059e-07	0.00552181047242168	0.0554996625046065	0.365602406899893	0.000107246206358428	0.0250500122654062	0.0227317967390872	0.401328845230086	0.934300952491681	0.000490455212275952	0.0142866327330477	4.59247541690997e-05	0.903676074138209	0.466932580867801	0.136757376578768	6.4010216235416e-06	0.00325229324022124	0.0119933536156551	0.000109723364273321	0.407951419013277	3.14569530261624e-09	0.358081880815011	0.0147276337507232	0.0584355460395408	0.430481657513218	0.768318242826713	0.358081880815011	0.0914653033744166
Steroids	0.000180210737942668	0.938937120513325	7.76752692779794e-05	0.825115529427704	0.20117062720671	0.762805451547204	0.0998347368108819	0.0046551761948217	0.00406109045667294	2.06264054862897e-05	0.10149459230729	0.000618791735546693	0.278349050187115	6.74376714716277e-07	0.0586279662882356	0.690658676214826	0.0189960051075456	0.00377359080534786	0.23309537178746	0.000299892381909725	0.00249501691907831	4.79384852557362e-05	0.304288371554906	0.703407659344	0.998006916197268	0.108663981828787	0.458935278685664	0.00771919324787113	0.742134124490911	0.587760414204236	3.76681899209057e-06	0.0389403654105776	0.00141355647908327	0.252055037767142	0.401956833010709	0.682886722875414	0.00101413784049568	6.07260239566377e-05	0.784710961824512	0.0849987301981154	0.256630041819863	2.11641901994661e-10	0.56175249726429	6.98038953232418e-06	0.363824253964511	0.421386004990095	0.279222533499119	0.337507489001229	4.88047053436747e-06
Oligosaccharides	0.529526928492753	5.30348753475355e-05	0.324809825584455	3.42286398074913e-05	0.00567231999996995	0.000116226620602563	8.35553917570501e-14	6.65064630394441e-05	0.215671256395066	6.94960821842883e-07	0.0227142925168028	1.19254568673099e-09	0.0219044154507183	4.63874817354683e-05	1.04682898984046e-14	0.00189163421951847	0.473625614023934	0.364268295488336	0.162551878707322	0.363232713886616	2.92464387106762e-08	3.10715464471679e-07	2.78434443739061e-08	0.146692811639538	0.6656216805601	5.41738795422672e-05	1.1622356877636e-05	0.00259549892299418	0.255098817148633	0.0105664194703155	0.000245308609253423	0.12557154263606	1.55965537303088e-07	0.364564507165925	0.519354717170771	0.166077977947613	1.68180673439598e-07	8.20935307934372e-06	1.69340597879643e-06	2.60030569283495e-05	0.906535034659947	0.000757763118581049	0.270814285040151	0.949099400435253	0.000428079651150018	0.00345663204853456	0.429175497658786	0.0216847937766296	0.414797200201448
18-Carbon atoms	0.326190104572324	0.0162133337502233	0.816908354914763	0.0245410840758591	0.00672659115209353	0.0582436391476058	0.000100527680409265	0.00176896901172799	0.440018546161081	0.0112363614012943	0.106727320604585	5.32146038138545e-06	0.326328337244522	0.00162744056182018	2.7353787518485e-05	0.0216008244469551	0.167381971491352	0.166338176985054	0.42106321337019	0.195940889673981	0.0388578465227595	2.35491346573897e-06	8.21801804064999e-05	0.0450271157178888	0.630427165528295	4.57244522970665e-06	0.0320270319706994	0.0248982954174886	0.401799782036312	0.330074688791913	3.66739140184667e-08	0.0277929067440151	0.000126566305513962	0.479849303814145	0.620572195614147	0.291257165686464	0.00015320351755819	0.0988373457204967	0.0288472985237983	0.00523132821347657	0.401328845230086	7.63322016756902e-06	0.830092187948629	0.143089809603038	0.342188174923367	0.113266893630916	0.604748194332865	0.00260074803218445	0.216929552292259
Tannins and galloyl derivatives	0.258760484454001	0.833774888865997	0.858123031798816	0.979407016413497	0.421870458544836	9.83759685696745e-05	0.0103243020867915	0.0475680201868134	0.241484071526841	0.289590481016868	0.695378358164619	0.010244676495351	0.389198602835822	0.349934590457458	0.00141203778815036	0.0048987875956695	0.0508057978404442	0.466249029755751	0.561564676633359	0.336801821491322	0.25887919280828	0.00667186644992491	0.000172684953335392	0.473108940422135	0.0080345675458068	0.00031237013970373	0.0463149797277033	0.981178119315287	0.319871658702672	0.630031714185283	0.00373714133158452	0.472076503884807	0.636966996480668	0.751393620620766	0.856161282309763	0.442836140660653	0.615277935889459	0.208025320286576	0.220310237155566	0.0764827648719025	0.612149793395653	0.0285275018185263	0.536301777734819	0.96634875852764	0.91445822996742	0.274996951986531	0.211720599616569	0.479155635625583	0.203069471810436
Frog venoms	0.00217575338379477	0.000727222906838194	8.12826510567849e-05	0.00061377795166905	0.663601635313916	0.495421057021446	0.115096950974355	0.647528307744821	9.16224619031657e-09	0.0146673616724751	0.851151897416062	0.0380136274881966	0.489090771815829	0.00044694678809921	0.183154810437081	0.769592065802396	0.000267476728878523	0.0372377396653425	0.0265907057740292	7.9810056644721e-07	0.264741144101707	0.000204896116331245	0.108349791156467	0.678402091203592	0.188327630369765	0.0771052937871168	0.732492640304877	0.126558666429681	0.222762822998874	0.115162728355823	4.2803573411891e-05	0.00252299953367896	0.125080186455252	0.882823017928751	0.190138869880067	0.00860799870045052	0.101733458836984	0.713334381222415	0.530074650782028	0.73521329872866	0.698874265572887	1.4439042091343e-10	0.304420566302494	0.0779254563076901	0.158243233782354	0.149078893136409	0.00172302891980735	0.296424918510855	0.000144240996601569
Flavonoid glycosides	0.973651661847408	0.211720599616569	0.891374961565945	0.296165114749023	0.00589128152562541	0.00434707228184174	1.69133241980126e-05	1.53123765603589e-07	0.491723199744071	1.16041933459012e-11	0.157658516184908	6.27573921704397e-08	0.0214004267663656	2.01572697701949e-12	2.27210625373425e-05	0.071645649843064	0.0242806630134211	0.0261932810834554	0.885233795698144	0.00577821707044642	2.68826632552374e-10	2.54889396900199e-10	0.000108259896029218	0.000511205622424246	0.944679927162134	0.000308159042306253	0.0544392506866787	0.118488610397933	0.158578078404714	0.319598731759264	9.693289530059e-15	4.3549203972391e-05	1.87046871569411e-06	0.586035266461138	0.311882985143354	0.015785403670614	3.46268954023451e-08	0.0205341685035967	0.219249826467967	0.210483719828678	0.8274948255798	1.86249652971942e-13	0.576493227215797	0.507494017848651	0.00537483669430508	0.575732971038586	0.632603996813384	0.917541762404444	0.00450306826269037
Carotenoids and apocarotenoids	0.00536983084096055	0.0307396219083864	0.00127706551641463	0.0210371418143811	0.419290398307306	0.345187829870475	0.379107044602332	0.411127276420341	7.0146075783522e-06	0.245927355736764	0.366790784544372	0.759841872741837	0.104024579074667	0.0464422326604204	0.233648247505313	0.107973690989565	0.761958365591166	0.094812185133533	0.00841300163427428	0.00904936979835325	0.909835305489935	0.51286794323638	0.9796283990218	0.898181535820378	0.645929626611193	0.728522209346408	0.0896103838443389	0.214209753615423	0.426407402083778	0.981178119315287	0.817124085932882	0.299161860058602	0.878880407459594	0.325499499663961	0.957942810514318	0.271181619037322	0.940262118634189	0.980513944634353	0.249151771760331	0.978300126974489	0.122990964110467	0.00177828809016805	0.978078753923871	8.43486460752407e-05	0.334690391922167	0.0648946388762819	0.00924910594010318	0.729148649196895	1.55865371003265e-05
GP10 Glycerophosphates	0.478289303846813	1.80746134253047e-08	0.207515727488984	9.27128472702659e-09	0.000143484921963416	0.215880614532532	7.2290103279671e-05	0.790481656305519	0.866633703366377	0.00310771516104764	0.0550588476247418	0.163749646972113	0.34950140053146	0.011663679063712	0.000123411525307597	0.202168433828387	0.000411426562502039	0.00449023767894259	0.243414044626022	0.109420915512808	0.0032780400941464	0.847670557251498	0.881727559326344	0.979849783164708	0.016921479814106	0.0524031687786294	0.00065192304102343	3.34849100247902e-05	0.00657554402369627	0.00222780243401151	0.125993874736181	0.44883598967262	3.54333656483534e-06	8.01294006637949e-06	0.00060667951457132	0.000298780982569741	4.35530916664857e-06	0.000224552667078984	1.004274544603e-07	5.09124620008966e-08	0.221587473033235	0.750339612378488	0.00335307671113091	0.557065915417292	0.202268408182829	2.37141250410731e-06	0.00471282165917293	9.26660295515943e-10	0.203772254012692
Anthraquinones	0.581637028701469	0.216929552292259	0.670276781319189	0.136982512466908	0.231992344360456	0.79433505829624	0.766832889263027	0.00256679778669852	0.0320270319706994	0.120043034493125	0.437705747808368	0.0494494085479945	0.250774771138768	0.626871843312272	0.65333682481398	0.658159479831905	0.463350008473086	0.640346867057568	0.386123805899215	0.0156576613704525	0.0059075917610763	0.0775869048939806	0.432936779117203	0.533000582537359	0.393682853003635	0.613713004944006	0.53098814640192	0.754980632480648	0.94821537896583	0.971881039823275	0.346909257851771	0.298639270409016	0.419612408589521	0.381691207257076	0.775118955385188	0.465054123910042	0.287675204195416	0.046633651668028	0.918202678791665	0.561376885708378	0.746338551618384	0.828793277931997	0.937391498578857	0.394614434167992	0.00237855691070453	0.363676313730898	0.296814903702558	0.793692480911748	0.53648547211218
Nucleotides	0.499487694271554	6.30722399399037e-06	0.015785403670614	1.04333800190104e-06	0.175996531755342	0.00684961633063259	0.00708243327482582	0.0435570463933983	0.140852734915026	0.556504779969695	0.0283581682056189	0.012933841188137	0.0944168403065725	0.793692480911748	0.000596171866816925	0.0161609380465998	0.630427165528295	0.0638554829455667	0.0028017627058496	0.0583587217331019	0.109674130676561	0.24409773562029	0.0031887126825866	0.180745649130568	0.638556609150446	0.000474975789259343	1.86271680194846e-05	0.392597656070468	0.0234234596106368	0.00127153069857099	0.10910503252191	0.272777256523804	0.312017305315256	0.0755328620166144	0.0481556765609431	0.000785882695675681	0.38352166984984	0.0318171292012537	5.17708467615777e-05	0.000303624446632875	0.542749441632385	0.400074599294375	0.0144521394891246	0.323433270303012	0.00298371179999785	6.65992425966554e-05	0.000760359972898081	0.0010519053215148	0.0477632469442945
SP03 Phosphosphingolipids	2.8612518532218e-12	0.103903002792343	4.10611390191603e-06	0.130493927855037	0.266432292052036	0.00219824794894654	0.405894801211455	0.283996086815113	0.0485177273055808	0.71997879159679	0.0499545305758154	0.845278816860504	0.0935740251629388	0.975201060599594	0.513946197361923	0.168167969915212	0.756881738472996	0.00922493621434434	0.555196513131769	0.00628812177636376	0.139782226829462	0.64213917459643	0.761323234073172	0.628845982538194	0.00530017992802633	0.400231253867713	0.186717628859034	0.00809897897789238	0.143012227872899	0.00778138569430927	0.00349063901898507	0.00529029522022249	0.996678199668926	0.00836116713916616	0.000277330246928597	0.165126476284132	0.785351584985443	0.12726736460287	0.690248821277128	0.521163920538968	0.508566484472139	0.88676846961085	0.000112102919836687	0.00110181192944662	0.782576583643878	0.199977903458793	0.203973366551258	0.580301436981104	0.00670222053895037
Stilbenoids	0.548677316296929	0.0396896069927175	0.419290398307306	0.0245037367791083	0.0447175235612652	2.25330038468387e-07	2.01370866408426e-07	0.0306042997038566	0.0416006495299083	1.60228839191079e-06	0.089718670239547	1.00020393595844e-06	0.247651144847035	1.65784812519053e-05	1.13905782023162e-06	0.144804608910678	0.077442170601172	0.165472011432112	0.249846461333522	0.182596795218088	1.43886935689461e-06	2.92464387106762e-08	0.000549292384423565	0.125993874736181	0.610978516533744	4.31821555899573e-07	1.5902682307327e-05	0.0563899211108351	0.40684325581752	0.958385122831966	9.19630855664071e-08	0.0752968639016765	0.000160572162792665	0.00424846559440199	0.228487030646406	0.76217011097377	1.92334884100169e-05	0.1317288745535	7.12949399542601e-05	1.19942555746816e-05	0.714993513566452	4.49475712879583e-05	0.206803786521869	0.970774469346221	0.663399761959258	0.00717232152117748	0.494715585349323	0.00335967336266189	0.245927355736764
[truncated: 22 more columns]
