# Supplementary material for: Post-transport recovery trajectory of the canine gut microbiome and metabolome
Source: J Anim Sci Biotechnol. 2026 Apr 12;17:65. doi: 10.1186/s40104-026-01385-z (PMC13070285; doi:10.1186/s40104-026-01385-z)
Supplement: Supplementary file 3 — Additional file 3. Raw data of the metabolomic compounds. [file 40104_2026_1385_MOESM3_ESM.zip › mix/KEGG_compound_summary/Correlation/compound_summary_level2_r.csv]

	Fatty acids	ST04 Bile acids and derivatives	FA01 Fatty Acids and Conjugates	24-Carbon atoms	FA04 Docosanoids	FA02 Octadecanoids	GP01 Glycerophosphocholines	Amino acids	Coumarins	PK12 Flavonoids	SP01 Sphingoid bases	Others	Carboxylic acids	Flavonoids	Phospholipids	Plant growth regulators	Triterpenoids (C30)	Vitamins	FA08 Fatty amides	ST05 Steroid conjugates	Isoflavonoids	Monosaccharides	Monolignols	Bases	ST02 Steroids	PR01 Isoprenoids	Alkaloids derived from tyrosine	ST03 Secosteroids	Amines	Alkaloids derived from lysine	Alkaloids derived from nicotinic acid	Nucleosides	FA03 Eicosanoids	Neurotransmitters	Steroid hormones	Alkaloids derived from tryptophan and anthranilic acid	Eicosanoids	Lignans	Alkaloids derived from ornithine	ST01 Sterols	Pyrones	Peptides	21-Carbon atoms	Insecticides	Sesquiterpenoids (C15)	Other hormones	Fungicides	27-Carbon atoms	Betalains
Fatty acids	1	-0.299329309188464	0.784674714956405	-0.256371562709591	0.252280348759222	0.278806170355466	-0.0409121395036888	-0.0455734406438632	0.36411804158283	0.157075788061704	0.114319248826291	0.121294433266264	0.182260228034876	0.179443326626425	-0.0107310529845741	0.0831656606304494	0.34309188464118	0.310328638497653	-0.182629107981221	-0.474614352783367	0.0657276995305164	0.177967806841046	-0.0486250838363514	-0.0392354124748491	-0.262743125419182	-0.0577800134138162	0.0727028839704896	-0.403152246814219	0.147853789403085	-0.159289067739772	-0.0525821596244131	-0.120053655264923	-0.147820254862508	0.314989939637827	-0.325117370892019	0.0183769282360832	-0.13672032193159	-0.294097920858484	0.0181086519114688	0.065962441314554	0.00814889336016096	0.264587525150905	-0.375083836351442	0.49926224010731	0.0178403755868545	0.228906773977196	0.216029510395708	0.00549966465459423	0.471327967806841
ST04 Bile acids and derivatives	-0.299329309188464	1	-0.46411804158283	0.986955063715627	-0.521193829644534	-0.153990610328638	0.465191146881288	0.164755197853789	-0.252146210596915	0.179342723004695	0.35271629778672	0.306472166331321	0.108819584171697	0.141985244802146	0.473306505700872	0.154460093896714	-0.366901408450704	-0.282360831656606	0.376022803487592	0.222266934942991	0.23420523138833	0.124815560026828	0.351542588866533	0.130717639168343	-0.187961099932931	0.386653252850436	-0.478839704896043	-0.189939637826962	-0.262005365526492	-0.335781354795439	0.103822937625755	-0.110596914822267	-0.455667337357478	-0.271898054996646	-0.253185781354795	-0.445305164319249	-0.415560026827632	-0.257310529845741	-0.628437290409121	0.524312541918176	0.0802816901408451	-0.0693494299128102	-0.186854460093897	-0.01579476861167	-0.178303152246814	-0.442186452045607	-0.506673373574782	0.502682763246143	-0.0788397048960429
FA01 Fatty Acids and Conjugates	0.784674714956405	-0.46411804158283	1	-0.431623071763917	0.221763916834339	0.417706237424547	-0.13430583501006	-0.126056338028169	0.440710932260228	0.130851777330651	-0.157712944332663	-0.0194835680751174	0.145305164319249	0.182629107981221	-0.100670690811536	-0.150067069081154	0.294232059020791	0.347183098591549	-0.444399731723675	-0.4140174379611	0.0166666666666667	0.0690140845070422	-0.260093896713615	-0.169315895372233	-0.223843058350101	-0.193326626425218	0.220757880617036	-0.301106639839034	0.21851106639839	0.0242454728370221	-0.0886653252850436	-0.0806505700871898	-0.0927565392354125	0.318041582830315	-0.145674044265594	0.20868544600939	-0.0813883299798793	-0.153688799463447	0.143259557344064	-0.154225352112676	-0.0726022803487592	0.218879946344735	-0.178370221327968	0.389000670690812	0.0768276324614353	0.352649228705567	0.312709590878605	-0.176592890677398	0.489671361502347
24-Carbon atoms	-0.256371562709591	0.986955063715627	-0.431623071763917	1	-0.473675385647217	-0.1658953722334	0.441985244802146	0.198792756539235	-0.239704896042924	0.174010731052985	0.342622401073105	0.315392354124748	0.115124077800134	0.126693494299128	0.457914151576123	0.16046277665996	-0.334842387659289	-0.290778001341382	0.353588195841717	0.234942991281019	0.237122736418511	0.142320590207914	0.325754527162978	0.133199195171026	-0.180482897384306	0.402548625083836	-0.510697518443997	-0.17719651240778	-0.275385647216633	-0.335278336686787	0.110228034875922	-0.117605633802817	-0.43075117370892	-0.268477531857813	-0.266934942991281	-0.44289067739772	-0.391683433936955	-0.286854460093897	-0.627833668678739	0.539302481556003	0.0735747820254862	-0.0730046948356807	-0.205667337357478	0.00778001341381623	-0.187357478202549	-0.46663313212609	-0.500301810865191	0.502112676056338	-0.0898054996646546
FA04 Docosanoids	0.252280348759222	-0.521193829644534	0.221763916834339	-0.473675385647217	1	0.252951039570758	-0.479979879275654	0.0109657947686117	-0.116532528504359	-0.269215291750503	-0.0593896713615023	-0.228269617706237	0.0392018779342723	-0.33430583501006	-0.442756539235412	0.0366532528504359	0.508517773306506	0.103319919517103	-0.0126425217974514	0.0458417169684775	-0.131052984574111	-0.131656606304494	-0.337424547283702	-0.0661636485580148	0.051140174379611	-0.285949027498323	0.232662642521797	0.220959087860496	0.148960429242119	0.127800134138162	-0.144969818913481	-0.0575452716297787	0.464386317907445	0.203521126760563	0.0378940308517773	0.360496311200537	0.454460093896714	0.0804828973843058	0.59906103286385	-0.307411133467471	-0.153655264922871	-0.117337357478203	-0.0189134808853119	-0.0796109993293092	-0.112877263581489	0.144198524480215	0.108618376928236	-0.347518443997317	-0.176861167002012
FA02 Octadecanoids	0.278806170355466	-0.153990610328638	0.417706237424547	-0.1658953722334	0.252951039570758	1	-0.425922199865862	-0.271227364185111	0.0330315224681422	-0.21851106639839	0.110932260228035	-0.313447350771294	0.104627766599598	-0.186116700201207	-0.390107310529846	-0.160731052984574	-0.0870556673373575	0.163212608987257	0.015962441314554	-0.113816230717639	-0.26841046277666	-0.370824949698189	-0.37270288397049	-0.205264922870557	-0.303487592219987	-0.315224681421864	0.377867203219316	-0.136384976525822	0.298725687458082	-0.0938631790744467	-0.534641180415828	-0.429610999329309	0.141515761234071	0.289470154258887	-0.224647887323944	0.0761234071093226	0.181120053655265	0.0154929577464789	0.190576794097921	-0.182595573440644	0.00858484238765929	-0.262206572769953	-0.156539235412475	0.209054325955734	0.166767270288397	0.261938296445339	-0.0336351441985245	-0.197753185781355	0.114721663313213
GP01 Glycerophosphocholines	-0.0409121395036888	0.465191146881288	-0.13430583501006	0.441985244802146	-0.479979879275654	-0.425922199865862	1	0.152548625083836	-0.0603286384976526	0.428571428571429	0.285077129443327	0.483903420523139	0.187256874580818	0.418645204560697	0.964822266934943	0.324044265593561	0.0540576794097921	-0.117437961099933	0.207981220657277	-0.132930918846412	0.42364185110664	0.469718309859155	0.606941649899396	0.0180415828303152	-0.206304493628437	0.431824279007378	-0.430583501006036	-0.425620389000671	-0.208853118712274	-0.198088531187123	0.46924882629108	0.158048289738431	-0.708450704225352	-0.301341381623072	-0.197149564050972	-0.192924211938296	-0.693863179074447	-0.275486250838363	-0.671797451374916	0.405499664654594	-0.154896042924212	0.36579476861167	-0.168175720992622	-0.210932260228035	-0.160798122065728	-0.338564721663313	-0.241683433936955	0.387894030851777	0.0859825620389
Amino acids	-0.0455734406438632	0.164755197853789	-0.126056338028169	0.198792756539235	0.0109657947686117	-0.271227364185111	0.152548625083836	1	-0.329141515761234	0.423340040241449	0.230080482897384	0.559020791415157	0.467605633802817	0.354560697518444	0.198792756539235	0.482293762575453	0.28849765258216	0.38692152917505	0.162173038229376	-0.0857478202548625	0.51130114017438	0.613447350771294	0.398390342052314	0.514621059691482	0.145271629778672	0.327699530516432	-0.341146881287726	0.0208584842387659	0.194802146210597	-0.0256874580818243	0.464319248826291	0.224882629107981	-0.110429242119383	0.44037558685446	0.162877263581489	0.217974513749162	-0.191046277665996	-0.430985915492958	0.0485580147551979	0.114889336016097	0.268779342723005	0.338665325285044	0.0888665325285043	0.0655600268276325	-0.44466800804829	0.0424882629107981	0.0341716968477532	-0.134775318578135	-0.0379275653923541
Coumarins	0.36411804158283	-0.252146210596915	0.440710932260228	-0.239704896042924	-0.116532528504359	0.0330315224681422	-0.0603286384976526	-0.329141515761234	1	0.187022132796781	-0.277062374245473	-0.0207243460764588	-0.275251509054326	0.339134808853119	-0.0596244131455399	-0.36327967806841	0.0307176391683434	-0.062541918175721	-0.452548625083836	-0.304024144869215	-0.0376928236083166	0.0173038229376258	-0.155633802816901	-0.152347417840376	-0.0283031522468142	0.0830985915492958	0.109154929577465	-0.0763581488933602	-0.0620389000670691	0.225452716297787	0.156639839034205	0.148725687458082	-0.093326626425218	-0.296143527833669	-0.0644198524480215	0.0485580147551979	-0.0886988598256204	0.183065057008719	-0.0983568075117371	0.144936284372904	0.0654594232059021	0.375352112676056	-0.0711938296445339	0.405298457411133	0.280415828303152	0.0232059020791415	0.259657947686117	0.118779342723005	0.501106639839034
PK12 Flavonoids	0.157075788061704	0.179342723004695	0.130851777330651	0.174010731052985	-0.269215291750503	-0.21851106639839	0.428571428571429	0.423340040241449	0.187022132796781	1	0.218376928236083	0.4420523138833	0.293594902749832	0.949966465459423	0.399228705566734	-0.0835680751173709	0.188329979879276	0.0826291079812207	0.00211267605633803	-0.328638497652582	0.923474178403756	0.516264252179745	0.129409792085848	0.226391683433937	-0.194936284372904	0.215224681421864	-0.183601609657948	-0.301207243460765	0.183534540576794	-0.0692488262910798	0.539872568745808	0.317002012072435	-0.592655935613682	-0.0517773306505701	-0.0704560697518444	0.239302481556003	-0.673809523809524	-0.496579476861167	-0.244835680751174	0.357712944332663	-0.106639839034205	0.638363514419852	-0.153688799463447	0.160965794768612	-0.388765928906774	0.0141180415828303	0.0436955063715627	0.0542253521126761	0.584775318578135
SP01 Sphingoid bases	0.114319248826291	0.35271629778672	-0.157712944332663	0.342622401073105	-0.0593896713615023	0.110932260228035	0.285077129443327	0.230080482897384	-0.277062374245473	0.218376928236083	1	0.200771294433266	0.314050972501677	0.189268947015426	0.293661971830986	0.374178403755869	0.114822266934943	0.113883299798793	0.810798122065728	-0.325251509054326	0.220657276995305	0.189872568745808	0.353051643192488	0.15010060362173	-0.148893360160966	0.246344735077129	-0.265492957746479	-0.274379610999329	0.0564386317907445	-0.333668678739101	0.159691482226693	-0.0969818913480885	-0.209423205902079	0.0537223340040241	-0.263413816230718	-0.130717639168343	-0.229175050301811	-0.426458752515091	-0.217773306505701	0.279543930248156	-0.0474849094567404	0.162005365526492	-0.25627095908786	-0.0241448692152917	-0.108115358819584	-0.0842387659289068	-0.0908450704225352	0.256841046277666	-0.036317907444668
Others	0.121294433266264	0.306472166331321	-0.0194835680751174	0.315392354124748	-0.228269617706237	-0.313447350771294	0.483903420523139	0.559020791415157	-0.0207243460764588	0.4420523138833	0.200771294433266	1	0.385010060362173	0.364285714285714	0.512877263581489	0.542957746478873	0.276693494299128	0.107209926224011	0.0623407109322602	-0.101844399731724	0.495875251509054	0.701911468812877	0.652146210596915	0.50010060362173	-0.0680415828303152	0.69299128101945	-0.454963112005365	-0.250368879946345	0.102682763246144	-0.0271629778672032	0.509959758551308	0.170959087860496	-0.516666666666667	0.145204560697518	-0.122334004024145	0.0711938296445339	-0.539604292421194	-0.310965794768612	-0.443762575452716	0.434037558685446	0.294936284372904	0.485647216633132	-0.129275653923541	0.236452045606975	-0.233534540576794	-0.119718309859155	-0.0875922199865862	0.141851106639839	0.0570757880617035
Carboxylic acids	0.182260228034876	0.108819584171697	0.145305164319249	0.115124077800134	0.0392018779342723	0.104627766599598	0.187256874580818	0.467605633802817	-0.275251509054326	0.293594902749832	0.314050972501677	0.385010060362173	1	0.218443997317237	0.2378604963112	0.542622401073105	0.113715627095909	0.346143527833669	0.238665325285044	-0.177397719651241	0.346311200536553	0.244735077129443	0.22907444668008	0.362608987256875	-0.250536552649229	0.209087860496311	-0.157511737089202	-0.264151576123407	0.365258215962441	-0.234674714956405	0.0646210596914822	-0.202079141515761	-0.207712944332663	0.454325955734406	-0.384540576794098	0.0566398390342052	-0.25177733065057	-0.309423205902079	-0.203655264922871	0.214654594232059	0.01841046277666	-0.0115023474178404	-0.433165660630449	0.180181086519115	-0.291515761234071	0.205969148222669	-0.121696847753186	-0.0289403085177733	-0.0124413145539906
Flavonoids	0.179443326626425	0.141985244802146	0.182629107981221	0.126693494299128	-0.33430583501006	-0.186116700201207	0.418645204560697	0.354560697518444	0.339134808853119	0.949966465459423	0.189268947015426	0.364285714285714	0.218443997317237	1	0.388631790744467	-0.124312541918176	0.129543930248156	0.143158953722334	-0.0485580147551979	-0.447920858484239	0.783299798792756	0.506438631790744	0.129175050301811	0.188799463447351	-0.161200536552649	0.176224010731053	-0.144399731723675	-0.328068410462777	0.169014084507042	0.0242119382964453	0.571730382293762	0.357612340710932	-0.578537894030852	-0.0786384976525821	-0.0203890006706908	0.216800804828974	-0.646210596914822	-0.389201877934272	-0.224245472837022	0.291582830315225	-0.0418175720992622	0.695003353454058	-0.0772635814889336	0.213413816230718	-0.254728370221328	0.0961435278336687	0.0767605633802817	0.0685446009389671	0.649396378269618
Phospholipids	-0.0107310529845741	0.473306505700872	-0.100670690811536	0.457914151576123	-0.442756539235412	-0.390107310529846	0.964822266934943	0.198792756539235	-0.0596244131455399	0.399228705566734	0.293661971830986	0.512877263581489	0.2378604963112	0.388631790744467	1	0.400637156270959	0.0658618376928236	-0.0842387659289068	0.224178403755869	-0.0981220657276995	0.395070422535211	0.45177733065057	0.634372904091214	0.0579476861167002	-0.214688128772636	0.465325285043595	-0.444735077129443	-0.405264922870557	-0.251374916163649	-0.204828973843058	0.467069081153588	0.113246143527834	-0.677498323272971	-0.278638497652582	-0.220120724346076	-0.259859154929577	-0.649698189134809	-0.266700201207243	-0.69027498323273	0.426794097920858	-0.134439973172368	0.31391683433937	-0.201609657947686	-0.202246814218645	-0.210798122065728	-0.367773306505701	-0.264319248826291	0.390174379610999	0.0359825620389001
Plant growth regulators	0.0831656606304494	0.154460093896714	-0.150067069081154	0.16046277665996	0.0366532528504359	-0.160731052984574	0.324044265593561	0.482293762575453	-0.36327967806841	-0.0835680751173709	0.374178403755869	0.542957746478873	0.542622401073105	-0.124312541918176	0.400637156270959	1	0.290610328638498	0.383568075117371	0.418075117370892	-0.0851106639839034	0.00214621059691482	0.433802816901408	0.743360160965795	0.436988598256204	-0.0286049631120054	0.469014084507042	-0.376794097920858	-0.0619718309859155	0.0687793427230047	-0.248155600268276	0.198021462105969	-0.077364185110664	-0.0694164989939638	0.413480885311871	-0.212575452716298	-0.112206572769953	-0.0704225352112676	-0.17719651240778	-0.19906103286385	0.195338698859826	0.245372233400402	0.0458417169684775	-0.226458752515091	-0.073608316566063	-0.130449362843729	0.00264922870556673	-0.159657947686117	0.0739101274312542	-0.316566063044936
Triterpenoids (C30)	0.34309188464118	-0.366901408450704	0.294232059020791	-0.334842387659289	0.508517773306506	-0.0870556673373575	0.0540576794097921	0.28849765258216	0.0307176391683434	0.188329979879276	0.114822266934943	0.276693494299128	0.113715627095909	0.129543930248156	0.0658618376928236	0.290610328638498	1	0.361234071093226	0.023943661971831	-0.337625754527163	0.293729040912139	0.412005365526492	0.156572769953052	0.146579476861167	0.0689470154258887	0.188531187122736	0.0984238765928907	0.0781354795439302	0.290979208584842	0.166800804828974	0.368544600938967	0.199564050972502	0.027364185110664	0.22907444668008	0.0854124748490946	0.502783366867874	-0.00999329309188464	-0.116566063044936	0.24382964453387	-0.145439302481556	-0.0668343393695506	0.414185110663984	-0.0148558014755198	-0.00845070422535211	-0.17448021462106	0.13692152917505	0.175251509054326	-0.261535881958417	0.0922199865861838
Vitamins	0.310328638497653	-0.282360831656606	0.347183098591549	-0.290778001341382	0.103319919517103	0.163212608987257	-0.117437961099933	0.38692152917505	-0.062541918175721	0.0826291079812207	0.113883299798793	0.107209926224011	0.346143527833669	0.143158953722334	-0.0842387659289068	0.383568075117371	0.361234071093226	1	0.0220657276995305	-0.333199195171026	0.0367873910127431	0.266398390342052	0.136653252850436	0.227867203219316	-0.121260898725687	-0.107142857142857	0.226894701542589	-0.0647216633132126	0.38326626425218	-0.0628772635814889	0.154024144869215	-0.0637491616364856	0.0889671361502347	0.646747149564051	-0.0308182427900738	0.261737089201878	0.0562709590878605	-0.240308517773306	0.282930918846412	-0.249865861837693	0.259892689470154	0.2079476861167	-0.0801810865191147	0.276324614352783	-0.054560697518444	0.399329309188464	0.174010731052985	-0.232562038900067	0.184708249496982
FA08 Fatty amides	-0.182629107981221	0.376022803487592	-0.444399731723675	0.353588195841717	-0.0126425217974514	0.015962441314554	0.207981220657277	0.162173038229376	-0.452548625083836	0.00211267605633803	0.810798122065728	0.0623407109322602	0.238665325285044	-0.0485580147551979	0.224178403755869	0.418075117370892	0.023943661971831	0.0220657276995305	1	-0.0947015425888665	0.0642521797451375	0.0702213279678068	0.34466800804829	0.144332662642522	-0.0497317236753856	0.211334674714956	-0.241079812206573	-0.0198189134808853	0.0387994634473508	-0.275687458081824	0.0625754527162978	-0.205298457411133	-0.0652917505030181	-0.0315224681421864	-0.209087860496311	-0.187894030851777	-0.0653923541247485	-0.15888665325285	-0.185345405767941	0.20962441314554	-0.0524815560026828	-0.0639503688799463	-0.199027498323273	-0.302582159624413	-0.109020791415158	-0.190241448692153	-0.207813547954393	0.206438631790744	-0.305399061032864
ST05 Steroid conjugates	-0.474614352783367	0.222266934942991	-0.4140174379611	0.234942991281019	0.0458417169684775	-0.113816230717639	-0.132930918846412	-0.0857478202548625	-0.304024144869215	-0.328638497652582	-0.325251509054326	-0.101844399731724	-0.177397719651241	-0.447920858484239	-0.0981220657276995	-0.0851106639839034	-0.337625754527163	-0.333199195171026	-0.0947015425888665	1	-0.148189134808853	-0.359456740442656	-0.126391683433937	0.00835010060362173	0.148457411133467	0.0394030851777331	-0.0574446680080483	0.291985244802146	-0.302347417840376	-0.023775989268947	-0.198926894701543	-0.0992287055667337	0.241582830315225	-0.262474849094567	0.0312877263581489	-0.311200536552649	0.27018779342723	0.141079812206573	0.00985915492957746	0.127531857813548	-0.00945674044265593	-0.51150234741784	0.0729711602951039	-0.212910798122066	-0.144198524480215	-0.435345405767941	-0.23775989268947	0.166230717639168	-0.443427230046948
Isoflavonoids	0.0657276995305164	0.23420523138833	0.0166666666666667	0.237122736418511	-0.131052984574111	-0.26841046277666	0.42364185110664	0.51130114017438	-0.0376928236083166	0.923474178403756	0.220657276995305	0.495875251509054	0.346311200536553	0.783299798792756	0.395070422535211	0.00214621059691482	0.293729040912139	0.0367873910127431	0.0642521797451375	-0.148189134808853	1	0.516063044936284	0.148859825620389	0.294600938967136	-0.14289067739772	0.248725687458082	-0.234875922199866	-0.212676056338028	0.18943661971831	-0.123071763916834	0.53608316566063	0.297619047619048	-0.533936955063716	-0.0283031522468142	-0.0517437961099933	0.308853118712274	-0.624983232729711	-0.547451374916164	-0.211368209255533	0.367739771965124	-0.159993293091885	0.554024144869215	-0.154594232059021	0.053420523138833	-0.508718980549966	-0.0853118712273642	-0.0234741784037559	0.0289403085177733	0.396981891348089
Monosaccharides	0.177967806841046	0.124815560026828	0.0690140845070422	0.142320590207914	-0.131656606304494	-0.370824949698189	0.469718309859155	0.613447350771294	0.0173038229376258	0.516264252179745	0.189872568745808	0.701911468812877	0.244735077129443	0.506438631790744	0.45177733065057	0.433802816901408	0.412005365526492	0.266398390342052	0.0702213279678068	-0.359456740442656	0.516063044936284	1	0.575150905432596	0.348122065727699	0.0387994634473508	0.441817572099262	-0.457377598926895	-0.231254191817572	0.149664654594232	0.0775653923541247	0.646881287726358	0.362441314553991	-0.435949027498323	0.16317907444668	0.0718309859154929	0.208618376928236	-0.484507042253521	-0.304057679409792	-0.154761904761905	0.180114017437961	0.132997987927565	0.655499664654594	0.0481556002682763	0.0513749161636486	-0.091046277665996	0.0509054325955734	0.0133132126089873	0.017907444668008	0.195875251509054
Monolignols	-0.0486250838363514	0.351542588866533	-0.260093896713615	0.325754527162978	-0.337424547283702	-0.37270288397049	0.606941649899396	0.398390342052314	-0.155633802816901	0.129409792085848	0.353051643192488	0.652146210596915	0.22907444668008	0.129175050301811	0.634372904091214	0.743360160965795	0.156572769953052	0.136653252850436	0.34466800804829	-0.126391683433937	0.148859825620389	0.575150905432596	1	0.349429912810194	0.0477867203219316	0.644366197183099	-0.468678739101274	-0.142387659289068	-0.0684775318578135	-0.23242790073776	0.346579476861167	0.142421193829645	-0.304191817572099	0.0793427230046948	-0.107209926224011	-0.18346747149564	-0.289302481556003	-0.139403085177733	-0.436351441985245	0.247048960429242	0.184004024144869	0.243293091884641	-0.0891348088531187	-0.166599597585513	-0.171898054996647	-0.178068410462777	-0.17709590878605	0.20251509054326	-0.153085177733065
Bases	-0.0392354124748491	0.130717639168343	-0.169315895372233	0.133199195171026	-0.0661636485580148	-0.205264922870557	0.0180415828303152	0.514621059691482	-0.152347417840376	0.226391683433937	0.15010060362173	0.50010060362173	0.362608987256875	0.188799463447351	0.0579476861167002	0.436988598256204	0.146579476861167	0.227867203219316	0.144332662642522	0.00835010060362173	0.294600938967136	0.348122065727699	0.349429912810194	1	0.0192488262910798	0.432863849765258	-0.339805499664655	0.0651576123407109	0.128604963112005	0.0262575452716298	0.343293091884641	0.353688799463447	-0.0532193158953722	0.240174379610999	-0.0147551978537894	0.200335345405768	-0.118209255533199	-0.102045606975184	-0.00241448692152917	0.227598926894702	0.256338028169014	0.236284372904091	-0.04560697518444	0.028336686787391	-0.165023474178404	0.0230046948356807	0.0433601609657948	0.0170020120724346	-0.148692152917505
ST02 Steroids	-0.262743125419182	-0.187961099932931	-0.223843058350101	-0.180482897384306	0.051140174379611	-0.303487592219987	-0.206304493628437	0.145271629778672	-0.0283031522468142	-0.194936284372904	-0.148893360160966	-0.0680415828303152	-0.250536552649229	-0.161200536552649	-0.214688128772636	-0.0286049631120054	0.0689470154258887	-0.121260898725687	-0.0497317236753856	0.148457411133467	-0.14289067739772	0.0387994634473508	0.0477867203219316	0.0192488262910798	1	0.0817236753856472	-0.137525150905433	0.436787391012743	-0.0399396378269618	0.361535881958417	0.183299798792757	0.199463447350771	0.436217303822938	-0.0670020120724346	0.729040912139504	0.135546613011402	0.407981220657277	0.224379610999329	0.343326626425218	-0.12887323943662	0.128202548625084	0.00184439973172368	0.708383635144198	-0.140744466800805	0.219885982562039	-0.0269282360831657	0.173340040241449	-0.140140845070423	-0.333433936955064
PR01 Isoprenoids	-0.0577800134138162	0.386653252850436	-0.193326626425218	0.402548625083836	-0.285949027498323	-0.315224681421864	0.431824279007378	0.327699530516432	0.0830985915492958	0.215224681421864	0.246344735077129	0.69299128101945	0.209087860496311	0.176224010731053	0.465325285043595	0.469014084507042	0.188531187122736	-0.107142857142857	0.211334674714956	0.0394030851777331	0.248725687458082	0.441817572099262	0.644366197183099	0.432863849765258	0.0817236753856472	1	-0.481656606304494	-0.101743796109993	-0.102045606975184	-0.138464118041583	0.417974513749162	0.117437961099933	-0.310596914822267	-0.157276995305164	-0.235613682092555	-0.0772971160295104	-0.328068410462777	-0.125620389000671	-0.484708249496982	0.52729711602951	0.240845070422535	0.338900067069081	-0.218276324614353	0.0490945674044266	-0.109892689470154	-0.340409121395037	-0.19728370221328	0.354728370221328	-0.158283031522468
Alkaloids derived from tyrosine	0.0727028839704896	-0.478839704896043	0.220757880617036	-0.510697518443997	0.232662642521797	0.377867203219316	-0.430583501006036	-0.341146881287726	0.109154929577465	-0.183601609657948	-0.265492957746479	-0.454963112005365	-0.157511737089202	-0.144399731723675	-0.444735077129443	-0.376794097920858	0.0984238765928907	0.226894701542589	-0.241079812206573	-0.0574446680080483	-0.234875922199866	-0.457377598926895	-0.468678739101274	-0.339805499664655	-0.137525150905433	-0.481656606304494	1	0.142119382964453	0.490241448692153	0.210127431254192	-0.347015425888665	-0.200737759892689	0.255432595573441	0.218712273641851	0.0490610328638498	0.276224010731053	0.294164989939638	0.348256203890007	0.401441985244802	-0.500268276324614	-0.119181757209926	-0.156203890006707	0.0106639839034205	0.141046277665996	0.0915828303152247	0.42280348759222	0.302146210596915	-0.473038229376257	0.146210596914822
ST03 Secosteroids	-0.403152246814219	-0.189939637826962	-0.301106639839034	-0.17719651240778	0.220959087860496	-0.136384976525822	-0.425620389000671	0.0208584842387659	-0.0763581488933602	-0.301207243460765	-0.274379610999329	-0.250368879946345	-0.264151576123407	-0.328068410462777	-0.405264922870557	-0.0619718309859155	0.0781354795439302	-0.0647216633132126	-0.0198189134808853	0.291985244802146	-0.212676056338028	-0.231254191817572	-0.142387659289068	0.0651576123407109	0.436787391012743	-0.101743796109993	0.142119382964453	1	0.0751173708920188	0.355767940979208	-0.0664989939637827	0.0466130114017438	0.574849094567404	0.063849765258216	0.50523138832998	0.306874580818243	0.544198524480215	0.442253521126761	0.418980549966465	-0.287592219986586	0.0290409121395037	-0.257712944332663	0.406371562709591	-0.288933601609658	0.136217303822938	0.0929577464788732	0.168108651911469	-0.279979879275654	-0.349966465459423
Amines	0.147853789403085	-0.262005365526492	0.21851106639839	-0.275385647216633	0.148960429242119	0.298725687458082	-0.208853118712274	0.194802146210597	-0.0620389000670691	0.183534540576794	0.0564386317907445	0.102682763246144	0.365258215962441	0.169014084507042	-0.251374916163649	0.0687793427230047	0.290979208584842	0.38326626425218	0.0387994634473508	-0.302347417840376	0.18943661971831	0.149664654594232	-0.0684775318578135	0.128604963112005	-0.0399396378269618	-0.102045606975184	0.490241448692153	0.0751173708920188	1	0.108215962441315	-0.0574446680080483	-0.082897384305835	0.0424547283702213	0.548960429242119	0.0276324614352783	0.512173038229376	0.0104963112005366	0.0757880617035546	0.261267605633803	-0.270657276995305	0.0709926224010731	0.150134138162307	-0.0476525821596244	0.203420523138833	0.083065057008719	0.638262910798122	0.218209255533199	-0.445003353454058	0.177129443326626
Alkaloids derived from lysine	-0.159289067739772	-0.335781354795439	0.0242454728370221	-0.335278336686787	0.127800134138162	-0.0938631790744467	-0.198088531187123	-0.0256874580818243	0.225452716297787	-0.0692488262910798	-0.333668678739101	-0.0271629778672032	-0.234674714956405	0.0242119382964453	-0.204828973843058	-0.248155600268276	0.166800804828974	-0.0628772635814889	-0.275687458081824	-0.023775989268947	-0.123071763916834	0.0775653923541247	-0.23242790073776	0.0262575452716298	0.361535881958417	-0.138464118041583	0.210127431254192	0.355767940979208	0.108215962441315	1	0.282260228034876	0.237826961770624	0.153755868544601	-0.0574782025486251	0.521294433266264	0.414419852448021	0.135613682092555	0.538866532528504	0.321160295103957	-0.323809523809524	-0.0307511737089202	0.163581488933602	0.550469483568075	-0.0251509054325956	0.340442655935614	0.290979208584842	0.242354124748491	-0.354560697518444	-0.0574782025486251
Alkaloids derived from nicotinic acid	-0.0525821596244131	0.103822937625755	-0.0886653252850436	0.110228034875922	-0.144969818913481	-0.534641180415828	0.46924882629108	0.464319248826291	0.156639839034205	0.539872568745808	0.159691482226693	0.509959758551308	0.0646210596914822	0.571730382293762	0.467069081153588	0.198021462105969	0.368544600938967	0.154024144869215	0.0625754527162978	-0.198926894701543	0.53608316566063	0.646881287726358	0.346579476861167	0.343293091884641	0.183299798792757	0.417974513749162	-0.347015425888665	-0.0664989939637827	-0.0574446680080483	0.282260228034876	1	0.516264252179745	-0.411133467471496	-0.217873910127431	0.237994634473508	0.241381623071764	-0.47448021462106	-0.271059691482227	-0.101710261569416	0.242924211938296	-0.0158618376928236	0.754426559356137	0.187592219986586	-0.0377263581488934	-0.136351441985245	-0.118477531857814	0.0591549295774648	0.155700871898055	0.146646545942321
Nucleosides	-0.120053655264923	-0.110596914822267	-0.0806505700871898	-0.117605633802817	-0.0575452716297787	-0.429610999329309	0.158048289738431	0.224882629107981	0.148725687458082	0.317002012072435	-0.0969818913480885	0.170959087860496	-0.202079141515761	0.357612340710932	0.113246143527834	-0.077364185110664	0.199564050972502	-0.0637491616364856	-0.205298457411133	-0.0992287055667337	0.297619047619048	0.362441314553991	0.142421193829645	0.353688799463447	0.199463447350771	0.117437961099933	-0.200737759892689	0.0466130114017438	-0.082897384305835	0.237826961770624	0.516264252179745	1	-0.118175720992622	-0.180482897384306	0.399463447350771	0.186250838363514	-0.176727028839705	0.00244802146210597	0.195472837022133	-0.02018779342723	-0.172266934942991	0.531656606304494	0.356975184439973	-0.184473507712944	-0.097887323943662	-0.00620389000670691	0.220925553319919	-0.020690811535882	0.122870556673374
FA03 Eicosanoids	-0.147820254862508	-0.455667337357478	-0.0927565392354125	-0.43075117370892	0.464386317907445	0.141515761234071	-0.708450704225352	-0.110429242119383	-0.093326626425218	-0.592655935613682	-0.209423205902079	-0.516666666666667	-0.207712944332663	-0.578537894030852	-0.677498323272971	-0.0694164989939638	0.027364185110664	0.0889671361502347	-0.0652917505030181	0.241582830315225	-0.533936955063716	-0.435949027498323	-0.304191817572099	-0.0532193158953722	0.436217303822938	-0.310596914822267	0.255432595573441	0.574849094567404	0.0424547283702213	0.153755868544601	-0.411133467471496	-0.118175720992622	1	0.186049631120054	0.307276995305164	0.136150234741784	0.975586854460094	0.368645204560697	0.655164319248826	-0.418812877263581	0.102280348759222	-0.453051643192488	0.277665995975855	-0.0832327297116029	0.168846411804158	0.180952380952381	0.144366197183099	-0.287022132796781	-0.408819584171697
Neurotransmitters	0.314989939637827	-0.271898054996646	0.318041582830315	-0.268477531857813	0.203521126760563	0.289470154258887	-0.301341381623072	0.44037558685446	-0.296143527833669	-0.0517773306505701	0.0537223340040241	0.145204560697518	0.454325955734406	-0.0786384976525821	-0.278638497652582	0.413480885311871	0.22907444668008	0.646747149564051	-0.0315224681421864	-0.262474849094567	-0.0283031522468142	0.16317907444668	0.0793427230046948	0.240174379610999	-0.0670020120724346	-0.157276995305164	0.218712273641851	0.063849765258216	0.548960429242119	-0.0574782025486251	-0.217873910127431	-0.180482897384306	0.186049631120054	1	0.00134138162307176	0.329141515761234	0.162206572769953	-0.14654594232059	0.348189134808853	-0.325720992622401	0.331958417169685	-0.0468812877263581	-0.064822266934943	0.292723004694836	-0.0362508383635144	0.690979208584842	0.275050301810865	-0.493427230046948	0.0788397048960429
Steroid hormones	-0.325117370892019	-0.253185781354795	-0.145674044265594	-0.266934942991281	0.0378940308517773	-0.224647887323944	-0.197149564050972	0.162877263581489	-0.0644198524480215	-0.0704560697518444	-0.263413816230718	-0.122334004024145	-0.384540576794098	-0.0203890006706908	-0.220120724346076	-0.212575452716298	0.0854124748490946	-0.0308182427900738	-0.209087860496311	0.0312877263581489	-0.0517437961099933	0.0718309859154929	-0.107209926224011	-0.0147551978537894	0.729040912139504	-0.235613682092555	0.0490610328638498	0.50523138832998	0.0276324614352783	0.521294433266264	0.237994634473508	0.399463447350771	0.307276995305164	0.00134138162307176	1	0.30429242119383	0.277733065057009	0.236787391012743	0.500301810865191	-0.366800804828974	0.100637156270959	0.160764587525151	0.942857142857143	-0.202045606975184	0.146847753185781	0.11579476861167	0.242588866532528	-0.28953722334004	-0.147149564050972
Alkaloids derived from tryptophan and anthranilic acid	0.0183769282360832	-0.445305164319249	0.20868544600939	-0.44289067739772	0.360496311200537	0.0761234071093226	-0.192924211938296	0.217974513749162	0.0485580147551979	0.239302481556003	-0.130717639168343	0.0711938296445339	0.0566398390342052	0.216800804828974	-0.259859154929577	-0.112206572769953	0.502783366867874	0.261737089201878	-0.187894030851777	-0.311200536552649	0.308853118712274	0.208618376928236	-0.18346747149564	0.200335345405768	0.135546613011402	-0.0772971160295104	0.276224010731053	0.306874580818243	0.512173038229376	0.414419852448021	0.241381623071764	0.186250838363514	0.136150234741784	0.329141515761234	0.30429242119383	1	0.0458417169684775	0.109389671361502	0.440543259557344	-0.389503688799463	-0.07719651240778	0.367907444668008	0.232226693494299	-0.0528504359490275	0.0331656606304494	0.496177062374245	0.290442655935614	-0.576995305164319	0.131354795439302
Eicosanoids	-0.13672032193159	-0.415560026827632	-0.0813883299798793	-0.391683433936955	0.454460093896714	0.181120053655265	-0.693863179074447	-0.191046277665996	-0.0886988598256204	-0.673809523809524	-0.229175050301811	-0.539604292421194	-0.25177733065057	-0.646210596914822	-0.649698189134809	-0.0704225352112676	-0.00999329309188464	0.0562709590878605	-0.0653923541247485	0.27018779342723	-0.624983232729711	-0.484507042253521	-0.289302481556003	-0.118209255533199	0.407981220657277	-0.328068410462777	0.294164989939638	0.544198524480215	0.0104963112005366	0.135613682092555	-0.47448021462106	-0.176727028839705	0.975586854460094	0.162206572769953	0.277733065057009	0.0458417169684775	1	0.415560026827632	0.595439302481556	-0.435010060362173	0.0838363514419852	-0.522199865861838	0.261770623742455	-0.0969818913480885	0.194399731723675	0.15177733065057	0.101509054325956	-0.279543930248156	-0.444198524480215
Lignans	-0.294097920858484	-0.257310529845741	-0.153688799463447	-0.286854460093897	0.0804828973843058	0.0154929577464789	-0.275486250838363	-0.430985915492958	0.183065057008719	-0.496579476861167	-0.426458752515091	-0.310965794768612	-0.309423205902079	-0.389201877934272	-0.266700201207243	-0.17719651240778	-0.116566063044936	-0.240308517773306	-0.15888665325285	0.141079812206573	-0.547451374916164	-0.304057679409792	-0.139403085177733	-0.102045606975184	0.224379610999329	-0.125620389000671	0.348256203890007	0.442253521126761	0.0757880617035546	0.538866532528504	-0.271059691482227	0.00244802146210597	0.368645204560697	-0.14654594232059	0.236787391012743	0.109389671361502	0.415560026827632	1	0.162608987256875	-0.415928906773977	-0.113950368879946	-0.332159624413146	0.29560697518444	-0.251441985244802	0.435814889336016	0.148558014755198	0.046579476861167	-0.294030851777331	-0.323306505700872
Alkaloids derived from ornithine	0.0181086519114688	-0.628437290409121	0.143259557344064	-0.627833668678739	0.59906103286385	0.190576794097921	-0.671797451374916	0.0485580147551979	-0.0983568075117371	-0.244835680751174	-0.217773306505701	-0.443762575452716	-0.203655264922871	-0.224245472837022	-0.69027498323273	-0.19906103286385	0.24382964453387	0.282930918846412	-0.185345405767941	0.00985915492957746	-0.211368209255533	-0.154761904761905	-0.436351441985245	-0.00241448692152917	0.343326626425218	-0.484708249496982	0.401441985244802	0.418980549966465	0.261267605633803	0.321160295103957	-0.101710261569416	0.195472837022133	0.655164319248826	0.348189134808853	0.500301810865191	0.440543259557344	0.595439302481556	0.162608987256875	1	-0.56140174379611	0.0302816901408451	0.00767940979208585	0.416029510395708	-0.0142186452045607	0.0984909456740442	0.457310529845741	0.327967806841046	-0.483769282360832	-0.0533534540576794
ST01 Sterols	0.065962441314554	0.524312541918176	-0.154225352112676	0.539302481556003	-0.307411133467471	-0.182595573440644	0.405499664654594	0.114889336016097	0.144936284372904	0.357712944332663	0.279543930248156	0.434037558685446	0.214654594232059	0.291582830315225	0.426794097920858	0.195338698859826	-0.145439302481556	-0.249865861837693	0.20962441314554	0.127531857813548	0.367739771965124	0.180114017437961	0.247048960429242	0.227598926894702	-0.12887323943662	0.52729711602951	-0.500268276324614	-0.287592219986586	-0.270657276995305	-0.323809523809524	0.242924211938296	-0.02018779342723	-0.418812877263581	-0.325720992622401	-0.366800804828974	-0.389503688799463	-0.435010060362173	-0.415928906773977	-0.56140174379611	1	0.143963782696177	0.205767940979209	-0.392320590207914	0.244299128101945	-0.124211938296445	-0.489637826961771	-0.232696177062374	0.775352112676056	0.0911133467471496
Pyrones	0.00814889336016096	0.0802816901408451	-0.0726022803487592	0.0735747820254862	-0.153655264922871	0.00858484238765929	-0.154896042924212	0.268779342723005	0.0654594232059021	-0.106639839034205	-0.0474849094567404	0.294936284372904	0.01841046277666	-0.0418175720992622	-0.134439973172368	0.245372233400402	-0.0668343393695506	0.259892689470154	-0.0524815560026828	-0.00945674044265593	-0.159993293091885	0.132997987927565	0.184004024144869	0.256338028169014	0.128202548625084	0.240845070422535	-0.119181757209926	0.0290409121395037	0.0709926224010731	-0.0307511737089202	-0.0158618376928236	-0.172266934942991	0.102280348759222	0.331958417169685	0.100637156270959	-0.07719651240778	0.0838363514419852	-0.113950368879946	0.0302816901408451	0.143963782696177	1	0.0874245472837022	0.130985915492958	0.463547954393025	0.16757209926224	0.14822266934943	0.0180415828303152	0.0993293091884641	0.0219651240778001
Peptides	0.264587525150905	-0.0693494299128102	0.218879946344735	-0.0730046948356807	-0.117337357478203	-0.262206572769953	0.36579476861167	0.338665325285044	0.375352112676056	0.638363514419852	0.162005365526492	0.485647216633132	-0.0115023474178404	0.695003353454058	0.31391683433937	0.0458417169684775	0.414185110663984	0.2079476861167	-0.0639503688799463	-0.51150234741784	0.554024144869215	0.655499664654594	0.243293091884641	0.236284372904091	0.00184439973172368	0.338900067069081	-0.156203890006707	-0.257712944332663	0.150134138162307	0.163581488933602	0.754426559356137	0.531656606304494	-0.453051643192488	-0.0468812877263581	0.160764587525151	0.367907444668008	-0.522199865861838	-0.332159624413146	0.00767940979208585	0.205767940979209	0.0874245472837022	1	0.108718980549966	0.240342052313883	-0.055365526492287	0.124211938296445	0.168745808182428	0.0516096579476861	0.483199195171026
21-Carbon atoms	-0.375083836351442	-0.186854460093897	-0.178370221327968	-0.205667337357478	-0.0189134808853119	-0.156539235412475	-0.168175720992622	0.0888665325285043	-0.0711938296445339	-0.153688799463447	-0.25627095908786	-0.129275653923541	-0.433165660630449	-0.0772635814889336	-0.201609657947686	-0.226458752515091	-0.0148558014755198	-0.0801810865191147	-0.199027498323273	0.0729711602951039	-0.154594232059021	0.0481556002682763	-0.0891348088531187	-0.04560697518444	0.708383635144198	-0.218276324614353	0.0106639839034205	0.406371562709591	-0.0476525821596244	0.550469483568075	0.187592219986586	0.356975184439973	0.277665995975855	-0.064822266934943	0.942857142857143	0.232226693494299	0.261770623742455	0.29560697518444	0.416029510395708	-0.392320590207914	0.130985915492958	0.108718980549966	1	-0.19309188464118	0.239201877934272	0.0680080482897384	0.136317907444668	-0.282059020791415	-0.196411804158283
Insecticides	0.49926224010731	-0.01579476861167	0.389000670690812	0.00778001341381623	-0.0796109993293092	0.209054325955734	-0.210932260228035	0.0655600268276325	0.405298457411133	0.160965794768612	-0.0241448692152917	0.236452045606975	0.180181086519115	0.213413816230718	-0.202246814218645	-0.073608316566063	-0.00845070422535211	0.276324614352783	-0.302582159624413	-0.212910798122066	0.053420523138833	0.0513749161636486	-0.166599597585513	0.028336686787391	-0.140744466800805	0.0490945674044266	0.141046277665996	-0.288933601609658	0.203420523138833	-0.0251509054325956	-0.0377263581488934	-0.184473507712944	-0.0832327297116029	0.292723004694836	-0.202045606975184	-0.0528504359490275	-0.0969818913480885	-0.251441985244802	-0.0142186452045607	0.244299128101945	0.463547954393025	0.240342052313883	-0.19309188464118	1	0.0791750503018109	0.225922199865862	0.158618376928236	0.116867873910127	0.436351441985245
Sesquiterpenoids (C15)	0.0178403755868545	-0.178303152246814	0.0768276324614353	-0.187357478202549	-0.112877263581489	0.166767270288397	-0.160798122065728	-0.44466800804829	0.280415828303152	-0.388765928906774	-0.108115358819584	-0.233534540576794	-0.291515761234071	-0.254728370221328	-0.210798122065728	-0.130449362843729	-0.17448021462106	-0.054560697518444	-0.109020791415158	-0.144198524480215	-0.508718980549966	-0.091046277665996	-0.171898054996647	-0.165023474178404	0.219885982562039	-0.109892689470154	0.0915828303152247	0.136217303822938	0.083065057008719	0.340442655935614	-0.136351441985245	-0.097887323943662	0.168846411804158	-0.0362508383635144	0.146847753185781	0.0331656606304494	0.194399731723675	0.435814889336016	0.0984909456740442	-0.124211938296445	0.16757209926224	-0.055365526492287	0.239201877934272	0.0791750503018109	1	0.3	0.167102615694165	0.0233065057008719	-0.0936955063715627
Other hormones	0.228906773977196	-0.442186452045607	0.352649228705567	-0.46663313212609	0.144198524480215	0.261938296445339	-0.338564721663313	0.0424882629107981	0.0232059020791415	0.0141180415828303	-0.0842387659289068	-0.119718309859155	0.205969148222669	0.0961435278336687	-0.367773306505701	0.00264922870556673	0.13692152917505	0.399329309188464	-0.190241448692153	-0.435345405767941	-0.0853118712273642	0.0509054325955734	-0.178068410462777	0.0230046948356807	-0.0269282360831657	-0.340409121395037	0.42280348759222	0.0929577464788732	0.638262910798122	0.290979208584842	-0.118477531857814	-0.00620389000670691	0.180952380952381	0.690979208584842	0.11579476861167	0.496177062374245	0.15177733065057	0.148558014755198	0.457310529845741	-0.489637826961771	0.14822266934943	0.124211938296445	0.0680080482897384	0.225922199865862	0.3	1	0.344433266264252	-0.5799128101945	0.285814889336016
Fungicides	0.216029510395708	-0.506673373574782	0.312709590878605	-0.500301810865191	0.108618376928236	-0.0336351441985245	-0.241683433936955	0.0341716968477532	0.259657947686117	0.0436955063715627	-0.0908450704225352	-0.0875922199865862	-0.121696847753186	0.0767605633802817	-0.264319248826291	-0.159657947686117	0.175251509054326	0.174010731052985	-0.207813547954393	-0.23775989268947	-0.0234741784037559	0.0133132126089873	-0.17709590878605	0.0433601609657948	0.173340040241449	-0.19728370221328	0.302146210596915	0.168108651911469	0.218209255533199	0.242354124748491	0.0591549295774648	0.220925553319919	0.144366197183099	0.275050301810865	0.242588866532528	0.290442655935614	0.101509054325956	0.046579476861167	0.327967806841046	-0.232696177062374	0.0180415828303152	0.168745808182428	0.136317907444668	0.158618376928236	0.167102615694165	0.344433266264252	1	-0.309121395036888	0.253018108651911
27-Carbon atoms	0.00549966465459423	0.502682763246143	-0.176592890677398	0.502112676056338	-0.347518443997317	-0.197753185781355	0.387894030851777	-0.134775318578135	0.118779342723005	0.0542253521126761	0.256841046277666	0.141851106639839	-0.0289403085177733	0.0685446009389671	0.390174379610999	0.0739101274312542	-0.261535881958417	-0.232562038900067	0.206438631790744	0.166230717639168	0.0289403085177733	0.017907444668008	0.20251509054326	0.0170020120724346	-0.140140845070423	0.354728370221328	-0.473038229376257	-0.279979879275654	-0.445003353454058	-0.354560697518444	0.155700871898055	-0.020690811535882	-0.287022132796781	-0.493427230046948	-0.28953722334004	-0.576995305164319	-0.279543930248156	-0.294030851777331	-0.483769282360832	0.775352112676056	0.0993293091884641	0.0516096579476861	-0.282059020791415	0.116867873910127	0.0233065057008719	-0.5799128101945	-0.309121395036888	1	0.0164654594232059
Betalains	0.471327967806841	-0.0788397048960429	0.489671361502347	-0.0898054996646546	-0.176861167002012	0.114721663313213	0.0859825620389	-0.0379275653923541	0.501106639839034	0.584775318578135	-0.036317907444668	0.0570757880617035	-0.0124413145539906	0.649396378269618	0.0359825620389001	-0.316566063044936	0.0922199865861838	0.184708249496982	-0.305399061032864	-0.443427230046948	0.396981891348089	0.195875251509054	-0.153085177733065	-0.148692152917505	-0.333433936955064	-0.158283031522468	0.146210596914822	-0.349966465459423	0.177129443326626	-0.0574782025486251	0.146646545942321	0.122870556673374	-0.408819584171697	0.0788397048960429	-0.147149564050972	0.131354795439302	-0.444198524480215	-0.323306505700872	-0.0533534540576794	0.0911133467471496	0.0219651240778001	0.483199195171026	-0.196411804158283	0.436351441985245	-0.0936955063715627	0.285814889336016	0.253018108651911	0.0164654594232059	1
PR02 Quinones and hydroquinones	-0.191716968477532	-0.0935278336686787	-0.157411133467471	-0.092018779342723	0.14476861167002	-0.296780684104628	0.10533199195171	0.0753185781354795	-0.162575452716298	-0.000301810865191147	-0.205600268276325	0.0787391012743125	-0.0963782696177062	-0.10710932260228	0.11830985915493	-0.0281019450033534	0.162977867203219	-0.279208584842388	-0.0105298457411133	0.250435949027498	0.175083836351442	0.00415828303152247	0.0745808182427901	0.0202548625083836	0.284507042253521	0.102380952380952	-0.053252850435949	0.244030851777331	-0.0713615023474178	0.204124748490946	0.0832327297116029	0.0999664654594232	0.0463447350771294	-0.135747820254862	0.148088531187123	0.218947015425889	0.0471495640509725	0.211167002012072	0.01579476861167	-0.0521462105969148	-0.304594232059021	-0.0455734406438632	0.0717639168343394	-0.287189805499665	-0.160026827632461	-0.181052984574111	0.144969818913481	-0.195171026156942	-0.310764587525151
FA07 Fatty esters	-0.0415492957746479	0.110026827632461	-0.0221998658618377	0.114654594232059	-0.0130784708249497	-0.0938967136150235	0.237994634473508	0.539067739771965	-0.225553319919517	0.112407780013414	0.093326626425218	0.426525821596244	0.283501006036217	0.132394366197183	0.237391012743125	0.446613011401744	0.26056338028169	0.389503688799463	0.0921529175050302	-0.0792756539235412	0.174949698189135	0.609188464118042	0.429409792085848	0.324547283702213	0.101140174379611	0.272535211267606	-0.253018108651911	-0.118041582830315	0.100704225352113	0.0823943661971831	0.43514419852448	0.196109993293092	-0.17907444668008	0.238732394366197	0.0989604292421194	0.205063715627096	-0.183501006036217	-0.157243460764587	-0.00935613682092555	-0.0638832997987927	0.0972837022132797	0.312273641851107	0.144164989939638	-0.0540576794097921	-0.00446009389671361	0.0567069081153588	-0.143494299128102	-0.0821596244131455	-0.0951710261569416
Diterpenoids (C20)	-0.264453386988598	-0.240710932260228	-0.158081824279007	-0.219550637156271	0.166867873910127	-0.161636485580148	-0.244332662642522	0.119617706237425	0.113380281690141	0.0554996646545942	-0.208718980549966	0.00952380952380952	-0.162910798122066	0.0190140845070422	-0.292354124748491	-0.153621730382294	0.264621059691482	-0.0711267605633803	-0.0996981891348088	0.0193494299128102	0.124245472837022	0.151743796109993	-0.189369550637156	0.0245808182427901	0.47907444668008	0.0292756539235412	0.0269953051643192	0.535747820254862	0.196847753185781	0.502850435949027	0.247015425888665	0.105365526492287	0.328604963112005	-0.0382964453386989	0.406740442655936	0.542555331991952	0.240442655935614	0.287189805499665	0.311535881958417	-0.164721663313213	0.0273977196512408	0.126190476190476	0.363950368879946	-0.106673373574782	0.305734406438632	0.162441314553991	0.231958417169685	-0.335412474849094	-0.0746814218645204
Cofactors	-0.131623071763917	0.031924882629108	-0.210999329309188	0.0485580147551979	0.0835680751173709	-0.270757880617035	0.0126089872568746	0.672166331321261	-0.0426894701542589	0.364788732394366	0.155969148222669	0.432360831656606	0.326961770623742	0.314989939637827	0.0460429242119383	0.323574782025486	0.134808853118712	0.125285043594903	0.185915492957746	0.0443326626425218	0.415492957746479	0.350402414486921	0.273004694835681	0.493427230046948	0.206740442655936	0.368745808182428	-0.317739771965124	0.121830985915493	0.185110663983903	-0.0265258215962441	0.367169684775319	0.233299798792757	0.0133802816901408	0.155499664654594	0.141012743125419	0.187357478202549	-0.0745137491616365	-0.243561368209256	0.0771629778672032	0.250804828973843	0.305566733735748	0.330851777330651	0.0722334004024145	0.091683433936955	-0.34476861167002	-0.0531857813547954	-0.0307511737089202	0.00895372233400402	-0.0898054996646546
GP02 Glycerophosphoethanolamines	0.0632126089872569	0.360999329309188	-0.0675050301810865	0.340073775989269	-0.399664654594232	-0.433165660630449	0.95	0.184004024144869	-0.00724346076458752	0.420858484238766	0.329879275653923	0.478236083165661	0.216197183098592	0.438933601609658	0.909255533199195	0.391415157612341	0.134775318578135	-0.0316230717639168	0.248893360160966	-0.264319248826291	0.391348088531187	0.544232059020791	0.662273641851107	0.0703890006706908	-0.166498993963783	0.461703554661301	-0.406572769953052	-0.407478202548625	-0.12625754527163	-0.173306505700872	0.497048960429242	0.180415828303152	-0.619047619047619	-0.210328638497653	-0.20617035546613	-0.102146210596915	-0.607545271629779	-0.245942320590208	-0.586183769282361	0.373105298457411	-0.131388329979879	0.441348088531187	-0.197518443997317	-0.20523138832998	-0.112642521797451	-0.227800134138162	-0.150704225352113	0.352347417840376	0.107243460764588
Monoterpenoids (C10)	-0.127431254191818	-0.233132126089873	-0.115224681421865	-0.224614352783367	0.170657276995305	-0.154258886653253	-0.190409121395037	0.0751509054325956	-0.00305164319248826	-0.0472166331321261	-0.203487592219987	0.115392354124748	-0.102951039570758	-0.0834674714956405	-0.190979208584842	-0.0785378940308518	0.275586854460094	-0.14111334674715	-0.102112676056338	-0.0385647216633132	0.0240107310529846	0.0207578806170355	-0.0322602280348759	0.0746478873239437	0.269684775318578	0.0632796780684104	0.23608316566063	0.36945003353454	0.281153588195842	0.399832327297116	0.0733065057008719	0.0961099932930919	0.108249496981891	0.0643192488262911	0.263011401743796	0.338397048960429	0.120690811535882	0.350637156270959	0.103219315895372	-0.0813883299798793	-0.0941649899396378	0.0744802146210597	0.206505700871898	-0.0366532528504359	-0.000134138162307176	0.170824949698189	0.10177733065057	-0.267840375586854	-0.132696177062374
19-Carbon atoms	-0.0773306505700872	-0.531757209926224	0.0161636485580148	-0.508618376928236	0.508148893360161	0.112307176391683	-0.55868544600939	-0.169114688128773	-0.0440643863179074	-0.349496981891348	-0.210093896713615	-0.488665325285044	-0.426693494299128	-0.355097250167673	-0.589570757880617	-0.294701542588866	0.243427230046948	-0.0274983232729712	-0.14466800804829	0.0559020791415158	-0.304661301140174	-0.252179745137492	-0.44822266934943	-0.243024815560027	0.354258886653253	-0.398658618376928	0.342521797451375	0.518645204560698	0.0681421864520456	0.291046277665996	-0.162173038229376	0.0982897384305835	0.694701542588866	0.074748490945674	0.471898054996646	0.274614352783367	0.664084507042253	0.250804828973843	0.767035546613011	-0.419215291750503	-0.069047619047619	-0.116096579476861	0.389671361502347	-0.152682763246144	0.234641180415828	0.230315224681422	0.238296445338699	-0.289067739771965	-0.216566063044936
PK13 Aromatic polyketides	-0.290073775989269	0.397518443997317	-0.293527833668679	0.400603621730382	-0.142119382964453	-0.265560026827632	0.212910798122066	0.582327297116029	-0.334372904091214	0.472937625754527	0.103621730382294	0.295137491616365	0.211971830985915	0.382126089872569	0.183199195171026	0.0788061703554661	-0.0699195171026157	0.0451039570757881	0.157679409792086	0.166767270288397	0.560127431254192	0.412843729040912	0.105030181086519	0.289403085177733	-0.0382293762575453	0.111133467471496	-0.400033534540577	-0.0464788732394366	-0.000603621730382294	-0.0154258886653253	0.421830985915493	0.210127431254192	-0.276123407109323	0.0334674714956405	0.065962441314554	0.0559691482226693	-0.340610328638498	-0.425821596244131	-0.0359154929577465	0.296277665995976	0.101140174379611	0.214218645204561	0.0223675385647217	-0.0631790744466801	-0.357377598926895	-0.0843393695506371	-0.0898725687458082	0.173977196512408	0.078336686787391
Mycotoxins	0.0721327967806841	-0.161602951039571	0.16495640509725	-0.177464788732394	-0.126727028839705	-0.366465459423206	0.451978537894031	0.242924211938296	0.300335345405768	0.531522468142186	0.0776324614352783	0.309993293091885	-0.045439302481556	0.601911468812877	0.425586854460094	0.0426559356136821	0.422568745808182	0.156304493628437	-0.0539235412474849	-0.478537894030852	0.432461435278337	0.543896713615023	0.340979208584842	0.218611670020121	0.081757209926224	0.273138832997988	-0.109792085848424	-0.106371562709591	0.0718980549966465	0.192790073775989	0.685479543930248	0.596948356807512	-0.346579476861167	-0.166130114017438	0.233836351441985	0.39476861167002	-0.385680751173709	-0.0676056338028169	-0.0275989268947015	-0.0406103286384977	-0.237055667337357	0.728839704896043	0.169483568075117	-0.245036887994634	-0.0719986586183769	0.0455399061032864	0.230013413816231	-0.110228034875922	0.273876592890677
PK15 Phenolic lipids	0.255164319248826	0.1658953722334	0.0637491616364856	0.194634473507713	-0.0896713615023474	-0.25	0.420690811535882	0.357377598926895	0.122837022132797	0.493058350100604	0.139671361502347	0.670120724346076	0.140744466800805	0.405097250167673	0.376324614352783	0.190006706908115	0.319014084507042	-0.0651576123407109	-0.0200201207243461	-0.238229376257545	0.554694835680751	0.562709590878605	0.326056338028169	0.228303152246814	-0.108987256874581	0.443494299128102	-0.265828303152247	-0.2700871898055	0.101140174379611	-0.00995975855130785	0.403152246814219	0.289637826961771	-0.463983903420523	-0.0146210596914822	-0.0877263581488934	0.178336686787391	-0.507075788061704	-0.344600938967136	-0.296680080482897	0.442924211938296	0.0997317236753856	0.633065057008719	-0.110697518443997	0.288397048960429	-0.225687458081824	-0.0950368879946345	-0.0355801475519785	0.110697518443997	0.201810865191147
Steroids	0.430281690140845	0.00925553319919517	0.451441985244802	0.0266934942991281	-0.153521126760563	-0.0364520456069752	0.196881287726358	0.332159624413146	0.336955063715627	0.482193158953722	0.195942320590208	0.396512407780013	0.130415828303152	0.550033534540577	0.22551978537894	0.0480549966465459	0.277800134138162	0.339503688799463	-0.143326626425218	-0.416767270288397	0.353487592219987	0.462977867203219	0.12364185110664	0.0459758551307847	0.000301810865191147	0.192018779342723	-0.0893024815560027	-0.313715627095909	0.039738430583501	0.0654258886653253	0.517739771965124	0.245640509725017	-0.371730382293763	0.137726358148893	0.101006036217304	0.0493293091884641	-0.381924882629108	-0.457377598926895	-0.0329979879275654	0.205868544600939	0.136418511066398	0.667136150234742	0.0700201207243461	0.505298457411133	-0.109389671361502	0.0969148222669349	0.130181086519115	0.115492957746479	0.512575452716298
Oligosaccharides	0.0758551307847082	0.460596914822267	-0.118544600938967	0.470791415157612	-0.325083836351442	-0.441482226693494	0.745975855130785	0.455197853789403	-0.148759221998659	0.549496981891348	0.270120724346076	0.645808182427901	0.271696847753186	0.463749161636485	0.762977867203219	0.362508383635144	0.0864185110663984	-0.109289067739772	0.167538564721663	-0.10952380952381	0.601374916163649	0.563547954393025	0.602112676056338	0.174010731052985	-0.0521797451374916	0.460093896713615	-0.494634473507713	-0.352179745137492	-0.136854460093897	-0.30167672702884	0.422166331321261	0.183501006036217	-0.575083836351442	-0.109221998658618	-0.0777330650570087	-0.166163648558015	-0.573843058350101	-0.501945003353454	-0.533165660630449	0.477028839704896	0.0141851106639839	0.390610328638498	-0.132461435278337	-0.00771294433266264	-0.406975184439973	-0.342521797451375	-0.0953051643192488	0.272132796780684	0.0982897384305835
18-Carbon atoms	0.118209255533199	0.284439973172368	0.0279678068410463	0.26673373574782	-0.318846411804158	-0.225855130784708	0.445103957075788	0.364654594232059	0.0930918846411804	0.29926224010731	0.193058350100604	0.510831656606304	0.118175720992622	0.367303822937626	0.475888665325285	0.272300469483568	0.165660630449363	0.166063044936284	0.0969818913480885	-0.155298457411133	0.245741113346747	0.526894701542589	0.450067069081154	0.238665325285044	0.0580818242790074	0.513883299798793	-0.254761904761905	-0.266096579476861	-0.101039570757881	0.117270288397049	0.597954393024815	0.261200536552649	-0.439336016096579	-0.0852112676056338	0.0597585513078471	-0.126995305164319	-0.434473507712944	-0.197451374916164	-0.259523809523809	0.328001341381623	0.101140174379611	0.50345405767941	0.0259221998658618	0.175553319919517	-0.114386317907445	-0.189604292421194	-0.0624748490945674	0.352112676056338	0.148356807511737
Tannins and galloyl derivatives	0.135814889336016	-0.0253521126760563	0.0215962441314554	-0.00311871227364185	-0.0968142186452045	-0.445640509725017	0.302582159624413	0.2359825620389	0.140811535881958	0.127431254191818	0.0472837022132797	0.302883970489604	0.103755868544601	0.112575452716298	0.371763916834339	0.330348759221999	0.232729711602951	0.0878604963112005	0.0700536552649229	-0.115660630449363	0.135781354795439	0.319148222669349	0.431388329979879	0.0865191146881288	0.312206572769953	0.415660630449363	-0.237290409121395	-0.0028504359490275	-0.119751844399732	-0.058148893360161	0.339839034205231	0.0867203219315895	-0.0569751844399732	-0.0382629107981221	0.0218980549966465	-0.0925217974513749	-0.0606639839034205	-0.151240778001341	-0.14728370221328	0.211602951039571	0.0612005365526492	0.260026827632461	-0.0746143527833669	-0.0050972501676727	-0.0129778672032193	-0.131321260898726	0.150033534540577	0.085345405767941	-0.152883970489604
Frog venoms	0.357981220657277	-0.391817572099262	0.450335345405768	-0.396747149564051	-0.0525150905432595	-0.0822266934942991	0.188665325285044	0.0551978537894031	0.618309859154929	0.288564721663313	-0.0226693494299128	0.246780684104628	-0.0834339369550637	0.405767940979209	0.159792085848424	0.0353789403085178	0.419852448021462	0.247753185781355	-0.26317907444668	-0.547015425888665	0.134138162307176	0.426928236083166	0.192186452045607	0.0500670690811536	0.1579476861167	0.211167002012072	0.0412810194500335	-0.183031522468142	0.146512407780013	0.188631790744467	0.465627095908786	0.353118712273642	-0.183735747820255	0.0178068410462777	0.157310529845741	0.309590878604963	-0.195808182427901	-0.0443661971830986	0.0757545271629779	-0.0408450704225352	0.0467136150234742	0.671629778672032	0.123608316566063	0.210596914822267	0.16924882629108	0.173004694835681	0.365492957746479	-0.125653923541247	0.436016096579477
Flavonoid glycosides	-0.0039906103286385	0.150033534540577	0.0164989939637827	0.125720992622401	-0.323708920187793	-0.334574111334675	0.486552649228706	0.575385647216633	0.0829309188464118	0.699429912810194	0.169483568075117	0.589671361502347	0.27270288397049	0.717035546613011	0.480046948356807	0.215090543259557	0.267203219315895	0.263849765258216	0.0174379610999329	-0.324413145539906	0.664285714285714	0.664922870556673	0.443259557344064	0.401978537894031	-0.00838363514419852	0.416029510395708	-0.229275653923541	-0.186955063715627	0.169114688128773	0.119818913480885	0.763581488933601	0.465224681421864	-0.531287726358149	0.0657276995305164	0.121730382293763	0.285546613011402	-0.598826291079812	-0.27448021462106	-0.147619047619048	0.150435949027498	-0.0263246143527834	0.739034205231388	0.0674044265593561	0.0799463447350771	-0.327028839704896	0.0675385647216633	0.0577129443326626	-0.0125083836351442	0.333333333333333
Carotenoids and apocarotenoids	0.327062374245473	-0.256639839034205	0.374882629107981	-0.273440643863179	-0.0973507712944332	0.113682092555332	-0.105969148222669	-0.0990610328638498	0.505197853789403	0.139503688799463	-0.108718980549966	0.0369215291750503	-0.194533869885983	0.237156270959088	-0.143158953722334	-0.192387659289068	0.0365861837692824	0.199798792756539	-0.31046277665996	-0.307679409792086	-0.013682092555332	0.0789403085177733	0.00308517773306506	-0.0154594232059021	-0.0554661301140174	-0.0419181757209926	0.202951039570758	-0.149228705566734	0.0958752515090543	0.0028504359490275	-0.0279342723004695	0.124949698189135	0.01841046277666	0.118376928236083	0.00637156270959088	0.132360831656606	0.00905432595573441	-0.00295103957075788	0.138564721663313	0.00328638497652582	0.184741784037559	0.364486921529175	0.00331991951710262	0.449429912810194	0.116163648558015	0.22028839704896	0.306841046277666	-0.0418175720992622	0.488329979879276
GP10 Glycerophosphates	0.0855130784708249	-0.608517773306506	0.151408450704225	-0.618142186452046	0.436150234741784	0.148692152917505	-0.453185781354795	0.0320925553319919	-0.0202883970489604	-0.346143527833669	-0.228705566733736	-0.167069081153588	-0.112676056338028	-0.297786720321932	-0.439973172367538	0.153185781354795	0.408081824279007	0.333433936955064	-0.140241448692153	-0.191616364855801	-0.344332662642522	-0.0232059020791415	-0.0179745137491616	0.00305164319248826	0.282662642521797	-0.231187122736418	0.395003353454058	0.471294433266264	0.319684775318578	0.357209926224011	-0.183299798792757	0.0913145539906103	0.518947015425889	0.502448021462106	0.397082494969819	0.416867873910127	0.51485580147552	0.424513749161636	0.582226693494299	-0.592924211938296	0.146881287726358	-0.038430583501006	0.343561368209255	-0.0708584842387659	0.153152246814219	0.526760563380282	0.331723675385647	-0.649027498323273	-0.152649228705567
Anthraquinones	-0.0664989939637827	0.148356807511737	-0.0514084507042253	0.178236083165661	0.143661971830986	-0.0314889336016097	-0.0358148893360161	0.352548625083836	-0.254761904761905	0.186183769282361	-0.0935613682092555	0.234071093226023	0.138095238095238	0.0586854460093897	-0.0542253521126761	-0.053420523138833	0.088430583501006	0.0564050972501677	-0.104426559356137	0.28588195841717	0.323608316566063	0.210831656606304	-0.0945338698859826	-0.0752179745137492	-0.102783366867874	-0.0609322602280349	-0.0755868544600939	-0.0376928236083166	-0.00784708249496982	0.00425888665325285	0.11327967806841	-0.125083836351442	-0.0972837022132797	0.105399061032864	0.0345070422535211	0.0880952380952381	-0.127934272300469	-0.236955063715627	-0.0124077800134138	0.0700871898054997	0.0390677397719651	-0.0261234071093226	0.00949027498323273	0.102582159624413	-0.355063715627096	-0.109423205902079	-0.125553319919517	-0.03158953722334	0.0745808182427901
Nucleotides	-0.0814553990610329	0.507377598926895	-0.285546613011402	0.54215291750503	-0.162407780013414	-0.318175720992622	0.316934942991281	0.24027498323273	-0.176525821596244	0.0709590878604963	0.260295103957076	0.293661971830986	0.200033534540577	-0.03158953722334	0.397585513078471	0.284574111334675	-0.0580818242790074	-0.22112676056338	0.349631120053655	0.225754527162978	0.191482226693494	0.140040241448692	0.345271629778672	0.16066398390342	-0.0567069081153588	0.404057679409792	-0.484439973172367	-0.103018108651911	-0.268779342723005	-0.375016767270288	0.191784037558685	-0.131924882629108	-0.121696847753186	-0.212273641851107	-0.235378940308518	-0.38953722334004	-0.104996646545942	-0.255063715627096	-0.461167002012072	0.416431924882629	0.0734406438631791	-0.101408450704225	-0.289168343393695	-0.118879946344735	-0.347518443997317	-0.455164319248826	-0.390509725016767	0.380818242790074	-0.235781354795439
SP03 Phosphosphingolipids	0.713615023474178	-0.194600938967136	0.516029510395708	-0.181187122736418	0.133668678739101	0.357645875251509	-0.100167672702884	-0.128906773977196	0.235010060362173	-0.0432930918846412	0.233568075117371	-0.0235747820254862	0.200536552649229	0.00375586854460094	-0.0787391012743125	0.165358819584172	0.0373910127431254	0.306941649899396	0.0711938296445339	-0.321327967806841	-0.176995305164319	-0.0561032863849765	0.0366867873910127	-0.0583501006036217	-0.327531857813548	-0.101374916163649	0.158517773306506	-0.311904761904762	0.175586854460094	-0.313413816230718	-0.342186452045607	-0.327598926894701	0.000503018108651911	0.310697518443997	-0.418879946344735	-0.166532528504359	0.032897384305835	-0.182696177062374	-0.0481220657276995	0.0773977196512408	0.0797451374916164	-0.0172032193158954	-0.442387659289068	0.379409792085848	0.0333333333333333	0.153923541247485	0.152582159624413	0.0667337357478202	0.318980549966465
Stilbenoids	0.0723675385647217	0.244735077129443	-0.0973507712944332	0.266800804828974	-0.239000670690812	-0.568980549966465	0.570858484238766	0.256841046277666	0.242488262910798	0.53420523138833	0.202883970489604	0.542924211938296	0.139000670690812	0.486988598256204	0.540543259557344	0.174815560026828	0.210932260228035	-0.166398390342052	0.138363514419852	-0.159993293091885	0.536217303822938	0.601374916163649	0.399932930918846	0.183299798792757	0.06140174379611	0.557880617035546	-0.487894030851777	-0.227498323272971	-0.0999664654594232	-0.00630449362843729	0.583635144198524	0.212441314553991	-0.43326626425218	-0.335378940308518	-0.144735077129443	0.0365526492287056	-0.483735747820255	-0.180617035546613	-0.453521126760563	0.493963782696177	-0.0440979208584842	0.464486921529175	-0.151643192488263	0.00442655935613682	-0.0525486250838363	-0.316465459423206	-0.0823608316566063	0.343494299128102	0.139503688799463
[truncated: 22 more columns]
