# Supplementary material for: Post-transport recovery trajectory of the canine gut microbiome and metabolome
Source: J Anim Sci Biotechnol. 2026 Apr 12;17:65. doi: 10.1186/s40104-026-01385-z (PMC13070285; doi:10.1186/s40104-026-01385-z)
Supplement: Supplementary file 3 — Additional file 3. Raw data of the metabolomic compounds. [file 40104_2026_1385_MOESM3_ESM.zip › mix/KEGG_compound_summary/Correlation/compound_summary_level3_p.csv]

	Unsaturated fatty acids	ST0401 C24 bile acids, alcohols, and derivatives	Saturated fatty acids	Cholane derivatives	FA0101 Straight chain fatty acids	FA0400 Other Docosanoids	FA0200 Other Octadecanoids	FA0105 Hydroxy fatty acids	GP0105 Monoacylglycerophosphocholines	Furanocoumarins	Common amino acids	Purine alkaloids	FA0117 Dicarboxylic acids	Glycerophospholipids	Others	FA0102 Branched fatty acids	SP0102 Sphinganines	PK1211 Flavones and Flavonols	Flavones	Water-soluble vitamins	Hydroxycarboxylic acids	FA0110 Amino fatty acids	Isoflavones	PK1205 Isoflavonoids	Dicarboxylic acids	PK1214 Flavanones	Dihyroflavonols	FA0804 N-acyl ethanolamines (endocannabinoids)	Coniferyl alcohol derivatives	ST0502 Sulfates	Liner triterpenes	Other amino acids	SP0101 Sphing-4-enines (Sphingosines)	ST0403 C27 bile acids, alcohols, and derivatives	Biogenic amines	Pyrimidines	Deoxy sugars	SP0103 4-Hydroxysphinganines (Phytosphingosines)	Purines	Piperidine alkaloids	FA0801 Primary amides	PR0107 C40 isoprenoids (tetraterpenes)	Pyridine alkaloids	FA0106 Oxo fatty acids	ST0504 Taurine conjugates	2-Oxocarboxylic acids	ST0203 C21 steroids (gluco/mineralocorticoids, progestogins) and derivatives	Ursanes	ST0402 C26 bile acids, alcohols, and derivatives
Unsaturated fatty acids	0	0.00806313926277369	1.38297765850806e-06	0.0174314392173641	2.06296593855085e-08	0.00122802584906698	0.00267254586314173	0.00725016408025642	0.196038653172497	0.0205181158192968	0.629241122597115	0.690043927110792	0.691478652142176	0.275120621004492	0.29929260067213	0.385510592038658	0.31295859047022	0.0436477492053605	0.0741256907460846	0.00678785878965124	0.42106321337019	0.870785475034299	0.90125790589916	0.90125790589916	5.39442816352039e-05	0.829009731243492	0.990034824257437	0.928563969884759	0.330353275445762	0.081878746726933	0.00523132821347657	0.988263353006293	0.968340210924513	0.0320738343352128	0.03051436315918	0.138793677411306	0.758784284440704	0.0690124552782473	0.596034312215459	0.294480024173537	0.176539814868142	0.329517961933772	0.229032290281853	0.710434092514452	1.11197510901563e-05	0.451181392495599	0.0120034685966741	0.0140994868558516	0.0262723618418561
ST0401 C24 bile acids, alcohols, and derivatives	0.00806313926277369	0	0.424135460743049	4.40707317399705e-55	0.0232444288800809	1.72382249630194e-06	0.188707905556391	0.0471150417300622	2.6710223935629e-05	0.044624989089627	0.160767365588383	0.00555265793822096	8.99419188004311e-05	1.98883584825921e-05	0.369174595713004	0.0553891900496406	0.000165019745356376	0.107473797372358	0.0672718875864641	0.0155561088787532	0.0511151481534786	0.106231906372593	0.0466017034779001	0.0466017034779001	0.108663981828787	0.0080131969728555	0.00413196631213546	0.00926524977731332	0.000945426276858951	0.139629798346084	0.000480656179126205	0.262098273422319	0.299815935939959	0.0106756028867882	0.0134945987366027	0.950204513329006	0.0625044218241469	0.41912944648229	0.0834016156489261	0.00394916976306515	0.00646864504153867	0.00544028878401787	0.364120244845637	0.0105212138492729	5.80854734396194e-08	0.0665429276333835	0.00449023767894259	0.0822320945604871	0.0410798999487032
Saturated fatty acids	1.38297765850806e-06	0.424135460743049	0	0.586993398247953	1.29093665858449e-29	0.379714133683121	0.93209400968887	0.854200401722455	0.00782309084838592	0.000162676118611414	0.788556826047228	0.0303351560130402	0.500374034132973	0.00261391235426296	0.632207976964112	0.694762087752718	0.490142851139053	0.000226840367299185	0.000530874457555864	0.0365533689711832	0.849410868312265	0.180284999843403	0.0507372620255194	0.0507372620255194	0.0138456182164429	0.0126770075489514	0.0248038681427661	0.0674011923069281	0.263657806695285	0.0141811012159234	0.889839058108454	0.188137700251705	0.0179402090470722	2.25505486487486e-05	0.894228407287483	0.713541700438324	0.00619669533319706	0.0860943219658196	0.223942530379855	0.193217684229593	0.0194666903746876	0.522613564524812	0.0306042997038566	0.0153296861514269	0.013822736214639	0.932314681269724	0.000290024662855235	1.70699830163305e-05	0.27363904266536
Cholane derivatives	0.0174314392173641	4.40707317399705e-55	0.586993398247953	0	0.0443176811578795	3.01638969608412e-05	0.163578140070018	0.0343391193067576	0.000117946396781463	0.0455261382960027	0.0977318392897273	0.00703786123311792	0.000143862501903431	6.25406032636697e-05	0.379107044602332	0.0655668295425293	0.000298042146670997	0.0766738838150274	0.0450271157178888	0.0125187384568348	0.106975698333473	0.0491817283145312	0.0464740908305285	0.0464740908305285	0.134817881144265	0.0149219412152016	0.00819281568364538	0.013584440063384	0.00391878111034502	0.197214542845286	0.00110181192944662	0.197607625946605	0.37789462001175	0.0181126020875247	0.00879921040969312	0.974758365652219	0.0886404316803915	0.45084592022878	0.100247702021548	0.00426068195118155	0.0115751439410727	0.00740807646317616	0.360136795897895	0.00378458708701214	1.03096949523841e-08	0.0222288040486849	0.0068001710009241	0.0619785753286085	0.0205020738393487
FA0101 Straight chain fatty acids	2.06296593855085e-08	0.0232444288800809	1.29093665858449e-29	0.0443176811578795	0	0.78428395892979	0.541087869216639	0.529892045411417	0.204174620318537	1.20131388899568e-05	0.49824818974199	0.0645606347989391	0.900598560044396	0.120928503873159	0.648928459703845	0.574024090069925	0.44533060958978	0.000347578624901215	0.000495129260930983	0.0288687252018585	0.587376849549598	0.892252800056237	0.822089608123855	0.822089608123855	0.0436174976154669	0.557440155412241	0.759630319874993	0.0106756028867882	0.373970404173895	0.22523445895163	0.808290402895555	0.875159524654115	0.0115751439410727	0.00349063901898507	0.624900314360401	0.717900162815787	0.104085408652534	0.024615923391031	0.107661046974609	0.437211039707941	0.00222323253813035	0.451013639094782	0.539613005593171	0.199977903458793	0.00021726310057248	0.883480398450279	0.015467715914392	6.54023980067636e-05	0.0574432146496651
FA0400 Other Docosanoids	0.00122802584906698	1.72382249630194e-06	0.379714133683121	3.01638969608412e-05	0.78428395892979	0	0.0317474184637946	0.031956935776291	2.71511416284178e-05	0.323845845852777	0.849846058588533	0.0284850887647126	0.0421856590334735	0.000119211847370568	0.744235406048531	0.0546572791106761	0.271794583985754	0.0668423132628954	0.0685302310868371	0.366047772763582	0.494715585349323	0.561189124499008	0.27598734370857	0.27598734370857	0.0843260521946355	0.0162790336380794	0.0140182781994419	0.9484363785297	0.00226698770927948	0.0449650562839648	2.10702361017487e-11	0.658763296226827	0.419612408589521	0.0353682373064485	0.237543837165681	0.996678199668926	0.0256453300181672	0.192444644003194	0.357203416238309	0.288185125480369	0.729984177456245	0.0157597837361976	0.227725187112803	0.724142115446261	0.0310801272744043	0.785778746130656	0.228814077826631	0.0957777094156192	0.601643522747084
FA0200 Other Octadecanoids	0.00267254586314173	0.188707905556391	0.93209400968887	0.163578140070018	0.541087869216639	0.0317474184637946	0	2.94712591274675e-39	0.000164591334515725	0.798622377072598	0.0295614882170189	0.0170306427297369	0.0300680039072205	0.000716472250679723	0.126912638953893	0.106913561947448	0.391823602485245	0.678402091203592	0.763864699712581	0.182875648533088	0.351670680217143	0.0270946390770511	0.0235314388613361	0.0235314388613361	0.0158753557664973	0.0317938780412095	0.0319802868696003	0.189279356295415	0.00210515079248556	0.532634404606034	0.455386434113315	0.0368416203808084	0.603583118828021	0.942691699383898	0.00872228490479988	0.00790708904254564	0.000273554201848403	0.942029033792782	0.543488715596253	0.445997121822081	0.0851025947831597	0.158913447343385	1.80212485028316e-06	0.0019824020931001	0.00710161132909854	0.535934481884442	0.583165137978119	0.00499652920160505	0.0762920260437804
FA0105 Hydroxy fatty acids	0.00725016408025642	0.0471150417300622	0.854200401722455	0.0343391193067576	0.529892045411417	0.031956935776291	2.94712591274675e-39	0	0.000237402123388964	0.618020685042724	0.039998264899613	0.0170032955002078	0.00857774435705114	0.000710743435214604	0.0192377096963172	0.725184200141572	0.472248492275742	0.738775986673831	0.691068619871586	0.0916304111657027	0.232212659392473	0.0616567610242262	0.0920718439979037	0.0920718439979037	0.00336628156855457	0.116617158375491	0.111844786366035	0.406685090306748	9.71843948470904e-05	0.219143982873769	0.267280586540484	0.0895022003983002	0.53942878616782	0.861830888245084	0.00327481183822577	0.00210080713493413	0.00451164002112745	0.529892045411417	0.641939928368442	0.873190732585331	0.0902616485868347	0.049684608199952	0.000274921823026993	0.000234128011527195	0.0009962718846336	0.650329826208472	0.710848169585817	0.00165700531954324	0.0826881746457788
GP0105 Monoacylglycerophosphocholines	0.196038653172497	2.6710223935629e-05	0.00782309084838592	0.000117946396781463	0.204174620318537	2.71511416284178e-05	0.000164591334515725	0.000237402123388964	0	0.654340385634299	0.236761151652508	1.59518471914948e-05	0.017417485186232	3.25833980597214e-41	0.00918477582772156	0.823169999627322	5.25855182971662e-05	0.370519620615424	0.479502402778038	0.316064246506254	0.0101568311157222	0.129987981566194	0.000250923039067195	0.000250923039067195	0.524065231682339	9.53466223462876e-07	1.09821196660881e-06	0.0754856152183683	2.80383108192817e-09	0.0196515478004313	0.264500143546449	0.0694974021141091	0.274008936187897	4.83273472731927e-08	0.0712839586697033	0.287547816954884	1.58210197705776e-07	0.0712839586697033	0.899060348005476	0.103055058048901	0.319189620813322	0.00189954857839235	3.39293259437937e-05	2.07518644503567e-05	0.11588818937067	0.276235312956308	1.7485245274953e-06	8.94528833057965e-05	0.678605698052664
Furanocoumarins	0.0205181158192968	0.044624989089627	0.000162676118611414	0.0455261382960027	1.20131388899568e-05	0.323845845852777	0.798622377072598	0.618020685042724	0.654340385634299	0	0.00378458708701214	0.916660627321947	0.162125674821478	0.646528945106546	0.00498714674995807	0.0522626563576176	0.00749486568189818	1.44281301314392e-12	1.5620301700537e-13	0.615669436608551	0.0433460119158131	0.0804773849689215	0.785778746130656	0.785778746130656	0.434413647712717	0.577824788727699	0.672101730816807	0.000608801160840893	0.265344292908187	0.189661015879441	0.143167422913686	0.129987981566194	0.151008526725765	0.981178119315287	0.94357531378207	0.457919779229958	0.463009594279254	0.00769169228380943	0.214313914409777	0.0595978011203775	0.00748145572864907	0.747811854959081	0.181022448702676	0.95130971990597	0.00764377218722169	0.154594438519501	0.83898005594103	0.0298248544470823	0.177175189040786
Common amino acids	0.629241122597115	0.160767365588383	0.788556826047228	0.0977318392897273	0.49824818974199	0.849846058588533	0.0295614882170189	0.039998264899613	0.236761151652508	0.00378458708701214	0	4.58778781172418e-06	0.0747328701708549	0.0989542804652814	9.42511091325933e-06	0.04304600031011	0.0218535662459648	0.343186242902578	0.431462756414702	0.00120414949919079	3.24688798244086e-05	2.58744279204956e-17	1.08933619292084e-05	1.08933619292084e-05	0.00561480943555686	0.000141797078703037	0.000116226620602563	0.106665296070831	0.0142513805282659	0.0659050239884984	0.00505789650724399	3.57968025041557e-21	0.291385632942588	0.107786020342194	0.0953792124305206	0.000583100051452523	2.7110780315919e-05	0.726852570828869	0.00193754940659616	0.866415287712487	0.699080102675212	0.0365011620657263	7.65060908604108e-05	0.000265478572727032	0.152467923294866	0.0899898370302914	0.820793573925727	0.0491149943985221	0.00707605070353888
Purine alkaloids	0.690043927110792	0.00555265793822096	0.0303351560130402	0.00703786123311792	0.0645606347989391	0.0284850887647126	0.0170306427297369	0.0170032955002078	1.59518471914948e-05	0.916660627321947	4.58778781172418e-06	0	0.0106208891535905	4.44395992668034e-06	2.65520573432107e-06	0.796477966714634	0.0181559213689609	0.101554267949097	0.138263567637717	0.384897960516616	5.74239261809338e-06	0.000843075336872473	2.97655092812703e-05	2.97655092812703e-05	0.0103420696343317	9.17978790049278e-05	0.000180443429148372	0.415117216600715	5.4856419188991e-09	0.0110466643867522	0.312017305315256	6.84507222336109e-06	0.662996086959939	0.000104538741004879	0.380930064443335	0.00182172679105534	1.08567013907866e-08	0.104389971205379	0.0015317441389572	0.758784284440704	0.647328385425655	8.77814231404559e-11	2.10686265719767e-05	3.6908971550345e-06	0.228487030646406	0.736679618094475	0.0202944996420292	4.44343258921953e-05	0.0857278917917731
FA0117 Dicarboxylic acids	0.691478652142176	8.99419188004311e-05	0.500374034132973	0.000143862501903431	0.900598560044396	0.0421856590334735	0.0300680039072205	0.00857774435705114	0.017417485186232	0.162125674821478	0.0747328701708549	0.0106208891535905	0	0.0165307839924399	0.132899250604868	0.141775209879781	0.00378458708701214	0.572886143137527	0.396169964368224	0.896863546845409	0.230892946348513	0.145039633218009	0.123753894935712	0.123753894935712	0.00896268587910669	0.0946425930817817	0.0988957996000947	0.27598734370857	6.1843497240068e-05	0.225882371798689	0.834641928423373	0.00776752733500525	0.141929395995187	0.404474543659122	0.21619492005668	0.203872792630518	0.110947007050074	0.281476996748667	0.731447105993015	0.0464103924723896	0.00988011835010695	0.0544392506866787	0.102452685402479	0.224480202732927	0.312420489536871	0.772779278220203	0.204779229333053	0.00841300163427428	0.522976291809867
Glycerophospholipids	0.275120621004492	1.98883584825921e-05	0.00261391235426296	6.25406032636697e-05	0.120928503873159	0.000119211847370568	0.000716472250679723	0.000710743435214604	3.25833980597214e-41	0.646528945106546	0.0989542804652814	4.44395992668034e-06	0.0165307839924399	0	0.000943315732139377	0.9530782401123	6.02165981183756e-05	0.429991583345	0.520258922345692	0.469329285694976	0.00386984236276	0.109484176884231	0.000653432306235322	0.000653432306235322	0.484545543588222	3.92971488583334e-06	4.14087623862941e-06	0.0467616247610603	8.24654534826039e-10	0.0511151481534786	0.274873320092401	0.0478937636686244	0.288440309527516	8.50700559528818e-08	0.031956935776291	0.194867796821423	2.52047943261706e-06	0.072877227132929	0.850934229787409	0.0929597208459526	0.302178326765129	0.000624567385688124	3.69273371076483e-05	7.31044442392785e-07	0.125431005291961	0.598159199602977	9.6584305599753e-07	4.22543412624318e-06	0.427220488852257
Others	0.29929260067213	0.369174595713004	0.632207976964112	0.379107044602332	0.648928459703845	0.744235406048531	0.126912638953893	0.0192377096963172	0.00918477582772156	0.00498714674995807	9.42511091325933e-06	2.65520573432107e-06	0.132899250604868	0.000943315732139377	0	0.0339443589299039	0.00550132961635119	0.169044476240277	0.144491687239181	0.00102545081720126	4.94710497480111e-10	0.149078893136409	0.945784644589484	0.945784644589484	0.706091350493831	0.675350750896739	0.68349911698474	7.72482155528187e-05	5.36787411524219e-12	0.612345100613762	0.0694090269895526	0.00130931491261064	0.249730587923733	0.186528872744634	0.432936779117203	6.98038953232418e-06	0.059715050974585	0.0318869682459683	0.0795866170697467	0.0594027998415062	0.460460839538302	9.20479953197893e-05	0.0888015131726476	9.84021856680309e-06	0.343614542633501	0.0179259066264912	0.17527405234053	9.22987408684068e-05	0.83225804585286
FA0102 Branched fatty acids	0.385510592038658	0.0553891900496406	0.694762087752718	0.0655668295425293	0.574024090069925	0.0546572791106761	0.106913561947448	0.725184200141572	0.823169999627322	0.0522626563576176	0.04304600031011	0.796477966714634	0.141775209879781	0.9530782401123	0.0339443589299039	0	0.943796228034877	0.000857467595158795	0.00103000789774394	0.655947354066492	0.559875628880602	0.000843075336872473	0.00200517606919428	0.00200517606919428	0.102212504907836	0.00796352576708354	0.00956007303845029	0.463009594279254	0.0695416235513413	0.0318869682459683	0.000161200705420162	0.00774678034798028	0.558750937281772	0.961039255242921	0.0712388503767245	0.912256474820939	0.00112879916698706	0.713127082712349	0.504996120087814	0.000550583792126723	0.108852834329828	0.293575276400955	3.07455229612599e-06	0.641541511550169	0.331888161727075	0.00120152262671249	0.515925988086681	0.615669436608551	0.577634479012915
SP0102 Sphinganines	0.31295859047022	0.000165019745356376	0.490142851139053	0.000298042146670997	0.44533060958978	0.271794583985754	0.391823602485245	0.472248492275742	5.25855182971662e-05	0.00749486568189818	0.0218535662459648	0.0181559213689609	0.00378458708701214	6.02165981183756e-05	0.00550132961635119	0.943796228034877	0	0.971659721425586	0.707537899493824	0.57516308300182	0.000231480067653913	0.013663474673812	0.000835489383568553	0.000835489383568553	0.183527506572823	1.99489102638504e-05	1.762899979355e-05	8.03960504747927e-16	0.001242826612737	0.00131073358631801	0.202568542668298	0.0248604880369881	0.0041918657436935	2.99862279652107e-05	0.545339042305196	0.883918695761742	0.00356302442714639	0.504639795540907	0.019344279231307	0.00275992978684484	0.00491727357605592	0.0560547212920336	0.0710136520514634	0.107723519623563	0.910055378288251	0.853546969953737	3.63405034647708e-05	0.0218874545407518	0.372467680687449
PK1211 Flavones and Flavonols	0.0436477492053605	0.107473797372358	0.000226840367299185	0.0766738838150274	0.000347578624901215	0.0668423132628954	0.678402091203592	0.738775986673831	0.370519620615424	1.44281301314392e-12	0.343186242902578	0.101554267949097	0.572886143137527	0.429991583345	0.169044476240277	0.000857467595158795	0.971659721425586	0	3.60058538673016e-66	0.0320504259917206	0.364712668195965	0.0700740452985278	0.000580381563007712	0.000580381563007712	0.00324268472033892	1.32194404502394e-06	3.34373669601563e-06	0.132752524491972	0.810442802042052	5.93763392906262e-05	0.816476933593138	0.0494829524632483	0.236091698955803	0.0163449621837095	0.0210371418143811	0.430154906181452	9.57461253556848e-05	0.0286763666752193	0.127765247401584	0.0481556765609431	0.0116834331317371	0.607859873941277	0.000404542096522057	0.887207024414778	0.00795645193834863	0.00438456964816293	0.164437000105325	0.0277514162110943	0.192444644003194
Flavones	0.0741256907460846	0.0672718875864641	0.000530874457555864	0.0450271157178888	0.000495129260930983	0.0685302310868371	0.763864699712581	0.691068619871586	0.479502402778038	1.5620301700537e-13	0.431462756414702	0.138263567637717	0.396169964368224	0.520258922345692	0.144491687239181	0.00103000789774394	0.707537899493824	3.60058538673016e-66	0	0.0490816553212166	0.4701868613036	0.143789467068955	0.00220957321277605	0.00220957321277605	0.00709521358425705	1.48791930303204e-05	3.42787632061056e-05	0.0826881746457788	0.805709397231382	0.000308159042306253	0.982727909086077	0.0959488923769662	0.222228033120306	0.0411086880951849	0.0254134798265055	0.456905514208493	0.000286090454559468	0.0324503210933689	0.173835590909304	0.0282527653805008	0.0093544811764008	0.663197912503765	0.00127984107297574	0.790267724307214	0.00717232152117748	0.00559921429299441	0.303495986126434	0.042480706775435	0.210689510555673
Water-soluble vitamins	0.00678785878965124	0.0155561088787532	0.0365533689711832	0.0125187384568348	0.0288687252018585	0.366047772763582	0.182875648533088	0.0916304111657027	0.316064246506254	0.615669436608551	0.00120414949919079	0.384897960516616	0.896863546845409	0.469329285694976	0.00102545081720126	0.655947354066492	0.57516308300182	0.0320504259917206	0.0490816553212166	0	0.00922493621434434	0.0114677268148327	0.679624076251692	0.679624076251692	0.00651003381489353	0.368577761344431	0.426407402083778	0.417521884255173	0.607470532274918	0.161785306046852	0.00234482029748953	0.000107534934692898	0.494010639236333	0.226531584666634	0.000400655524611085	0.159333396414812	0.159669946452107	0.670479459770329	0.222334919093644	0.606497654675369	0.186717628859034	0.778525684585064	0.169924329803904	0.830958380553525	0.000180443429148372	0.8149673880912	0.405736851112936	0.234645713515674	0.471560741308058
Hydroxycarboxylic acids	0.42106321337019	0.0511151481534786	0.849410868312265	0.106975698333473	0.587376849549598	0.494715585349323	0.351670680217143	0.232212659392473	0.0101568311157222	0.0433460119158131	3.24688798244086e-05	5.74239261809338e-06	0.230892946348513	0.00386984236276	4.94710497480111e-10	0.559875628880602	0.000231480067653913	0.364712668195965	0.4701868613036	0.00922493621434434	0	0.0228898512223381	0.020727637702287	0.020727637702287	0.0849987301981154	0.000664853467593805	0.000588571835034545	0.000158700040115022	1.26719250700759e-05	0.283491078456025	0.188232648025186	0.00570918760284739	0.208229405698384	0.00646275129724231	0.0124141788673714	0.0674443383032821	0.00270230111343251	0.0288472985237983	0.000199723640610879	0.251705432960346	0.26886080485531	0.00127153069857099	0.0695416235513413	0.00168705245698403	0.815182996456291	0.184836269871831	0.0119529675529417	0.0108690358137492	0.586610060382832
FA0110 Amino fatty acids	0.870785475034299	0.106231906372593	0.180284999843403	0.0491817283145312	0.892252800056237	0.561189124499008	0.0270946390770511	0.0616567610242262	0.129987981566194	0.0804773849689215	2.58744279204956e-17	0.000843075336872473	0.145039633218009	0.109484176884231	0.149078893136409	0.000843075336872473	0.013663474673812	0.0700740452985278	0.143789467068955	0.0114677268148327	0.0228898512223381	0	2.30351277571192e-10	2.30351277571192e-10	0.000551877964890226	1.01907949888032e-07	9.15773603177691e-08	0.338214085071582	0.593912796171919	0.00228330149930186	0.00112261376481692	2.12490172772603e-16	0.911816202300565	0.0258008888639501	0.126558666429681	0.0526498087851386	1.8408856361536e-06	0.509461093564547	0.00195782278613667	0.742974412520201	0.904775531808987	0.323021029954338	1.03002838794686e-06	0.000520955446792331	0.021004378062015	0.309872656846411	0.138036845422366	0.31295859047022	0.00154815729389504
Isoflavones	0.90125790589916	0.0466017034779001	0.0507372620255194	0.0464740908305285	0.822089608123855	0.27598734370857	0.0235314388613361	0.0920718439979037	0.000250923039067195	0.785778746130656	1.08933619292084e-05	2.97655092812703e-05	0.123753894935712	0.000653432306235322	0.945784644589484	0.00200517606919428	0.000835489383568553	0.000580381563007712	0.00220957321277605	0.679624076251692	0.020727637702287	2.30351277571192e-10	0	0	8.15061800662993e-05	2.7959892947031e-27	1.3271311151493e-25	0.743815000159757	0.375325987086361	1.5918151393816e-07	0.00441814104487613	3.05798443316536e-08	0.808505579246019	1.50881893467192e-05	0.0978477512915076	0.655545465561231	1.0136070095654e-09	0.193508148707032	8.45799550497722e-05	0.306540753569044	0.677791408469527	0.206600693703958	1.44925692421421e-06	0.00780221385562213	0.0330940363216399	0.0625856406530751	0.000232947734945761	0.163406765628259	0.00447743949787491
PK1205 Isoflavonoids	0.90125790589916	0.0466017034779001	0.0507372620255194	0.0464740908305285	0.822089608123855	0.27598734370857	0.0235314388613361	0.0920718439979037	0.000250923039067195	0.785778746130656	1.08933619292084e-05	2.97655092812703e-05	0.123753894935712	0.000653432306235322	0.945784644589484	0.00200517606919428	0.000835489383568553	0.000580381563007712	0.00220957321277605	0.679624076251692	0.020727637702287	2.30351277571192e-10	0	0	8.15061800662993e-05	2.7959892947031e-27	1.3271311151493e-25	0.743815000159757	0.375325987086361	1.5918151393816e-07	0.00441814104487613	3.05798443316536e-08	0.808505579246019	1.50881893467192e-05	0.0978477512915076	0.655545465561231	1.0136070095654e-09	0.193508148707032	8.45799550497722e-05	0.306540753569044	0.677791408469527	0.206600693703958	1.44925692421421e-06	0.00780221385562213	0.0330940363216399	0.0625856406530751	0.000232947734945761	0.163406765628259	0.00447743949787491
Dicarboxylic acids	5.39442816352039e-05	0.108663981828787	0.0138456182164429	0.134817881144265	0.0436174976154669	0.0843260521946355	0.0158753557664973	0.00336628156855457	0.524065231682339	0.434413647712717	0.00561480943555686	0.0103420696343317	0.00896268587910669	0.484545543588222	0.706091350493831	0.102212504907836	0.183527506572823	0.00324268472033892	0.00709521358425705	0.00651003381489353	0.0849987301981154	0.000551877964890226	8.15061800662993e-05	8.15061800662993e-05	0	0.00106595140539492	0.00228096453750772	0.859213263804663	0.0549490911182155	1.24299464740635e-06	0.00113128194260975	0.000175614462109934	0.703201370676636	0.00128401461871215	0.000831719672799827	0.124311018951082	0.0394663723865489	0.55072221824207	0.0031887126825866	0.911816202300565	0.125290587866715	0.738566264039364	0.334690391922167	0.797121132807639	0.0811756652068941	0.347628094012309	0.0265108158632365	0.876034786736211	0.535383770502389
PK1214 Flavanones	0.829009731243492	0.0080131969728555	0.0126770075489514	0.0149219412152016	0.557440155412241	0.0162790336380794	0.0317938780412095	0.116617158375491	9.53466223462876e-07	0.577824788727699	0.000141797078703037	9.17978790049278e-05	0.0946425930817817	3.92971488583334e-06	0.675350750896739	0.00796352576708354	1.99489102638504e-05	1.32194404502394e-06	1.48791930303204e-05	0.368577761344431	0.000664853467593805	1.01907949888032e-07	2.7959892947031e-27	2.7959892947031e-27	0.00106595140539492	0	4.65356576145763e-81	0.160513621640544	0.0729691249643896	6.1466690825045e-09	0.110691523478685	1.13490981725372e-06	0.891374961565945	1.97571176954625e-08	0.180653450953578	0.790481656305519	7.50164321368224e-13	0.849846058588533	0.000204112481024122	0.210586597404274	0.61919774784137	0.122852636253236	1.73738224738371e-07	0.019192190892599	0.20316976342761	0.0178118385359596	6.25567139119149e-06	0.0235314388613361	0.323295819607935
Dihyroflavonols	0.990034824257437	0.00413196631213546	0.0248038681427661	0.00819281568364538	0.759630319874993	0.0140182781994419	0.0319802868696003	0.111844786366035	1.09821196660881e-06	0.672101730816807	0.000116226620602563	0.000180443429148372	0.0988957996000947	4.14087623862941e-06	0.68349911698474	0.00956007303845029	1.762899979355e-05	3.34373669601563e-06	3.42787632061056e-05	0.426407402083778	0.000588571835034545	9.15773603177691e-08	1.3271311151493e-25	1.3271311151493e-25	0.00228096453750772	4.65356576145763e-81	0	0.120723722474396	0.0714646208581978	2.20322655110523e-08	0.140240263726628	1.20959304600735e-06	0.953520405811428	4.62685978805786e-08	0.213481627811177	0.842888470383966	1.82928919142938e-12	0.860303758414317	0.000209656250381209	0.215671256395066	0.548677316296929	0.131801793397698	1.85378187170461e-07	0.0179688432194428	0.151980295921881	0.0296929257660098	1.03214444943839e-05	0.0278760447536275	0.307338284886051
FA0804 N-acyl ethanolamines (endocannabinoids)	0.928563969884759	0.00926524977731332	0.0674011923069281	0.013584440063384	0.0106756028867882	0.9484363785297	0.189279356295415	0.406685090306748	0.0754856152183683	0.000608801160840893	0.106665296070831	0.415117216600715	0.27598734370857	0.0467616247610603	7.72482155528187e-05	0.463009594279254	8.03960504747927e-16	0.132752524491972	0.0826881746457788	0.417521884255173	0.000158700040115022	0.338214085071582	0.743815000159757	0.743815000159757	0.859213263804663	0.160513621640544	0.120723722474396	0	0.00193553247231089	0.682886722875414	0.160852012742877	0.400701433907929	0.00151710647997277	0.124380793787997	0.551280554678271	0.315658042593459	0.326604914272793	0.396949085498477	0.0414264623514576	0.0183884590399157	0.0138914803620496	0.0480900882602959	0.75329197788734	0.182411064378727	0.956615950079385	0.460800229393366	0.0190561864865975	0.116020467985248	0.0421562477511957
Coniferyl alcohol derivatives	0.330353275445762	0.000945426276858951	0.263657806695285	0.00391878111034502	0.373970404173895	0.00226698770927948	0.00210515079248556	9.71843948470904e-05	2.80383108192817e-09	0.265344292908187	0.0142513805282659	5.4856419188991e-09	6.1843497240068e-05	8.24654534826039e-10	5.36787411524219e-12	0.0695416235513413	0.001242826612737	0.810442802042052	0.805709397231382	0.607470532274918	1.26719250700759e-05	0.593912796171919	0.375325987086361	0.375325987086361	0.0549490911182155	0.0729691249643896	0.0714646208581978	0.00193553247231089	0	0.985827674182876	0.440018546161081	0.019806739034173	0.388582480480871	0.029780823563733	0.37789462001175	5.71053048979993e-07	4.24352152780146e-05	0.00780916742278861	0.75793853135688	0.0524031687786294	0.185869312294087	6.27573921704397e-08	0.00629387515226617	1.01910130122708e-05	0.69353013901434	0.592757031664745	0.0672288304102156	7.40683483721931e-07	0.479849303814145
ST0502 Sulfates	0.081878746726933	0.139629798346084	0.0141811012159234	0.197214542845286	0.22523445895163	0.0449650562839648	0.532634404606034	0.219143982873769	0.0196515478004313	0.189661015879441	0.0659050239884984	0.0110466643867522	0.225882371798689	0.0511151481534786	0.612345100613762	0.0318869682459683	0.00131073358631801	5.93763392906262e-05	0.000308159042306253	0.161785306046852	0.283491078456025	0.00228330149930186	1.5918151393816e-07	1.5918151393816e-07	1.24299464740635e-06	6.1466690825045e-09	2.20322655110523e-08	0.682886722875414	0.985827674182876	0	0.430972048582112	0.000682718763044174	0.873409449558241	1.19784431887694e-08	0.0876255907864774	0.0471150417300622	8.83615201672811e-05	0.0704755047054553	0.0143455535932355	0.0691884840266905	0.767257190754661	0.818634581621311	0.0185203784121503	0.259949228780385	0.304552798338771	0.116351672252166	8.79763007179745e-06	0.174284180424455	0.71810793409999
Liner triterpenes	0.00523132821347657	0.000480656179126205	0.889839058108454	0.00110181192944662	0.808290402895555	2.10702361017487e-11	0.455386434113315	0.267280586540484	0.264500143546449	0.143167422913686	0.00505789650724399	0.312017305315256	0.834641928423373	0.274873320092401	0.0694090269895526	0.000161200705420162	0.202568542668298	0.816476933593138	0.982727909086077	0.00234482029748953	0.188232648025186	0.00112261376481692	0.00441814104487613	0.00441814104487613	0.00113128194260975	0.110691523478685	0.140240263726628	0.160852012742877	0.440018546161081	0.430972048582112	0	0.000335458341737507	0.687586933964536	0.931652681858306	8.51607941718956e-05	0.134817881144265	0.0681812268258604	0.141698164031441	0.0889628252709727	0.110245520865169	0.420095690523727	0.829659167299452	0.0209226588724788	0.556504779969695	0.00796352576708354	0.0212346402681919	0.987820493702373	0.463009594279254	0.458427374735993
Other amino acids	0.988263353006293	0.262098273422319	0.188137700251705	0.197607625946605	0.875159524654115	0.658763296226827	0.0368416203808084	0.0895022003983002	0.0694974021141091	0.129987981566194	3.57968025041557e-21	6.84507222336109e-06	0.00776752733500525	0.0478937636686244	0.00130931491261064	0.00774678034798028	0.0248604880369881	0.0494829524632483	0.0959488923769662	0.000107534934692898	0.00570918760284739	2.12490172772603e-16	3.05798443316536e-08	3.05798443316536e-08	0.000175614462109934	1.13490981725372e-06	1.20959304600735e-06	0.400701433907929	0.019806739034173	0.000682718763044174	0.000335458341737507	0	0.767045031470082	0.0471150417300622	0.0263516442938481	0.00434707228184174	9.07111444568214e-07	0.519535494714412	0.00291901007019088	0.790053807766207	0.886329948718071	0.0231020421073184	1.42855181352234e-06	0.00228564060576302	0.749286059759686	0.903676074138209	0.274996951986531	0.0764827648719025	0.00856265207820566
SP0101 Sphing-4-enines (Sphingosines)	0.968340210924513	0.299815935939959	0.0179402090470722	0.37789462001175	0.0115751439410727	0.419612408589521	0.603583118828021	0.53942878616782	0.274008936187897	0.151008526725765	0.291385632942588	0.662996086959939	0.141929395995187	0.288440309527516	0.249730587923733	0.558750937281772	0.0041918657436935	0.236091698955803	0.222228033120306	0.494010639236333	0.208229405698384	0.911816202300565	0.808505579246019	0.808505579246019	0.703201370676636	0.891374961565945	0.953520405811428	0.00151710647997277	0.388582480480871	0.873409449558241	0.687586933964536	0.767045031470082	0	0.321923361262672	0.899280070010885	0.984942003656664	0.913577449924822	0.342758276939994	0.691068619871586	0.428360293259748	1.45711769614013e-14	0.559500612407921	0.917321469304479	0.989149082091668	0.727061206455289	0.419290398307306	0.30920441176148	0.144961260050065	0.932756039680008
ST0403 C27 bile acids, alcohols, and derivatives	0.0320738343352128	0.0106756028867882	2.25505486487486e-05	0.0181126020875247	0.00349063901898507	0.0353682373064485	0.942691699383898	0.861830888245084	4.83273472731927e-08	0.981178119315287	0.107786020342194	0.000104538741004879	0.404474543659122	8.50700559528818e-08	0.186528872744634	0.961039255242921	2.99862279652107e-05	0.0163449621837095	0.0411086880951849	0.226531584666634	0.00646275129724231	0.0258008888639501	1.50881893467192e-05	1.50881893467192e-05	0.00128401461871215	1.97571176954625e-08	4.62685978805786e-08	0.124380793787997	0.029780823563733	1.19784431887694e-08	0.931652681858306	0.0471150417300622	0.321923361262672	0	0.820577614643715	0.256748086306286	7.34162752182381e-06	0.181947336780759	0.0761016668374403	0.00599525363602379	0.745497070622026	0.0625856406530751	0.016424379162885	0.0138456182164429	0.692093866468622	0.391050455305342	7.16356333129919e-14	0.000360976665292992	0.802056519822169
Biogenic amines	0.03051436315918	0.0134945987366027	0.894228407287483	0.00879921040969312	0.624900314360401	0.237543837165681	0.00872228490479988	0.00327481183822577	0.0712839586697033	0.94357531378207	0.0953792124305206	0.380930064443335	0.21619492005668	0.031956935776291	0.432936779117203	0.0712388503767245	0.545339042305196	0.0210371418143811	0.0254134798265055	0.000400655524611085	0.0124141788673714	0.126558666429681	0.0978477512915076	0.0978477512915076	0.000831719672799827	0.180653450953578	0.213481627811177	0.551280554678271	0.37789462001175	0.0876255907864774	8.51607941718956e-05	0.0263516442938481	0.899280070010885	0.820577614643715	0	0.534099863016011	0.339063225822753	0.762805451547204	0.0390782203843229	0.361314277470189	0.162551878707322	0.873409449558241	0.721435038448778	0.142006536275203	0.000706676940581357	0.179274575197248	0.788556826047228	0.184836269871831	0.285134532273648
Pyrimidines	0.138793677411306	0.950204513329006	0.713541700438324	0.974758365652219	0.717900162815787	0.996678199668926	0.00790708904254564	0.00210080713493413	0.287547816954884	0.457919779229958	0.000583100051452523	0.00182172679105534	0.203872792630518	0.194867796821423	6.98038953232418e-06	0.912256474820939	0.883918695761742	0.430154906181452	0.456905514208493	0.159333396414812	0.0674443383032821	0.0526498087851386	0.655545465561231	0.655545465561231	0.124311018951082	0.790481656305519	0.842888470383966	0.315658042593459	5.71053048979993e-07	0.0471150417300622	0.134817881144265	0.00434707228184174	0.984942003656664	0.256748086306286	0.534099863016011	0	0.0242066887040019	0.308003919770742	0.83312473885489	0.876253625471233	0.705884785251527	3.55542214516556e-05	0.00133074120159998	0.0063342786906395	0.754347252302405	0.432936779117203	0.0480573216477586	0.146613770581994	0.928784557806634
Deoxy sugars	0.758784284440704	0.0625044218241469	0.00619669533319706	0.0886404316803915	0.104085408652534	0.0256453300181672	0.000273554201848403	0.00451164002112745	1.58210197705776e-07	0.463009594279254	2.7110780315919e-05	1.08567013907866e-08	0.110947007050074	2.52047943261706e-06	0.059715050974585	0.00112879916698706	0.00356302442714639	9.57461253556848e-05	0.000286090454559468	0.159669946452107	0.00270230111343251	1.8408856361536e-06	1.0136070095654e-09	1.0136070095654e-09	0.0394663723865489	7.50164321368224e-13	1.82928919142938e-12	0.326604914272793	4.24352152780146e-05	8.83615201672811e-05	0.0681812268258604	9.07111444568214e-07	0.913577449924822	7.34162752182381e-06	0.339063225822753	0.0242066887040019	0	0.533733311812396	0.00996587681971559	0.457243465308323	0.953520405811428	0.00496375875105783	1.2729041599239e-14	0.00430574222995282	0.988484783992966	0.00734191667429983	0.0211027999857574	0.00218023571846119	0.677791408469527
SP0103 4-Hydroxysphinganines (Phytosphingosines)	0.0690124552782473	0.41912944648229	0.0860943219658196	0.45084592022878	0.024615923391031	0.192444644003194	0.942029033792782	0.529892045411417	0.0712839586697033	0.00769169228380943	0.726852570828869	0.104389971205379	0.281476996748667	0.072877227132929	0.0318869682459683	0.713127082712349	0.504639795540907	0.0286763666752193	0.0324503210933689	0.670479459770329	0.0288472985237983	0.509461093564547	0.193508148707032	0.193508148707032	0.55072221824207	0.849846058588533	0.860303758414317	0.396949085498477	0.00780916742278861	0.0704755047054553	0.141698164031441	0.519535494714412	0.342758276939994	0.181947336780759	0.762805451547204	0.308003919770742	0.533733311812396	0	0.86685212898091	0.529161936728388	0.172762419210624	0.0252216286727292	0.663601635313916	0.0340673118721153	0.0570275284465719	0.185869312294087	0.175635021037386	0.000232653520149411	0.00466400388845968
Purines	0.596034312215459	0.0834016156489261	0.223942530379855	0.100247702021548	0.107661046974609	0.357203416238309	0.543488715596253	0.641939928368442	0.899060348005476	0.214313914409777	0.00193754940659616	0.0015317441389572	0.731447105993015	0.850934229787409	0.0795866170697467	0.504996120087814	0.019344279231307	0.127765247401584	0.173835590909304	0.222334919093644	0.000199723640610879	0.00195782278613667	8.45799550497722e-05	8.45799550497722e-05	0.0031887126825866	0.000204112481024122	0.000209656250381209	0.0414264623514576	0.75793853135688	0.0143455535932355	0.0889628252709727	0.00291901007019088	0.691068619871586	0.0761016668374403	0.0390782203843229	0.83312473885489	0.00996587681971559	0.86685212898091	0	0.8902778466578	0.603389035556331	0.031585258048128	0.0756747440604527	0.855289671865134	0.122783516910826	0.300208828853349	0.286657148685163	0.993577902371405	0.463690559032191
Piperidine alkaloids	0.294480024173537	0.00394916976306515	0.193217684229593	0.00426068195118155	0.437211039707941	0.288185125480369	0.445997121822081	0.873190732585331	0.103055058048901	0.0595978011203775	0.866415287712487	0.758784284440704	0.0464103924723896	0.0929597208459526	0.0594027998415062	0.000550583792126723	0.00275992978684484	0.0481556765609431	0.0282527653805008	0.606497654675369	0.251705432960346	0.742974412520201	0.306540753569044	0.306540753569044	0.911816202300565	0.210586597404274	0.215671256395066	0.0183884590399157	0.0524031687786294	0.0691884840266905	0.110245520865169	0.790053807766207	0.428360293259748	0.00599525363602379	0.361314277470189	0.876253625471233	0.457243465308323	0.529161936728388	0.8902778466578	0	0.081878746726933	0.428360293259748	0.0170854504390274	0.128121784063681	0.127338400183492	0.00763012888860148	2.28998877100847e-06	0.0319335989789902	0.930990728688002
FA0801 Primary amides	0.176539814868142	0.00646864504153867	0.0194666903746876	0.0115751439410727	0.00222323253813035	0.729984177456245	0.0851025947831597	0.0902616485868347	0.319189620813322	0.00748145572864907	0.699080102675212	0.647328385425655	0.00988011835010695	0.302178326765129	0.460460839538302	0.108852834329828	0.00491727357605592	0.0116834331317371	0.0093544811764008	0.186717628859034	0.26886080485531	0.904775531808987	0.677791408469527	0.677791408469527	0.125290587866715	0.61919774784137	0.548677316296929	0.0138914803620496	0.185869312294087	0.767257190754661	0.420095690523727	0.886329948718071	1.45711769614013e-14	0.745497070622026	0.162551878707322	0.705884785251527	0.953520405811428	0.172762419210624	0.603389035556331	0.081878746726933	0	0.343043550494287	0.894447959047298	0.464372069044163	0.223405759278851	0.407951419013277	0.771503940102618	0.281225905970991	0.500019400316152
PR0107 C40 isoprenoids (tetraterpenes)	0.329517961933772	0.00544028878401787	0.522613564524812	0.00740807646317616	0.451013639094782	0.0157597837361976	0.158913447343385	0.049684608199952	0.00189954857839235	0.747811854959081	0.0365011620657263	8.77814231404559e-11	0.0544392506866787	0.000624567385688124	9.20479953197893e-05	0.293575276400955	0.0560547212920336	0.607859873941277	0.663197912503765	0.778525684585064	0.00127153069857099	0.323021029954338	0.206600693703958	0.206600693703958	0.738566264039364	0.122852636253236	0.131801793397698	0.0480900882602959	6.27573921704397e-08	0.818634581621311	0.829659167299452	0.0231020421073184	0.559500612407921	0.0625856406530751	0.873409449558241	3.55542214516556e-05	0.00496375875105783	0.0252216286727292	0.031585258048128	0.428360293259748	0.343043550494287	0	0.0146073023528656	0.000650416946683134	0.237767789560463	0.769167390382122	0.0371317627318147	0.000301007566112697	0.607275902268236
Pyridine alkaloids	0.229032290281853	0.364120244845637	0.0306042997038566	0.360136795897895	0.539613005593171	0.227725187112803	1.80212485028316e-06	0.000274921823026993	3.39293259437937e-05	0.181022448702676	7.65060908604108e-05	2.10686265719767e-05	0.102452685402479	3.69273371076483e-05	0.0888015131726476	3.07455229612599e-06	0.0710136520514634	0.000404542096522057	0.00127984107297574	0.169924329803904	0.0695416235513413	1.03002838794686e-06	1.44925692421421e-06	1.44925692421421e-06	0.334690391922167	1.73738224738371e-07	1.85378187170461e-07	0.75329197788734	0.00629387515226617	0.0185203784121503	0.0209226588724788	1.42855181352234e-06	0.917321469304479	0.016424379162885	0.721435038448778	0.00133074120159998	1.2729041599239e-14	0.663601635313916	0.0756747440604527	0.0170854504390274	0.894447959047298	0.0146073023528656	0	0.000398243771069385	0.680643026525426	0.0468577941348237	0.397729110028376	0.000413413113633661	0.0721453748714227
FA0106 Oxo fatty acids	0.710434092514452	0.0105212138492729	0.0153296861514269	0.00378458708701214	0.199977903458793	0.724142115446261	0.0019824020931001	0.000234128011527195	2.07518644503567e-05	0.95130971990597	0.000265478572727032	3.6908971550345e-06	0.224480202732927	7.31044442392785e-07	9.84021856680309e-06	0.641541511550169	0.107723519623563	0.887207024414778	0.790267724307214	0.830958380553525	0.00168705245698403	0.000520955446792331	0.00780221385562213	0.00780221385562213	0.797121132807639	0.019192190892599	0.0179688432194428	0.182411064378727	1.01910130122708e-05	0.259949228780385	0.556504779969695	0.00228564060576302	0.989149082091668	0.0138456182164429	0.142006536275203	0.0063342786906395	0.00430574222995282	0.0340673118721153	0.855289671865134	0.128121784063681	0.464372069044163	0.000650416946683134	0.000398243771069385	0	0.0584739889903677	1.6680846069774e-05	0.000919349388337488	1.07395213820068e-09	0.0392441811976439
ST0504 Taurine conjugates	1.11197510901563e-05	5.80854734396194e-08	0.013822736214639	1.03096949523841e-08	0.00021726310057248	0.0310801272744043	0.00710161132909854	0.0009962718846336	0.11588818937067	0.00764377218722169	0.152467923294866	0.228487030646406	0.312420489536871	0.125431005291961	0.343614542633501	0.331888161727075	0.910055378288251	0.00795645193834863	0.00717232152117748	0.000180443429148372	0.815182996456291	0.021004378062015	0.0330940363216399	0.0330940363216399	0.0811756652068941	0.20316976342761	0.151980295921881	0.956615950079385	0.69353013901434	0.304552798338771	0.00796352576708354	0.749286059759686	0.727061206455289	0.692093866468622	0.000706676940581357	0.754347252302405	0.988484783992966	0.0570275284465719	0.122783516910826	0.127338400183492	0.223405759278851	0.237767789560463	0.680643026525426	0.0584739889903677	0	0.0994818238404955	0.423002091426687	0.436222568603858	3.8075087424646e-07
2-Oxocarboxylic acids	0.451181392495599	0.0665429276333835	0.932314681269724	0.0222288040486849	0.883480398450279	0.785778746130656	0.535934481884442	0.650329826208472	0.276235312956308	0.154594438519501	0.0899898370302914	0.736679618094475	0.772779278220203	0.598159199602977	0.0179259066264912	0.00120152262671249	0.853546969953737	0.00438456964816293	0.00559921429299441	0.8149673880912	0.184836269871831	0.309872656846411	0.0625856406530751	0.0625856406530751	0.347628094012309	0.0178118385359596	0.0296929257660098	0.460800229393366	0.592757031664745	0.116351672252166	0.0212346402681919	0.903676074138209	0.419290398307306	0.391050455305342	0.179274575197248	0.432936779117203	0.00734191667429983	0.185869312294087	0.300208828853349	0.00763012888860148	0.407951419013277	0.769167390382122	0.0468577941348237	1.6680846069774e-05	0.0994818238404955	0	0.876691330685883	0.0417462683902921	0.159922703849954
ST0203 C21 steroids (gluco/mineralocorticoids, progestogins) and derivatives	0.0120034685966741	0.00449023767894259	0.000290024662855235	0.0068001710009241	0.015467715914392	0.228814077826631	0.583165137978119	0.710848169585817	1.7485245274953e-06	0.83898005594103	0.820793573925727	0.0202944996420292	0.204779229333053	9.6584305599753e-07	0.17527405234053	0.515925988086681	3.63405034647708e-05	0.164437000105325	0.303495986126434	0.405736851112936	0.0119529675529417	0.138036845422366	0.000232947734945761	0.000232947734945761	0.0265108158632365	6.25567139119149e-06	1.03214444943839e-05	0.0190561864865975	0.0672288304102156	8.79763007179745e-06	0.987820493702373	0.274996951986531	0.30920441176148	7.16356333129919e-14	0.788556826047228	0.0480573216477586	0.0211027999857574	0.175635021037386	0.286657148685163	2.28998877100847e-06	0.771503940102618	0.0371317627318147	0.397729110028376	0.000919349388337488	0.423002091426687	0.876691330685883	0	0.000335869761045905	0.545339042305196
Ursanes	0.0140994868558516	0.0822320945604871	1.70699830163305e-05	0.0619785753286085	6.54023980067636e-05	0.0957777094156192	0.00499652920160505	0.00165700531954324	8.94528833057965e-05	0.0298248544470823	0.0491149943985221	4.44343258921953e-05	0.00841300163427428	4.22543412624318e-06	9.22987408684068e-05	0.615669436608551	0.0218874545407518	0.0277514162110943	0.042480706775435	0.234645713515674	0.0108690358137492	0.31295859047022	0.163406765628259	0.163406765628259	0.876034786736211	0.0235314388613361	0.0278760447536275	0.116020467985248	7.40683483721931e-07	0.174284180424455	0.463009594279254	0.0764827648719025	0.144961260050065	0.000360976665292992	0.184836269871831	0.146613770581994	0.00218023571846119	0.000232653520149411	0.993577902371405	0.0319335989789902	0.281225905970991	0.000301007566112697	0.000413413113633661	1.07395213820068e-09	0.436222568603858	0.0417462683902921	0.000335869761045905	0	0.971881039823275
ST0402 C26 bile acids, alcohols, and derivatives	0.0262723618418561	0.0410798999487032	0.27363904266536	0.0205020738393487	0.0574432146496651	0.601643522747084	0.0762920260437804	0.0826881746457788	0.678605698052664	0.177175189040786	0.00707605070353888	0.0857278917917731	0.522976291809867	0.427220488852257	0.83225804585286	0.577634479012915	0.372467680687449	0.192444644003194	0.210689510555673	0.471560741308058	0.586610060382832	0.00154815729389504	0.00447743949787491	0.00447743949787491	0.535383770502389	0.323295819607935	0.307338284886051	0.0421562477511957	0.479849303814145	0.71810793409999	0.458427374735993	0.00856265207820566	0.932756039680008	0.802056519822169	0.285134532273648	0.928784557806634	0.677791408469527	0.00466400388845968	0.463690559032191	0.930990728688002	0.500019400316152	0.607275902268236	0.0721453748714227	0.0392441811976439	3.8075087424646e-07	0.159922703849954	0.545339042305196	0.971881039823275	0
ST0202 C19 steroids (androgens) and derivatives	0.666632595015618	0.00238827543125073	0.0215171320964579	0.00143035954134796	0.224480202732927	0.0940227889822862	2.28239459538473e-05	4.49645053121061e-06	1.43572889452876e-05	0.549978193293759	4.48187470565936e-05	1.52187436976581e-07	0.0950953676728622	6.82275927794265e-06	0.00108973900341877	0.347628094012309	0.0084950237718114	0.131583128607017	0.170453850930784	0.746338551618384	0.000275951647860672	0.000581739361527363	0.000237701843349056	0.000237701843349056	0.850498927871416	6.5311162478507e-05	5.02479482187469e-05	0.0643941538561856	7.73204256388414e-07	0.189947624310044	0.723100530513331	0.00466842329106068	0.190905239255438	0.00259812229232528	0.223405759278851	0.00722413457603829	1.42238797421293e-07	0.0522626563576176	0.138945418195851	0.348924332134321	0.29929260067213	2.64331161761041e-05	7.60433268378376e-08	4.24445174868256e-11	0.0388029146876355	0.0413106734923741	0.0176842559603883	7.76357127205715e-12	0.101077627207171
Amino sugars	0.00010638430733351	0.0127088683815981	0.932535357938942	0.0255872003648993	0.13006016829332	0.00408066913170207	0.00325871300500906	0.0272575906966041	0.00118198551186483	0.551094412291992	0.660576050088839	0.923932889146325	0.896643908977352	0.0078860157693366	2.78872665449433e-05	0.00413593584800315	0.175996531755342	0.156245155340586	0.173387845616254	0.000320556128294405	0.204376015348601	0.109737505191045	1.05534574282235e-05	1.05534574282235e-05	0.355013068691092	1.76831195874388e-05	1.40918167501262e-05	0.61058830696977	0.476213528142948	0.0729231644629666	0.0482870736706274	0.75793853135688	0.540718968733053	0.0164376475046114	0.0166109756896338	0.135337995569688	0.0134275551276339	0.196234285035105	0.346334855690276	0.86947400745044	0.397260986928724	0.977414644746412	0.00198652546590434	0.653738175673183	3.59191663121274e-05	0.0661595914088115	0.135412421225364	0.904775531808987	0.135785013417936
ST0301 Vitamin D2 and derivatives	0.0809756675635354	0.127338400183492	0.00552694118944641	0.165818078439729	0.0354700027943754	0.202868994377748	0.287420466945046	0.226206815684421	0.00218472632903269	0.983834941148691	0.837678108936224	0.228051474406875	0.244440075258568	0.00483456987082511	0.889400302561896	0.683294962960524	0.031631518544578	0.279597440958432	0.401171938346767	0.722475820160188	0.229359880532475	0.541456892632078	0.104450966700515	0.104450966700515	0.0300015257505387	0.00771230994036952	0.00795645193834863	0.182782663147187	0.959490958160105	0.000240112130447814	0.375627630433866	0.906974980819997	0.36798151458348	1.55936660145954e-17	0.742764312388827	0.104085408652534	0.059324944453102	0.193895922367867	0.621161641939296	0.0198223155594214	0.322746389287511	0.936949934437862	0.752659029402766	0.0771052937871168	0.756036624073796	0.606692175686476	1.10312027586781e-07	0.0300236713943745	0.725184200141572
ST0302 Vitamin D3 and derivatives	1.41577522447811e-05	0.764924380307375	5.68473916448128e-08	0.949983483189227	3.54793565098634e-08	0.12306017263929	0.0817780117540871	0.0532171220087344	0.03064935140152	0.0347878032926054	0.534649922831672	0.0142866327330477	0.138187962404305	0.0385565193046386	0.554449592556083	0.589872042248036	0.0519127230430955	0.00343636970737603	0.0063342786906395	0.0159140414068199	0.395547318225256	0.549234653043729	0.357788911688688	0.357788911688688	0.00951037496028047	0.0641036462616999	0.100247702021548	0.663399761959258	0.100780613014767	0.00016523433525163	0.444664653036028	0.227725187112803	0.129987981566194	1.17893570081306e-07	0.544413496827938	0.721435038448778	0.0205502318978688	0.129771603876812	0.866415287712487	0.00618534973302908	0.205688528667053	0.470015278487494	0.617628543598027	0.752659029402766	0.00736831812190577	0.745076441393813	0.000206735357174193	0.00744802286608826	0.19418711854487
Oleananes	0.00172848449176931	0.00547073404867287	0.00297777739846693	0.00649226733088076	3.74684439930354e-05	0.220629060829195	0.545339042305196	0.422678590487398	0.986491938346982	0.000124565281321296	0.0721453748714227	0.190905239255438	0.441343217974556	0.915559349394589	0.916440359154988	0.452020677316993	0.603000951379055	0.0065695646863752	0.00583181641020682	0.535750880429118	0.544598544820217	0.106355592424684	0.709813133664611	0.709813133664611	0.463179784327359	0.713127082712349	0.582400854476227	0.221374240824991	0.359695848494694	0.392287925896102	0.0493823766859129	0.73332941762257	0.986491938346982	0.866196882035262	0.274379163727396	0.776821795223437	0.557065915417292	0.0228019283044741	0.104695225543159	0.0542942930163338	0.23743191563743	0.077153347412538	0.466761642137417	0.728522209346408	7.66916245892132e-08	0.141775209879781	0.542749441632385	0.0146313005884634	0.0259964590017531
Thiazole alkaloids	0.0192833207468295	4.7665338023037e-05	0.419612408589521	1.59518471914948e-05	0.0196670200415835	0.322609124825873	0.0026887394967265	0.00235201328366736	0.0180405999970406	0.315522715840786	0.767257190754661	0.106479390108082	0.326051909129201	0.0187420440225455	0.144335416604858	0.303100296801	0.108663981828787	0.175544728062043	0.136307942658605	6.22128715264608e-09	0.813243015852657	0.0725105617375879	0.000884930661565396	0.000884930661565396	0.920846892760247	0.0100609594152579	0.00732217009252196	0.435564288398972	0.759418784596919	0.606692175686476	0.553143639561976	0.725601173564665	0.81022749874723	0.458427374735993	0.00294532604368475	0.706917823135155	0.05568418224328	0.111010949031101	0.20316976342761	0.991584901311001	0.0441952480459131	0.117884577160925	0.0465059669900216	0.0161871176769198	1.20889499166311e-05	0.969889252484496	0.311077847098558	0.809581673185602	0.0437386079769685
Dammarenes	0.26655336591206	0.514305871555287	0.0250500122654062	0.566269078976258	0.306540753569044	0.289206755361205	4.90495223235936e-06	9.16730563606656e-05	1.09452203755004e-05	0.0204380128507294	0.0509087437460994	0.000318589468769045	0.138263567637717	6.07260239566377e-05	0.514665673716353	1.99186129493455e-05	0.155253163419986	0.000769951053124538	0.00140144807710375	0.408268359857991	0.640744980799182	0.00264841882693187	1.11197510901563e-05	1.11197510901563e-05	0.864449997699326	1.02625508794548e-06	1.33877312570001e-06	0.898620926713011	0.00193351742344684	0.152305251611413	0.0456202105941408	0.00370100515442233	0.612931183886832	0.189088734269486	0.411286445197323	0.00338617568621774	3.1066920060441e-11	0.300339867723581	0.317556530930976	0.0323087069630979	0.712298096003296	0.00229501851244099	2.12219654562265e-17	0.00577288110320901	0.723308807435746	0.00137306459655428	0.746338551618384	0.00376627573563398	0.504996120087814
PR0109 Retinoids	0.491020492539406	0.00513433958795374	0.330492624575389	0.00286414218646232	0.732701805520719	0.248342971171362	2.6186327486716e-06	2.77812138322398e-08	0.00111645902210393	0.287038640291622	0.00103917708324476	5.80911474175877e-06	0.0979637706950977	0.000360098227812619	0.000135405580459145	0.870566872870432	0.047991843461464	0.211927244736601	0.235646125337033	0.26293724582431	0.00192748357403319	0.0129014927514093	0.00440972690711051	0.00440972690711051	0.458258141954305	0.0020706259294447	0.00172666424424377	0.0455888353786766	7.54002199780569e-08	0.829875671306591	0.73898572831788	0.0213339803617463	0.0605015071770653	0.0973847470938598	0.0484187651842144	6.19302403941101e-05	6.75336479741825e-05	0.0328305032738142	0.0649364872409687	0.197411014361325	0.150363258203951	1.78620192485846e-06	2.44934480111338e-05	1.1082953189304e-09	0.0124663637231185	0.0819795801156657	0.123614912198372	6.19359808906716e-10	0.0945296638678894
Sugar alcohols	0.39944834163796	0.015007642867194	0.000887919930332513	0.0151308092004281	0.066414950602804	0.4127205732858	0.00089292239160807	0.000475541060034324	7.06798012958776e-07	0.655746397628453	1.85726597053233e-06	9.31669402485458e-12	0.00271319438077351	8.51753826967423e-07	0.000156439172807093	0.0903705539571519	0.0105936238616675	0.189088734269486	0.317284871041968	0.464372069044163	0.00251024554863078	4.88368170329893e-07	1.79105693338915e-07	1.79105693338915e-07	0.019116530811694	1.44296285238057e-07	2.37347033844434e-07	0.522069710708874	1.33394437358286e-06	0.000307019616991551	0.050123841834926	4.80130960083174e-08	0.602419031191971	2.41289993184005e-05	0.877785754813808	0.00485741874988211	1.33576340428134e-10	0.556317794737169	0.112877671660424	0.132605921088875	0.91049554411869	0.00106595140539492	8.70918144376815e-07	5.83361356521166e-08	0.398041372687041	0.836159720242938	0.00098634797462811	0.00082796539764079	0.244668484747531
ST0503 Glycine conjugates	0.493482274835682	0.526792545650965	0.143167422913686	0.398822661185622	0.521707299670545	0.211514096974792	0.159838418527455	0.306806448184096	0.2425045055628	0.696611489285319	0.000366734435214453	0.0254327326856033	0.234534738527149	0.0933502743228303	0.0764827648719025	0.0442564296554299	0.460460839538302	0.233758931658613	0.261500116062695	0.0100522830159523	0.130132385447141	0.000270837646940968	0.00364383317243972	0.00364383317243972	0.106231906372593	0.0532527442649919	0.0598716751410961	0.293446175772933	0.740454450904658	0.0842229382807296	0.00317299166393743	0.000102169880807347	0.409855214412793	0.178450932283647	0.158745697310766	0.626674572763947	0.0138685329196521	0.71997879159679	0.276483430751636	0.350512695103026	0.365009100626365	0.86794440590229	3.43792145567016e-05	0.0268719239062962	0.918422996561733	0.513047572162761	0.321649316597486	0.0336264166396482	5.72286171688909e-11
Lignans	0.0903160883538278	0.0301346058366523	0.000538426315917347	0.0152922262220266	0.0578232463255774	0.504639795540907	0.897742175457984	0.897522506766371	0.0221773147916163	0.133046099481467	0.000227992221185191	0.0112363614012943	0.0782165786785809	0.0261144016230302	0.198889017927723	0.726852570828869	3.46315401364776e-05	0.62352180338822	0.900598560044396	0.0350391808462754	0.386123805899215	7.6316696934222e-07	7.78995532539037e-07	7.78995532539037e-07	0.000747456037023359	5.75188024007059e-06	9.44018899714106e-06	0.185587160351611	0.458765943107801	1.06543744853471e-05	0.4543752609097	8.52774033536806e-05	0.639749886255912	1.71464406242646e-06	0.835075522009813	0.8274948255798	0.00529029522022249	0.707951389186289	0.142624792704461	1.2475131775621e-06	0.384132990346623	0.62608291785128	0.0222288040486849	0.0114288811322649	0.206600693703958	0.117216203471191	4.2803573411891e-05	0.00589128152562541	0.154594438519501
Indole alkaloids	0.357496090157398	0.00073307222221674	0.906095116547965	0.000592706302117339	0.977857382524541	0.0197290130967889	0.488915541007586	0.105553625859637	0.307205269776635	0.168693472354022	0.154183791304585	0.633594497121625	0.0514260392686615	0.0966360204360533	0.547006946417212	9.02393452180333e-08	0.693119665255645	0.000999599887620719	0.00120414949919079	0.00259025928851399	0.484719945004863	0.0408788503005546	0.0191770384317924	0.0191770384317924	0.0186531069067305	0.0576709891253703	0.0773458006419559	0.616452758996135	0.179091304961872	0.0921824628507862	8.70664934373034e-08	0.0294741353473632	0.23967727406164	0.466078226919762	3.81178014268174e-06	0.776395986574369	0.00543522914216073	0.937170714145972	0.0372377396653425	0.000749164993267582	0.00174494453591431	0.964578750559093	0.0061910202445651	0.45639884502164	0.00566707037996083	0.00243245012835406	0.335112008953655	0.124450598500361	0.313362557639411
Pyrrolidine alkaloids	0.32522351832709	1.55807418106948e-09	0.0612164766480248	4.62508836453376e-09	0.328128749440665	3.40945708429331e-08	0.106417477308784	0.0403939799859976	1.57837754998075e-10	0.413997783554497	0.660777587719139	3.71969771921704e-05	0.0212181219559392	3.35494695953301e-11	0.149238989368745	0.0204060464365321	0.00591303734371815	0.752869994183586	0.825764273517898	0.0156449361964779	0.020646837487892	0.52770322259212	0.0768174727695328	0.0768174727695328	0.469672214383769	0.00741472111714627	0.00773297601688543	0.146534761392157	3.34849100247902e-05	0.0550222422790609	5.140442144921e-05	0.776821795223437	0.346909257851771	6.92370612205512e-06	0.0199316443941959	0.689224572768687	0.0512531314373867	0.0355720125032861	0.478809002411886	0.00631693501986501	0.219461621340632	5.5649151319253e-05	0.398666331289461	4.2130498792484e-05	0.00513915100672726	0.283869778918521	3.41375366017403e-07	3.71429033998481e-05	0.613517509353303
Monocyclic gamma-pyrones	0.577444198161771	0.456061237276326	0.397573032872939	0.517729149572727	0.932314681269724	0.170807536165935	0.97033185644654	0.875159524654115	0.223835104073343	0.482107420140589	0.0249361514820445	0.00826564391925563	0.663803532555229	0.304288371554906	0.0473087389230802	0.102512799092126	0.407634621602426	0.415757677329633	0.489266035706331	0.0350391808462754	0.287420466945046	0.239227035120981	0.199680513323476	0.199680513323476	0.616452758996135	0.531902422505285	0.617432512830676	0.927681672051713	0.199185565443622	0.970774469346221	0.373218584405095	0.0646857233512804	0.931873343212892	0.668251289807253	0.341618666443348	0.000383584569682678	0.857687012971963	0.162722591540713	0.767681560497693	0.855071796191306	0.209251962373017	0.0195127648788629	0.997342557032077	0.59121758315296	0.846365800048184	0.0415425198758316	0.105123745576686	0.403529322812096	0.825115529427704
Dipeptides	0.147882255923226	0.650329826208472	0.00020992365664848	0.545153872124834	0.00485284134564141	0.329796250951942	0.0294305404067761	0.18747403341829	0.00147079385104315	0.00117811270796432	0.00726974018846365	3.28043303120412e-05	0.130493927855037	0.00725668430305203	0.607859873941277	4.96080759826318e-05	0.0571784029831569	8.86338385241927e-09	7.7673890483806e-08	0.0651880348912081	0.282734681966318	0.000126230757364931	5.38353448225317e-07	5.38353448225317e-07	0.00324268472033892	7.32558432543183e-09	2.55118497640862e-08	0.679216656232866	0.0604619859675168	7.51043166224694e-06	0.00347700066438632	3.88345081301685e-06	0.869692561094335	0.000907065486059487	0.0953792124305206	0.0633204576729684	3.03900142569018e-14	0.394925250793529	0.0986037999079825	0.172851664685076	0.419773467037451	0.022349341164034	3.03900142569018e-14	0.13334016574121	0.0163185632858197	0.000166743667330122	0.202468462598458	0.00823644492485724	0.724558889449987
ST0101 Cholesterol and derivatives	0.957279365825086	1.54044179490375e-06	0.0595587593704148	8.07066307267843e-07	0.622144581047518	0.00893917103891599	0.151008526725765	0.0302458845785521	0.000481227612429238	0.285134532273648	0.297465624513464	0.000146723648464093	0.112424883294453	0.000199723640610879	0.158326895804078	0.212340962537808	0.00174310870792711	0.427220488852257	0.560063181810749	0.0564272660603121	0.0717816625884915	0.0713290898566351	0.000843075336872473	0.000843075336872473	0.266069292571986	0.00012606329093034	8.96970932078868e-05	0.089718670239547	0.030898132534167	0.0168671239443842	0.0524735407486221	0.17518389481704	0.757515760986819	0.000579703746313448	0.0243734003120824	0.955289207213099	0.100365936390018	0.0640622317092376	0.0240225884404139	0.00335967336266189	0.287547816954884	0.00113626230945581	0.0468257196095064	4.94669116317288e-05	0.000645170501626218	0.107100055057281	0.000482372338262133	0.000150620029200876	0.0370524449436529
Deoxyribonucleosides	0.610978516533744	0.0754383920154594	0.956394818006925	0.0538613088522552	0.723933758423219	0.539613005593171	0.369323896099309	0.812381161122942	0.15908132855	0.00989721841838688	0.334128756229334	0.649729092111052	0.576493227215797	0.052438345110773	0.00591848735014744	0.0348379579458714	0.00891571010296941	0.0692325475245097	0.0566892448467762	0.290487144411722	0.00502949082063358	0.485068847614842	0.960375681417626	0.960375681417626	0.272162807991883	0.976529189738948	0.908074968071381	3.39293259437937e-05	0.109420915512808	0.10629373544841	0.856597151958911	0.64233844602103	0.238552771297825	0.770229205655031	0.740664344115307	0.68268263684047	0.545153872124834	0.865323359413374	0.507672681592145	0.0170580276954985	0.0721453748714227	0.631416246822213	0.249151771760331	0.0137201708748485	0.26126111174039	0.000445346016814725	0.000697003468964919	0.0830442880210197	0.667441753227106
Ribonucleosides	0.0233159012533704	0.353993750346212	0.75329197788734	0.397105018147476	0.674131670974329	0.345761046327668	3.98322038319226e-06	3.1995189422735e-05	0.000348003621234218	0.772566680080971	0.00269144694418226	0.0442258301176701	0.405421058669267	0.000694603980052508	0.147723248223833	0.00701883446303803	0.326604914272793	0.323570758242659	0.350946662081043	0.556130839478819	0.43754081011883	0.00317927176203277	0.00118846575445583	0.00118846575445583	0.690043927110792	0.00131073358631801	0.000940157917042013	0.943796228034877	0.00231151281394735	0.697639698077749	0.101853056138845	0.00025060806077993	0.827062110414288	0.3627894453772	0.419612408589521	0.000907065486059487	2.23981053661226e-07	0.743184531377222	0.0200572216055299	0.373068330366335	0.571181188724548	0.0646857233512804	1.26975213648443e-08	0.0682683436073034	0.365157372021837	0.0223838822529986	0.809796934303662	0.0690124552782473	0.0931269435492671
Tyramine derivatives	0.64667346847262	0.184667968541015	0.0751996796949864	0.152398105280152	0.0604967767855189	0.17268941641455	0.186171216527956	0.0533900232105797	0.0897178843947011	0.281521218862942	0.414238781592294	0.39391349808244	0.668198904582842	0.067786400560401	0.157504434974122	0.0054168779791407	0.477695800451592	0.259511571020193	0.311935548605137	0.455985382915991	0.280517475277284	0.303546235850585	0.0242374291602508	0.0242374291602508	0.108855375207121	0.114772156778596	0.131881834474401	0.545086271266463	0.0196920844149464	0.314089740835342	0.00107552715266863	0.214653153774472	0.828332061531874	0.195181691395124	6.86463881676374e-09	0.233237210763216	0.737685162237362	0.0352603366025877	0.107289051484074	0.248147472534501	0.739153306634127	0.485519018610865	0.796230174829126	0.0141058742169518	0.333906821079872	0.00520380957542055	0.636711794050793	0.00747760643965121	0.78788075774548
Pregnane derivatives	0.00109094088910744	0.101196623668853	0.0526851204142457	0.0853106250649547	0.0720998302757051	0.875597137091343	0.196136451624681	0.561189124499008	0.171782942243666	0.576873528891678	0.419773467037451	0.287675204195416	0.852893636447114	0.0984871887202176	0.0636904722733133	0.0232801417784439	0.0285487282867192	0.905435292256388	0.907194964377145	0.495950505386972	0.0227493124231392	0.790481656305519	0.198001269469328	0.198001269469328	0.0582819795030041	0.126487962223894	0.151331933873701	0.0328543879815468	0.572128094030141	0.0291268922446421	0.974537021022091	0.822953895029666	0.723308807435746	0.000308159042306253	0.598352537864722	0.0356998687410786	0.490318313370821	0.0930711764344301	0.088694099900965	6.58076484370514e-07	0.502682330318304	0.0431657983307746	0.117216203471191	0.0122484567864159	0.425595198710442	0.260783546363114	2.54070212590018e-15	0.00333335590930905	0.575542979381297
Paracoumaryl alcohol derivatives	0.793264172043828	0.029343513256573	0.920185757893026	0.0283581682056189	0.606886723962997	0.644133020712876	0.0184616479215819	0.00214681902015921	0.119365289834109	0.00190351689941194	1.0813163999925e-16	0.000586514462179263	0.00531999829661404	0.027503568442018	1.82920929176249e-11	0.514305871555287	0.013528228881636	0.708364963115207	0.687382329670752	0.00502477027796686	2.09039885957688e-06	2.75826826698735e-06	0.112166776655655	0.112166776655655	0.850281293615788	0.0870951582828187	0.0693648732868307	0.00742137099847709	2.01370866408426e-07	0.787274306190224	0.325361490378542	4.32409982903027e-08	0.0118725490471834	0.392287925896102	0.508208866519234	1.09799206076091e-05	0.0033795327129302	0.343328972396243	0.0274008510782168	0.0882120068747139	0.0449340530303805	0.0196515478004313	0.0205984863967505	0.0002576220251743	0.332727269206217	0.00723063425082349	0.793906658177336	0.00165000576109848	0.189279356295415
Isoquinoline alkaloids	0.060778742320508	0.00937078537253718	0.0100176425532122	0.00958500689417395	0.0331662155155138	0.124730116243556	0.0474058328471346	0.00689313985639533	0.00172302891980735	0.163578140070018	3.27024404541244e-06	2.93285941934494e-05	0.0139259629943459	0.000525893641253656	9.29112822749265e-10	0.0980218206913586	0.000785882695675681	0.867289010027805	0.987377638068889	0.00971052858919782	3.44295426788621e-05	0.00144114593294267	0.0690564286943278	0.0690564286943278	0.315658042593459	0.00744135204096999	0.00805598800637786	0.00582643682216632	1.06919180034388e-07	0.0510806999067189	0.98007116882555	0.000140682028607396	0.339771864138926	0.0013336218164337	0.914238025282603	0.0132832808755231	0.000611640525765399	0.00625942428615575	0.0651880348912081	4.57244522970665e-06	0.459612963466868	0.00430985949714211	0.0755328620166144	7.08021243331448e-05	0.817339830501951	0.0142162033989363	0.00240536841244081	4.52706623220401e-08	0.936066863183905
Amino acids	0.236537855086259	0.949983483189227	0.842454013334877	0.911816202300565	0.962587696059797	0.214522343153816	0.664813376623461	0.934521674212842	0.229469149713755	4.07547697004854e-05	1.0136070095654e-09	0.0471472792134237	0.545894735954737	0.417040309503678	1.30464676366518e-07	0.101673701206489	0.729775265955606	0.0380136274881966	0.0326875001702291	2.33448970578661e-05	0.00247232892794882	0.00349063901898507	0.744655886497922	0.744655886497922	0.102092579114678	0.325361490378542	0.352250560445781	0.355742261419908	0.077153347412538	0.394459080140627	0.0904795627032476	4.90456493813188e-05	0.413678266729397	0.317013360236877	0.0471472792134237	0.0100176425532122	0.774693410303299	0.981399513733639	0.232322871357585	0.32577562993349	0.88676846961085	0.738566264039364	0.442504136226285	0.213377752615014	0.609613256527323	9.16730563606656e-05	0.11595431417854	0.994685142896722	0.412880099559957
Flavanones	0.336801821491322	0.193798926686061	0.00181030398053703	0.235868839344322	0.119095014515203	0.152712173256624	0.0186531069067305	0.116285373343784	4.57933345847234e-05	0.316064246506254	5.70810214035662e-05	1.31004528684447e-06	0.0444096895873626	0.000113007458341645	0.629438731577816	0.000226266445496897	0.000474411131458713	5.93490682328992e-08	7.50442137456893e-07	0.215357487430954	0.00306486536996582	4.43899918098551e-08	1.52249574376954e-27	1.52249574376954e-27	8.64516366030033e-05	2.65745516758597e-33	1.8662485306148e-29	0.648128223883182	0.116418000202369	6.448702256915e-10	0.00664163329088339	1.2287955472646e-07	0.602612977095958	1.86883944742949e-07	0.0535384241477111	0.834641928423373	5.37831046228585e-14	0.840499538826043	4.56622637921559e-05	0.698874265572887	0.77065404986653	0.0969810250431153	8.49272845823829e-09	0.0364490173122871	0.663601635313916	0.00119106682676843	0.000121618367443723	0.0217690408033157	0.259711184627465
Amines	0.866633703366377	0.883480398450279	0.71022708531663	0.71810793409999	0.467274560194717	0.0508744094765307	0.0845842741328685	0.106603299481739	0.207312138576349	0.715616028414422	0.000131525043499869	0.499487694271554	0.795620622266512	0.192155327949243	0.365009100626365	0.000121133510138411	0.0940790029329232	0.151251033747244	0.222655793013743	0.666228158050075	0.0501577604773821	3.76569121704648e-08	0.00033504738357662	0.00033504738357662	0.18000902004387	0.0013064817215862	0.00140597772457665	0.121338864037027	0.917321469304479	0.0326637171145647	0.00293360402941101	0.000501622403920498	0.0759116867596412	0.445497185567073	0.36798151458348	0.659367330291217	0.0295614882170189	0.642737064412175	0.116617158375491	0.576873528891678	0.108978876993274	0.718315725775068	0.00616836562995297	0.000258916464992883	0.279347465484571	0.977857382524541	0.167033506616168	0.170100702675073	0.114965482920786
Leukotrienes	0.313362557639411	0.000255050929735559	0.0102094592919405	0.00158145958621411	0.0624638443923633	0.00054160170999193	0.779378020461668	0.825764273517898	2.91992193891635e-06	0.246271453635422	0.292285946835096	0.037290822492062	0.162210849542146	1.22507399666836e-06	0.839631191344518	0.229469149713755	0.0139144605814474	0.169483984269049	0.234202031739696	0.650730439134685	0.585652212552186	0.769804428871695	0.060818431243435	0.060818431243435	0.378197506902804	0.00278217071842487	0.00327481183822577	0.681866519720653	0.118757830329655	0.000148660086874997	0.0219213875434256	0.777247669467786	0.299815935939959	5.07488859017416e-09	0.228487030646406	0.04612463876839	0.1125541082424	0.263778029584323	0.475522677553342	0.00309848835672672	0.533550082838967	0.12962750409236	0.319325953865346	0.227507843098496	0.522069710708874	0.427057800856426	1.0136070095654e-09	0.00473516069746008	0.544968732477793
Mineralocorticoids	0.0033795327129302	0.0101218770387314	0.0326399485539756	0.00850251488968129	0.0878917611191731	0.66017304706198	0.374723139643651	0.958385122831966	0.00531008094590365	0.830525259074958	0.457412492332609	0.0856756454032006	0.340055579320379	0.00207920918908063	0.011882575632012	0.00812054968293849	0.00321718554256999	0.754347252302405	0.537956140813073	0.619786637815613	0.0155814437158541	0.894228407287483	0.200573632453555	0.200573632453555	0.187095555039618	0.077442170601172	0.0838114802989253	0.00379929309103759	0.0504297875509119	0.0394385414998788	0.772354098636578	0.900598560044396	0.984056351281361	2.43105883736192e-05	0.514485756643916	0.172227653953225	0.919965391571807	0.0627890612135582	0.20146959953884	2.35930182321909e-07	0.507672681592145	0.00206634623074902	0.361461628494885	0.00089292239160807	0.302573233058628	0.141852287198871	1.78505639855409e-19	0.000379882467421545	0.793050040471698
Cholestane derivatives	0.596806609214799	7.72028599170096e-06	0.0977318392897273	8.14338756402966e-06	0.645530205768783	0.00298371179999785	0.101315729239945	0.0171541728484219	0.000816794626509585	0.324258756584046	0.257102440957481	0.217139769469677	0.0452137179563305	0.000724729061694225	0.684928828266253	0.0429264772482713	0.0264908751015247	0.583165137978119	0.463690559032191	0.054402981699489	0.808720769762735	0.879756292753854	0.810658119365101	0.810658119365101	0.231332270224421	0.18000902004387	0.139629798346084	0.179457981781544	0.0560547212920336	0.447331811875917	0.000449089318715666	0.431299151949683	0.549234653043729	0.00910491265865176	3.55023684165648e-05	0.73919548895735	0.596999753040314	0.0244850811998356	0.873190732585331	0.00241518492113379	0.131655986292196	0.0458088357833337	0.194770452409043	0.0126346340114231	0.00205568168029114	0.0829424175542305	0.0121663170074125	0.000686659802720972	0.571370511414333
Betaxanthins	0.000490455212275952	0.563444218113876	1.26918019508045e-05	0.444165550501136	2.58482916192729e-05	0.117082878578787	0.338355515698422	0.139097283898583	0.435070946264255	6.36961172050453e-06	0.513047572162761	0.521345015248222	0.564008658375858	0.704645839347518	0.0228370629749514	0.292028528020348	0.832908046964574	8.51358887097247e-10	8.43240302021616e-09	0.0890166472518143	0.466761642137417	0.373819966952797	0.00124824852009693	0.00124824852009693	0.000360976665292992	9.16730563606656e-05	0.000244076711778598	0.0110749403297669	0.180930147999969	5.94258312949805e-07	0.977193278400947	0.301389520905999	0.138187962404305	0.000652677276899642	0.0381758233284128	0.000836434229655808	0.0138800025460897	0.481933518488855	0.566269078976258	0.601837358560893	0.097269264097864	0.293446175772933	0.220522750335455	0.106789373090365	0.0328066331078029	0.00830961224293897	0.0041918657436935	0.287420466945046	0.692298982103558
FA0302 Leukotrienes	0.523520619681013	0.000373482278073629	0.0195281437364059	0.00226466571244229	0.118488610397933	0.000386382751893714	0.972545007656686	0.900818334564574	6.94960821842883e-07	0.211410899073352	0.334409499736206	0.046697602133411	0.106108331892843	2.20863029586153e-07	0.565703575420556	0.292543514676391	0.0165174510909767	0.185023786031407	0.251239807972374	0.634387360155501	0.545153872124834	0.644731664088948	0.092016573694771	0.092016573694771	0.674741106575576	0.00379929309103759	0.00402605887309831	0.613908527400317	0.0590143506533448	0.000508794298550796	0.0317242100332232	0.9030164860998	0.252872069578568	2.53976570230184e-07	0.134743702598305	0.150524382236523	0.143167422913686	0.200474256413523	0.717069281862503	0.00467284640103698	0.656148334863028	0.0796852024575247	0.17518389481704	0.178633725626339	0.635379016197588	0.413039661559872	2.57421786985723e-08	0.00366161446304975	0.601255933779494
Carbamate insecticides	0.00297481414874773	0.436881409290147	0.000141424494201321	0.35545047352909	0.000122267627092774	0.403529322812096	0.784924487050608	0.655746397628453	0.867725930724951	0.00367947286984843	0.63994885453247	0.343186242902578	0.208944822559395	0.791337538570595	0.951088671195484	0.528797070187305	0.57725394618442	0.00812775108555255	0.0149219412152016	0.0165041274276808	0.297075080201195	0.245927355736764	0.59064075378511	0.59064075378511	0.128908827223506	0.243755725433191	0.272531365824102	0.0753440163648214	0.92746111113953	0.00412800015735456	0.431626396060416	0.264259290951313	0.259711184627465	0.0348881729735241	0.198790238931045	0.137734985213588	0.267038031563958	0.00797060510312912	0.987820493702373	0.506779685912609	0.855289671865134	0.960154496086827	0.518631924701651	0.162637218598281	0.209149546917106	0.171339071627559	0.0851025947831597	0.00127291236904515	0.758784284440704
PR0202 Vitamin E	0.0895022003983002	0.419773467037451	0.24799689289336	0.44533060958978	0.404474543659122	0.228378087307285	0.0120846550333821	0.02079247183605	0.379258762087033	0.174104643268529	0.51556573855103	0.603971367682929	0.722059447074902	0.327435538767275	0.907854956760709	0.582782939052489	0.152061486399964	0.129483525850998	0.155500721836863	0.0171266554785651	0.692709279583518	0.66906120394871	0.144179272703278	0.144179272703278	0.322334707649575	0.970110553339987	0.945784644589484	0.3943037623084	0.446831042984998	0.050123841834926	0.237208181904677	0.753502996781425	0.777673609188699	0.165212810229247	0.454712181041454	0.787488020418056	0.781509993506143	0.0665002465705881	0.918422996561733	0.0877319825013769	0.155418169824451	0.688610290818972	0.490142851139053	0.0234414268891481	0.157158605217377	0.91313709876428	0.417521884255173	0.76026503118366	0.14756436834861
FA0303 Thromboxanes	0.178908171033742	0.00878377805804535	0.149399213901636	0.00863075063753045	0.89642427885591	0.0140067099863204	0.00387733588180925	0.0416006495299083	7.14142041206406e-06	0.892691767798515	0.000125395470817015	2.62087679002583e-08	0.149319085594499	6.92462095152667e-05	0.619001504267664	0.015242402267926	0.0243362694289755	0.0191618961987602	0.0385292224934173	0.76810599837469	0.0243548288725808	9.62291475001556e-07	1.54198265010485e-11	1.54198265010485e-11	0.00108853831539969	1.76963325526431e-10	3.46287573775293e-10	0.803989874370869	0.0723277837349867	2.70627670551726e-06	0.487864851290267	6.11341349437489e-06	0.349357077910259	2.63151760304598e-05	0.557440155412241	0.266432292052036	1.53709448544982e-11	0.566834847695121	0.00463317165511594	0.601449714482997	0.843757524678792	0.0122073270292721	4.23978124827493e-08	0.00710161132909854	0.0121050258568135	0.123823431019937	0.00277938187518609	0.30402409392543	0.00573565084311016
Thromboxanes	0.178908171033742	0.00878377805804535	0.149399213901636	0.00863075063753045	0.89642427885591	0.0140067099863204	0.00387733588180925	0.0416006495299083	7.14142041206406e-06	0.892691767798515	0.000125395470817015	2.62087679002583e-08	0.149319085594499	6.92462095152667e-05	0.619001504267664	0.015242402267926	0.0243362694289755	0.0191618961987602	0.0385292224934173	0.76810599837469	0.0243548288725808	9.62291475001556e-07	1.54198265010485e-11	1.54198265010485e-11	0.00108853831539969	1.76963325526431e-10	3.46287573775293e-10	0.803989874370869	0.0723277837349867	2.70627670551726e-06	0.487864851290267	6.11341349437489e-06	0.349357077910259	2.63151760304598e-05	0.557440155412241	0.266432292052036	1.53709448544982e-11	0.566834847695121	0.00463317165511594	0.601449714482997	0.843757524678792	0.0122073270292721	4.23978124827493e-08	0.00710161132909854	0.0121050258568135	0.123823431019937	0.00277938187518609	0.30402409392543	0.00573565084311016
Histamine	0.00139093003030876	0.0220746405539688	0.116550743256875	0.0121356378963417	0.0415134802824492	0.542564699747852	0.00511513370216177	0.000453402524648902	0.503037940829136	0.313766860345157	0.347915887730826	0.327574106462837	0.271794583985754	0.336801821491322	0.473281131243227	0.070029552230294	0.321786320303702	0.000576325461169388	0.00133074120159998	7.43190827493751e-05	0.0315621490888039	0.375929420168134	0.121956400551266	0.121956400551266	6.90539601298624e-05	0.0731071455740483	0.0998347368108819	0.76810599837469	0.37789462001175	0.00386984236276	0.000267811092034836	0.0384746770592334	0.558563593101826	0.327158515041065	1.40548603104577e-16	0.181299555944527	0.0587436652435768	0.477943005720451	0.12564185629502	0.118555871457887	0.0642695207260691	0.575542979381297	0.566269078976258	0.110245520865169	3.36074549137983e-07	0.0147034993495745	0.453028957525195	0.362641762848428	0.0625450205751685
Eudesmanes	0.697434012806006	0.289974541857916	0.156079497610663	0.272777256523804	0.926799461177412	0.699285961414316	0.17446385276386	0.221267678671259	0.0594807381269897	0.0663297427942144	2.81119584417662e-06	0.0228370629749514	0.159669946452107	0.0218197226129302	0.34662198267788	0.156162310177419	0.025069031795717	0.126276030080302	0.173387845616254	0.163064413941068	0.0623017477046824	2.53806468462253e-06	2.20139187422239e-11	2.20139187422239e-11	0.00105540105379133	4.49752818922112e-08	8.50700559528818e-08	0.87428441191797	0.516286365296847	0.000132924133267432	0.0380136274881966	4.00346036112225e-06	0.681458597554102	3.61292646588916e-05	0.860303758414317	0.656148334863028	0.0139951500148246	0.224695524121468	0.00361906837759124	0.0109062235831293	0.164350964919864	0.603194979736372	0.028379288481496	0.0479264386111643	0.0279802620561975	0.478116138020696	6.48567489720058e-05	0.127622844238358	0.0019824020931001
Coenzymes	0.33878003038041	0.756459145660443	0.426895148176737	0.687586933964536	0.127054438790229	0.488390047148723	0.0225051337378959	0.0165041274276808	0.918863650464742	0.752237154055332	7.05287745579972e-11	0.00116656299420296	0.780230615866756	0.691683701474754	0.00642162720491946	0.0196206345066542	0.132532665386649	0.0323558540209028	0.0329261294217773	0.291771258227299	0.00162227281349713	2.22323396904456e-09	0.000314301635301677	0.000314301635301677	0.024822729292048	0.000886922491910466	0.000789463444345284	0.0611765773969692	0.106913561947448	0.179825204163316	0.035013975037233	1.7024775665372e-06	0.341618666443348	0.64213917459643	0.12564185629502	0.000137929639801413	0.00711442201578867	0.949983483189227	0.00365805204477668	0.826196834258797	0.732492640304877	0.021433716008422	0.00163435393824613	0.0032555017127102	0.0996581584521738	0.49119611985546	0.589872042248036	0.343186242902578	0.0690124552782473
FA0707 Fatty acyl carnitines	0.643534603026691	0.271794583985754	0.282482847384554	0.277477387611652	0.652734982442715	0.888742231406334	0.547934625697648	0.674131670974329	0.0413395955446853	0.037852005220897	1.16849566987615e-06	0.000222568321708623	0.236872854571192	0.0442564296554299	9.78447249379932e-05	0.490493808634028	0.173925241252953	0.808720769762735	0.695994825461512	0.000394889595418645	0.00025924100536939	0.000882942887119006	0.162637218598281	0.162637218598281	0.306673582231896	0.0844809103786341	0.0760541362939574	0.230454202674643	0.000831719672799827	0.74171409311473	0.0131075539512747	1.72809650747683e-05	0.77001680882748	0.0295614882170189	0.407001457215892	0.00020699934018731	2.77740554074645e-06	0.472420514421643	0.357203416238309	0.652935572027795	0.685133163023591	0.0318869682459683	0.000421954066107294	0.0118425133020166	0.846365800048184	0.939157942148915	0.658159479831905	0.285895170522949	0.50588749841772
FA0104 Hydroperoxy fatty acids	0.46454253169644	0.000169360631874451	0.00119236929066052	0.000756899291733027	0.00477109815003992	1.9439645409281e-05	0.849846058588533	0.709399265761247	6.64138030953212e-05	0.0667994775988281	0.119365289834109	0.0202944996420292	0.289462535223114	5.58854622160173e-05	0.361903902618155	0.102813779308284	0.168693472354022	0.061256396973858	0.0849987301981154	0.145510539002804	0.469329285694976	0.397260986928724	0.0845842741328685	0.0845842741328685	0.419290398307306	0.0086004263821029	0.0100522830159523	0.542195307969948	0.136832390827645	0.00216458366729748	0.000197182639400132	0.553516618456131	0.276607545357838	6.43922430893895e-08	0.32494768592926	0.0143337526802714	0.139097283898583	0.373819966952797	0.279347465484571	0.0263516442938481	0.433428752624578	0.218826667415839	0.977857382524541	0.302309924909648	0.338496983459739	0.585269272371404	1.89164268789474e-07	0.0193595445586776	0.769379719634301
FA0306 Hydroxy/hydroperoxyeicosatetraenoic acids	0.46454253169644	0.000169360631874451	0.00119236929066052	0.000756899291733027	0.00477109815003992	1.9439645409281e-05	0.849846058588533	0.709399265761247	6.64138030953212e-05	0.0667994775988281	0.119365289834109	0.0202944996420292	0.289462535223114	5.58854622160173e-05	0.361903902618155	0.102813779308284	0.168693472354022	0.061256396973858	0.0849987301981154	0.145510539002804	0.469329285694976	0.397260986928724	0.0845842741328685	0.0845842741328685	0.419290398307306	0.0086004263821029	0.0100522830159523	0.542195307969948	0.136832390827645	0.00216458366729748	0.000197182639400132	0.553516618456131	0.276607545357838	6.43922430893895e-08	0.32494768592926	0.0143337526802714	0.139097283898583	0.373819966952797	0.279347465484571	0.0263516442938481	0.433428752624578	0.218826667415839	0.977857382524541	0.302309924909648	0.338496983459739	0.585269272371404	1.89164268789474e-07	0.0193595445586776	0.769379719634301
Kaurenes	0.0297148797354683	0.0773458006419559	0.0232801417784439	0.132459440341645	0.0155434547592152	0.14590383435098	0.0772976515100318	0.219038175169456	0.151251033747244	0.494010639236333	0.226965115838798	0.80162704595681	0.374120878023044	0.0543667324303807	0.322334707649575	1.53473455871134e-05	0.189374719242657	0.577634479012915	0.581827942197208	0.369025332041749	0.329657087839641	0.118421378608116	0.120178936397304	0.120178936397304	0.775331752709633	0.734375825130471	0.728939816238307	0.650129556791568	0.245011373628395	0.4676166753002	0.00305878718000704	0.105246429602824	0.659367330291217	0.00061377795166905	0.174104643268529	0.334690391922167	0.152467923294866	0.141929395995187	0.819282138867262	2.08148599828707e-05	0.352685858873676	0.892911263737051	0.00919279567406576	0.486990187610686	0.68268263684047	0.177084319444319	0.000812180633024677	0.212858911791185	0.232212659392473
GP0205 Monoacylglycerophosphoethanolamines	0.686564136521903	0.00126052598251537	0.00116273588943963	0.00371181324900867	0.0491817283145312	0.000554474626718959	0.000152205079332176	0.000174031403989748	5.43945703094668e-37	0.959048614763271	0.15060499251178	1.76019977993443e-05	0.0147518022903377	7.61983105761708e-28	0.000760359972898081	0.598159199602977	2.6236821316793e-05	0.159669946452107	0.234978856701737	0.80248605218566	0.000894930518874248	0.0995993531752613	0.000738964241114424	0.000738964241114424	0.555196513131769	8.26818475601793e-07	9.6584305599753e-07	0.0199159945406215	2.92083911147394e-11	0.0517732875579922	0.728731002950158	0.0242066887040019	0.408585444103048	2.73321030416668e-07	0.305744564668182	0.109168152628968	1.13778088388472e-08	0.00878377805804535	0.800982945109213	0.148360046469399	0.476040765077448	0.000756899291733027	1.03707569003468e-05	2.07833399977019e-05	0.576683363596564	0.206194933034861	4.2971319738205e-06	1.06038038710603e-05	0.566457639099718
4-Oxocarboxylic acid	0.814511198289789	0.493721718091636	0.240761784397688	0.689053164507323	0.363327508021838	0.169376461783036	0.0438994991431692	0.0625600903940463	0.18345953605352	0.772138012906976	0.957312084830295	0.326489928593493	0.909409085410993	0.120984132168158	0.348443209333632	0.516573174072508	0.821047313170642	0.734220391362438	0.789144720781973	0.849066234585052	0.479253518520226	0.658505277583269	0.518759743766488	0.518759743766488	0.139268138574808	0.464842595849576	0.462607018277186	0.358126115381952	0.517301511187846	0.276171315229722	0.646961690285111	0.386293377929463	0.313259886957634	0.959991774729242	0.609288293076359	0.286565521016009	0.10515242517542	0.601439050380647	0.593245742204948	0.870867668623643	0.101307198473996	0.506431315388766	0.0349688072750596	0.00992210508505457	0.662982266396798	0.546480744173881	0.141741182676544	0.00172180435299323	0.332246884054534
Monocarboxylic acids	0.00246230476554536	0.0123000377942433	0.0260160847707819	0.0209226588724788	0.0113998218805989	0.148200654995752	0.368577761344431	0.22523445895163	0.675757296229208	0.126346644056116	0.786419606105811	0.577444198161771	0.814320645288906	0.944900862390108	0.019744537410866	0.441674734669747	0.199185565443622	0.671493203648655	0.695378358164619	0.289718464053445	0.74444563696028	0.918422996561733	0.0862517418119331	0.0862517418119331	0.740664344115307	0.242050613758221	0.237208181904677	0.722059447074902	0.155418169824451	0.114113754886102	0.761323234073172	0.395858568972607	0.835075522009813	0.466761642137417	0.881508494091415	0.130566327712026	0.501083692980918	0.190521777072061	0.0810756174232923	0.559313148884593	0.868599890556944	0.994020797246715	0.796477966714634	0.0447484035391186	0.0681377019714693	0.0988957996000947	0.664813376623461	0.00682485431642524	0.1777211201031
Progestagens	0.304817374277718	0.00734191667429983	0.328683987887885	0.00916075292004857	0.708364963115207	0.0490150328910604	0.0218028175301609	0.0234055040236047	1.42904871827817e-05	0.548305910243154	0.940703820796111	0.0061910202445651	1.67837996144479e-05	5.55705869299243e-05	0.191193200290013	0.580682891164709	0.0346127366705462	0.800338976567366	0.905435292256388	0.220097867695087	0.717692411936201	0.978300126974489	0.363232713886616	0.363232713886616	0.0601072360110863	0.12613489231025	0.125080186455252	0.169924329803904	5.09650156190301e-06	0.572696587162069	0.938937120513325	0.169044476240277	0.999557092060017	0.96413627490622	0.119162539326105	0.0622208270774793	0.0014257591224368	0.621358176934747	0.420418056099518	0.452860824628803	0.24069244716967	0.0100522830159523	0.000520341153084095	0.206600693703958	0.857033064389506	0.0197756173380537	0.778312641278792	0.024188225011262	0.103842256073058
Cyclic monoterpenes	0.0261341026380703	0.385510592038658	0.0133941414121479	0.508924231419072	0.0241144895988027	0.152956714289527	0.0535742219745961	0.101315729239945	0.103296776920579	0.561189124499008	0.412082825534161	0.856379211778696	0.644332543444277	0.112942470295926	0.404474543659122	0.0799320907085759	0.0743120937058512	0.523339145476042	0.664813376623461	0.0159786976332712	0.918422996561733	0.792621823126578	0.940924678575392	0.940924678575392	0.395080713384383	0.265948366772969	0.282860655051229	0.132386245947117	0.439357047845283	0.0810756174232923	0.415277278298352	0.891155522245301	0.176993483809177	0.00645097798001452	0.607081299493922	0.615082225687989	0.435728805886583	0.416238397174281	0.710848169585817	0.000566961404862422	0.0906978905663901	0.580110752965526	0.391978340704032	0.86270376109166	0.474142590941122	0.76068825980599	0.000271175858812129	0.450510586124584	0.144648084657412
GP0106 Monoalkylglycerophosphocholines	0.692298982103558	0.597386124107096	0.140776066209784	0.542749441632385	0.0885331720316207	0.167033506616168	0.3627894453772	0.275368070417222	0.427057800856426	0.925476310221878	0.520439858576159	0.357203416238309	0.252521692382375	0.395858568972607	0.312554958845232	0.193314470896349	0.54293421416856	0.604359726213704	0.627266462705706	0.209559421897627	0.729984177456245	0.191962624426647	0.616061044340814	0.616061044340814	0.0761016668374403	0.90565522661492	0.95285716255176	0.612735795870523	0.591794665674332	0.791337538570595	0.454712181041454	0.158661871469885	0.451181392495599	0.782363233562682	0.436551918907977	0.539613005593171	0.401485788142067	0.435399805962544	0.983392124553472	0.140546248386196	0.684315959323003	0.490142851139053	0.573644658096497	0.344615206423696	0.601255933779494	0.247535968871532	0.38566384091778	0.430481657513218	0.69045373764952
Aldoses	0.0318171292012537	0.000177669279489323	0.679827820592048	0.000291467528108238	0.34204574215555	0.041775442743716	0.0371317627318147	0.0107122147349455	0.000417412520521171	0.0208900471541644	0.0564646311425309	0.00339616194654828	0.0325687297760903	0.000195171261459553	0.00230443087057698	0.149639791373727	0.622734661149604	0.00391499716981905	0.00481181614481931	0.323295819607935	0.0451514464959862	0.563820482029033	0.780017442736772	0.780017442736772	0.0160826174079329	0.92305105961555	0.805924402392671	0.281225905970991	8.22260596691688e-06	0.537220559096072	0.0476005123407469	0.443334408400904	0.492074751213616	0.403844252578007	0.00239558763438949	0.0133386115841392	0.204476765847807	0.0261538162157049	0.435399805962544	0.0842229382807296	0.403529322812096	0.0579758301316393	0.382300778101501	0.000309684298943005	0.00195782278613667	0.00439713233033645	0.313227864634121	0.0119630529982207	0.206296320091705
Auxins	0.222655793013743	0.505352574257397	0.000186111564127098	0.456736590145093	0.00916075292004857	0.418164482248569	0.0226793184341191	0.185305318308837	0.00215346538586628	9.33511377652371e-06	0.0527558017541065	0.00743468645695365	0.919524676979842	0.00546056895766314	0.795620622266512	1.0985383443582e-07	0.144023255483236	7.8761286868065e-14	5.01249205897142e-13	0.0446866611652298	0.236091698955803	0.000614491935938565	2.13442115629364e-08	2.13442115629364e-08	0.0263119778314103	2.53463118764205e-10	1.39409382013884e-09	0.438365848335851	0.365157372021837	5.11857213911977e-05	0.0324503210933689	0.00173944226119729	0.765348373216089	0.00371181324900867	0.0619382743512429	0.729984177456245	4.70498946134115e-09	0.137584241881269	0.127551687951015	0.317556530930976	0.286149014355207	0.362937164728064	7.03194944970886e-11	0.0503276360508014	0.0599893618031042	0.00771230994036952	0.0651880348912081	0.00111400567963761	0.990920578435979
FA0309 Hepoxilins	0.879318332051194	0.0949820152438202	0.50072879837494	0.0791441823177961	0.620375766430838	0.574973178299806	0.130638758043359	0.059675946914852	0.349068543709893	0.0415134802824492	0.443832989314452	0.495950505386972	0.260544985277375	0.326466607144959	0.437705747808368	0.0419215678098589	0.308537098880303	0.0237304982268529	0.0180837717711938	0.62647732832997	0.131219298585929	0.554636277620341	0.109800908009557	0.109800908009557	0.713956400933083	0.202168433828387	0.22329851317074	0.640147848136994	0.442670121033865	0.516646870116103	0.125010112550699	0.227725187112803	0.407476276695147	0.145746420824192	0.105923179242315	0.141313406624212	0.752026243517544	0.29473885892389	0.0210371418143811	0.521163920538968	0.266311255209815	0.354430379389592	0.492954206529245	0.118555871457887	0.855071796191306	0.552211719849319	0.420901870799339	0.259116720221742	0.16939601568505
Organophosphorus insecticides	0.00165700531954324	0.205385110628757	0.283617274739939	0.246960639181579	0.072877227132929	0.885453009184524	0.00473963973596145	0.00601181723853955	0.00112138036781237	0.00515843655490015	0.624900314360401	0.309872656846411	0.368577761344431	0.00116273588943963	0.106913561947448	0.376684534793888	0.134817881144265	0.0435570463933983	0.047991843461464	0.262337795027408	0.391668900522683	0.758149943106646	0.509461093564547	0.509461093564547	0.00082796539764079	0.359255232923923	0.288440309527516	0.0337239786237127	0.00249501691907831	0.146219043183273	0.470015278487494	0.70031557919448	0.265465033669521	0.879975286606469	0.160344623546339	0.212134032366498	0.0275241508484047	0.132093774738747	0.70547171836298	0.741294136982524	0.0126452158837347	0.836159720242938	0.079783884907455	0.130783710156255	0.260664247354946	0.333007269178867	0.375476790460326	0.532085371288424	0.499842132336248
Ketoses	0.00704378083853099	0.379554787360685	0.417173130325873	0.36417412500501	0.353623288310129	0.798567551233509	0.00577656185494242	0.00908161048488752	0.0726688794543633	0.332954731957278	0.406995521531815	0.782751923824694	0.623798528266998	0.0737816536541794	0.0503017210157577	0.0808978467585606	0.530182069049681	0.795009813263252	0.912639580628341	0.797596849977872	0.0561730152726839	0.861812302009706	0.869059781538294	0.869059781538294	0.00788709312521029	0.924827261219125	0.907216817387783	0.244341576390465	0.0798987966887546	0.0293738162380122	0.354354902980772	0.876868327320059	0.569535043914708	0.599064494764568	0.880611832590973	0.197965975055895	0.214897468342872	0.562709258400595	0.805911484711204	0.123479111702972	0.949029390198394	0.317964817738359	0.0410525804500816	0.0532607267654434	0.614521754952434	0.689382602947492	0.996213648756559	0.113147706120316	0.717181874845231
Androstane derivatives	0.972545007656686	7.80449720952215e-07	0.0304246487344795	5.93495613099405e-06	0.168693472354022	6.07332778354225e-06	0.349068543709893	0.282860655051229	4.78176769386709e-07	0.710848169585817	0.156992229639439	3.91644414846679e-06	0.149880657802751	7.54002199780569e-08	0.0207762471165131	0.0726020893201682	0.00468170375368607	0.122369424621863	0.150121813356849	0.858995196331401	0.000137385149626259	0.424621721604502	0.00978652737854827	0.00978652737854827	0.213689485266022	0.000243156515566848	0.000274921823026993	0.160513621640544	0.000112253210990421	0.0114191875783778	0.00616836562995297	0.241484071526841	0.278972781025412	2.2288790768114e-09	0.498602170519537	0.664005453670683	0.00248995910771768	0.466249029755751	0.00458073613680124	0.0137998868764875	0.761534927126288	0.000462142545187944	0.176630480776045	0.00536983084096055	0.0372112218523527	0.656751423280353	5.03633229879502e-08	0.00136568194732728	0.699080102675212
Fat-soluble vitamins	0.140469705187346	0.427057800856426	0.321649316597486	0.48315153050868	0.585269272371404	0.862049091027737	0.0809257293358725	0.057899497372544	0.846583231071862	0.566457639099718	0.112942470295926	0.609613256527323	0.864449997699326	0.458427374735993	0.131801793397698	0.43754081011883	0.286911439196461	0.617040531262519	0.796049264391157	0.350223568775263	0.744025193776937	0.873409449558241	0.315522715840786	0.315522715840786	0.0205502318978688	0.28526121227374	0.338638488354185	0.825115529427704	0.039998264899613	0.0164111200235316	0.127054438790229	0.782149899493388	0.749496733747347	0.116020467985248	0.14756436834861	0.3898153062389	0.691888772921294	0.988041922903868	0.333427547994474	0.71748468147497	0.68349911698474	0.971217091050315	0.834641928423373	0.0260553738917642	0.544413496827938	0.0241329055601328	0.166946473769876	0.0613363008803851	0.669263741383298
Diarylheptanoids	0.103963777123742	0.13385596510951	0.00635166425863277	0.103842256073058	0.0490150328910604	0.457074472598259	0.0364490173122871	0.0409936357183267	0.000219203997768656	0.306806448184096	0.00402605887309831	3.96392922342418e-10	0.124660191959777	0.00122668825074069	0.134669554911012	0.0266307269347184	0.0254327326856033	0.0420387722498267	0.0757694502076716	0.682274532850648	0.199482428841857	0.00115511570125396	5.18202485078639e-07	5.18202485078639e-07	0.000233832429057378	2.07518644503567e-05	5.64404735734925e-05	0.992249229892213	0.00635746877314596	0.000135226928866467	0.0144402629826253	1.4401985093802e-05	0.820145736005703	0.000163737580875953	0.316064246506254	0.120043034493125	8.86853388407858e-06	0.826413133986804	0.0629521823260343	0.934300952491681	0.736679618094475	0.000814946182814923	0.000490455212275952	0.000225979984655477	0.886329948718071	0.0857801633598164	0.0265707142543238	0.0120643139309968	0.336097082703496
PK1502 Alkyl catechols and derivatives	0.103963777123742	0.13385596510951	0.00635166425863277	0.103842256073058	0.0490150328910604	0.457074472598259	0.0364490173122871	0.0409936357183267	0.000219203997768656	0.306806448184096	0.00402605887309831	3.96392922342418e-10	0.124660191959777	0.00122668825074069	0.134669554911012	0.0266307269347184	0.0254327326856033	0.0420387722498267	0.0757694502076716	0.682274532850648	0.199482428841857	0.00115511570125396	5.18202485078639e-07	5.18202485078639e-07	0.000233832429057378	2.07518644503567e-05	5.64404735734925e-05	0.992249229892213	0.00635746877314596	0.000135226928866467	0.0144402629826253	1.4401985093802e-05	0.820145736005703	0.000163737580875953	0.316064246506254	0.120043034493125	8.86853388407858e-06	0.826413133986804	0.0629521823260343	0.934300952491681	0.736679618094475	0.000814946182814923	0.000490455212275952	0.000225979984655477	0.886329948718071	0.0857801633598164	0.0265707142543238	0.0120643139309968	0.336097082703496
Flavonols	0.29850871619615	0.0944168403065725	0.000215064259680277	0.130783710156255	0.049684608199952	0.0436477492053605	0.0358024295458254	0.196723976620506	2.13889392046624e-07	0.491547473465112	0.00303759808677172	0.000147495419782267	0.0133719055495015	1.12871444889528e-06	0.677587893538754	0.00266448178001389	3.90229502962201e-05	8.51753826967423e-07	2.04085498730446e-05	0.192541152245395	0.00449023767894259	4.37731521193106e-06	5.52817089968844e-19	5.52817089968844e-19	0.00311387996631844	7.42492020397528e-29	5.01818322748708e-27	0.258286020006132	0.0782651831497214	5.09967910459576e-09	0.0235855867218841	3.14391582871039e-06	0.367683611607603	7.85112993748226e-09	0.0689245759419652	0.61919774784137	3.9337795792093e-12	0.555757018922611	0.0071080141384915	0.39897902717238	0.960596869731659	0.118219858788376	2.41159922845421e-08	0.0378789024977897	0.905875168050897	0.00146137250856942	2.11256530838719e-06	0.00466842329106068	0.724350492459807
FA0301 Prostaglandins	0.00284416099039868	0.946668492053231	0.0162264554656819	0.912256474820939	0.0107213847383557	0.988263353006293	0.0616567610242262	0.0364750819234458	0.686359644306588	0.828143994337338	0.787701750298572	0.899939281268137	0.475868035619504	0.805494406435276	0.220629060829195	0.452356632784072	0.51556573855103	0.149238989368745	0.227399225335934	0.123892996923838	0.580492149717578	0.215775917578462	0.0284639021663591	0.0284639021663591	0.000435850776287959	0.071600358182719	0.114048439129445	0.228378087307285	0.0720543087126434	0.00404938331598018	0.224910989806889	0.176993483809177	0.618609096814941	0.00215346538586628	0.0110278486240667	0.00374440608851868	0.688815029175325	0.375627630433866	0.518270719206198	0.211720599616569	0.664409367473935	0.351525802614744	0.089340118125535	0.413039661559872	0.431790070881719	0.241597306874364	0.000535898223636519	0.485068847614842	0.650129556791568
Prostaglandins	0.00284416099039868	0.946668492053231	0.0162264554656819	0.912256474820939	0.0107213847383557	0.988263353006293	0.0616567610242262	0.0364750819234458	0.686359644306588	0.828143994337338	0.787701750298572	0.899939281268137	0.475868035619504	0.805494406435276	0.220629060829195	0.452356632784072	0.51556573855103	0.149238989368745	0.227399225335934	0.123892996923838	0.580492149717578	0.215775917578462	0.0284639021663591	0.0284639021663591	0.000435850776287959	0.071600358182719	0.114048439129445	0.228378087307285	0.0720543087126434	0.00404938331598018	0.224910989806889	0.176993483809177	0.618609096814941	0.00215346538586628	0.0110278486240667	0.00374440608851868	0.688815029175325	0.375627630433866	0.518270719206198	0.211720599616569	0.664409367473935	0.351525802614744	0.089340118125535	0.413039661559872	0.431790070881719	0.241597306874364	0.000535898223636519	0.485068847614842	0.650129556791568
PK1309 Diphenyl ethers, biphenyls, dibenzyls and stilbenes	0.000413911118302509	0.00117168350799448	0.33878003038041	0.00152848037725303	0.00771919324787113	0.126629400725946	0.00202608314500047	0.0112746384378023	0.00429341134682175	0.0109248589023499	1.31004528684447e-06	0.0123414379971527	0.281351432767342	0.0125292362383475	0.643534603026691	0.00524111553742587	0.0470828223824533	0.632603996813384	0.908074968071381	0.670074126339147	0.20117062720671	4.04070012126077e-09	3.43977984817757e-08	3.43977984817757e-08	0.118018602143797	4.47929180000557e-07	1.36231498851996e-07	0.133487383231993	0.206803786521869	0.0426882541627366	0.321238529001779	2.44552656891584e-07	0.863795082625803	0.0684865271771176	0.860958180400426	0.302309924909648	4.39942538178008e-06	0.0334805164078188	0.00869167966012129	0.684315959323003	0.583738650591071	0.511432066541807	8.22220292158931e-07	0.0205502318978688	2.81367357024193e-05	0.733538660427812	0.268739027341314	0.944679927162134	0.00552694118944641
Disaccharides	0.748232964559918	3.82939184495148e-05	0.00200517606919428	3.42286398074913e-05	0.105246429602824	0.00567231999996995	0.000107969372111167	8.36582216380313e-05	8.19270366165177e-14	0.222548799036839	8.94528833057965e-05	1.40134148389212e-09	0.000734751286621484	1.25151696554504e-14	0.00239071060911043	0.979407016413497	0.000493956956485075	0.455723766957476	0.617236508715071	0.366642108665757	0.00446892534425058	0.000164805411870207	2.92464387106762e-08	2.92464387106762e-08	0.383216228218748	8.71744958709086e-09	1.40637216596724e-08	0.250310322309557	3.96112224466935e-08	0.0039912958239767	0.762593653966379	3.95351873081177e-05	0.780657010594815	1.10022109178971e-06	0.275368070417222	0.300339867723581	3.13783557040755e-07	0.355304634981275	0.195647808854677	0.0105664194703155	0.162381298056613	0.00337290134618004	0.000245308609253423	2.32655199478587e-07	0.0183884590399157	0.990034824257437	0.000164591334515725	6.23516094487853e-06	0.218298525848093
Quinoline alkaloids	0.00846511698620202	0.186434546414155	0.000273213272195342	0.135263600826078	0.000365843193951871	0.176630480776045	0.0921824628507862	0.328961830394055	0.720394760997753	0.0535384241477111	0.0554259942698723	0.62845094642673	0.787274306190224	0.404632206311985	0.0709686809604069	0.00130931491261064	0.626871843312272	0.908955082124949	0.969446657593309	0.140852734915026	0.838112043153783	0.0473410853749075	0.00183321433159614	0.00183321433159614	0.379410516097423	0.154594438519501	0.162296057285254	0.362346508266571	0.27785073436584	0.576683363596564	0.00563044288897886	0.0535026458586673	0.488915541007586	0.0623422399359759	0.0557581299578882	0.997785462969787	0.316606373569465	0.00167285210474263	0.177357030138828	0.000882942887119006	0.873409449558241	0.516106160736536	0.254042385377366	0.488740343288836	0.131801793397698	0.0131512961185241	0.0099400814501013	0.0062996331614311	0.0109062235831293
Estrane derivatives	0.76068825980599	0.0137088154063718	0.00176339866130764	0.0245410840758591	0.0344632659233172	0.00672659115209353	0.0576329758006183	0.0983706852647337	9.91778282656612e-05	0.44533060958978	0.00169061944560164	8.67133615881554e-06	0.00894700332456084	2.50497323892624e-05	0.021752169147724	0.552211719849319	0.0727854219561792	0.0389954588409298	0.0662871719304134	0.160936692826417	0.0140646335631662	0.00348381390213131	0.0388578465227595	0.0388578465227595	0.690863636959898	0.00203872108174442	0.00178015719307789	0.746338551618384	0.00024872579353637	0.088694099900965	0.753502996781425	0.000889917858256784	0.799051438043208	0.00122936476452562	0.419773467037451	0.0501577604773821	7.99588314142125e-07	0.100011559118742	0.263417471847815	0.330074688791913	0.453533562975967	6.77219785636915e-05	3.66739140184667e-08	0.00248238958963158	0.932756039680008	0.69681708750396	0.0901528465313807	1.2932604376424e-05	0.236426261432813
Estrogens	0.76068825980599	0.0137088154063718	0.00176339866130764	0.0245410840758591	0.0344632659233172	0.00672659115209353	0.0576329758006183	0.0983706852647337	9.91778282656612e-05	0.44533060958978	0.00169061944560164	8.67133615881554e-06	0.00894700332456084	2.50497323892624e-05	0.021752169147724	0.552211719849319	0.0727854219561792	0.0389954588409298	0.0662871719304134	0.160936692826417	0.0140646335631662	0.00348381390213131	0.0388578465227595	0.0388578465227595	0.690863636959898	0.00203872108174442	0.00178015719307789	0.746338551618384	0.00024872579353637	0.088694099900965	0.753502996781425	0.000889917858256784	0.799051438043208	0.00122936476452562	0.419773467037451	0.0501577604773821	7.99588314142125e-07	0.100011559118742	0.263417471847815	0.330074688791913	0.453533562975967	6.77219785636915e-05	3.66739140184667e-08	0.00248238958963158	0.932756039680008	0.69681708750396	0.0901528465313807	1.2932604376424e-05	0.236426261432813
ST0201 C18 steroids (estrogens) and derivatives	0.76068825980599	0.0137088154063718	0.00176339866130764	0.0245410840758591	0.0344632659233172	0.00672659115209353	0.0576329758006183	0.0983706852647337	9.91778282656612e-05	0.44533060958978	0.00169061944560164	8.67133615881554e-06	0.00894700332456084	2.50497323892624e-05	0.021752169147724	0.552211719849319	0.0727854219561792	0.0389954588409298	0.0662871719304134	0.160936692826417	0.0140646335631662	0.00348381390213131	0.0388578465227595	0.0388578465227595	0.690863636959898	0.00203872108174442	0.00178015719307789	0.746338551618384	0.00024872579353637	0.088694099900965	0.753502996781425	0.000889917858256784	0.799051438043208	0.00122936476452562	0.419773467037451	0.0501577604773821	7.99588314142125e-07	0.100011559118742	0.263417471847815	0.330074688791913	0.453533562975967	6.77219785636915e-05	3.66739140184667e-08	0.00248238958963158	0.932756039680008	0.69681708750396	0.0901528465313807	1.2932604376424e-05	0.236426261432813
FA0107 Epoxy fatty acids	0.0130204469760888	0.0464422326604204	0.000833602595225111	0.108538221072077	0.000617355436830984	0.000848805739510499	0.311882985143354	0.253456767439201	0.0149219412152016	0.0132501777866726	0.0122587579676843	0.0530037970866689	0.518812575146557	0.0154551237058807	0.654541171218196	0.196723976620506	0.406210809141368	0.0211686326823504	0.0328305032738142	0.665217481018972	0.534466538503467	0.0810756174232923	0.391514234819884	0.391514234819884	0.042510305198983	0.0736613182933522	0.11457177191722	0.320281328575736	0.495068255520254	3.2089410793247e-05	0.0220746405539688	0.294997842742489	0.0796358976347151	2.76809479292859e-05	0.873409449558241	0.0043678689001938	0.381691207257076	0.148439790212536	0.280348259485522	0.10287405775716	0.484894379682764	0.632405974000311	0.504461681895437	0.673116409730792	0.254511542371013	0.105430663972858	1.00141814652514e-05	0.277726248296296	0.366642108665757
Adrenalines	0.0727854219561792	0.677180932725187	0.00578890205375521	0.722892273650703	0.00297185353037279	0.25427689023684	0.372617788130205	0.442836140660653	0.0076369478671467	0.0317706411309235	0.173925241252953	0.0242991865054056	0.318917066501849	0.0100176425532122	0.0802291587271195	0.544968732477793	0.0572161723084975	0.0476655513933534	0.0576329758006183	0.545524243009734	0.667441753227106	0.126487962223894	0.761323234073172	0.761323234073172	0.496656895639389	0.13993478051917	0.17240577429644	0.117416409338394	0.00344648762341301	0.00616271339576504	0.908955082124949	0.829659167299452	0.321101674312967	0.00730903160774296	0.580301436981104	0.359989776563614	0.0325924548913938	0.0080131969728555	0.683907492931573	0.00513433958795374	0.463860885432948	0.0105121929425601	0.464372069044163	0.331189928209948	0.0117726860558217	0.211720599616569	0.00619669533319706	0.0032555017127102	0.0197134992083492
Glucocorticoids	0.0551321178842806	0.00783006071387963	0.0161478618848776	0.0109996771944798	0.386123805899215	0.0144878195679192	8.86853388407858e-06	0.000214244975855035	1.46760499689411e-06	0.718315725775068	9.27391536525823e-08	3.57152766081009e-08	0.0273393761682818	1.96191995239052e-06	0.0834527617291415	0.000225122598178189	0.025298221500659	0.00240291987258936	0.00481181614481931	0.981842306757368	0.0100436131341247	1.9263411024098e-07	7.67459037384856e-10	7.67459037384856e-10	0.14008745946748	1.75956662841501e-10	1.75455384475678e-10	0.875159524654115	0.000208058371133158	0.000576325461169388	0.480369906279359	9.67133593971714e-08	0.972323682955482	0.000628202028587217	0.6890197898296	0.00578890205375521	3.99463163783506e-17	0.710434092514452	0.0259964590017531	0.981842306757368	0.494186826467398	0.00566182504617952	2.14963725778437e-14	0.000376669947750945	0.19467314289057	0.10149459230729	0.174823603165366	0.00326836382206542	0.170896041419171
Sinapate derivatives	0.542564699747852	0.00625942428615575	0.0138914803620496	0.0108783224079609	0.19447862851685	0.016921479814106	0.000230312048783437	0.000390615013515492	1.37733891459325e-08	0.559500612407921	2.69579965337672e-10	7.26215432223792e-13	0.00691811937656872	1.35486571970871e-09	1.59272470683925e-05	0.0724648326031784	4.75293061338951e-05	0.00611765947940008	0.00905728633420685	0.228923165951892	6.39053559215581e-06	1.52811052587433e-07	5.02565098788054e-09	5.02565098788054e-09	0.135859624685901	6.93334116188339e-10	1.24015554214559e-09	0.0404791970860496	1.35910439255472e-10	0.00390743902326443	0.285387929489227	3.0443953187342e-08	0.566646228675945	4.85583805004166e-05	0.850498927871416	0.00035185003237403	2.72031934074825e-14	0.132313082196315	0.0137770701642644	0.401956833010709	0.40937878187131	0.000121294930880064	2.40288123643632e-10	5.88653996788589e-07	0.26655336591206	0.806999643141823	0.0137201708748485	6.85883496494247e-07	0.179457981781544
ST0501 Glucuronides	0.438696108386215	0.0376373984919556	0.137961333660669	0.0485837942999798	0.361903902618155	0.462159155723182	0.0475355462713348	0.294609422915432	0.732283494521485	0.0100609594152579	0.532451362347518	0.666025975146398	0.531719504898035	0.93628762382755	0.0109341869353013	0.000109576200434015	0.241257710460776	0.00485284134564141	0.00447743949787491	0.657757056661248	0.208944822559395	0.14008745946748	0.0286550602953456	0.0286550602953456	0.822953895029666	0.0588209008429573	0.0601465691261719	0.00193553247231089	0.146534761392157	0.756881738472996	0.189756517372796	0.580110752965526	0.5763031197595	0.490318313370821	0.957721659096323	0.570424190120942	0.00618534973302908	0.225342354177976	0.194770452409043	0.000145000738310828	0.917541762404444	0.133561038091141	1.05294376681066e-06	0.831824774067499	0.392133115175501	0.145982588827193	0.0332626593652164	0.638159053278332	0.0991884739318838
Tricarboxylic acids	0.692298982103558	0.000625292780009234	0.0520874493129481	0.000204112481024122	0.344615206423696	0.667037126774869	0.00464636329901403	0.00110667487119318	0.00595128045790076	0.0797345315458725	0.000145955596824254	0.0135619314216507	0.0105212138492729	0.000844981560463294	0.000509396155517567	0.855289671865134	0.0506688019722819	0.283238797494095	0.19186632480519	0.509998245589483	0.00177269136169197	0.0040689118984324	0.0734300061005418	0.0734300061005418	0.548120252777247	0.0799320907085759	0.0689245759419652	0.210895443601874	0.00147079385104315	0.855071796191306	0.937391498578857	0.00264308377658327	0.0631975062491962	0.398041372687041	0.78877063396595	0.24069244716967	0.0345379337419597	0.321512350144669	0.947552403720371	0.0529328442625715	0.00208782435072006	0.213273913101176	0.0198379025435135	2.26868640772359e-05	0.195355042453482	0.0159528080885797	0.0699406341209315	0.000147302127341428	0.138717853846946
FA0202 Jasmonic acids	0.175364243718961	0.000253455966012662	0.161785306046852	0.000275607980782367	0.314711538143187	0.0322616174867744	0.600674757140997	0.740664344115307	0.104389971205379	0.529526928492753	0.987820493702373	0.0604619859675168	0.000975426450453283	0.0345877873375118	0.478809002411886	0.00146450689541736	0.00574095645357377	0.66906120394871	0.549234653043729	0.702995103378401	0.263898289452642	0.983392124553472	0.395080713384383	0.395080713384383	0.320417959719916	0.23810399154179	0.258760484454001	0.269104471036921	0.194575868261382	0.0100262929067826	0.0575190580457991	0.375175220314844	0.172762419210624	0.000508193089877945	0.0788503143016572	0.108349791156467	0.942249917984551	0.350223568775263	0.0653141031443464	0.00339949652216009	0.0188164351640956	0.0340426915430633	0.629241122597115	0.359548939764529	0.408426884057576	0.418164482248569	0.000597563249345985	0.00712725298751499	0.33230754812614
SP0105 Sphingoid base 1-phosphates	0.000177669279489323	1.49699922368214e-08	0.443832989314452	1.66812900945389e-08	0.0389403654105776	0.00154486204810143	0.00406109045667294	0.00511034216409537	1.21079723032525e-05	0.0108134608287433	0.0296929257660098	4.15871186210841e-05	0.000428079651150018	6.23656481065621e-05	0.517729149572727	0.333147324937641	0.00616836562995297	0.306939351425631	0.217771280792383	0.0231020421073184	0.386891141816704	0.00213138230529976	1.78737601722713e-05	1.78737601722713e-05	0.900818334564574	0.000156848021899023	0.000136842639972006	0.241710578768532	0.00307095432922378	0.132166846598884	0.500019400316152	0.0135619314216507	0.942029033792782	0.0149831135200284	0.0477958486832056	0.123267976710573	4.41797464057327e-05	0.0731071455740483	0.347196681198393	0.664813376623461	0.0216175961316012	0.00193956822783905	0.00158819692897725	0.0522977555416832	1.95768823040134e-07	0.405578936930842	0.143478192090048	0.909615239458065	0.000199723640610879
Estrane	0.612931183886832	0.00447318062607238	0.00249248686559921	0.00550132961635119	0.145746420824192	0.0268921066544333	0.000773465860345791	0.0050959913454458	1.73738224738371e-07	0.619786637815613	2.70159607897037e-06	2.63609289881195e-10	0.00658751705832226	1.11665770717079e-08	0.00791412441986775	0.0580140271721965	0.00279895632787183	0.00757576893727148	0.0152175427526907	0.322609124825873	0.00323629310048553	3.0377997990506e-06	7.78304328611979e-06	7.78304328611979e-06	0.218720967359204	6.67774531657712e-08	6.63505427471963e-08	0.346334855690276	9.96645436825373e-06	0.0102358622947649	0.410173015153253	7.40683483721931e-07	0.816692637463036	3.86288094545513e-05	0.212444481086333	0.00187393509974193	1.34486637293123e-14	0.407317967658858	0.0719633346536622	0.435893358420114	0.32882289053487	3.77961405310179e-06	2.77124906217544e-16	2.03467000171779e-05	0.303100296801	0.198296870061358	0.0158367510317417	1.30138143591785e-05	0.0679638259499492
Galloyl derivatives	0.874721949553382	0.441177511919093	0.246615881427554	0.589487855649128	0.101554267949097	0.990699138823533	0.00537984666799096	0.00264041985560297	0.348924332134321	0.518631924701651	0.166251410682048	0.685950727253629	0.442504136226285	0.16939601568505	0.0338217772398689	0.500906229386252	0.617432512830676	0.630822720446294	0.596613493208838	0.265948366772969	0.325913750915981	0.890936091077923	0.956394818006925	0.956394818006925	0.203671750693512	0.83074181352802	0.807214734173143	0.609418327693524	0.0482870736706274	0.118018602143797	0.860958180400426	0.237991887758939	0.291642679212372	0.841585240063922	0.283869778918521	0.495421057021446	0.546450704074637	0.357057134638677	0.236761151652508	0.365750825414909	0.563068072634876	0.525700770186802	0.169132310878923	0.00996587681971559	0.240353727512422	0.0720088101745312	0.865760100674883	4.55755339798302e-07	0.676774064061203
Melatonin	0.212134032366498	0.000898959058638179	0.000548647715822599	0.000938058030502459	0.106727320604585	0.0759591462627651	0.602612977095958	0.721851290718797	3.70349746588717e-05	0.428686269224832	0.0978477512915076	0.000539694432487634	0.0423329702439649	7.71417918267178e-05	0.953741493916809	0.322471897613002	0.000376669947750945	0.0296271456871362	0.0760066294383014	0.452860824628803	0.508924231419072	0.000816794626509585	2.06903292255296e-10	2.06903292255296e-10	0.00161369271183425	3.14262799053768e-10	8.42367147546071e-10	0.581827942197208	0.292801231548994	2.65833347468186e-10	0.31174870225616	0.000820502930254164	0.546636087731888	6.70506662740654e-11	0.600868455097647	0.340055579320379	0.000145955596824254	0.957058224005081	0.074265457881233	0.000482945631992662	0.539060439767476	0.038148750793098	0.000664853467593805	0.00656359013143282	0.123129410910918	0.23531232728183	3.65272723298439e-12	0.00341956526162086	0.0189659754138651
Capsaicinoids and derivatives	0.0421562477511957	0.021417065879318	0.255216382597444	0.0220234552605395	0.61058830696977	0.0108134608287433	5.13052110171202e-06	5.58065888390798e-05	5.20657280738424e-05	0.381843545261457	0.429501826213927	0.00104263452629774	0.00893917103891599	1.76019977993443e-05	0.106913561947448	0.596227344698456	0.54367361064828	0.271917288231769	0.32522351832709	0.829875671306591	0.300077827266181	0.298117277231098	0.132166846598884	0.132166846598884	0.110436494522119	0.0678336532842804	0.060383006330398	0.977193278400947	0.000303249335479104	0.201569327375815	0.343614542633501	0.0753440163648214	0.985606254908046	0.0482541968112521	0.0136069809741415	0.181484465101891	0.000501622403920498	0.169924329803904	0.520258922345692	0.516827170358669	0.0788503143016572	0.00885341036107592	1.24299464740635e-06	0.00939528815208392	0.299161860058602	0.441177511919093	0.12459029757929	0.00106125063737976	0.0738003850839429
FA0802 N-acyl amines	0.0421562477511957	0.021417065879318	0.255216382597444	0.0220234552605395	0.61058830696977	0.0108134608287433	5.13052110171202e-06	5.58065888390798e-05	5.20657280738424e-05	0.381843545261457	0.429501826213927	0.00104263452629774	0.00893917103891599	1.76019977993443e-05	0.106913561947448	0.596227344698456	0.54367361064828	0.271917288231769	0.32522351832709	0.829875671306591	0.300077827266181	0.298117277231098	0.132166846598884	0.132166846598884	0.110436494522119	0.0678336532842804	0.060383006330398	0.977193278400947	0.000303249335479104	0.201569327375815	0.343614542633501	0.0753440163648214	0.985606254908046	0.0482541968112521	0.0136069809741415	0.181484465101891	0.000501622403920498	0.169924329803904	0.520258922345692	0.516827170358669	0.0788503143016572	0.00885341036107592	1.24299464740635e-06	0.00939528815208392	0.299161860058602	0.441177511919093	0.12459029757929	0.00106125063737976	0.0738003850839429
Linear monoterpenes	0.0905886748860283	0.176721180618801	0.30112688390359	0.0658626729466361	0.0537894196506878	0.727687232054503	0.187853064309101	0.151008526725765	0.606692175686476	0.276980112025791	0.0906978905663901	0.317013360236877	0.855943363568027	0.905875168050897	0.306806448184096	0.817555588606529	0.666834849052323	0.27093669262837	0.257338861739154	0.0233875601221281	0.463350008473086	0.0139144605814474	0.304552798338771	0.304552798338771	0.955068095084318	0.479849303814145	0.375476790460326	0.537036740946667	0.0382029118380961	0.36219893621818	0.149399213901636	0.593334787865846	0.649729092111052	0.776395986574369	0.00637491033635551	0.748022400568086	0.454206852465806	0.17635858483567	0.493130196386383	0.279222533499119	0.407951419013277	0.258286020006132	0.501793873039872	0.122783516910826	0.000618073206571561	0.00449878779683893	0.760476636729538	0.849410868312265	0.244440075258568
Androgens	0.030402254785708	0.415277278298352	1.00035019370255e-09	0.355013068691092	1.3906155656108e-07	0.0160826174079329	0.706504544507063	0.777460631151094	0.00842786302085059	0.000184204254174865	0.706504544507063	0.101256162811992	0.118421378608116	0.00945267878095162	0.131655986292196	0.341760987914049	0.29538659798192	0.000213972518733824	0.000491619937036968	0.838112043153783	0.54164145041671	0.40227104299434	0.0722821469315782	0.0722821469315782	0.329935451269696	0.00883014619946226	0.0118125434788537	0.0332626593652164	0.920626508503695	0.00108374751898553	0.0949820152438202	0.717900162815787	0.344329117111606	0.00147236938533419	0.590256341654767	0.0953223904561961	0.00380297751745245	0.0438296229028785	0.181022448702676	0.715408502891354	0.783216729809574	0.615082225687989	0.00146607635965983	0.278349050187115	0.0374504490767296	0.79412085064387	0.0964065513138046	0.000295835666999091	0.746548968146595
GP0101 Diacylglycerophosphocholines	0.373218584405095	0.543303851159569	0.0577851514251834	0.491898958996017	0.0134387090304654	0.00145356297462989	0.275120621004492	0.426244890717881	0.249498951288475	0.0562407424891911	0.63994885453247	0.420418056099518	0.959269784928507	0.314171498579347	0.762593653966379	0.400544671178373	0.0459981030740665	0.00316046462972954	0.00173944226119729	0.426244890717881	0.685950727253629	0.705884785251527	0.878880407459594	0.878880407459594	0.852022678698303	0.650930782619624	0.727478537082037	0.000273895521356673	0.390741450325701	0.36798151458348	0.062666944820133	0.193798926686061	0.010104439315154	0.927681672051713	0.0243362694289755	0.691478652142176	0.174373999693529	0.233869652155646	0.0599108832026828	0.391514234819884	0.0429563322614839	0.663803532555229	0.434249410781387	0.42673253081812	0.105553625859637	0.157741949109677	0.275491850814636	0.786633257572878	0.871222708313414
Coumarins	0.000968926217590069	0.00170136115273403	0.18446165023371	0.00214019105258452	0.0172784709163531	0.0564646311425309	9.21636592151627e-06	5.95454125345002e-06	0.000839274586137886	0.0309435471275307	0.00706967318340903	0.150443804135981	0.354575996300035	0.000308159042306253	0.710848169585817	0.363676313730898	0.0876255907864774	0.868599890556944	0.870129697574391	0.0053598314838346	0.275863414786837	0.00327481183822577	0.000103139228924761	0.000103139228924761	0.418485994730726	0.000147882705418443	8.94528833057965e-05	0.26667447679158	0.110563952202685	0.752237154055332	0.271671916827149	0.126205446167318	0.815398618511191	0.11983940236844	0.0156576613704525	0.934300952491681	0.0133941414121479	0.537220559096072	0.0462832113949289	0.580110752965526	0.096521232520195	0.504461681895437	0.0197756173380537	0.0361892238992894	1.66053060191578e-06	0.917982367164471	0.349645760164269	0.149078893136409	0.0277099779254615
Acetylcholine	0.897522506766371	1.48101295250578e-05	0.0486168554933426	6.08967172723601e-05	0.554076312643547	0.00517294266108127	0.0428370151170969	0.0504297875509119	1.11665770717079e-08	0.992249229892213	0.269836358924546	0.00209430671962075	0.00114880005507144	1.3181640617849e-07	0.622931407221187	0.435728805886583	0.0023328757524616	0.203069471810436	0.307737553949532	0.460630517370137	0.0429563322614839	0.0535026458586673	1.88848063178037e-05	1.88848063178037e-05	0.589295804678899	1.39801493292843e-06	1.90723231414781e-06	0.285895170522949	0.000697003468964919	0.00200309604789883	0.619982987520189	0.240240893996254	0.573075728228715	0.000116382002979194	0.607859873941277	0.916440359154988	1.46501419228359e-05	0.869911124474336	0.704233027436086	0.0113226439261927	0.0099229168698022	0.0441646834329303	0.00292192366746514	0.000956043303417963	0.0663297427942144	0.715200997937469	3.09496174170961e-07	0.00200517606919428	0.711055239432185
Apocarotenoids	0.0105936238616675	0.0376106439823979	0.0207600331914716	0.0210371418143811	0.000276985006740129	0.419290398307306	0.344901444014281	0.320554628123035	0.380473816633677	7.11820524015074e-06	0.354284799425801	0.656751423280353	0.543303851159569	0.235201134039672	0.191673829818301	0.969446657593309	0.1317288745535	2.2179601071277e-05	1.02234758088928e-05	0.0800310160832611	0.441508958893268	0.531902422505285	0.909835305489935	0.909835305489935	0.351380961998047	0.709192363249226	0.86401337750288	0.0162395863071156	0.884357027826534	0.112748160363035	0.587376849549598	0.911816202300565	0.480890809671803	0.585843725295839	0.24581272973499	0.556317794737169	0.522069710708874	0.0122793828517567	0.99933563813174	0.981178119315287	0.063443602347097	0.894228407287483	0.817124085932882	0.0539692897137222	0.000961392210185343	0.0520524656268603	0.715616028414422	0.24307269312715	0.0841199241955767
Androstane	0.0137201708748485	0.699697743749498	1.795739744423e-06	0.743815000159757	2.52925771567016e-06	0.218298525848093	0.713541700438324	0.947110439927697	0.445497185567073	4.13390178861479e-06	0.377289284886164	0.234091202193136	0.021752169147724	0.495068255520254	0.190905239255438	0.273269483122454	0.818634581621311	3.77417488540759e-05	9.16730563606656e-05	0.528979487800629	0.4543752609097	0.736470086333652	0.445997121822081	0.445997121822081	0.436881409290147	0.184742563384675	0.233316413077162	0.0415134802824492	0.851804966794328	0.0104851705831379	0.535567309965491	0.465395355536155	0.956394818006925	0.26655336591206	0.976750550880549	0.502149158370085	0.059675946914852	0.00210080713493413	0.093966601376697	0.312420489536871	0.939820434444811	0.651531961015438	0.00604506544622761	0.429501826213927	0.000314689243953578	0.531719504898035	0.802700840266126	0.000659501194663568	0.306673582231896
PK1304 Anthracenes and phenanthrenes	0.203671750693512	0.536852953726969	0.573454985718224	0.362641762848428	0.932976726476405	0.551839163170361	0.276235312956308	0.17036551353885	0.409220042659609	0.654541171218196	0.0844292659986565	0.0259964590017531	0.852458135577874	0.312554958845232	0.1820400138064	0.38566384091778	0.848105567256698	0.737308328226135	0.912916932956621	0.369025332041749	0.600481086788314	0.00571447161919792	0.00420796846919086	0.00420796846919086	1.15675093723894e-05	0.192541152245395	0.236426261432813	0.0571784029831569	0.0126558054277454	0.0254905653361558	0.178359586675282	0.0114385818285506	0.327851353514431	0.130132385447141	0.209969865447501	0.0526145165066055	0.900598560044396	0.0173200749177823	0.44533060958978	0.834858719079003	0.572128094030141	0.788556826047228	0.894228407287483	0.737937210334974	0.0921271403807109	0.790267724307214	0.137584241881269	0.192251731859832	0.000577674618291057
Gibberellins	0.118892616058475	0.758784284440704	0.395702925516048	0.612540434775775	0.0723277837349867	0.0958347438133339	0.0169487140838536	0.0198223155594214	0.0930154355358527	0.00771919324787113	0.0229603967831694	0.728104681247936	0.398666331289461	0.197705984276503	0.35603419702389	0.00241272743803626	0.195550185125051	0.120451093630734	0.113917893979882	0.393217551251899	0.908735043322671	0.00963504476961363	0.0353174460088671	0.0353174460088671	0.799909737912122	0.22914145081977	0.220735407263599	0.221480838944462	0.868162890944094	0.901477702680927	0.00520693051679449	0.0617772824876519	0.216719478363409	0.859649430247708	0.816261243320504	0.534099863016011	0.0641865402276534	0.190713438770697	0.897083192443792	0.343471738973735	0.36798151458348	0.758572819663077	0.0423624834959551	0.0431058649218487	0.203571282668705	0.894887086278871	0.778738744171355	0.668858690061171	0.159333396414812
Cholestane	0.0375037841578851	0.0255098675978073	0.190521777072061	0.0420681156953017	0.146930126081658	0.458088943450256	0.0184469902314716	0.00420796846919086	0.000966768206719307	0.179182923038549	0.0180837717711938	0.67596060359256	0.186717628859034	0.0013408479833007	0.0827389737429298	0.0418630670950559	0.62825346738033	0.000954976762207318	0.00089292239160807	0.00073307222221674	0.851151897416062	0.00785799460963501	0.0295396296099413	0.0295396296099413	0.000126398428816868	0.116418000202369	0.149238989368745	0.0720543087126434	4.65204814259591e-05	0.0010565686314474	0.157992444169384	0.0172231322789738	0.237655795139058	0.679624076251692	0.000220320215967701	0.0133941414121479	0.946889463992397	0.732492640304877	0.0237123430776504	0.793692480911748	0.00100516893049118	0.00653378898011137	0.787701750298572	0.0354700027943754	0.0757220853171245	0.618609096814941	0.509640112041299	0.223191303091866	0.386891141816704
FA0710 Short fatty esters	0.00288713122082647	0.449170632265776	0.74486615464719	0.423163895054914	0.872315959644411	0.136907436121484	0.00611204818812293	0.00550132961635119	0.0447175235612652	0.0778286075062255	0.580492149717578	0.873409449558241	0.687996209668465	0.0582819795030041	0.710020099028824	0.023748665168502	0.893130767698841	0.247190661030035	0.195745467519651	0.339204879236138	0.243186440374734	0.264138920134341	0.604359726213704	0.604359726213704	0.000193923741773958	0.252171646251409	0.213585538693552	0.81820294397883	0.0641450824319508	0.196920098121884	0.381995919739082	0.830308717209955	0.788984457447247	0.7789518200228	0.0825866506245213	0.0307622243880786	0.00463317165511594	0.579157764059053	0.0508744094765307	0.640944075596364	0.720810811356443	0.644133020712876	0.002807383001886	0.0214503771593971	0.20117062720671	0.866415287712487	0.379410516097423	0.0509774692254743	0.772354098636578
GP1007 1Z-alkenylglycerophosphates	0.153773955369106	1.66430201603407e-08	0.172227653953225	9.27128472702659e-09	0.856161282309763	0.000143484921963416	0.218826667415839	0.208740240246742	8.24059893503466e-05	0.862485527467004	0.785138028109241	0.154594438519501	0.291257165686464	0.000134159571409193	0.101554267949097	0.432117526030641	0.0119832460251758	0.985827674182876	0.849846058588533	0.00518263341438255	0.723725421404545	0.191577634443396	0.0032780400941464	0.0032780400941464	0.947994383298596	0.00029915102918993	0.00024071819539725	0.431626396060416	0.8292261972523	0.0169896360235587	0.000249038601564506	0.588719821211176	0.63458564009206	7.74533192855013e-06	0.00406499950780103	0.0830952604215767	0.0667994775988281	0.543119017347312	0.316606373569465	0.00222780243401151	0.16930808059574	0.232764082284844	0.125993874736181	0.0274008510782168	4.99280574106482e-08	0.299031156725842	2.38768937563016e-05	0.0480900882602959	0.0569522127311593
ST0103 Ergosterols and C24-methyl derivatives	0.048385814679672	0.00269144694418226	0.894887086278871	0.00341956526162086	0.974979712183608	0.00622513954158814	0.00777445380884879	0.00293360402941101	0.00331373847337731	0.0345130294658931	0.186528872744634	0.0101218770387314	0.225774296064693	0.00093910744205494	0.147326288095925	0.228160309190805	0.947110439927697	0.862049091027737	0.949983483189227	0.00264308377658327	0.909615239458065	0.0731531988380908	0.114048439129445	0.114048439129445	0.00470391219951606	0.571559863299756	0.643135783446036	0.712712547864311	0.000486398463673106	0.288951124461912	0.00028573523474117	0.0756274264299488	0.746128153587525	0.438365848335851	7.46183530591631e-06	0.0308074712167447	0.321786320303702	0.00116784122322066	0.940703820796111	0.42106321337019	0.345904443087572	0.000151608894933631	0.00866116831735807	0.0240042438964834	0.151412866236772	0.694351350368661	0.8830421360216	0.000896942738758422	0.703613969367064
Gallotannins	0.791979611833089	0.40937878187131	0.00226698770927948	0.350657313766036	0.00978652737854827	0.278598431040417	3.2900762918686e-05	4.03444166014073e-05	9.1175331685767e-05	0.190809321662417	0.0421562477511957	3.35517976400196e-06	0.157075401097186	7.87170497030013e-06	0.00202398367045762	0.343471738973735	0.480717141782844	0.207210397290624	0.197312761096911	0.889839058108454	0.0676171446080555	0.0344632659233172	0.0155055455368691	0.0155055455368691	0.981842306757368	0.0283370611751635	0.0396337003238776	0.987820493702373	1.46047280238884e-05	0.76068825980599	0.462159155723182	0.0128584704112391	0.606108694493406	0.206803786521869	0.542010658094677	0.00565134722548715	8.13943446426407e-05	0.421224591435343	0.768530504268165	0.818418756070947	0.243983695622414	9.1175331685767e-05	6.6249815192054e-06	5.61165862695964e-08	0.78919829647609	0.910715637118042	0.0976739235457252	2.74874608993802e-06	0.950646584833961
Anthraquinone type	0.644931261978156	0.246615881427554	0.784070481291086	0.136982512466908	0.247651144847035	0.231992344360456	0.780657010594815	0.955289207213099	0.751815351089585	0.0342648108878686	0.00408459490470949	0.0690564286943278	0.415757677329633	0.653537487990583	0.532634404606034	0.373068330366335	0.820361668665211	0.287420466945046	0.247190661030035	0.54367361064828	0.662794285340281	0.000318589468769045	0.0059075917610763	0.0059075917610763	0.0106117939493166	0.259116720221742	0.273023295619464	0.0983706852647337	0.243527901635056	0.372767932226116	0.221907591150952	0.00198446281821212	0.969667953896719	0.311882985143354	0.893130767698841	0.717069281862503	0.32799003286867	0.00331047891746236	0.853111403338168	0.971881039823275	0.613126598813523	0.643734050492068	0.346909257851771	0.207821376772783	0.00470836506374017	0.307205269776635	0.368577761344431	0.421547454029738	1.16636945851008e-06
Deoxyribonucleotides	0.586993398247953	6.73418595855769e-06	0.923491962884885	1.04333800190104e-06	0.362051401001264	0.175996531755342	0.00643922353674317	0.000612352247292943	0.00757576893727148	0.145039633218009	0.0415134802824492	0.0243548288725808	0.138112388334716	0.000620231074060377	0.0343887330318058	0.212340962537808	0.0298689400556916	0.0808758155660987	0.0660322088306234	0.0674875065238828	0.16599131150483	0.0437992672317442	0.109674130676561	0.109674130676561	0.386584098327355	0.191481473807862	0.149639791373727	0.0325924548913938	0.00672659115209353	0.664409367473935	0.202368417771409	0.265344292908187	0.0476655513933534	0.189088734269486	0.0206629760094942	0.0925704512225662	0.248804922683919	0.830525259074958	0.483848270675762	0.00127153069857099	0.00040308061411125	0.0189960051075456	0.10910503252191	2.46018356826828e-07	0.000103278398005926	0.00224847130895636	0.0339934955093576	7.69293509165719e-05	0.0243362694289755
Phosphosphingolipids	1.5620301700537e-13	0.116484357201553	0.000154611461054303	0.130493927855037	4.62820010250132e-07	0.266432292052036	0.00216458366729748	0.0167723617921488	0.412401627932254	0.0519825559177914	0.310407924090244	0.956394818006925	0.727478537082037	0.498071248395638	0.141313406624212	0.0119630529982207	0.1428571591284	0.102332540317253	0.106665296070831	0.0109062235831293	0.165212810229247	0.144413536077228	0.139782226829462	0.139782226829462	0.0899898370302914	0.580110752965526	0.470015278487494	0.334128756229334	0.892252800056237	0.92657892216981	0.913577449924822	0.245927355736764	0.57516308300182	0.112877671660424	0.111459339900865	0.044872099413688	0.206093581378018	0.0238214509786918	0.914898658586914	0.00778138569430927	0.934080235710204	0.612345100613762	0.00349063901898507	0.388890469013604	0.000268816481618945	0.468815146679053	0.0153296861514269	0.0104402676059496	0.000952846912217508
SP0301 Ceramide phosphocholines (sphingomyelins)	1.5620301700537e-13	0.116484357201553	0.000154611461054303	0.130493927855037	4.62820010250132e-07	0.266432292052036	0.00216458366729748	0.0167723617921488	0.412401627932254	0.0519825559177914	0.310407924090244	0.956394818006925	0.727478537082037	0.498071248395638	0.141313406624212	0.0119630529982207	0.1428571591284	0.102332540317253	0.106665296070831	0.0109062235831293	0.165212810229247	0.144413536077228	0.139782226829462	0.139782226829462	0.0899898370302914	0.580110752965526	0.470015278487494	0.334128756229334	0.892252800056237	0.92657892216981	0.913577449924822	0.245927355736764	0.57516308300182	0.112877671660424	0.111459339900865	0.044872099413688	0.206093581378018	0.0238214509786918	0.914898658586914	0.00778138569430927	0.934080235710204	0.612345100613762	0.00349063901898507	0.388890469013604	0.000268816481618945	0.468815146679053	0.0153296861514269	0.0104402676059496	0.000952846912217508
Anthocyanidins and anthocyanins	0.000709928439391961	0.174104643268529	0.229797174596153	0.18662323355795	0.316606373569465	0.399761398331054	0.0305368264553145	0.0156576613704525	0.196822019876132	0.826196834258797	0.224695524121468	0.923491962884885	0.264018586302049	0.185117595713818	0.838112043153783	0.611954513132611	0.200971488257272	0.10954746653046	0.148838989242117	0.158829555933289	0.319053325025312	0.249498951288475	0.024317721975254	0.024317721975254	7.44973223543887e-06	0.0527911714798247	0.0744988711077259	0.959490958160105	0.0148488186117058	0.00467727322103086	0.12536078159295	0.104146265864753	0.598352537864722	0.67880932784915	9.74480316074031e-05	0.00183321433159614	0.558001739758966	0.707537899493824	0.0390230298286691	0.0858847820649499	0.293188086301802	0.271059137293593	0.19341129238727	0.506601183727433	0.0480573216477586	0.739405268578081	0.0835039326514445	0.791551547629522	0.380321807028806
PK1201 Anthocyanidins	0.000709928439391961	0.174104643268529	0.229797174596153	0.18662323355795	0.316606373569465	0.399761398331054	0.0305368264553145	0.0156576613704525	0.196822019876132	0.826196834258797	0.224695524121468	0.923491962884885	0.264018586302049	0.185117595713818	0.838112043153783	0.611954513132611	0.200971488257272	0.10954746653046	0.148838989242117	0.158829555933289	0.319053325025312	0.249498951288475	0.024317721975254	0.024317721975254	7.44973223543887e-06	0.0527911714798247	0.0744988711077259	0.959490958160105	0.0148488186117058	0.00467727322103086	0.12536078159295	0.104146265864753	0.598352537864722	0.67880932784915	9.74480316074031e-05	0.00183321433159614	0.558001739758966	0.707537899493824	0.0390230298286691	0.0858847820649499	0.293188086301802	0.271059137293593	0.19341129238727	0.506601183727433	0.0480573216477586	0.739405268578081	0.0835039326514445	0.791551547629522	0.380321807028806
Cytokinins	0.72101886686045	0.00370100515442233	0.761111558492371	0.00343300294932533	0.396793188985477	0.00379561183712249	0.421386004990095	0.913797635244894	0.352540722424757	0.791979611833089	0.00424440038473048	0.385051063791406	0.180469157089252	0.335815447266051	0.890497253267932	3.62448959683949e-09	0.32522351832709	0.188898250702724	0.189184027972636	0.0628705789936417	0.805924402392671	0.00523621985511011	0.0555365265341901	0.0555365265341901	0.163921286380652	0.139173263610667	0.129843699364757	0.421386004990095	0.182503912664732	0.878004667126055	1.85753548009637e-07	0.000724729061694225	0.793050040471698	0.203671750693512	0.0152175427526907	0.173925241252953	0.0554259942698723	0.291771258227299	0.34247315174563	0.00987157797377023	0.0622208270774793	0.333007269178867	0.00322354352854913	0.755191795041568	0.0408788503005546	0.0261932810834554	0.0474058328471346	0.205890984247623	0.986491938346982
Bibenzyls	0.954625880989631	0.0321676110663063	0.0396896069927175	0.0245037367791083	0.19790280603336	0.0447175235612652	2.10904300947612e-07	8.3453596160464e-07	1.50023677056119e-07	0.040707171728635	0.0373705648378486	1.83762589752716e-06	0.117082878578787	1.10223367472584e-06	0.142934677716833	0.0369996448440044	0.0338707654195153	0.00289290415471031	0.00581032429942877	0.17036551353885	0.0217859235955424	0.00375168339580158	1.43886935689461e-06	1.43886935689461e-06	0.634387360155501	2.90018495472715e-07	5.20185117548381e-07	0.312151662771636	0.000555125528596239	0.0409362096679519	0.801412330998998	0.0201518471285947	0.745076441393813	0.000639962574065256	0.347052951004342	0.208025320286576	6.93334116188339e-10	0.0227668395748152	0.113787463933899	0.958385122831966	0.597192924674657	0.000940157917042013	9.19630855664071e-08	7.17479156254602e-07	0.0672288304102156	0.587376849549598	0.00437203879179151	2.62698225251098e-07	0.233537599692683
alpha-Pyrones	0.0557370377351273	0.835929291775638	0.000344603225106888	0.911038360946994	0.000440303189199885	0.11434437674098	0.375813702884569	0.862692361051769	0.00497392268623848	0.00252841789548196	0.660146305249248	0.0395328892008309	0.878322929017086	0.0119404499742387	0.206409971510443	0.00971673788625658	0.623098991664876	1.97164828245526e-05	2.11259849306343e-05	0.907407226105592	0.99357736390983	0.899161797965607	0.00300197155087529	0.00300197155087529	0.0422267322612667	0.000306057700632421	0.000793533662648956	0.127839623777414	0.729231244891959	0.000156217787082408	0.994573963447957	0.611631729051567	0.140818891774299	0.000177193156055182	0.246002029152298	0.00849670690954766	0.000448813388401428	0.133013041158271	0.0859102601047141	0.903997881860876	0.14508379021341	0.990476901533618	0.0536431855323693	0.991473465586513	0.0554970537391219	0.000429099523773487	0.00669433144258902	0.0306236187675895	0.0447762919230709
Sugar acids	0.562504076654148	0.0103866049759143	0.799051438043208	0.0105936238616675	0.603000951379055	0.846583231071862	0.00471728198846983	0.0012509674751431	1.71225023481887e-05	0.000501028926288488	1.60419224101795e-08	1.36778830715744e-08	0.00182746245012249	1.08226278009004e-06	9.53056971846183e-12	0.860740029340601	0.000658739790879048	0.153937792438451	0.117149526461175	0.24799689289336	5.26176008355236e-07	0.00130365406449054	0.0329022010488563	0.0329022010488563	0.627661186417708	0.0217859235955424	0.0177408622982203	0.00287274385241986	3.15489297739405e-11	0.586610060382832	0.0683555498702481	2.35080557564181e-06	0.0767217230015752	0.0123829588620919	0.959048614763271	0.000302500385976131	4.96787980895152e-05	0.577444198161771	0.331888161727075	0.205284042021206	0.0133164554388258	0.000866209531163912	0.000702631598308541	7.61743129086107e-07	0.222441841064647	0.375024490148646	0.0292133785869386	0.000237402123388964	0.0818283669423671
Linear diterpenes	0.0518864063042029	0.0206614299993956	8.97545833184377e-06	0.0175789149078447	0.0055169328904972	0.160999645135915	0.210763980738827	0.367389183283012	0.000113563141494409	0.190939332122244	0.000721761565011493	1.22001844791528e-05	0.0763084306842634	0.000174090707584041	0.666255100069476	0.0507092814320148	0.000170735346769233	9.91077254995407e-05	0.000452147827291192	0.267481705636178	0.0195708992194576	3.54594512826694e-06	2.04667830001322e-16	2.04667830001322e-16	2.57222443819933e-05	5.85028060146328e-16	9.28472617986609e-15	0.773222364884682	0.231010937261682	4.40818592240008e-09	0.135871607398778	6.4546927245866e-06	0.734741613839843	8.20894769726041e-13	0.49285680787418	0.337173967595824	5.76449370247004e-08	0.856116415045659	0.000822950077346231	0.019066969832929	0.839555990731387	0.0744648593132336	4.75634531273429e-05	0.00741236811860448	0.197359664822986	0.18457692149116	1.12410664531376e-09	0.000300285451755593	0.0276812245501174
Cannabinoids	0.825310005409581	0.622251777234043	0.129699944834476	0.707357781109052	0.527038335300326	0.759836773837601	0.240090930918587	0.77982692213773	0.0480009194824371	0.820333055446093	0.0685750898720874	0.00679311062787169	0.362416080700415	0.124513758739319	0.350926771277412	0.00745801868980528	0.0302319548881091	0.0224761712813447	0.0390607277666245	0.350275066955248	0.414788027558487	0.00322756964451168	9.57492355945032e-11	9.57492355945032e-11	0.000700440616965349	1.31084232232049e-08	5.42186709809024e-08	0.932552550893084	0.868528773133168	5.70455034852974e-05	0.00214727334578277	0.0051896631039214	0.309933514743168	0.000856042550204645	0.0838613641071143	0.304208465261922	6.60436756553037e-06	0.0672927782986287	0.00705637140577969	0.556986306449682	0.90354318981677	0.147392073297075	0.00197128884021346	0.672282630745879	0.558861172521463	1.11381366482549e-05	0.0092235654466049	0.839085835964199	0.0279224150301499
PK1312 Other aromatic polyketides	0.825310005409581	0.622251777234043	0.129699944834476	0.707357781109052	0.527038335300326	0.759836773837601	0.240090930918587	0.77982692213773	0.0480009194824371	0.820333055446093	0.0685750898720874	0.00679311062787169	0.362416080700415	0.124513758739319	0.350926771277412	0.00745801868980528	0.0302319548881091	0.0224761712813447	0.0390607277666245	0.350275066955248	0.414788027558487	0.00322756964451168	9.57492355945032e-11	9.57492355945032e-11	0.000700440616965349	1.31084232232049e-08	5.42186709809024e-08	0.932552550893084	0.868528773133168	5.70455034852974e-05	0.00214727334578277	0.0051896631039214	0.309933514743168	0.000856042550204645	0.0838613641071143	0.304208465261922	6.60436756553037e-06	0.0672927782986287	0.00705637140577969	0.556986306449682	0.90354318981677	0.147392073297075	0.00197128884021346	0.672282630745879	0.558861172521463	1.11381366482549e-05	0.0092235654466049	0.839085835964199	0.0279224150301499
Betacyanins	0.179902909972359	0.543599087293057	0.876787693178024	0.526797970220217	0.833347369085257	0.964187455380012	0.038958101249562	0.0102574032256551	0.206246872124372	0.580872228423013	0.642213518636468	0.890834563376148	0.253565651948046	0.120248952590467	0.0136894540412624	0.495965864805679	0.834008879902496	0.488987013710617	0.49632515036866	0.990987781421586	0.71235530353934	0.339819480807258	0.0246910458424329	0.0246910458424329	2.30558774793899e-06	0.141470650428175	0.168756725329489	0.0646214885154089	0.00378376459278206	0.00194862533528742	0.911630570815419	0.405553788318343	0.473957788349683	0.0888104610566615	0.33909844781704	0.00336535951409979	0.925528418798616	0.30737765542527	0.237718741281034	0.598460752861821	0.716575965467565	0.110273208062884	0.0956802935536056	0.0891938169884824	0.581260500600493	0.576996054443631	0.144468734244177	0.0688433280513978	0.172353908932209
[truncated: 106 more columns]
