# Supplementary material for: Post-transport recovery trajectory of the canine gut microbiome and metabolome
Source: J Anim Sci Biotechnol. 2026 Apr 12;17:65. doi: 10.1186/s40104-026-01385-z (PMC13070285; doi:10.1186/s40104-026-01385-z)
Supplement: Supplementary file 3 — Additional file 3. Raw data of the metabolomic compounds. [file 40104_2026_1385_MOESM3_ESM.zip › mix/KEGG_compound_summary/Correlation/compound_summary_level3_r.csv]

	Unsaturated fatty acids	ST0401 C24 bile acids, alcohols, and derivatives	Saturated fatty acids	Cholane derivatives	FA0101 Straight chain fatty acids	FA0400 Other Docosanoids	FA0200 Other Octadecanoids	FA0105 Hydroxy fatty acids	GP0105 Monoacylglycerophosphocholines	Furanocoumarins	Common amino acids	Purine alkaloids	FA0117 Dicarboxylic acids	Glycerophospholipids	Others	FA0102 Branched fatty acids	SP0102 Sphinganines	PK1211 Flavones and Flavonols	Flavones	Water-soluble vitamins	Hydroxycarboxylic acids	FA0110 Amino fatty acids	Isoflavones	PK1205 Isoflavonoids	Dicarboxylic acids	PK1214 Flavanones	Dihyroflavonols	FA0804 N-acyl ethanolamines (endocannabinoids)	Coniferyl alcohol derivatives	ST0502 Sulfates	Liner triterpenes	Other amino acids	SP0101 Sphing-4-enines (Sphingosines)	ST0403 C27 bile acids, alcohols, and derivatives	Biogenic amines	Pyrimidines	Deoxy sugars	SP0103 4-Hydroxysphinganines (Phytosphingosines)	Purines	Piperidine alkaloids	FA0801 Primary amides	PR0107 C40 isoprenoids (tetraterpenes)	Pyridine alkaloids	FA0106 Oxo fatty acids	ST0504 Taurine conjugates	2-Oxocarboxylic acids	ST0203 C21 steroids (gluco/mineralocorticoids, progestogins) and derivatives	Ursanes	ST0402 C26 bile acids, alcohols, and derivatives
Unsaturated fatty acids	1	-0.312072434607646	0.536955063715627	-0.281421864520456	0.606572769953052	0.376089872568746	0.351207243460765	0.316063044936284	-0.155264922870557	0.274513749161636	-0.0582830315224681	0.0481556002682763	0.0479208584842388	-0.131287726358149	0.124916163648558	-0.104560697518444	0.121462105969148	0.240174379610999	0.21327967806841	0.31851106639839	0.0969818913480885	0.0196512407780013	-0.014989939637827	-0.014989939637827	0.460194500335345	0.0260898725687458	0.00150905432595573	0.0108316566063045	-0.117203219315895	-0.207914151576123	0.328001341381623	0.00177733065057009	-0.00479543930248155	-0.254694835680751	0.256975184439973	-0.177431254191818	-0.0370892018779343	0.217069081153588	0.0639839034205231	-0.126156941649899	-0.162206572769953	-0.117404426559356	-0.144567404426559	0.0448356807511737	-0.495573440643863	0.0908450704225352	-0.296646545942321	0.290174379610999	-0.263715627095909
ST0401 C24 bile acids, alcohols, and derivatives	-0.312072434607646	1	-0.0963447350771294	0.985680751173709	-0.269114688128773	-0.532830315224681	-0.157813547954393	-0.236452045606975	0.476425217974514	-0.239101274312542	0.168242790073776	0.325855130784708	-0.447853789403085	0.482997987927565	0.108182427900738	-0.228403755868545	0.432562038900067	-0.192655935613682	-0.21841046277666	-0.286150234741784	0.23242790073776	0.193326626425218	0.236988598256204	0.236988598256204	-0.192018779342723	0.312307176391683	0.336351441985245	0.306773977196512	0.384037558685446	-0.177062374245473	-0.403722334004024	0.134875922199866	0.124782025486251	-0.301274312541918	-0.291951710261569	0.00754527162977867	0.222233400402414	0.0973843058350101	0.20690811535882	-0.337927565392354	0.32028839704896	0.326592890677398	0.109322602280349	0.301844399731724	0.590878604963112	0.218980549966465	-0.333433936955064	0.207679409792086	0.24309188464118
Saturated fatty acids	0.536955063715627	-0.0963447350771294	1	-0.0655600268276325	0.919081153588196	-0.105835010060362	0.0102951039570758	0.0221998658618377	0.313212608987257	0.432930918846412	0.0323943661971831	0.257243460764587	-0.0812877263581489	0.351945003353454	0.0577800134138162	0.0473843058350101	0.0832327297116029	0.424245472837022	0.400905432595573	0.248625083836351	0.0229376257545272	0.160831656606304	0.232796780684105	0.232796780684105	0.290912139503689	0.294466800804829	0.266264252179745	-0.21830985915493	0.134439973172368	-0.289939637826962	-0.0167337357478203	0.158014755197854	-0.280214621059691	-0.480214621059691	-0.0160630449362844	-0.0443326626425218	0.32186452045607	0.205164319248826	-0.146143527833669	-0.156237424547284	-0.276760563380282	0.0771294433266264	0.256841046277666	0.286753856472166	-0.290979208584842	0.010261569416499	-0.41767270288397	0.486351441985245	-0.13169014084507
Cholane derivatives	-0.281421864520456	0.985680751173709	-0.0655600268276325	1	-0.23943661971831	-0.473675385647217	-0.167136150234742	-0.251542588866533	0.441113346747149	-0.238128772635815	0.198088531187123	0.317169684775319	-0.43608316566063	0.456673373574782	0.105969148222669	-0.219751844399732	0.416934942991281	-0.211468812877264	-0.238665325285044	-0.294969818913481	0.192924211938296	0.234339369550637	0.237122736418511	0.237122736418511	-0.179208584842388	0.287860496311201	0.311468812877264	0.291683433936955	0.338195841716968	-0.154862508383635	-0.379409792085848	0.154728370221328	0.106237424547284	-0.27981220657277	-0.308752515090543	0.00382293762575453	0.20355466130114	0.0909121395036888	0.196646545942321	-0.335278336686787	0.298088531187123	0.315258215962441	0.110228034875922	0.339403085177733	0.61663313212609	0.271059691482227	-0.318443997317237	0.222669349429913	0.274547283702213
FA0101 Straight chain fatty acids	0.606572769953052	-0.269114688128773	0.919081153588196	-0.23943661971831	1	-0.033065057008719	0.0737424547283702	0.0757880617035546	0.15251509054326	0.4939302481556	-0.0816901408450704	0.220556673373575	-0.0150905432595573	0.185747820254863	0.0549631120053655	-0.0678403755868544	-0.092018779342723	0.412743125419182	0.402883970489604	0.259490274983233	-0.0654929577464789	-0.0163648558014755	0.0271629778672032	0.0271629778672032	0.240207914151576	0.0707914151576123	0.0369550637156271	-0.301274312541918	0.10710932260228	-0.145741113346747	-0.029309188464118	0.0189805499664655	-0.298088531187123	-0.342186452045607	0.0590207914151576	-0.0436284372904091	0.194500335345406	0.266599597585513	-0.192555331991952	-0.0936619718309859	-0.357276995305164	0.090878604963112	0.0740107310529846	0.153923541247485	-0.425385647216633	-0.0177062374245473	-0.286384976525822	0.455600268276325	-0.226559356136821
FA0400 Other Docosanoids	0.376089872568746	-0.532830315224681	-0.105835010060362	-0.473675385647217	-0.033065057008719	1	0.255164319248826	0.254862508383635	-0.476056338028169	-0.118779342723005	0.0228705566733736	-0.260093896713615	0.241817572099262	-0.440845070422535	0.0394030851777331	0.22907444668008	-0.132193158953722	-0.218745808182428	-0.217437961099933	0.10888665325285	-0.0823608316566063	0.0701207243460764	-0.131052984574111	-0.131052984574111	0.206304493628437	-0.284272300469484	-0.290409121395037	0.00781354795439302	-0.356639839034205	0.238732394366197	0.693125419181757	-0.0533199195171026	0.0972837022132797	0.250167672702884	0.141985244802146	-0.000503018108651911	-0.264788732394366	-0.156505700871898	-0.110898725687458	0.127800134138162	-0.0416834339369551	-0.285613682092555	-0.144969818913481	-0.0426224010731053	-0.256136820925553	0.0328303152246814	0.144634473507713	-0.199228705566734	0.0630114017437961
FA0200 Other Octadecanoids	0.351207243460765	-0.157813547954393	0.0102951039570758	-0.167136150234742	0.0737424547283702	0.255164319248826	1	0.958283031522468	-0.432629107981221	0.0308182427900738	-0.258417169684775	-0.282394366197183	0.257645875251509	-0.39225352112676	-0.182863849765258	-0.192957746478873	0.103185781354795	-0.0500670690811536	-0.0362843729040912	0.159892689470154	-0.112173038229376	-0.26234071093226	-0.268578135479544	-0.268578135479544	0.285311871227364	-0.255097250167673	-0.254828973843058	0.157612340710932	-0.359054325955734	-0.0752850435949027	0.0900067069081153	-0.248256203890007	-0.0626760563380282	0.00868544600938967	0.309087860496311	-0.312810194500335	-0.41924882629108	-0.00878604963112005	-0.0733065057008719	-0.0918846411804158	-0.205801475519785	-0.168980549966465	-0.531991951710261	-0.360999329309188	-0.316834339369551	0.0746814218645204	-0.0662307176391683	-0.329644533869886	-0.211737089201878
FA0105 Hydroxy fatty acids	0.316063044936284	-0.236452045606975	0.0221998658618377	-0.251542588866533	0.0757880617035546	0.254862508383635	0.958283031522468	1	-0.423038229376258	0.0601945003353454	-0.244366197183099	-0.282461435278337	0.30972501676727	-0.392488262910798	-0.277263581488934	-0.0424547283702213	0.0866867873910127	0.0402749832327297	0.0479879275653924	0.201710261569416	-0.143594902749832	-0.222937625754527	-0.201441985244802	-0.201441985244802	0.343427230046948	-0.187894030851777	-0.190342052313883	0.1	-0.445942320590208	-0.147652582159624	0.133433936955064	-0.203018108651911	-0.0740442655935614	-0.0210261569416499	0.344366197183099	-0.359121395036888	-0.33326626425218	-0.0757880617035546	-0.0561368209255533	0.0192823608316566	-0.202548625083836	-0.233836351441985	-0.419114688128773	-0.423407109322602	-0.382461435278337	-0.054728370221328	-0.0447686116700201	-0.36673373574782	-0.207377598926895
GP0105 Monoacylglycerophosphocholines	-0.155264922870557	0.476425217974514	0.313212608987257	0.441113346747149	0.15251509054326	-0.476056338028169	-0.432629107981221	-0.423038229376258	1	-0.0540576794097921	0.142219986586184	0.487826961770624	-0.281455399061033	0.963480885311871	0.30710932260228	0.0269953051643192	0.460798122065728	0.107880617035547	0.0852783366867874	-0.120690811535882	0.303219315895372	0.181421864520456	0.421562709590879	0.421562709590879	-0.0768611670020121	0.543796109993293	0.54121395036888	0.212307176391683	0.634607645875251	-0.27635814889336	-0.13420523138833	0.216700201207243	-0.13158953722334	-0.593729040912139	-0.215358819584172	0.127967806841046	0.574849094567404	0.215358819584172	0.0153252850435949	-0.195070422535211	0.119919517102616	0.362374245472837	0.470992622401073	0.482059020791415	0.188262910798122	-0.130985915492958	-0.532562038900067	0.447987927565392	0.0500335345405768
Furanocoumarins	0.274513749161636	-0.239101274312542	0.432930918846412	-0.238128772635815	0.4939302481556	-0.118779342723005	0.0308182427900738	0.0601945003353454	-0.0540576794097921	1	-0.339403085177733	-0.0126425217974514	0.167706237424547	-0.055365526492287	-0.32971160295104	0.231321260898726	-0.314822266934943	0.720254862508384	0.740576794097921	-0.0605969148222669	-0.240509725016767	-0.208853118712274	-0.0328303152246814	-0.0328303152246814	0.0942320590207914	0.0671696847753186	0.0511066398390342	-0.396981891348089	-0.133970489604292	-0.157478202548625	-0.17551978537894	-0.181421864520456	-0.172199865861838	-0.0028504359490275	-0.00855130784708249	-0.0895036887994634	0.0884976525821596	0.313849765258216	-0.149195171026157	0.22468142186452	-0.314889336016097	0.0388329979879276	0.16056338028169	-0.0073775989268947	-0.314084507042253	-0.170724346076459	-0.0245472837022133	0.258014755197854	-0.161971830985915
Common amino acids	-0.0582830315224681	0.168242790073776	0.0323943661971831	0.198088531187123	-0.0816901408450704	0.0228705566733736	-0.258417169684775	-0.244366197183099	0.142219986586184	-0.339403085177733	1	0.513816230717639	-0.212843729040912	0.19738430583501	0.49906103286385	0.240845070422535	0.271797451374916	0.114151576123407	0.0948356807511737	0.376693494299128	0.471998658618377	0.805197853789403	0.496009389671361	0.496009389671361	0.325452716297787	0.436452045606975	0.441482226693494	0.19309188464118	0.289738430583501	-0.219483568075117	0.329208584842388	0.853085177733065	0.126961770623742	-0.192488262910798	0.199463447350771	0.39822266934943	0.476089872568746	-0.042186452045607	0.361737089201878	-0.0203219315895372	0.0466800804828974	0.248692152917505	0.451810865191147	0.420053655264923	0.171596244131455	0.20271629778672	-0.027364185110664	0.234406438631791	0.316968477531858
Purine alkaloids	0.0481556002682763	0.325855130784708	0.257243460764587	0.317169684775319	0.220556673373575	-0.260093896713615	-0.282394366197183	-0.282461435278337	0.487826961770624	-0.0126425217974514	0.513816230717639	1	-0.301475519785379	0.514453386988598	0.52458081824279	0.0311535881958417	0.27971160295104	0.195908786049631	0.177665995975855	0.104694835680751	0.509289067739772	0.387458081824279	0.473977196512408	0.473977196512408	0.302515090543259	0.447350771294433	0.430248155600268	0.0982226693494299	0.625486250838363	-0.299932930918846	0.121696847753186	0.505700871898055	-0.0526156941649899	-0.444131455399061	0.105566733735748	0.363715627095909	0.6158953722334	0.194332662642522	0.369215291750503	-0.0370892018779343	-0.0552313883299799	0.677364185110664	0.481723675385647	0.518142186452046	0.144735077129443	-0.0406103286384977	-0.274983232729712	0.464755197853789	0.205399061032864
FA0117 Dicarboxylic acids	0.0479208584842388	-0.447853789403085	-0.0812877263581489	-0.43608316566063	-0.0150905432595573	0.241817572099262	0.257645875251509	0.30972501676727	-0.281455399061033	0.167706237424547	-0.212843729040912	-0.301475519785379	1	-0.283635144198524	-0.180080482897384	0.176123407109323	-0.339403085177733	0.0680415828303152	0.102246814218645	0.0156606304493628	-0.143997317236754	-0.174714956405097	-0.184372904091214	-0.184372904091214	0.308048289738431	-0.19989939637827	-0.197417840375587	-0.131052984574111	-0.456941649899396	0.145539906103286	0.0252179745137492	-0.313480885311871	-0.176056338028169	0.100469483568075	0.148591549295775	-0.15261569416499	-0.190811535881958	-0.129577464788732	0.0414486921529175	0.237189805499665	-0.30429242119383	-0.229275653923541	-0.195405767940979	-0.145975855130785	-0.121596244131455	0.0348759221998659	0.152313883299799	-0.31046277665996	-0.0770623742454728
Glycerophospholipids	-0.131287726358149	0.482997987927565	0.351945003353454	0.456673373574782	0.185747820254863	-0.440845070422535	-0.39225352112676	-0.392488262910798	0.963480885311871	-0.055365526492287	0.19738430583501	0.514453386988598	-0.283635144198524	1	0.3841046277666	-0.00710932260228035	0.457578806170355	0.0951374916163649	0.0775653923541247	-0.0872568745808182	0.338631790744467	0.191582830315225	0.394936284372904	0.394936284372904	-0.0843058350100603	0.516901408450704	0.515861837692824	0.23682092555332	0.650503018108652	-0.23242790073776	-0.131354795439302	0.235647216633132	-0.127733065057009	-0.584875922199866	-0.254862508383635	0.155667337357478	0.525586854460094	0.214185110663984	0.0227028839704896	-0.200905432595573	0.124178403755869	0.396244131455399	0.469047619047619	0.548591549295775	0.183568075117371	-0.0636150234741784	-0.543561368209255	0.515459423205902	0.0957075788061703
Others	0.124916163648558	0.108182427900738	0.0577800134138162	0.105969148222669	0.0549631120053655	0.0394030851777331	-0.182863849765258	-0.277263581488934	0.30710932260228	-0.32971160295104	0.49906103286385	0.52458081824279	-0.180080482897384	0.3841046277666	1	-0.252079141515761	0.326190476190476	-0.165023474178404	-0.174949698189135	0.38158953722334	0.656874580818243	0.173004694835681	-0.00821596244131455	-0.00821596244131455	0.0455399061032864	0.0505700871898055	0.0492287055667337	0.451576123407109	0.707344064386318	0.0611670020120724	0.216767270288397	0.374111334674715	0.138397048960429	-0.158584842387659	0.0945338698859826	0.505298457411133	0.22458081824279	0.254963112005365	0.209456740442656	-0.224849094567404	0.0890006706908115	0.44728370221328	0.20345405767941	0.498155600268276	-0.114050972501677	0.280248155600268	-0.162676056338028	0.447216633132126	-0.0255868544600939
FA0102 Branched fatty acids	-0.104560697518444	-0.228403755868545	0.0473843058350101	-0.219751844399732	-0.0678403755868544	0.22907444668008	-0.192957746478873	-0.0424547283702213	0.0269953051643192	0.231321260898726	0.240845070422535	0.0311535881958417	0.176123407109323	-0.00710932260228035	-0.252079141515761	1	-0.0085177733065057	0.386955063715627	0.381455399061033	0.0537894030851777	-0.070355466130114	0.387458081824279	0.360630449362844	0.360630449362844	0.195539906103286	0.312541918175721	0.305566733735748	-0.0884976525821596	-0.216666666666667	-0.254963112005365	0.433165660630449	0.313581488933602	-0.0705566733735748	0.00590207914151576	0.215392354124748	0.0133132126089873	0.378672032193159	-0.0443997317236754	0.0804158283031522	0.399865861837693	-0.191918175720993	-0.126391683433937	0.521730382293763	0.0562038900067069	-0.116834339369551	-0.376760563380282	0.0783702213279678	-0.0605969148222669	0.0672032193158954
SP0102 Sphinganines	0.121462105969148	0.432562038900067	0.0832327297116029	0.416934942991281	-0.092018779342723	-0.132193158953722	0.103185781354795	0.0866867873910127	0.460798122065728	-0.314822266934943	0.271797451374916	0.27971160295104	-0.339403085177733	0.457578806170355	0.326190476190476	-0.0085177733065057	1	-0.00429242119382964	-0.0453051643192488	0.0676391683433937	0.423708920187793	0.291448692152917	0.387726358148893	0.387726358148893	0.159657947686117	0.482930918846412	0.485647216633132	0.782193158953722	0.375720992622401	-0.374077800134138	0.153051643192488	0.266163648558015	0.335848423876593	-0.473809523809524	0.0729711602951039	-0.0176391683433937	0.341482226693494	0.0804828973843058	0.277028839704896	-0.350134138162307	0.330214621059691	0.227800134138162	0.215560026827632	0.192521797451375	0.0136485580147552	-0.0223004694835681	-0.469416498993964	0.271730382293763	-0.107444668008048
PK1211 Flavones and Flavonols	0.240174379610999	-0.192655935613682	0.424245472837022	-0.211468812877264	0.412743125419182	-0.218745808182428	-0.0500670690811536	0.0402749832327297	0.107880617035547	0.720254862508384	0.114151576123407	0.195908786049631	0.0680415828303152	0.0951374916163649	-0.165023474178404	0.386955063715627	-0.00429242119382964	1	0.993192488262911	0.254728370221328	0.109188464118042	0.216264252179745	0.398356807511737	0.398356807511737	0.344701542588867	0.537793427230047	0.5200871898055	-0.180147551978538	-0.0289738430583501	-0.457914151576123	0.0280348759221999	0.234037558685446	-0.142421193829645	-0.2841046277666	0.273440643863179	-0.095103957075788	0.446311200536553	0.259792085848424	0.182461435278337	0.235378940308518	-0.297719651240778	0.0619382964453387	0.408551307847082	-0.0171361502347418	-0.312575452716298	-0.334272300469484	-0.166800804828974	0.261267605633803	-0.156505700871898
Flavones	0.21327967806841	-0.21841046277666	0.400905432595573	-0.238665325285044	0.402883970489604	-0.217437961099933	-0.0362843729040912	0.0479879275653924	0.0852783366867874	0.740576794097921	0.0948356807511737	0.177665995975855	0.102246814218645	0.0775653923541247	-0.174949698189135	0.381455399061033	-0.0453051643192488	0.993192488262911	1	0.234439973172368	0.0870892018779343	0.175251509054326	0.357478202548625	0.357478202548625	0.316867873910127	0.489336016096579	0.470757880617035	-0.207377598926895	-0.0297116029510396	-0.416029510395708	0.00261569416498994	0.199128101945003	-0.146680080482897	-0.243058350100604	0.265191146881288	-0.0897048960429242	0.418041582830315	0.254158283031522	0.163212608987257	0.26046277665996	-0.306405097250168	0.0525821596244131	0.374815560026828	-0.0321260898725687	-0.316465459423206	-0.325553319919517	-0.123843058350101	0.241482226693494	-0.150368879946345
Water-soluble vitamins	0.31851106639839	-0.286150234741784	0.248625083836351	-0.294969818913481	0.259490274983233	0.10888665325285	0.159892689470154	0.201710261569416	-0.120690811535882	-0.0605969148222669	0.376693494299128	0.104694835680751	0.0156606304493628	-0.0872568745808182	0.38158953722334	0.0537894030851777	0.0676391683433937	0.254728370221328	0.234439973172368	1	0.306941649899396	0.298457411133467	0.0498658618376928	0.0498658618376928	0.320053655264923	0.108316566063045	0.0958752515090543	0.097719651240778	0.0620053655264923	-0.167840375586854	0.355533199195171	0.443427230046948	0.0824949698189135	-0.145338698859826	0.408819584171697	0.168812877263581	0.168678739101274	0.0513749161636486	0.146646545942321	-0.0621730382293762	-0.158517773306506	-0.0339704896042924	0.164688128772636	-0.0257880617035547	-0.430248155600268	0.0282696177062374	-0.100201207243461	0.142857142857143	-0.0868209255533199
Hydroxycarboxylic acids	0.0969818913480885	0.23242790073776	0.0229376257545272	0.192924211938296	-0.0654929577464789	-0.0823608316566063	-0.112173038229376	-0.143594902749832	0.303219315895372	-0.240509725016767	0.471998658618377	0.509289067739772	-0.143997317236754	0.338631790744467	0.656874580818243	-0.070355466130114	0.423708920187793	0.109188464118042	0.0870892018779343	0.306941649899396	1	0.269785378940308	0.274077800134138	0.274077800134138	0.205868544600939	0.394433266264252	0.397954393024816	0.433568075117371	0.492790073775989	-0.129040912139504	0.157981220657277	0.324849094567404	0.151173708920188	-0.320321931589537	0.295305164319249	0.218276324614353	0.35083836351442	0.259523809523809	0.427598926894701	-0.137826961770624	0.132997987927565	0.375016767270288	0.216666666666667	0.366163648558015	-0.0282360831656606	0.159188464118042	-0.296814218645205	0.300570087189805	-0.065627095908786
FA0110 Amino fatty acids	0.0196512407780013	0.193326626425218	0.160831656606304	0.234339369550637	-0.0163648558014755	0.0701207243460764	-0.26234071093226	-0.222937625754527	0.181421864520456	-0.208853118712274	0.805197853789403	0.387458081824279	-0.174714956405097	0.191582830315225	0.173004694835681	0.387458081824279	0.291448692152917	0.216264252179745	0.175251509054326	0.298457411133467	0.269785378940308	1	0.666130114017438	0.666130114017438	0.399798792756539	0.581991951710261	0.583702213279678	0.115325285043595	0.0643527833668679	-0.356405097250168	0.378839704896043	0.791448692152917	0.0133802816901408	-0.264520456069752	0.183031522468142	0.230952380952381	0.53158953722334	-0.0795774647887324	0.36140174379611	-0.0396042924211938	0.0144533869885983	0.118980549966465	0.542387659289068	0.401441985244802	0.273507712944333	0.122233400402414	-0.177766599597585	0.121462105969148	0.368879946344735
Isoflavones	-0.014989939637827	0.236988598256204	0.232796780684105	0.237122736418511	0.0271629778672032	-0.131052984574111	-0.268578135479544	-0.201441985244802	0.421562709590879	-0.0328303152246814	0.496009389671361	0.473977196512408	-0.184372904091214	0.394936284372904	-0.00821596244131455	0.360630449362844	0.387726358148893	0.398356807511737	0.357478202548625	0.0498658618376928	0.274077800134138	0.666130114017438	1	1	0.450268276324614	0.904761904761905	0.892857142857143	0.0394701542588866	0.106807511737089	-0.574748490945674	0.334004024144869	0.600704225352113	-0.0292756539235412	-0.489034205231388	0.198021462105969	-0.0538564721663313	0.647887323943662	-0.156136820925553	0.449362843729041	-0.123071763916834	0.050167672702884	0.151710261569416	0.53608316566063	0.313313212608987	0.253252850435949	-0.222166331321261	-0.423541247484909	0.167203219315895	0.333534540576794
PK1205 Isoflavonoids	-0.014989939637827	0.236988598256204	0.232796780684105	0.237122736418511	0.0271629778672032	-0.131052984574111	-0.268578135479544	-0.201441985244802	0.421562709590879	-0.0328303152246814	0.496009389671361	0.473977196512408	-0.184372904091214	0.394936284372904	-0.00821596244131455	0.360630449362844	0.387726358148893	0.398356807511737	0.357478202548625	0.0498658618376928	0.274077800134138	0.666130114017438	1	1	0.450268276324614	0.904761904761905	0.892857142857143	0.0394701542588866	0.106807511737089	-0.574748490945674	0.334004024144869	0.600704225352113	-0.0292756539235412	-0.489034205231388	0.198021462105969	-0.0538564721663313	0.647887323943662	-0.156136820925553	0.449362843729041	-0.123071763916834	0.050167672702884	0.151710261569416	0.53608316566063	0.313313212608987	0.253252850435949	-0.222166331321261	-0.423541247484909	0.167203219315895	0.333534540576794
Dicarboxylic acids	0.460194500335345	-0.192018779342723	0.290912139503689	-0.179208584842388	0.240207914151576	0.206304493628437	0.285311871227364	0.343427230046948	-0.0768611670020121	0.0942320590207914	0.325452716297787	0.302515090543259	0.308048289738431	-0.0843058350100603	0.0455399061032864	0.195539906103286	0.159657947686117	0.344701542588867	0.316867873910127	0.320053655264923	0.205868544600939	0.399798792756539	0.450268276324614	0.450268276324614	1	0.380415828303152	0.356438631790744	-0.0214285714285714	-0.228806170355466	-0.538933601609658	0.378604963112005	0.430952380952381	-0.0460093896713615	-0.374714956405097	0.387860496311201	-0.1841046277666	0.245003353454058	-0.0719986586183769	0.345271629778672	0.0133802816901408	-0.183635144198524	0.0403085177733065	0.116163648558015	0.0310529845741113	-0.208383635144198	-0.113112005365526	-0.263313212608987	-0.0188464118041583	0.0747820254862508
PK1214 Flavanones	0.0260898725687458	0.312307176391683	0.294466800804829	0.287860496311201	0.0707914151576123	-0.284272300469484	-0.255097250167673	-0.187894030851777	0.543796109993293	0.0671696847753186	0.436452045606975	0.447350771294433	-0.19989939637827	0.516901408450704	0.0505700871898055	0.312541918175721	0.482930918846412	0.537793427230047	0.489336016096579	0.108316566063045	0.394433266264252	0.581991951710261	0.904761904761905	0.904761904761905	0.380415828303152	1	0.99748490945674	0.168343393695506	0.21411804158283	-0.623910127431254	0.190945674044266	0.540610328638498	-0.0164989939637827	-0.607209926224011	0.160697518443997	-0.0320925553319919	0.726425217974514	0.0228705566733736	0.427028839704896	-0.150402414486922	0.0599932930918846	0.184808853118712	0.573306505700872	0.277364185110664	0.152850435949027	-0.280516431924883	-0.507545271629779	0.268578135479544	0.118913480885312
Dihyroflavonols	0.00150905432595573	0.336351441985245	0.266264252179745	0.311468812877264	0.0369550637156271	-0.290409121395037	-0.254828973843058	-0.190342052313883	0.54121395036888	0.0511066398390342	0.441482226693494	0.430248155600268	-0.197417840375587	0.515861837692824	0.0492287055667337	0.305566733735748	0.485647216633132	0.5200871898055	0.470757880617035	0.0958752515090543	0.397954393024816	0.583702213279678	0.892857142857143	0.892857142857143	0.356438631790744	0.99748490945674	1	0.185848423876593	0.215224681421864	-0.605600268276325	0.176794097920858	0.53943661971831	-0.00704225352112676	-0.594399731723675	0.149463447350771	-0.023943661971831	0.717974513749161	0.0212608987256875	0.426324614352783	-0.148759221998659	0.0723675385647217	0.180583501006036	0.572233400402414	0.280147551978538	0.171797451374916	-0.258215962441315	-0.497149564050972	0.261066398390342	0.122870556673374
FA0804 N-acyl ethanolamines (endocannabinoids)	0.0108316566063045	0.306773977196512	-0.21830985915493	0.291683433936955	-0.301274312541918	0.00781354795439302	0.157612340710932	0.1	0.212307176391683	-0.396981891348089	0.19309188464118	0.0982226693494299	-0.131052984574111	0.23682092555332	0.451576123407109	-0.0884976525821596	0.782193158953722	-0.180147551978538	-0.207377598926895	0.097719651240778	0.433568075117371	0.115325285043595	0.0394701542588866	0.0394701542588866	-0.0214285714285714	0.168343393695506	0.185848423876593	1	0.361770623742455	-0.0493293091884641	0.168209255533199	0.101274312541918	0.369517102615694	-0.184071093226023	0.0718980549966465	0.120791415157612	0.118108651911469	0.102079141515761	0.242689470154259	-0.279175050301811	0.290778001341382	0.235446009389671	0.0379610999329309	0.160060362173038	0.00657276995305164	0.0889336016096579	-0.277665995975855	0.188195841716968	-0.241851106639839
Coniferyl alcohol derivatives	-0.117203219315895	0.384037558685446	0.134439973172368	0.338195841716968	0.10710932260228	-0.356639839034205	-0.359054325955734	-0.445942320590208	0.634607645875251	-0.133970489604292	0.289738430583501	0.625486250838363	-0.456941649899396	0.650503018108652	0.707344064386318	-0.216666666666667	0.375720992622401	-0.0289738430583501	-0.0297116029510396	0.0620053655264923	0.492790073775989	0.0643527833668679	0.106807511737089	0.106807511737089	-0.228806170355466	0.21411804158283	0.215224681421864	0.361770623742455	1	-0.00214621059691482	-0.0930918846411804	0.276022803487592	0.103890006706908	-0.258081824279007	-0.106237424547284	0.552984574111335	0.465828303152247	0.31327967806841	0.0372233400402414	-0.231187122736418	0.158819584171697	0.589671361502347	0.321294433266264	0.497417840375587	0.0475855130784708	0.0645539906103286	-0.218443997317237	0.548356807511737	-0.0852112676056338
ST0502 Sulfates	-0.207914151576123	-0.177062374245473	-0.289939637826962	-0.154862508383635	-0.145741113346747	0.238732394366197	-0.0752850435949027	-0.147652582159624	-0.27635814889336	-0.157478202548625	-0.219483568075117	-0.299932930918846	0.145539906103286	-0.23242790073776	0.0611670020120724	-0.254963112005365	-0.374077800134138	-0.457914151576123	-0.416029510395708	-0.167840375586854	-0.129040912139504	-0.356405097250168	-0.574748490945674	-0.574748490945674	-0.538933601609658	-0.623910127431254	-0.605600268276325	-0.0493293091884641	-0.00214621059691482	1	-0.0949362843729041	-0.393661971830986	0.0192488262910798	0.614486921529175	-0.204191817572099	0.236452045606975	-0.448289738430583	-0.215962441314554	-0.289470154258887	0.216934942991281	0.0357478202548625	-0.0276995305164319	-0.27887323943662	-0.135479543930248	0.123574782025486	0.188028169014084	0.500503018108652	-0.163044936284373	-0.0435949027498323
Liner triterpenes	0.328001341381623	-0.403722334004024	-0.0167337357478203	-0.379409792085848	-0.029309188464118	0.693125419181757	0.0900067069081153	0.133433936955064	-0.13420523138833	-0.17551978537894	0.329208584842388	0.121696847753186	0.0252179745137492	-0.131354795439302	0.216767270288397	0.433165660630449	0.153051643192488	0.0280348759221999	0.00261569416498994	0.355533199195171	0.157981220657277	0.378839704896043	0.334004024144869	0.334004024144869	0.378604963112005	0.190945674044266	0.176794097920858	0.168209255533199	-0.0930918846411804	-0.0949362843729041	1	0.413715627095909	0.0485580147551979	0.0103621730382294	0.449195171026157	0.179208584842388	0.217706237424547	-0.176156941649899	0.203353454057679	0.191180415828303	-0.0971830985915493	-0.0259892689470154	0.273675385647217	0.0709590878604963	-0.312541918175721	-0.273038229376257	0.00184439973172368	-0.0884976525821596	0.0894030851777331
Other amino acids	0.00177733065057009	0.134875922199866	0.158014755197854	0.154728370221328	0.0189805499664655	-0.0533199195171026	-0.248256203890007	-0.203018108651911	0.216700201207243	-0.181421864520456	0.853085177733065	0.505700871898055	-0.313480885311871	0.235647216633132	0.374111334674715	0.313581488933602	0.266163648558015	0.234037558685446	0.199128101945003	0.443427230046948	0.324849094567404	0.791448692152917	0.600704225352113	0.600704225352113	0.430952380952381	0.540610328638498	0.53943661971831	0.101274312541918	0.276022803487592	-0.393661971830986	0.413715627095909	1	0.0357813547954393	-0.236452045606975	0.263581488933602	0.334574111334675	0.544701542588866	-0.0776995305164319	0.348256203890007	-0.0321596244131455	-0.017270288397049	0.269382964453387	0.536351441985245	0.356371562709591	0.03859825620389	-0.0146210596914822	-0.131321260898726	0.211602951039571	0.309792085848424
SP0101 Sphing-4-enines (Sphingosines)	-0.00479543930248155	0.124782025486251	-0.280214621059691	0.106237424547284	-0.298088531187123	0.0972837022132797	-0.0626760563380282	-0.0740442655935614	-0.13158953722334	-0.172199865861838	0.126961770623742	-0.0526156941649899	-0.176056338028169	-0.127733065057009	0.138397048960429	-0.0705566733735748	0.335848423876593	-0.142421193829645	-0.146680080482897	0.0824949698189135	0.151173708920188	0.0133802816901408	-0.0292756539235412	-0.0292756539235412	-0.0460093896713615	-0.0164989939637827	-0.00704225352112676	0.369517102615694	0.103890006706908	0.0192488262910798	0.0485580147551979	0.0357813547954393	1	0.11924882629108	-0.0152917505030181	-0.002280348759222	-0.0131120053655265	-0.114252179745137	0.0479879275653924	-0.0954728370221328	0.760362173038229	-0.0704225352112676	-0.012541918175721	0.00164319248826291	-0.0421529175050302	0.0973507712944332	0.122401073105298	0.174748490945674	-0.0101945003353454
ST0403 C27 bile acids, alcohols, and derivatives	-0.254694835680751	-0.301274312541918	-0.480214621059691	-0.27981220657277	-0.342186452045607	0.250167672702884	0.00868544600938967	-0.0210261569416499	-0.593729040912139	-0.0028504359490275	-0.192488262910798	-0.444131455399061	0.100469483568075	-0.584875922199866	-0.158584842387659	0.00590207914151576	-0.473809523809524	-0.2841046277666	-0.243058350100604	-0.145338698859826	-0.320321931589537	-0.264520456069752	-0.489034205231388	-0.489034205231388	-0.374714956405097	-0.607209926224011	-0.594399731723675	-0.184071093226023	-0.258081824279007	0.614486921529175	0.0103621730382294	-0.236452045606975	0.11924882629108	1	0.0273977196512408	0.136384976525822	-0.504258886653253	-0.160228034875922	-0.211871227364185	0.323071763916834	0.0392018779342723	-0.222166331321261	-0.283903420523139	-0.290912139503689	-0.0478202548625084	0.103353454057679	0.74728370221328	-0.411703554661301	-0.0302816901408451
Biogenic amines	0.256975184439973	-0.291951710261569	-0.0160630449362844	-0.308752515090543	0.0590207914151576	0.141985244802146	0.309087860496311	0.344366197183099	-0.215358819584172	-0.00855130784708249	0.199463447350771	0.105566733735748	0.148591549295775	-0.254862508383635	0.0945338698859826	0.215392354124748	0.0729711602951039	0.273440643863179	0.265191146881288	0.408819584171697	0.295305164319249	0.183031522468142	0.198021462105969	0.198021462105969	0.387860496311201	0.160697518443997	0.149463447350771	0.0718980549966465	-0.106237424547284	-0.204191817572099	0.449195171026157	0.263581488933602	-0.0152917505030181	0.0273977196512408	1	-0.0750167672702884	0.115124077800134	0.0364520456069752	0.245472837022133	0.109959758551308	-0.167538564721663	-0.0192488262910798	-0.0430583501006036	-0.176022803487592	-0.392655935613682	-0.161200536552649	0.0323943661971831	-0.159188464118042	-0.128604963112005
Pyrimidines	-0.177431254191818	0.00754527162977867	-0.0443326626425218	0.00382293762575453	-0.0436284372904091	-0.000503018108651911	-0.312810194500335	-0.359121395036888	0.127967806841046	-0.0895036887994634	0.39822266934943	0.363715627095909	-0.15261569416499	0.155667337357478	0.505298457411133	0.0133132126089873	-0.0176391683433937	-0.095103957075788	-0.0897048960429242	0.168812877263581	0.218276324614353	0.230952380952381	-0.0538564721663313	-0.0538564721663313	-0.1841046277666	-0.0320925553319919	-0.023943661971831	0.120791415157612	0.552984574111335	0.236452045606975	0.179208584842388	0.334574111334675	-0.002280348759222	0.136384976525822	-0.0750167672702884	1	0.267337357478203	0.12270288397049	-0.0254527162977867	0.0188128772635815	-0.0455734406438632	0.469919517102616	0.373608316566063	0.321059691482227	0.0377934272300469	0.0945338698859826	0.235479543930248	0.174044265593561	0.0107981220657277
Deoxy sugars	-0.0370892018779343	0.222233400402414	0.32186452045607	0.20355466130114	0.194500335345406	-0.264788732394366	-0.41924882629108	-0.33326626425218	0.574849094567404	0.0884976525821596	0.476089872568746	0.6158953722334	-0.190811535881958	0.525586854460094	0.22458081824279	0.378672032193159	0.341482226693494	0.446311200536553	0.418041582830315	0.168678739101274	0.35083836351442	0.53158953722334	0.647887323943662	0.647887323943662	0.245003353454058	0.726425217974514	0.717974513749161	0.118108651911469	0.465828303152247	-0.448289738430583	0.217706237424547	0.544701542588866	-0.0131120053655265	-0.504258886653253	0.115124077800134	0.267337357478203	1	0.075083836351442	0.303957075788062	0.0896378269617706	-0.00704225352112676	0.329879275653923	0.761435278336687	0.334909456740443	-0.00174379610999329	-0.315593561368209	-0.273306505700872	0.357914151576123	0.050167672702884
SP0103 4-Hydroxysphinganines (Phytosphingosines)	0.217069081153588	0.0973843058350101	0.205164319248826	0.0909121395036888	0.266599597585513	-0.156505700871898	-0.00878604963112005	-0.0757880617035546	0.215358819584172	0.313849765258216	-0.042186452045607	0.194332662642522	-0.129577464788732	0.214185110663984	0.254963112005365	-0.0443997317236754	0.0804828973843058	0.259792085848424	0.254158283031522	0.0513749161636486	0.259523809523809	-0.0795774647887324	-0.156136820925553	-0.156136820925553	-0.0719986586183769	0.0228705566733736	0.0212608987256875	0.102079141515761	0.31327967806841	-0.215962441314554	-0.176156941649899	-0.0776995305164319	-0.114252179745137	-0.160228034875922	0.0364520456069752	0.12270288397049	0.075083836351442	1	-0.0202548625083836	-0.0759221998658618	-0.163615023474178	0.265526492287056	0.0525150905432595	0.251911468812877	-0.226928236083166	0.158819584171697	-0.162541918175721	0.423574782025486	-0.332092555331992
Purines	0.0639839034205231	0.20690811535882	-0.146143527833669	0.196646545942321	-0.192555331991952	-0.110898725687458	-0.0733065057008719	-0.0561368209255533	0.0153252850435949	-0.149195171026157	0.361737089201878	0.369215291750503	0.0414486921529175	0.0227028839704896	0.209456740442656	0.0804158283031522	0.277028839704896	0.182461435278337	0.163212608987257	0.146646545942321	0.427598926894701	0.36140174379611	0.449362843729041	0.449362843729041	0.345271629778672	0.427028839704896	0.426324614352783	0.242689470154259	0.0372233400402414	-0.289470154258887	0.203353454057679	0.348256203890007	0.0479879275653924	-0.211871227364185	0.245472837022133	-0.0254527162977867	0.303957075788062	-0.0202548625083836	1	-0.0166666666666667	-0.062709590878605	0.255399061032864	0.212173038229376	0.0220321931589537	0.184842387659289	-0.12468142186452	-0.128202548625084	0.000972501676727029	0.0883635144198524
Piperidine alkaloids	-0.126156941649899	-0.337927565392354	-0.156237424547284	-0.335278336686787	-0.0936619718309859	0.127800134138162	-0.0918846411804158	0.0192823608316566	-0.195070422535211	0.22468142186452	-0.0203219315895372	-0.0370892018779343	0.237189805499665	-0.200905432595573	-0.224849094567404	0.399865861837693	-0.350134138162307	0.235378940308518	0.26046277665996	-0.0621730382293762	-0.137826961770624	-0.0396042924211938	-0.123071763916834	-0.123071763916834	0.0133802816901408	-0.150402414486922	-0.148759221998659	-0.279175050301811	-0.231187122736418	0.216934942991281	0.191180415828303	-0.0321596244131455	-0.0954728370221328	0.323071763916834	0.109959758551308	0.0188128772635815	0.0896378269617706	-0.0759221998658618	-0.0166666666666667	1	-0.207914151576123	-0.0954728370221328	0.282260228034876	-0.182293762575453	-0.182662642521797	-0.314151576123407	0.527431254191817	-0.254896042924212	0.0104627766599598
FA0801 Primary amides	-0.162206572769953	0.32028839704896	-0.276760563380282	0.298088531187123	-0.357276995305164	-0.0416834339369551	-0.205801475519785	-0.202548625083836	0.119919517102616	-0.314889336016097	0.0466800804828974	-0.0552313883299799	-0.30429242119383	0.124178403755869	0.0890006706908115	-0.191918175720993	0.330214621059691	-0.297719651240778	-0.306405097250168	-0.158517773306506	0.132997987927565	0.0144533869885983	0.050167672702884	0.050167672702884	-0.183635144198524	0.0599932930918846	0.0723675385647217	0.290778001341382	0.158819584171697	0.0357478202548625	-0.0971830985915493	-0.017270288397049	0.760362173038229	0.0392018779342723	-0.167538564721663	-0.0455734406438632	-0.00704225352112676	-0.163615023474178	-0.062709590878605	-0.207914151576123	1	-0.114185110663984	0.0160295103957076	0.0882293762575453	0.146311200536553	0.0997317236753856	-0.0350771294433266	0.129644533869886	0.0813547954393025
PR0107 C40 isoprenoids (tetraterpenes)	-0.117404426559356	0.326592890677398	0.0771294433266264	0.315258215962441	0.090878604963112	-0.285613682092555	-0.168980549966465	-0.233836351441985	0.362374245472837	0.0388329979879276	0.248692152917505	0.677364185110664	-0.229275653923541	0.396244131455399	0.44728370221328	-0.126391683433937	0.227800134138162	0.0619382964453387	0.0525821596244131	-0.0339704896042924	0.375016767270288	0.118980549966465	0.151710261569416	0.151710261569416	0.0403085177733065	0.184808853118712	0.180583501006036	0.235446009389671	0.589671361502347	-0.0276995305164319	-0.0259892689470154	0.269382964453387	-0.0704225352112676	-0.222166331321261	-0.0192488262910798	0.469919517102616	0.329879275653923	0.265526492287056	0.255399061032864	-0.0954728370221328	-0.114185110663984	1	0.288732394366197	0.395070422535211	0.141918175720993	-0.0354460093896714	-0.247887323943662	0.416666666666667	0.0620389000670691
Pyridine alkaloids	-0.144567404426559	0.109322602280349	0.256841046277666	0.110228034875922	0.0740107310529846	-0.144969818913481	-0.531991951710261	-0.419114688128773	0.470992622401073	0.16056338028169	0.451810865191147	0.481723675385647	-0.195405767940979	0.469047619047619	0.20345405767941	0.521730382293763	0.215560026827632	0.408551307847082	0.374815560026828	0.164688128772636	0.216666666666667	0.542387659289068	0.53608316566063	0.53608316566063	0.116163648558015	0.573306505700872	0.572233400402414	0.0379610999329309	0.321294433266264	-0.27887323943662	0.273675385647217	0.536351441985245	-0.012541918175721	-0.283903420523139	-0.0430583501006036	0.373608316566063	0.761435278336687	0.0525150905432595	0.212173038229376	0.282260228034876	0.0160295103957076	0.288732394366197	1	0.408987256874581	0.0496981891348088	-0.23672032193159	-0.101911468812877	0.4079476861167	0.214721663313213
FA0106 Oxo fatty acids	0.0448356807511737	0.301844399731724	0.286753856472166	0.339403085177733	0.153923541247485	-0.0426224010731053	-0.360999329309188	-0.423407109322602	0.482059020791415	-0.0073775989268947	0.420053655264923	0.518142186452046	-0.145975855130785	0.548591549295775	0.498155600268276	0.0562038900067069	0.192521797451375	-0.0171361502347418	-0.0321260898725687	-0.0257880617035547	0.366163648558015	0.401441985244802	0.313313212608987	0.313313212608987	0.0310529845741113	0.277364185110664	0.280147551978538	0.160060362173038	0.497417840375587	-0.135479543930248	0.0709590878604963	0.356371562709591	0.00164319248826291	-0.290912139503689	-0.176022803487592	0.321059691482227	0.334909456740443	0.251911468812877	0.0220321931589537	-0.182293762575453	0.0882293762575453	0.395070422535211	0.408987256874581	1	0.225653923541247	0.486854460093897	-0.384875922199866	0.647149564050972	0.245271629778672
ST0504 Taurine conjugates	-0.495573440643863	0.590878604963112	-0.290979208584842	0.61663313212609	-0.425385647216633	-0.256136820925553	-0.316834339369551	-0.382461435278337	0.188262910798122	-0.314084507042253	0.171596244131455	0.144735077129443	-0.121596244131455	0.183568075117371	-0.114050972501677	-0.116834339369551	0.0136485580147552	-0.312575452716298	-0.316465459423206	-0.430248155600268	-0.0282360831656606	0.273507712944333	0.253252850435949	0.253252850435949	-0.208383635144198	0.152850435949027	0.171797451374916	0.00657276995305164	0.0475855130784708	0.123574782025486	-0.312541918175721	0.03859825620389	-0.0421529175050302	-0.0478202548625084	-0.392655935613682	0.0377934272300469	-0.00174379610999329	-0.226928236083166	0.184842387659289	-0.182662642521797	0.146311200536553	0.141918175720993	0.0496981891348088	0.225653923541247	1	0.197082494969819	-0.096579476861167	-0.0938631790744467	0.560060362173038
2-Oxocarboxylic acids	0.0908450704225352	0.218980549966465	0.010261569416499	0.271059691482227	-0.0177062374245473	0.0328303152246814	0.0746814218645204	-0.054728370221328	-0.130985915492958	-0.170724346076459	0.20271629778672	-0.0406103286384977	0.0348759221998659	-0.0636150234741784	0.280248155600268	-0.376760563380282	-0.0223004694835681	-0.334272300469484	-0.325553319919517	0.0282696177062374	0.159188464118042	0.122233400402414	-0.222166331321261	-0.222166331321261	-0.113112005365526	-0.280516431924883	-0.258215962441315	0.0889336016096579	0.0645539906103286	0.188028169014084	-0.273038229376257	-0.0146210596914822	0.0973507712944332	0.103353454057679	-0.161200536552649	0.0945338698859826	-0.315593561368209	0.158819584171697	-0.12468142186452	-0.314151576123407	0.0997317236753856	-0.0354460093896714	-0.23672032193159	0.486854460093897	0.197082494969819	1	-0.0187458081824279	0.242320590207914	0.168578135479544
ST0203 C21 steroids (gluco/mineralocorticoids, progestogins) and derivatives	-0.296646545942321	-0.333433936955064	-0.41767270288397	-0.318443997317237	-0.286384976525822	0.144634473507713	-0.0662307176391683	-0.0447686116700201	-0.532562038900067	-0.0245472837022133	-0.027364185110664	-0.274983232729712	0.152313883299799	-0.543561368209255	-0.162676056338028	0.0783702213279678	-0.469416498993964	-0.166800804828974	-0.123843058350101	-0.100201207243461	-0.296814218645205	-0.177766599597585	-0.423541247484909	-0.423541247484909	-0.263313212608987	-0.507545271629779	-0.497149564050972	-0.277665995975855	-0.218443997317237	0.500503018108652	0.00184439973172368	-0.131321260898726	0.122401073105298	0.74728370221328	0.0323943661971831	0.235479543930248	-0.273306505700872	-0.162541918175721	-0.128202548625084	0.527431254191817	-0.0350771294433266	-0.247887323943662	-0.101911468812877	-0.384875922199866	-0.096579476861167	-0.0187458081824279	1	-0.413682092555332	-0.0729711602951039
Ursanes	0.290174379610999	0.207679409792086	0.486351441985245	0.222669349429913	0.455600268276325	-0.199228705566734	-0.329644533869886	-0.36673373574782	0.447987927565392	0.258014755197854	0.234406438631791	0.464755197853789	-0.31046277665996	0.515459423205902	0.447216633132126	-0.0605969148222669	0.271730382293763	0.261267605633803	0.241482226693494	0.142857142857143	0.300570087189805	0.121462105969148	0.167203219315895	0.167203219315895	-0.0188464118041583	0.268578135479544	0.261066398390342	0.188195841716968	0.548356807511737	-0.163044936284373	-0.0884976525821596	0.211602951039571	0.174748490945674	-0.411703554661301	-0.159188464118042	0.174044265593561	0.357914151576123	0.423574782025486	0.000972501676727029	-0.254896042924212	0.129644533869886	0.416666666666667	0.4079476861167	0.647149564050972	-0.0938631790744467	0.242320590207914	-0.413682092555332	1	0.00425888665325285
ST0402 C26 bile acids, alcohols, and derivatives	-0.263715627095909	0.24309188464118	-0.13169014084507	0.274547283702213	-0.226559356136821	0.0630114017437961	-0.211737089201878	-0.207377598926895	0.0500335345405768	-0.161971830985915	0.316968477531858	0.205399061032864	-0.0770623742454728	0.0957075788061703	-0.0255868544600939	0.0672032193158954	-0.107444668008048	-0.156505700871898	-0.150368879946345	-0.0868209255533199	-0.065627095908786	0.368879946344735	0.333534540576794	0.333534540576794	0.0747820254862508	0.118913480885312	0.122870556673374	-0.241851106639839	-0.0852112676056338	-0.0435949027498323	0.0894030851777331	0.309792085848424	-0.0101945003353454	-0.0302816901408451	-0.128604963112005	0.0107981220657277	0.050167672702884	-0.332092555331992	0.0883635144198524	0.0104627766599598	0.0813547954393025	0.0620389000670691	0.214721663313213	0.245271629778672	0.560060362173038	0.168578135479544	-0.0729711602951039	0.00425888665325285	1
ST0202 C19 steroids (androgens) and derivatives	-0.0520120724346076	0.354929577464789	0.272468142186452	0.371361502347418	0.145975855130785	-0.200268276324614	-0.479946344735077	-0.514218645204561	0.490107310529846	0.0721327967806841	0.464553990610329	0.575486250838363	-0.199631120053655	0.505767940979209	0.379745137491616	0.113112005365526	0.310093896713615	0.180684104627767	0.164486921529175	-0.0390677397719651	0.419014084507042	0.398289738430583	0.423004694835681	0.423004694835681	0.0227699530516432	0.455633802816901	0.461871227364185	0.220690811535882	0.547585513078471	-0.157377598926895	-0.0427900737759893	0.332059020791415	0.157042253521127	-0.352146210596915	-0.146311200536553	0.316197183098591	0.576592890677398	0.231321260898726	0.177364185110664	-0.112810194500335	0.124916163648558	0.476659959758551	0.586653252850436	0.685513078470825	0.245808182427901	0.242823608316566	-0.280818242790074	0.703588195841717	0.196177062374245
Amino sugars	0.443695506371563	-0.294366197183099	-0.0102280348759222	-0.264889336016097	0.181388329979879	0.336787391012743	0.344533869885983	0.262072434607646	-0.377263581488934	-0.0719315895372233	0.0530181086519115	0.0115358819584172	0.0156941649899396	-0.312910798122066	0.475452716297787	-0.336317907444668	-0.162407780013414	-0.170053655264923	-0.163380281690141	0.41495640509725	0.152448021462106	-0.191448692152917	-0.496680080482897	-0.496680080482897	0.11140174379611	-0.485580147551978	-0.490509725016767	0.0614688128772636	0.0859154929577465	0.214151576123407	0.235244802146211	0.0372233400402414	0.0738095238095238	0.283869885982562	0.283433936955064	0.17897384305835	-0.29215291750503	0.155197853789403	-0.113413816230718	0.0198524480214621	-0.102012072434608	-0.003420523138833	-0.360932260228035	-0.0541582830315225	-0.469684775318578	0.219282360831657	0.178940308517773	-0.0144533869885983	-0.178772635814889
ST0301 Vitamin D2 and derivatives	-0.208517773306506	-0.182662642521797	-0.326022803487592	-0.166264252179745	-0.250033534540577	0.152951039570758	-0.128001341381623	-0.145439302481556	-0.35784708249497	0.00244802146210597	-0.024748490945674	-0.14486921529175	-0.139939637826962	-0.330818242790074	-0.0168008048289738	0.0492622401073105	-0.25533199195171	-0.130080482897384	-0.101173708920188	-0.0428906773977196	-0.144466800804829	-0.0736753856472166	-0.194299128101945	-0.194299128101945	-0.257746478873239	-0.313749161636486	-0.312575452716298	-0.159926224010731	-0.00613682092555332	0.422736418511066	0.106740442655936	-0.0141180415828303	0.108450704225352	0.808350100603622	0.0396378269617706	0.194500335345406	-0.224916163648558	-0.156002682763246	-0.0596579476861167	0.275989268947015	0.119047619047619	-0.00955734406438632	-0.0380617035546613	-0.211167002012072	-0.0375251509054326	-0.0621395036887995	0.580717639168343	-0.257712944332663	0.0424547283702213
ST0302 Vitamin D3 and derivatives	-0.490409121395037	-0.0361167002012072	-0.59121395036888	-0.00757880617035547	-0.598457411133467	0.184708249496982	-0.207981220657277	-0.230415828303152	-0.256773977196512	-0.25093896713615	-0.074916163648558	-0.289637826961771	0.177699530516432	-0.246109993293092	-0.071327967806841	0.0650570087189805	-0.231656606304494	-0.342723004694836	-0.321059691482227	-0.285211267605634	-0.102380952380952	-0.0722669349429913	-0.110764587525151	-0.110764587525151	-0.305767940979209	-0.220925553319919	-0.196646545942321	0.0525486250838363	-0.196344735077129	0.43252850435949	0.0921529175050302	-0.144969818913481	0.181421864520456	0.579644533869886	-0.0731388329979879	0.0430583501006036	-0.274446680080483	-0.181522468142186	0.0203219315895372	0.321931589537223	0.152012072434608	-0.0871227364185111	-0.060261569416499	-0.0380617035546613	0.315459423205902	0.0392689470154259	0.426693494299128	-0.315057008718981	0.155902079141516
Oleananes	0.365392354124748	-0.326391683433937	0.347585513078471	-0.320154258886653	0.468712273641851	0.147183098591549	0.0729711602951039	0.0966465459423206	-0.00204560697518444	0.439738430583501	-0.214721663313213	0.157042253521127	-0.0928236083165661	-0.0128101945003353	0.0126760563380282	0.0906773977196512	-0.0627766599597585	0.319718309859155	0.324077800134138	0.0747149564050972	-0.0731052984574111	-0.193259557344064	-0.0449362843729041	-0.0449362843729041	0.0884641180415828	-0.0443997317236754	-0.0663648558014755	-0.146948356807512	0.110328638497653	-0.103085177733065	0.234138162307176	-0.0411468812877264	0.00204560697518444	0.020355466130114	0.13148893360161	0.0342387659289068	0.0708584842387659	0.269953051643192	-0.194164989939638	0.229409792085848	-0.142018779342723	0.211133467471496	0.0877598926894701	0.0419181757209926	-0.586519114688129	-0.176123407109323	0.0734406438631791	0.288665325285044	-0.264185110663984
Thiazole alkaloids	0.277162977867203	-0.463112005365526	0.0972837022132797	-0.487826961770624	0.276324614352783	0.119081153588196	0.351006036217304	0.355432595573441	-0.279979879275654	0.120824949698189	-0.0357478202548625	-0.193192488262911	0.118242790073776	-0.278370221327968	0.175016767270288	-0.123943661971831	-0.192018779342723	0.162575452716298	0.178537894030852	0.62374245472837	0.0285378940308518	-0.214453386988598	-0.386016096579477	-0.386016096579477	0.0120053655264923	-0.303588195841717	-0.31569416498994	-0.0939973172367538	-0.0369885982562039	0.0621395036887995	0.0715627095908786	-0.0423876592890677	0.0290073775989269	0.0894030851777331	0.347954393024816	-0.0454057679409792	-0.22813547954393	0.190778001341382	-0.152850435949027	0.00127431254191818	-0.239570757880617	-0.187256874580818	-0.237089201877934	-0.284507042253521	-0.493796109993293	-0.004560697518444	0.121931589537223	0.0291079812206573	-0.240073775989269
Dammarenes	-0.133635144198524	0.0786720321931589	0.265828303152247	0.069215291750503	0.123071763916834	-0.127531857813548	-0.512474849094567	-0.44738430583501	0.495908786049631	0.27468142186452	0.232629107981221	0.415124077800134	-0.177665995975855	0.457377598926895	0.0786049631120054	0.482964453386989	0.170456069751844	0.390140845070422	0.371998658618377	-0.099664654594232	0.0563380281690141	0.351509054325956	0.495573440643863	0.495573440643863	-0.0206237424547284	0.542454728370221	0.537558685446009	-0.0153923541247485	0.361804158283031	-0.171663313212609	0.238028169014084	0.340174379610999	-0.0610663983903421	-0.157679409792086	-0.099027498323273	0.343226022803488	0.688933601609658	0.124647887323944	0.120321931589537	0.254359490274983	-0.0445338698859826	0.356237424547284	0.806438631790744	0.324446680080483	0.0427565392354125	-0.372635814889336	-0.0390677397719651	0.339570757880617	0.0804158283031522
PR0109 Retinoids	-0.083065057008719	0.328672032193159	0.117169684775319	0.348893360160966	0.0412474849094567	-0.138799463447351	-0.524849094567404	-0.602146210596915	0.379007377598927	0.128101945003353	0.381187122736418	0.509054325955734	-0.197954393024816	0.411770623742455	0.437625754527163	0.0196847753185781	0.235546613011402	0.149966465459423	0.142555331991952	-0.134641180415828	0.361904761904762	0.293762575452716	0.334071093226023	0.334071093226023	-0.0894366197183099	0.359590878604963	0.365425888665325	0.238061703554661	0.586787391012743	-0.0259557344064386	-0.0402414486921529	0.272837022132797	0.223910127431254	-0.198289738430583	-0.235110663983903	0.45690811535882	0.454828973843058	0.253621730382294	0.220254862508384	-0.154795439302482	0.172468142186452	0.532159624413145	0.478370221327968	0.646747149564051	0.295137491616365	0.20784708249497	-0.184439973172368	0.654091213950369	0.199966465459423
Sugar alcohols	0.101542588866533	0.287625754527163	0.385915492957746	0.287290409121395	0.219081153588196	-0.0987256874580818	-0.385747820254862	-0.404024144869215	0.549195171026157	-0.0538229376257545	0.531421864520456	0.701710261569416	-0.350704225352113	0.545841716968477	0.433936955063716	0.202481556002683	0.301576123407109	0.157679409792086	0.120389000670691	0.0882293762575453	0.353286384976526	0.555734406438632	0.57280348759222	0.57280348759222	0.277531857813548	0.57635814889336	0.568108651911469	0.0772300469483568	0.537625754527163	-0.416130114017438	0.233400402414487	0.59382964453387	-0.0628772635814889	-0.478705566733736	-0.0185781354795439	0.33065057008719	0.672535211267606	0.0709926224010731	0.189805499664655	-0.180214621059691	0.0135814889336016	0.380415828303152	0.545439302481556	0.590811535881958	0.101844399731724	-0.0249832327297116	-0.382763246143528	0.387994634473508	0.139872568745808
ST0503 Glycine conjugates	0.0825955734406438	0.0763581488933602	0.17551978537894	0.10167672702884	0.0772971160295104	0.15010060362173	-0.168611670020121	-0.123004694835681	0.140509725016767	0.0470824949698189	0.411267605633803	0.265157612340711	-0.14289067739772	0.200670690811536	0.211602951039571	0.239503688799463	0.0890006706908115	0.143125419181757	0.13504359490275	0.303621730382294	0.181354795439302	0.419517102615694	0.340710932260228	0.340710932260228	0.193326626425218	0.230382293762575	0.224446680080483	-0.126425217974514	0.0400067069081154	-0.206371562709591	0.345439302481556	0.444701542588867	0.0993293091884641	-0.16150234741784	0.169047619047619	0.0587189805499665	0.290845070422535	-0.0432930918846412	0.130918846411804	0.112441314553991	0.109121395036888	0.0200871898054997	0.470690811535882	0.262709590878605	-0.012374245472837	0.0789067739771965	-0.119315895372233	0.25251509054326	0.682193158953722
Lignans	-0.20251509054326	-0.257545271629779	-0.400503018108652	-0.286854460093897	-0.226224010731053	0.0804828973843058	0.0155264922870557	0.0155600268276325	-0.271160295103957	0.180013413816231	-0.424111334674715	-0.29926224010731	0.210395707578806	-0.263983903420523	-0.15429242119383	0.042186452045607	-0.470523138832998	-0.0592555331991952	-0.0150905432595573	-0.250603621730382	-0.104426559356137	-0.547820254862508	-0.547451374916164	-0.547451374916164	-0.391012743125419	-0.509255533199195	-0.499027498323273	-0.158920187793427	-0.0893360160965795	0.496478873239437	-0.0902079141515761	-0.44916163648558	-0.0565057008718981	0.532930918846412	0.0251509054325956	0.0263246143527834	-0.327598926894701	0.0452380952380952	-0.175754527162978	0.538866532528504	-0.104862508383635	-0.0588195841716968	-0.271059691482227	-0.298591549295775	-0.151710261569416	-0.187592219986586	0.465627095908786	-0.323708920187793	-0.170724346076459
Indole alkaloids	0.110831656606304	-0.391582830315225	-0.0142521797451375	-0.397753185781355	0.00335345405767941	0.276190476190476	0.0834674714956405	0.193695506371563	-0.12290409121395	0.165157612340711	0.170892018779343	0.0575452716297787	0.232126089872569	-0.198725687458082	-0.0726693494299128	0.583936955063716	-0.0476525821596244	0.382360831656606	0.376693494299128	0.352246814218645	0.0842723004694836	0.243326626425218	0.277397719651241	0.277397719651241	0.278571428571429	0.22635814889336	0.210999329309188	-0.0604627766599597	-0.161267605633803	-0.201374916163649	0.584507042253521	0.258551307847082	-0.141348088531187	0.0878940308517773	0.517505030181086	0.0343058350100604	0.326626425217974	-0.00952380952380952	0.247753185781355	0.390945674044266	-0.365090543259557	0.00536552649228705	0.321898054996647	-0.0898054996646546	-0.325117370892019	-0.354325955734406	0.116063044936284	-0.184037558685446	-0.121361502347418
Pyrrolidine alkaloids	0.118443997317237	-0.642354124748491	-0.223306505700872	-0.627833668678739	-0.117739771965124	0.59906103286385	0.193226022803488	0.243896713615023	-0.670590207914151	-0.0984574111334675	0.0529845741113347	-0.468879946344735	0.273071763916834	-0.688095238095238	-0.172937625754527	0.274748490945674	-0.323574782025486	-0.0380281690140845	-0.0265928906773977	0.285915492957746	-0.274245472837022	0.0761904761904762	-0.211368209255533	-0.211368209255533	0.0871898054996647	-0.315224681421864	-0.313648558014755	-0.174077800134138	-0.471294433266264	0.228739101274312	0.461334674714956	0.0342387659289068	0.11327967806841	0.505466130114017	0.275754527162978	0.0482897384305835	-0.232293762575453	-0.24989939637827	-0.0854124748490946	0.321160295103957	-0.147551978537894	-0.459456740442656	-0.101710261569416	-0.465995975855131	-0.328638497652582	-0.128940308517773	0.561938296445339	-0.468913480885312	-0.0609657947686117
Monocyclic gamma-pyrones	0.0672367538564722	0.0898725687458082	-0.101945003353454	0.0780348759221998	-0.010261569416499	-0.164352783366868	0.00449362843729041	-0.0189805499664655	-0.146177062374245	0.0847753185781355	0.266029510395708	0.311133467471496	-0.0524815560026828	-0.12364185110664	0.236250838363514	-0.195372233400402	-0.0997987927565392	0.0980885311871227	0.0834004024144869	0.250603621730382	0.128001341381623	0.141482226693494	-0.154024144869215	-0.154024144869215	0.0604627766599597	-0.0754191817572099	-0.0602951039570758	0.0109657947686117	0.154191817572099	-0.00442655935613682	-0.107276995305164	0.220456069751844	0.0103286384976526	0.0517437961099933	0.114520456069752	0.410026827632461	-0.021663313212609	0.16747149564051	0.0356807511737089	-0.0220657276995305	-0.15083836351442	0.276659959758551	0.000402414486921529	0.064822266934943	-0.0234071093226023	0.242555331991952	0.1939302481556	0.100670690811536	-0.0266934942991281
Dipeptides	0.173507712944333	-0.054728370221328	0.426291079812206	-0.0730046948356807	0.330684104627767	-0.117337357478203	-0.258618376928236	-0.158249496981891	0.370489604292421	0.377364185110664	0.315962441314554	0.471763916834339	-0.181187122736418	0.316029510395708	0.0619382964453387	0.462173038229376	0.226794097920858	0.618779342723005	0.586317907444668	0.220053655264923	0.129242119382964	0.439403085177733	0.554024144869215	0.554024144869215	0.344701542588867	0.621462105969148	0.603420523138833	-0.0499329309188464	0.223943661971831	-0.503789403085178	0.342320590207914	0.517136150234742	-0.0198189134808853	-0.385278336686787	0.199463447350771	0.221562709590879	0.754426559356137	0.10251509054326	0.197585513078471	0.163581488933602	-0.0972501676727029	0.270824949698189	0.754426559356137	0.179879275653924	-0.284171696847753	-0.432293762575453	-0.153085177733065	0.311267605633803	-0.0425553319919517
ST0101 Cholesterol and derivatives	0.00647216633132126	0.534942991281019	0.224714956405097	0.546814218645205	0.0594902749832327	-0.308148893360161	-0.172199865861838	-0.257377598926895	0.403688799463447	0.128604963112005	0.125385647216633	0.435580147551978	-0.190040241448692	0.427598926894701	0.169215291750503	-0.149832327297116	0.365124077800134	0.0957075788061703	0.0703219315895372	-0.227464788732394	0.214989939637827	0.215325285043595	0.387458081824279	0.387458081824279	0.133769282360832	0.43943661971831	0.447920858484239	0.202883970489604	0.256405097250168	-0.282796780684105	-0.231120053655265	0.162709590878605	0.037290409121395	-0.398390342052314	-0.267035546613011	-0.00677397719651241	0.196579476861167	0.220959087860496	0.26767270288397	-0.343494299128102	0.127967806841046	0.378470824949698	0.236753856472166	0.46224010731053	0.395305164319249	0.192857142857143	-0.403621730382294	0.434909456740443	0.247987927565392
Deoxyribonucleosides	-0.06140174379611	-0.21234071093226	-0.00660630449362844	-0.22981220657277	0.0426559356136821	-0.0740107310529846	-0.108148893360161	-0.0286720321931589	-0.168913480885312	0.304225352112676	-0.116297786720322	0.0548289738430583	0.0674044265593561	-0.231153588195842	-0.323541247484909	0.250871898054997	-0.308249496981891	0.216901408450704	0.227230046948357	-0.12719651240778	-0.329409792085848	-0.08420523138833	0.00600268276324614	0.00600268276324614	0.132092555331992	-0.00355466130114017	-0.0139503688799463	-0.470992622401073	-0.191616364855801	-0.193293091884641	0.021830985915493	0.0560697518443997	-0.141683433936955	0.0352783366867874	-0.0399731723675386	0.0493628437290409	0.0730046948356807	0.0204896042924212	0.0799128101945003	0.282327297116029	-0.214721663313213	-0.0579141515761234	0.138564721663313	-0.291281019450033	-0.135110663983903	-0.405868544600939	0.393058350100604	-0.207142857142857	-0.0518779342723005
Ribonucleosides	-0.268980549966465	0.111636485580148	0.0379610999329309	0.102045606975184	-0.0507712944332663	-0.113547954393025	-0.51663313212609	-0.472334004024145	0.412709590878605	-0.0349094567404427	0.350972501676727	0.23953722334004	-0.100268276324614	0.393158953722334	0.173574782025486	0.317270288397049	0.118108651911469	0.118846411804158	0.11234071093226	-0.0710261569416499	0.0935949027498323	0.345372233400402	0.37709590878605	0.37709590878605	-0.0481556002682763	0.374077800134138	0.38420523138833	-0.0085177733065057	0.356002682763246	-0.0469148222669349	0.195741113346747	0.421596244131455	-0.0263916834339369	-0.10962441314554	-0.0972837022132797	0.385278336686787	0.569081153588196	-0.039570757880617	0.275486250838363	0.107310529845741	0.0683433936955064	0.220456069751844	0.613648558014755	0.217639168343394	0.109087860496311	-0.270757880617035	0.0290744466800805	0.217069081153588	0.200804828973843
Tyramine derivatives	-0.0553412719504257	-0.159248702557952	-0.212510484289635	-0.171625023375957	-0.223914140327904	0.163642464149168	0.158712059920857	0.230253231478589	-0.202884456986742	-0.129565656693633	0.0984068435773024	-0.102733524838881	0.0517524743148526	-0.218011071319859	-0.169545533157213	0.326748285661241	0.0856280407814768	0.135602886360952	0.121717258126118	0.0898876417134187	0.129833978012181	0.12383028850968	0.267281573438147	0.267281573438147	0.191916823091113	0.188831127927816	0.180546707217662	0.0730169388097435	-0.276270337609489	-0.121180615489023	0.380144228052197	0.149086032617965	0.0261948687232015	0.155559284427924	0.622371298370969	-0.143283584104375	-0.0404494387710384	-0.250310250040016	0.192755327211574	0.138856282348341	0.0402146576173093	-0.0841187333646471	-0.031192353281149	-0.290155965844323	-0.116350831755168	-0.328190512748434	0.0570182801913477	-0.314908607480331	0.0325004197090682
Pregnane derivatives	-0.37971160295104	-0.196109993293092	-0.230918846411804	-0.205667337357478	-0.214755197853789	-0.0189134808853119	-0.15523138832998	-0.0701207243460764	-0.163983903420523	-0.0673373574782025	0.0972501676727029	-0.127934272300469	0.0224010731052985	-0.197652582159624	-0.221260898725687	0.269047619047619	-0.259993293091885	-0.0143527833668679	0.0140845070422535	-0.0821260898725687	-0.270053655264923	0.0320925553319919	-0.154594232059021	-0.154594232059021	-0.225821596244131	-0.183065057008719	-0.17206572769953	-0.253588195841717	-0.0681757209926224	0.259087860496311	-0.00385647216633132	0.027028839704896	-0.0427565392354125	0.416029510395708	-0.0635814889336016	0.249731723675386	0.0831991951710261	-0.20083836351442	-0.203521126760563	0.550469483568075	-0.0808517773306506	-0.240710932260228	0.187592219986586	-0.295841716968477	-0.0960429242119383	-0.135244802146211	0.773809523809524	-0.343762575452716	-0.0675720992622401
Paracoumaryl alcohol derivatives	-0.0316566063044936	0.258752515090543	-0.0121059691482227	0.260295103957076	-0.0621059691482227	-0.0557679409792086	-0.279007377598927	-0.358417169684775	0.186519114688129	-0.362307176391683	0.795975855130785	0.398054996646546	-0.327397719651241	0.261670020120724	0.694634473507713	-0.0786720321931589	0.291851106639839	-0.0451710261569416	-0.0485915492957746	0.329443326626425	0.529175050301811	0.5238430583501	0.190174379610999	0.190174379610999	0.02280348759222	0.204527162977867	0.216800804828974	0.315191146881288	0.570858484238766	-0.0325955734406439	0.11841046277666	0.595439302481556	0.297082494969819	-0.103085177733065	0.0798122065727699	0.495841716968477	0.343293091884641	0.11411804158283	0.261837692823608	-0.203822937625754	0.238765928906774	0.27635814889336	0.274346076458752	0.420858484238766	0.11663313212609	0.316163648558015	-0.0315560026827632	0.366867873910127	0.157612340710932
Isoquinoline alkaloids	-0.223675385647217	-0.306338028169014	-0.303755868544601	-0.305466130114017	-0.253152246814219	0.183903420523139	0.236150234741784	0.317940979208585	-0.365492957746479	0.167136150234742	-0.520523138832998	-0.474312541918176	0.290677397719651	-0.401173708920188	-0.648993963782696	0.197920858484239	-0.38953722334004	-0.02018779342723	-0.00191146881287726	-0.304963112005365	-0.470657276995305	-0.37112676056338	-0.217035546613011	-0.217035546613011	-0.120791415157612	-0.315090543259557	-0.312105969148223	-0.324111334674715	-0.581220657276995	0.232461435278337	-0.00301810865191147	-0.436653252850436	-0.11495640509725	0.373541247484909	-0.0130114017437961	-0.292588866532528	-0.396847753185781	-0.321495640509725	-0.220053655264923	0.513883299798793	-0.0891683433936955	-0.334875922199866	-0.212273641851107	-0.453688799463447	-0.0279007377598927	-0.289839034205231	0.354694835680751	-0.594735077129443	-0.00969148222669349
Amino acids	0.142287055667337	-0.00757880617035547	-0.0240107310529846	0.0133802816901408	0.0056673373574782	0.149128101945003	0.0523138832997988	-0.00992622401073105	-0.144433266264252	-0.466767270288397	0.647887323943662	0.236418511066398	-0.0728705566733736	-0.0978202548625084	0.578001341381623	-0.195841716968478	0.0417169684775319	-0.246780684104628	-0.253822937625755	0.479443326626425	0.353789403085178	0.342186452045607	-0.0393360160965795	-0.0393360160965795	0.19560697518444	-0.11841046277666	-0.112038900067069	0.111234071093226	0.211133467471496	0.10261569416499	0.202414486921529	0.462441314553991	0.098524480214621	0.120456069751844	0.236418511066398	0.303755868544601	-0.0345741113346747	-0.0028169014084507	0.143561368209256	-0.11830985915493	-0.0172032193158954	0.0403085177733065	-0.0925888665325285	0.149496981891348	-0.0616364855801475	0.44738430583501	0.188229376257545	0.000804828973843058	0.098692152917505
Flavanones	0.115660630449363	0.156036217303823	0.363916834339369	0.142488262910798	0.186653252850436	-0.171495640509725	-0.278571428571429	-0.188061703554661	0.464050972501677	0.120690811535882	0.458853118712274	0.537961099932931	-0.239336016096579	0.442186452045607	0.0582494969818913	0.424312541918176	0.404091213950369	0.590543259557344	0.5481220657277	0.148859825620389	0.346613011401744	0.595036887994634	0.906505700871898	0.906505700871898	0.448826291079812	0.937290409121395	0.918175720992622	0.0550972501676727	0.187994634473508	-0.653588195841717	0.319315895372233	0.57897384305835	-0.0628437290409121	-0.572099262240107	0.230114017437961	-0.0252179745137492	0.749698189134809	0.0243125419181757	0.46411804158283	-0.0467136150234742	-0.0352112676056338	0.198524480214621	0.619382964453387	0.248759221998659	0.0525150905432595	-0.377028839704896	-0.440342052313883	0.2719651240778	0.135546613011402
Amines	0.0202883970489604	0.0177062374245473	0.0448692152917505	0.0435949027498323	-0.0876592890677398	0.232662642521797	-0.206136820925553	-0.193125419181757	0.151475519785379	-0.0439973172367539	0.438363514419852	0.0814553990610329	-0.0312877263581489	0.156606304493628	0.109121395036888	0.440442655935614	0.200234741784038	0.172099262240107	0.14654594232059	0.0520791415157612	0.23336686787391	0.597551978537894	0.413749161636486	0.413749161636486	0.160932260228035	0.374178403755869	0.371898054996646	0.185546613011402	0.012541918175721	-0.253856472166331	0.348088531187123	0.402515090543259	0.212005365526492	-0.0919852448021462	0.108450704225352	0.0532193158953722	0.258417169684775	0.0560026827632461	0.187894030851777	-0.0673373574782025	0.191851106639839	0.0435613682092555	0.322032193158954	0.420724346076459	0.130147551978538	0.00335345405767941	-0.16579476861167	0.164621059691482	0.188732394366197
Leukotrienes	-0.121361502347418	-0.42112676056338	-0.303018108651911	-0.368209255533199	-0.222266934942991	0.400335345405768	-0.0338363514419852	-0.0265928906773977	-0.522736418511066	-0.139403085177733	0.126727028839705	-0.247686116700201	0.16767270288397	-0.539201877934272	-0.0244466800804829	0.144433266264252	-0.290710932260228	-0.16485580147552	-0.14299128101945	0.0546613011401744	-0.06579476861167	0.035345405767941	-0.22364185110664	-0.22364185110664	-0.10617035546613	-0.349865861837693	-0.344366197183099	-0.0494969818913481	-0.18682092555332	0.435244802146211	0.271663313212609	0.0341716968477532	0.124782025486251	0.626559356136821	0.144735077129443	0.237491616364856	-0.189973172367539	-0.134406438631791	-0.0860496311200536	0.346244131455399	-0.0751173708920188	-0.18158953722334	-0.119885982562039	-0.145036887994634	-0.0772300469483568	0.0957411133467471	0.647887323943662	-0.331556002682763	-0.0730382293762575
Mineralocorticoids	-0.343293091884641	-0.303353454057679	-0.253890006706908	-0.310060362173038	-0.204024144869215	0.0530851777330651	-0.106941649899396	-0.00630449362843729	-0.327464788732394	-0.0258551307847082	0.0896042924211938	-0.205432595573441	0.114889336016097	-0.359456740442656	-0.297048960429242	0.311804158283031	-0.344969818913481	0.0377934272300469	0.0743125419181757	-0.0598926894701543	-0.28608316566063	0.0160630449362844	-0.153722334004024	-0.153722334004024	-0.158383635144199	-0.210932260228035	-0.206639839034205	-0.339268947015426	-0.233098591549296	0.245036887994634	0.0349429912810194	-0.0150905432595573	0.00241448692152917	0.478537894030852	0.0786384976525821	0.163816230717639	0.0121395036887995	-0.221998658618377	-0.153420523138833	0.568209255533199	-0.0799128101945003	-0.359657947686117	0.109926224010731	-0.385747820254862	-0.124077800134138	-0.176089872568746	0.833836351441985	-0.410295103957076	-0.0316901408450704
Cholestane derivatives	-0.063849765258216	0.503219315895372	0.198088531187123	0.502112676056338	0.055533199195171	-0.347518443997317	-0.196042924211938	-0.282092555331992	0.388397048960429	0.118678739101274	-0.136284372904091	0.148289738430583	-0.238464118041583	0.391918175720993	0.0489939637826962	-0.240979208584842	0.263346747149564	-0.0662307176391683	-0.0883635144198524	-0.229309188464118	0.0292421193829644	0.0182763246143528	0.0289403085177733	0.0289403085177733	-0.143863179074447	0.160932260228035	0.177062374245473	0.161133467471496	0.227800134138162	-0.0916163648558015	-0.405633802816901	-0.0948692152917505	0.0722669349429913	-0.307444668008048	-0.469953051643192	0.0402079141515761	0.0638162307176392	0.266834339369551	0.0192823608316566	-0.354560697518444	0.18065057008719	0.237826961770624	0.155700871898055	0.294600938967136	0.359825620389001	0.207209926224011	-0.296109993293092	0.393494299128102	0.0683098591549296
Betaxanthins	0.403152246814219	-0.0697183098591549	0.492756539235412	-0.0922535211267605	0.477162977867203	-0.18765928906774	0.115291750503018	0.17729711602951	0.0940979208584842	0.507176391683434	-0.0789067739771965	0.077364185110664	-0.0696177062374245	0.0457746478873239	-0.269885982562039	0.126794097920858	0.0254862508383635	0.65010060362173	0.619483568075117	0.203319919517103	-0.0877598926894701	0.107142857142857	0.375586854460094	0.375586854460094	0.411703554661301	0.44738430583501	0.422300469483568	-0.299832327297116	-0.160596914822267	-0.552280348759222	-0.00345405767940979	0.124379610999329	-0.177699530516432	-0.394969818913481	0.246579476861167	-0.387692823608316	0.290811535881958	0.0848088531187123	0.069215291750503	-0.0629778672032193	-0.198356807511737	-0.126425217974514	0.147216633132126	-0.193024815560027	-0.253655264922871	-0.310932260228035	-0.335848423876593	0.128001341381623	-0.0477867203219316
FA0302 Leukotrienes	-0.0769617706237424	-0.410764587525151	-0.276626425217974	-0.356673373574782	-0.186955063715627	0.409825620389001	0.00415828303152247	0.0150570087189805	-0.549496981891348	-0.150134138162307	0.116230717639168	-0.236887994634473	0.193393695506372	-0.569315895372233	-0.0693158953722334	0.126659959758551	-0.283668678739101	-0.159121395036888	-0.137961099932931	0.0574111334674715	-0.0730046948356807	0.0556673373574782	-0.201475519785379	-0.201475519785379	-0.0506706908115359	-0.339268947015426	-0.337256874580818	-0.0608987256874581	-0.225184439973172	0.402112676056338	0.255197853789403	0.0147216633132126	0.137491616364856	0.566968477531858	0.179242119382964	0.172401073105298	-0.17551978537894	-0.153755868544601	-0.0437625754527163	0.332025486250838	-0.0537558685446009	-0.209389671361502	-0.162709590878605	-0.161435278336687	-0.0572434607645875	0.0986586183769282	0.603286384976526	-0.340543259557344	-0.0630784708249497
Carbamate insecticides	0.347619047619048	0.0937290409121395	0.436519114688129	0.11130114017438	0.440207914151576	-0.100670690811536	-0.0329644533869886	-0.0538229376257545	0.0201207243460765	0.34037558685446	0.0564721663313213	0.114151576123407	-0.15093896713615	0.0319584171696848	0.00741113346747149	-0.0759892689470154	-0.067270288397049	0.311770623742455	0.287860496311201	0.283702213279678	0.125486250838363	0.139503688799463	0.0649228705566734	0.0649228705566734	0.181924882629108	0.140140845070423	0.131991951710262	-0.212407780013414	0.0109993293091885	-0.336384976525822	-0.0948021462105969	0.134272300469484	0.135546613011402	-0.250804828973843	0.154325955734406	-0.177900737759893	0.133501006036217	0.312508383635144	-0.00184439973172368	-0.0800804828973843	-0.0220321931589537	-0.00603621730382294	0.0778672032193159	0.167505030181087	-0.150871898054997	0.164151576123407	-0.205801475519785	0.374983232729712	0.0370892018779343
PR0202 Vitamin E	-0.203018108651911	-0.0972501676727029	-0.138900067069081	-0.092018779342723	-0.100469483568075	0.14476861167002	-0.296378269617706	-0.273943661971831	0.105935613682093	-0.163112005365526	0.0784372904091214	0.0626089872568746	0.0429577464788732	0.117907444668008	-0.0139839034205231	0.0662977867203219	-0.171763916834339	-0.181656606304494	-0.170355466130114	-0.282159624413146	-0.047719651240778	0.0516096579476861	0.175083836351442	0.175083836351442	-0.119148222669349	0.0045271629778672	0.00821596244131455	-0.102649228705567	0.0917169684775318	0.233400402414487	0.142085848423877	0.0379275653923541	0.0341046277665996	0.166498993963783	-0.0901408450704225	-0.0325620389000671	0.0335010060362173	-0.219014084507042	-0.012374245472837	0.204124748490946	0.170389000670691	0.0483903420523139	0.0832327297116029	0.268745808182428	0.169684775318578	0.0131790744466801	0.097719651240778	0.0368544600938967	0.17364185110664
FA0303 Thromboxanes	0.161334674714956	-0.308819584171697	-0.172870556673374	-0.309490274983233	-0.0157276995305164	0.290442655935614	0.338564721663313	0.242488262910798	-0.504828973843058	-0.0162977867203219	-0.439570757880617	-0.603018108651911	0.17290409121395	-0.454225352112676	-0.0600268276324614	-0.286988598256204	-0.267102615694165	-0.277431254191818	-0.246143527833669	0.0356136820925553	-0.267069081153588	-0.543628437290409	-0.69644533869886	-0.69644533869886	-0.379778672032193	-0.66924882629108	-0.661234071093226	0.0299798792756539	-0.214587525150905	0.524211938296445	-0.0836686787391013	-0.508014755197854	0.112709590878605	0.476760563380282	-0.0707914151576123	-0.133668678739101	-0.696478873239436	0.0691146881287726	-0.332327297116029	-0.0630449362843729	-0.0238095238095238	-0.295975855130785	-0.595741113346747	-0.316834339369551	-0.296311200536553	0.184339369550637	0.34989939637827	-0.123708920187793	-0.32468142186452
Thromboxanes	0.161334674714956	-0.308819584171697	-0.172870556673374	-0.309490274983233	-0.0157276995305164	0.290442655935614	0.338564721663313	0.242488262910798	-0.504828973843058	-0.0162977867203219	-0.439570757880617	-0.603018108651911	0.17290409121395	-0.454225352112676	-0.0600268276324614	-0.286988598256204	-0.267102615694165	-0.277431254191818	-0.246143527833669	0.0356136820925553	-0.267069081153588	-0.543628437290409	-0.69644533869886	-0.69644533869886	-0.379778672032193	-0.66924882629108	-0.661234071093226	0.0299798792756539	-0.214587525150905	0.524211938296445	-0.0836686787391013	-0.508014755197854	0.112709590878605	0.476760563380282	-0.0707914151576123	-0.133668678739101	-0.696478873239436	0.0691146881287726	-0.332327297116029	-0.0630449362843729	-0.0238095238095238	-0.295975855130785	-0.595741113346747	-0.316834339369551	-0.296311200536553	0.184339369550637	0.34989939637827	-0.123708920187793	-0.32468142186452
Histamine	0.372233400402414	-0.271361502347418	0.187927565392354	-0.296210596914822	0.242588866532528	0.0734741784037559	0.328806170355466	0.405365526492287	-0.080784708249497	0.121260898725687	0.113044936284373	0.117873910127431	0.132193158953722	-0.115660630449363	0.086485580147552	0.216297786720322	0.119282360831657	0.398558014755198	0.373608316566063	0.45251509054326	0.255432595573441	0.106673373574782	0.185244802146211	0.185244802146211	0.45429242119383	0.2140174379611	0.196881287726358	0.0356136820925553	-0.106237424547284	-0.338631790744467	0.419818913480885	0.246210596914822	-0.0705902079141516	-0.117974513749162	0.794232059020791	-0.16046277665996	0.22541918175721	0.0855801475519785	0.18346747149564	0.18692152917505	-0.220791415157612	-0.0675720992622401	0.069215291750503	-0.191180415828303	-0.562206572769953	-0.288464118041583	-0.0904761904761905	-0.109657947686117	-0.222199865861838
Eudesmanes	-0.0469483568075117	-0.127330650570087	-0.170120724346076	-0.131924882629108	-0.0110999329309188	-0.0466465459423206	0.162977867203219	0.146981891348089	-0.224782025486251	0.219148222669349	-0.523474178403756	-0.269885982562039	0.168678739101274	-0.27186452045607	-0.113346747149564	-0.1700871898055	-0.26579476861167	-0.183165660630449	-0.163380281690141	-0.167337357478203	-0.222401073105298	-0.525452716297787	-0.692655935613682	-0.692655935613682	-0.380717639168343	-0.594835680751174	-0.584875922199866	-0.0191146881287726	-0.0783031522468142	0.438095238095238	-0.246780684104628	-0.516532528504359	-0.0495640509725017	0.469550637156271	-0.0212608987256875	0.0537558685446009	-0.29047619047619	0.145908786049631	-0.340945674044266	0.300435949027498	-0.166834339369551	-0.0627431254191817	-0.260261569416499	-0.235613682092555	-0.260898725687458	0.0855466130114017	0.455801475519785	-0.18252850435949	-0.360999329309188
Coenzymes	-0.115191146881288	0.037458081824279	-0.0957746478873239	0.0485580147551979	-0.182796780684105	0.0835680751173709	-0.270523138832998	-0.283702213279678	0.0123071763916834	-0.0381287726358149	0.679845741113347	0.377665995975855	-0.0337022132796781	0.047887323943662	0.320556673373575	0.276425217974514	0.180248155600268	0.25429242119383	0.253487592219987	0.126861167002012	0.367404426559356	0.637692823608316	0.415492957746479	0.415492957746479	0.266230717639168	0.385949027498323	0.389403085177733	0.223340040241449	0.192957746478873	-0.160999329309188	0.250637156270959	0.533065057008719	0.114520456069752	-0.0561032863849765	0.18346747149564	0.437156270959088	0.316767270288397	0.00757880617035547	0.340576794097921	-0.0265258215962441	0.0412810194500335	0.272635814889336	0.367169684775319	0.344567404426559	0.196981891348088	0.0830315224681422	0.0650570087189805	0.114151576123407	0.217069081153588
FA0707 Fatty acyl carnitines	-0.055868544600939	0.132193158953722	0.129309188464118	0.13065057008719	0.0543259557344064	-0.0169014084507042	-0.0725016767270288	-0.0507712944332663	0.242790073775989	-0.246981891348088	0.540073775989269	0.424748490945674	-0.142186452045607	0.239503688799463	0.445774647887324	0.0831656606304494	0.16317907444668	-0.0292421193829644	-0.0471830985915493	0.409221998658618	0.420690811535882	0.38608316566063	0.167505030181087	0.167505030181087	0.123038229376258	0.206203890006707	0.211904761904762	0.144131455399061	0.387860496311201	-0.0398054996646546	0.293125419181757	0.48608316566063	-0.0353118712273642	-0.258417169684775	0.0999329309188464	0.426659959758551	0.523708920187793	-0.0866532528504359	0.110898725687458	0.0542924211938296	-0.0489604292421194	0.254963112005365	0.407377598926895	0.297183098591549	0.0234071093226023	0.00922199865861838	-0.053420523138833	0.128403755868545	0.0802481556002683
FA0104 Hydroperoxy fatty acids	-0.0881958417169685	-0.431891348088531	-0.376995305164319	-0.390643863179074	-0.331287726358149	0.483501006036217	-0.0228705566733736	-0.0450033534540577	-0.45523138832998	-0.218779342723005	0.186519114688129	-0.274983232729712	0.127464788732394	-0.459356136820925	0.109825620389001	0.195204560697518	-0.165157612340711	-0.223272971160295	-0.205868544600939	0.174513749161636	-0.0872568745808182	0.102012072434608	-0.206136820925553	-0.206136820925553	-0.0973507712944332	-0.30962441314554	-0.303621730382294	0.0735412474849094	-0.178303152246814	0.358148893360161	0.427934272300469	0.071495640509725	0.130885311871227	0.589268947015426	0.11851106639839	0.289503688799463	-0.17729711602951	-0.107142857142857	-0.130147551978538	0.263581488933602	-0.0944332662642522	-0.147753185781355	-0.00335345405767941	-0.124144869215292	-0.115258215962441	0.0658618376928236	0.571898054996646	-0.276995305164319	-0.0354124748490946
FA0306 Hydroxy/hydroperoxyeicosatetraenoic acids	-0.0881958417169685	-0.431891348088531	-0.376995305164319	-0.390643863179074	-0.331287726358149	0.483501006036217	-0.0228705566733736	-0.0450033534540577	-0.45523138832998	-0.218779342723005	0.186519114688129	-0.274983232729712	0.127464788732394	-0.459356136820925	0.109825620389001	0.195204560697518	-0.165157612340711	-0.223272971160295	-0.205868544600939	0.174513749161636	-0.0872568745808182	0.102012072434608	-0.206136820925553	-0.206136820925553	-0.0973507712944332	-0.30962441314554	-0.303621730382294	0.0735412474849094	-0.178303152246814	0.358148893360161	0.427934272300469	0.071495640509725	0.130885311871227	0.589268947015426	0.11851106639839	0.289503688799463	-0.17729711602951	-0.107142857142857	-0.130147551978538	0.263581488933602	-0.0944332662642522	-0.147753185781355	-0.00335345405767941	-0.124144869215292	-0.115258215962441	0.0658618376928236	0.571898054996646	-0.276995305164319	-0.0354124748490946
Kaurenes	-0.258182427900738	-0.210999329309188	-0.269047619047619	-0.180281690140845	-0.286183769282361	0.174346076458752	-0.211032863849765	-0.147686116700201	-0.172099262240107	0.0824949698189135	0.145204560697518	0.0303487592219987	0.107075788061704	-0.229342723004695	-0.119148222669349	0.488665325285044	-0.157578806170355	0.0672032193158954	0.0664654594232059	-0.108215962441315	-0.117370892018779	0.186988598256204	0.186116700201207	0.186116700201207	0.0344735077129443	0.0409792085848424	0.041851106639839	-0.0547619047619048	-0.139771965124078	0.0875922199865862	0.346680080482897	0.193863179074447	0.0532193158953722	0.396747149564051	0.163112005365526	0.116163648558015	0.171596244131455	-0.176056338028169	-0.0275989268947015	0.481991951710261	-0.111938296445339	0.0162642521797451	0.307075788061703	0.0838363514419852	0.0493628437290409	-0.162005365526492	0.388564721663313	-0.149664654594232	0.143594902749832
GP0205 Monoacylglycerophosphoethanolamines	-0.0487256874580818	0.375285043594903	0.377766599597585	0.340073775989269	0.234339369550637	-0.399664654594232	-0.434641180415828	-0.431187122736418	0.951307847082495	-0.00620389000670691	0.172367538564722	0.485680751173709	-0.288329979879276	0.908450704225352	0.390509725016767	0.0636150234741784	0.476827632461435	0.168678739101274	0.142756539235412	-0.0302146210596915	0.385680751173709	0.197015425888665	0.391348088531187	0.391348088531187	-0.0711938296445339	0.546378269617706	0.543561368209255	0.275788061703555	0.689604292421194	-0.231790744466801	-0.0418846411804158	0.267337357478203	-0.0995975855130785	-0.565727699530516	-0.123272971160295	0.191750503018109	0.615224681421864	0.308819584171697	0.030449362843729	-0.173306505700872	0.0859490274983233	0.390643863179074	0.497048960429242	0.482025486250838	0.0673708920187793	-0.151844399731724	-0.515124077800134	0.496579476861167	-0.0691817572099262
4-Oxocarboxylic acid	0.0283405779922506	-0.0825499750837598	0.141025695743995	-0.0483178074013639	0.109502304930631	0.164896791902342	-0.239896051463675	-0.222187422682376	0.159682396429455	0.0349770813213798	-0.00646720477481466	-0.118136531200672	0.013747042610339	0.185720514083028	0.112922135727785	0.078249791804171	0.0273247866663635	0.0410041098549767	0.0323021641632104	-0.0229907436759118	0.085326471374518	0.0533629043199366	0.0778434752738162	0.0778434752738162	-0.177221726656439	0.088136827376139	0.0885770036173568	0.110687394810833	0.0781143529607194	0.131003221328575	0.0552929078391222	-0.104389488590333	0.121387063443511	-0.00606088824445981	-0.061692393192211	-0.128226725037817	0.193914564111851	0.0630467816267272	-0.0644688894829691	-0.0196386323004843	0.196047725896214	-0.0801459356124937	0.250697299228941	0.304127922970603	-0.0526179906809527	0.0727645186443806	-0.176138215908826	0.365515578765048	-0.116748283055293
Monocarboxylic acids	0.353923541247485	-0.295674044265594	0.264151576123407	-0.273675385647217	0.298692152917505	0.173373574782025	-0.108316566063045	-0.145741113346747	-0.0505030181086519	0.183132126089873	0.032729711602951	0.0672367538564722	0.0283702213279678	-0.00835010060362173	0.276156941649899	-0.0927565392354125	-0.154191817572099	0.0512072434607646	0.0472837022132797	0.127397719651241	0.0393695506371563	-0.012374245472837	-0.205063715627096	-0.205063715627096	0.0399731723675386	-0.140643863179074	-0.142085848423877	-0.0429577464788732	0.170389000670691	0.189168343393695	0.0366867873910127	0.102313883299799	0.0251509054325956	0.0877598926894701	0.0180080482897384	0.181153588195842	-0.0811535881958417	0.157176391683434	-0.208450704225352	-0.0704560697518444	0.0199865861837693	0.000905432595573441	0.0311535881958417	0.238967136150235	-0.217739771965124	0.197417840375587	0.0523138832997988	0.31830985915493	-0.161770623742455
Progestagens	-0.123507712944333	0.315593561368209	0.117605633802817	0.307209926224011	0.0451710261569416	-0.234507042253521	-0.271898054996646	-0.268812877263581	0.490207914151576	0.0724346076458752	-0.00898725687458082	0.321898054996647	-0.486720321931589	0.459490274983233	0.156941649899396	0.0666666666666667	0.251173708920188	0.0305499664654594	0.0143527833668679	-0.147350771294433	0.0436619718309859	-0.00328638497652582	0.10952380952381	0.10952380952381	-0.224245472837022	0.183232729711603	0.183735747820255	0.164688128772636	0.511703554661301	0.068075117370892	-0.00925553319919517	0.165023474178404	-6.70690811535882e-05	0.00543259557344064	-0.186619718309859	0.222468142186452	0.371462105969148	0.0596244131455399	-0.0971160295103957	0.0905097250167673	0.141046277665996	0.303621730382294	0.401475519785379	0.151710261569416	-0.0217639168343394	-0.276089872568746	-0.0340040241448692	0.267370892018779	-0.194634473507713
Cyclic monoterpenes	-0.263950368879946	-0.104560697518444	-0.292253521126761	-0.0796780684104628	-0.267505030181086	0.171395036887995	-0.230080482897384	-0.196042924211938	-0.194936284372904	-0.0701207243460764	0.098859825620389	0.0218645204560697	-0.0557344064386318	-0.189771965124078	-0.100469483568075	0.209221998658618	-0.213145539906103	-0.0769953051643192	-0.0523138832997988	-0.28504359490275	0.012374245472837	0.031757209926224	-0.00895372233400402	-0.00895372233400402	-0.102481556002683	-0.133802816901408	-0.129208584842388	-0.180315224681422	-0.0932260228034876	0.208450704225352	0.0981891348088531	0.0165325285043595	0.162038900067069	0.320389000670691	0.0620724346076459	0.0606975184439973	-0.0939637826961771	-0.0979879275653923	0.0447686116700201	0.399027498323273	0.202280348759222	0.066767270288397	0.103152246814219	0.0208920187793427	0.086317907444668	-0.0367873910127431	0.419483568075117	-0.0909792085848424	0.174882629107981
GP0106 Monoalkylglycerophosphocholines	0.0477867203219316	-0.0637491616364856	0.176559356136821	-0.0734406438631791	0.203621730382294	-0.16579476861167	-0.10962441314554	-0.131220657276995	0.0957411133467471	-0.0113011401743796	0.0775318578135479	0.110898725687458	0.137592219986586	0.102313883299799	0.121562709590879	-0.156203890006707	-0.0734071093226023	0.062541918175721	0.0586183769282361	0.150737759892689	-0.0416834339369551	0.156673373574782	0.0605298457411133	0.0605298457411133	0.211871227364185	0.0143192488262911	0.00714285714285714	-0.0610999329309188	0.0647216633132126	0.0319584171696848	-0.0901408450704225	0.169081153588196	-0.0908450704225352	-0.0333668678739101	0.0937961099932931	0.0740107310529846	-0.101106639839034	0.0940308517773306	0.00251509054325956	-0.176659959758551	-0.0490945674044266	0.0832327297116029	-0.067907444668008	0.113816230717639	0.0630784708249497	0.139034205231388	-0.104527162977867	0.0950368879946345	0.0480885311871227
Aldoses	-0.255063715627096	0.43065057008719	-0.049832327297116	0.417538564721663	-0.114419852448021	-0.242287055667337	-0.247887323943662	-0.301140174379611	0.407679409792086	-0.27374245472837	0.227431254191818	0.343125419181757	-0.253990610328638	0.428202548625084	0.356103286384976	-0.172769953051643	0.0593896713615023	-0.338229376257545	-0.330985915492958	-0.118913480885312	0.238531187122736	0.0696512407780013	-0.0337357478202549	-0.0337357478202549	-0.284775318578135	0.0116700201207243	0.0296780684104628	0.129644533869886	0.501911468812877	0.0744466800804829	-0.235949027498323	0.0924211938296445	-0.0828638497652582	-0.100603621730382	-0.354828973843058	0.292421193829644	0.152414486921529	0.26391683433937	-0.0940308517773306	-0.206371562709591	0.100670690811536	0.226089872568746	0.105264922870557	0.4158953722334	0.36140174379611	0.334171696847753	-0.121395036887995	0.296780684104628	0.151810865191147
Auxins	0.14654594232059	-0.0803487592219986	0.429443326626425	-0.089738430583501	0.307209926224011	-0.0975855130784708	-0.27018779342723	-0.159020791415158	0.358316566063045	0.49926224010731	0.230851777330651	0.315124077800134	-0.012206572769953	0.326458752515091	-0.0312877263581489	0.580784708249497	0.175150905432596	0.746478873239437	0.730147551978538	0.239034205231388	0.142421193829645	0.396713615023474	0.6060697518444	0.6060697518444	0.263648558014755	0.664989939637827	0.643796109993293	-0.0934272300469483	0.109087860496311	-0.461435278336687	0.254158283031522	0.365191146881288	-0.0360496311200537	-0.340073775989269	0.22270288397049	0.0416834339369551	0.627598926894701	0.177967806841046	0.182562038900067	0.120321931589537	-0.128336686787391	0.109590878604963	0.679879275653923	0.233199195171026	-0.224346076458752	-0.313749161636486	-0.220053655264923	0.37907444668008	0.00137491616364856
FA0309 Hepoxilins	0.0183433936955064	-0.199698189134809	-0.0812206572769953	-0.209758551307847	-0.0597920858484239	0.0676727028839705	-0.181120053655265	-0.224614352783367	-0.112776659959759	0.242588866532528	0.0923205902079141	0.0821260898725687	0.135311871227364	-0.118142186452046	0.0935613682092555	0.242119382964453	-0.122568745808182	0.268209255533199	0.279879275653924	0.0587525150905433	0.180851777330651	0.0712944332662642	0.191415157612341	0.191415157612341	0.0442655935613682	0.153185781354795	0.146344735077129	0.0564386317907445	0.0925553319919517	0.0782360831656606	0.183769282360832	0.144969818913481	0.099832327297116	0.174413145539906	0.193494299128102	0.176324614352783	0.0381623071763917	0.126089872568746	0.273440643863179	0.0773977196512408	-0.133702213279678	0.111535881958417	0.0826961770623742	0.18692152917505	-0.0220657276995305	-0.0717303822937626	0.0970154258886653	0.135714285714286	-0.164889336016097
Organophosphorus insecticides	0.36673373574782	-0.152112676056338	0.129007377598927	-0.139201877934272	0.214185110663984	-0.0174044265593561	0.331522468142186	0.322971160295104	-0.37887323943662	0.328504359490275	-0.0590207914151576	0.122233400402414	0.108316566063045	-0.377766599597585	-0.192957746478873	-0.106505700871898	-0.179208584842388	0.24027498323273	0.235546613011402	0.134808853118712	-0.103219315895372	-0.0371898054996646	-0.0795774647887324	-0.0795774647887324	0.387994634473508	-0.110429242119383	-0.127733065057009	-0.252380952380952	-0.353487592219987	-0.174211938296445	-0.0871227364185111	-0.0464788732394366	-0.133936955063716	-0.018242790073776	0.16841046277666	-0.14989939637827	-0.261636485580148	0.180449362843729	0.0456405097250168	0.0398725687458082	-0.294567404426559	0.0249832327297116	-0.209322602280349	-0.181052984574111	-0.135278336686787	0.116566063044936	0.106773977196512	-0.0753856472166331	-0.0813883299798793
Ketoses	-0.317138433708647	-0.105870205616446	-0.0977925011739042	-0.109310397070055	-0.1117219038243	-0.0308268136137087	-0.324423545022171	-0.307542997742454	0.214337418506695	-0.116578644699983	0.0999341889906116	0.0333057751023385	0.05920839310598	0.213527961694081	0.23322474413435	0.208570038716821	-0.0757348030301783	-0.0313833151723807	-0.0132548553065509	0.0309785867660738	0.227693455914822	-0.0210290134443626	-0.0199160103270186	-0.0199160103270186	-0.312905649126021	-0.0113998501109776	-0.0140811758027608	0.139968573847802	0.209244586060666	0.258705770048088	0.111553266988339	-0.018718688791694	-0.0686351922362115	0.0634580413722024	-0.0181453235494259	0.154606251209235	0.149007508255323	0.0698493774551321	-0.0296800831291725	0.184505562225157	0.0077235670870233	0.120221200356745	0.243123726405273	0.230374781606606	0.0607935793640153	-0.0482638624520976	0.000573365242268106	0.18966584940557	0.0437443952483372
Androstane derivatives	-0.00415828303152247	-0.547417840375587	-0.25710932260228	-0.508618376928236	-0.165157612340711	0.508148893360161	0.112776659959759	0.129208584842388	-0.556103286384976	-0.0447686116700201	-0.169751844399732	-0.516968477531858	0.172669349429913	-0.586787391012743	-0.273977196512408	0.214386317907445	-0.331958417169685	-0.18504359490275	-0.172568745808182	-0.0214621059691482	-0.437256874580818	-0.096244131455399	-0.304661301140174	-0.304661301140174	-0.149396378269618	-0.422401073105298	-0.419114688128773	-0.168343393695506	-0.442354124748491	0.298625083836351	0.322032193158954	-0.140811535881958	0.130248155600268	0.63765928906774	0.0816230717639168	0.052448021462106	-0.35355466130114	-0.0878604963112005	-0.332729711602951	0.291046277665996	-0.0366532528504359	-0.404828973843058	-0.162173038229376	-0.327062374245473	-0.247786720321932	-0.0536552649228706	0.59309188464118	-0.37280348759222	-0.0466800804828974
Fat-soluble vitamins	-0.176693494299128	-0.0957411133467471	-0.119315895372233	-0.0845741113346747	-0.0658618376928236	0.0209926224010731	-0.208551307847082	-0.226156941649899	0.0233735747820255	-0.0691817572099262	0.189771965124078	-0.0616364855801475	0.0206237424547284	0.0894030851777331	0.180583501006036	-0.0935949027498323	-0.12813547954393	-0.0603621730382294	-0.0312206572769953	-0.112508383635144	0.0394366197183099	-0.0192488262910798	-0.120824949698189	-0.120824949698189	-0.274446680080483	-0.128571428571429	-0.115224681421865	-0.0266934942991281	0.244366197183099	0.283936955063716	-0.182796780684105	0.0334004024144869	0.0385647216633132	0.188195841716968	-0.17364185110664	0.103621730382294	-0.0478537894030852	-0.00181086519114688	-0.116465459423206	0.0436955063715627	0.0492287055667337	-0.00435949027498323	-0.0252179745137492	0.264084507042254	0.0731388329979879	0.26747149564051	0.165828303152247	0.223205902079141	-0.0515761234071093
Diarylheptanoids	0.194567404426559	0.179644533869886	0.320959087860496	0.194634473507713	0.234507042253521	-0.0896713615023474	-0.248759221998659	-0.243192488262911	0.425150905432596	0.123004694835681	0.337256874580818	0.659590878604963	-0.183936955063716	0.376123407109323	0.179275653923541	0.263112005365526	0.265157612340711	0.241985244802146	0.212105969148223	-0.0494299128101945	0.154091213950369	0.377967806841046	0.554694835680751	0.554694835680751	0.423440643863179	0.482059020791415	0.459121395036888	0.00117370892018779	0.32092555331992	-0.43765928906774	0.289201877934272	0.490040241448692	-0.0274647887323944	-0.432763246143528	0.120690811535882	0.186183769282361	0.500335345405768	0.0264922870556673	0.22186452045607	-0.00995975855130785	-0.0406103286384977	0.388464118041583	0.403152246814219	0.424346076458752	0.017270288397049	-0.205365526492287	-0.263212608987257	0.29644533869886	0.115828303152247
PK1502 Alkyl catechols and derivatives	0.194567404426559	0.179644533869886	0.320959087860496	0.194634473507713	0.234507042253521	-0.0896713615023474	-0.248759221998659	-0.243192488262911	0.425150905432596	0.123004694835681	0.337256874580818	0.659590878604963	-0.183936955063716	0.376123407109323	0.179275653923541	0.263112005365526	0.265157612340711	0.241985244802146	0.212105969148223	-0.0494299128101945	0.154091213950369	0.377967806841046	0.554694835680751	0.554694835680751	0.423440643863179	0.482059020791415	0.459121395036888	0.00117370892018779	0.32092555331992	-0.43765928906774	0.289201877934272	0.490040241448692	-0.0274647887323944	-0.432763246143528	0.120690811535882	0.186183769282361	0.500335345405768	0.0264922870556673	0.22186452045607	-0.00995975855130785	-0.0406103286384977	0.388464118041583	0.403152246814219	0.424346076458752	0.017270288397049	-0.205365526492287	-0.263212608987257	0.29644533869886	0.115828303152247
Flavonols	0.125117370892019	0.200033534540577	0.425653923541247	0.181052984574111	0.233836351441985	-0.240174379610999	-0.249597585513078	-0.155030181086519	0.569852448021462	0.0829644533869886	0.346914822266935	0.435446009389671	-0.292320590207914	0.540710932260228	0.0502012072434608	0.351307847082495	0.467773306505701	0.545841716968477	0.48242790073776	0.156472166331321	0.333433936955064	0.514755197853789	0.827766599597585	0.827766599597585	0.346076458752515	0.914688128772636	0.903051643192488	0.135949027498323	0.210362173038229	-0.626492287055667	0.268477531857813	0.521294433266264	-0.108517773306506	-0.620489604292421	0.217136150234742	-0.0599932930918846	0.71046277665996	0.0710932260228035	0.316800804828974	-0.101643192488263	0.00596914822266935	0.187089201877934	0.604258886653253	0.246948356807512	-0.0142857142857143	-0.370690811535882	-0.52897384305835	0.332059020791415	0.0425888665325285
FA0301 Prostaglandins	-0.349128101945003	0.00808182427900738	-0.284406438631791	0.0133132126089873	-0.301106639839034	-0.00177733065057009	-0.222937625754527	-0.248725687458082	-0.0487592219986586	-0.026224010731053	-0.0325285043594903	-0.0151911468812877	0.0859825620389	-0.0297451374916164	0.147183098591549	0.0906103286384976	-0.0784372904091214	-0.172937625754527	-0.145070422535211	-0.18430583501006	-0.0667002012072435	-0.148725687458082	-0.260127431254192	-0.260127431254192	-0.406472166331321	-0.215124077800134	-0.189201877934272	0.14476861167002	0.214788732394366	0.337055667337357	-0.145841716968478	-0.162038900067069	0.060093896713615	0.358316566063045	-0.3	0.339771965124078	0.0483568075117371	0.106740442655936	-0.0779342723004695	0.150033534540577	-0.0523809523809524	0.112206572769953	0.203118712273642	0.0986586183769282	0.0947686116700201	0.140778001341382	0.400637156270959	0.08420523138833	-0.0547619047619048
Prostaglandins	-0.349128101945003	0.00808182427900738	-0.284406438631791	0.0133132126089873	-0.301106639839034	-0.00177733065057009	-0.222937625754527	-0.248725687458082	-0.0487592219986586	-0.026224010731053	-0.0325285043594903	-0.0151911468812877	0.0859825620389	-0.0297451374916164	0.147183098591549	0.0906103286384976	-0.0784372904091214	-0.172937625754527	-0.145070422535211	-0.18430583501006	-0.0667002012072435	-0.148725687458082	-0.260127431254192	-0.260127431254192	-0.406472166331321	-0.215124077800134	-0.189201877934272	0.14476861167002	0.214788732394366	0.337055667337357	-0.145841716968478	-0.162038900067069	0.060093896713615	0.358316566063045	-0.3	0.339771965124078	0.0483568075117371	0.106740442655936	-0.0779342723004695	0.150033534540577	-0.0523809523809524	0.112206572769953	0.203118712273642	0.0986586183769282	0.0947686116700201	0.140778001341382	0.400637156270959	0.08420523138833	-0.0547619047619048
PK1309 Diphenyl ethers, biphenyls, dibenzyls and stilbenes	-0.407914151576123	0.377531857813548	-0.115191146881288	0.369282360831657	-0.313715627095909	-0.182997987927565	-0.360295103957076	-0.299128101945003	0.335010060362173	-0.300368879946345	0.537961099932931	0.295539906103286	-0.129610999329309	0.294936284372904	0.055868544600939	0.327934272300469	0.236485580147552	0.0577129443326626	0.0139503688799463	-0.0514419852448021	0.153521126760563	0.629678068410463	0.598926894701542	0.598926894701542	0.187189805499665	0.557243460764587	0.57729711602951	0.17981220657277	0.151643192488263	-0.241247484909457	0.119416498993964	0.567605633802817	-0.0207243460764588	-0.21747149564051	-0.0211602951039571	0.124144869215292	0.514654594232059	-0.25271629778672	0.309221998658618	0.0490945674044266	0.066130114017438	0.0792085848423876	0.546478873239437	0.274446680080483	0.475251509054326	-0.0411133467471496	-0.133031522468142	-0.00838363514419852	0.326022803487592
Disaccharides	-0.038765928906774	0.468209255533199	0.360630449362844	0.470791415157612	0.193863179074447	-0.325083836351442	-0.443326626425218	-0.449631120053655	0.746143527833669	-0.146579476861167	0.447987927565392	0.643729040912139	-0.391515761234071	0.761569416498994	0.354896042924212	0.00311871227364185	0.402951039570758	0.0899396378269618	0.0603286384976526	-0.108752515090543	0.333601609657948	0.432595573440644	0.601374916163649	0.601374916163649	0.105063715627096	0.619014084507042	0.612173038229376	0.138229376257545	0.596780684104628	-0.337558685446009	-0.036485580147552	0.46747149564051	-0.0336351441985245	-0.541180415828303	-0.131220657276995	0.124647887323944	0.563380281690141	0.111334674714956	0.155399061032864	-0.30167672702884	0.167605633802817	0.343360160965795	0.422166331321261	0.568443997317237	0.279175050301811	-0.00150905432595573	-0.432629107981221	0.507612340710932	0.147920858484239
Quinoline alkaloids	-0.310228034875922	-0.158618376928236	-0.419282360831657	-0.179007377598927	-0.411334674714956	0.162173038229376	-0.201374916163649	-0.117538564721663	-0.0432260228034876	-0.230114017437961	0.228370221327968	0.0584171696847753	0.0325955734406439	-0.100435949027498	-0.215593561368209	0.374111334674715	-0.0586854460093897	-0.0138162307176392	-0.00462776659959759	-0.176525821596244	-0.0246814218645205	0.236217303822938	0.363514419852448	0.363514419852448	0.105902079141516	0.170724346076459	0.167639168343394	-0.10972501676727	-0.130549966465459	0.0673708920187793	0.325352112676056	0.230147551978538	0.0834674714956405	0.222367538564722	0.228068410462777	-0.000335345405767941	0.120556673373575	-0.366431924882629	0.161904761904762	0.38608316566063	0.0192488262910798	-0.078336686787391	0.137156270959088	-0.0835010060362173	0.180583501006036	-0.29299128101945	0.304057679409792	-0.321260898725687	0.300435949027498
Estrane derivatives	0.0367873910127431	0.29131455399061	0.364755197853789	0.26673373574782	0.251374916163649	-0.318846411804158	-0.226391683433937	-0.197719651240778	0.445439302481556	0.092018779342723	0.366096579476861	0.500804828973843	-0.308115358819584	0.477867203219316	0.271998658618377	0.0717303822937626	0.214252179745137	0.245573440643863	0.219181757209926	0.168175720992622	0.29027498323273	0.342253521126761	0.245741113346747	0.245741113346747	0.0480214621059691	0.360093896713615	0.364453386988598	0.0390677397719651	0.421797451374916	-0.203521126760563	-0.0379275653923541	0.385848423876593	0.0307511737089202	-0.376056338028169	-0.0972501676727029	0.23336686787391	0.546981891348088	0.196780684104628	0.134507042253521	0.117270288397049	0.0903755868544601	0.454761904761905	0.597954393024815	0.35365526492287	0.0101945003353454	-0.0470489604292421	-0.20261569416499	0.492354124748491	0.142320590207914
Estrogens	0.0367873910127431	0.29131455399061	0.364755197853789	0.26673373574782	0.251374916163649	-0.318846411804158	-0.226391683433937	-0.197719651240778	0.445439302481556	0.092018779342723	0.366096579476861	0.500804828973843	-0.308115358819584	0.477867203219316	0.271998658618377	0.0717303822937626	0.214252179745137	0.245573440643863	0.219181757209926	0.168175720992622	0.29027498323273	0.342253521126761	0.245741113346747	0.245741113346747	0.0480214621059691	0.360093896713615	0.364453386988598	0.0390677397719651	0.421797451374916	-0.203521126760563	-0.0379275653923541	0.385848423876593	0.0307511737089202	-0.376056338028169	-0.0972501676727029	0.23336686787391	0.546981891348088	0.196780684104628	0.134507042253521	0.117270288397049	0.0903755868544601	0.454761904761905	0.597954393024815	0.35365526492287	0.0101945003353454	-0.0470489604292421	-0.20261569416499	0.492354124748491	0.142320590207914
ST0201 C18 steroids (estrogens) and derivatives	0.0367873910127431	0.29131455399061	0.364755197853789	0.26673373574782	0.251374916163649	-0.318846411804158	-0.226391683433937	-0.197719651240778	0.445439302481556	0.092018779342723	0.366096579476861	0.500804828973843	-0.308115358819584	0.477867203219316	0.271998658618377	0.0717303822937626	0.214252179745137	0.245573440643863	0.219181757209926	0.168175720992622	0.29027498323273	0.342253521126761	0.245741113346747	0.245741113346747	0.0480214621059691	0.360093896713615	0.364453386988598	0.0390677397719651	0.421797451374916	-0.203521126760563	-0.0379275653923541	0.385848423876593	0.0307511737089202	-0.376056338028169	-0.0972501676727029	0.23336686787391	0.546981891348088	0.196780684104628	0.134507042253521	0.117270288397049	0.0903755868544601	0.454761904761905	0.597954393024815	0.35365526492287	0.0101945003353454	-0.0470489604292421	-0.20261569416499	0.492354124748491	0.142320590207914
FA0107 Epoxy fatty acids	-0.293393695506372	-0.237156270959088	-0.387793427230047	-0.192085848423877	-0.396579476861167	0.387256874580818	-0.121730382293763	-0.137323943661972	-0.287860496311201	-0.292689470154259	0.295808182427901	-0.230617035546613	0.0778336686787391	-0.286418511066398	0.0540241448692153	0.155030181086519	-0.10010060362173	-0.273172367538565	-0.253621730382294	-0.0522468142186452	-0.0749496981891348	0.208450704225352	-0.103252850435949	-0.103252850435949	-0.241448692152917	-0.213615023474178	-0.188933601609658	0.119651240778001	-0.0822937625754527	0.472266934942991	0.271361502347418	0.126022803487592	0.209423205902079	0.475620389000671	0.0192488262910798	0.334406438631791	-0.105399061032864	-0.173272971160295	-0.129879275653924	0.195171026156942	0.0842387659289068	-0.0577464788732394	0.0805164319248826	0.0509389671361502	0.137022132796781	0.193762575452716	0.497786720321931	-0.130583501006036	0.108752515090543
Adrenalines	-0.214252179745137	-0.0502682763246143	-0.324346076458752	-0.0428236083165661	-0.347652582159624	0.137089201877934	-0.107411133467471	-0.0925217974513749	-0.31411804158283	-0.255130784708249	0.16317907444668	-0.267169684775319	0.119986586183769	-0.303755868544601	-0.209020791415158	0.0730382293762575	-0.226760563380282	-0.23588195841717	-0.226391683433937	-0.0729376257545272	-0.0518779342723005	0.183065057008719	-0.0366867873910127	-0.0366867873910127	-0.0819919517102616	-0.176928236083166	-0.163749161636486	-0.187491616364856	-0.342622401073105	0.32206572769953	-0.0138162307176392	0.0259892689470154	0.119450033534541	0.315761234071093	0.0667337357478202	-0.110261569416499	-0.253957075788062	-0.312307176391683	0.0491616364855801	0.328672032193159	0.0883299798792756	-0.3018779342723	-0.0882293762575453	-0.117002012072435	0.297417840375587	0.150033534540577	0.32186452045607	-0.344567404426559	0.276224010731053
Glucocorticoids	-0.228638497652582	0.31317907444668	0.284607645875252	0.30010060362173	0.104426559356137	-0.289067739771965	-0.500335345405768	-0.425754527162978	0.535848423876593	0.0435613682092555	0.583501006036217	0.598356807511737	-0.261938296445339	0.530382293762575	0.206874580818243	0.424446680080483	0.265392354124748	0.354728370221328	0.330985915492958	0.00274983232729712	0.303655264922871	0.571596244131455	0.651408450704225	0.651408450704225	0.176861167002012	0.669315895372233	0.66934942991281	-0.0189805499664655	0.426525821596244	-0.398558014755198	0.0851106639839034	0.582830315224681	0.00419181757209926	-0.396076458752515	-0.0483232729711603	0.324346076458752	0.802448021462106	0.0448356807511737	0.264185110663984	0.00274983232729712	0.0824614352783367	0.325150905432596	0.757243460764587	0.410529845741113	0.155734406438632	-0.195942320590208	-0.162843729040912	0.344433266264252	0.164319248826291
Sinapate derivatives	-0.0734741784037559	0.321495640509725	0.290778001341382	0.300536552649229	0.155801475519785	-0.282662642521797	-0.423843058350101	-0.409523809523809	0.612474849094567	-0.0704225352112676	0.664252179745137	0.726727028839705	-0.317806841046278	0.644164989939638	0.4878604963112	0.214486921529175	0.46317907444668	0.322334004024145	0.307645875251509	0.144600938967136	0.50710932260228	0.57541918175721	0.626693494299128	0.626693494299128	0.178739101274313	0.652682763246143	0.645305164319249	0.243796109993293	0.672334004024145	-0.338296445338699	0.128537894030852	0.600771294433266	0.0691482226693494	-0.462676056338028	0.0227699530516432	0.412407780013414	0.75533199195171	0.180348759221999	0.29111334674715	-0.101006036217304	0.0994299128101945	0.440409121395037	0.665627095908786	0.552448021462106	0.133635144198524	-0.0295103957075788	-0.291281019450033	0.549731723675386	0.161133467471496
ST0501 Glucuronides	-0.0933601609657948	-0.247250167672703	0.177800134138162	-0.234942991281019	0.109825620389001	0.0886653252850436	-0.236016096579477	-0.126123407109323	0.0413145539906103	0.303588195841717	0.0753185781354795	-0.052112676056338	0.0754527162977867	0.0096579476861167	-0.300335345405768	0.442957746478873	-0.140878604963112	0.330684104627767	0.333534540576794	-0.0534875922199866	-0.15093896713615	0.176861167002012	0.259825620389001	0.259825620389001	-0.027028839704896	0.225352112676056	0.224211938296445	-0.361770623742455	-0.174077800134138	-0.0373910127431254	0.157444668008048	0.066767270288397	0.0674379610999329	0.0831991951710261	0.00640509725016767	0.0684775318578135	0.321931589537223	-0.14570757880617	-0.155700871898055	0.43588195841717	-0.0125083836351442	-0.179778672032193	0.541985244802146	0.0256539235412475	-0.103118712273642	-0.174312541918176	0.253018108651911	0.0567739771965124	0.197250167672703
Tricarboxylic acids	-0.0477867203219316	0.396210596914822	0.23148893360161	0.427028839704896	0.113816230717639	-0.0519450033534541	-0.332226693494299	-0.379275653923541	0.323340040241449	-0.209356136820926	0.435714285714286	0.291750503018109	-0.301844399731724	0.387391012743125	0.402079141515761	0.0220321931589537	0.232863849765258	-0.129107981220657	-0.156706908115359	0.079476861167002	0.364587525150905	0.336887994634473	0.213782696177062	0.213782696177062	-0.072468142186452	0.209221998658618	0.217136150234742	0.150301810865191	0.370489604292421	0.0220657276995305	0.00949027498323273	0.351576123407109	0.221663313212609	-0.101844399731724	0.0323608316566063	0.141046277665996	0.251274312541918	0.11934942991281	-0.0079476861167002	-0.230684104627767	0.359322602280349	0.149530516431925	0.275955734406439	0.480080482897384	0.155499664654594	0.285110663983903	-0.216364855801476	0.435479543930248	0.177464788732394
FA0202 Jasmonic acids	-0.162642521797451	-0.421294433266264	-0.167840375586854	-0.419047619047619	-0.12102615694165	0.254426559356137	-0.0631790744466801	-0.0399731723675386	-0.194332662642522	0.0758551307847082	-0.00184439973172368	-0.223943661971831	0.383098591549296	-0.251207243460765	-0.0854124748490946	0.370623742454728	-0.324647887323944	0.0516096579476861	0.0722669349429913	0.0460429242119383	-0.134372904091214	0.00251509054325956	-0.102481556002683	-0.102481556002683	-0.119617706237425	-0.141817572099262	-0.135814889336016	-0.132930918846412	-0.155767940979209	0.303722334004024	0.226492287055667	-0.106841046277666	-0.163615023474178	0.402146210596915	0.209959758551308	0.192186452045607	0.00875251509054326	-0.112508383635144	-0.219953051643192	0.34309188464118	-0.278202548625084	-0.251945003353454	0.0582830315224681	-0.110362173038229	-0.0996311200536553	-0.0975855130784708	0.397518443997317	-0.316700201207243	-0.11673373574782
SP0105 Sphingoid base 1-phosphates	-0.43065057008719	0.611267605633803	-0.0923205902079141	0.609691482226693	-0.245640509725017	-0.368947015425889	-0.336955063715627	-0.328839704896043	0.493762575452716	-0.300771294433266	0.258215962441315	0.466297786720322	-0.406975184439973	0.456740442655936	0.0780348759221998	-0.116532528504359	0.322032193158954	-0.122971160295104	-0.148088531187123	-0.269382964453387	0.104258886653253	0.358651911468813	0.485345405767941	0.485345405767941	-0.0150570087189805	0.433869885982562	0.437357478202549	0.140744466800805	0.34654594232059	-0.180415828303152	-0.0813547954393025	0.291750503018109	0.00878604963112005	-0.287692823608317	-0.235747820254862	0.184607645875251	0.464889336016096	-0.2140174379611	0.113212608987257	-0.0523138832997988	0.272266934942991	0.361703554661301	0.368075117370892	0.231287726358149	0.571327967806841	-0.100234741784038	-0.175385647216633	0.0137156270959088	0.427598926894701
Estrane	-0.0610663983903421	0.333568075117371	0.353521126760563	0.326190476190476	0.174413145539906	-0.262676056338028	-0.390006706908115	-0.328940308517773	0.573306505700872	0.0598926894701543	0.524245472837022	0.664520456069752	-0.319617706237424	0.615492957746479	0.312776659959759	0.226056338028169	0.349664654594232	0.314419852448021	0.287055667337357	0.119081153588196	0.34476861167002	0.5219651240778	0.503051643192488	0.503051643192488	0.147786720321932	0.58869885982562	0.588799463447351	0.113413816230718	0.497887323943662	-0.302917505030181	0.0992622401073105	0.548356807511737	0.0280013413816231	-0.468008048289738	-0.149798792756539	0.362810194500335	0.760999329309188	0.0998658618376928	0.21485580147552	0.0939302481556002	0.11757209926224	0.51767270288397	0.789637826961771	0.482494969818913	0.123943661971831	-0.15449362843729	-0.285412474849095	0.492219986586184	0.217873910127431
Galloyl derivatives	0.019047619047619	-0.0928571428571428	0.139302481556003	-0.0651240778001341	0.195908786049631	0.00140845070422535	-0.326995305164319	-0.351609657947686	0.112810194500335	0.0778672032193159	0.166096579476861	0.0488262910798122	-0.0925888665325285	0.164889336016097	0.252246814218645	-0.0811871227364185	-0.0602951039570758	0.0580147551978538	0.0638832997987927	0.133802816901408	0.118276324614353	0.0165660630449363	0.00660630449362844	0.00660630449362844	-0.152682763246144	0.0258215962441315	0.029476861167002	0.0616700201207243	0.235244802146211	0.187189805499665	-0.0211602951039571	0.141851106639839	0.126894701542589	0.0241448692152917	-0.128940308517773	0.0822266934942991	0.0727699530516432	0.110932260228035	-0.142219986586184	-0.108953722334004	0.0697853789403085	0.0765593561368209	0.164989939637827	0.303957075788062	-0.141146881287726	0.214822266934943	-0.0204225352112676	0.556941649899396	-0.0503353454057679
Melatonin	-0.14989939637827	-0.385546613011402	-0.399966465459423	-0.384272300469483	-0.193058350100604	0.211971830985915	0.0628437290409121	0.04299128101945	-0.468980549966465	-0.0954057679409792	-0.198021462105969	-0.400435949027498	0.241649899396378	-0.451609657947686	-0.00700871898054997	-0.119114688128773	-0.410529845741113	-0.258316566063045	-0.211938296445339	-0.0905097250167673	-0.0796780684104628	-0.388397048960429	-0.667404426559356	-0.667404426559356	-0.36757209926224	-0.662407780013414	-0.650234741784038	-0.0664654594232059	-0.126592890677398	0.664419852448021	-0.121763916834339	-0.388262910798122	0.0727364185110664	0.680415828303152	0.0631455399061033	0.114889336016097	-0.435714285714286	-0.00650570087189805	-0.21317907444668	0.403588195841717	-0.074111334674715	-0.246613011401744	-0.394433266264252	-0.319751844399732	-0.184674714956405	0.142655935613682	0.711200536552649	-0.34289067739772	-0.277867203219316
Capsaicinoids and derivatives	-0.241851106639839	0.272669349429913	0.13682092555332	0.271462105969148	0.0614688128772636	-0.300771294433266	-0.511569416498994	-0.459389671361502	0.461032863849765	0.105365526492287	0.0952380952380952	0.381086519114688	-0.308148893360161	0.485680751173709	0.192957746478873	0.0639503688799463	0.0732729711602951	0.132159624413146	0.118443997317237	-0.0259557344064386	0.124714956405097	0.125217974513749	0.180415828303152	0.180415828303152	-0.191079812206573	0.217974513749162	0.224010731052985	0.00345405767940979	0.416465459423206	-0.153386988598256	-0.114050972501677	0.212407780013414	0.00217974513749162	-0.235278336686787	-0.291616364855801	0.160395707578806	0.402515090543259	0.164688128772636	0.0775653923541247	0.0782025486250838	0.209959758551308	0.308517773306506	0.538933601609658	0.306237424547284	0.124949698189135	-0.0928571428571428	-0.183970489604292	0.380549966465459	0.213514419852448
FA0802 N-acyl amines	-0.241851106639839	0.272669349429913	0.13682092555332	0.271462105969148	0.0614688128772636	-0.300771294433266	-0.511569416498994	-0.459389671361502	0.461032863849765	0.105365526492287	0.0952380952380952	0.381086519114688	-0.308148893360161	0.485680751173709	0.192957746478873	0.0639503688799463	0.0732729711602951	0.132159624413146	0.118443997317237	-0.0259557344064386	0.124714956405097	0.125217974513749	0.180415828303152	0.180415828303152	-0.191079812206573	0.217974513749162	0.224010731052985	0.00345405767940979	0.416465459423206	-0.153386988598256	-0.114050972501677	0.212407780013414	0.00217974513749162	-0.235278336686787	-0.291616364855801	0.160395707578806	0.402515090543259	0.164688128772636	0.0775653923541247	0.0782025486250838	0.209959758551308	0.308517773306506	0.538933601609658	0.306237424547284	0.124949698189135	-0.0928571428571428	-0.183970489604292	0.380549966465459	0.213514419852448
Linear monoterpenes	0.202347417840376	-0.162139503688799	0.124446680080483	-0.219517102615694	0.229879275653924	-0.0420523138832998	0.158115358819584	0.172199865861838	0.0621395036887995	0.130784708249497	-0.202280348759222	0.120456069751844	-0.0219315895372233	0.0142857142857143	0.123004694835681	-0.0278672032193159	-0.0519785378940308	0.13242790073776	0.136217303822938	0.268846411804158	0.088430583501006	-0.290710932260228	-0.123574782025486	-0.123574782025486	-0.0068075117370892	-0.0852112676056338	-0.106773977196512	-0.0744802146210597	0.24654594232059	-0.109758551307847	0.172870556673374	-0.0644533869885982	-0.0548289738430583	-0.0343058350100604	0.320824949698189	0.0387994634473508	0.0902414486921529	0.162273641851107	-0.0826626425217974	0.130181086519115	-0.0997317236753856	0.135949027498323	-0.0810194500335345	-0.184842387659289	-0.39654594232059	-0.33336686787391	-0.0368209255533199	-0.0229376257545272	-0.139939637826962
Androgens	0.257142857142857	0.0981891348088531	0.648054996646546	0.11140174379611	0.576961770623742	-0.284775318578135	-0.0454728370221328	0.0341381623071764	0.310395707578806	0.429711602951039	-0.0454728370221328	0.196076458752515	-0.186988598256204	0.306002682763246	-0.18065057008719	0.114486921529175	0.125922199865862	0.425788061703555	0.403085177733065	0.0246814218645205	-0.0736418511066398	0.10093896713615	0.214621059691482	0.214621059691482	0.117303822937626	0.308618376928236	0.29728370221328	-0.253018108651911	0.0120389000670691	-0.3799128101945	-0.199698189134809	0.0436284372904091	-0.113883299798793	-0.370456069751844	-0.064989939637827	-0.199496981891348	0.339235412474849	0.239973172367539	-0.16056338028169	0.0440308517773306	-0.0332327297116029	-0.0606975184439973	0.370590207914152	0.130415828303152	-0.24748490945674	-0.0315224681421864	-0.198859825620389	0.417136150234742	-0.0390342052313883
GP0101 Diacylglycerophosphocholines	0.107276995305164	0.0733400402414487	-0.22625754527163	0.082897384305835	-0.292119382964453	0.370858484238766	0.131287726358149	0.0959087860496311	-0.138464118041583	-0.227632461435278	-0.0564721663313213	-0.0971160295103957	0.00617035546613011	-0.121160295103957	0.036485580147552	-0.101307847082495	0.237625754527163	-0.345573440643863	-0.365191146881288	-0.0959087860496311	0.0488262910798122	0.0455734406438632	-0.01841046277666	-0.01841046277666	-0.0225352112676056	-0.0546277665995976	-0.0420858484238766	0.419215291750503	-0.103420523138833	0.108450704225352	0.222099262240107	-0.156036217303823	0.303420523138833	0.0109657947686117	-0.267102615694165	0.0479208584842388	-0.163011401743796	-0.14309188464118	0.224413145539906	-0.103252850435949	0.240945674044266	0.0524815560026828	-0.0942655935613682	0.0958081824279007	0.193695506371563	0.169450033534541	-0.131187122736418	-0.0326961770623742	0.0195841716968478
Coumarins	0.383299798792756	-0.3658953722334	0.159322602280349	-0.358517773306506	0.281790744466801	0.227431254191818	0.499530516431925	0.508551307847082	-0.387592219986586	0.256338028169014	-0.317002012072435	-0.172434607645875	0.11150234741784	-0.416029510395708	-0.0447686116700201	-0.109423205902079	-0.204191817572099	-0.0199865861837693	-0.0197518443997317	0.327129443326626	-0.131086519114688	-0.344366197183099	-0.444466800804829	-0.444466800804829	0.0975184439973172	-0.435378940308518	-0.447987927565392	-0.133601609657948	-0.191012743125419	0.0381287726358149	0.132226693494299	-0.183199195171026	-0.0282025486250838	0.186284372904091	0.28588195841717	-0.00995975855130785	-0.292253521126761	0.0744466800804829	-0.237323943661972	0.066767270288397	-0.198792756539235	-0.0805164319248826	-0.276089872568746	-0.249094567404427	-0.533534540576794	0.0124413145539906	0.112642521797451	-0.173004694835681	-0.261334674714956
Acetylcholine	0.0155600268276325	-0.48943661971831	-0.234909456740443	-0.457310529845741	-0.0713950368879946	0.328403755868545	0.241079812206573	0.233098591549296	-0.615492957746479	-0.00117370892018779	-0.132729711602951	-0.359221998658618	0.37813547954393	-0.577833668678739	-0.0593561368209255	-0.0939637826961771	-0.355700871898055	-0.152883970489604	-0.122769953051643	0.0889671361502347	-0.240945674044266	-0.230147551978538	-0.484138162307176	-0.484138162307176	0.0651576123407109	-0.536753856472166	-0.530918846411804	-0.128403755868545	-0.393058350100604	0.36066398390342	0.0598591549295775	-0.141180415828303	-0.0680080482897384	0.441448692152917	0.0619382964453387	0.0126760563380282	-0.489671361502347	-0.0197853789403085	-0.0458417169684775	0.298960429242119	-0.304124748490946	-0.239604292421194	-0.34822266934943	-0.383702213279678	-0.219148222669349	0.0440643863179074	0.563615023474178	-0.360630449362844	-0.0447350771294433
Apocarotenoids	0.301576123407109	-0.24728370221328	0.274010731052985	-0.273440643863179	0.418913480885312	-0.0973507712944332	0.113749161636486	0.119584171696848	-0.105667337357478	0.504896042924212	-0.111569416498994	0.0536552649228706	-0.0733400402414487	-0.142689470154259	-0.156773977196512	0.00462776659959759	-0.180617035546613	0.480583501006036	0.497350771294433	0.209154929577465	-0.0927900737759893	-0.0754191817572099	-0.013682092555332	-0.013682092555332	0.11224010731053	0.0450368879946345	0.020690811535882	-0.284372904091214	-0.0175720992622401	-0.189872568745808	-0.0654929577464789	-0.0133802816901408	-0.085010060362173	-0.0657612340710932	0.13953722334004	-0.0709926224010731	0.0772300469483568	0.295741113346747	0.000100603621730382	0.0028504359490275	-0.221462105969148	-0.0160630449362844	-0.0279342723004695	-0.22971160295104	-0.383534540576794	-0.231522468142186	0.0439973172367539	0.140342052313883	-0.206438631790744
Androstane	0.291281019450033	-0.046579476861167	0.532059020791415	-0.0394701542588866	0.52551978537894	-0.147920858484239	-0.0443326626425218	0.00801475519785379	0.0919852448021462	0.5158953722334	-0.106371562709591	0.143024815560027	-0.271998658618377	0.0822937625754527	-0.157042253521127	0.131790744466801	0.0276995305164319	0.468544600938967	0.44738430583501	0.0759557344064386	-0.0902079141515761	0.0406438631790744	0.0918846411804158	0.0918846411804158	0.0937290409121395	0.159221998658618	0.143259557344064	-0.242588866532528	0.0225687458081824	-0.301978537894031	-0.074748490945674	0.0880281690140845	0.00660630449362844	-0.133635144198524	-0.00352112676056338	-0.0809523809523809	0.224614352783367	0.359121395036888	-0.200301810865191	0.121596244131455	-0.00912139503688799	0.0545271629778672	0.322769953051643	0.0952380952380952	-0.415459423205902	-0.0754527162977867	-0.0301810865191147	0.39466800804829	-0.123038229376258
PK1304 Anthracenes and phenanthrenes	0.152682763246144	0.0745137491616365	0.0679409792085848	0.109657947686117	0.0101609657947686	0.0717974513749162	0.130985915492958	0.164520456069752	-0.0994634473507713	-0.0540241448692153	0.206237424547284	0.264185110663984	-0.022468142186452	-0.121562709590879	-0.160194500335345	0.104527162977867	-0.0231388329979879	0.0405097250167673	0.0132126089872569	0.108215962441315	-0.0632126089872569	0.324815560026828	0.335714285714286	0.335714285714286	0.494735077129443	0.156472166331321	0.142320590207914	-0.226794097920858	-0.294533869885983	-0.265057008718981	0.161535881958417	0.298558014755198	-0.117806841046278	-0.181354795439302	0.150603621730382	-0.230985915492958	0.0150905432595573	-0.28169014084507	0.092018779342723	0.0251844399731724	-0.0681757209926224	-0.0323943661971831	0.0160630449362844	0.0404091213950369	0.201408450704225	0.0321260898725687	-0.177967806841046	-0.156572769953052	0.398490945674044
Gibberellins	0.186753856472166	-0.0370892018779343	0.102347417840376	-0.0611334674714956	0.214587525150905	-0.199195171026157	0.282595573440644	0.275989268947015	-0.200871898054997	0.313715627095909	-0.269651240778001	-0.0419852448021462	-0.101710261569416	-0.154694835680751	-0.111167002012072	-0.354594232059021	-0.155432595573441	0.1859825620389	0.189268947015426	0.102883970489604	-0.013849765258216	-0.305264922870557	-0.250234741784037	-0.250234741784037	-0.030617035546613	-0.144533869885983	-0.147149564050972	-0.146914822266935	-0.0200536552649229	0.0149564050972502	-0.328169014084507	-0.222837022132797	-0.148423876592891	0.0213615023474178	-0.0280684104627767	-0.0750167672702884	-0.220858484238766	0.15710932260228	-0.015627095908786	-0.114084507042254	-0.108450704225352	0.0371227364185111	-0.241616364855801	-0.240778001341382	-0.15271629778672	0.015962441314554	-0.0339369550637156	0.0516431924882629	-0.168812877263581
Cholestane	0.247417840375587	-0.265023474178404	0.157176391683434	-0.241951710261569	0.173910127431254	0.0894701542588866	0.279040912139504	0.335714285714286	-0.38336686787391	0.161234071093226	0.279879275653924	-0.0504694835680751	0.158517773306506	-0.373373574782025	-0.207344064386318	0.242186452045607	-0.0584507042253521	0.383735747820255	0.385747820254862	0.391582830315225	-0.0226693494299128	0.313044936284373	0.258450704225352	0.258450704225352	0.439369550637156	0.187994634473508	0.172937625754527	-0.214788732394366	-0.463682092555332	-0.380684104627767	0.16934942991281	0.281924882629108	-0.141951710261569	-0.0498658618376928	0.425016767270288	-0.292253521126761	0.00804828973843058	-0.0412810194500335	0.268242790073776	0.03158953722334	-0.382193158953722	-0.319919517102616	-0.0325285043594903	-0.250033534540577	-0.212139503688799	0.060093896713615	0.0795439302481556	-0.146378269617706	0.104258886653253
FA0710 Short fatty esters	-0.348625083836351	0.0912474849094567	0.0393024815560027	0.0965459423205902	-0.0194164989939638	-0.178269617706237	-0.322367538564722	-0.326190476190476	0.239000670690812	0.210663983903421	0.0667002012072435	-0.0192488262910798	-0.0484909456740443	0.225821596244131	-0.0449027498323273	0.268175720992622	-0.0162307176391683	0.139134808853119	0.155365526492287	-0.115090543259557	-0.140308517773306	0.13430583501006	0.062541918175721	0.062541918175721	-0.428370221327968	0.137692823608317	0.149429912810194	0.0277665995975855	0.220892018779343	0.154963112005366	-0.10533199195171	0.025888665325285	0.0323272971160295	0.0339034205231388	-0.207444668008048	0.256606304493628	0.332327297116029	0.066934942991281	-0.232662642521797	0.0563044936284373	0.043158953722334	0.0557679409792086	0.349564050972502	0.272602280348759	0.153521126760563	0.0203219315895372	0.105902079141516	0.232562038900067	-0.0349429912810194
GP1007 1Z-alkenylglycerophosphates	0.171059691482227	-0.60972501676727	-0.163816230717639	-0.618142186452046	0.0218980549966465	0.436150234741784	0.147753185781355	0.151006036217304	-0.45	-0.0209255533199195	0.0329309188464118	-0.170724346076459	0.126995305164319	-0.4378604963112	0.195908786049631	0.0947015425888665	-0.296713615023474	-0.00214621059691482	0.0228705566733736	0.328336686787391	-0.0426894701542589	-0.156807511737089	-0.344332662642522	-0.344332662642522	-0.00788061703554661	-0.416834339369551	-0.422669349429913	-0.0948021462105969	-0.026056338028169	0.282494969818913	0.421763916834339	0.0652582159624413	0.0573775989268947	0.503152246814219	0.33692152917505	0.20710932260228	-0.218779342723005	-0.0733735747820255	-0.120556673373575	0.357209926224011	-0.164922870556673	-0.143427230046948	-0.183299798792757	-0.261837692823608	-0.593226022803488	-0.124983232729712	0.478940308517773	-0.235446009389671	-0.226995305164319
ST0103 Ergosterols and C24-methyl derivatives	-0.23514419852448	0.350972501676727	0.015962441314554	0.34289067739772	-0.00378940308517773	-0.321696847753186	-0.313447350771294	-0.348088531187123	0.343963782696177	0.251307847082495	-0.158584842387659	0.303353454057679	-0.145573440643863	0.384238765928907	0.17374245472837	-0.144835680751174	0.00801475519785379	-0.0209926224010731	-0.00757880617035547	-0.351576123407109	0.0137156270959088	-0.213983903420523	-0.189201877934272	-0.189201877934272	-0.331790744466801	-0.0682763246143528	-0.0559356136820926	0.044466800804829	0.403386988598256	0.127598926894702	-0.418075117370892	-0.212206572769953	-0.0391012743125419	-0.0934272300469483	-0.503923541247485	0.256539235412475	0.119282360831657	0.377632461435278	-0.00898725687458082	0.0969818913480885	0.113514419852448	0.434741784037559	0.309356136820925	0.267706237424547	0.172032193158954	0.0474513749161636	-0.0177733065057009	0.385613682092555	-0.0459423205902079
Gallotannins	0.0318578135479544	0.0994299128101945	0.356639839034205	0.112407780013414	0.304661301140174	-0.130348759221999	-0.471696847753186	-0.467002012072435	0.447518443997317	0.157075788061704	0.241851106639839	0.520020120724346	-0.169718309859155	0.502816901408451	0.360328638497653	0.114084507042254	0.0850435949027498	0.151509054325956	0.154828973843058	0.0167337357478203	0.218142186452046	0.251374916163649	0.286284372904091	0.286284372904091	0.00274983232729712	0.260328638497653	0.244802146210597	0.00184439973172368	0.489738430583501	-0.0367873910127431	0.0886653252850436	0.293896713615023	0.0622401073105298	-0.151643192488263	-0.0735747820254862	0.325217974513749	0.450301810865191	0.0969483568075117	0.0355466130114017	0.0277330650570087	0.140073775989269	0.447518443997317	0.506371562709591	0.591415157612341	-0.0322937625754527	-0.0135479543930248	-0.1981220657277	0.523910127431254	0.00747820254862508
Anthraquinone type	-0.0556338028169014	0.139302481556003	-0.0330985915492958	0.178236083165661	-0.139000670690812	0.143661971830986	-0.0336351441985245	-0.00677397719651241	-0.0381958417169685	-0.251643192488263	0.336753856472166	0.217035546613011	-0.0980885311871227	-0.0541918175720993	-0.0752850435949027	0.107310529845741	-0.0274312541918176	-0.128001341381623	-0.139134808853119	0.0732729711602951	-0.0526492287055667	0.415124077800134	0.323608316566063	0.323608316566063	0.301509054325956	0.135714285714286	0.131857813547954	-0.197719651240778	-0.140207914151576	-0.107377598926895	0.146780684104628	0.360965794768612	-0.00459423205902079	-0.121730382293763	-0.0162307176391683	-0.0437625754527163	0.117773306505701	-0.343997317236754	-0.0223675385647217	0.00425888665325285	0.0610328638497653	-0.0558350100603622	0.11327967806841	0.151307847082495	0.331757209926224	0.12290409121395	-0.108316566063045	-0.0968812877263581	0.540107310529846
Deoxyribonucleotides	-0.0655600268276325	0.506036217303823	0.0116029510395708	0.54215291750503	-0.109792085848424	-0.162407780013414	-0.320456069751844	-0.396814218645204	0.314419852448021	-0.174714956405097	0.242588866532528	0.267069081153588	-0.177733065057009	0.39644533869886	0.251475519785379	-0.149832327297116	0.2579476861167	-0.208584842387659	-0.219382964453387	-0.218242790073776	0.166197183098592	0.240006706908115	0.191482226693494	0.191482226693494	-0.104325955734406	0.156841046277666	0.172769953051643	0.253957075788062	0.318846411804158	0.0523809523809524	-0.153118712273642	0.133970489604292	0.23588195841717	-0.157679409792086	-0.274211938296445	0.201140174379611	0.138665325285044	0.0258551307847082	0.0844399731723675	-0.375016767270288	0.408651911468813	0.277800134138162	0.191784037558685	0.567505030181086	0.444433266264252	0.35690811535882	-0.252012072434608	0.45167672702884	0.267102615694165
Phosphosphingolipids	0.740576794097921	-0.187961099932931	0.434238765928907	-0.181187122736418	0.556673373574782	0.133668678739101	0.358148893360161	0.283031522468142	-0.0987927565392354	0.23158953722334	-0.122099262240107	-0.00660630449362844	-0.0420858484238766	-0.0817236753856472	0.176324614352783	-0.296780684104628	0.175653923541247	0.195472837022133	0.19309188464118	0.300435949027498	0.166498993963783	-0.174983232729712	-0.176995305164319	-0.176995305164319	0.20271629778672	-0.066767270288397	-0.0871227364185111	0.116297786720322	0.0163648558014755	-0.0111334674714956	-0.0131120053655265	-0.139503688799463	0.0676391683433937	-0.189805499664655	0.190543259557344	-0.238832997987928	-0.1518779342723	0.268041582830315	0.0129107981220657	-0.313413816230718	-0.00999329309188464	-0.0611670020120724	-0.342186452045607	-0.103822937625755	-0.419718309859155	0.0873574782025486	-0.286753856472166	0.302146210596915	-0.383802816901408
SP0301 Ceramide phosphocholines (sphingomyelins)	0.740576794097921	-0.187961099932931	0.434238765928907	-0.181187122736418	0.556673373574782	0.133668678739101	0.358148893360161	0.283031522468142	-0.0987927565392354	0.23158953722334	-0.122099262240107	-0.00660630449362844	-0.0420858484238766	-0.0817236753856472	0.176324614352783	-0.296780684104628	0.175653923541247	0.195472837022133	0.19309188464118	0.300435949027498	0.166498993963783	-0.174983232729712	-0.176995305164319	-0.176995305164319	0.20271629778672	-0.066767270288397	-0.0871227364185111	0.116297786720322	0.0163648558014755	-0.0111334674714956	-0.0131120053655265	-0.139503688799463	0.0676391683433937	-0.189805499664655	0.190543259557344	-0.238832997987928	-0.1518779342723	0.268041582830315	0.0129107981220657	-0.313413816230718	-0.00999329309188464	-0.0611670020120724	-0.342186452045607	-0.103822937625755	-0.419718309859155	0.0873574782025486	-0.286753856472166	0.302146210596915	-0.383802816901408
Anthocyanidins and anthocyanins	-0.392521797451375	0.163112005365526	-0.144332662642522	0.158551307847082	-0.120556673373575	-0.101475519785379	-0.256941649899396	-0.28588195841717	0.154996646545942	0.0265258215962441	-0.145908786049631	0.0116029510395708	-0.134339369550637	0.159087860496311	0.0246814218645205	-0.061234071093226	-0.153588195841717	-0.191549295774648	-0.173105298457411	-0.169014084507042	-0.119953051643192	-0.138464118041583	-0.267136150234742	-0.267136150234742	-0.503957075788062	-0.230818242790074	-0.213011401743796	-0.00613682092555332	0.288061703554661	0.331991951710262	-0.183601609657948	-0.194466800804829	0.0635814889336016	0.05	-0.445875251509054	0.363514419852448	0.0706908115358819	0.0453051643192488	-0.245539906103286	0.205298457411133	0.126492287055667	0.132394366197183	0.15617035546613	0.0801140174379611	0.235479543930248	0.0401743796109993	0.206841046277666	0.031924882629108	0.105700871898055
PK1201 Anthocyanidins	-0.392521797451375	0.163112005365526	-0.144332662642522	0.158551307847082	-0.120556673373575	-0.101475519785379	-0.256941649899396	-0.28588195841717	0.154996646545942	0.0265258215962441	-0.145908786049631	0.0116029510395708	-0.134339369550637	0.159087860496311	0.0246814218645205	-0.061234071093226	-0.153588195841717	-0.191549295774648	-0.173105298457411	-0.169014084507042	-0.119953051643192	-0.138464118041583	-0.267136150234742	-0.267136150234742	-0.503957075788062	-0.230818242790074	-0.213011401743796	-0.00613682092555332	0.288061703554661	0.331991951710262	-0.183601609657948	-0.194466800804829	0.0635814889336016	0.05	-0.445875251509054	0.363514419852448	0.0706908115358819	0.0453051643192488	-0.245539906103286	0.205298457411133	0.126492287055667	0.132394366197183	0.15617035546613	0.0801140174379611	0.235479543930248	0.0401743796109993	0.206841046277666	0.031924882629108	0.105700871898055
Cytokinins	-0.0431254191817572	-0.340174379610999	-0.0367203219315895	-0.342756539235412	-0.102112676056338	0.339302481556003	-0.0969148222669349	-0.0130784708249497	-0.111971830985915	-0.0318578135479544	0.335412474849094	-0.104661301140174	0.160764587525151	-0.1158953722334	-0.0166331321260899	0.631153588195842	-0.118443997317237	0.157746478873239	0.157645875251509	0.221931589537223	0.0296780684104628	0.327967806841046	0.228269617706237	0.228269617706237	0.167002012072435	0.177263581488934	0.18148893360161	-0.0969148222669349	-0.160026827632461	-0.0185446009389671	0.572199865861838	0.391918175720993	-0.0316901408450704	0.152682763246144	0.287055667337357	0.16317907444668	0.228370221327968	-0.126861167002012	0.114319248826291	0.304325955734406	-0.222468142186452	-0.116566063044936	0.344902749832327	-0.0376592890677398	-0.243326626425218	-0.263849765258216	0.236150234741784	-0.151945003353454	0.00204560697518444
Bibenzyls	0.00687458081824279	0.254560697518444	0.244735077129443	0.266800804828974	0.154627766599598	-0.239000670690812	-0.5700871898055	-0.546210596914822	0.575720992622401	0.243527833668679	0.247585513078471	0.531623071763917	-0.18765928906774	0.541146881287726	0.175620389000671	0.248054996646546	0.252179745137492	0.348558014755198	0.324211938296445	-0.164520456069752	0.271931589537223	0.339704896042924	0.536217303822938	0.536217303822938	0.0574111334674715	0.564721663313213	0.554627766599598	0.121663313212609	0.399631120053655	-0.243259557344064	0.0303822937625754	0.275285043594903	0.0392689470154259	-0.395539906103286	-0.113246143527834	0.151240778001341	0.652682763246143	0.270020120724346	0.189336016096579	-0.00630449362843729	0.0637826961770624	0.38420523138833	0.583635144198524	0.548926894701543	0.218443997317237	-0.0654929577464789	-0.334372904091214	0.566398390342052	0.143192488262911
alpha-Pyrones	-0.228087533291005	-0.0250188648485649	-0.41297895676304	-0.0134987843184281	-0.406187642913396	0.189050055162681	0.106699086482184	0.0208937705102626	-0.329806322950116	-0.353047708124453	0.0530896287604265	-0.244923284167653	-0.0184958498176723	-0.296855874272214	0.151773288032413	-0.304938376187099	-0.0593275762963958	-0.483189403895038	-0.481663454363389	-0.0140521506321028	0.000972583217973701	0.0153098013449998	-0.347312820873643	-0.347312820873643	-0.241770773047324	-0.416215311264228	-0.389251279979716	0.182426428074757	-0.0418043096966972	0.433973339330334	0.000821665132426058	-0.0612895114085151	0.176540622738399	0.430720216152974	-0.139481848398366	0.310086359771891	-0.405651045275893	-0.180028507382166	-0.205282133697139	-0.0145719795934336	0.174696068359483	0.00144210615078859	-0.23001593105078	-0.00129118806524095	0.22830552608124	0.40690869598879	0.319024064171546	-0.256812275573573	0.238936866774263
Sugar acids	-0.0698859825620389	0.302347417840376	0.0307511737089202	0.301576123407109	-0.0627766599597585	-0.0233735747820255	-0.33169014084507	-0.37551978537894	0.486284372904091	-0.402548625083836	0.610261569416499	0.612575452716298	-0.363615023474178	0.541482226693494	0.701475519785379	0.0211938296445339	0.394701542588866	-0.170992622401073	-0.187625754527163	0.138900067069081	0.554426559356137	0.374245472837022	0.253521126760563	0.253521126760563	0.0585513078470825	0.271931589537223	0.280684104627767	0.348792756539235	0.688765928906774	-0.065627095908786	0.21757209926224	0.526928236083166	0.211435278336687	-0.295405767940979	-0.00620389000670691	0.416532528504359	0.462139503688799	0.0672367538564722	0.116834339369551	-0.152146210596915	0.292488262910798	0.386653252850436	0.392823608316566	0.547853789403085	0.146613011401744	0.106874580818243	-0.258953722334004	0.423038229376258	0.2079476861167
Linear diterpenes	-0.231681900650424	-0.274215149812755	-0.500084845008927	-0.281068848729908	-0.326088243577873	0.168150799413482	0.150344620854212	0.108584092648226	-0.442063580156363	-0.157030336954768	-0.39203829737381	-0.493600708288287	0.211725542038714	-0.431178293640884	-0.0520746731450343	-0.232824183803283	-0.431682242090675	-0.44545683305162	-0.405443326138242	-0.133378356377927	-0.276533312681792	-0.518932517031097	-0.791703014621119	-0.791703014621119	-0.47727277851507	-0.784446156944134	-0.763918656755994	-0.0348060395988746	-0.14396127382353	0.628490910015586	-0.178733716859086	-0.50690494736276	0.0409206141230012	0.725584978008585	-0.0827147388923062	0.115572177818657	-0.590997145351161	0.0219049592842338	-0.388174692592082	0.277641999271332	0.0244582980965065	-0.21303580800817	-0.463162221920931	-0.315236553625714	-0.154812963775689	0.159281306697166	0.64656586108141	-0.416731771413552	-0.261381262624753
Cannabinoids	-0.0266633341484763	-0.0594719959407449	-0.181555813694883	-0.0453343842574848	-0.0763128801667661	-0.0369223374008182	0.141225002218409	0.0337657210154822	-0.235537311986666	0.0274356977321223	-0.217403558283672	-0.318482444665175	0.109709209903113	-0.184007228547324	0.112345320395123	-0.315006808538768	-0.257398559506386	-0.270579111966433	-0.245494086010624	0.112496435009314	-0.0982916612753023	-0.344860340097956	-0.676372222608986	-0.676372222608986	-0.39291478741089	-0.613189523364202	-0.591949524813936	0.010225422226966	0.0199975006113572	0.458867921249186	-0.358410283837137	-0.328288104074942	0.122218141855641	0.387004526944729	-0.206607258625315	0.123662125946806	-0.506435443694169	0.218394198532261	-0.317072041599386	-0.0708727540558679	-0.0146413270638988	-0.173714644269607	-0.36118071843065	-0.0510767395967662	-0.0705369438021088	0.495538400959685	0.306947362448548	-0.0245309390371057	-0.260991729221609
PK1312 Other aromatic polyketides	-0.0266633341484763	-0.0594719959407449	-0.181555813694883	-0.0453343842574848	-0.0763128801667661	-0.0369223374008182	0.141225002218409	0.0337657210154822	-0.235537311986666	0.0274356977321223	-0.217403558283672	-0.318482444665175	0.109709209903113	-0.184007228547324	0.112345320395123	-0.315006808538768	-0.257398559506386	-0.270579111966433	-0.245494086010624	0.112496435009314	-0.0982916612753023	-0.344860340097956	-0.676372222608986	-0.676372222608986	-0.39291478741089	-0.613189523364202	-0.591949524813936	0.010225422226966	0.0199975006113572	0.458867921249186	-0.358410283837137	-0.328288104074942	0.122218141855641	0.387004526944729	-0.206607258625315	0.123662125946806	-0.506435443694169	0.218394198532261	-0.317072041599386	-0.0708727540558679	-0.0146413270638988	-0.173714644269607	-0.36118071843065	-0.0510767395967662	-0.0705369438021088	0.495538400959685	0.306947362448548	-0.0245309390371057	-0.260991729221609
Betacyanins	0.160970970637201	-0.0732864868437278	0.0187310434251427	-0.0763571497003085	0.0254182647572519	-0.0054248377132927	0.245618910050278	0.302835594611233	-0.151827219019827	-0.0666333839878027	0.0560907748468754	0.0165815794255362	0.137292748165345	-0.186082169108795	-0.291371786613331	-0.0821231721754435	-0.0253159093286993	0.0834537927466285	0.0820549352230751	0.00136473904736923	-0.0445246114204212	0.114945146264674	0.266465298998843	0.266465298998843	0.527301049427287	0.176256047967736	0.165133424731677	-0.220507711578684	-0.339410601080728	-0.361553492124294	-0.0134085611404027	0.10024008302927	-0.0863538632222882	-0.203448473486568	0.115115738645595	-0.343436581270467	-0.0112932156169804	-0.122860632739415	0.1419328609264	-0.063562721131222	-0.0438422418967366	-0.191165822060245	-0.199286019392092	-0.203209644153279	0.0665651470354343	-0.0673157535114874	-0.174959545872736	-0.217198219388813	0.163768685684308
[truncated: 106 more columns]
