# Supplementary material for: Post-transport recovery trajectory of the canine gut microbiome and metabolome
Source: J Anim Sci Biotechnol. 2026 Apr 12;17:65. doi: 10.1186/s40104-026-01385-z (PMC13070285; doi:10.1186/s40104-026-01385-z)
Supplement: Supplementary file 3 — Additional file 3. Raw data of the metabolomic compounds. [file 40104_2026_1385_MOESM3_ESM.zip › mix/KEGG_compound_summary/Correlation/compound_summary_level4_p.csv]

	Linoleic acid	Deoxycholic acid	Elaidic acid (18:1;9)	Arachidonic acid (20:4;5,8,11,14)	Lithocholic acid	Palmitic acid	Palmitoleic acid (16:1;9)	Isoursodeoxycholate	alpha-Linolenic acid (18:3;9,12,15)	Pentadecanoic acid	Octadecanoic acid	Myristic acid	(9Z)-(12R)-Hydroxyoctadecenoic acid	Xanthotoxol	Isodeoxycholate	(7Z,10Z,13Z,16Z)-Docosa-7,10,13,16-tetraenoic acid	Isolithocholate	1-Linoleoyl-sn-glycero-3-phosphocholine	1-Acyl-sn-glycero-3-phosphocholine	2-Methylpropanoate	Docosahexaenoic acid (22:6;4,7,10,13,16,19)	Choline	Phenylalanine (Phe)	Sphinganine	Ursodiol	(7Z,10Z,13Z,16Z,19Z)-Docosa-7,10,13,16,19-pentaenoic acid	Tricetin	1-Oleoyl-sn-glycero-3-phosphocholine	L-Lactate; (S)-2-Hydroxypropanoate	Icosadienoic acid (20:2;11,14)	Oleic acid (18:1;9)	Hypoxanthine	Theophylline	Garbanzol	Palmitoylethanolamide	Succinate	Ferulate	Xanthine	(9Z, 11E)-(13S)-13-Hydroxyoctadeca-9,11-dienoic acid	Cholesterol sulfate	3alpha,7alpha,12alpha-Trihydroxy-5beta-cholanic acid	beta-Muricholate	Eicosapentaenoic acid (20:5;5,8,11,14.17)	5-Aminopentanoic acid	Sphing-4-enine	Dodecanedioic acid	16-Hydroxyhexadecanoic acid	Genistein	Deoxyribose
Linoleic acid	0	0.0738932128540187	0.000524655109603282	0.195843161124558	0.321512350144669	1.133346445136e-07	3.30032326286068e-12	0.087678773912658	1.90233763737374e-19	6.2891877325287e-05	0.518451306052111	1.47871748523438e-05	0.4543752609097	0.011723028360826	0.0675306969764194	0.219355705955705	0.0310801272744043	0.728939816238307	0.849628457848603	0.211927244736601	0.00658152814660755	0.15173691817867	0.546080028176885	0.257102440957481	4.06476004300774e-06	0.0614563149918221	0.0444096895873626	0.418807649487579	0.195843161124558	2.37339358709583e-05	0.00638887139476634	0.671290408032266	0.512688346366661	0.824683098229785	0.596420405033153	0.205385110628757	0.32882289053487	0.306009811811151	0.000914212892761506	0.174913625322662	0.0273598548605487	0.000135942840628028	0.0988957996000947	0.455049238791966	0.93121137457935	0.298378199262435	0.0678770218691272	0.676977486868079	0.801197630711392
Deoxycholic acid	0.0738932128540187	0	0.83117496013585	2.51247851653589e-05	1.04677658273974e-11	0.179641524756378	0.215044040266035	8.90571206944705e-24	0.089340118125535	0.000561672931087011	0.985384836717616	1.33018108017681e-05	0.257220632912172	0.0763873479742918	1.07962222116448e-60	9.084461906483e-06	8.02837644839027e-05	9.60754169211587e-06	4.06959116809386e-05	0.0453072578993996	0.0927927339524836	0.399291867402383	0.187947908398541	0.000288230283103942	0.0113804847008305	3.45304042430733e-05	0.00341621316483846	0.0167318895810683	0.0905886748860283	0.0212842609478895	0.269267263319026	0.0974425287735466	0.0102270546967129	0.00980348622335934	0.0224877779864509	0.787701750298572	0.0134275551276339	0.187568739330732	0.324121082432462	0.10149459230729	2.35902809333665e-06	0.000318589468769045	0.000950721365722369	0.0565394217354311	0.605719843505074	0.32522351832709	0.0330700058296079	0.00107303788136398	0.0393273808464853
Elaidic acid (18:1;9)	0.000524655109603282	0.83117496013585	0	0.345474363979296	0.308537098880303	0.00233764701608851	0.000357910679131147	0.482281355159115	0.10629373544841	0.307737553949532	0.00234242701658348	0.690043927110792	0.0663723356824509	1.95583713819739e-05	0.579157764059053	0.379714133683121	0.973208994100812	0.462499228783595	0.320691333784501	0.730611029505606	0.544413496827938	0.323708283426156	0.0820805119817704	0.881727559326344	0.0327589363742726	0.236649485158509	0.00556297416854812	0.703407659344	0.822521725248766	0.0333593378070752	0.437298702113061	0.373368875085914	0.387966939393082	0.407159694497721	0.175815708622377	0.865323359413374	0.144413536077228	0.0159140414068199	0.129124111640065	0.00330396837203654	0.305214517853209	0.0450271157178888	0.550164154113616	0.627463811527675	0.299685046200354	0.748232964559918	0.00916875445455874	0.76746936710209	0.628648451483221
Arachidonic acid (20:4;5,8,11,14)	0.195843161124558	2.51247851653589e-05	0.345474363979296	0	0.00100405288015437	0.104024579074667	0.0358795113285255	3.82471827014055e-06	0.557253020451458	0.342330644787229	0.287420466945046	0.592372001063867	0.20136990690124	0.376533438704358	4.69216048717624e-05	1.86495687163681e-09	1.88272682046608e-05	0.000154006604822346	0.000716472250679723	0.0160435796048411	1.47200827771285e-09	0.983834941148691	0.624309366404698	0.203370452485098	0.0969810250431153	4.8299041199017e-19	0.466590737370997	0.0145116484680651	0.381082220034598	0.00048008536476584	0.524358701495746	0.141698164031441	0.299685046200354	0.338921609537053	0.872753327092559	0.331050393088264	0.00296298744318549	0.67453793816702	0.953741493916809	0.125290587866715	0.0464740908305285	0.272777256523804	8.29797602058262e-17	0.322060439473746	0.319053325025312	0.835292337200131	0.433921042203097	0.266432292052036	0.220310237155566
Lithocholic acid	0.321512350144669	1.04677658273974e-11	0.308537098880303	0.00100405288015437	0	0.0239859112345083	0.320828076703715	3.72317921368024e-11	0.443666760888834	0.0130313078911654	0.554449592556083	0.113592034557858	0.000109870710421898	0.599319644961756	6.80446182647051e-10	2.74405333605676e-07	1.77355885262707e-06	6.03859654295496e-05	8.83919093860753e-07	0.409855214412793	0.786633257572878	0.00545042054382068	0.00643335338489843	0.0113611760047186	0.13006016829332	0.00490340331795648	0.198987832009072	0.00274886899243198	0.0099486734360747	0.0045547160216457	0.719101946260724	0.00390743902326443	4.14654576483601e-07	0.011084379607427	0.0588982188832402	0.660576050088839	3.30962666104318e-06	0.485068847614842	0.727478537082037	0.295127390553612	0.0484517341184669	0.0512186070569904	0.0222459897120357	0.00683103743377406	0.234978856701737	0.0245224044024401	4.39204372756984e-06	0.000539060034459279	0.0123103765485365
Palmitic acid	1.133346445136e-07	0.179641524756378	0.00233764701608851	0.104024579074667	0.0239859112345083	0	3.23683770207758e-06	0.148998893117334	0.00015481356516493	0.0346377010361215	0.0775869048939806	0.000133276041688066	0.379107044602332	0.0845325797541487	0.188232648025186	0.0214837325498467	0.945563692879666	0.00135102396508936	4.29270170813094e-05	0.911596075960597	0.035520977093899	0.010000361346146	0.110627723637613	0.00141507664253299	0.000226840367299185	0.268739027341314	0.0973847470938598	0.000217816026359645	0.00617402242882577	0.0122073270292721	0.000312339905682494	0.000189493093341408	9.79772869842864e-05	0.000562990820839363	0.635379016197588	0.221480838944462	0.00192748357403319	0.554822992744006	0.732492640304877	0.0210699491071512	0.333848161410928	0.219673559816638	0.674334792962347	0.239227035120981	0.357496090157398	0.00234482029748953	0.726226782864501	0.00376993169357015	7.99533318546562e-05
Palmitoleic acid (16:1;9)	3.30032326286068e-12	0.215044040266035	0.000357910679131147	0.0358795113285255	0.320828076703715	3.23683770207758e-06	0	0.259830188245471	1.41961802645537e-09	2.81119584417662e-06	0.909395180209025	3.80011624800539e-07	0.145274943191364	0.0153171907399441	0.19418711854487	0.917982367164471	0.487514886369817	0.39523621215574	0.718523537827277	0.0244291866661166	0.697845405079521	0.274008936187897	0.508208866519234	0.547192421426898	0.00254352650550931	0.464883559135735	0.0180262290377783	0.955289207213099	0.267523289635173	0.00837594840947896	0.0122538202387235	0.878004667126055	0.34921279230247	0.807644958994871	0.730820019324571	0.57516308300182	0.742134124490911	0.20316976342761	5.73229577089268e-05	0.146140193236994	0.292672354483485	4.37374847205355e-05	0.179733347403239	0.231332270224421	0.759841872741837	0.668453732977809	0.00276270118999273	0.273146370819335	0.762593653966379
Isoursodeoxycholate	0.087678773912658	8.90571206944705e-24	0.482281355159115	3.82471827014055e-06	3.72317921368024e-11	0.148998893117334	0.259830188245471	0	0.34878015757754	0.000711559281057706	0.425757568684098	0.00025924100536939	0.174014925370895	0.0422445325363941	3.22848785075989e-22	7.67459037384856e-10	0.00109214397351874	6.88043264365737e-08	9.89230775402697e-07	0.157325111469037	0.236649485158509	0.136757376578768	0.0506346003377141	7.89695613668928e-05	0.0656512466831642	7.98434672992877e-05	0.0385838321879287	0.00333991800177364	0.00278496206082194	0.0028017627058496	0.494290397050123	0.0173617648103148	0.000346730056118028	0.000139943154381241	0.00734191667429983	0.878880407459594	7.25911480737957e-05	0.388890469013604	0.372017578305659	0.0118225261025359	1.40261676993081e-05	3.04322353992235e-05	0.010952863768919	0.137734985213588	0.257575430018313	0.0757694502076716	0.0628298094133867	5.80544765469605e-05	0.00190749266434504
alpha-Linolenic acid (18:3;9,12,15)	1.90233763737374e-19	0.089340118125535	0.10629373544841	0.557253020451458	0.443666760888834	0.00015481356516493	1.41961802645537e-09	0.34878015757754	0	1.60753798827116e-05	0.207007021039699	4.0102284084219e-06	0.358228420720919	0.370968622787214	0.0804773849689215	0.900818334564574	0.124660191959777	0.715408502891354	0.88852289099653	0.0504297875509119	0.0222631866738909	0.0437386079769685	0.635379016197588	0.184742563384675	0.00018924969565208	0.0837601601629158	0.365750825414909	0.508030105935332	0.176177490478913	0.0157341995790464	0.0967512958723274	0.650530120326905	0.690658676214826	0.458088943450256	0.161360587384762	0.96413627490622	0.0446866611652298	0.729566374069517	1.50182217355951e-05	0.314171498579347	0.173298397804797	0.000175841691110046	0.188517698791689	0.0430759240199242	0.495421057021446	0.205587353947477	0.050191697934022	0.122921785317449	0.544968732477793
Pentadecanoic acid	6.2891877325287e-05	0.000561672931087011	0.307737553949532	0.342330644787229	0.0130313078911654	0.0346377010361215	2.81119584417662e-06	0.000711559281057706	1.60753798827116e-05	0	0.634189105878417	2.24336616642642e-12	0.954183680556173	0.000455029698897841	0.000570289686417254	0.116484357201553	0.516646870116103	0.101733458836984	0.242050613758221	0.0818283669423671	0.257220632912172	0.76365281542669	0.101673701206489	0.00465958819059313	0.000759493458340465	0.377440563828073	0.000269488662060261	0.717276971445828	0.185963431831361	0.35545047352909	0.486567214079556	0.140469705187346	0.333567715290271	0.00317613032948978	0.00115765073403166	0.203270090317733	0.284628184409119	0.16834300366906	0.0180693713584241	0.140546248386196	0.0115457621177961	1.88272682046608e-05	0.207515727488984	0.0208412108181359	0.0919061112971498	0.9608180610123	0.357203416238309	0.0025564315906021	0.572696587162069
Octadecanoic acid	0.518451306052111	0.985384836717616	0.00234242701658348	0.287420466945046	0.554449592556083	0.0775869048939806	0.909395180209025	0.425757568684098	0.207007021039699	0.634189105878417	0	0.451181392495599	0.635577424254883	0.000852645608397317	0.951088671195484	0.440184008020805	0.566834847695121	0.32799003286867	0.239114566613292	0.897083192443792	0.139858488020257	0.00714653753830011	0.00668399355126248	0.682886722875414	0.267766140861257	0.00628237303058984	0.0794389208449169	0.238777379990804	0.011663679063712	0.255216382597444	0.778276412138324	0.916440359154988	0.815182996456291	0.567589618004784	0.000838326830059776	0.383216228218748	0.322609124825873	0.883261262867502	0.0773458006419559	0.0659473969779981	0.17635858483567	0.314846641231606	0.0787525514557207	0.546821501849143	0.0188611909718421	0.812381161122942	0.871004086853981	0.289590481016868	0.468472556755961
Myristic acid	1.47871748523438e-05	1.33018108017681e-05	0.690043927110792	0.592372001063867	0.113592034557858	0.000133276041688066	3.80011624800539e-07	0.00025924100536939	4.0102284084219e-06	2.24336616642642e-12	0.451181392495599	0	0.315387426364558	0.00829493345192229	1.04368490166244e-05	0.526064569558526	0.00445618101292252	0.528797070187305	0.979407016413497	0.694351350368661	0.183994149049762	0.314981781598312	0.437211039707941	0.363084920898658	5.86688186027561e-06	0.565515133206212	0.000295835666999091	0.472076503884807	0.912696773685911	0.0483199689302454	0.133200438397728	0.0334805164078188	0.457412492332609	0.820145736005703	0.0532883859991105	0.903895951288597	0.470873530843342	0.404789904909792	0.203470849933994	0.966127498487557	0.00162055351559491	8.59801622150074e-05	0.200176339209227	0.528979487800629	0.253925188170115	0.488915541007586	0.425432864097058	0.664005453670683	0.183061722172966
(9Z)-(12R)-Hydroxyoctadecenoic acid	0.4543752609097	0.257220632912172	0.0663723356824509	0.20136990690124	0.000109870710421898	0.379107044602332	0.145274943191364	0.174014925370895	0.358228420720919	0.954183680556173	0.635577424254883	0.315387426364558	0	0.764924380307375	0.369921464742466	0.00200517606919428	0.0640208387669009	0.000236803723431242	0.000592015393605649	0.429991583345	0.520982857508793	0.0536817327573133	0.0642695207260691	0.388890469013604	0.71250531155361	0.152875168260437	0.620768651267591	0.000124730912814416	0.357496090157398	0.0481556765609431	0.475448381610956	0.0137429061870979	2.10556171546466e-08	0.148679213542446	0.350223568775263	0.0637316926104618	0.000104679651757389	0.54293421416856	0.233205874268124	0.345761046327668	0.698462656331912	0.470873530843342	0.486815354352083	0.0170991759904424	0.558938311311933	0.662794285340281	3.75033931915742e-22	0.027544746247335	0.000657219380807345
Xanthotoxol	0.011723028360826	0.0763873479742918	1.95583713819739e-05	0.376533438704358	0.599319644961756	0.0845325797541487	0.0153171907399441	0.0422445325363941	0.370968622787214	0.000455029698897841	0.000852645608397317	0.00829493345192229	0.764924380307375	0	0.0746860234450478	0.601837358560893	0.805924402392671	0.430972048582112	0.50197149943632	0.090534105861246	0.0416879702861818	0.00123473362050846	0.000422461457606471	0.0134164092267382	0.0334562512698338	0.026530769305136	1.90233763737374e-19	0.806999643141823	0.0497856885590461	0.500551399954632	0.788094552200234	0.840065341288638	0.283869778918521	0.863795082625803	0.000496892474756975	0.0835551284235108	0.185399231231416	0.164093058341698	0.78556515766424	0.20316976342761	1.03707569003468e-05	0.00347700066438632	0.0943604681267211	0.045494816414239	0.165126476284132	0.822305660096555	0.408268359857991	0.773204524524112	0.629438731577816
Isodeoxycholate	0.0675306969764194	1.07962222116448e-60	0.579157764059053	4.69216048717624e-05	6.80446182647051e-10	0.188232648025186	0.19418711854487	3.22848785075989e-22	0.0804773849689215	0.000570289686417254	0.951088671195484	1.04368490166244e-05	0.369921464742466	0.0746860234450478	0	1.82328961819318e-05	0.000225979984655477	1.82328961819318e-05	0.000129623444037155	0.0577851514251834	0.0841199241955767	0.520078017835972	0.198790238931045	0.000267476728878523	0.0211356944956606	3.26122522291682e-05	0.00451164002112745	0.0258789670799536	0.0879450716344527	0.0206145926871524	0.455985382915991	0.113331864380035	0.0185056808192322	0.0086231608244441	0.0393273808464853	0.755614173828906	0.0282948868251026	0.127551687951015	0.369025332041749	0.0630338712719453	2.79666733238239e-06	0.00035747463035522	0.00190749266434504	0.0517036848282037	0.645330532830121	0.220416475778779	0.0674011923069281	0.00110302584987737	0.042599202833052
(7Z,10Z,13Z,16Z)-Docosa-7,10,13,16-tetraenoic acid	0.219355705955705	9.084461906483e-06	0.379714133683121	1.86495687163681e-09	2.74405333605676e-07	0.0214837325498467	0.917982367164471	7.67459037384856e-10	0.900818334564574	0.116484357201553	0.440184008020805	0.526064569558526	0.00200517606919428	0.601837358560893	1.82328961819318e-05	0	0.0353428340428102	1.03243525483967e-13	4.05462823436762e-12	0.953520405811428	0.515205616755218	0.113007297598948	0.0888552582390188	0.000102722759413043	0.746548968146595	2.41159922845421e-08	0.794763519098038	9.42601195052674e-09	0.0167993899365136	7.84627720092434e-06	0.527816040757881	0.00167285210474263	3.43045941715578e-06	5.01764754375823e-05	0.111973496798142	0.786205970366426	6.73109470261129e-07	0.992692118560683	0.338214085071582	0.00046824018240438	0.0526498087851386	0.0508400941771245	0.0189509757969424	0.451517002878279	0.370669251318378	0.235089977180642	0.0213008231077735	4.12880574011364e-05	3.72511240529445e-05
Isolithocholate	0.0310801272744043	8.02837644839027e-05	0.973208994100812	1.88272682046608e-05	1.77355885262707e-06	0.945563692879666	0.487514886369817	0.00109214397351874	0.124660191959777	0.516646870116103	0.566834847695121	0.00445618101292252	0.0640208387669009	0.805924402392671	0.000225979984655477	0.0353428340428102	0	0.171694100854883	0.0632384685976172	0.000461591822831571	0.00139093003030876	0.0998347368108819	0.252988935557965	0.69045373764952	2.80117429592317e-05	0.000556429420692144	0.119568304603964	0.33398844023349	0.23709636969435	0.0630338712719453	0.976303857978506	0.627266462705706	0.59121758315296	0.012933841188137	0.26498229263126	0.0176278045029696	0.000549292384423565	0.826629446599099	0.330910895162935	0.00234482029748953	0.291771258227299	0.571181188724548	1.07805187535665e-08	0.61136883418544	0.161021405844861	0.224587845391804	0.0146914449387797	0.0964065513138046	0.33483089376685
1-Linoleoyl-sn-glycero-3-phosphocholine	0.728939816238307	9.60754169211587e-06	0.462499228783595	0.000154006604822346	6.03859654295496e-05	0.00135102396508936	0.39523621215574	6.88043264365737e-08	0.715408502891354	0.101733458836984	0.32799003286867	0.528797070187305	0.000236803723431242	0.430972048582112	1.82328961819318e-05	1.03243525483967e-13	0.171694100854883	0	3.40200890506852e-27	0.721851290718797	0.61664865639176	0.0588595495541866	0.194867796821423	2.76039406448042e-07	0.52788545213828	0.000366734435214453	0.658159479831905	4.41933348775728e-25	0.0195589325187421	0.331748440639338	0.000872148661716417	2.51623899338948e-05	7.31451835546833e-10	2.19099758125066e-07	0.0705202249799612	0.726852570828869	5.00365384082802e-08	0.428197358189446	0.0132501777866726	0.00936263017803816	0.333147324937641	0.0105664194703155	0.289718464053445	0.212755250630518	0.307737553949532	0.305479466682297	0.0147760050073085	3.4811237197685e-07	3.32000223316003e-08
1-Acyl-sn-glycero-3-phosphocholine	0.849628457848603	4.06959116809386e-05	0.320691333784501	0.000716472250679723	8.83919093860753e-07	4.29270170813094e-05	0.718523537827277	9.89230775402697e-07	0.88852289099653	0.242050613758221	0.239114566613292	0.979407016413497	0.000592015393605649	0.50197149943632	0.000129623444037155	4.05462823436762e-12	0.0632384685976172	3.40200890506852e-27	0	0.959490958160105	0.276731697104757	0.00065494474825491	0.0575190580457991	1.64285232160035e-06	0.871659980087258	0.00220730398546187	0.481759650210898	1.6604898466009e-25	0.00392256829887745	0.525337096688852	8.72534813613139e-05	7.58902950721595e-07	9.25643573086815e-12	1.2612468541912e-05	0.045058171912743	0.972545007656686	8.42367147546071e-10	0.639749886255912	0.0433460119158131	0.0470506211632688	0.682886722875414	0.0795373607549225	0.30468506766382	0.118354176081326	0.291514137451012	0.422355231336101	0.00876067387500699	9.11362058038212e-06	2.52925771567016e-06
2-Methylpropanoate	0.211927244736601	0.0453072578993996	0.730611029505606	0.0160435796048411	0.409855214412793	0.911596075960597	0.0244291866661166	0.157325111469037	0.0504297875509119	0.0818283669423671	0.897083192443792	0.694351350368661	0.429991583345	0.090534105861246	0.0577851514251834	0.953520405811428	0.000461591822831571	0.721851290718797	0.959490958160105	0	0.0169487140838536	0.0220746405539688	0.131073980373216	0.550908300143481	0.387505665164684	0.072877227132929	0.0216175961316012	0.733957204110923	0.300733208035249	0.905435292256388	0.214027922548453	0.342900895172914	0.0929597208459526	0.00527549869017779	0.463009594279254	0.684315959323003	0.0695416235513413	0.313901702476029	0.000341678312750006	0.0301346058366523	0.0566892448467762	0.116550743256875	0.00011905298432511	0.0306042997038566	0.558750937281772	0.493482274835682	0.878442519108182	0.00349747603270613	0.00112879916698706
Docosahexaenoic acid (22:6;4,7,10,13,16,19)	0.00658152814660755	0.0927927339524836	0.544413496827938	1.47200827771285e-09	0.786633257572878	0.035520977093899	0.697845405079521	0.236649485158509	0.0222631866738909	0.257220632912172	0.139858488020257	0.183994149049762	0.520982857508793	0.0416879702861818	0.0841199241955767	0.515205616755218	0.00139093003030876	0.61664865639176	0.276731697104757	0.0169487140838536	0	0.00178015719307789	0.0445633872543487	0.0400264231915747	0.0823332728889882	2.68674320629256e-11	0.107100055057281	0.0775386362055741	0.061017190987901	0.00299263318778248	0.0887468524592115	0.222121183141101	0.00237613281952251	0.182782663147187	0.0329740298795234	0.120246931516926	0.234312897642192	0.595841307594864	0.52497354913264	0.89730284575621	0.632405974000311	0.976307830365299	1.60571651017889e-15	0.0343639186868619	0.73165617390632	0.464201640445264	0.981620909553224	0.353121490034885	0.120723722474396
Choline	0.15173691817867	0.399291867402383	0.323708283426156	0.983834941148691	0.00545042054382068	0.010000361346146	0.274008936187897	0.136757376578768	0.0437386079769685	0.76365281542669	0.00714653753830011	0.314981781598312	0.0536817327573133	0.00123473362050846	0.520078017835972	0.113007297598948	0.0998347368108819	0.0588595495541866	0.00065494474825491	0.0220746405539688	0.00178015719307789	0	5.68400310868661e-05	0.0106027055200568	0.442504136226285	0.198592786173844	0.0294087632875064	0.00165350220765046	6.24183761045499e-11	0.0905886748860283	0.00336390987363279	4.98739095374835e-06	3.16208681229922e-05	0.883261262867502	2.75169157005691e-05	0.268495583458971	4.68281213077869e-12	0.386123805899215	0.00475309936109775	0.609808212460814	0.44883598967262	0.438365848335851	0.110819208408395	0.0497519763832504	0.213170109265772	0.758572819663077	0.202068494703754	0.962587696059797	0.0708788072906568
Phenylalanine (Phe)	0.546080028176885	0.187947908398541	0.0820805119817704	0.624309366404698	0.00643335338489843	0.110627723637613	0.508208866519234	0.0506346003377141	0.635379016197588	0.101673701206489	0.00668399355126248	0.437211039707941	0.0642695207260691	0.000422461457606471	0.198790238931045	0.0888552582390188	0.252988935557965	0.194867796821423	0.0575190580457991	0.131073980373216	0.0445633872543487	5.68400310868661e-05	0	0.0121050258568135	0.164781472630542	0.470358477953801	0.110755351733184	0.517368262319711	0.000230312048783437	0.783003331782257	0.814074472613923	2.60504016230393e-06	8.2632371579504e-05	0.000307778804390296	0.0453697064479256	0.00386236171236294	0.0151803189460538	0.338072691580558	0.824466902136128	0.0407357432475888	0.262697354618962	0.0896645141694857	0.0170443304929934	2.51558508864952e-14	0.221907591150952	0.0475680201868134	0.179641524756378	4.05790579094598e-06	0.000110907255390116
Sphinganine	0.257102440957481	0.000288230283103942	0.881727559326344	0.203370452485098	0.0113611760047186	0.00141507664253299	0.547192421426898	7.89695613668928e-05	0.184742563384675	0.00465958819059313	0.682886722875414	0.363084920898658	0.388890469013604	0.0134164092267382	0.000267476728878523	0.000102722759413043	0.69045373764952	2.76039406448042e-07	1.64285232160035e-06	0.550908300143481	0.0400264231915747	0.0106027055200568	0.0121050258568135	0	0.351236158368944	0.455555083348049	0.17872517337113	4.89059692406674e-05	0.000165664285380324	0.270325025427079	0.00828353353325004	0.000759493458340465	0.0140414393695544	4.03569791903289e-07	3.1686899080724e-12	0.152956714289527	0.00124147446308424	0.697639698077749	0.514126018458585	0.000518502230862093	0.019344279231307	0.0956637203506665	0.115822093554468	0.053074827612449	0.826629446599099	0.0094116543740671	0.089448147262163	5.74239261809338e-06	0.000402108973777514
Ursodiol	4.06476004300774e-06	0.0113804847008305	0.0327589363742726	0.0969810250431153	0.13006016829332	0.000226840367299185	0.00254352650550931	0.0656512466831642	0.00018924969565208	0.000759493458340465	0.267766140861257	5.86688186027561e-06	0.71250531155361	0.0334562512698338	0.0211356944956606	0.746548968146595	2.80117429592317e-05	0.52788545213828	0.871659980087258	0.387505665164684	0.0823332728889882	0.442504136226285	0.164781472630542	0.351236158368944	0	0.32854512245404	0.00200309604789883	0.227399225335934	0.649128580656022	0.040110996761318	0.141938625294714	0.0069809164032019	0.149639791373727	0.0105392758678071	0.217876658104736	0.278972781025412	0.33454992724489	0.246501035504448	0.306540753569044	0.000816794626509585	0.143012227872899	0.000273554201848403	0.00162055351559491	0.559500612407921	0.380321807028806	0.0212842609478895	0.326466607144959	0.0462197285587468	0.000662554818898169
(7Z,10Z,13Z,16Z,19Z)-Docosa-7,10,13,16,19-pentaenoic acid	0.0614563149918221	3.45304042430733e-05	0.236649485158509	4.8299041199017e-19	0.00490340331795648	0.268739027341314	0.464883559135735	7.98434672992877e-05	0.0837601601629158	0.377440563828073	0.00628237303058984	0.565515133206212	0.152875168260437	0.026530769305136	3.26122522291682e-05	2.41159922845421e-08	0.000556429420692144	0.000366734435214453	0.00220730398546187	0.072877227132929	2.68674320629256e-11	0.198592786173844	0.470358477953801	0.455555083348049	0.32854512245404	0	0.103842256073058	0.0257814004700601	0.957279365825086	3.33233022873463e-06	0.587314042590681	0.0994230997676637	0.509998245589483	0.225342354177976	0.205385110628757	0.286784275327918	0.0538613088522552	0.123962592654393	0.29850871619615	0.0528265605860456	0.270202803201163	0.106355592424684	1.66083449017422e-13	0.459952011253146	0.106170105189862	0.515925988086681	0.20136990690124	0.0704755047054553	0.14371160088276
Tricetin	0.0444096895873626	0.00341621316483846	0.00556297416854812	0.466590737370997	0.198987832009072	0.0973847470938598	0.0180262290377783	0.0385838321879287	0.365750825414909	0.000269488662060261	0.0794389208449169	0.000295835666999091	0.620768651267591	1.90233763737374e-19	0.00451164002112745	0.794763519098038	0.119568304603964	0.658159479831905	0.481759650210898	0.0216175961316012	0.107100055057281	0.0294087632875064	0.110755351733184	0.17872517337113	0.00200309604789883	0.103842256073058	0	0.635379016197588	0.788556826047228	0.371567805901198	0.895967694079349	0.280473526017223	0.372617788130205	0.178450932283647	0.041892308999642	0.664813376623461	0.682070514921694	0.659367330291217	0.65534455787714	0.130711218855837	8.82592779937058e-06	0.0307396219083864	0.580682891164709	0.0981380013103791	0.263898289452642	0.660576050088839	0.151574827697456	0.629241122597115	0.0719178821423299
1-Oleoyl-sn-glycero-3-phosphocholine	0.418807649487579	0.0167318895810683	0.703407659344	0.0145116484680651	0.00274886899243198	0.000217816026359645	0.955289207213099	0.00333991800177364	0.508030105935332	0.717276971445828	0.238777379990804	0.472076503884807	0.000124730912814416	0.806999643141823	0.0258789670799536	9.42601195052674e-09	0.33398844023349	4.41933348775728e-25	1.6604898466009e-25	0.733957204110923	0.0775386362055741	0.00165350220765046	0.517368262319711	4.89059692406674e-05	0.227399225335934	0.0257814004700601	0.635379016197588	0	0.0268921066544333	0.834641928423373	6.86153287052986e-06	1.30545975048308e-05	2.36265248578343e-10	0.000598957586895138	0.200077103765041	0.785138028109241	1.99378479350818e-08	0.540350191253345	0.125501258970685	0.0361115875704004	0.954183680556173	0.380169833928245	0.868162890944094	0.517729149572727	0.256866167656631	0.683703293646085	0.0144402629826253	0.000851684167140276	2.0467195973729e-06
L-Lactate; (S)-2-Hydroxypropanoate	0.195843161124558	0.0905886748860283	0.822521725248766	0.381082220034598	0.0099486734360747	0.00617402242882577	0.267523289635173	0.00278496206082194	0.176177490478913	0.185963431831361	0.011663679063712	0.912696773685911	0.357496090157398	0.0497856885590461	0.0879450716344527	0.0167993899365136	0.23709636969435	0.0195589325187421	0.00392256829887745	0.300733208035249	0.061017190987901	6.24183761045499e-11	0.000230312048783437	0.000165664285380324	0.649128580656022	0.957279365825086	0.788556826047228	0.0268921066544333	0	0.174284180424455	0.0173144028853755	0.000329746681272398	0.00245730633571439	0.00241518492113379	8.84821724374165e-05	0.00839075253346957	6.03348810582345e-06	0.145274943191364	0.124730116243556	0.272040029566658	0.463009594279254	0.498779209935598	0.405421058669267	0.0571406539418652	0.25415961939887	0.628648451483221	0.719562903263848	0.0229603967831694	0.0110655080365899
Icosadienoic acid (20:2;11,14)	2.37339358709583e-05	0.0212842609478895	0.0333593378070752	0.00048008536476584	0.0045547160216457	0.0122073270292721	0.00837594840947896	0.0028017627058496	0.0157341995790464	0.35545047352909	0.255216382597444	0.0483199689302454	0.0481556765609431	0.500551399954632	0.0206145926871524	7.84627720092434e-06	0.0630338712719453	0.331748440639338	0.525337096688852	0.905435292256388	0.00299263318778248	0.0905886748860283	0.783003331782257	0.270325025427079	0.040110996761318	3.33233022873463e-06	0.371567805901198	0.834641928423373	0.174284180424455	0	4.93277647554945e-07	0.434577919731891	0.592372001063867	0.648528292171628	0.0987205188880673	0.428360293259748	0.734375825130471	0.435728805886583	0.966127498487557	0.218826667415839	0.0400264231915747	0.0255872003648993	0.0010175198136182	0.959048614763271	0.965906240998195	0.0983706852647337	0.00204083426757423	0.625097349463987	0.59951314946335
Oleic acid (18:1;9)	0.00638887139476634	0.269267263319026	0.437298702113061	0.524358701495746	0.719101946260724	0.000312339905682494	0.0122538202387235	0.494290397050123	0.0967512958723274	0.486567214079556	0.778276412138324	0.133200438397728	0.475448381610956	0.788094552200234	0.455985382915991	0.527816040757881	0.976303857978506	0.000872148661716417	8.72534813613139e-05	0.214027922548453	0.0887468524592115	0.00336390987363279	0.814074472613923	0.00828353353325004	0.141938625294714	0.587314042590681	0.895967694079349	6.86153287052986e-06	0.0173144028853755	4.93277647554945e-07	0	0.00641809534290182	0.0291637249948217	0.0712353750561808	0.0286273935359768	0.0350580195220318	0.0101523134288564	0.416320168247623	0.380089484544275	0.913563011164186	0.846122892529611	0.330271611362565	0.957714574885342	0.883460992884103	0.740202551200576	0.0159085399196335	0.947764644614117	0.222149646070727	0.0019848649916131
Hypoxanthine	0.671290408032266	0.0974425287735466	0.373368875085914	0.141698164031441	0.00390743902326443	0.000189493093341408	0.878004667126055	0.0173617648103148	0.650530120326905	0.140469705187346	0.916440359154988	0.0334805164078188	0.0137429061870979	0.840065341288638	0.113331864380035	0.00167285210474263	0.627266462705706	2.51623899338948e-05	7.58902950721595e-07	0.342900895172914	0.222121183141101	4.98739095374835e-06	2.60504016230393e-06	0.000759493458340465	0.0069809164032019	0.0994230997676637	0.280473526017223	1.30545975048308e-05	0.000329746681272398	0.434577919731891	0.00641809534290182	0	1.25642404570988e-09	0.000421954066107294	0.17527405234053	0.306673582231896	2.84951715312349e-11	0.0653561695655094	0.0803283761194109	0.0572917718416158	0.517007502478931	0.686768651179037	0.233758931658613	0.00226466571244229	0.963915041122189	0.0242436519390163	0.216929552292259	4.50399642240778e-06	3.79075853400643e-12
Theophylline	0.512688346366661	0.0102270546967129	0.387966939393082	0.299685046200354	4.14654576483601e-07	9.79772869842864e-05	0.34921279230247	0.000346730056118028	0.690658676214826	0.333567715290271	0.815182996456291	0.457412492332609	2.10556171546466e-08	0.283869778918521	0.0185056808192322	3.43045941715578e-06	0.59121758315296	7.31451835546833e-10	9.25643573086815e-12	0.0929597208459526	0.00237613281952251	3.16208681229922e-05	8.2632371579504e-05	0.0140414393695544	0.149639791373727	0.509998245589483	0.372617788130205	2.36265248578343e-10	0.00245730633571439	0.592372001063867	0.0291637249948217	1.25642404570988e-09	0	2.18143386514086e-05	0.598545903860054	0.813889552152267	7.14057966884292e-10	0.868599890556944	0.419451385677927	0.0395220830770847	0.796906729115797	0.0899898370302914	0.102512799092126	0.00044641261512691	0.756036624073796	0.048385814679672	2.50497323892624e-05	1.08821801307441e-06	8.08260218289965e-11
Garbanzol	0.824683098229785	0.00980348622335934	0.407159694497721	0.338921609537053	0.011084379607427	0.000562990820839363	0.807644958994871	0.000139943154381241	0.458088943450256	0.00317613032948978	0.567589618004784	0.820145736005703	0.148679213542446	0.863795082625803	0.0086231608244441	5.01764754375823e-05	0.012933841188137	2.19099758125066e-07	1.2612468541912e-05	0.00527549869017779	0.182782663147187	0.883261262867502	0.000307778804390296	4.03569791903289e-07	0.0105392758678071	0.225342354177976	0.178450932283647	0.000598957586895138	0.00241518492113379	0.648528292171628	0.0712353750561808	0.000421954066107294	2.18143386514086e-05	0	0.155005897773479	0.0479264386111643	0.162978908734801	0.53428318522865	0.000357910679131147	5.07488859017416e-09	0.301783756049295	0.00984599542803775	0.0427774593815887	0.00127153069857099	0.766832889263027	0.00987157797377023	0.535383770502389	4.85800694552545e-31	2.81287504353937e-12
Palmitoylethanolamide	0.596420405033153	0.0224877779864509	0.175815708622377	0.872753327092559	0.0588982188832402	0.635379016197588	0.730820019324571	0.00734191667429983	0.161360587384762	0.00115765073403166	0.000838326830059776	0.0532883859991105	0.350223568775263	0.000496892474756975	0.0393273808464853	0.111973496798142	0.26498229263126	0.0705202249799612	0.045058171912743	0.463009594279254	0.0329740298795234	2.75169157005691e-05	0.0453697064479256	3.1686899080724e-12	0.217876658104736	0.205385110628757	0.041892308999642	0.200077103765041	8.84821724374165e-05	0.0987205188880673	0.0286273935359768	0.17527405234053	0.598545903860054	0.155005897773479	0	0.747601327747232	0.00193553247231089	0.568722655085253	0.289334626671468	0.694967489325153	0.0420094457456878	0.188707905556391	0.148280334732562	0.498779209935598	0.00151710647997277	0.812165732126962	0.128622205746608	0.426569948785495	0.326604914272793
Succinate	0.205385110628757	0.787701750298572	0.865323359413374	0.331050393088264	0.660576050088839	0.221480838944462	0.57516308300182	0.878880407459594	0.96413627490622	0.203270090317733	0.383216228218748	0.903895951288597	0.0637316926104618	0.0835551284235108	0.755614173828906	0.786205970366426	0.0176278045029696	0.726852570828869	0.972545007656686	0.684315959323003	0.120246931516926	0.268495583458971	0.00386236171236294	0.152956714289527	0.278972781025412	0.286784275327918	0.664813376623461	0.785138028109241	0.00839075253346957	0.428360293259748	0.0350580195220318	0.306673582231896	0.813889552152267	0.0479264386111643	0.747601327747232	0	0.383827257234363	0.512688346366661	0.707537899493824	0.0454322259334811	0.545894735954737	0.591602276723311	0.158661871469885	0.0520175011642968	0.556130839478819	0.811304155350094	0.24455426169496	0.0254134798265055	0.360283852095731
Ferulate	0.32882289053487	0.0134275551276339	0.144413536077228	0.00296298744318549	3.30962666104318e-06	0.00192748357403319	0.742134124490911	7.25911480737957e-05	0.0446866611652298	0.284628184409119	0.322609124825873	0.470873530843342	0.000104679651757389	0.185399231231416	0.0282948868251026	6.73109470261129e-07	0.000549292384423565	5.00365384082802e-08	8.42367147546071e-10	0.0695416235513413	0.234312897642192	4.68281213077869e-12	0.0151803189460538	0.00124147446308424	0.33454992724489	0.0538613088522552	0.682070514921694	1.99378479350818e-08	6.03348810582345e-06	0.734375825130471	0.0101523134288564	2.84951715312349e-11	7.14057966884292e-10	0.162978908734801	0.00193553247231089	0.383827257234363	0	0.92746111113953	0.256512034195256	0.988484783992966	0.858123031798816	0.734794523373918	0.471904549255468	0.410014096881249	0.388582480480871	0.253222777901346	0.00809897897789238	0.0934061726326734	4.24352152780146e-05
Xanthine	0.306009811811151	0.187568739330732	0.0159140414068199	0.67453793816702	0.485068847614842	0.554822992744006	0.20316976342761	0.388890469013604	0.729566374069517	0.16834300366906	0.883261262867502	0.404789904909792	0.54293421416856	0.164093058341698	0.127551687951015	0.992692118560683	0.826629446599099	0.428197358189446	0.639749886255912	0.313901702476029	0.595841307594864	0.386123805899215	0.338072691580558	0.697639698077749	0.246501035504448	0.123962592654393	0.659367330291217	0.540350191253345	0.145274943191364	0.435728805886583	0.416320168247623	0.0653561695655094	0.868599890556944	0.53428318522865	0.568722655085253	0.512688346366661	0.92746111113953	0	0.0914103194463198	0.113722292056713	0.11385266457255	0.980956726314841	0.91115584320307	0.200474256413523	0.400858232681781	0.176086994165639	0.365602406899893	0.254863796750836	0.92305105961555
(9Z, 11E)-(13S)-13-Hydroxyoctadeca-9,11-dienoic acid	0.000914212892761506	0.324121082432462	0.129124111640065	0.953741493916809	0.727478537082037	0.732492640304877	5.73229577089268e-05	0.372017578305659	1.50182217355951e-05	0.0180693713584241	0.0773458006419559	0.203470849933994	0.233205874268124	0.78556515766424	0.369025332041749	0.338214085071582	0.330910895162935	0.0132501777866726	0.0433460119158131	0.000341678312750006	0.52497354913264	0.00475309936109775	0.824466902136128	0.514126018458585	0.306540753569044	0.29850871619615	0.65534455787714	0.125501258970685	0.124730116243556	0.966127498487557	0.380089484544275	0.0803283761194109	0.419451385677927	0.000357910679131147	0.289334626671468	0.707537899493824	0.256512034195256	0.0914103194463198	0	0.308403748169701	0.458258141954305	0.0101918902485099	0.761111558492371	0.287165878614227	0.600674757140997	0.602031221913559	0.149639791373727	8.77605352136734e-05	0.00135980162781202
Cholesterol sulfate	0.174913625322662	0.10149459230729	0.00330396837203654	0.125290587866715	0.295127390553612	0.0210699491071512	0.146140193236994	0.0118225261025359	0.314171498579347	0.140546248386196	0.0659473969779981	0.966127498487557	0.345761046327668	0.20316976342761	0.0630338712719453	0.00046824018240438	0.00234482029748953	0.00936263017803816	0.0470506211632688	0.0301346058366523	0.89730284575621	0.609808212460814	0.0407357432475888	0.000518502230862093	0.000816794626509585	0.0528265605860456	0.130711218855837	0.0361115875704004	0.272040029566658	0.218826667415839	0.913563011164186	0.0572917718416158	0.0395220830770847	5.07488859017416e-09	0.694967489325153	0.0454322259334811	0.988484783992966	0.113722292056713	0.308403748169701	0	0.185681176559176	0.531719504898035	0.456567700414124	0.134373272614783	0.900818334564574	0.000106527511888866	0.148838989242117	1.79833084442869e-07	7.42163958857226e-05
3alpha,7alpha,12alpha-Trihydroxy-5beta-cholanic acid	0.0273598548605487	2.35902809333665e-06	0.305214517853209	0.0464740908305285	0.0484517341184669	0.333848161410928	0.292672354483485	1.40261676993081e-05	0.173298397804797	0.0115457621177961	0.17635858483567	0.00162055351559491	0.698462656331912	1.03707569003468e-05	2.79666733238239e-06	0.0526498087851386	0.291771258227299	0.333147324937641	0.682886722875414	0.0566892448467762	0.632405974000311	0.44883598967262	0.262697354618962	0.019344279231307	0.143012227872899	0.270202803201163	8.82592779937058e-06	0.954183680556173	0.463009594279254	0.0400264231915747	0.846122892529611	0.517007502478931	0.796906729115797	0.301783756049295	0.0420094457456878	0.545894735954737	0.858123031798816	0.11385266457255	0.458258141954305	0.185681176559176	0	1.6680846069774e-05	0.218932403351366	0.169483984269049	0.597192924674657	0.767257190754661	0.461989170392795	0.289590481016868	0.521888489366893
beta-Muricholate	0.000135942840628028	0.000318589468769045	0.0450271157178888	0.272777256523804	0.0512186070569904	0.219673559816638	4.37374847205355e-05	3.04322353992235e-05	0.000175841691110046	1.88272682046608e-05	0.314846641231606	8.59801622150074e-05	0.470873530843342	0.00347700066438632	0.00035747463035522	0.0508400941771245	0.571181188724548	0.0105664194703155	0.0795373607549225	0.116550743256875	0.976307830365299	0.438365848335851	0.0896645141694857	0.0956637203506665	0.000273554201848403	0.106355592424684	0.0307396219083864	0.380169833928245	0.498779209935598	0.0255872003648993	0.330271611362565	0.686768651179037	0.0899898370302914	0.00984599542803775	0.188707905556391	0.591602276723311	0.734794523373918	0.980956726314841	0.0101918902485099	0.531719504898035	1.6680846069774e-05	0	0.884137857458064	0.02691230220096	0.949983483189227	0.93209400968887	0.0755801324179054	0.00177269136169197	0.223191303091866
Eicosapentaenoic acid (20:5;5,8,11,14.17)	0.0988957996000947	0.000950721365722369	0.550164154113616	8.29797602058262e-17	0.0222459897120357	0.674334792962347	0.179733347403239	0.010952863768919	0.188517698791689	0.207515727488984	0.0787525514557207	0.200176339209227	0.486815354352083	0.0943604681267211	0.00190749266434504	0.0189509757969424	1.07805187535665e-08	0.289718464053445	0.30468506766382	0.00011905298432511	1.60571651017889e-15	0.110819208408395	0.0170443304929934	0.115822093554468	0.00162055351559491	1.66083449017422e-13	0.580682891164709	0.868162890944094	0.405421058669267	0.0010175198136182	0.957714574885342	0.233758931658613	0.102512799092126	0.0427774593815887	0.148280334732562	0.158661871469885	0.471904549255468	0.91115584320307	0.761111558492371	0.456567700414124	0.218932403351366	0.884137857458064	0	0.0380676289636849	0.685133163023591	0.144804608910678	0.127979078720928	0.0937981965545122	0.0558321576596866
5-Aminopentanoic acid	0.455049238791966	0.0565394217354311	0.627463811527675	0.322060439473746	0.00683103743377406	0.239227035120981	0.231332270224421	0.137734985213588	0.0430759240199242	0.0208412108181359	0.546821501849143	0.528979487800629	0.0170991759904424	0.045494816414239	0.0517036848282037	0.451517002878279	0.61136883418544	0.212755250630518	0.118354176081326	0.0306042997038566	0.0343639186868619	0.0497519763832504	2.51558508864952e-14	0.053074827612449	0.559500612407921	0.459952011253146	0.0981380013103791	0.517729149572727	0.0571406539418652	0.959048614763271	0.883460992884103	0.00226466571244229	0.00044641261512691	0.00127153069857099	0.498779209935598	0.0520175011642968	0.410014096881249	0.200474256413523	0.287165878614227	0.134373272614783	0.169483984269049	0.02691230220096	0.0380676289636849	0	0.996678199668926	0.218615303177791	0.028379288481496	4.22543412624318e-06	0.00182746245012249
Sphing-4-enine	0.93121137457935	0.605719843505074	0.299685046200354	0.319053325025312	0.234978856701737	0.357496090157398	0.759841872741837	0.257575430018313	0.495421057021446	0.0919061112971498	0.0188611909718421	0.253925188170115	0.558938311311933	0.165126476284132	0.645330532830121	0.370669251318378	0.161021405844861	0.307737553949532	0.291514137451012	0.558750937281772	0.73165617390632	0.213170109265772	0.221907591150952	0.826629446599099	0.380321807028806	0.106170105189862	0.263898289452642	0.256866167656631	0.25415961939887	0.965906240998195	0.740202551200576	0.963915041122189	0.756036624073796	0.766832889263027	0.00151710647997277	0.556130839478819	0.388582480480871	0.400858232681781	0.600674757140997	0.900818334564574	0.597192924674657	0.949983483189227	0.685133163023591	0.996678199668926	0	0.43737590741691	0.640346867057568	0.897083192443792	0.913577449924822
Dodecanedioic acid	0.298378199262435	0.32522351832709	0.748232964559918	0.835292337200131	0.0245224044024401	0.00234482029748953	0.668453732977809	0.0757694502076716	0.205587353947477	0.9608180610123	0.812381161122942	0.488915541007586	0.662794285340281	0.822305660096555	0.220416475778779	0.235089977180642	0.224587845391804	0.305479466682297	0.422355231336101	0.493482274835682	0.464201640445264	0.758572819663077	0.0475680201868134	0.0094116543740671	0.0212842609478895	0.515925988086681	0.660576050088839	0.683703293646085	0.628648451483221	0.0983706852647337	0.0159085399196335	0.0242436519390163	0.048385814679672	0.00987157797377023	0.812165732126962	0.811304155350094	0.253222777901346	0.176086994165639	0.602031221913559	0.000106527511888866	0.767257190754661	0.93209400968887	0.144804608910678	0.218615303177791	0.43737590741691	0	0.988706215847206	0.00715297589352318	0.129699538788287
16-Hydroxyhexadecanoic acid	0.0678770218691272	0.0330700058296079	0.00916875445455874	0.433921042203097	4.39204372756984e-06	0.726226782864501	0.00276270118999273	0.0628298094133867	0.050191697934022	0.357203416238309	0.871004086853981	0.425432864097058	3.75033931915742e-22	0.408268359857991	0.0674011923069281	0.0213008231077735	0.0146914449387797	0.0147760050073085	0.00876067387500699	0.878442519108182	0.981620909553224	0.202068494703754	0.179641524756378	0.089448147262163	0.326466607144959	0.20136990690124	0.151574827697456	0.0144402629826253	0.719562903263848	0.00204083426757423	0.947764644614117	0.216929552292259	2.50497323892624e-05	0.535383770502389	0.128622205746608	0.24455426169496	0.00809897897789238	0.365602406899893	0.149639791373727	0.148838989242117	0.461989170392795	0.0755801324179054	0.127979078720928	0.028379288481496	0.640346867057568	0.988706215847206	0	0.0892321917856053	0.0872010415112805
Genistein	0.676977486868079	0.00107303788136398	0.76746936710209	0.266432292052036	0.000539060034459279	0.00376993169357015	0.273146370819335	5.80544765469605e-05	0.122921785317449	0.0025564315906021	0.289590481016868	0.664005453670683	0.027544746247335	0.773204524524112	0.00110302584987737	4.12880574011364e-05	0.0964065513138046	3.4811237197685e-07	9.11362058038212e-06	0.00349747603270613	0.353121490034885	0.962587696059797	4.05790579094598e-06	5.74239261809338e-06	0.0462197285587468	0.0704755047054553	0.629241122597115	0.000851684167140276	0.0229603967831694	0.625097349463987	0.222149646070727	4.50399642240778e-06	1.08821801307441e-06	4.85800694552545e-31	0.426569948785495	0.0254134798265055	0.0934061726326734	0.254863796750836	8.77605352136734e-05	1.79833084442869e-07	0.289590481016868	0.00177269136169197	0.0937981965545122	4.22543412624318e-06	0.897083192443792	0.00715297589352318	0.0892321917856053	0	2.05610379620311e-13
Deoxyribose	0.801197630711392	0.0393273808464853	0.628648451483221	0.220310237155566	0.0123103765485365	7.99533318546562e-05	0.762593653966379	0.00190749266434504	0.544968732477793	0.572696587162069	0.468472556755961	0.183061722172966	0.000657219380807345	0.629438731577816	0.042599202833052	3.72511240529445e-05	0.33483089376685	3.32000223316003e-08	2.52925771567016e-06	0.00112879916698706	0.120723722474396	0.0708788072906568	0.000110907255390116	0.000402108973777514	0.000662554818898169	0.14371160088276	0.0719178821423299	2.0467195973729e-06	0.0110655080365899	0.59951314946335	0.0019848649916131	3.79075853400643e-12	8.08260218289965e-11	2.81287504353937e-12	0.326604914272793	0.360283852095731	4.24352152780146e-05	0.92305105961555	0.00135980162781202	7.42163958857226e-05	0.521888489366893	0.223191303091866	0.0558321576596866	0.00182746245012249	0.913577449924822	0.129699538788287	0.0872010415112805	2.05610379620311e-13	0
Thiamine (Vitamin B1)	0.0755801324179054	0.00418383489955855	0.031654670094883	0.4108090461913	0.0119933536156551	0.0961203147560786	5.71615615614773e-05	0.0261144016230302	0.00547073404867287	0.00196394182611018	0.340197492588705	0.000684292704990475	0.00197623143764847	0.684315959323003	0.00814217066380985	0.306142491316607	0.234202031739696	0.0304694782078869	0.062666944820133	0.195062590346378	0.417521884255173	0.0679204127551198	0.871222708313414	0.209251962373017	0.00247484066707469	0.281225905970991	0.180192972439497	0.164178994043793	0.4676166753002	0.251938466058744	0.833097154241929	0.361903902618155	0.143555963399726	0.138566300341218	0.720394760997753	0.837461159926444	0.758149943106646	0.518451306052111	0.000395845287752885	0.73165617390632	0.186717628859034	0.00145512186559394	0.279097638679785	0.0525439899713414	0.589103781942164	0.592949589035749	8.11710991447499e-05	0.00763012888860148	0.39913542924591
(9Z)-12,13-Dihydroxyoctadec-9-enoic acid	0.00263509921267625	0.00123473362050846	0.0179545212429526	0.0882654705090029	0.000106527511888866	0.390278214971381	0.00406499950780103	0.0231197998440646	0.00686823961367842	0.00470391219951606	0.863795082625803	0.000291829270334488	0.00406109045667294	0.00431810450585393	0.00437203879179151	0.109484176884231	0.000106527511888866	0.0597541758194637	0.00889230296891976	0.234423799903665	0.275615668341172	0.149720048068768	0.601062180647427	0.821441531437903	0.000161200705420162	0.427708764687225	0.0012401236420073	0.191673829818301	0.984056351281361	0.133193071175636	0.310326170281374	0.990477699911839	0.123614912198372	0.494186826467398	0.448167119855627	0.800768274207675	0.107162275409778	0.0113804847008305	0.053897282857354	0.0118926095590327	0.0423329702439649	0.101554267949097	0.0199159945406215	0.536118114322623	0.647528307744821	0.127622844238358	6.05337727827133e-06	0.814105091837162	0.619001504267664
3-Dehydrosphinganine	0.605719843505074	0.712090901226991	0.715823574492982	0.924153360857914	0.333707919762804	0.910715637118042	0.159249340977999	0.596420405033153	0.243527901635056	0.460121586473615	0.00925717478746345	0.790909566613803	0.321512350144669	0.277726248296296	0.681458597554102	0.286403007073664	0.114309874970103	0.245240149344261	0.279597440958432	0.221374240824991	0.695789314508533	0.164609169999793	0.321649316597486	0.707951389186289	0.461989170392795	0.298247719607533	0.276731697104757	0.276483430751636	0.184368081270196	0.974537021022091	0.604881797290666	0.69250411981292	0.671898865053633	0.390432590469479	0.0239675904485092	0.267887622027685	0.610393242748488	0.401956833010709	0.170100702675073	0.685950727253629	0.404474543659122	0.486815354352083	0.608054585578886	0.781296723633668	2.0798943021365e-29	0.263297359885748	0.558938311311933	0.370669251318378	0.438035728128942
Pantothenic acid (Vitamin B5)	0.21619492005668	0.08284064614868	0.0784111408474587	0.956394818006925	3.37805822602432e-05	0.0864619885603309	0.0342400712995163	0.00493117852816051	0.166946473769876	0.013327529531415	0.366939497179185	0.196234285035105	0.00537984666799096	0.0153171907399441	0.153528442905312	0.0231553500965092	0.148360046469399	0.0206952853233377	0.00151225533499581	0.111010949031101	0.0191014294351526	7.08124916803529e-07	4.90681968131797e-08	0.024879385644763	0.918643320458238	0.410649984747846	0.190617590575505	0.0521224522300267	0.000433246207874966	0.82771120237999	0.236458439714305	4.09228568114152e-06	2.52047943261706e-06	0.0103509633832942	0.00377359080534786	0.274502647139612	4.51912380242062e-06	0.278224415497923	0.0336020630669769	0.536301777734819	0.909395180209025	0.14270221662866	0.0575190580457991	1.40918167501262e-05	0.124171558875736	0.198592786173844	0.0250310049546725	0.000852645608397317	4.24682492743168e-06
Tyrosine (Tyr)	0.369921464742466	0.10629373544841	0.181669511104023	0.880194289438413	0.00019768845086536	0.0825359256850517	0.252404973556736	0.0444403940730096	0.229797174596153	0.0496173148583388	0.151412866236772	0.796477966714634	0.00143189598531411	0.0178260629451053	0.127409465930466	0.050771520459054	0.824683098229785	0.0787037062154979	0.0197911729622295	0.0339443589299039	0.0935740251629388	0.000368522875498259	2.13689964992661e-29	0.0683555498702481	0.204275300173594	0.716446335924653	0.229359880532475	0.302968474934461	0.00556297416854812	0.614299652864931	0.841124629918349	4.26849508761446e-07	5.68473916448128e-08	0.000125062784957756	0.234978856701737	0.0191014294351526	0.0035804546459657	0.678605698052664	0.411764166126346	0.0615364299896067	0.73332941762257	0.154019759619457	0.0510806999067189	5.87707947922661e-17	0.265827477984934	0.0503957181872174	0.0132943311155124	2.21749684016301e-07	2.375554184754e-06
4-D-Hydroxysphinganine	0.0117428695915284	0.433264726329536	0.0441341362714935	0.0896103838443389	0.120314956090994	0.0342400712995163	0.0183009603687703	0.402899894990156	0.016397870081445	0.0205341685035967	0.987377638068889	0.106108331892843	0.434577919731891	0.00744135204096999	0.38566384091778	0.0729231644629666	0.254042385377366	0.147802736092362	0.0726937093724789	0.713127082712349	0.930328822204579	0.042599202833052	0.658964616745985	0.323845845852777	0.300077827266181	0.0667994775988281	0.0168535584196528	0.0513568189205003	0.0256259410664502	0.32494768592926	0.683653056383335	0.173208983729748	0.19467314289057	0.948878389280998	0.396949085498477	0.160598170043082	0.00780916742278861	0.438035728128942	0.0409362096679519	0.0782651831497214	0.496833575134415	0.172049668294382	0.12962750409236	0.689839055163649	0.342758276939994	0.482977428761199	0.936066863183905	0.397729110028376	0.533733311812396
Tridecanoic acid	0.202168433828387	5.95454125345002e-06	0.158913447343385	0.0131184776799171	5.22879095790668e-05	0.520439858576159	0.0897728520621437	1.133346445136e-07	0.214939629370862	2.21824190360472e-08	0.485417883213154	1.18255477993804e-05	0.334269109397296	0.0580522446635407	3.49876860029226e-05	5.93763392906262e-05	0.119975127694426	2.60418826712579e-05	0.000152006111844358	0.88676846961085	0.876034786736211	0.132605921088875	0.442670121033865	5.63509659448028e-07	0.0268719239062962	0.221694143094871	0.124380793787997	0.00747475864639536	0.0280429499627644	0.709606189237563	0.0744023774835664	0.539244597556271	0.0668851710435951	0.000918320002025163	2.54545737692769e-08	0.447164854242785	0.00979500360228748	0.0242991865054056	0.0273189104120262	0.0750144437076419	0.051947629879879	0.00353529306026491	0.308937374743766	0.95130971990597	0.10954746653046	0.317013360236877	0.365454025161063	0.00700617506078906	0.0383385942460319
Dodecanoic acid	0.0109435218894216	5.02595933905648e-07	0.216090115767856	0.000497481483724598	0.00069620280363128	0.775544566536667	0.00179329043741092	5.45635909406785e-08	0.028126717971714	0.00793526346035301	0.777460631151094	0.00113128194260975	0.102092579114678	0.894667518716518	1.06848626514145e-06	1.4856138569666e-05	0.11476849750599	1.11641904035242e-06	5.66798947540913e-05	0.638954266667462	0.0136295541913667	0.227507843098496	0.840282434116047	0.0228898512223381	0.100425094329692	0.000296202371508761	0.867725930724951	0.000694603980052508	0.731865261308181	0.053645876271895	0.12508588182584	0.21556663097855	0.0121560831772757	0.000893925944124568	0.497187032390234	0.847235592630649	0.113461892018227	0.509103153245489	0.00173578275056527	0.079783884907455	0.0334805164078188	0.00037484539045143	0.0260357230653977	0.904335727197712	0.37774323139383	0.856597151958911	0.02393098448053	0.00122001997623097	0.0151803189460538
Tryptophan (Trp)	0.852022678698303	0.369025332041749	0.267401919572229	0.53226835123874	0.0204860425581339	0.0232265898823383	0.132752524491972	0.032616194481804	0.787274306190224	0.106046586474162	0.178176997558321	0.55202542641432	0.015926954622755	0.0473734500138134	0.381538905729075	0.0245410840758591	0.0143691805641432	0.0195589325187421	0.016424379162885	0.00546056895766314	0.0109622125780036	0.00148661778100701	4.41532074903628e-11	0.0117627399461439	0.0107581330424307	0.391050455305342	0.533916571874334	0.107536185856352	0.020326316941504	0.837678108936224	0.829847565921325	9.53466223462876e-07	4.97117636126797e-08	2.86507510015246e-06	0.175725347889052	0.171782942243666	0.00361202027176009	0.741294136982524	0.0304470565397029	0.00631693501986501	0.403057197971904	0.12536078159295	0.000127408775665963	5.19192909136754e-07	0.858995196331401	0.000983059948724736	0.273146370819335	1.11438209703788e-06	1.96956718821681e-07
Uracil (Ura)	0.67453793816702	0.948657381973618	0.701551831753534	0.922169322580089	0.0918509191874707	0.908294986279514	0.440184008020805	0.696611489285319	0.870566872870432	0.409220042659609	0.313093208910962	0.981620909553224	0.0627890612135582	0.403529322812096	0.838112043153783	0.609808212460814	0.000340009419648705	0.935183868849181	0.444331883251042	0.152305251611413	0.406052787222301	4.90243017355e-07	0.015229968142605	0.994242245368463	0.879975286606469	0.942029033792782	0.570235013558662	0.487864851290267	0.0376641688367661	0.728104681247936	0.886968913457755	0.000997380102718859	0.0395220830770847	0.190809321662417	0.0607390743884404	0.111651934782071	1.85753548009637e-07	0.357642482472588	0.106851453535532	0.013461040860552	0.720394760997753	0.525337096688852	0.53226835123874	0.0338707654195153	0.537772199033698	0.417521884255173	0.519897145055313	0.553703153081856	0.168255470081082
Alloxanthine	0.703820300732393	0.0269325105521144	0.278723177206898	0.0925704512225662	3.95351873081177e-05	0.0713742439452248	0.833991630264241	0.0100349497657444	0.613126598813523	0.222869888995746	0.273885601235891	0.378803719222108	0.0447793011060378	0.843757524678792	0.0422150872928228	0.00118198551186483	0.0190863382590913	0.00594033167430933	0.000684292704990475	0.293575276400955	0.630427165528295	9.09274063839826e-05	0.0331421411579058	0.0273189104120262	0.31457647233341	0.061017190987901	0.596034312215459	0.00142422861626195	0.00100071145642224	0.801197630711392	0.209482129449602	1.00224697187362e-08	0.000196426151381799	0.215148486905228	0.0480900882602959	0.565515133206212	6.27573921704397e-08	0.000416910669683395	0.907194964377145	0.858123031798816	0.426569948785495	0.409855214412793	0.881946633411345	0.18000902004387	0.559500612407921	0.188612784878763	0.100661997965726	0.0886404316803915	0.00496375875105783
Undecanoic acid	0.333007269178867	0.173656391523272	0.590064177855685	0.992913563729166	0.149880657802751	0.0353174460088671	0.96634875852764	0.0722365331916527	0.159669946452107	0.771291442353804	0.468815146679053	0.525518917699355	0.944238069208437	0.708364963115207	0.103236305914369	0.475522677553342	0.481238245689442	0.358814949245563	0.539060439767476	0.74486615464719	0.5457094742293	0.883699542753753	0.537588288148476	0.05568418224328	0.127480561850679	0.373368875085914	0.731447105993015	0.791551547629522	0.71126233013422	0.279222533499119	0.0926256705900833	0.0940790029329232	0.345331078394122	0.120451093630734	0.721643154505483	0.905215364991654	0.255451624005737	0.35486734095281	0.624703305474986	0.00214239833360694	0.745497070622026	0.643933523058134	0.43359281403864	0.852458135577874	0.182782663147187	3.20865849803039e-19	0.98007116882555	0.0964065513138046	0.310675781434127
Adenine (Ade)	0.748443546920244	0.235868839344322	0.975422410883517	0.916880901746801	0.392442772862279	0.625688611968597	0.285895170522949	0.0626262820655138	0.626280110021897	0.13970599694025	0.00804170215148205	0.736679618094475	0.86881840509591	0.31027405134855	0.256158232471208	0.134299279120513	0.173208983729748	0.904775531808987	0.747390818946866	0.745707413075054	0.539613005593171	0.118421378608116	0.0328066331078029	0.0874661941067433	0.147009294673263	0.413039661559872	0.957942810514318	0.714993513566452	0.00110667487119318	0.635180633740871	0.206828346082327	0.228705025902807	0.451684859848425	0.00560960680185854	0.0246721796989624	0.0561662737783368	0.97033185644654	0.0146433124475397	0.53942878616782	0.0233337984718241	0.00876836936177145	0.87428441191797	0.0883724744249101	0.102693304838484	0.903676074138209	0.939378768360391	0.846365800048184	0.0276479183503389	0.0629930160934741
(Z)-9-Octadecenamide	0.547563462734298	0.0560175772543814	0.0690564286943278	0.581827942197208	0.0577851514251834	0.255804762427249	0.614886542273564	0.00901776404314053	0.948657381973618	0.0279176923313386	0.0162395863071156	0.0329261294217773	0.0623827534559237	0.00765060185231472	0.0692766335620076	0.792621823126578	0.0895022003983002	0.267401919572229	0.433756910566542	0.149238989368745	0.652333876949798	0.0966360204360533	0.169660021943353	0.453197124885803	0.0349887843693559	0.99822836957492	0.0136974680567269	0.499664896985511	0.0699850818403288	0.375024490148646	0.855047752879218	0.654541171218196	0.204174620318537	0.94357531378207	0.0148609842255605	0.513227233137734	0.0804276909740166	0.320691333784501	0.814751793431331	0.824683098229785	0.960596869731659	0.0983706852647337	0.425919974013146	0.577634479012915	2.38013916351041e-16	0.288057589309131	0.0565768472612324	0.678198507314803	0.967012553785779
(2E)-Dodec-2-enedioic acid	0.133782187204223	2.15000056379346e-06	0.195940889673981	0.0334562512698338	3.00662603076301e-06	8.54673788586161e-06	0.188042787044449	3.51927218530103e-05	0.435399805962544	0.0435268467468124	0.374421935594206	0.722059447074902	0.314711538143187	0.248804922683919	1.04333800190104e-06	0.000951783601513786	0.865105003859728	0.000277675881405862	9.87761472921937e-05	0.288057589309131	0.7789518200228	0.229906588680572	0.00478012014493365	8.35623908482505e-06	0.426895148176737	0.0382300163291176	0.0814763967159501	0.00762331524809937	0.0562407424891911	0.505352574257397	0.502432675519763	0.0179259066264912	0.00184090881090039	3.91930075837322e-05	0.185399231231416	0.23709636969435	0.109991286362279	0.226315035885502	0.360872445477491	5.78043119951376e-06	0.0476655513933534	0.271794583985754	0.676163934070249	0.00823644492485724	0.746759403157856	4.94963578703449e-08	0.315387426364558	1.37664130166253e-05	0.0475030905869685
Daidzein	0.665823815978884	0.26126111174039	0.303759965449563	0.110436494522119	0.00599525363602379	0.222655793013743	0.00836855491944504	0.0399701230448658	0.235868839344322	0.0120948367277559	0.622144581047518	0.822521725248766	0.0122381631063896	0.742974412520201	0.291642679212372	0.0390230298286691	0.00721764002979069	0.00662957379706691	0.031654670094883	0.00487576659007319	0.00827295780536092	0.62825346738033	0.00104842006867281	0.0205663060077355	0.0340180860910584	0.44933800546334	0.932535357938942	0.0415134802824492	0.541272365562382	0.268130695475493	0.42584201504261	0.00763012888860148	8.52774033536806e-05	2.63721612502742e-11	0.75793853135688	0.1310013670531	0.455386434113315	0.251007216045619	0.00360147100310531	0.00019169665451556	0.393838026018943	0.0103598637878396	0.00047780828477695	0.000173356976492483	0.589487855649128	2.54651180627591e-05	0.00799897759180421	1.45762152411478e-13	6.49473969175895e-05
Ursolic acid	0.000178589608309443	0.1317288745535	0.1777211201031	0.0861992432840637	3.51927218530103e-05	1.71813598540656e-09	0.000968926217590069	0.108349791156467	0.00117553721253809	0.0614563149918221	0.991363459696395	0.00098634797462811	0.000818646873345285	0.0399701230448658	0.253925188170115	0.00723713905753064	0.164093058341698	0.00202608314500047	4.38467367660059e-06	0.615669436608551	0.127979078720928	0.000226266445496897	0.071690964459004	0.0449340530303805	0.0473087389230802	0.107598602387987	0.148439790212536	3.29974587790891e-05	0.012581839567228	0.189852053514726	0.00102555531979722	1.35533851775527e-05	7.77045380443754e-06	0.0509087437460994	0.116020467985248	0.575732971038586	7.40683483721931e-07	0.503037940829136	0.804204764183002	0.164953908043396	0.112424883294453	0.46454253169644	0.498956282026416	0.327574106462837	0.144961260050065	0.141313406624212	0.0426585532969387	0.0500560609628949	0.00218023571846119
Icosenoic acid (20:1;11)	0.0211027999857574	0.587952239012798	0.000799386987980314	0.045494816414239	0.10263310880269	0.604359726213704	0.321512350144669	0.806999643141823	0.000423477912351989	0.120110970725061	2.30656954377227e-05	0.00135102396508936	0.0409362096679519	0.0440425994242008	0.376986836699066	0.915999841660453	0.407476276695147	0.772141533901788	0.269226359707712	0.604748194332865	0.000839274586137886	0.000173356976492483	0.011752801126167	0.352105534919581	0.386584098327355	0.00716586788159501	0.342330644787229	0.67596060359256	0.0233875601221281	0.495421057021446	0.255724283836468	0.0277514162110943	0.0121663170074125	0.817124085932882	0.00848753842621926	0.715408502891354	0.00352494341217311	0.576493227215797	0.118555871457887	0.103115446485958	0.43737590741691	0.37081891870987	0.00567231999996995	0.408744039990203	0.144023255483236	0.988706215847206	0.130566327712026	0.772354098636578	0.360725241848016
D-Tryptophan	0.96413627490622	0.503927535564312	0.340623455087061	0.433921042203097	0.0187420440225455	0.0259964590017531	0.155500721836863	0.0441646834329303	0.785992350369712	0.106975698333473	0.229250647568895	0.560063181810749	0.0145116484680651	0.0833504944031219	0.513406926153223	0.0329980019777017	0.0146793990480309	0.0280638722237475	0.0284215687949395	0.00252299953367896	0.00819281568364538	0.00197623143764847	5.48734094033612e-11	0.0146433124475397	0.00630539580699413	0.293833589444655	0.77703472415362	0.145510539002804	0.0185792687291961	0.829009731243492	0.946880569447044	1.46760499689411e-06	3.37190998020214e-08	2.27402220823505e-06	0.186906522944229	0.158076007970959	0.00313864836563964	0.912916932956621	0.0597541758194637	0.00675716393715874	0.59064075378511	0.151008526725765	5.13314254009123e-05	2.15613033351483e-07	0.716446335924653	0.0007612273850062	0.264138920134341	6.56838119357608e-07	5.99905872868533e-08
Nonanedioic acid	7.89695613668928e-05	0.000638481634135536	0.0296271456871362	0.592179527855193	0.0349636088358442	2.07833399977019e-05	3.71429033998481e-05	0.0353174460088671	0.000174934394188848	2.17096672063533e-10	0.308403748169701	2.68674320629256e-11	0.797764433666342	3.88218368833008e-07	0.00110424097960416	0.76068825980599	0.0165574775303541	0.838329028330147	0.941587278507859	0.138490570386709	0.765984491503378	0.944900862390108	0.375175220314844	0.294480024173537	6.91611347947481e-09	0.440349504781982	6.25137486666046e-09	0.249846461333522	0.542010658094677	0.196332153408333	0.559809642498386	0.0245037367791083	0.420740563727485	0.701345735891266	0.0130530532327857	0.115623979984149	0.177630046627829	0.764500456294881	0.36798151458348	0.104817521185379	0.000379882467421545	0.00252299953367896	0.390895934676843	0.145039633218009	0.279972682943727	0.0481228732289043	0.101077627207171	0.589103781942164	0.00807029607658791
Proline (Pro)	0.176177490478913	0.203973366551258	0.942470806520443	0.896204656497368	0.385970447851357	0.997785462969787	0.0025745970854999	0.0725105617375879	0.04271797212733	0.00423222544850621	0.00767797403269239	0.118287002810451	0.0483199689302454	0.105369224728883	0.238665057407348	0.0400264231915747	0.215985347261068	0.00118457376792608	0.0364750819234458	6.47662181274398e-05	0.98449917513344	0.000313141430180618	0.153692085468577	0.294221338487414	0.882603908605128	0.43031826423921	0.506065871214814	0.00524111553742587	0.0445018556014515	0.14231541236163	0.984275126095831	0.71064112060871	0.0169623453205643	9.21732893498887e-05	0.192541152245395	0.510535687278967	0.405736851112936	0.292414712127126	5.78997762069616e-06	0.00108614052816198	0.591025278554763	0.053645876271895	0.367237032707296	0.970110553339987	0.570235013558662	0.123129410910918	0.0226967997504311	7.4731145449087e-05	0.00107778584499196
Nicotinic acid (Vitamin B3)	0.148838989242117	0.640944075596364	0.702170248145192	0.386430631140531	0.0563152915798747	0.0355720125032861	0.0780224010624891	0.286530059267359	0.0132171460473688	0.0394663723865489	0.600674757140997	0.532085371288424	0.000898959058638179	0.572507060312351	0.738356560428632	0.0353174460088671	0.253456767439201	0.00229972037822524	0.00195986056168534	1.05874710475122e-06	0.0319335989789902	0.164178994043793	0.000150817326069309	0.154676665382893	0.0389128429539494	0.794763519098038	0.241937232207735	0.00462001318783356	0.30468506766382	0.342330644787229	0.127415635323454	3.64108201230236e-06	9.75273039054542e-08	8.2989737092462e-07	0.866415287712487	0.985384836717616	0.0538253544525356	0.914678441074328	1.46501419228359e-05	0.0305817947211353	0.0935180480451508	0.281853911813069	0.00149458712772895	0.000218092973453219	0.974758365652219	0.425595198710442	0.100188625577798	1.27536872692814e-07	1.78596623041013e-13
Paricalcitol	0.124730116243556	0.044624989089627	0.0118725490471834	0.111973496798142	0.803560138223889	0.00441393219896531	0.0274624425817253	0.0598324878951064	0.330771434434995	0.565892047126874	0.212340962537808	0.747601327747232	0.214730914797273	0.976750550880549	0.0362929554136589	0.0405076358913236	0.860740029340601	0.00272960785676784	0.00479368144802295	0.683294962960524	0.916440359154988	0.798836900131594	0.37623135626604	0.0103420696343317	0.642936411354759	0.168956675074043	0.686768651179037	0.00277103032110963	0.188612784878763	0.248689379747513	0.00572174956521545	0.580492149717578	0.294221338487414	0.00547073404867287	0.182782663147187	0.368577761344431	0.959490958160105	0.547563462734298	0.677994946399162	0.000213972518733824	0.304156214095916	0.648528292171628	0.412561082741776	0.555757018922611	0.36798151458348	0.386891141816704	0.0762920260437804	0.0272780176824578	0.059324944453102
Taurodeoxycholate	0.000395845287752885	1.76731750772384e-09	0.209047166980586	0.0213173962438235	1.90062161665181e-08	0.117016259816882	0.00103917708324476	1.00204389560369e-06	0.000196678017251975	1.38524952308607e-05	0.797978897163099	4.6965435859051e-06	0.00481181614481931	0.0104582086782494	1.45942728768906e-08	0.00339949652216009	5.86294019558767e-05	0.00458943871937188	0.0227317967390872	0.244897040711645	0.0872540212123038	0.945784644589484	0.0600286323571691	0.267887622027685	0.0186679046336695	0.0359825022957983	0.000583781482405755	0.294092051542159	0.482107420140589	0.012794169684248	0.897066025733901	0.849193289995362	0.0408788503005546	0.116219103470064	0.43968772716772	0.975201060599594	0.221800849132926	0.232433119626264	0.319598731759264	0.656349340005738	8.17302770838045e-05	0.000469356697237954	0.00948561052597805	0.000994058792237675	0.811088796034478	0.417521884255173	7.41138402400774e-05	0.00567757390916209	0.635577424254883
Glycitein	0.207210397290624	0.480196338678697	0.925696821477846	0.0989542804652814	0.368726914854855	0.0157086511590725	0.868162890944094	0.153119903432702	0.610003195482904	0.150766309611245	0.720186766170661	0.0485837942999798	0.652734982442715	0.67088488703519	0.451349180425384	0.0436780181241029	8.10348383556196e-08	0.0301346058366523	0.0376909550237725	0.00458073613680124	0.000718116743148768	0.890497253267932	0.00019169665451556	0.00209430671962075	0.000426540690037013	0.234534738527149	0.790695603746068	0.0780709094416462	0.0310801272744043	0.267644696730967	0.205510442416427	0.0294741353473632	0.00312314761921491	4.58012298570205e-14	0.914017827036292	0.000269825329685146	0.670479459770329	0.0440730942743537	0.056839390928841	1.06068822940924e-06	0.360578075073052	0.271917288231769	4.4626152593912e-05	0.00156639455548516	0.391823602485245	0.0511841017211703	0.998006916197268	2.08078029243613e-11	7.91872050212507e-05
3alpha,7alpha-Dihydroxy-5beta-cholestanoic acid	0.0111791574632745	0.00334649159661134	0.260902882303814	0.304288371554906	5.36395532843067e-05	6.08758811426506e-09	0.0782651831497214	9.33080442632989e-05	0.0214670493379643	0.271917288231769	0.875815957270877	0.121750288624059	0.0765782767982642	0.53428318522865	0.00380666511870546	8.02571647585626e-07	0.26114166499053	5.53915507714944e-09	2.8392016755643e-09	0.251938466058744	0.0050200536532078	0.00367232023488753	0.000308159042306253	6.08758811426506e-09	4.41797464057327e-05	0.411445649743531	0.756459145660443	5.10229684419437e-08	0.00172666424424377	0.411445649743531	0.003350711093692	4.66522664651652e-06	3.67874119549703e-09	3.97484181388639e-10	0.0362151335774496	0.0895022003983002	0.000107824380046519	0.251821931123914	0.379107044602332	3.2256060621443e-08	0.24069244716967	0.80162704595681	0.060383006330398	0.00254095249152047	0.687791560634801	0.000132222883376845	0.513946197361923	9.38155560123254e-09	6.93940484171665e-08
Oleanolic acid	0.00468613800164783	0.0155055455368691	0.205587353947477	0.219461621340632	0.0368153377071472	0.0520874493129481	0.0724191265630797	0.0350644018032843	0.00212479709469308	1.12257128844249e-05	0.141159723729683	0.000123575742264791	0.633792674349723	0.000139758995127679	0.0222459897120357	0.558001739758966	0.00835378506498002	0.759630319874993	0.889180937205243	0.452020677316993	0.0265507354334292	0.86685212898091	0.0445941793955692	0.755614173828906	0.0010565686314474	0.655143674588489	4.71233668899607e-05	0.333007269178867	0.506958220425183	0.29305909745758	0.747349866754548	0.0414554515273832	0.944017146515855	0.722892273650703	0.221374240824991	0.353412095634892	0.359695848494694	0.197705984276503	0.76746936710209	0.401328845230086	0.0102094592919405	0.0289760596962281	0.0689685043633588	0.0308754462309582	0.986491938346982	0.0718724526328281	0.14582511168543	0.251938466058744	0.557065915417292
5-(2-Hydroxyethyl)-4-methylthiazole	0.142547400322112	4.96080759826318e-05	0.215357487430954	0.504461681895437	0.00260074803218445	0.513946197361923	0.00117811270796432	0.00354566973719054	0.00621374809274401	7.65060908604108e-05	0.362641762848428	0.000148270927099364	0.00210515079248556	0.271794583985754	8.59801622150074e-05	0.105861517414394	0.326881640207256	0.0113708267944635	0.0185645311473571	0.303100296801	0.976529189738948	0.272531365824102	0.571370511414333	0.0655246538053825	0.00477560726188907	0.308803912167429	0.029605246249169	0.0750144437076419	0.752237154055332	0.204174620318537	0.879736276153997	0.240918442892916	0.00689313985639533	0.017140409425675	0.435564288398972	0.919965391571807	0.759418784596919	0.285768304436982	0.00167462124830066	0.639153133513108	0.0721453748714227	0.000461591822831571	0.654139624507312	0.0133497016016353	0.81022749874723	0.648928459703845	5.27349105066317e-05	0.000121456549908113	0.05568418224328
Methyltestosterone	0.404789904909792	0.00531999829661404	0.899719536658525	0.1125541082424	1.09848101868918e-08	0.00025060806077993	0.871659980087258	0.00443923867480471	0.796692340413078	0.566646228675945	0.391050455305342	0.25781214581154	3.19826813868109e-06	0.568156004406112	0.0200100512381725	0.000328938034205484	0.0757694502076716	9.83759685696745e-05	7.85898147278019e-06	0.428034458400611	0.0614563149918221	0.000836434229655808	0.000305506383721687	0.00802743848319927	0.409061339272704	0.169571986353297	0.75413616145934	2.34856740167987e-05	0.000216987121199472	0.878223588562891	0.00528220977188632	4.18682561835183e-07	5.21266869631688e-09	0.000270499821728029	0.0496509521776373	0.587568617713017	6.42147972647587e-07	0.371417955107417	0.204275300173594	0.223191303091866	0.847888056588965	0.121818962980892	0.813027531389121	0.000870120711945233	0.192155327949243	0.549234653043729	0.00016523433525163	1.07221522771614e-05	2.19539325028427e-07
(S)-2-Aminohexanoic acid	0.937833081552792	0.102452685402479	0.580492149717578	0.57516308300182	0.00238584247423514	0.00245481052737731	0.39913542924591	0.0097358041574948	0.370370026603686	0.00195172086757557	0.64453209124031	0.601255933779494	0.00369022504872767	0.307205269776635	0.135859624685901	0.00146921983618979	0.0178830579634664	3.90229502962201e-05	0.000376213048974449	0.000259891205326775	0.00349405603762645	0.630624930046252	3.21474487552401e-06	0.00138644412840602	0.0226967997504311	0.539244597556271	0.796049264391157	0.00312314761921491	0.210689510555673	0.954183680556173	0.254665912561247	0.00209214392698385	1.83141031800206e-07	2.42871298847933e-15	0.434249410781387	0.0956067656683352	0.226531584666634	0.523702125456008	0.000478945590477291	3.24688798244086e-05	0.828793277931997	0.0923485868605503	0.00137602772097371	4.31886257589346e-06	0.760053443182909	0.00122268334716222	0.0760541362939574	5.49972021422529e-15	9.64104559495831e-10
Valine (Val)	0.30112688390359	0.0501577604773821	0.907634952363867	0.912036335259479	0.0498869375119114	0.10257294022305	0.997785462969787	0.162381298056613	0.533000582537359	0.806354455749661	0.485941685839451	0.318372405063983	0.0204540120694383	0.726018226561063	0.0810256302567785	0.532085371288424	0.77065404986653	0.248920502329903	0.322334707649575	0.598932719008393	0.716653964088197	0.366790784544372	0.9484363785297	0.7789518200228	0.323845845852777	0.445997121822081	0.300077827266181	0.578015127295963	0.512688346366661	0.894228407287483	0.722847673490335	0.661987318353127	0.0772495262662905	0.188803060829428	0.533000582537359	0.187947908398541	0.62352180338822	0.997785462969787	0.173835590909304	0.82727846158604	0.952193951225473	0.571559863299756	0.668251289807253	0.909615239458065	0.290743669172061	0.552957195312352	0.0222803949400572	0.0981380013103791	0.122852636253236
Pyruvate; 2-Oxopropanoate	0.205688528667053	0.0289330856520789	0.12613489231025	0.260664247354946	0.000920379820123602	0.00224616631304016	0.62450632281925	0.111010949031101	0.904335727197712	0.279847565110515	0.020727637702287	0.761534927126288	0.0371582333925079	0.0323794491594527	0.0474706531263733	0.00145980758340349	0.443334408400904	0.00109576042963054	0.000153604578110055	0.483848270675762	0.135412421225364	0.419451385677927	0.937612287719977	0.219779582914997	0.945563692879666	0.105062445207609	0.476386324809231	0.000109429218698912	0.208740240246742	0.971217091050315	0.107850904019687	0.0902616485868347	0.00143960054441626	0.00892352443191177	0.795834935796411	0.75476948782751	0.0857801633598164	0.727478537082037	0.0901528465313807	0.0069809164032019	0.5457094742293	0.506065871214814	0.371867617503044	0.128407557708095	0.636768409549887	0.841802415738861	0.0214670493379643	0.00652190188401188	0.0363449140412728
Hexadecanedioic acid	0.392752575517103	0.275368070417222	0.924153360857914	0.903676074138209	0.0167588617262139	0.0138800025460897	0.846148380465482	0.0261932810834554	0.140852734915026	0.913797635244894	0.920185757893026	0.847670557251498	0.996235295983763	0.893569799627147	0.200871971551023	0.218932403351366	0.887207024414778	0.149880657802751	0.228051474406875	0.934080235710204	0.308670486879576	0.413199259281165	0.155748573187308	0.00412403738120317	0.0615364299896067	0.780230615866756	0.514485756643916	0.483848270675762	0.487339953626722	0.154841216578654	0.0460870354704576	0.00797060510312912	0.0574811261754094	0.0620996056104766	0.219991736850594	0.772141533901788	0.0219553653001491	0.525337096688852	0.535383770502389	0.00289290415471031	0.944017146515855	0.88676846961085	0.154676665382893	0.593527429303705	0.147484976329327	2.54737814661838e-31	0.773629837430126	0.04304600031011	0.128336068909967
Retinoate	0.475350048958638	0.017181728141651	0.444664653036028	0.347052951004342	3.2010741908089e-09	0.031654670094883	0.608444090407746	0.0145833380617251	0.950425547216116	0.714578606627743	0.264379698754754	0.53887631281038	1.29060960059673e-08	0.44799998897021	0.0665856307590245	0.0172507825629943	0.0261538162157049	0.00451164002112745	0.000352279802846059	0.885453009184524	0.179641524756378	0.000167829515239405	0.00139843562685932	0.14582511168543	0.560438377010597	0.567967179561648	0.759630319874993	0.0010209119917105	0.00237129127164363	0.982506506510428	0.0387691814903518	1.28518673419162e-05	1.19616484524811e-07	0.0106117939493166	0.0593638617889728	0.89378932756114	1.19368904021336e-07	0.466761642137417	0.537220559096072	0.935846107347714	0.71997879159679	0.492602325586885	0.792621823126578	0.00104032840978238	0.0643110434441109	0.67453793816702	4.84638739083694e-07	0.000868163124496022	9.25501170917181e-05
3alpha,7alpha-Dihydroxy-12-oxo-5beta-cholanic acid	6.56768127469024e-05	0.0225920833987251	0.0153047040984597	0.291771258227299	0.233205874268124	7.61900599201442e-05	0.000111056067419861	0.0232622795101469	0.000148660086874997	3.82233445317699e-07	0.3943037623084	1.51876532191416e-07	0.0522275764418898	0.0269325105521144	0.0227668395748152	0.0445018556014515	0.101196623668853	0.0488488015302988	0.276111309764631	0.434249410781387	0.0950953676728622	0.056651758809343	0.891813864602043	0.488740343288836	0.00118846575445583	0.350657313766036	0.00547582285534956	0.390123875764603	0.184648891285939	0.0131622513642998	0.212885004379322	0.256984285872998	0.700109612471664	0.230563834210304	0.228705025902807	0.149319085594499	0.568156004406112	0.145510539002804	0.002528117336274	0.778738744171355	0.0793897372343402	0.002807383001886	0.313901702476029	0.254394197893487	0.138793677411306	0.226098631605174	0.00578890205375521	0.0631156458925915	0.668656199733326
Picolinic acid	0.422032014010841	0.796692340413078	0.833558159821253	0.161700296351095	0.372617788130205	0.0476980983067163	0.119907250321889	0.868162890944094	0.0627076289245808	0.279097638679785	0.504996120087814	0.169220178995553	0.0067388056441088	0.473281131243227	0.74486615464719	0.112877671660424	0.065104098487678	0.0131294092809377	0.00775369060808888	0.000169360631874451	0.0227142925168028	0.159165318358367	0.000308159042306253	0.354721650155115	0.0105392758678071	0.531353763246012	0.152386571294794	0.0104671892695723	0.448334285374321	0.258286020006132	0.155347848037868	2.96776453074722e-05	2.53365760896119e-06	7.42163958857226e-05	0.634783945676325	0.428197358189446	0.217771280792383	0.685133163023591	0.000381729416823479	0.0607390743884404	0.0677469829872602	0.908294986279514	0.000509396155517567	0.00281019692382832	0.410649984747846	0.443666760888834	0.22794267580143	0.00011905298432511	2.8678035295577e-09
Methionine (Met)	0.807429839462594	0.0794881286825451	0.348059840137657	0.507672681592145	0.00590215059919609	0.020727637702287	0.659770140429647	0.0177266961752508	0.944017146515855	0.590448533634754	0.0204380128507294	0.350657313766036	0.112231260426338	0.00108135927947398	0.0832993979840522	0.0414264623514576	0.73332941762257	0.159669946452107	0.0368153377071472	0.381082220034598	0.0792423316879393	2.02163736675707e-06	1.78513946740369e-26	0.0266707989652052	0.137132758338987	0.967012553785779	0.135934266912544	0.368130521176433	5.65999833761647e-05	0.984056351281361	0.447255308075105	1.17566278018058e-08	9.63826558428829e-06	0.00367947286984843	0.1725840293677	0.0267712019232443	0.000434807238480686	0.205082010888676	0.63875542520928	0.0884260147217991	0.120996823380089	0.24961475124285	0.101673701206489	2.93893462415356e-11	0.787701750298572	0.128837126395277	0.370968622787214	7.89695613668928e-05	5.07509057429889e-05
Decanedioic acid	0.473108940422135	0.000188763762047879	0.657153603791643	0.637562910262074	7.16940355025258e-09	0.00411612195496672	0.71603114111334	2.81785150297896e-05	0.926137860723172	0.00437203879179151	0.63181206026918	0.342900895172914	0.0362929554136589	0.115558000062894	0.000267142748416457	0.00537483669430508	0.95130971990597	0.00847258503710364	0.00154815729389504	0.648328245615867	0.13841487162234	0.0649364872409687	7.89720975012628e-06	0.000199468193466115	0.342900895172914	0.662592507657284	0.178085754039241	0.0879450716344527	0.0318171292012537	0.168781173136497	0.683448851049741	0.00182363687738738	4.70560236849534e-05	3.07027906194349e-05	0.0780709094416462	0.154923540923153	0.038148750793098	0.204073975779177	0.34662198267788	0.000280804401680517	0.161955424424197	0.108538221072077	0.165558478307924	6.93425197781746e-05	0.275368070417222	2.85873359721718e-10	0.0276066104622931	4.54005129883185e-07	0.00879921040969312
Glycocholate	0.987377638068889	0.681050766454538	0.36753471522981	0.0135619314216507	0.206803786521869	0.0778286075062255	0.263537620783721	0.637364246848601	0.489266035706331	0.229469149713755	0.62983402738354	0.483499833970857	0.463690559032191	0.611954513132611	0.624112436242829	0.950867626165949	0.014274873648426	0.480196338678697	0.126770959617534	0.0263318047504244	0.0708339046965554	0.140776066209784	0.00734850924309734	0.751393620620766	0.00391121647491868	0.454206852465806	0.988484783992966	0.22329851317074	0.273762303395506	0.992027786425593	0.794944137518576	0.0352920731978005	0.0108042223888524	0.0228194898941788	0.262457611264872	0.383827257234363	0.95595256372586	0.892691767798515	0.197312761096911	0.0614162891776122	0.191577634443396	0.820577614643715	0.00133074120159998	0.00869932215864147	0.522613564524812	0.119095014515203	0.337648733935701	0.00779526571417125	0.0099229168698022
Maltol	0.936508389262114	0.654741981246721	0.0382571368084487	0.0974425287735466	0.472936783322774	0.782789949722047	0.126346644056116	0.341618666443348	0.67453793816702	0.105861517414394	0.0952088260568423	0.398822661185622	0.799695140741904	0.472592570315878	0.644931261978156	0.739824884706651	0.0725105617375879	0.219885641925106	0.30191524233514	0.102512799092126	0.292672354483485	0.0511841017211703	0.0554259942698723	0.285514683921004	0.950204513329006	0.146140193236994	0.687586933964536	0.10287405775716	0.234312897642192	0.944900862390108	0.095550014133581	0.39897902717238	0.894447959047298	0.463520266710133	0.927681672051713	0.0104402676059496	0.199185565443622	2.49967555796314e-07	0.0150691176412028	0.972987663246009	0.289974541857916	0.659165961438248	0.334128756229334	0.11588818937067	0.931873343212892	0.961481652487585	0.337366281209186	0.444831090059909	0.857687012971963
Alanine (Ala)	0.973208994100812	0.94976245681337	0.506601183727433	0.0477306634879142	0.204577551675458	0.0724648326031784	0.987377638068889	0.773204524524112	0.680643026525426	0.109231300974273	0.0275241508484047	0.282986665333498	0.281979624544848	0.00072888979836483	0.960596869731659	0.843540243619929	0.0201044868522093	0.933638817032401	0.735422715287561	0.0173617648103148	0.000617355436830984	7.72482155528187e-05	4.45814993156712e-19	0.02212592701221	0.0605806124162522	0.0290621690005676	0.0370260370558574	0.782363233562682	0.00328774187891938	0.647528307744821	0.754729651222784	0.00262713621784401	0.00100516893049118	0.00512953215090073	0.0859895015798651	0.0128584704112391	0.24409773562029	0.546450704074637	0.569289569775583	0.143789467068955	0.284375233745538	0.357935377803546	4.69887697149784e-05	1.34947366877922e-13	0.62647732832997	0.0416879702861818	0.718731370242864	0.000626745868597488	0.0026086394934564
N-Acetyl-D-glucosamine	0.00443501202023474	0.000731396643804068	0.0877319825013769	0.00158482503437045	0.00277938187518609	0.870348280378443	0.0106027055200568	5.09678838603167e-05	0.00924910594010318	0.00785799460963501	0.14756436834861	0.060818431243435	0.0115849522906467	0.690248821277128	0.00166579233304991	4.19000695819689e-06	0.0943604681267211	1.99332552016792e-06	0.000202553463017995	0.044872099413688	0.258523178440265	0.0162527262796047	0.456736590145093	0.0353936558066019	0.158578078404714	0.00396061934932716	0.406685090306748	0.00184090881090039	0.624112436242829	0.00706330071109178	0.993798309654571	0.219779582914997	0.0545118478453815	0.000591325218283407	0.87384691187667	0.615082225687989	0.206296320091705	0.558938311311933	3.82383659682883e-05	0.164437000105325	0.086883696306122	0.000129967293764196	0.0114288811322649	0.134743702598305	0.572317562598376	0.897742175457984	0.00179894558164376	6.01320794926468e-05	0.0108690358137492
2-Methyl-3-oxopropanoate	0.879975286606469	0.0780709094416462	0.0925704512225662	0.901038116521602	6.70124911792369e-06	0.0209880124992937	0.418003779371984	0.0516341586940259	0.973651661847408	0.535750880429118	0.0576329758006183	0.803560138223889	0.00023501681724905	0.00185638488282158	0.142392710157151	0.0667994775988281	0.0665002465705881	0.014274873648426	5.52573556408861e-05	0.913357271092481	0.00317613032948978	6.69674514115508e-14	2.57421786985723e-08	0.0711036627844592	0.518451306052111	0.597965889085585	0.00346340975529381	0.00208998313788826	0.000302874648737442	0.872097290227274	0.137216143255239	1.22285108005263e-06	2.46298400962307e-11	0.438035728128942	0.019806739034173	0.897961851814752	3.39807339587914e-09	0.570235013558662	0.365305680200889	0.450342970898056	0.524246832116793	0.154019759619457	0.135337995569688	1.22730071348363e-06	0.627858587364222	0.257220632912172	0.00507215246603271	0.0940790029329232	0.00493117852816051
Piperine	0.00335637359368606	0.255804762427249	0.293962801861415	0.446664189371731	0.00113501536309323	3.67649703002253e-07	0.0103509633832942	0.100425094329692	0.0463467660133359	0.984056351281361	0.949320415419793	0.0130639376685064	0.190617590575505	0.444997561830573	0.369323896099309	0.0109062235831293	0.345904443087572	0.0413685343672259	0.0158239007423758	0.649528896871781	0.0334562512698338	0.00100964437054901	0.000130830598583457	0.00165350220765046	0.000129280432776165	0.937612287719977	0.316335235489776	0.0424215610670737	0.0665002465705881	0.626871843312272	0.13050073244717	0.00846511698620202	0.000173132702008139	0.000199468193466115	0.202768808553629	0.139173263610667	0.0176560108927298	0.148599373742793	0.345904443087572	0.000305506383721687	0.271794583985754	0.179091304961872	0.208331501626293	0.00182363687738738	0.914017827036292	0.000954976762207318	0.610198205582496	0.000347154103354511	0.00338617568621774
Glutarate	0.0489152384461625	0.666228158050075	2.65515476789712e-05	0.876472473459829	0.966127498487557	0.142624792704461	0.0299572756556483	0.335112008953655	0.317013360236877	0.802700840266126	0.436222568603858	0.325361490378542	0.162722591540713	0.00372626768756311	0.468643834771084	0.74486615464719	0.0191618961987602	0.696405912863178	0.315928807926587	0.160598170043082	0.854200401722455	0.229906588680572	0.136457629900366	0.558001739758966	0.00306790850240654	0.364564507165925	0.0155561088787532	0.352685858873676	0.586610060382832	0.368577761344431	0.136465685773144	0.574593455921617	0.691683701474754	0.000796669401205425	0.26126111174039	0.818634581621311	0.121065172419109	1.33184583052148e-11	0.458427374735993	6.01049866539304e-07	0.994906592269865	0.81022749874723	0.19790280603336	0.0881051562152843	0.949320415419793	0.00776060626925819	0.0167049547172161	0.00184283695919615	0.0870951582828187
Tyramine	0.347690599625072	0.13865058299946	0.123342648213896	0.0187362219100139	0.0976165636391479	0.0805249056387616	0.212781316860219	0.858753697739699	0.62957882182133	0.104574797156052	0.0465638605038116	0.893332497519801	0.0662405317044352	0.254196483218353	0.183173525903467	0.436639396343681	0.000252469414887628	0.125858829391063	0.069493705965238	0.0054168779791407	0.139867270458452	0.102996169750752	0.345823030064965	0.35202426382715	0.694918845496792	0.0883179502231409	0.636116108387085	0.0589320183265699	0.351444517271202	0.996013176026154	0.0627393612367924	0.29401043294167	0.322527393910217	0.0537122314203912	0.545086271266463	0.206929971235843	0.0196920844149464	0.720349794027327	0.733286360751628	0.320062990911174	0.405026235743989	0.0204960942986074	0.00109226611450423	0.931420553509457	0.828332061531874	0.320883116924947	0.121206876465833	0.114248031471113	0.737685162237362
2-Oxoisocaproate	0.725392676899507	0.421386004990095	0.844192121672178	0.211204610089539	0.279847565110515	0.543303851159569	0.227616497023014	0.912916932956621	0.752026243517544	0.605136771952845	0.0899898370302914	0.386891141816704	0.511432066541807	0.00145980758340349	0.427220488852257	0.276980112025791	0.00171397070414833	0.0200414876150193	0.173925241252953	1.76560403726421e-05	0.404632206311985	0.000115607002191729	0.00408459490470949	0.654741981246721	0.0255678486028112	0.828360409463327	0.00169419321691946	0.0126346340114231	0.0149219412152016	0.583547451170587	0.329993021619191	0.904775531808987	0.250078318349392	0.0015317441389572	0.145510539002804	0.480369906279359	0.120314956090994	0.534833338204472	3.89099594802649e-05	0.0106847456323279	0.0864093889623857	0.613517509353303	0.02777215494349	0.0276479183503389	0.269104471036921	0.551466727292987	0.745497070622026	0.017840297087132	0.00537984666799096
myo-Inositol	0.388582480480871	0.0158496102955337	0.750971962764054	0.589679934842344	4.82379082817161e-06	8.55110644321757e-05	0.557253020451458	0.00028573523474117	0.559125715182734	0.297205224362981	0.612931183886832	0.360136795897895	5.13052110171202e-06	0.26886080485531	0.02292510095018	2.7110780315919e-05	0.986049094525428	9.8760384753199e-08	1.79099569670673e-08	0.0230311269526774	0.000685869944479811	6.91242121994865e-06	2.6863441871389e-08	0.00201351555249433	0.0645189820292596	0.742344168359953	0.461139755989171	2.04639688200945e-07	8.18425390064623e-05	0.945784644589484	0.0971543378879849	3.6110442296877e-11	6.58345306055046e-27	3.54974701574378e-07	0.281225905970991	0.492778249593622	1.34784727517801e-09	0.247766357507521	0.476732018917026	0.00457204817357763	0.737517936506011	0.045777353703915	0.0151184535162875	2.89986466835227e-06	0.736470086333652	0.0137315344668566	0.00169956661610705	5.59316442444734e-09	5.55258465116122e-13
(10E,12Z)-(9S)-9-Hydroxyoctadeca-10,12-dienoic acid	0.0256647313786841	0.619982987520189	0.0323558540209028	0.973430326973498	0.475522677553342	0.800982945109213	0.0057622222026359	0.397260986928724	0.0671857954197741	0.582018884331771	0.385970447851357	0.739405268578081	0.00296298744318549	0.60222511279421	0.512688346366661	0.442504136226285	0.0015317441389572	0.829009731243492	0.395391747103925	0.812812060769402	0.536118114322623	0.412242208861597	0.204577551675458	0.184648891285939	0.0643525878182613	0.956615950079385	0.440018546161081	0.454206852465806	0.245927355736764	0.845278816860504	0.423895363413389	0.108287037480469	0.212858911791185	0.0402522821140282	0.74339466894565	0.0493823766859129	0.0180837717711938	0.0419508435328455	0.037959689743018	1.98883584825921e-05	0.210483719828678	0.782576583643878	0.490318313370821	0.736889169006243	0.597192924674657	0.444498250764538	0.00109214397351874	0.201968590804593	0.613713004944006
3alpha,12alpha-Dihydroxy-7-oxo-5beta-cholanic acid	0.00345324762436571	2.60030569283495e-05	0.0240409448722812	0.140469705187346	0.000588571835034545	0.0353936558066019	0.0361892238992894	0.00143343391688047	0.0153672250553659	0.000257299343717765	0.570235013558662	0.0007018250595245	0.234312897642192	0.000749164993267582	9.49699233638438e-05	0.0744054355706912	0.00102886691265854	0.277353012994106	0.378500539980911	0.218404082425918	0.57440363826558	0.534466538503467	0.0902072346485575	0.15632803310618	2.28927755482847e-05	0.267766140861257	0.000155015912399771	0.852675880521723	0.92305105961555	0.0114774561237554	0.607604855094091	0.811950317036316	0.695789314508533	0.549048843784988	0.0126029343794952	0.837461159926444	0.361166963290863	0.787274306190224	0.930990728688002	0.341618666443348	6.6044356635648e-05	0.0127088683815981	0.037317387519638	0.00404159520845752	0.41912944648229	0.170542221883938	0.0457458894533619	0.622537941422499	0.445997121822081
Vaccenic acid	0.917865351340715	0.135751673101397	0.901689305413791	0.967120433422607	0.0978770341927565	0.406487415663875	0.647600691741316	0.0338553147938008	0.933191829943331	0.296644048039234	0.817216897038403	0.042968208694405	0.729857937493264	0.176865896046617	0.0927647823365479	0.661456506146651	0.409259938712345	0.867387218942941	0.905757331193811	0.397845453627775	0.348523291296608	0.176095504374906	0.131695954473228	0.252014891075376	0.753166439352111	0.697512716997276	0.152840225472844	0.469549079881466	0.320923990379968	0.0341627456853932	0.0014869737651129	0.634656348932893	0.317176105969265	0.853208120620631	0.234828122156307	0.499628819364399	0.390469845230113	0.0326248676748265	0.0291885455740708	0.474450223249131	0.314333068111678	0.456360934617833	0.314468078034943	0.232062926713963	0.00901169392396207	2.63262229599129e-08	0.618187294771384	0.622803824046132	0.554696356172377
(-)-Salsolinol	0.000740655557246958	0.0250880635516833	0.79412085064387	0.0695858675821414	6.0470814376634e-05	2.35080557564181e-06	0.00361554279715781	0.00364738327497663	0.0013954290167954	0.394148480674954	0.217139769469677	0.0376641688367661	0.00632271159345204	0.14371160088276	0.0482541968112521	0.000628202028587217	0.366196301592268	0.00440132697534918	0.000522802295694642	0.0980218206913586	0.0613762844763446	2.01852939550496e-09	1.90003741669717e-05	0.00171940048002081	0.00429751815731002	0.564008658375858	0.223727713813458	0.00542007513414409	5.92929132674222e-05	0.997564009909161	0.00641809534290182	0.000198449403573053	1.68437982621947e-06	0.0259768457521492	0.00582643682216632	0.222976991007867	1.06919180034388e-07	0.755825390026393	0.010841217364908	0.047991843461464	0.294221338487414	0.331189928209948	0.958385122831966	0.00293360402941101	0.339771864138926	0.108538221072077	0.0674443383032821	0.0279593923583768	0.000611640525765399
Phenethylamine	0.310006417726478	0.269104471036921	0.176993483809177	0.663803532555229	0.0548760192811856	0.249383188058204	0.171782942243666	0.511611438789432	0.849410868312265	0.504996120087814	0.517729149572727	0.471388888003214	0.255804762427249	0.301520895334928	0.250310322309557	0.724767306402928	0.366047772763582	0.278598431040417	0.293962801861415	0.5215261416282	0.906095116547965	0.0641865402276534	0.0840170098778086	0.0985454808438122	0.312286057512256	0.166859474261294	0.267523289635173	0.22914145081977	0.0118926095590327	0.23620318337054	0.0428308915760983	0.0145833380617251	0.177539007145539	0.0656090271658979	0.291642679212372	0.254981288533822	0.0372377396653425	0.149078893136409	0.860740029340601	0.19790280603336	0.594298274959227	0.432281306348018	0.91313709876428	0.0139835982802084	0.344901444014281	0.721226942562496	0.299161860058602	0.0307396219083864	0.0254519978861689
Neoquassin	0.941587278507859	0.871659980087258	0.305744564668182	0.940482967476858	0.0695858675821414	0.0121458568083966	0.126700165119595	0.357349734745259	0.587185109724428	0.839414134259269	0.417361323735783	0.0577851514251834	1.72809650747683e-05	0.128336068909967	0.736470086333652	0.000638481634135536	0.312017305315256	1.0645805290529e-06	2.8684385528063e-05	4.02278789850467e-05	0.00890009937525967	0.329657087839641	0.122783516910826	0.0205502318978688	0.00334978271282828	0.713541700438324	0.0222631866738909	4.17066958935345e-07	0.535750880429118	0.859213263804663	0.111269994179501	3.05264129130342e-07	2.716612186703e-08	7.69531578124948e-06	0.667846474271527	0.354284799425801	0.000146916241937349	0.600674757140997	0.000981966147567447	0.119907250321889	0.0376909550237725	0.470358477953801	0.0117329453378677	0.182689712043879	0.619394017964837	0.0822826713920127	0.0220746405539688	9.9982487689148e-06	9.23675658224797e-13
(S)-2-Hydroxyoctadecanoic acid	0.535016784613064	0.000198703651880314	0.436222568603858	0.088479580588158	0.00248238958963158	0.751393620620766	0.840933783830842	0.000198195454179795	0.836376596495618	0.162381298056613	0.749918136555545	0.00854005719252523	0.892691767798515	0.91445822996742	8.07263049610899e-05	0.266432292052036	0.00786499170971027	0.077442170601172	0.0953223904561961	0.0327589363742726	0.213066341104906	0.391978340704032	0.750339612378488	0.144413536077228	0.274873320092401	0.0459981030740665	0.822305660096555	0.222976991007867	0.214209753615423	0.119975127694426	0.156340455417389	0.50642271387751	0.392287925896102	0.624309366404698	0.37487379659063	0.734585164606243	0.0651880348912081	0.189661015879441	0.147009294673263	0.0974425287735466	0.270325025427079	0.249846461333522	0.0546208916570603	0.857033064389506	0.0505662538155243	0.000714831180390542	0.620965133379775	0.423163895054914	0.551652930126799
Cholest-5-ene-3beta,7alpha,25-triol	0.0580140271721965	0.11529436986406	0.0512876748698056	0.694967489325153	0.770441619339624	0.0164775077951171	0.273023295619464	0.137207927878875	0.25781214581154	0.811950317036316	0.0675306969764194	0.657958256129063	0.313227864634121	0.924153360857914	0.127765247401584	0.0246721796989624	0.0622612767543982	0.00378458708701214	0.00943625033837036	0.646528945106546	0.185963431831361	0.682070514921694	0.370968622787214	0.00455904359433336	0.0629930160934741	0.274132308252903	0.680235377870159	0.00242010660978292	0.241257710460776	0.274996951986531	0.00166080767094894	0.134521352085685	0.0935180480451508	0.000268145838280186	0.748022400568086	0.0629930160934741	0.670479459770329	0.232212659392473	0.0712388503767245	7.59618796964615e-06	0.186151774270339	0.20761757512415	0.413678266729397	0.313497287926545	0.135561365299571	0.256630041819863	0.270447284722411	0.000896942738758422	0.000723070817045357
(S)-3-Aminoisobutyric acid	0.794549281119335	0.839631191344518	0.812165732126962	0.0193595445586776	0.511073418417587	0.519173971389392	0.939820434444811	0.934300952491681	0.34475830668498	0.0874661941067433	0.0100176425532122	0.878004667126055	0.63994885453247	0.0060173473923492	0.88676846961085	0.125782573621425	0.041051128508468	0.020727637702287	0.0303128174250197	0.424297512299406	0.063525806259905	0.081275810975861	3.22527056922934e-07	0.666430364677341	0.574024090069925	0.0137998868764875	0.0271760117998235	0.00980348622335934	0.113917893979882	0.88676846961085	0.0377382519219877	0.363528410305118	0.985163419628262	0.346047876902417	0.408426884057576	0.101853056138845	0.10929447756514	0.17635858483567	0.0683555498702481	0.283112712814123	0.0605806124162522	0.820793573925727	0.0106573378037583	7.44851036923445e-07	0.475177453998518	0.0805271033524862	0.78428395892979	0.233426988217657	0.975643763018712
Nordihydroguaiaretic acid	0.0186383192174651	0.138112388334716	0.376382379194103	0.565138337292595	0.00496375875105783	1.74407932785317e-05	0.0411663145353064	0.0723734436095849	0.118825208541232	0.537588288148476	0.890936091077923	0.0696744234552427	0.646129374490816	0.210380877824882	0.19186632480519	0.0205020738393487	0.154183791304585	0.0527204514014078	0.0353682373064485	0.5610013930149	0.0779254563076901	0.0143691805641432	7.79969907618054e-05	0.000573635750154345	0.000558390489646655	0.963251356139364	0.127551687951015	0.102934363691933	0.182318250354984	0.800124349859009	0.431057959586879	0.0493488887242899	0.00349747603270613	9.4071699663589e-05	0.167207672344472	0.161615319642841	0.206600693703958	0.0642695207260691	0.533916571874334	4.39897002564349e-05	0.0717363020382445	0.512688346366661	0.178999720962008	0.00185638488282158	0.925035304525729	0.000422969406172238	0.918422996561733	0.000249038601564506	0.0298689400556916
6-Aminohexanoic acid	0.70031557919448	0.317284871041968	0.597965889085585	0.334690391922167	0.127409465930466	0.950646584833961	0.230454202674643	0.423002091426687	0.870129697574391	0.111395198618284	0.0639794674270274	0.173835590909304	0.0800310160832611	0.582400854476227	0.413039661559872	0.0108042223888524	0.0785573151334057	0.0585124524830569	0.0360857396730878	0.141313406624212	0.287038640291622	0.584121135028854	0.362937164728064	0.452860824628803	0.369622607006569	0.74970742601742	0.0419508435328455	0.02691230220096	0.549048843784988	0.246730764013096	0.961032726029359	0.821873569346176	0.34950140053146	0.688815029175325	0.883480398450279	0.532451362347518	0.292285946835096	0.274132308252903	0.597965889085585	0.847235592630649	0.413997783554497	0.895985041918011	0.53942878616782	0.767045031470082	0.364120244845637	0.618609096814941	0.0508400941771245	0.963693810055278	0.553516618456131
(13E,16E,19E)-Docosa-13,16,19-trienoic acid	0.521707299670545	0.24845840399368	0.060343547887585	0.346478400659949	0.159249340977999	0.526428494735967	0.251123493630338	0.587568617713017	0.608833703901118	0.0123829588620919	0.960375681417626	0.0944732388844404	0.898401227458565	0.972766334425747	0.175996531755342	0.613713004944006	0.905215364991654	0.534466538503467	0.869036929435179	0.085571228133831	0.512329248829462	0.791765572055377	0.314846641231606	0.469672214383769	0.461479419275983	0.64233844602103	0.351236158368944	0.654541171218196	0.677994946399162	0.847018127378905	0.557748298860184	0.453701833693655	0.247420829578526	0.101137111803067	0.335252622293374	0.894447959047298	0.82944267594282	0.93496313240812	0.284122431917848	0.00273784781497995	0.906095116547965	0.546636087731888	0.147246991869202	0.40227104299434	0.00178765127727087	0.0249172173612276	0.652734982442715	0.0712388503767245	0.129339669098101
D-Alanyl-D-alanine	0.719147096109154	0.385357379555701	0.649128580656022	0.59951314946335	0.0995405749738648	0.00608964832988382	0.594298274959227	0.0371582333925079	0.7984078688814	0.207210397290624	0.650930782619624	0.16729480523777	0.0215004268007691	0.472076503884807	0.40227104299434	0.00698722355754739	0.0162264554656819	7.9078313979317e-05	0.00128401461871215	2.14546810870236e-05	0.0088611769720616	0.38673760188719	0.000789463444345284	0.000697804971029432	0.00429751815731002	0.931873343212892	0.138793677411306	0.000342096705247263	0.211617330487877	0.295645954488133	0.163335150969168	3.27626065098511e-07	4.69795182792236e-08	4.48277500503758e-11	0.374421935594206	0.9654637337382	0.0245224044024401	0.141313406624212	0.00173395559270399	1.11549675083748e-05	0.532817478005559	0.164007155789235	0.00011700545000923	0.00356302442714639	0.845061454719715	0.0024798709961191	0.563820482029033	6.11259814785328e-11	1.50764165276448e-16
(12Z)-9,10-Dihydroxyoctadec-12-enoic acid	0.00530017992802633	0.15632803310618	0.0899898370302914	0.00222780243401151	0.0169896360235587	1.48884154974484e-06	0.0132281487071134	0.0311486068783484	0.0213505754672506	0.0282106967905712	0.212030620735843	0.0130530532327857	0.0415425198758316	0.000875032202283197	0.190043229763556	0.000181143161163	0.677587893538754	0.000173581518125552	0.000267811092034836	0.267766140861257	0.781723279450199	0.435070946264255	0.396637328612218	0.0261538162157049	0.0201518471285947	0.00345324762436571	0.00382144731891477	0.000788566871626695	0.119975127694426	0.883480398450279	0.39952539138799	0.00203028795767898	0.000588571835034545	8.19549434245492e-05	0.803345291919551	0.362346508266571	0.00316359224826858	0.121887666954285	0.493130196386383	0.000632588994774267	0.398353779784192	0.87909936523344	0.548305910243154	0.2454690715872	0.281979624544848	0.0231020421073184	0.493482274835682	0.000402108973777514	6.95355121710468e-05
Apigenin	0.632207976964112	0.00103343772698257	0.921948902897091	0.25427689023684	0.00110181192944662	0.0049497725599378	0.284375233745538	4.75293061338951e-05	0.137207927878875	0.00349405603762645	0.33398844023349	0.739824884706651	0.0429264772482713	0.587952239012798	0.00114001058229835	2.39846374311825e-05	0.0674011923069281	1.3906155656108e-07	3.71604360430178e-06	0.00589671385505333	0.359548939764529	0.952636088539374	2.03952358516469e-06	1.78937589715476e-06	0.0425695532206271	0.0624638443923633	0.751815351089585	0.000486398463673106	0.0303575084314932	0.564573364856485	0.205308218990036	2.66904375443788e-06	2.3385222276684e-06	6.19149129178775e-31	0.327158515041065	0.0196206345066542	0.0995405749738648	0.237208181904677	5.76470168542728e-05	9.67133593971714e-08	0.215880614532532	0.00124418009211449	0.0903160883538278	1.33018108017681e-05	0.919304328741985	0.00557848022722676	0.12962750409236	5.04594643811085e-62	6.28365997726067e-13
N-Acetylmuramic acid	0.374572519310562	0.149961010854145	0.538140113477695	0.177994544539432	0.0253174004392167	0.218193005130758	0.527521024420522	0.0686177061635873	0.029979393839789	0.108161614528293	0.319462324180842	0.76619656525368	0.451181392495599	0.261978568050948	0.168781173136497	0.294609422915432	2.55413275568603e-05	0.621947940422527	0.138793677411306	0.0263119778314103	0.334128756229334	4.4584281701928e-08	0.267401919572229	0.901038116521602	0.316877660741933	0.64233844602103	0.21619492005668	0.373970404173895	0.0180405999970406	0.82727846158604	0.902780414638782	0.0121765583032424	0.0462514610077105	0.00232098572634505	0.061737087495025	0.0957207015972455	8.69678918423958e-09	0.865760100674883	0.00167993878286399	0.0333351461801555	0.9484363785297	0.363084920898658	0.347196681198393	0.917762061696586	0.315116959242949	0.576873528891678	0.858341057096009	0.0101480827576248	0.98449917513344
Deoxythymidine (dT)	0.43080854968974	0.0130857300927245	0.956837085417642	0.534649922831672	0.0374238052196544	0.629438731577816	0.187379362037861	0.184274546675065	0.657757056661248	0.555570153643725	0.0390230298286691	0.230235048349775	0.275739522998137	0.0746860234450478	0.028379288481496	0.478462503191955	0.0222288040486849	0.622537941422499	0.662794285340281	2.58869024342884e-05	0.929887577372874	0.0204220243082972	0.662189024151225	0.179549736217544	0.0101655860398047	0.870566872870432	0.0209389809969103	0.617432512830676	0.0233159012533704	0.465566022375212	0.0514551142439894	0.128837126395277	0.171960725957941	0.27363904266536	0.00116656299420296	0.433756910566542	0.824899307332158	0.506779685912609	0.0103154282800364	0.0567267510698786	0.0127727980384376	0.326466607144959	0.0736613182933522	0.591794665674332	0.253105838331473	0.288440309527516	0.878223588562891	0.315928807926587	0.00472174605428785
Isoleucine (Ile)	0.724432506038785	0.531227818803863	1.88068635818349e-05	0.539578913447248	0.570864894603633	0.467921470366914	0.535165937955996	0.965128938348579	0.4154781456694	0.969665411847612	0.264519958648892	0.449634693163789	0.934185087824926	0.000317791021805518	0.42490706618576	0.97364945340677	0.162260338385655	0.377022202257206	0.945006728077983	0.583515823816269	0.700600654976467	0.0800793850414407	0.00147090998430032	0.439318517190807	0.879636783174365	0.360537558701267	0.0121997308215711	0.342574960017717	0.285347200399425	0.0622185545022565	0.398156375048203	0.382031988888693	0.829645099015612	0.396130152316608	0.471867254703346	0.0520846935382843	0.656724449489293	0.438244737502228	0.798284065587769	0.636442253043622	0.492565925016855	0.594074525911912	0.619757236620632	0.150771896438664	0.7461075849161	0.232062926713963	0.436678025363446	0.982283620152478	0.29121638150282
Cuscohygrine	0.820145736005703	6.35698403091388e-08	0.183061722172966	9.85538519214273e-08	1.56923822806287e-07	2.88121654218101e-05	0.63458564009206	6.84595890711877e-07	0.258404580776763	0.55072221824207	0.0966360204360533	0.961039255242921	0.00182554876325024	0.0449650562839648	2.00561403901703e-07	5.82104432822996e-10	0.0455574779483897	8.67539021341125e-11	1.65860489533075e-11	0.949541434218029	0.1096107844588	0.54293421416856	0.123892996923838	0.00172666424424377	0.974758365652219	4.60861857359152e-10	0.200275609795763	9.51047162852457e-08	0.0311714615352836	0.22362035959673	0.00969770044364613	3.47329510436277e-05	1.89714206176566e-05	1.38297765850806e-06	0.949320415419793	0.997342557032077	0.00124960732987912	0.0533597279309111	0.00478012014493365	0.000984154852965524	0.25781214581154	0.0338462639181197	0.000627473564306371	0.0542219323843965	0.0904250454044203	0.186340254561574	0.00639823125102613	9.85538519214273e-08	3.35517976400196e-06
gamma-Linolenic acid	0.0131732145008737	0.114309874970103	0.102994697120036	0.172762419210624	0.316877660741933	0.248342971171362	0.000769951053124538	0.0306268185951443	0.034165942093705	0.94357531378207	0.725809690123149	0.382300778101501	0.146850989383048	0.316470785892809	0.1125541082424	0.044996077177382	0.0317242100332232	0.438530960883285	0.785778746130656	0.612149793395653	0.796477966714634	0.698256884219917	0.0779254563076901	0.0497856885590461	0.0236941997149412	0.235201134039672	0.336801821491322	0.903895951288597	0.0683991865765171	0.529709471312113	0.650275007871673	0.566269078976258	0.639749886255912	0.00235441533267126	0.718315725775068	0.106541330829945	0.262337795027408	0.00568283211049403	0.0579376535342835	1.3533581868322e-06	0.187568739330732	0.906974980819997	0.537404408166303	0.395547318225256	0.78919829647609	0.056651758809343	0.154676665382893	0.0229780620037853	0.694351350368661
4-Hydroxycinnamyl aldehyde	0.672507532400952	0.318100297945827	0.129699538788287	0.631416246822213	0.00458508559936182	0.0499545305758154	0.567967179561648	0.0629113699619741	0.64772825493554	0.124450598500361	0.0182573448718368	0.3943037623084	0.0205020738393487	0.00085072370916707	0.333848161410928	0.0783138116631133	0.317556530930976	0.17151651898663	0.0501577604773821	0.0535026458586673	0.0216847937766296	1.5902682307327e-05	4.03680778263408e-40	0.01720932139992	0.0904250454044203	0.319735176600061	0.217034642973025	0.429828295734902	0.000136662242406051	0.947994383298596	0.558497460274667	1.80929407851099e-07	3.28706819341151e-06	0.000147302127341428	0.0505321089130427	0.00278496206082194	0.00235201328366736	0.992692118560683	0.749918136555545	0.0653561695655094	0.566080548315375	0.19418711854487	0.00579425107580425	4.44056640061725e-13	0.133193071175636	0.056839390928841	0.133266603096134	1.32913200207895e-06	1.98981283888573e-06
Calcitetrol	0.00219373243098109	0.164007155789235	0.00123473362050846	0.00137454543862741	0.858777139378242	3.29974587790891e-05	0.000147495419782267	0.105430663972858	0.010422353320034	0.0674443383032821	0.00900987768231659	0.245583587662774	0.327435538767275	0.00914476813595497	0.121133550997266	0.00383999678421017	0.837027298183403	0.00114126248811003	0.00265643945152234	0.6656216805601	0.263898289452642	0.679624076251692	0.640545911282272	0.033214408143127	0.0252407584529608	0.00107778584499196	0.0766738838150274	0.000942262061130654	0.508566484472139	0.591409915879331	0.171532454906386	0.0668851710435951	0.0984289235296937	0.0838114802989253	0.375476790460326	0.841585240063922	0.0793405778431171	0.380473816633677	0.482629325268565	0.000193426788792272	0.411604890054647	0.200077103765041	0.0555365265341901	0.575732971038586	0.0625856406530751	0.268739027341314	0.0941915098996165	0.149639791373727	0.0290837299506904
Icosanoic acid	0.0460613351322869	0.93054945248411	0.637562910262074	0.565515133206212	0.211720599616569	0.00114251563649541	0.0367890706541866	0.993577902371405	0.130711218855837	0.683907492931573	0.689839055163649	0.0426882541627366	0.167818303360653	0.622734661149604	0.988041922903868	0.77001680882748	0.540165848662426	0.227507843098496	0.101434943980135	0.978742877962914	0.0231020421073184	0.000185155651666995	0.0238214509786918	0.216404635995539	0.0484847214897989	0.351960546371466	0.802056519822169	0.0298468904074968	0.00241518492113379	0.00100628610370136	9.41696336151154e-05	6.54023980067636e-05	0.00359796067518121	0.202268408182829	0.0738932128540187	0.424621721604502	0.00171940048002081	0.410649984747846	0.848975722913735	0.5763031197595	0.237208181904677	0.755614173828906	0.274873320092401	0.14371160088276	0.0353936558066019	0.650129556791568	0.657354730480177	0.144413536077228	0.00154815729389504
Nigakilactone A	0.302573233058628	0.0251261637649034	0.686155174546147	0.889180937205243	0.000355301664539755	0.326051909129201	0.0288901652783285	0.0158367510317417	0.0257619245279254	0.0653561695655094	0.131437504937947	0.346191347770541	1.25335979765794e-05	0.0158367510317417	0.0299351711916412	0.0616567610242262	0.315252174165154	0.00285556352181686	0.00571975994842944	0.00199065653527552	0.953962585503925	0.631416246822213	0.373819966952797	0.57516308300182	0.393062523111403	0.224480202732927	0.13202073349532	0.00738155005230585	0.95153077228081	0.400544671178373	0.779128814877275	0.0133386115841392	0.000266143099253163	0.00065494474825491	0.595069567950397	0.0781679982419898	0.0803780213600775	0.659367330291217	0.00296003733006579	0.274132308252903	0.460460839538302	0.170012499472712	0.832908046964574	0.0100262929067826	0.891155522245301	0.128908827223506	2.71915588012636e-05	0.000105670945216747	5.38679495529307e-05
Indicaxanthin	0.00397209840417791	0.938937120513325	8.53299738386511e-06	0.124311018951082	0.481585815313695	0.000756899291733027	0.00151548787631682	0.522794912365495	0.121407360842188	0.0768653833663545	0.0124872907998168	0.0296271456871362	0.250890975215878	6.43257637442976e-06	0.902356963523596	0.157992444169384	0.0016693188611812	0.208025320286576	0.71126233013422	0.292028528020348	0.25745712744051	0.00780916742278861	0.432608972442958	0.574783302603048	6.7562279026868e-06	0.0272167754514172	6.07332778354225e-06	0.588335973540105	0.473453355779384	0.967233823862307	0.97276176867033	0.953520405811428	0.881727559326344	0.000117789089350197	0.0110749403297669	0.748654147634727	0.180930147999969	0.185587160351611	0.873190732585331	4.61044224564123e-07	0.272654292625172	0.27785073436584	0.860740029340601	0.252638447993042	0.138187962404305	0.00443923867480471	0.063443602347097	0.00543017365515181	0.0138800025460897
Uridine (U)	0.298769861901369	0.149639791373727	0.0065278430520899	0.790267724307214	0.506601183727433	0.79754998509807	0.0830952604215767	0.766408656140161	0.649528896871781	0.995570942625128	0.952415018091744	0.250890975215878	0.000384981337479164	0.627069139963381	0.0734762219959249	0.102693304838484	0.782789949722047	0.00544028878401787	0.00364738327497663	0.030402254785708	0.225126599816609	0.0712388503767245	0.125290587866715	0.654340385634299	0.290230768642161	0.417521884255173	0.602031221913559	0.00135833512105962	0.72101886686045	0.466249029755751	0.302886758577002	0.000725559478854833	0.000288588343343644	0.253105838331473	0.905215364991654	0.908735043322671	0.000741502533047232	9.77318005543759e-08	0.0157982270668322	0.286149014355207	0.0115653427986246	0.745707413075054	0.12424127398265	0.307338284886051	0.873190732585331	0.495068255520254	0.00377359080534786	0.130638758043359	0.000185155651666995
Tryptamine	0.597386124107096	0.0436477492053605	0.968118928676952	0.00583720037681362	0.0227493124231392	0.845930972339561	0.198198301478835	0.4108090461913	0.479329002462907	0.26825228776013	0.113201951585477	0.427220488852257	0.059715050974585	0.960375681417626	0.0720088101745312	0.823169999627322	1.94467383324401e-06	0.936066863183905	0.219567572626395	1.41577522447811e-05	0.000208323905234197	0.638159053278332	0.204678372835794	0.139249274571971	0.0157982270668322	0.00384743894195358	0.0530037970866689	0.71250531155361	0.356180220213139	0.135859624685901	0.625433418786683	0.339204879236138	0.619001504267664	0.00482090623841503	0.586226836037678	0.437211039707941	0.29473885892389	0.83074181352802	0.220948207968777	0.0304470565397029	0.960154496086827	0.276235312956308	1.7504522573839e-08	0.580301436981104	0.284375233745538	0.81022749874723	0.00359796067518121	0.0659897919228135	0.00412007798122539
Guanine (Gua)	0.949099400435253	0.0974425287735466	0.143789467068955	0.623324978351959	0.012023720747958	0.0138800025460897	0.927681672051713	0.00740807646317616	0.50588749841772	0.232102483727805	0.232322871357585	0.125782573621425	0.0335534001826184	0.199977903458793	0.0935740251629388	0.00108614052816198	0.0129122677768443	0.000587199524551843	0.00137010722831534	0.0181993293467618	0.204577551675458	0.0620996056104766	3.57967280163265e-10	0.000701019362141359	0.00502949082063358	0.535200262048641	0.928343387331836	0.00750829670980837	0.0001128562359634	0.956394818006925	0.164968308972059	9.31295080411229e-08	8.74128874536966e-06	9.87618635311254e-12	0.535567309965491	9.48411226762316e-05	0.037290822492062	0.0653982578345201	0.0296271456871362	8.72824684917696e-05	0.522794912365495	0.109864339139399	0.0345628530302413	3.59153161590556e-07	0.91247662096855	0.0138685329196521	0.151008526725765	3.4915694546807e-14	6.98281283208529e-09
N-Carbamoylputrescine	0.67574702869066	0.582197173418559	0.0622118307524801	0.00651406661028347	0.128251591326165	0.632394539092049	0.291240852793312	0.675137228475559	0.771283981346341	0.0646765240579934	0.128323046744283	0.869688229286056	0.0322556309047317	0.361150761153527	0.357040908748304	0.500714388017641	0.100472646107876	0.694957762418887	0.590051683045381	0.00708040976622636	0.0192943246379004	0.578764007564915	0.000726896737675013	0.954624360918385	0.557052657906957	0.0108755305819084	0.405247385646278	0.701954561144805	0.483833556249339	0.916437566923075	0.769122224109381	0.764492786959999	0.0497104076129224	0.0988258065307476	0.454191655972693	0.0916743865108195	0.6383465392282	0.198478876913173	0.555183214227015	0.374707029497901	0.919742348709618	0.215865043869686	0.0249311130045525	8.65044059061568e-06	0.0531021763225963	0.965683835974344	0.0380879853564303	0.0361051446314942	0.290214459214237
Arecoline	0.558376278781668	0.207108691446454	0.907854956760709	0.0372377396653425	0.00490340331795648	0.0201202630447176	0.289590481016868	0.0434363515784072	0.194381423652345	0.823602248159439	0.022872243633163	0.372467680687449	2.50122842480935e-05	0.0141344146654807	0.299946862961809	2.09407803624465e-06	0.634387360155501	2.70627944309863e-07	5.53948969687485e-07	0.000997380102718859	0.313093208910962	0.405421058669267	0.253222777901346	0.0484187651842144	0.163578140070018	0.030045830777775	0.0151679284484415	2.86603829382634e-07	0.491547473465112	0.213585538693552	0.0807240523252275	1.17489620093179e-06	2.11256530838719e-06	0.000320556128294405	0.840065341288638	0.372317609900605	0.000142732498342512	0.888742231406334	0.000753452918709601	0.0309890177471097	0.20761757512415	0.90565522661492	0.862049091027737	0.140776066209784	0.318780845243465	0.13932531678905	0.00880693546568146	0.000122105013310871	4.25715977976202e-10
Thromboxane A2	0.249151771760331	0.00272412686779577	0.529526928492753	0.10275352833787	0.0203104029760412	0.1125541082424	0.0971538882028816	0.00496375875105783	0.0123103765485365	0.0411663145353064	0.198592786173844	0.281602597916027	0.0206791252860972	0.978521501659726	0.00173761163958569	0.00110789363518106	0.468986492473365	1.7085506387071e-06	7.05079494111727e-05	0.015242402267926	0.618805287255071	0.601255933779494	0.000227127828959827	0.0022255164348997	0.0805768461324035	0.0121152224249791	0.99313500943157	6.78163259729293e-05	0.0619382743512429	0.954183680556173	0.105555560110403	1.67157519275213e-07	3.27024404541244e-06	2.12241462627971e-10	0.803989874370869	0.0931269435492671	0.0723277837349867	0.0595587593704148	7.48344907029455e-05	2.08672575365339e-06	0.555943914204137	0.0155941244433873	0.426082414692704	2.28239459538473e-05	0.349357077910259	0.051460678072917	0.13970599694025	5.49972021422529e-15	1.53709448544982e-11
Capric acid	2.77740554074645e-06	6.36889317259926e-05	0.00468170375368607	0.353702849077273	0.0431058649218487	0.0173617648103148	1.31003787556868e-07	3.70889025855308e-05	0.000139758995127679	0.000131351114579928	0.86401337750288	8.74151397939213e-07	0.671898865053633	0.000880959161261067	4.17073048269612e-05	0.0329980019777017	0.372317609900605	0.00730903160774296	0.037986650652799	0.976529189738948	0.184368081270196	0.752448082688543	0.147961807722712	0.0195743424545498	0.0577090228326613	0.141467215246141	0.0069809164032019	0.281979624544848	0.853764769646482	0.0119832460251758	0.551027455255911	0.0385838321879287	0.171871817276193	0.0373971771423377	0.18455525357062	0.191001191554534	0.209764572585236	0.276359353284883	0.000472158618125357	0.346909257851771	0.00271046739184798	5.52573556408861e-05	0.844192121672178	0.217771280792383	0.62352180338822	0.286911439196461	0.138187962404305	0.00402218308338993	0.060818431243435
(R)-3-Hydroxybutanoic acid	0.805924402392671	0.000579026650417871	0.688200881052444	0.0257424610314042	0.000144620408066508	0.296165114749023	0.905435292256388	0.00598423358625177	0.475004892679722	0.301258183762292	0.285768304436982	0.0371847197637145	0.202368417771409	0.986049094525428	0.00115385006726078	0.00661152065753502	4.39897002564349e-05	0.0161740233089235	0.00166579233304991	0.0119428894805959	0.539797255823366	0.081878746726933	0.180100979174711	0.392752575517103	0.0577090228326613	0.0774903914438726	0.071600358182719	0.00199065653527552	0.661987318353127	0.623128179625792	0.185794577910293	0.614104076711029	0.34878015757754	0.498956282026416	0.445164068342404	0.777886603565752	0.0293000809440303	0.854418234073899	0.822305660096555	0.850063670516211	0.398353779784192	0.312017305315256	0.0172507825629943	0.191289256735922	0.73332941762257	0.907634952363867	0.041397489967111	0.512508781561669	0.391359605380378
Lysine (Lys)	0.9608180610123	0.279472434637294	0.310809766035971	0.741504105636024	0.00249248686559921	0.0312172130719371	0.424946072467221	0.403529322812096	0.852240401631443	0.657555881440832	0.10227250890679	0.14756436834861	0.00455904359433336	0.0422445325363941	0.412401627932254	0.704026653426548	0.0524031687786294	0.599126168139839	0.0864619885603309	0.414957190566926	0.102512799092126	1.26975213648443e-08	1.3709204836729e-10	0.521163920538968	0.856597151958911	0.57725394618442	0.102813779308284	0.492250576389526	0.0116045906284927	0.34878015757754	0.187683290261392	2.03467000171779e-05	0.000700214505379235	0.758572819663077	0.0850506499507031	0.424946072467221	0.000152803421062647	0.532451362347518	0.36753471522981	0.202868994377748	0.754558361096612	0.673116409730792	0.781936581450919	6.98394775039901e-08	0.497187032390234	0.627069139963381	0.0580522446635407	0.258641812998669	0.0304919137455419
Stachydrine	0.497010287387201	0.0525792435711662	0.252988935557965	0.0857278917917731	0.369174595713004	0.00351462073253411	0.813027531389121	0.286657148685163	0.559688105743124	0.737308328226135	0.585269272371404	0.00578355738629912	0.684724516055032	0.189565549029846	0.0659050239884984	0.989591951606228	6.44574638271714e-07	0.661987318353127	0.85746901947417	7.16484138827607e-08	0.0715550894702632	0.73563215108203	0.000175841691110046	0.495773989793254	0.000179514318576197	0.304420566302494	0.00344648762341301	0.790695603746068	0.57725394618442	0.309337986202635	0.952849265003762	0.00987157797377023	0.0138113074649652	2.56911623936375e-06	0.181854693991889	0.0876255907864774	0.424621721604502	0.819066273034933	0.00266448178001389	0.00160515347733135	0.0619382743512429	0.652133361066433	1.97377269136464e-05	0.00250262087115117	0.2067022224025	0.0392718981573823	0.387813144969646	6.42204199176714e-06	9.15773603177691e-08
Corticosterone	0.0195743424545498	0.00508167616171462	0.130421558465591	0.203270090317733	0.000259565918685364	2.56465858064797e-06	0.108789855304252	0.000812180633024677	0.303892011043348	0.0424215610670737	0.604165533244298	0.604553946580207	0.0582819795030041	0.425757568684098	0.00511034216409537	0.000147109068144833	0.300995621329668	1.01874747677162e-06	2.63229186652104e-06	0.517909640958261	0.121544443182613	0.0473087389230802	0.000108697034423535	5.91543129889452e-06	0.00621944152084323	0.32854512245404	0.965684986076195	4.19486445245329e-05	0.000167394397921669	0.385357379555701	0.00286773946124794	0.000919349388337488	4.72805732303852e-06	1.92012202744987e-13	0.0936300285651941	0.00703786123311792	0.027668591836673	0.541456892632078	0.0748735512111533	5.29367069834332e-08	0.1317288745535	0.20986720124252	0.327158515041065	0.00135248334996912	0.63875542520928	0.00972737260381949	0.208331501626293	6.29203286115462e-12	2.19959802345157e-06
Histamine	0.0219213875434256	0.0447175235612652	0.0295177846002682	0.199977903458793	0.00285270906916249	0.145982588827193	0.0540053225800102	0.544413496827938	0.0508400941771245	0.138036845422366	0.771291442353804	0.0417171109068245	0.0014582441687041	0.331329500526945	0.0866199391046895	0.920185757893026	7.35356631625763e-06	0.554449592556083	0.337225110560878	0.070029552230294	0.182689712043879	0.66906120394871	0.511611438789432	0.152061486399964	0.00164303281967693	0.397416991838465	0.00386610043016161	0.572507060312351	0.041892308999642	0.240240893996254	0.912461999737428	0.357935377803546	0.567589618004784	0.0335290908575	0.76810599837469	0.252404973556736	0.37789462001175	0.287675204195416	0.425919974013146	0.00352839029539604	0.712919804921768	0.682274532850648	0.000699410488458866	0.30336405239685	0.558563593101826	0.407951419013277	8.56281166690623e-05	0.233426988217657	0.0587436652435768
Isoprocarb	0.0120846550333821	0.111267001526251	0.00668399355126248	0.32577562993349	0.0167049547172161	0.00216235590280429	0.00391878111034502	0.173030256767169	0.0445018556014515	0.226531584666634	0.0665002465705881	0.307338284886051	0.210586597404274	0.0146793990480309	0.128765455877616	0.211307736779591	0.454206852465806	0.651331543572201	0.319189620813322	0.622341248051322	0.865978486350721	0.693940700753928	0.809581673185602	0.572128094030141	0.045777353703915	0.125501258970685	0.27760179937864	0.392442772862279	0.280849548681086	0.518090164172165	0.507958730640819	0.662390753923437	0.0730611155122226	0.15899737154698	0.198790238931045	0.981399513733639	0.463520266710133	0.871659980087258	0.459612963466868	0.00566707037996083	0.774906174578141	0.366939497179185	0.379410516097423	0.37487379659063	0.186434546414155	0.15060499251178	0.224265025613777	0.215148486905228	0.14582511168543
Taurocholate	1.57074316370462e-05	0.00278775590431011	0.195355042453482	0.447164854242785	0.00531503757823127	0.0032555017127102	2.46406560313117e-05	0.22794267580143	6.27767785427005e-07	0.00131927479833309	0.388274637264953	4.26190251853419e-05	0.0109903006249091	0.0986037999079825	0.00463756517995105	0.954625880989631	0.00365093645302377	0.94821537896583	0.840933783830842	0.624900314360401	0.0473087389230802	0.0377714087074158	0.513406926153223	0.0737540061795179	0.000926584418415809	0.198790238931045	0.000467126091083392	0.406052787222301	0.0330700058296079	0.0136069809741415	0.178925864191305	0.168693472354022	0.799695140741904	0.499842132336248	0.0487161499465766	0.788984457447247	0.166598675705286	0.482629325268565	0.204678372835794	0.059324944453102	0.00351118582188986	0.00192748357403319	0.00856265207820566	0.000868163124496022	0.639352025734329	0.219249826467967	1.7956047922744e-05	0.299685046200354	0.105123745576686
Pidolic acid	0.0209880124992937	0.441508958893268	0.0765782767982642	0.742134124490911	0.580682891164709	0.012751457296938	0.000719764664133702	0.609613256527323	0.0167049547172161	0.00933007128981422	0.455049238791966	0.0137429061870979	0.0434664993465189	0.794763519098038	0.534649922831672	0.474659870993039	0.62647732832997	0.0205502318978688	0.267280586540484	0.0401674614566209	0.240353727512422	7.46279321804918e-05	0.0108783224079609	0.297726173769062	0.0219553653001491	0.435564288398972	0.803345291919551	0.151251033747244	0.0402805886586113	0.452692726202545	0.753040884466351	0.44799998897021	0.892033328285003	0.110883093511598	0.551094412291992	0.353121490034885	0.452020677316993	0.0368153377071472	6.98038953232418e-06	0.998449823086056	0.632207976964112	0.00919279567406576	0.663197912503765	0.114702893449769	0.757515760986819	0.648328245615867	0.0619382743512429	0.0657357514300945	0.331329500526945
Provitamin D3	0.990034824257437	1.01263759773001e-05	0.439357047845283	0.00210515079248556	6.98394775039901e-08	0.258641812998669	0.980735334748972	7.00318417249768e-06	0.500196700917602	0.00624226119085264	0.122093956644096	0.0258985178248031	0.000786776498136495	0.582782939052489	6.7158439719122e-05	4.33340679035473e-06	5.51013540401117e-05	3.45393910408588e-06	5.64831854349878e-06	0.250078318349392	0.888742231406334	0.17347732716954	0.985827674182876	0.0116735524724723	0.206296320091705	0.00417181422586721	0.305346973623175	2.81367357024193e-05	0.128765455877616	0.175815708622377	0.0762415938114462	0.136607441189401	0.000238001910446046	0.0258789670799536	0.0388029146876355	0.300077827266181	0.000844027960578749	0.221587473033235	0.542749441632385	0.0778286075062255	0.211204610089539	0.300077827266181	0.0265507354334292	0.243983695622414	0.257575430018313	0.653938887849515	0.00605062253539332	0.01720932139992	0.0449650562839648
L-Citrulline	0.481238245689442	0.0182428261651052	0.879537307896713	0.181391993420175	0.000146147261904527	0.0170991759904424	0.213066341104906	0.0220405057941267	0.40242820199567	0.682070514921694	0.401015067496029	0.483674035671488	0.0654403679590529	0.321101674312967	0.0217859235955424	0.0848431213429194	0.252755240391016	0.225450285499054	0.0432558275646856	0.688815029175325	0.471388888003214	0.0026033761444237	2.15873023508426e-10	0.391978340704032	0.252521692382375	0.410649984747846	0.256158232471208	0.413997783554497	0.136083644268461	0.641541511550169	0.891356854063324	0.000231187554422246	0.000220600084626724	0.161615319642841	0.969667953896719	0.661180735151283	0.00146293894548077	0.0562407424891911	0.166685575234655	0.318917066501849	0.422193604942843	0.991363459696395	0.82792759197103	1.7303415783568e-07	0.618412932958616	0.0292350339087734	0.240918442892916	0.0118926095590327	0.0334077651340305
PLP	0.631614140633853	0.786205970366426	0.378197506902804	0.230235048349775	0.0183155186778369	0.984720588819498	0.484371175439922	0.62352180338822	0.27425571743228	0.0895022003983002	0.0540053225800102	0.681662547260474	0.0158239007423758	0.679012980580177	0.706917823135155	0.581637028701469	0.681458597554102	0.917321469304479	0.690863636959898	0.0196206345066542	0.214939629370862	0.00909695978672932	1.96033760903423e-11	0.190330254121286	0.420095690523727	0.333567715290271	0.459443490913406	0.71022708531663	0.00385862620700235	0.771928985891361	0.187588526703553	0.00462001318783356	0.00617402242882577	0.00227862971867439	0.0611765773969692	0.267766140861257	0.106913561947448	0.0625044218241469	0.93628762382755	0.170984580261213	0.554822992744006	0.236537855086259	0.0341165971883397	1.62739307763179e-11	0.341618666443348	0.141544166721102	0.0307170333764129	0.000271175858812129	0.00711442201578867
Psoralen	0.751182782608701	0.314711538143187	0.150121813356849	0.0204860425581339	0.000216161113092846	0.0195897627607962	0.46454253169644	0.0448411490360718	0.688200881052444	0.842236802390095	0.850498927871416	0.164350964919864	1.81818105614828e-06	0.0221601742642496	0.50642271387751	9.51710339323249e-07	0.335393272795693	2.13889392046624e-07	4.6015874304789e-07	0.000782316694717731	0.319735176600061	0.158159604506631	0.28526121227374	0.0540413750817143	0.353412095634892	0.0779739166870712	0.0110466643867522	5.59241421410302e-07	0.447498804170938	0.311614456653902	0.145677805922641	1.25927076066762e-05	2.97549149682202e-07	0.00236163466487207	0.662592507657284	0.021433716008422	1.57953357360539e-06	0.326466607144959	0.0208249536812093	0.555570153643725	0.108538221072077	0.51556573855103	0.837678108936224	0.324809825584455	0.772354098636578	0.439026508237053	0.00206207446903335	0.000840223313975476	6.01196768222319e-08
Leucine (Leu)	0.62647732832997	0.151251033747244	0.843322974207322	0.588527883237908	0.403844252578007	0.423163895054914	0.543858536306561	0.236537855086259	0.676163934070249	0.895985041918011	0.180284999843403	0.796263608035612	0.790053807766207	0.1820400138064	0.125782573621425	0.881289437722724	0.510177360644989	0.961481652487585	0.53226835123874	0.939157942148915	0.968118928676952	0.747180328572304	0.588719821211176	0.709606189237563	0.36219893621818	0.74444563696028	0.229906588680572	0.503749551681595	0.863140259071106	0.73521329872866	0.598677862674242	0.567778384091253	0.606108694493406	0.694967489325153	0.528797070187305	0.727687232054503	0.590448533634754	0.271059137293593	0.738775986673831	0.445830441688867	0.124380793787997	0.404474543659122	0.485068847614842	0.198395473701713	0.240128096993566	0.774906174578141	0.423325734115827	0.535016784613064	0.18334108987898
Methylmalonic acid	0.874503176044461	0.0384746770592334	0.9654637337382	0.40684325581752	0.113266893630916	0.0123933579652915	0.567967179561648	0.0753911924001797	0.779591145019342	0.134003613261732	0.191481473807862	0.173298397804797	0.744655886497922	0.167556404101905	0.0346127366705462	0.331329500526945	0.0268719239062962	0.000367627661075792	6.99229885038537e-05	0.363676313730898	0.21619492005668	0.0353682373064485	0.341903346485279	0.000706676940581357	0.109231300974273	0.366047772763582	0.297856504312221	0.00277659552917402	0.0651880348912081	0.135635883731427	0.0465957926944435	0.0245597758053952	0.0654824999467821	0.28831269888624	0.00734191667429983	0.400231253867713	0.00230443087057698	0.213897485496761	0.554822992744006	0.815614254240484	0.68554190012453	0.0134945987366027	0.301652307049291	0.339204879236138	0.274132308252903	0.863140259071106	0.795192040461792	0.176630480776045	0.318780845243465
L-Pipecolate	0.0543667324303807	0.258641812998669	0.564385099799328	0.581064460149961	0.698668450120677	0.437870720480187	0.000349708363965396	0.0612164766480248	0.100543491757294	0.00561480943555686	0.395080713384383	0.039998264899613	0.208127345253177	0.546450704074637	0.231332270224421	0.159333396414812	0.272285623508899	0.00920082163204906	0.12592341100534	0.010666466945317	0.601062180647427	0.006781710034181	0.335815447266051	0.27785073436584	0.82792759197103	0.973208994100812	0.764076601295656	0.0997169908120903	0.824466902136128	0.451517002878279	0.962802680214122	0.618020685042724	0.0289975668607027	0.000756036359143057	0.280223030130113	0.485243348794004	0.997564009909161	0.126346644056116	0.000297304984381834	0.140469705187346	0.687996209668465	0.0039682687742777	0.139173263610667	0.67291342731067	0.872315959644411	0.646528945106546	0.0783624642264584	0.00053338095129315	0.00539992782351345
Cytosine (Cyt)	0.519173971389392	0.822953895029666	0.166164677671459	0.513766408273409	0.0183592531102929	0.105001172591335	0.0993057327736489	0.436881409290147	0.569100568894041	0.408109871508494	0.67880932784915	0.114309874970103	5.4350537653579e-07	0.159922703849954	0.877347957627597	0.008346408693226	0.553143639561976	0.00181030398053703	0.000839274586137886	0.00446892534425058	0.00746806682245775	0.0176560108927298	3.63489962267482e-06	0.157575115964431	0.0471472792134237	0.490844898225615	0.380930064443335	0.000654188129772777	0.0863568146434402	0.685950727253629	0.396869492054285	1.44145966670819e-06	4.52371935789944e-11	0.00161883585784554	0.748232964559918	0.459274052594614	0.00112014819611106	0.87537832621372	0.0361633296766378	0.357203416238309	0.144023255483236	0.918202678791665	0.00442235344739962	1.95500433798348e-06	0.583165137978119	0.173030256767169	0.00100516893049118	0.000122593453729105	1.52944086298637e-06
Glutamate	0.566834847695121	0.331189928209948	0.304949718180539	0.947773391544581	0.245011373628395	0.856379211778696	0.627463811527675	0.429828295734902	0.952636088539374	0.835942856171366	0.0118025681667117	0.894447959047298	0.513227233137734	4.23130841797897e-05	0.340055579320379	0.856161282309763	0.511432066541807	0.351670680217143	0.661785636541616	0.0175293861187171	0.393993235243924	4.10611390191603e-06	1.32360797776869e-07	0.757093061552766	0.954183680556173	0.504817941607628	0.000166527274781779	0.267280586540484	0.0101655860398047	0.539060439767476	0.539544813779646	0.278972781025412	0.303495986126434	0.322197554936268	0.593720098742606	0.086883696306122	0.10287405775716	0.408268359857991	0.00591303734371815	0.141390295216006	0.0575949828508251	0.863140259071106	0.821657543779024	8.68068086350811e-05	0.415757677329633	0.9030164860998	0.596227344698456	0.819066273034933	0.574973178299806
D-Alanine	0.166077977947613	0.173566842470075	0.579157764059053	0.572317562598376	0.350512695103026	0.970995779106044	0.579348304316763	0.791551547629522	0.115822093554468	0.0995993531752613	0.246730764013096	0.336660799430883	0.0741722564090582	0.645929626611193	0.211101518999221	0.573075728228715	0.76746936710209	0.596613493208838	0.517909640958261	0.01309663809041	0.737727563880336	0.0624232882721709	0.00186221847798942	0.83117496013585	0.862922004965023	0.76238187377037	0.30561199703062	0.691273624936732	0.0069809164032019	0.882823017928751	0.558872220259251	0.113722292056713	0.0528619690802535	0.0218705048077565	0.51286794323638	0.19186632480519	0.323570758242659	0.498071248395638	0.590448533634754	0.14324506781128	0.392287925896102	0.325637546182546	0.0962347294525879	0.00990577811832555	0.049684608199952	0.583547451170587	0.587760414204236	0.0287617256678145	0.0296490587482976
(13Z,16Z)-Docosa-13,16-dienoic acid	0.64213917459643	0.00693690616959025	0.728104681247936	0.0521574743855641	7.40114156594681e-05	0.0257814004700601	0.412242208861597	0.00122135100597575	0.360578075073052	0.0490150328910604	0.68554190012453	0.466590737370997	0.0824345499100219	0.730611029505606	0.00914476813595497	0.00061377795166905	0.0757220853171245	0.00131499793450612	0.00395298302152487	0.488390047148723	0.698051133798015	0.268009140231887	0.173745974334546	0.00640407319666192	0.774906174578141	0.103538936398724	0.295127390553612	0.00175414977954082	0.0956637203506665	0.136158379411029	0.597904359753333	0.0586279662882356	0.00665371206879936	0.0219213875434256	0.081878746726933	0.702995103378401	0.0173617648103148	0.736470086333652	0.799695140741904	0.000620951885030242	0.465736723223093	0.275863414786837	0.584886446001916	0.290102636627218	6.10336892417498e-06	0.00139093003030876	0.231222384850391	0.00996587681971559	0.0340426915430633
Anserine	0.00330396837203654	0.00287274385241986	0.0275653546450986	0.477769906952918	0.268982619419982	0.000213428558706949	0.000844981560463294	0.0876255907864774	0.0332868069659252	1.17489620093179e-06	0.0511151481534786	8.92663518526811e-09	0.506779685912609	2.30351873623389e-09	0.00287274385241986	0.208638002347138	0.00694945558256601	0.274996951986531	0.233648247505313	0.0137315344668566	0.989591951606228	0.8292261972523	0.925696821477846	0.474142590941122	1.2674923162657e-07	0.167381971491352	7.12985525665911e-12	0.0631565653500723	0.737517936506011	0.592949589035749	0.430730905186769	0.00391878111034502	0.214209753615423	0.0667138725898525	0.0220405057941267	0.475522677553342	0.233869652155646	0.544043492562	0.742764312388827	0.0104134062116981	4.33616752153887e-05	0.00426476098769981	0.411764166126346	0.419451385677927	0.337931335226685	0.0503276360508014	0.234091202193136	0.209764572585236	0.000567625642649059
Leukotriene B4	0.657354730480177	0.00179140894330307	0.307205269776635	7.40114156594681e-05	0.000980873448511951	0.0509087437460994	0.208740240246742	9.91778282656612e-05	0.461819219203966	0.211307736779591	0.315522715840786	0.677384401619693	0.554636277620341	0.491723199744071	0.0032780400941464	3.5980114343932e-06	0.0409362096679519	1.01315071884879e-06	3.900648058912e-08	0.191770059937319	0.390895934676843	0.333427547994474	0.885233795698144	0.0155181730932527	0.392907531198609	0.00120283541514294	0.813027531389121	1.08417329278491e-05	0.39523621215574	0.395702925516048	0.0796335704675974	0.12333730425259	0.0179831749818554	0.0104313071167487	0.434413647712717	0.428197358189446	0.0239126992865995	0.991584901311001	0.518812575146557	0.0151061065232114	0.848105567256698	0.42106321337019	0.0204700219700355	0.57516308300182	0.601643522747084	0.546821501849143	0.74171409311473	0.0209389809969103	0.192830885710579
O-Acetylcarnitine	0.316470785892809	0.203671750693512	0.88676846961085	0.892033328285003	0.24455426169496	0.00355260256769279	0.308403748169701	0.153855857690366	0.376684534793888	0.597965889085585	0.51556573855103	0.949320415419793	0.791765572055377	0.0432258005943922	0.209354413352373	0.103175862438638	0.671696022660012	0.0288472985237983	0.0266707989652052	0.494891904014782	0.1010181698737	0.00011391872429391	0.000157668671643479	0.044872099413688	0.322060439473746	0.92657892216981	0.426244890717881	0.0313548059367274	0.00112755962734861	0.212030620735843	0.0199257126191459	1.05367249375403e-05	6.79107949823135e-05	0.0630747478691001	0.251938466058744	0.261978568050948	0.000561672931087011	0.569100568894041	0.283112712814123	0.752869994183586	0.946889463992397	0.382758339115752	0.0255872003648993	0.00385862620700235	0.443999252520412	0.841802415738861	0.62647732832997	0.0473087389230802	3.6908971550345e-06
Malate; (S)-2-Hydroxybutanediate	0.409061339272704	0.105676698994095	0.907634952363867	0.659165961438248	0.0135394550115276	0.132093774738747	0.147088495164181	0.0195435329478635	0.154101759239472	0.0779254563076901	0.538140113477695	0.758361372546884	0.00133074120159998	0.71022708531663	0.127551687951015	0.00231624493280443	0.436551918907977	0.000557082412237865	0.000767324470535429	0.00342963912792195	0.485592450865185	0.771078961388357	0.038638506198671	0.350801969425994	0.0763873479742918	0.62983402738354	0.72497574330475	0.00232573520835671	0.580110752965526	0.62608291785128	0.486042966861799	0.00135248334996912	1.66597098406642e-09	1.10846384734828e-05	0.259949228780385	0.824034549037124	0.103417801554141	0.877785754813808	0.00160004948197445	0.0206791252860972	0.708985481715059	0.243527901635056	0.0671857954197741	0.00465958819059313	0.175544728062043	0.561376885708378	0.0147518022903377	1.19864808465009e-06	5.99905872868533e-08
1-Octadecanoyl-sn-glycero-3-phosphoethanolamine	0.302046765907021	0.00152522288066303	0.625885751829666	0.00277381167845826	0.000337933791074534	5.5648869924585e-06	0.929225749691251	2.47516016530704e-05	0.410014096881249	0.570802630971734	0.401642767078785	0.520439858576159	9.06801038679691e-05	0.764712409681784	0.00289001640104038	3.48074360815032e-11	0.295516257600055	5.49603064894778e-34	6.51099584794892e-28	0.598159199602977	0.0946425930817817	0.000867185829016566	0.139629798346084	5.16226978004849e-07	0.168255470081082	0.0121050258568135	0.893130767698841	1.46949792565406e-27	0.00118069330098359	0.976086472776267	3.05506843431531e-05	9.569871430472e-07	2.35790254591762e-11	3.33802889409933e-06	0.0199159945406215	0.708158165627957	2.92083911147394e-11	0.268009140231887	0.0827897975746699	0.0481556765609431	0.883699542753753	0.127979078720928	0.807429839462594	0.261978568050948	0.408585444103048	0.417200798817102	0.0231197998440646	2.95463011916333e-05	1.13778088388472e-08
Succinate semialdehyde; 4-Oxobutanoate	0.275920980955709	0.560226359118414	0.305035268819401	0.180465532291953	0.625317716547613	0.0933239208183662	0.860504491451173	0.248838727476969	0.702748220761331	0.959545128239611	0.761001327513758	0.228657765593824	0.0447348621392677	0.78547644253117	0.308658224894052	0.442753002397601	0.811030397094441	0.326769276054764	0.121883566251885	0.516573174072508	0.0574095094563097	0.50283420783854	0.872633825212122	0.792385240712777	0.490880821742364	0.108347420040767	0.510584290098777	0.11364134583667	0.804947817333442	0.0419411650916847	1.7588591838371e-05	0.363476795284086	0.34858869467203	0.435577826808912	0.358126115381952	0.267009709979954	0.517301511187846	0.00019653329876466	0.0367330664566351	0.287207562636092	0.067248090404284	0.796711387144704	0.593440238669049	0.988820291473027	0.313259886957634	0.280703238204025	0.0295613945725109	0.534010483312911	0.10515242517542
1-Methylxanthine	0.220735407263599	0.907854956760709	0.676163934070249	0.198198301478835	0.989370516448526	0.0113611760047186	0.860303758414317	0.821873569346176	0.940703820796111	0.934300952491681	0.406052787222301	0.0932944022671471	0.928563969884759	0.343328972396243	0.824683098229785	0.348491919527476	0.000840223313975476	0.101375322960172	0.0729691249643896	0.00103573001827518	0.0190561864865975	0.17872517337113	0.103903002792343	0.00281019692382832	0.0104313071167487	0.543858536306561	0.0304246487344795	0.0383657787483405	0.0036687485558175	0.0099229168698022	0.00684595209132924	0.000187312833383055	0.0525792435711662	3.66595124587644e-05	0.153283222063341	0.0688367865488773	0.429665043356199	0.595648330847371	0.000826094030902637	0.0190863382590913	0.617040531262519	0.483499833970857	0.000615922172197213	0.179733347403239	0.219567572626395	0.976086472776267	0.655545465561231	0.000324522821897781	3.87688348106086e-06
Caprylate; Octanoate	4.71907994383919e-05	0.015007642867194	0.233648247505313	0.269104471036921	0.311077847098558	0.0434363515784072	0.00777445380884879	0.0177266961752508	0.00631693501986501	0.0338707654195153	0.422840323235925	0.0193290241919185	0.162637218598281	0.124800070437584	0.00622513954158814	0.0181993293467618	0.63875542520928	0.405894801211455	0.935846107347714	0.441674734669747	0.279472434637294	0.0375839053011516	0.579729471137989	0.171427778496191	0.174553739640831	0.221800849132926	0.39897902717238	0.773204524524112	0.681866519720653	6.97290013573031e-05	0.0209656411889586	0.729357501811955	0.323570758242659	0.170719064495994	0.722059447074902	0.66461136013668	0.155418169824451	0.833991630264241	0.202768808553629	0.113266893630916	0.0117926001617386	0.0191316423941708	0.736679618094475	0.894667518716518	0.835075522009813	0.584886446001916	0.638159053278332	0.117951575045757	0.501083692980918
1-Methyluric acid	0.022907470326053	0.325913750915981	0.32840629423427	0.94821537896583	0.460630517370137	0.767045031470082	0.000808506479787825	0.399761398331054	0.0121152224249791	0.159501605763635	0.326743258627176	0.103417801554141	0.0807760613694534	0.210895443601874	0.369025332041749	0.0727395540940516	0.225558252918268	0.000458847182203657	0.000325321531227399	0.728939816238307	0.622931407221187	0.424135460743049	0.491723199744071	0.413518561870324	0.487689852260061	0.130856231951409	0.185117595713818	8.10596887427224e-05	0.807214734173143	0.679420354794334	0.101019291457476	0.0277514162110943	0.00277659552917402	0.340765516812873	0.787701750298572	0.735422715287561	0.0121663170074125	0.0281057562218888	0.0255485092250147	0.678402091203592	0.359548939764529	0.0201834735147962	0.612149793395653	0.230563834210304	0.128622205746608	0.107286800132733	0.236314704195224	0.10257294022305	0.00243492558287412
Tetrahydrocorticosterone	0.0313088852201299	0.231552149801566	0.781723279450199	0.0341165971883397	0.00242010660978292	1.65461807494265e-06	0.0719178821423299	0.0133164554388258	0.079833262549969	0.809581673185602	0.132679207455068	0.0496509521776373	0.100780613014767	0.365454025161063	0.302573233058628	2.70092342406212e-07	0.988927648552334	5.71196778909569e-10	4.45693778763756e-13	0.105001172591335	0.0420681156953017	0.150121813356849	0.219038175169456	0.000164805411870207	0.0944168403065725	0.110947007050074	0.463350008473086	2.51719046926637e-11	0.177084319444319	0.930990728688002	0.0238882210675085	0.000746602887194041	6.76917949554466e-07	2.35917746210531e-05	0.420740563727485	0.793692480911748	0.000301753130669459	0.50250457381878	0.232874475798912	0.000649665086737403	0.186151774270339	0.99911418425352	0.860740029340601	0.547563462734298	0.248804922683919	0.0905886748860283	0.772991893039507	5.28846958746661e-05	5.16239871580547e-05
Vulgarin	0.788556826047228	0.369921464742466	0.207210397290624	0.161955424424197	0.0117726860558217	0.154019759619457	0.234202031739696	0.0497182829326879	0.518812575146557	0.000265146880159745	0.497894339754313	0.723100530513331	0.267766140861257	0.00701883446303803	0.36798151458348	0.0572161723084975	0.0158882419837242	0.0431957908521523	0.0296929257660098	0.0218197226129302	0.0349133031447246	0.48944133267185	2.26899746587369e-08	0.00900199734506201	0.0881585687793533	0.224803238925353	0.141698164031441	0.314711538143187	0.0462514610077105	0.619394017964837	0.729940624141005	0.089340118125535	0.0010624240678526	9.01163776906138e-09	0.300077827266181	0.000245926694303277	0.764712409681784	0.632603996813384	0.039216480485085	0.000143296474401058	0.563820482029033	0.0457458894533619	0.00569336140141227	0.000104820737762722	0.507672681592145	0.0039301524294919	0.216824497423637	1.61531675077554e-09	0.00447318062607238
Octadecanamide	0.0490297292980329	0.0145824735758743	0.0426716101622289	0.461051088824213	0.00715246616043938	0.942359879297822	0.046775745001828	0.0105205328783256	0.0402647062960979	0.00156540793393839	0.300139239450985	0.0315375797932328	0.093907627993898	0.175135162356827	0.0292552998687	0.0728288546713574	0.505527270004875	0.146966264654209	0.139359979938937	0.886438630007821	0.613612274938872	0.164907194711309	0.662690736768917	0.48080027990365	0.131616262866833	0.123542263442165	0.145193049377264	0.68431345233077	0.402660043571745	0.00416547960845954	0.965789593432829	0.57042095124812	0.244150775967823	0.0909960003289975	0.344539598829871	0.982395658150189	0.988373970928093	0.0212500410294367	0.0190175097058775	0.498333059121758	0.73249048174068	0.0960603030572523	0.209401788705846	0.615177108446274	0.0356982698726772	0.124656977223599	0.0042766761101696	0.0332128826217437	0.337291613376983
Erucic acid	0.00131499793450612	0.928784557806634	4.76286366057346e-09	0.613126598813523	0.260306571906258	0.00606732081483225	0.00809179989846842	0.233758931658613	0.337366281209186	0.0701630995006065	1.69653943365142e-05	0.39897902717238	0.106913561947448	0.000329746681272398	0.674131670974329	0.783003331782257	0.441840545298502	0.819713910705607	0.988927648552334	0.299946862961809	0.205992265116999	0.546636087731888	0.15060499251178	0.661583978729164	0.0010107660452333	0.0404223691404626	0.0052215570409661	0.342615695797058	0.837895070017239	0.325637546182546	0.260225894697094	0.720186766170661	0.422840323235925	0.381386640680581	0.0804276909740166	0.192541152245395	0.266069292571986	0.0487492850799571	0.456230023973693	0.00567757390916209	0.254394197893487	0.0153296861514269	0.783003331782257	0.708364963115207	0.00563566256736596	0.37081891870987	0.101137111803067	0.479329002462907	0.31174870225616
Adenosine (A)	0.206600693703958	0.0371582333925079	0.110118346918078	0.294221338487414	0.00300456538925621	0.562128227605343	0.105738277297665	0.00687445725363269	0.20117062720671	0.0745924003786224	0.630229426904085	0.507851377623669	9.75800974377104e-05	0.749286059759686	0.0890166472518143	0.00291609906621722	0.494715585349323	0.0107765482271088	0.014970861804503	0.146930126081658	0.849628457848603	0.701551831753534	0.0163317581514302	0.549978193293759	0.66906120394871	0.477769906952918	0.440018546161081	0.0333109692353388	0.857687012971963	0.0504638757881636	0.949311926891097	0.0233875601221281	3.90795598229764e-05	0.00082236280417913	0.821225532338315	0.74486615464719	0.163149952227765	0.687586933964536	0.0103598637878396	0.109864339139399	0.195355042453482	0.296294997993625	0.354284799425801	0.00578355738629912	0.785778746130656	0.510177360644989	0.000279757991052648	6.86709418610835e-05	0.00058994706443527
Pregnanolone	0.103179943481143	0.000866652024710211	0.250647042560794	0.0782814123618923	7.14630640575372e-05	7.17633768674173e-05	0.283441699116399	5.19062842232685e-05	0.448294504763466	0.0106132635820105	0.768071174084586	0.989617987912502	0.0667038383568536	0.171077347167892	0.000875055116623143	5.84474020542355e-06	0.463519943848791	6.68932047541442e-08	3.45308696277614e-07	0.842269962905976	0.291271333740207	0.0343594774577187	3.88645650156967e-05	1.18063684076242e-06	0.0143406587316496	0.135185467970289	0.583047577860406	1.66053584103976e-05	9.87257593673195e-05	0.911759686084024	0.0105629794016837	0.000899181756388687	5.58314834557566e-06	3.2041364672307e-13	0.054869701912325	0.017152551908628	0.0129400356605115	0.537756605008711	0.0954355023360614	4.90292211870324e-08	0.0514273370643781	0.132913817707039	0.514099817805253	0.00136467023490896	0.676621554934895	0.00976002126958293	0.206559521135	6.26771624848545e-12	1.20294465466324e-05
Tricyclazole	0.0297148797354683	0.000935962393894896	0.197312761096911	0.932535357938942	0.0100089987010078	0.0144997297966822	0.00308928598710529	0.0158753557664973	0.0569898604657668	2.37141250410731e-06	0.151170165851224	1.13284114867821e-06	0.950646584833961	6.79107949823135e-05	0.00153665155168081	0.891813864602043	0.0311029397544655	0.890497253267932	0.748654147634727	0.0597933214571	0.971659721425586	0.233537599692683	0.185963431831361	0.220841789642264	3.00145966630794e-06	0.334690391922167	1.26322584048102e-05	0.601062180647427	0.101912895825113	0.840933783830842	0.932965511579097	0.129052319839057	0.807644958994871	0.75371403368441	0.0251834059292033	0.14756436834861	0.949983483189227	0.534099863016011	0.968561495556338	0.200573632453555	0.00105423464360365	0.0140182781994419	0.537220559096072	0.0363709165967395	0.536118114322623	0.0311486068783484	0.0657780366751118	0.410331969224539	0.0962347294525879
alpha-Tocotrienol	0.591987082721819	0.294480024173537	0.031585258048128	0.00252555727540395	0.131073980373216	0.120996823380089	0.00234961342929462	0.216719478363409	0.555757018922611	0.778312641278792	0.512149748178092	0.902576797081528	0.541272365562382	0.837895070017239	0.37623135626604	0.237655795139058	0.00111278083725746	0.86881840509591	0.801412330998998	0.0466017034779001	0.161870348735944	0.0118725490471834	0.942249917984551	0.331469110038212	0.435564288398972	0.231882241287295	0.773204524524112	0.746969856637862	0.0898812929954261	0.910055378288251	0.393603101008364	0.689839055163649	0.450678235903435	0.191097178564471	0.0116933210458543	0.380473816633677	0.0934620972042546	0.473625614023934	0.00240536841244081	0.748443546920244	0.648528292171628	0.00284700780541465	0.00521180199732973	0.440018546161081	0.385510592038658	0.812381161122942	0.246271453635422	0.0592860478262875	0.503215794825002
Octanedioic acid	0.00468170375368607	3.59854067758468e-07	0.0614963619266087	0.920626508503695	0.000617355436830984	0.0163713977686572	0.000724729061694225	0.000154611461054303	0.010095730267936	2.62087679002583e-08	0.690043927110792	3.09895455079906e-09	0.364712668195965	2.1613520346303e-06	6.80746722654201e-07	0.558188994330862	0.0045159313188885	0.279222533499119	0.254981288533822	0.071690964459004	0.433100735158688	0.787488020418056	0.251356159074064	0.0361633296766378	4.29888626740169e-05	0.96634875852764	2.82827748567214e-08	0.853982580241352	0.476732018917026	0.16590467833743	0.973425872455612	0.346047876902417	0.568344858614781	0.380321807028806	0.0117726860558217	0.326466607144959	0.76746936710209	0.761534927126288	0.34204574215555	0.600868455097647	0.000198195454179795	0.00438456964816293	0.335674685283256	0.0609376240336384	0.12926778626275	0.769592065802396	0.00340617441974455	0.0641450824319508	0.318508514524017
4-Coumarate	0.0532883859991105	0.381995919739082	0.740454450904658	0.0244478061493636	0.0085100117835223	0.117349644902662	0.0146073023528656	0.110819208408395	0.000646665544525669	0.0124037646322255	0.166424976586151	0.317692416780794	0.0480900882602959	0.436057945994298	0.527521024420522	0.0669280509486123	0.000105528803525451	0.199680513323476	0.0389128429539494	0.000104398005307197	0.839631191344518	5.36713328169622e-10	0.276731697104757	0.534466538503467	0.99712110435522	0.315928807926587	0.626674572763947	0.101673701206489	0.00201142776880614	0.42381146384682	0.538255789081128	0.0195281437364059	0.04030891171103	0.0194054023235349	0.00722413457603829	0.0567642774862139	5.51222467895758e-13	0.368279564502631	4.71227578316876e-06	0.0714194209431773	0.560250764523953	0.0428966393912554	0.0629930160934741	0.723517104404102	0.0780224010624891	0.721851290718797	0.247305726965526	0.0215338484426417	0.980292555987655
Butylamine	0.843105716456744	0.152305251611413	0.0198223155594214	0.0901528465313807	0.163835450110197	0.0557581299578882	0.289334626671468	0.182875648533088	0.990920578435979	0.994463693924027	0.117282909615974	0.607470532274918	0.396949085498477	0.50624427637069	0.112877671660424	0.100484279449626	0.0192833207468295	0.19467314289057	0.0939104401085855	0.230016038998838	0.944017146515855	0.425919974013146	0.045058171912743	0.460800229393366	0.943796228034877	0.110436494522119	0.556691795166895	0.0946990973273495	0.400231253867713	0.781083469847684	0.653683815080448	0.330632010905472	0.710434092514452	0.832041403720843	0.847235592630649	0.420901870799339	0.159165318358367	0.442504136226285	0.675554011993001	0.300208828853349	0.555943914204137	0.777673609188699	0.359402067906864	0.224049992736459	0.163749646972113	0.566269078976258	0.438861290839266	0.691273624936732	0.74192409940443
Hyocholate	0.908325662674209	0.620014795867872	0.000189178603242127	0.340371859221342	0.00873445498679852	0.433215236029632	0.444638303501258	0.248857774051854	0.572518100266659	0.291248475199873	0.174256650413352	0.106251260293659	0.0107673668711197	0.241882520559146	0.917097831936302	0.0619976411440612	0.129974964991562	0.0185813246951003	0.000480564717097894	0.868488764791896	0.197794426550801	0.00610718977938378	0.222833350476945	0.65870313141967	0.316544225830958	0.899564414255004	0.668640380587854	0.00365430566708807	0.357093505149213	0.540202655919803	0.000261279857756348	0.00206917611122657	0.00365639083138422	0.639821782930589	0.288996296907641	0.732838456384347	3.45505901219902e-05	0.0947428458832259	0.136260815496864	0.0412509389326062	0.426422840284196	0.73296103555248	0.333675033438935	0.893387140320069	0.855064279458064	0.0275829966514604	0.00926029717493354	0.960178802336501	0.0946434996303624
Chenodeoxycholate	0.00168171466701487	1.1227216729175e-21	0.314846641231606	0.000273895521356673	1.76656395831555e-08	0.967233823862307	0.0687052709680512	1.11119122609487e-14	0.0167049547172161	0.0003261220392174	0.48576705174299	2.70704747927906e-05	0.201071040141041	0.00623084215809351	1.2651109102606e-20	5.58854622160173e-05	0.000189493093341408	0.000922443823873328	0.0029306800390099	0.188803060829428	0.151251033747244	0.57383435955041	0.290487144411722	0.0103331825368606	0.00265643945152234	0.00263775833492384	0.000185633042317498	0.0975003372510558	0.424783879343578	0.00560440842198325	0.537887774105944	0.277975257588487	0.0194360257072791	0.169220178995553	0.0396337003238776	0.609613256527323	0.0575949828508251	0.24581272973499	0.315658042593459	0.618609096814941	1.67065291411574e-05	0.000910122436155141	0.0121970633097322	0.0865672636238305	0.413358892719446	0.807429839462594	0.0851025947831597	0.0342153466422079	0.124032218218578
Hydroxyproline	0.601643522747084	0.279847565110515	0.496656895639389	0.3627894453772	0.406526960687713	0.479329002462907	0.478462503191955	0.858995196331401	0.83117496013585	0.808505579246019	0.856161282309763	0.422032014010841	0.0141694171206911	0.155665923512254	0.191001191554534	0.342758276939994	0.153364929951751	0.419612408589521	0.604165533244298	1.44145966670819e-06	0.257693769474635	0.567400881312094	0.311346077305071	0.855507558329802	0.130493927855037	0.772566680080971	0.214001539162775	0.297726173769062	0.139477495016728	0.104939927720469	0.0972697335597828	0.374421935594206	0.0349636088358442	0.105430663972858	0.806139421903859	0.0310573288401902	0.630229426904085	0.215252969292263	0.25427689023684	0.212962608614678	0.15508828713569	0.573454985718224	0.012794169684248	0.127480561850679	0.395702925516048	0.0132281487071134	0.176721180618801	0.0605806124162522	0.0047665928067101
(-)-Secoisolariciresinol	0.721226942562496	0.038148750793098	0.270325025427079	0.932976726476405	0.237208181904677	0.205183008775917	0.914238025282603	0.0593638617889728	0.187379362037861	0.00623084215809351	0.376684534793888	0.865541725023762	0.195452596326184	0.00815661263016339	0.0436174976154669	0.175725347889052	0.0433460119158131	0.00976959410716044	0.052368011744716	0.261022255178978	0.271426693766277	0.53080538480456	0.00153829049991571	0.00379193375337011	0.295127390553612	0.852675880521723	0.00382885752894692	0.0530037970866689	0.816261243320504	0.682070514921694	0.114248031471113	0.152712173256624	0.0403656073676522	1.68138116867803e-06	0.896863546845409	0.00931382892521399	0.579920097681079	0.839414134259269	0.00428930801686812	0.00209863832197932	0.248112215623661	0.117349644902662	0.142934677716833	0.00056895624466067	0.338214085071582	0.0412240078856813	0.402742627997549	4.41965045312477e-08	0.00066026339860977
beta-Thujaplicin	0.044624989089627	0.343328972396243	0.0164775077951171	0.0360082885220435	0.566834847695121	0.00354566973719054	0.00356650441960409	0.190809321662417	0.0592083166694046	0.560063181810749	0.570235013558662	0.346765601742385	0.0915753492265075	0.53648547211218	0.364120244845637	0.0574432146496651	0.369622607006569	0.0940790029329232	0.113787463933899	0.0799320907085759	0.777247669467786	0.362494117144102	0.401328845230086	0.0481884982637729	0.207007021039699	0.247651144847035	0.931873343212892	0.138945418195851	0.993577902371405	0.623718654723105	0.454130857512514	0.768318242826713	0.694146014583513	0.276980112025791	0.132386245947117	0.717692411936201	0.439357047845283	0.938495491035994	0.0307396219083864	0.0829933404011306	0.810658119365101	0.0669280509486123	0.396481504382437	0.264259290951313	0.176993483809177	0.534099863016011	0.0139835982802084	0.552398043465995	0.435728805886583
1-Alkyl-2-lyso-sn-glycero-3-phosphocholine	0.183434281066881	0.5763031197595	0.509640112041299	0.603583118828021	0.75793853135688	0.87537832621372	0.276731697104757	0.862049091027737	0.73919548895735	0.189470116819192	0.0681377019714693	0.251588971565726	0.286530059267359	0.892691767798515	0.424783879343578	0.453197124885803	0.757727137312101	0.410331969224539	0.404001771410662	0.193314470896349	0.682886722875414	0.452020677316993	0.418807649487579	0.849193289995362	0.841585240063922	0.192734273094384	0.892252800056237	0.520982857508793	0.809366426157145	0.341334134809459	0.81536820457566	0.99025626171758	0.562316137296117	0.880413301233533	0.612735795870523	0.557814515075533	0.591794665674332	0.101137111803067	0.589103781942164	0.775118955385188	0.848105567256698	0.708571781634502	0.48576705174299	0.298247719607533	0.451181392495599	0.831391552259373	0.32840629423427	0.837461159926444	0.401485788142067
D-Ribose	0.196038653172497	0.000785882695675681	0.297856504312221	0.00720466630937942	0.000150422969951904	0.285007889488049	0.0643941538561856	0.000881950518572931	0.472936783322774	0.256394063430355	0.559875628880602	0.0579758301316393	0.0115947678516762	0.0145355111579936	0.00193553247231089	0.000944370470397014	0.00016416394709355	0.00119106682676843	0.000188521225519844	0.149639791373727	0.542749441632385	0.000907065486059487	0.0597933214571	0.275739522998137	0.0972115627665083	0.0802291587271195	0.0016977737822032	0.00188571790040481	0.0445941793955692	0.0699406341209315	0.231913232670258	0.0145116484680651	1.2993467384951e-05	0.913797635244894	0.281225905970991	0.557814515075533	8.22260596691688e-06	0.958827447681021	0.467445600778364	0.536118114322623	0.0902072346485575	0.073337644070586	0.0618577360255527	0.127979078720928	0.492074751213616	0.538324117018655	0.0288687252018585	0.673116409730792	0.204476765847807
Thymine (Thy)	0.496656895639389	0.00492190470157044	0.894667518716518	0.802700840266126	0.00901776404314053	0.574593455921617	0.305877169595016	0.0898270596448967	0.909615239458065	0.32494768592926	0.0754856152183683	0.0841199241955767	0.422032014010841	0.0964065513138046	0.0127301474234236	0.737937210334974	0.0268114523898683	0.920846892760247	0.42673253081812	0.00257199496777363	0.557253020451458	0.0472118086167228	0.471732628394346	0.134743702598305	0.0174733588438	0.963472581722124	0.0418046339742285	0.813243015852657	0.0184177047326598	0.456567700414124	0.0478226381632452	0.349645760164269	0.473625614023934	0.733538660427812	0.00308928598710529	0.189088734269486	0.679012980580177	0.525518917699355	0.0580904826132581	0.115558000062894	0.0191618961987602	0.100484279449626	0.275615668341172	0.313766860345157	0.241597306874364	0.30191524233514	0.792193666947579	0.890058448265895	0.0759116867596412
Dihydromyricetin	0.265948366772969	0.00845019815327909	0.222014369152496	0.0179831749818554	1.0212112747114e-07	0.00653378898011137	0.99822836957492	6.8194933042663e-05	0.208638002347138	0.467274560194717	0.349790156806874	0.940924678575392	3.84420265247355e-06	0.157992444169384	0.0268921066544333	1.59371947067457e-06	0.00589671385505333	2.31727406284391e-07	4.84502609578858e-09	0.404474543659122	0.0764827648719025	4.7490363359609e-10	0.00054160170999193	0.000466014418571797	0.781083469847684	0.2538080277749	0.399291867402383	3.2634422788059e-07	8.49189962959086e-06	0.429665043356199	0.0348064869956692	2.8209208237312e-06	4.15339012804772e-10	0.0229957387683209	0.000317024099843908	0.959712134441441	2.02703869544312e-19	0.563820482029033	0.586993398247953	0.64453209124031	0.705058736359051	0.533550082838967	0.737098739054837	0.0323087069630979	0.360578075073052	0.357203416238309	0.000327326181649153	0.0169078767707147	0.000134514491755792
Hepoxilin B3	0.291642679212372	0.00909695978672932	0.365157372021837	0.296554876301139	0.640545911282272	0.770229205655031	0.813674026249621	0.246845683263598	0.359842794095134	0.491371780166467	0.0413106734923741	0.0261735423621082	0.0268114523898683	0.0500221987184876	0.00528535897549238	0.839631191344518	0.370519620615424	0.405105409924013	0.327851353514431	0.0419215678098589	0.134003613261732	0.722059447074902	0.539981536849441	0.292672354483485	0.676367287649464	0.109168152628968	0.00736831812190577	0.535567309965491	0.164867673736344	0.928784557806634	0.315576286024147	0.917982367164471	0.364268295488336	0.286022073828734	0.640147848136994	0.922610179470048	0.442670121033865	0.477943005720451	0.161870348735944	0.515745847355457	0.119568304603964	0.632802045391617	0.110627723637613	0.726435359019557	0.407476276695147	0.780870232163098	0.312151662771636	0.512688346366661	0.752026243517544
Indole-3-acetate	0.217034642973025	0.387813144969646	0.113266893630916	0.80248605218566	0.45084592022878	0.000212344446132591	0.186528872744634	0.682274532850648	0.977636012793165	0.503571600258972	0.297335405800274	0.000331776263986673	0.0545118478453815	1.82328961819318e-05	0.360725241848016	0.00888451252921104	0.00446467364983407	0.00194158893757702	0.00513915100672726	3.46755014152794e-07	0.0732453750036571	0.712712547864311	0.132605921088875	0.0973847470938598	0.000141610673603755	0.452860824628803	1.18875196447235e-07	0.00190351689941194	0.307338284886051	0.332447417967509	0.186548406755911	0.00137010722831534	0.00236645855808539	4.21337568475512e-09	0.507315386401075	0.980513944634353	0.256984285872998	0.624703305474986	0.0184763155793274	0.000131873538128855	0.0164509250538187	0.979849783164708	0.051460678072917	0.154841216578654	0.779591145019342	0.121201959121609	0.874065657190008	1.20739656170473e-06	9.29323989539969e-09
2-Hydroxyhexanedioic acid	0.473281131243227	0.166164677671459	0.794763519098038	0.29538659798192	0.0378789024977897	0.0388578465227595	0.0624232882721709	0.160767365588383	0.260306571906258	0.209969865447501	0.977414644746412	0.636371312253857	0.15508828713569	0.480717141782844	0.207108691446454	0.350512695103026	0.462839438335067	0.127907771395379	0.0328305032738142	0.00780221385562213	0.0279385357855314	0.0102711587530223	0.000377585267231459	0.839197089119532	0.79240773738377	0.492074751213616	0.435564288398972	0.10275352833787	0.116152862623844	0.549606362544289	0.972319043046856	0.0002576220251743	3.60766333753395e-05	0.0248982954174886	0.76068825980599	0.353848281234414	0.0189960051075456	0.997564009909161	0.0941352432361771	0.392597656070468	0.680439190782103	0.076339675142002	0.022872243633163	0.00200517606919428	0.528250005319995	0.953520405811428	0.160852012742877	0.00302254327847478	0.000139024587955745
7-Methyluric acid	0.950865980490154	0.0458958902270294	0.000806319488252616	0.804413239542937	0.766401045224705	0.780649838776192	0.770646569256195	0.578764007564915	0.29888415702614	0.692494322839269	0.0392928292141049	0.0487746541190208	0.154333925578541	0.0966246094319201	0.0223792032267645	0.854631255440485	0.389953590163127	0.903892743611935	0.901034814411998	0.237527942940695	0.571546933470135	0.300979283523951	0.264243125521996	0.819060308020944	0.603959211474254	0.101304048925172	0.592552067683356	0.77404784092877	0.597567038285409	0.893566251141724	0.246060731882273	0.373052207891973	0.692494322839269	0.841579996267564	0.186986048453384	0.134212044449755	0.134656264628868	2.41912079966203e-09	0.391343635527576	0.193105815263445	0.257559320115573	0.536655499464604	0.594864324062268	0.271287922331847	0.142766061176728	0.976085671041696	0.416543351576119	0.810221253258616	0.343169951644714
Hesperetin	0.495597507002255	0.152386571294794	0.834641928423373	0.759841872741837	0.0521925157870287	0.000973255331665268	0.942912596558352	0.0151061065232114	0.737727563880336	0.12585297730273	0.750971962764054	0.0777802190687359	0.0802787552443229	0.856379211778696	0.140011104332734	0.0021512478836574	0.00020437338638467	0.000378962058846491	0.00157642347748385	0.00035703906743077	0.0312630209493803	0.758361372546884	5.14761048655146e-06	0.000144240996601569	0.000147302127341428	0.862267304107036	0.183434281066881	0.0106938951860939	0.0180118678857061	0.467787783753769	0.129562110231488	1.74407932785317e-05	4.54663097336133e-05	2.18603659411265e-22	0.76026503118366	0.00446892534425058	0.291385632942588	0.0958347438133339	0.0032619271192472	2.13889392046624e-07	0.725809690123149	0.140011104332734	0.00207706038737827	3.97648450580336e-05	0.796049264391157	0.00579425107580425	0.339771864138926	2.95921174960669e-22	7.39593151194837e-11
Secalciferol	0.0132501777866726	0.000954976762207318	0.0589369088377177	0.00019022501364332	1.28189788174676e-06	0.000290384764459194	0.000704247203201938	4.89757631534491e-05	0.00436370253462309	0.968340210924513	0.970110553339987	0.782363233562682	0.381386640680581	0.625491498279607	0.0020706259294447	1.75212228187709e-05	0.00606175021662794	0.00264308377658327	0.000196930179819493	0.0724648326031784	0.867507465428112	0.0038437162627566	0.269592248058965	0.0148609842255605	0.533366884962813	0.0272780176824578	0.376080369923081	0.000894930518874248	0.027503568442018	0.594298274959227	0.200099976810266	0.0994230997676637	0.000793960201516271	0.213170109265772	0.114899792234304	0.51179084315004	0.000109576200434015	0.0721909425075031	0.0086155768466578	0.000456117440260708	0.233537599692683	0.429991583345	0.0474706531263733	0.596613493208838	0.865323359413374	0.0132943311155124	0.722475820160188	0.260544985277375	0.12585297730273
Taurolithocholate	0.000804847414877316	8.18963341253542e-08	0.113526948921751	0.0286124875328728	8.62444617501875e-11	0.183714060559025	0.000870120711945233	3.99670301830216e-06	0.000185872161676093	2.8599491778633e-05	0.742134124490911	0.000150226148063034	0.000275951647860672	0.0443176811578795	8.31440863707444e-07	0.000590635775457475	0.000501028926288488	0.00121603474429429	0.00279055225082337	0.634783945676325	0.247305726965526	0.577634479012915	0.0110184511898368	0.308537098880303	0.0181703808326261	0.0365011620657263	0.00235201328366736	0.0725105617375879	0.375476790460326	0.00601181723853955	0.895528415899072	0.231772174505187	0.00057565195903232	0.00936263017803816	0.559875628880602	0.758361372546884	0.077153347412538	0.291128735682	0.192058958806422	0.838546025530619	0.000349281463718069	0.00066562129364011	0.0491817283145312	3.58145430439386e-05	0.99712110435522	0.667644101931596	1.41066328365736e-06	4.54663097336133e-05	0.187947908398541
Luteolin	0.353557453876772	0.0161871176769198	0.12557154263606	0.197116359601927	0.0185498035708279	1.00301378690184e-05	0.546080028176885	0.000435328721938358	0.839848260359551	0.232874475798912	0.281225905970991	0.181299555944527	0.0622612767543982	0.436057945994298	0.0119428894805959	2.48630117741173e-05	0.0119731458208318	3.95823878589091e-07	5.52817778073238e-06	0.0175153648799851	0.209251962373017	0.592372001063867	0.00056829058902392	1.01910130122708e-05	2.69900308311512e-05	0.0592083166694046	0.0591694821241263	0.000106814454735139	0.00392635873779854	0.654340385634299	0.0143520786148502	8.32987059125968e-07	1.59942728541084e-06	2.91146994392914e-29	0.620179363729057	0.1317288745535	0.0394385414998788	0.086830894200716	0.00175599605907655	3.33945446885396e-09	0.409855214412793	0.158913447343385	0.0679204127551198	0.00348722497456019	0.335956246406544	0.00158145958621411	0.492074751213616	8.64784001964752e-23	9.04047279778191e-16
Dihydroxyacetone	0.071592346350092	0.223681599282834	0.00153841638490777	0.280330274849124	0.78554306019284	0.839703704100468	0.027573767732147	0.294413904747525	0.248614282798998	0.446975963663026	0.26185816871666	0.348310830454435	0.00751058317937195	0.258622667487335	0.170894763440053	0.206359372445518	0.904894055604494	0.128080236501789	0.0727380319193813	0.0808978467585606	0.183929229789055	0.088791443341263	0.338333353675799	0.980067929272621	0.56346576818802	0.934367990354085	0.78554306019284	0.0352495529501425	0.0905888024446317	0.682084284089695	0.169446331095656	0.0879838087923533	0.0987396404287885	0.959703117858703	0.244341576390465	0.859289304889498	0.0798987966887546	0.00610381912421241	0.165875040801381	0.0295053049208088	0.129521876407521	0.301758898755557	0.308081733230445	0.860605477550803	0.569535043914708	0.0158540937464633	0.0512669165563201	0.97405673514879	0.214897468342872
3-Hydroxypropanoate	0.8260832613106	0.297754654925838	0.00812029222288113	0.95522883027387	0.0136099829978465	0.207898723950565	0.404086896163805	0.207898723950565	0.890520238595038	0.683169079575881	0.0615799266944851	0.370926022737087	0.00218296043397469	0.324808405142055	0.476596641927396	0.0233041378470925	0.288176790125929	0.0022399760791974	0.000272091887494217	0.695916975152314	0.0247028653920451	0.00082635066415734	0.0706276570190081	0.278867014215083	0.500327002966582	0.925855284832566	0.919880555733876	0.00129636776683346	0.0289425270445515	0.963887733431649	0.00594050202170646	0.00369822886821532	0.0009488591974566	0.633483440120289	0.0170487288569978	0.712802469065623	5.39866717956909e-05	0.169193738957597	0.714259336124017	0.251915044506031	0.627725988669476	0.359316343317311	0.90882816077747	0.221187345801717	0.86777130269507	0.213321684895571	0.0406712198189119	0.715925574989208	0.097640243044099
6beta,7beta-Dihydroxykaurenoic acid	0.0050959913454458	0.000980873448511951	0.0872540212123038	0.001660515107881	0.00321083873402019	9.48411226762316e-05	0.000552526089818645	0.000888918385475645	0.00723713905753064	0.787915495816761	0.104024579074667	0.910935736818298	0.980735334748972	0.915118882488765	0.00128123089226286	0.00408852402940867	0.0086155768466578	0.00156639455548516	2.61196959366268e-05	0.00349405603762645	0.668048870234285	0.0808758155660987	0.653938887849515	0.0316778358553631	0.925696821477846	0.026952731714136	0.324809825584455	0.00122936476452562	0.087572433115193	0.832691367490368	0.0386048643231058	0.12536078159295	0.0808758155660987	0.381082220034598	0.286022073828734	0.848323089238871	0.00708882090061595	0.880194289438413	0.374421935594206	0.0334320008474735	0.588144092128244	0.518270719206198	0.00490802288697024	0.961702855468369	0.722684036861709	0.599126168139839	0.918422996561733	0.367683611607603	0.459612963466868
Deoxyadenosine (dA)	0.729775265955606	0.0148002419405555	0.68942937797947	0.639749886255912	0.00506739653791002	0.00076470602544789	0.250542473233035	0.0257035713506451	0.69353013901434	0.081376054791709	0.118623161795087	0.353702849077273	0.241484071526841	0.159417484674721	0.0194666903746876	0.0772495262662905	0.0628298094133867	6.4010216235416e-06	2.51964533240349e-07	0.911816202300565	0.0304694782078869	0.00817831762058488	0.0266707989652052	0.000100663594154117	0.43737590741691	0.502326849833472	0.210792459286875	4.19486445245329e-05	0.0579376535342835	0.109674130676561	0.00733152175451265	0.00046656995277006	0.000377585267231459	0.0162658753882313	0.0140994868558516	0.284501690472375	0.0001154525742943	0.155418169824451	0.0863568146434402	0.936949934437862	0.706297936916841	0.00663560113507763	0.933197418311615	0.0100089987010078	0.449003293666944	0.699697743749498	0.256276129523046	0.00265376350095029	0.00715297589352318
Patulin	0.4543752609097	0.17267320743998	0.369921464742466	0.637364246848601	0.813674026249621	0.00110545731968862	0.99822836957492	0.668048870234285	0.663601635313916	0.32494768592926	0.456905514208493	0.00129942293419038	0.0135619314216507	0.0240409448722812	0.139782226829462	0.00401831060649282	0.00740807646317616	9.38165089674933e-05	0.000209389156966978	5.57118747103766e-07	0.0633614844152087	0.826413133986804	0.10929447756514	0.0633614844152087	0.0016034505194884	0.780443805157736	6.70649395179495e-05	6.3244976908315e-05	0.63955094331923	0.615082225687989	0.0642236950459806	1.46234053008704e-06	6.19302403941101e-05	8.35623908482505e-06	0.93121137457935	0.997342557032077	0.00468613800164783	0.0279176923313386	0.000271175858812129	0.0175855673471531	0.00245481052737731	0.87909936523344	0.0225746706599583	0.43031826423921	0.434577919731891	0.109927798587873	0.597965889085585	7.98434672992877e-05	1.08808399761758e-11
15(S)-HPETE	0.675350750896739	2.15756197316029e-06	0.414797200201448	6.78452741520898e-09	1.25532723629983e-05	0.000243156515566848	0.283617274739939	4.91652232873781e-09	0.613126598813523	0.972323682955482	0.237767789560463	0.806784566383937	0.0147155622852701	0.126487962223894	4.96252411484534e-06	4.35147188216473e-10	0.0760541362939574	6.05825050207735e-09	7.86987635731815e-09	0.837461159926444	0.0407643313876353	0.981399513733639	0.34247315174563	0.0654824999467821	0.638357818502839	2.09127123565068e-08	0.234423799903665	5.64831854349878e-06	0.0467616247610603	0.130566327712026	0.0602993594154935	0.000468798136587839	0.000108405428288465	3.81274853322015e-05	0.52225096368811	0.864668322986698	0.00147710511769002	0.486815354352083	0.0209063475934514	0.00171035942618966	0.340481430473473	0.054402981699489	0.000288588343343644	0.598932719008393	0.615082225687989	0.508924231419072	0.0374238052196544	1.84009082364425e-05	7.60849847915934e-05
Eriodictyol	0.529526928492753	0.02079247183605	0.231222384850391	0.179182923038549	0.0265108158632365	2.50497323892624e-05	0.845930972339561	0.000270837646940968	0.805924402392671	0.0526851204142457	0.274873320092401	0.578776769900462	0.0762444006719202	0.440680602986936	0.0166646222337874	2.36627559224105e-05	0.0467616247610603	9.65131270854779e-09	1.06263270237809e-06	0.00813495807797388	0.221267678671259	0.778525684585064	0.011496936237699	2.92893352914988e-07	0.0022346730622052	0.0777802190687359	0.0342648108878686	2.60030569283495e-05	0.00425253425703436	0.547006946417212	0.0192774470125119	2.00096336597322e-05	1.10671210023031e-05	2.5081227232523e-31	0.128837126395277	0.32854512245404	0.0238032368076883	0.537036740946667	0.000644424159648165	2.23841347199202e-08	0.508566484472139	0.0301123914301749	0.119703794690497	0.0633614844152087	0.66906120394871	0.000638481634135536	0.497894339754313	2.16981169701307e-20	2.5217846620429e-13
Monocrotophos	0.330771434434995	0.317692416780794	0.000564972936303464	0.20146959953884	0.520258922345692	0.440515036439174	0.0224877779864509	0.983834941148691	0.921948902897091	0.18334108987898	0.559875628880602	0.24261806992814	0.613908527400317	0.00619669533319706	0.191962624426647	0.723308807435746	0.583738650591071	0.180284999843403	0.162893436603179	0.482107420140589	0.0270743280641083	0.278224415497923	0.676163934070249	0.46454253169644	0.422193604942843	0.0119630529982207	0.192251731859832	0.113592034557858	0.748443546920244	0.599900241462366	0.0157287216041906	0.666632595015618	0.376986836699066	0.895765435134124	0.0834527617291415	0.0823332728889882	0.148280334732562	9.01221134380849e-15	0.0197290130967889	0.108915841557062	0.852458135577874	0.338921609537053	0.0726020893201682	0.300470943877138	0.575922991660785	0.0401674614566209	0.265948366772969	0.926358388679568	0.261978568050948
Serine (Ser)	0.518270719206198	0.198691495014574	0.193120932382323	0.845713575686225	0.0155941244433873	0.00736831812190577	0.463860885432948	0.0667994775988281	0.158243233782354	0.596034312215459	0.0317010158326115	0.221054662246727	0.0594027998415062	0.000419930059844861	0.241257710460776	0.135934266912544	0.526792545650965	0.0522977555416832	0.00430162845084816	0.56175249726429	0.00506264455257043	8.10650908411195e-11	7.78899137786519e-12	0.0513568189205003	0.353848281234414	0.481585815313695	0.0192985449551596	0.0371582333925079	0.00021207420926275	0.295256975633263	0.0498474820129123	9.88172419964929e-09	7.77543896061874e-07	0.19928448480573	0.0604619859675168	0.108349791156467	3.7080502904751e-08	0.6890197898296	0.197509302643051	0.975201060599594	0.697434012806006	0.591025278554763	0.0922931860831138	2.4530173126934e-05	0.385357379555701	0.314441443802618	0.460969975601782	0.027668591836673	0.000455573273341823
7beta,12alpha-Dihydroxykaurenolide	0.563256130564997	0.043016093785221	0.67291342731067	0.946889463992397	0.00528535897549238	0.0216511727613422	0.0627890612135582	0.106170105189862	0.23620318337054	0.529526928492753	0.843974817368134	0.532085371288424	0.000746602887194041	0.0441036065543766	0.0676171446080555	0.0452448802297476	0.670682161679889	0.00111400567963761	0.00456770966769278	0.00114754067750915	0.174104643268529	0.376835667459767	0.119568304603964	0.0334320008474735	0.208127345253177	0.31579340662219	0.124940068584204	0.00065570216242522	0.308270434747855	0.581827942197208	0.0848934221586895	1.04534333841057e-05	9.01194607519557e-06	5.38679495529307e-05	0.489967421946003	0.73919548895735	0.020873757548956	0.0616969136764289	0.00470836506374017	0.02163437890115	0.991806343559628	0.105615148517214	0.183994149049762	0.025259900513629	0.7984078688814	0.077009258100659	0.0145953159666584	1.0790332432667e-05	3.85963736541574e-07
Riboflavin (Vitamin B2)	0.697434012806006	0.807860092754665	0.686973188264933	0.0734300061005418	0.204174620318537	0.0602646937153481	0.652935572027795	0.256512034195256	0.322883690997229	0.0128584704112391	0.3898153062389	0.239902612517442	0.583738650591071	0.0676604018025338	0.79412085064387	0.27339263253023	0.000393936011668594	0.361756441071177	0.467958926132604	0.000917291660248473	0.00132213300994112	0.103296776920579	1.95770557645793e-09	0.00280457159654059	0.00674492019786466	0.0703414803828463	0.724558889449987	0.869036929435179	0.0246721796989624	0.372317609900605	0.825519214985006	0.00705693328324438	0.0086155768466578	1.72259189726561e-08	0.124380793787997	0.00370100515442233	0.659367330291217	0.396014248591234	0.0445633872543487	0.000420435228542326	0.146297924965591	0.157992444169384	1.28317566829564e-05	6.87173383445419e-07	0.988484783992966	0.00195172086757557	0.622144581047518	2.23533089905545e-07	1.21652071800718e-05
Chrysoeriol	0.358961673591066	0.121065172419109	0.697845405079521	0.929887577372874	0.0445018556014515	0.000413911118302509	0.686768651179037	0.017181728141651	0.911816202300565	0.166251410682048	0.52770322259212	0.0641450824319508	0.0820300337352039	0.782576583643878	0.107411436928656	0.000788566871626695	0.000189493093341408	0.000242544820602424	0.000449626413903374	0.00183129523281438	0.0222459897120357	0.667037126774869	7.795651832549e-06	0.000135405580459145	0.000230020890407282	0.680643026525426	0.235423556910114	0.00413593584800315	0.0127195040508171	0.563256130564997	0.0890696051188465	6.93425197781746e-05	3.59191663121274e-05	2.71170253199742e-22	0.914898658586914	0.00272412686779577	0.314036581887532	0.0633614844152087	0.00646864504153867	7.33455008805838e-08	0.651331543572201	0.20136990690124	0.00433049824259019	2.68697815392647e-05	0.619786637815613	0.0135731817112284	0.372017578305659	8.27756084682611e-22	5.02851825203104e-10
Nicotinamide (Vitamin B3)	0.499133386784408	0.512688346366661	0.226531584666634	0.819713910705607	0.904775531808987	0.909175127759193	0.378652111332625	0.943354403774003	0.311346077305071	0.0628298094133867	0.0290190874619808	0.552398043465995	0.340765516812873	0.214313914409777	0.341049751595402	0.317420682351212	0.474314983952394	0.357496090157398	0.537220559096072	0.0450892457692037	0.357788911688688	0.177084319444319	0.805494406435276	0.48002280452132	0.92746111113953	0.0648110074296037	0.854636077279787	0.557627320290111	0.914678441074328	0.16939601568505	0.0214110159212069	0.770229205655031	0.750971962764054	0.0776351975167963	0.555009737917633	0.180837881477649	0.105615148517214	0.200971488257272	0.328961830394055	0.0562780069832765	0.169132310878923	0.621161641939296	0.669871494842873	0.202168433828387	0.905215364991654	0.0587050783402296	0.585843725295839	0.0812257258393621	0.78428395892979
Cholest-4-en-3-one	0.805924402392671	0.000160363150224562	0.363824253964511	0.063525806259905	0.000195421648569333	0.123962592654393	0.844409437575142	0.000451241218690162	0.874721949553382	0.177266092603862	0.914017827036292	0.853111403338168	0.271671916827149	0.513047572162761	0.000329342130625058	0.0201518471285947	0.761958365591166	0.010069642336074	0.0141344146654807	0.478116138020696	0.997564009909161	0.240128096993566	0.103538936398724	0.00483001152416258	0.887645613000177	0.0723277837349867	0.918422996561733	0.041775442743716	0.0232622795101469	0.811304155350094	0.193142080943959	0.0385292224934173	0.059715050974585	0.000416910669683395	0.0983124739178307	0.523520619681013	0.124032218218578	1.21843415044033e-05	0.736889169006243	0.00551156164779889	0.00385116482415587	0.016921479814106	0.282231161580122	0.141698164031441	0.375627630433866	0.0988957996000947	0.182503912664732	0.000705056270874147	0.140776066209784
Pregnenolone	0.127551687951015	0.323570758242659	0.568911597327301	0.234867772599949	0.0177692236528777	0.00178952922374326	0.579157764059053	0.237320030551399	0.180192972439497	0.906755004242143	0.90125790589916	0.345044618409986	0.000226266445496897	0.846583231071862	0.528067713050431	0.00787199426732253	0.0345628530302413	5.69969625494845e-07	4.67753489019182e-08	0.553330113946369	0.00331700088762828	0.000273213272195342	0.691273624936732	0.00928951164045168	0.857687012971963	0.981178119315287	0.863795082625803	7.79832494707605e-10	0.0786548850868382	0.0246909559903003	1.78347374068628e-05	3.2852513749809e-05	1.71983111959928e-07	0.262817281739303	0.0118625298001627	0.1125541082424	1.43440253762869e-09	0.193120932382323	0.302441560340757	0.577063723091008	0.0513568189205003	0.574973178299806	0.751393620620766	0.555757018922611	0.688815029175325	0.808075240726665	0.0979637706950977	0.308403748169701	5.57278185812536e-05
[truncated: 151 more columns]
