# Supplementary material for: Post-transport recovery trajectory of the canine gut microbiome and metabolome
Source: J Anim Sci Biotechnol. 2026 Apr 12;17:65. doi: 10.1186/s40104-026-01385-z (PMC13070285; doi:10.1186/s40104-026-01385-z)
Supplement: Supplementary file 3 — Additional file 3. Raw data of the metabolomic compounds. [file 40104_2026_1385_MOESM3_ESM.zip › mix/KEGG_compound_summary/Correlation/compound_summary_level4_r.csv]

	Linoleic acid	Deoxycholic acid	Elaidic acid (18:1;9)	Arachidonic acid (20:4;5,8,11,14)	Lithocholic acid	Palmitic acid	Palmitoleic acid (16:1;9)	Isoursodeoxycholate	alpha-Linolenic acid (18:3;9,12,15)	Pentadecanoic acid	Octadecanoic acid	Myristic acid	(9Z)-(12R)-Hydroxyoctadecenoic acid	Xanthotoxol	Isodeoxycholate	(7Z,10Z,13Z,16Z)-Docosa-7,10,13,16-tetraenoic acid	Isolithocholate	1-Linoleoyl-sn-glycero-3-phosphocholine	1-Acyl-sn-glycero-3-phosphocholine	2-Methylpropanoate	Docosahexaenoic acid (22:6;4,7,10,13,16,19)	Choline	Phenylalanine (Phe)	Sphinganine	Ursodiol	(7Z,10Z,13Z,16Z,19Z)-Docosa-7,10,13,16,19-pentaenoic acid	Tricetin	1-Oleoyl-sn-glycero-3-phosphocholine	L-Lactate; (S)-2-Hydroxypropanoate	Icosadienoic acid (20:2;11,14)	Oleic acid (18:1;9)	Hypoxanthine	Theophylline	Garbanzol	Palmitoylethanolamide	Succinate	Ferulate	Xanthine	(9Z, 11E)-(13S)-13-Hydroxyoctadeca-9,11-dienoic acid	Cholesterol sulfate	3alpha,7alpha,12alpha-Trihydroxy-5beta-cholanic acid	beta-Muricholate	Eicosapentaenoic acid (20:5;5,8,11,14.17)	5-Aminopentanoic acid	Sphing-4-enine	Dodecanedioic acid	16-Hydroxyhexadecanoic acid	Genistein	Deoxyribose
Linoleic acid	1	-0.213447350771294	0.401240778001341	0.15533199195171	-0.11934942991281	0.580281690140845	0.712206572769953	-0.204158283031522	0.833501006036217	0.456539235412475	0.0779007377598927	0.489470154258887	0.0902079141515761	0.297585513078471	-0.218209255533199	0.147585513078471	-0.256136820925553	-0.041851106639839	0.0229040912139504	-0.149966465459423	0.319651240778001	0.171898054996647	-0.0728370221327968	0.136284372904091	-0.516230717639168	0.223105298457411	0.239336016096579	0.0974513749161636	0.15533199195171	0.47907444668008	0.32074459615874	0.0512407780013414	0.0789738430583501	0.0267605633802817	0.0639168343393695	0.152112676056338	0.11757209926224	0.123205902079142	0.38504359490275	-0.162810194500335	-0.261904761904762	-0.437525150905432	0.197417840375587	-0.0900737759892689	-0.010429242119383	-0.125150905432596	0.217940979208585	-0.0503018108651911	0.0304158283031522
Deoxycholic acid	-0.213447350771294	1	0.0257545271629779	-0.477800134138162	0.700503018108652	0.161066398390342	-0.148960429242119	0.878068410462777	-0.203118712273642	-0.399295774647887	0.00221327967806841	-0.491750503018109	-0.136250838363514	-0.211670020120724	0.990174379610999	-0.499832327297116	0.450637156270959	0.498658618376928	0.466800804828974	-0.238363514419852	-0.201006036217304	0.101576123407109	0.158081824279007	0.417840375586854	0.298759221998659	-0.470590207914152	-0.342924211938296	0.283132126089873	0.202347417840376	-0.272937625754527	0.132886133010659	0.198256203890007	0.302951039570758	0.304594232059021	0.270556673373575	-0.0325285043594903	0.29215291750503	0.158215962441315	-0.118712273641851	-0.195942320590208	0.526861167002012	0.415124077800134	-0.383869885982562	0.227364185110664	0.0623071763916834	-0.118443997317237	-0.253286384976526	0.380214621059691	0.245171026156942
Elaidic acid (18:1;9)	0.401240778001341	0.0257545271629779	1	-0.113615023474178	-0.122568745808182	0.355633802816901	0.411938296445339	-0.0847417840375587	0.193293091884641	0.122769953051643	0.355566733735748	0.0481556002682763	0.219114688128773	0.48336686787391	0.066934942991281	0.105835010060362	-0.00405767940979209	-0.08859825620389	-0.119550637156271	-0.0415828303152247	-0.0731388329979879	-0.118812877263581	-0.207780013413816	-0.0179745137491616	-0.253722334004024	-0.142253521126761	0.325788061703555	-0.0459758551307847	0.0270959087860496	0.252883970489604	0.093644140173084	-0.107243460764588	-0.104024144869215	0.0998993963782696	-0.162474849094567	-0.0204896042924212	-0.174983232729712	0.285211267605634	0.181824279007378	-0.344064386317907	-0.123407109322602	-0.238665325285044	-0.0720992622401073	-0.0585848423876593	-0.124815560026828	-0.038765928906774	0.307176391683434	0.0357142857142857	0.0583836351441985
Arachidonic acid (20:4;5,8,11,14)	0.15533199195171	-0.477800134138162	-0.113615023474178	1	-0.382226693494299	-0.194533869885983	-0.249496981891348	-0.517437961099933	0.0708249496981891	-0.114352783366868	-0.128001341381623	0.0646210596914822	0.15345405767941	-0.106539235412475	-0.463480885311871	0.640006706908115	-0.48420523138833	-0.434339369550637	-0.39225352112676	0.284875922199866	0.64309188464118	0.00244802146210597	0.059121395036888	-0.152783366867874	-0.198524480214621	0.828504359490275	-0.0877934272300469	-0.289000670690811	-0.105533199195171	0.403755868544601	-0.0768069774342272	-0.176156941649899	-0.124815560026828	-0.115157612340711	0.0193494299128102	0.117035546613011	-0.347753185781355	-0.0507042253521127	0.00700871898054997	0.183635144198524	-0.237122736418511	-0.131924882629108	0.797719651240778	0.119215291750503	0.119953051643192	0.0251173708920188	0.0943326626425218	-0.133668678739101	-0.14728370221328
Lithocholic acid	-0.11934942991281	0.700503018108652	-0.122568745808182	-0.382226693494299	1	0.267739771965124	-0.119517102615694	0.686955063715627	-0.0923541247484909	-0.293360160965795	-0.071327967806841	-0.18943661971831	-0.44289067739772	-0.0634138162307176	0.652917505030181	-0.565660630449363	0.532293762575453	0.457511737089202	0.545171026156942	-0.0993293091884641	-0.0326961770623742	0.326525821596244	0.320489604292421	0.298826291079812	0.181388329979879	-0.330315224681422	-0.154258886653253	0.350268276324614	0.304024144869215	-0.332930918846412	0.0434345134398796	0.338296445338699	0.558584842387659	0.299798792756539	0.225285043594903	-0.0530181086519115	0.52028839704896	0.08420523138833	-0.0420858484238766	-0.125989268947015	0.235077129443327	0.232327297116029	-0.27102615694165	0.318276324614353	0.142756539235412	-0.266767270288397	-0.514688128772636	0.400469483568075	0.295640509725017
Palmitic acid	0.580281690140845	0.161066398390342	0.355633802816901	-0.194533869885983	0.267739771965124	1	0.520724346076459	0.173038229376258	0.43420523138833	0.251140174379611	0.210831656606304	0.438028169014084	-0.105969148222669	0.20617035546613	0.157981220657277	-0.272535211267606	-0.00824949698189135	0.373138832997988	0.465560026827632	-0.0134138162307176	0.249966465459423	0.303822937625754	0.190979208584842	0.371696847753186	-0.424245472837022	-0.133031522468142	0.198289738430583	0.425318578135479	0.321998658618377	0.295975855130785	0.415663262594925	0.42897384305835	0.445741113346747	0.399228705566734	0.0572434607645875	0.146914822266935	0.361904761904762	0.0712608987256874	0.0412810194500335	-0.273373574782025	-0.116364855801476	-0.14748490945674	0.0507377598926895	0.141482226693494	-0.110831656606304	-0.355533199195171	0.0422870556673374	0.33953722334004	0.450737759892689
Palmitoleic acid (16:1;9)	0.712206572769953	-0.148960429242119	0.411938296445339	-0.249496981891348	-0.119517102615694	0.520724346076459	1	-0.135513078470825	0.643561368209255	0.523474178403756	0.0137491616364856	0.560093896713615	0.174614352783367	0.286787391012743	-0.155902079141516	0.0124413145539906	-0.0837357478202548	-0.102448021462106	-0.0435278336686787	-0.266934942991281	-0.0468812877263581	0.13158953722334	-0.0798122065727699	0.072635814889336	-0.352850435949027	-0.0881287726358149	0.280013413816231	-0.00677397719651241	0.13336686787391	0.310630449362844	0.295824253698639	-0.0185446009389671	-0.112743125419182	-0.0294097920858484	0.0415492957746479	0.0676391683433937	0.039738430583501	0.152850435949027	0.458752515090543	-0.174245472837022	-0.126626425217974	-0.465124077800134	-0.161032863849765	-0.143863179074447	0.0369215291750503	-0.0517102615694165	0.35010060362173	-0.131824279007378	-0.036485580147552
Isoursodeoxycholate	-0.204158283031522	0.878068410462777	-0.0847417840375587	-0.517437961099933	0.686955063715627	0.173038229376258	-0.135513078470825	1	-0.112843729040912	-0.392454728370221	-0.0960093896713615	-0.420690811535882	-0.163145539906103	-0.241750503018109	0.863715627095909	-0.651408450704225	0.379678068410463	0.588229376257545	0.543125419181757	-0.169617706237425	-0.142253521126761	0.178336686787391	0.232897384305835	0.451039570757881	0.219684775318578	-0.450771294433266	-0.246076458752515	0.343695506371563	0.349832327297116	-0.349631120053655	0.0824417251237251	0.28158953722334	0.412810194500335	0.436787391012743	0.315593561368209	-0.01841046277666	0.453085177733065	0.103822937625755	-0.107545271629779	-0.297250167672703	0.490610328638498	0.473474178403756	-0.300268276324614	0.177900737759893	0.136150234741784	-0.212105969148223	-0.2219651240778	0.458450704225352	0.36224010731053
alpha-Linolenic acid (18:3;9,12,15)	0.833501006036217	-0.203118712273642	0.193293091884641	0.0708249496981891	-0.0923541247484909	0.43420523138833	0.643561368209255	-0.112843729040912	1	0.48765928906774	-0.151576123407109	0.516498993963783	0.110663983903421	0.107780013413816	-0.208853118712274	0.0150570087189805	-0.183936955063716	-0.0440308517773306	0.016934942991281	-0.233098591549296	0.270992622401073	0.240073775989269	-0.0572434607645875	0.159221998658618	-0.429007377598927	0.206673373574782	0.108953722334004	0.0798457411133467	0.16234071093226	0.285680751173709	0.198658396219619	0.0546948356807512	0.0480549966465459	-0.0894701542588866	0.168008048289738	-0.00543259557344064	0.239034205231388	0.0417505030181086	0.489134808853119	-0.121160295103957	-0.163413816230718	-0.430918846411804	0.157880617035547	-0.240811535881958	0.0822266934942991	-0.152045606975184	0.233333333333333	-0.184775318578135	-0.0730382293762575
Pentadecanoic acid	0.456539235412475	-0.399295774647887	0.122769953051643	-0.114352783366868	-0.293360160965795	0.251140174379611	0.523474178403756	-0.392454728370221	0.48765928906774	1	0.0574446680080483	0.715995975855131	0.00694164989939638	0.405264922870557	-0.398859825620389	0.187961099932931	-0.0782360831656606	-0.195808182427901	-0.140643863179074	-0.2079476861167	-0.136250838363514	0.036317907444668	-0.195841716968478	-0.332126089872569	-0.390543259557344	-0.106338028169014	0.419651240778001	-0.0437290409121395	-0.15878604963112	0.11130114017438	0.0839174923757364	0.176693494299128	-0.116431924882629	-0.345405767940979	-0.377900737759893	-0.152816901408451	0.128739101274313	0.165291750503018	0.2799128101945	0.176659959758551	-0.298189134808853	-0.48420523138833	-0.151408450704225	-0.273843058350101	-0.201542588866533	0.00593561368209255	0.110898725687458	-0.352682763246143	-0.068075117370892
Octadecanoic acid	0.0779007377598927	0.00221327967806841	0.355566733735748	-0.128001341381623	-0.071327967806841	0.210831656606304	0.0137491616364856	-0.0960093896713615	-0.151576123407109	0.0574446680080483	1	-0.0908450704225352	0.0572099262240107	0.387122736418511	0.00741113346747149	-0.0930583501006036	0.0691146881287726	0.117773306505701	0.141515761234071	0.015627095908786	-0.176961770623742	-0.316599597585513	-0.319081153588196	-0.0493293091884641	-0.133299798792757	-0.321361502347418	0.209557344064386	0.141616364855801	-0.297786720321932	-0.13682092555332	0.034009727125898	-0.0126760563380282	-0.0282360831656606	0.0689805499664655	-0.387625754527163	0.105063715627096	-0.119081153588196	-0.0177397719651241	-0.210999329309188	-0.219450033534541	-0.162273641851107	-0.120992622401073	-0.210026827632461	-0.0727028839704896	-0.278101945003353	-0.0286720321931589	-0.0196177062374245	0.127431254191818	0.0874245472837022
Myristic acid	0.489470154258887	-0.491750503018109	0.0481556002682763	0.0646210596914822	-0.18943661971831	0.438028169014084	0.560093896713615	-0.420690811535882	0.516498993963783	0.715995975855131	-0.0908450704225352	1	-0.120858484238766	0.310999329309188	-0.496914822266935	0.0764922870556673	-0.333702213279678	-0.0759892689470154	-0.00311871227364185	0.0474513749161636	0.159490274983233	0.120959087860496	0.0936619718309859	-0.109557344064386	-0.508853118712274	0.0693494299128102	0.417136150234742	0.0867203219315895	0.0132461435278337	0.235211267605634	0.17994298425093	0.25271629778672	0.0896042924211938	0.0274647887323944	-0.230348759221999	0.0145875251509054	0.0869550637156271	0.100402414486922	0.152749832327297	-0.0051307847082495	-0.367437961099933	-0.448960429242119	0.153856472166331	-0.0759557344064386	-0.137189805499665	-0.0834674714956405	0.0960764587525151	-0.052448021462106	0.159825620389001
(9Z)-(12R)-Hydroxyoctadecenoic acid	0.0902079141515761	-0.136250838363514	0.219114688128773	0.15345405767941	-0.44289067739772	-0.105969148222669	0.174614352783367	-0.163145539906103	0.110663983903421	0.00694164989939638	0.0572099262240107	-0.120858484238766	1	0.0361167002012072	-0.108014755197854	0.360630449362844	-0.220992622401073	-0.423105298457411	-0.397786720321932	-0.0951374916163649	-0.0774312541918176	-0.229979879275654	-0.220791415157612	0.103822937625755	0.0445003353454058	0.171428571428571	0.0597250167672703	-0.439704896042924	-0.110831656606304	0.235378940308518	-0.0860640629241166	-0.29121395036888	-0.60627095908786	-0.173172367538565	0.112508383635144	0.221227364185111	-0.444097920858484	0.0734071093226023	0.143293091884641	-0.113547954393025	0.0467806841046278	-0.0869550637156271	0.083869885982562	-0.282226693494299	-0.070523138832998	0.0526492287055667	0.86307847082495	-0.261602951039571	-0.39476861167002
Xanthotoxol	0.297585513078471	-0.211670020120724	0.48336686787391	-0.106539235412475	-0.0634138162307176	0.20617035546613	0.286787391012743	-0.241750503018109	0.107780013413816	0.405264922870557	0.387122736418511	0.310999329309188	0.0361167002012072	1	-0.212877263581489	0.0629778672032193	-0.0296780684104628	-0.0949362843729041	-0.0809859154929577	0.202380952380952	-0.242387659289068	-0.375922199865862	-0.407344064386318	-0.292186452045607	-0.252749832327297	-0.26327967806841	0.833501006036217	-0.0295103957075788	-0.233735747820255	0.0812541918175721	-0.0324668795442497	-0.0243796109993293	-0.128940308517773	0.0207243460764588	-0.402783366867874	-0.206807511737089	-0.158987256874581	0.166934942991281	-0.0328638497652582	-0.152850435949027	-0.497048960429242	-0.342320590207914	-0.200067069081154	-0.238162307176392	-0.166532528504359	-0.0271294433266264	0.099664654594232	-0.0348088531187123	0.0582494969818913
Isodeoxycholate	-0.218209255533199	0.990174379610999	0.066934942991281	-0.463480885311871	0.652917505030181	0.157981220657277	-0.155902079141516	0.863715627095909	-0.208853118712274	-0.398859825620389	0.00741113346747149	-0.496914822266935	-0.108014755197854	-0.212877263581489	1	-0.484909456740443	0.424346076458752	0.484909456740443	0.438732394366197	-0.22625754527163	-0.206438631790744	0.0775989268947015	0.154325955734406	0.419852448021462	0.273239436619718	-0.471898054996646	-0.33326626425218	0.264386317907445	0.203990610328638	-0.274312541918176	0.0898876417134187	0.189570757880617	0.278906773977196	0.309523809523809	0.245171026156942	-0.0375922199865862	0.260395707578806	0.182562038900067	-0.108215962441315	-0.221797451374916	0.523574782025486	0.411971830985915	-0.36224010731053	0.231857813547954	0.0555667337357478	-0.147250167672703	-0.21830985915493	0.379376257545272	0.241348088531187
(7Z,10Z,13Z,16Z)-Docosa-7,10,13,16-tetraenoic acid	0.147585513078471	-0.499832327297116	0.105835010060362	0.640006706908115	-0.565660630449363	-0.272535211267606	0.0124413145539906	-0.651408450704225	0.0150570087189805	0.187961099932931	-0.0930583501006036	0.0764922870556673	0.360630449362844	0.0629778672032193	-0.484909456740443	1	-0.250201207243461	-0.744164989939638	-0.710160965794769	-0.00704225352112676	0.078504359490275	-0.189738430583501	-0.203420523138833	-0.444567404426559	0.0390342052313883	0.604258886653253	0.0314218645204561	-0.617907444668008	-0.282964453386989	0.502883970489604	-0.0761697143026768	-0.366431924882629	-0.519584171696848	-0.461904761904762	-0.19027498323273	0.0327632461435278	-0.550067069081154	0.00110663983903421	0.115325285043595	0.404460093896714	-0.230952380952381	-0.232696177062374	0.277900737759893	-0.0907780013413816	0.10784708249497	0.142723004694836	0.27290409121395	-0.466465459423206	-0.468846411804158
Isolithocholate	-0.256136820925553	0.450637156270959	-0.00405767940979209	-0.48420523138833	0.532293762575453	-0.00824949698189135	-0.0837357478202548	0.379678068410463	-0.183936955063716	-0.0782360831656606	0.0691146881287726	-0.333702213279678	-0.220992622401073	-0.0296780684104628	0.424346076458752	-0.250201207243461	1	0.1640174379611	0.221629778672032	-0.404862508383635	-0.372233400402414	0.196881287726358	-0.137458081824279	-0.0480885311871227	0.475352112676056	-0.399564050972502	-0.186418511066398	0.116331321260899	0.142119382964453	-0.221797451374916	0.00358879763557306	0.0586183769282361	0.064822266934943	-0.293661971830986	0.134071093226023	-0.280952380952381	0.399932930918846	0.0264587525150905	0.117069081153588	0.355533199195171	0.126861167002012	0.0683433936955064	-0.615995975855131	-0.0613346747149564	0.168142186452046	0.145942320590208	-0.28849765258216	-0.198859825620389	-0.116130114017438
1-Linoleoyl-sn-glycero-3-phosphocholine	-0.041851106639839	0.498658618376928	-0.08859825620389	-0.434339369550637	0.457511737089202	0.373138832997988	-0.102448021462106	0.588229376257545	-0.0440308517773306	-0.195808182427901	0.117773306505701	-0.0759892689470154	-0.423105298457411	-0.0949362843729041	0.484909456740443	-0.744164989939638	0.1640174379611	1	0.904191817572099	0.04299128101945	0.060429242119383	0.22531857813548	0.155667337357478	0.565560026827632	-0.0761569416498994	-0.411267605633803	-0.053420523138833	0.888832997987927	0.276559356136821	-0.116867873910127	0.386449779038064	0.477766599597585	0.652012072434608	0.56945003353454	0.215928906773977	-0.042186452045607	0.593192488262911	-0.0955063715627096	-0.292689470154259	-0.306371562709591	0.116532528504359	0.30167672702884	-0.127397719651241	0.149698189134809	-0.122769953051643	-0.123340040241449	-0.288262910798122	0.561602951039571	0.599463447350771
1-Acyl-sn-glycero-3-phosphocholine	0.0229040912139504	0.466800804828974	-0.119550637156271	-0.39225352112676	0.545171026156942	0.465560026827632	-0.0435278336686787	0.543125419181757	0.016934942991281	-0.140643863179074	0.141515761234071	-0.00311871227364185	-0.397786720321932	-0.0809859154929577	0.438732394366197	-0.710160965794769	0.221629778672032	0.904191817572099	1	-0.00613682092555332	0.130851777330651	0.39486921529175	0.226492287055667	0.533735747820255	-0.0195171026156942	-0.357511737089202	-0.0848423876592891	0.892119382964453	0.338162307176392	-0.0766264252179745	0.448599704446633	0.547920858484239	0.70177733065057	0.49289067739772	0.238631790744467	0.00415828303152247	0.650234741784038	-0.0565057008718981	-0.240509725016767	-0.236519114688129	0.0493293091884641	0.209490274983233	-0.123541247484909	0.187022132796781	-0.126928236083166	-0.0967136150234742	-0.308920187793427	0.499765258215962	0.52551978537894
2-Methylpropanoate	-0.149966465459423	-0.238363514419852	-0.0415828303152247	0.284875922199866	-0.0993293091884641	-0.0134138162307176	-0.266934942991281	-0.169617706237425	-0.233098591549296	-0.2079476861167	0.015627095908786	0.0474513749161636	-0.0951374916163649	0.202380952380952	-0.22625754527163	-0.00704225352112676	-0.404862508383635	0.04299128101945	-0.00613682092555332	1	0.282595573440644	-0.271361502347418	0.180918846411804	0.0719651240778001	-0.104124748490946	0.214185110663984	0.272266934942991	0.041046277665996	-0.124547283702213	0.0143527833668679	-0.149287273606876	0.114218645204561	0.200905432595573	0.327699530516432	-0.0884976525821596	0.0490945674044266	-0.216666666666667	-0.121227364185111	-0.413212608987257	-0.257545271629779	-0.227230046948357	0.187927565392354	0.440878604963112	0.256841046277666	-0.0705566733735748	-0.0825955734406438	0.0184775318578135	0.342119382964453	0.378672032193159
Docosahexaenoic acid (22:6;4,7,10,13,16,19)	0.319651240778001	-0.201006036217304	-0.0731388329979879	0.64309188464118	-0.0326961770623742	0.249966465459423	-0.0468812877263581	-0.142253521126761	0.270992622401073	-0.136250838363514	-0.176961770623742	0.159490274983233	-0.0774312541918176	-0.242387659289068	-0.206438631790744	0.078504359490275	-0.372233400402414	0.060429242119383	0.130851777330651	0.282595573440644	1	0.364453386988598	0.239168343393695	0.244332662642522	-0.207612340710932	0.690509725016767	-0.192857142857143	0.210865191146881	0.223474178403756	0.347417840375587	0.203488179953474	0.146713615023474	0.355097250167673	0.159926224010731	0.253420523138833	0.18608316566063	0.142957746478873	-0.0640174379610999	0.0766934942991281	-0.0155935613682093	-0.0577464788732394	0.00358819584171697	0.77719651240778	0.251509054325956	0.0414151576123407	-0.0882629107981221	-0.00278336686787391	0.111837692823608	0.185848423876593
Choline	0.171898054996647	0.101576123407109	-0.118812877263581	0.00244802146210597	0.326525821596244	0.303822937625754	0.13158953722334	0.178336686787391	0.240073775989269	0.036317907444668	-0.316599597585513	0.120959087860496	-0.229979879275654	-0.375922199865862	0.0775989268947015	-0.189738430583501	0.196881287726358	0.22531857813548	0.39486921529175	-0.271361502347418	0.364453386988598	1	0.458953722334004	0.301542588866532	-0.0925888665325285	0.15439302481556	-0.258651911468813	0.366800804828974	0.681220657276995	0.202347417840376	0.343451287740824	0.512139503688799	0.472602280348759	0.0177397719651241	0.475754527162978	0.133098591549296	0.708718980549966	0.104426559356137	0.331421864520456	0.0616029510395708	0.0913145539906103	-0.0934272300469483	0.190878604963112	0.233769282360832	0.149564050972502	-0.0371227364185111	-0.153219315895372	0.0056673373574782	0.215660630449363
Phenylalanine (Phe)	-0.0728370221327968	0.158081824279007	-0.207780013413816	0.059121395036888	0.320489604292421	0.190979208584842	-0.0798122065727699	0.232897384305835	-0.0572434607645875	-0.195841716968478	-0.319081153588196	0.0936619718309859	-0.220791415157612	-0.407344064386318	0.154325955734406	-0.203420523138833	-0.137458081824279	0.155667337357478	0.226492287055667	0.180918846411804	0.239168343393695	0.458953722334004	1	0.296311200536553	-0.166666666666667	0.0870556673373575	-0.190912139503689	0.0781019450033534	0.423843058350101	-0.0332662642521797	0.0284085196012185	0.524949698189135	0.449932930918846	0.416063044936284	0.238296445338699	0.33869885982562	0.287156270959088	0.115358819584172	-0.0267940979208585	-0.243494299128102	0.134708249496982	0.202917505030181	0.282360831656606	0.755969148222669	0.146780684104628	-0.2359825620389	-0.161066398390342	0.516264252179745	0.442655935613682
Sphinganine	0.136284372904091	0.417840375586854	-0.0179745137491616	-0.152783366867874	0.298826291079812	0.371696847753186	0.072635814889336	0.451039570757881	0.159221998658618	-0.332126089872569	-0.0493293091884641	-0.109557344064386	0.103822937625755	-0.292186452045607	0.419852448021462	-0.444567404426559	-0.0480885311871227	0.565560026827632	0.533735747820255	0.0719651240778001	0.244332662642522	0.301542588866532	0.296311200536553	1	-0.112273641851107	-0.0899731723675386	-0.16140174379611	0.462508383635144	0.432461435278337	0.132595573440644	0.311051488526211	0.390543259557344	0.290342052313883	0.559054325955734	0.712608987256874	0.171395036887995	0.375754527162978	0.0469148222669349	-0.0787055667337357	-0.401576123407109	0.277028839704896	0.199295774647887	0.188296445338699	0.230549966465459	0.0264587525150905	-0.30617035546613	0.203051643192488	0.509289067739772	0.408718980549966
Ursodiol	-0.516230717639168	0.298759221998659	-0.253722334004024	-0.198524480214621	0.181388329979879	-0.424245472837022	-0.352850435949027	0.219684775318578	-0.429007377598927	-0.390543259557344	-0.133299798792757	-0.508853118712274	0.0445003353454058	-0.252749832327297	0.273239436619718	0.0390342052313883	0.475352112676056	-0.0761569416498994	-0.0195171026156942	-0.104124748490946	-0.207612340710932	-0.0925888665325285	-0.166666666666667	-0.112273641851107	1	-0.117639168343394	-0.36066398390342	-0.145070422535211	-0.0549295774647887	-0.244232059020791	-0.176052325131991	-0.31747149564051	-0.172769953051643	-0.30177733065057	0.148054996646546	-0.130248155600268	-0.116197183098592	-0.139336016096579	-0.123071763916834	0.388397048960429	0.175586854460094	0.41924882629108	-0.367437961099933	-0.0704225352112676	0.105700871898055	0.272937625754527	-0.118142186452046	-0.237391012743125	-0.394533869885983
(7Z,10Z,13Z,16Z,19Z)-Docosa-7,10,13,16,19-pentaenoic acid	0.223105298457411	-0.470590207914152	-0.142253521126761	0.828504359490275	-0.330315224681422	-0.133031522468142	-0.0881287726358149	-0.450771294433266	0.206673373574782	-0.106338028169014	-0.321361502347418	0.0693494299128102	0.171428571428571	-0.26327967806841	-0.471898054996646	0.604258886653253	-0.399564050972502	-0.411267605633803	-0.357511737089202	0.214185110663984	0.690509725016767	0.15439302481556	0.0870556673373575	-0.0899731723675386	-0.117639168343394	1	-0.194634473507713	-0.264553990610329	-0.00647216633132126	0.520154258886653	0.065503941890413	-0.197116029510396	-0.079476861167002	-0.14570757880617	0.152112676056338	0.128169014084507	-0.22981220657277	-0.184272300469484	0.125117370892019	0.230784708249497	-0.132629107981221	-0.193259557344064	0.740040241448692	0.0891012743125419	0.193360160965795	0.0783702213279678	0.15345405767941	-0.215962441314554	-0.175285043594903
Tricetin	0.239336016096579	-0.342924211938296	0.325788061703555	-0.0877934272300469	-0.154258886653253	0.198289738430583	0.280013413816231	-0.246076458752515	0.108953722334004	0.419651240778001	0.209557344064386	0.417136150234742	0.0597250167672703	0.833501006036217	-0.33326626425218	0.0314218645204561	-0.186418511066398	-0.053420523138833	-0.0848423876592891	0.272266934942991	-0.192857142857143	-0.258651911468813	-0.190912139503689	-0.16140174379611	-0.36066398390342	-0.194634473507713	1	-0.0572434607645875	-0.0323943661971831	0.107645875251509	0.0157974176294852	0.129845741113347	-0.107411133467471	0.16150234741784	-0.24215291750503	-0.0523138832997988	-0.0494634473507713	0.0532193158953722	-0.0538900067069081	-0.181086519114688	-0.500435949027498	-0.256639839034205	-0.0666666666666667	-0.197853789403085	-0.134372904091214	-0.0530181086519115	0.1719651240778	0.0582830315224681	0.214889336016097
1-Oleoyl-sn-glycero-3-phosphocholine	0.0974513749161636	0.283132126089873	-0.0459758551307847	-0.289000670690811	0.350268276324614	0.425318578135479	-0.00677397719651241	0.343695506371563	0.0798457411133467	-0.0437290409121395	0.141616364855801	0.0867203219315895	-0.439704896042924	-0.0295103957075788	0.264386317907445	-0.617907444668008	0.116331321260899	0.888832997987927	0.892119382964453	0.041046277665996	0.210865191146881	0.366800804828974	0.0781019450033534	0.462508383635144	-0.145070422535211	-0.264553990610329	-0.0572434607645875	1	0.262676056338028	0.0252179745137492	0.505651524802799	0.49215291750503	0.665828303152247	0.397451374916164	0.153890006706908	-0.0329309188464118	0.607075788061703	-0.0738765928906774	-0.183534540576794	-0.249195171026157	-0.00694164989939638	0.105734406438632	-0.0200536552649229	0.0780348759221998	-0.136351441985245	-0.0491951710261569	-0.289201877934272	0.387156270959088	0.529577464788732
L-Lactate; (S)-2-Hydroxypropanoate	0.15533199195171	0.202347417840376	0.0270959087860496	-0.105533199195171	0.304024144869215	0.321998658618377	0.13336686787391	0.349832327297116	0.16234071093226	-0.15878604963112	-0.297786720321932	0.0132461435278337	-0.110831656606304	-0.233735747820255	0.203990610328638	-0.282964453386989	0.142119382964453	0.276559356136821	0.338162307176392	-0.124547283702213	0.223474178403756	0.681220657276995	0.423843058350101	0.432461435278337	-0.0549295774647887	-0.00647216633132126	-0.0323943661971831	0.262676056338028	1	0.163044936284373	0.281703844310076	0.414185110663984	0.353990610328638	0.354560697518444	0.448256203890007	0.31056338028169	0.508283031522468	0.174614352783367	0.183903420523139	-0.132126089872569	0.0884976525821596	0.08158953722334	0.100268276324614	0.226827632461435	0.137122736418511	-0.0583836351441985	-0.0433601609657948	0.269651240778001	0.299865861837693
Icosadienoic acid (20:2;11,14)	0.47907444668008	-0.272937625754527	0.252883970489604	0.403755868544601	-0.332930918846412	0.295975855130785	0.310630449362844	-0.349631120053655	0.285680751173709	0.11130114017438	-0.13682092555332	0.235211267605634	0.235378940308518	0.0812541918175721	-0.274312541918176	0.502883970489604	-0.221797451374916	-0.116867873910127	-0.0766264252179745	0.0143527833668679	0.347417840375587	0.202347417840376	-0.0332662642521797	0.132595573440644	-0.244232059020791	0.520154258886653	0.107645875251509	0.0252179745137492	0.163044936284373	1	0.555559290052637	0.0941985244802146	-0.0646210596914822	0.0550301810865191	0.197518443997317	0.0954728370221328	-0.0409792085848424	0.0939637826961771	0.0051307847082495	0.147753185781355	-0.244332662642522	-0.264889336016097	0.381824279007378	-0.00620389000670691	0.00516431924882629	0.197719651240778	0.360060362173038	-0.0589872568745808	0.0633802816901408
Oleic acid (18:1;9)	0.32074459615874	0.132886133010659	0.093644140173084	-0.0768069774342272	0.0434345134398796	0.415663262594925	0.295824253698639	0.0824417251237251	0.198658396219619	0.0839174923757364	0.034009727125898	0.17994298425093	-0.0860640629241166	-0.0324668795442497	0.0898876417134187	-0.0761697143026768	0.00358879763557306	0.386449779038064	0.448599704446633	-0.149287273606876	0.203488179953474	0.343451287740824	0.0284085196012185	0.311051488526211	-0.176052325131991	0.065503941890413	0.0157974176294852	0.505651524802799	0.281703844310076	0.555559290052637	1	0.320576895334648	0.259030692892811	0.21539493846402	0.259869197013272	0.250578571358564	0.303236630123514	-0.0979708214346627	-0.105752139672541	-0.01311420444401	0.0234445752080894	-0.117222876040447	0.006406171480322	0.0177092070241362	-0.0400469567932171	0.285225561616012	0.0079154788971518	0.146704680915856	0.360959253776049
Hypoxanthine	0.0512407780013414	0.198256203890007	-0.107243460764588	-0.176156941649899	0.338296445338699	0.42897384305835	-0.0185446009389671	0.28158953722334	0.0546948356807512	0.176693494299128	-0.0126760563380282	0.25271629778672	-0.29121395036888	-0.0243796109993293	0.189570757880617	-0.366431924882629	0.0586183769282361	0.477766599597585	0.547920858484239	0.114218645204561	0.146713615023474	0.512139503688799	0.524949698189135	0.390543259557344	-0.31747149564051	-0.197116029510396	0.129845741113347	0.49215291750503	0.414185110663984	0.0941985244802146	0.320576895334648	1	0.645137491616365	0.407377598926895	0.162676056338028	0.123038229376258	0.689872568745808	0.219919517102616	-0.208953722334004	-0.226693494299128	-0.078169014084507	0.048692152917505	0.143125419181757	0.356673373574782	0.00546613011401744	-0.267270288397049	-0.148356807511737	0.514185110663984	0.710831656606304
Theophylline	0.0789738430583501	0.302951039570758	-0.104024144869215	-0.124815560026828	0.558584842387659	0.445741113346747	-0.112743125419182	0.412810194500335	0.0480549966465459	-0.116431924882629	-0.0282360831656606	0.0896042924211938	-0.60627095908786	-0.128940308517773	0.278906773977196	-0.519584171696848	0.064822266934943	0.652012072434608	0.70177733065057	0.200905432595573	0.355097250167673	0.472602280348759	0.449932930918846	0.290342052313883	-0.172769953051643	-0.079476861167002	-0.107411133467471	0.665828303152247	0.353990610328638	-0.0646210596914822	0.259030692892811	0.645137491616365	1	0.480952380952381	0.0635479543930248	0.0284372904091214	0.652313883299799	0.0199865861837693	-0.0973172367538565	-0.244936284372904	-0.0310865191146881	0.20271629778672	0.195372233400402	0.405801475519785	-0.0375251509054326	-0.23514419852448	-0.477867203219316	0.541381623071764	0.678303152246814
Garbanzol	0.0267605633802817	0.304594232059021	0.0998993963782696	-0.115157612340711	0.299798792756539	0.399228705566734	-0.0294097920858484	0.436787391012743	-0.0894701542588866	-0.345405767940979	0.0689805499664655	0.0274647887323944	-0.173172367538565	0.0207243460764588	0.309523809523809	-0.461904761904762	-0.293661971830986	0.56945003353454	0.49289067739772	0.327699530516432	0.159926224010731	0.0177397719651241	0.416063044936284	0.559054325955734	-0.30177733065057	-0.14570757880617	0.16150234741784	0.397451374916164	0.354560697518444	0.0550301810865191	0.21539493846402	0.407377598926895	0.480952380952381	1	0.170556673373575	0.235613682092555	0.167370892018779	0.0749832327297116	-0.411938296445339	-0.626559356136821	0.124279007377599	0.304426559356137	0.241146881287726	0.375016767270288	-0.0358148893360161	-0.304325955734406	-0.0747820254862508	0.926693494299128	0.713782696177062
Palmitoylethanolamide	0.0639168343393695	0.270556673373575	-0.162474849094567	0.0193494299128102	0.225285043594903	0.0572434607645875	0.0415492957746479	0.315593561368209	0.168008048289738	-0.377900737759893	-0.387625754527163	-0.230348759221999	0.112508383635144	-0.402783366867874	0.245171026156942	-0.19027498323273	0.134071093226023	0.215928906773977	0.238631790744467	-0.0884976525821596	0.253420523138833	0.475754527162978	0.238296445338699	0.712608987256874	0.148054996646546	0.152112676056338	-0.24215291750503	0.153890006706908	0.448256203890007	0.197518443997317	0.259869197013272	0.162676056338028	0.0635479543930248	0.170556673373575	1	0.0388665325285044	0.361770623742455	-0.0687793427230047	0.127498323272971	-0.0473507712944333	0.242018779342723	0.157813547954393	0.173340040241449	0.08158953722334	0.369517102615694	-0.0287055667337357	0.182059020791415	0.0958417169684775	0.118108651911469
Succinate	0.152112676056338	-0.0325285043594903	-0.0204896042924212	0.117035546613011	-0.0530181086519115	0.146914822266935	0.0676391683433937	-0.01841046277666	-0.00543259557344064	-0.152816901408451	0.105063715627096	0.0145875251509054	0.221227364185111	-0.206807511737089	-0.0375922199865862	0.0327632461435278	-0.280952380952381	-0.042186452045607	0.00415828303152247	0.0490945674044266	0.18608316566063	0.133098591549296	0.33869885982562	0.171395036887995	-0.130248155600268	0.128169014084507	-0.0523138832997988	-0.0329309188464118	0.31056338028169	0.0954728370221328	0.250578571358564	0.123038229376258	0.0284372904091214	0.235613682092555	0.0388665325285044	1	-0.104929577464789	-0.0789738430583501	-0.0453051643192488	-0.238229376257545	0.0728705566733736	0.0647551978537894	0.169081153588196	0.231556002682763	-0.0710261569416499	-0.0288397048960429	0.139906103286385	0.265191146881288	0.110194500335345
Ferulate	0.11757209926224	0.29215291750503	-0.174983232729712	-0.347753185781355	0.52028839704896	0.361904761904762	0.039738430583501	0.453085177733065	0.239034205231388	0.128739101274313	-0.119081153588196	0.0869550637156271	-0.444097920858484	-0.158987256874581	0.260395707578806	-0.550067069081154	0.399932930918846	0.593192488262911	0.650234741784038	-0.216666666666667	0.142957746478873	0.708718980549966	0.287156270959088	0.375754527162978	-0.116197183098592	-0.22981220657277	-0.0494634473507713	0.607075788061703	0.508283031522468	-0.0409792085848424	0.303236630123514	0.689872568745808	0.652313883299799	0.167370892018779	0.361770623742455	-0.104929577464789	1	-0.0109993293091885	0.136452045606975	-0.00174379610999329	0.0215962441314554	0.0409121395036888	-0.0867538564721663	0.0992957746478873	0.103890006706908	-0.137391012743125	-0.311904761904762	0.200637156270959	0.465828303152247
Xanthine	0.123205902079142	0.158215962441315	0.285211267605634	-0.0507042253521127	0.08420523138833	0.0712608987256874	0.152850435949027	0.103822937625755	0.0417505030181086	0.165291750503018	-0.0177397719651241	0.100402414486922	0.0734071093226023	0.166934942991281	0.182562038900067	0.00110663983903421	0.0264587525150905	-0.0955063715627096	-0.0565057008718981	-0.121227364185111	-0.0640174379610999	0.104426559356137	0.115358819584172	0.0469148222669349	-0.139336016096579	-0.184272300469484	0.0532193158953722	-0.0738765928906774	0.174614352783367	0.0939637826961771	-0.0979708214346627	0.219919517102616	0.0199865861837693	0.0749832327297116	-0.0687793427230047	-0.0789738430583501	-0.0109993293091885	1	0.201844399731724	-0.189369550637156	0.189302481556003	0.00288397048960429	-0.0134808853118712	0.153755868544601	-0.101240778001341	-0.162374245472837	0.108987256874581	0.13692152917505	-0.0116700201207243
(9Z, 11E)-(13S)-13-Hydroxyoctadeca-9,11-dienoic acid	0.38504359490275	-0.118712273641851	0.181824279007378	0.00700871898054997	-0.0420858484238766	0.0412810194500335	0.458752515090543	-0.107545271629779	0.489134808853119	0.2799128101945	-0.210999329309188	0.152749832327297	0.143293091884641	-0.0328638497652582	-0.108215962441315	0.115325285043595	0.117069081153588	-0.292689470154259	-0.240509725016767	-0.413212608987257	0.0766934942991281	0.331421864520456	-0.0267940979208585	-0.0787055667337357	-0.123071763916834	0.125117370892019	-0.0538900067069081	-0.183534540576794	0.183903420523139	0.0051307847082495	-0.105752139672541	-0.208953722334004	-0.0973172367538565	-0.411938296445339	0.127498323272971	-0.0453051643192488	0.136452045606975	0.201844399731724	1	0.122602280348759	0.0894366197183099	-0.303085177733065	-0.0367203219315895	-0.128068410462777	0.0631790744466801	-0.0629443326626425	0.172769953051643	-0.448457411133467	-0.372937625754527
Cholesterol sulfate	-0.162810194500335	-0.195942320590208	-0.344064386317907	0.183635144198524	-0.125989268947015	-0.273373574782025	-0.174245472837022	-0.297250167672703	-0.121160295103957	0.176659959758551	-0.219450033534541	-0.0051307847082495	-0.113547954393025	-0.152850435949027	-0.221797451374916	0.404460093896714	0.355533199195171	-0.306371562709591	-0.236519114688129	-0.257545271629779	-0.0155935613682093	0.0616029510395708	-0.243494299128102	-0.401576123407109	0.388397048960429	0.230784708249497	-0.181086519114688	-0.249195171026157	-0.132126089872569	0.147753185781355	-0.01311420444401	-0.226693494299128	-0.244936284372904	-0.626559356136821	-0.0473507712944333	-0.238229376257545	-0.00174379610999329	-0.189369550637156	0.122602280348759	1	-0.15888665325285	-0.0754527162977867	-0.0897719651240778	-0.179409792085848	0.0150570087189805	0.443661971830986	-0.173105298457411	-0.572736418511066	-0.452548625083836
3alpha,7alpha,12alpha-Trihydroxy-5beta-cholanic acid	-0.261904761904762	0.526861167002012	-0.123407109322602	-0.237122736418511	0.235077129443327	-0.116364855801476	-0.126626425217974	0.490610328638498	-0.163413816230718	-0.298189134808853	-0.162273641851107	-0.367437961099933	0.0467806841046278	-0.497048960429242	0.523574782025486	-0.230952380952381	0.126861167002012	0.116532528504359	0.0493293091884641	-0.227230046948357	-0.0577464788732394	0.0913145539906103	0.134708249496982	0.277028839704896	0.175586854460094	-0.132629107981221	-0.500435949027498	-0.00694164989939638	0.0884976525821596	-0.244332662642522	0.0234445752080894	-0.078169014084507	-0.0310865191146881	0.124279007377599	0.242018779342723	0.0728705566733736	0.0215962441314554	0.189302481556003	0.0894366197183099	-0.15888665325285	1	0.486854460093897	-0.147719651240778	0.16485580147552	-0.0637826961770624	-0.0357478202548625	-0.0886988598256204	0.127431254191818	-0.0772635814889336
beta-Muricholate	-0.437525150905432	0.415124077800134	-0.238665325285044	-0.131924882629108	0.232327297116029	-0.14748490945674	-0.465124077800134	0.473474178403756	-0.430918846411804	-0.48420523138833	-0.120992622401073	-0.448960429242119	-0.0869550637156271	-0.342320590207914	0.411971830985915	-0.232696177062374	0.0683433936955064	0.30167672702884	0.209490274983233	0.187927565392354	0.00358819584171697	-0.0934272300469483	0.202917505030181	0.199295774647887	0.41924882629108	-0.193259557344064	-0.256639839034205	0.105734406438632	0.08158953722334	-0.264889336016097	-0.117222876040447	0.048692152917505	0.20271629778672	0.304426559356137	0.157813547954393	0.0647551978537894	0.0409121395036888	0.00288397048960429	-0.303085177733065	-0.0754527162977867	0.486854460093897	1	-0.0176056338028169	0.262642521797451	0.00757880617035547	-0.0102951039570758	-0.21224010731053	0.364587525150905	0.146378269617706
Eicosapentaenoic acid (20:5;5,8,11,14.17)	0.197417840375587	-0.383869885982562	-0.0720992622401073	0.797719651240778	-0.27102615694165	0.0507377598926895	-0.161032863849765	-0.300268276324614	0.157880617035547	-0.151408450704225	-0.210026827632461	0.153856472166331	0.083869885982562	-0.200067069081154	-0.36224010731053	0.277900737759893	-0.615995975855131	-0.127397719651241	-0.123541247484909	0.440878604963112	0.77719651240778	0.190878604963112	0.282360831656606	0.188296445338699	-0.367437961099933	0.740040241448692	-0.0666666666666667	-0.0200536552649229	0.100268276324614	0.381824279007378	0.006406171480322	0.143125419181757	0.195372233400402	0.241146881287726	0.173340040241449	0.169081153588196	-0.0867538564721663	-0.0134808853118712	-0.0367203219315895	-0.0897719651240778	-0.147719651240778	-0.0176056338028169	1	0.246713615023474	0.0489604292421194	-0.174815560026828	0.182360831656606	0.200402414486922	0.228001341381623
5-Aminopentanoic acid	-0.0900737759892689	0.227364185110664	-0.0585848423876593	0.119215291750503	0.318276324614353	0.141482226693494	-0.143863179074447	0.177900737759893	-0.240811535881958	-0.273843058350101	-0.0727028839704896	-0.0759557344064386	-0.282226693494299	-0.238162307176392	0.231857813547954	-0.0907780013413816	-0.0613346747149564	0.149698189134809	0.187022132796781	0.256841046277666	0.251509054325956	0.233769282360832	0.755969148222669	0.230549966465459	-0.0704225352112676	0.0891012743125419	-0.197853789403085	0.0780348759221998	0.226827632461435	-0.00620389000670691	0.0177092070241362	0.356673373574782	0.405801475519785	0.375016767270288	0.08158953722334	0.231556002682763	0.0992957746478873	0.153755868544601	-0.128068410462777	-0.179409792085848	0.16485580147552	0.262642521797451	0.246713615023474	1	-0.000503018108651911	-0.147820254862508	-0.260261569416499	0.515459423205902	0.363615023474178
Sphing-4-enine	-0.010429242119383	0.0623071763916834	-0.124815560026828	0.119953051643192	0.142756539235412	-0.110831656606304	0.0369215291750503	0.136150234741784	0.0822266934942991	-0.201542588866533	-0.278101945003353	-0.137189805499665	-0.070523138832998	-0.166532528504359	0.0555667337357478	0.10784708249497	0.168142186452046	-0.122769953051643	-0.126928236083166	-0.0705566733735748	0.0414151576123407	0.149564050972502	0.146780684104628	0.0264587525150905	0.105700871898055	0.193360160965795	-0.134372904091214	-0.136351441985245	0.137122736418511	0.00516431924882629	-0.0400469567932171	0.00546613011401744	-0.0375251509054326	-0.0358148893360161	0.369517102615694	-0.0710261569416499	0.103890006706908	-0.101240778001341	0.0631790744466801	0.0150570087189805	-0.0637826961770624	0.00757880617035547	0.0489604292421194	-0.000503018108651911	1	-0.0936284372904091	-0.0564050972501677	-0.015627095908786	-0.0131120053655265
Dodecanedioic acid	-0.125150905432596	-0.118443997317237	-0.038765928906774	0.0251173708920188	-0.266767270288397	-0.355533199195171	-0.0517102615694165	-0.212105969148223	-0.152045606975184	0.00593561368209255	-0.0286720321931589	-0.0834674714956405	0.0526492287055667	-0.0271294433266264	-0.147250167672703	0.142723004694836	0.145942320590208	-0.123340040241449	-0.0967136150234742	-0.0825955734406438	-0.0882629107981221	-0.0371227364185111	-0.2359825620389	-0.30617035546613	0.272937625754527	0.0783702213279678	-0.0530181086519115	-0.0491951710261569	-0.0583836351441985	0.197719651240778	0.285225561616012	-0.267270288397049	-0.23514419852448	-0.304325955734406	-0.0287055667337357	-0.0288397048960429	-0.137391012743125	-0.162374245472837	-0.0629443326626425	0.443661971830986	-0.0357478202548625	-0.0102951039570758	-0.174815560026828	-0.147820254862508	-0.0936284372904091	1	0.0017102615694165	-0.316566063044936	-0.181556002682763
16-Hydroxyhexadecanoic acid	0.217940979208585	-0.253286384976526	0.307176391683434	0.0943326626425218	-0.514688128772636	0.0422870556673374	0.35010060362173	-0.2219651240778	0.233333333333333	0.110898725687458	-0.0196177062374245	0.0960764587525151	0.86307847082495	0.099664654594232	-0.21830985915493	0.27290409121395	-0.28849765258216	-0.288262910798122	-0.308920187793427	0.0184775318578135	-0.00278336686787391	-0.153219315895372	-0.161066398390342	0.203051643192488	-0.118142186452046	0.15345405767941	0.1719651240778	-0.289201877934272	-0.0433601609657948	0.360060362173038	0.0079154788971518	-0.148356807511737	-0.477867203219316	-0.0747820254862508	0.182059020791415	0.139906103286385	-0.311904761904762	0.108987256874581	0.172769953051643	-0.173105298457411	-0.0886988598256204	-0.21224010731053	0.182360831656606	-0.260261569416499	-0.0564050972501677	0.0017102615694165	1	-0.203185781354795	-0.204460093896714
Genistein	-0.0503018108651911	0.380214621059691	0.0357142857142857	-0.133668678739101	0.400469483568075	0.33953722334004	-0.131824279007378	0.458450704225352	-0.184775318578135	-0.352682763246143	0.127431254191818	-0.052448021462106	-0.261602951039571	-0.0348088531187123	0.379376257545272	-0.466465459423206	-0.198859825620389	0.561602951039571	0.499765258215962	0.342119382964453	0.111837692823608	0.0056673373574782	0.516264252179745	0.509289067739772	-0.237391012743125	-0.215962441314554	0.0582830315224681	0.387156270959088	0.269651240778001	-0.0589872568745808	0.146704680915856	0.514185110663984	0.541381623071764	0.926693494299128	0.0958417169684775	0.265191146881288	0.200637156270959	0.13692152917505	-0.448457411133467	-0.572736418511066	0.127431254191818	0.364587525150905	0.200402414486922	0.515459423205902	-0.015627095908786	-0.316566063044936	-0.203185781354795	1	0.738162307176392
Deoxyribose	0.0304158283031522	0.245171026156942	0.0583836351441985	-0.14728370221328	0.295640509725017	0.450737759892689	-0.036485580147552	0.36224010731053	-0.0730382293762575	-0.068075117370892	0.0874245472837022	0.159825620389001	-0.39476861167002	0.0582494969818913	0.241348088531187	-0.468846411804158	-0.116130114017438	0.599463447350771	0.52551978537894	0.378672032193159	0.185848423876593	0.215660630449363	0.442655935613682	0.408718980549966	-0.394533869885983	-0.175285043594903	0.214889336016097	0.529577464788732	0.299865861837693	0.0633802816901408	0.360959253776049	0.710831656606304	0.678303152246814	0.713782696177062	0.118108651911469	0.110194500335345	0.465828303152247	-0.0116700201207243	-0.372937625754527	-0.452548625083836	-0.0772635814889336	0.146378269617706	0.228001341381623	0.363615023474178	-0.0131120053655265	-0.181556002682763	-0.204460093896714	0.738162307176392	1
Thiamine (Vitamin B1)	0.21224010731053	-0.335915492957746	0.255298457411133	0.0991281019450033	-0.296680080482897	0.199027498323273	0.458819584171697	-0.263983903420523	0.326391683433937	0.36130114017438	-0.11485580147552	0.393594902749832	0.361099932930919	0.0490945674044266	-0.311703554661301	0.123172367538565	-0.14299128101945	-0.257042253521127	-0.222099262240107	-0.155600268276325	0.097719651240778	0.217907444668008	-0.0195841716968478	-0.15083836351442	-0.353755868544601	0.129644533869886	0.160865191146881	-0.166901408450704	0.0875922199865862	0.13775989268947	0.0254569850971958	-0.109825620389001	-0.175352112676056	-0.177531857813548	-0.0432260228034876	0.0247820254862508	-0.0371898054996646	-0.0779007377598927	0.409154929577465	-0.0414151576123407	-0.158517773306506	-0.370824949698189	0.130214621059691	-0.231052984574111	0.0651911468812877	0.0645204560697518	0.450368879946345	-0.314151576123407	-0.101609657947686
(9Z)-12,13-Dihydroxyoctadec-9-enoic acid	0.35167672702884	-0.375922199865862	0.280181086519115	0.203789403085178	-0.443661971830986	0.103521126760563	0.33692152917505	-0.26934942991281	0.318075117370892	0.331790744466801	-0.0207243460764588	0.417505030181086	0.336955063715627	0.334808853118712	-0.334372904091214	0.191582830315225	-0.443661971830986	-0.224547283702213	-0.308350100603622	0.142924211938296	0.131153588195842	-0.172736418511066	-0.0631120053655265	0.0272635814889336	-0.433165660630449	0.09560697518444	0.375788061703555	-0.156773977196512	0.00241448692152917	0.179946344735077	-0.122119740103939	0.00144198524480215	-0.184439973172368	0.0824614352783367	-0.0914486921529175	-0.0304828973843058	-0.192823608316566	0.298759221998659	0.229778672032193	-0.297015425888665	-0.241649899396378	-0.195908786049631	0.275788061703555	-0.0746478873239437	-0.0551978537894031	-0.18252850435949	0.508215962441315	-0.0284037558685446	0.0600268276324614
3-Dehydrosphinganine	0.0623071763916834	0.0445674044265593	-0.0439637826961771	0.0115023474178404	0.116398390342052	-0.0135479543930248	0.168846411804158	0.0639168343393695	0.140207914151576	-0.0890677397719651	-0.306807511737089	-0.0320254862508384	-0.11934942991281	-0.130583501006036	0.0495640509725017	0.128269617706237	0.189067739771965	-0.139704896042924	-0.130080482897384	-0.146948356807512	-0.0472166331321261	0.16673373574782	0.119315895372233	-0.0452380952380952	0.0886988598256204	0.125184439973172	-0.130851777330651	-0.130918846411804	0.159356136820926	0.00385647216633132	-0.0624517868919349	-0.0477531857813548	-0.051140174379611	-0.103487592219987	0.267773306505701	-0.13326626425218	0.0615023474178404	-0.101006036217304	0.164621059691482	0.0488262910798122	-0.100469483568075	-0.083869885982562	-0.0619047619047619	-0.0335345405767941	0.917907444668008	-0.134540576794098	-0.070523138832998	-0.10784708249497	-0.0934942991281019
Pantothenic acid (Vitamin B5)	-0.148591549295775	0.207276995305164	-0.210261569416499	0.00660630449362844	0.471093226022803	0.204929577464789	-0.25167672702884	0.330114017437961	-0.165828303152247	-0.292454728370221	-0.10868544600939	-0.155197853789403	-0.326995305164319	-0.286787391012743	0.171160295103957	-0.269282360831657	0.173306505700872	0.274144869215292	0.369617706237425	0.190778001341382	0.277565392354125	0.54916163648558	0.593494299128102	0.266130114017438	0.0123407109322602	0.0991616364855801	-0.157142857142857	0.231455399061033	0.406639839034205	-0.0262910798122066	0.14231091932464	0.516096579476861	0.525586854460094	0.302481556002683	0.339503688799463	0.131455399061033	0.51411804158283	-0.130449362843729	-0.252548625083836	-0.0746143527833669	-0.0137491616364856	0.175720992622401	0.226492287055667	0.490509725016767	0.184171696847753	-0.15439302481556	-0.265861837692824	0.387122736418511	0.515358819584172
Tyrosine (Tyr)	-0.108014755197854	0.193293091884641	-0.160328638497653	0.0182092555331992	0.427867203219316	0.207478202548625	-0.137625754527163	0.239302481556003	-0.144332662642522	-0.233903420523139	-0.172032193158954	0.0311535881958417	-0.371327967806841	-0.280482897384306	0.182629107981221	-0.232763246143528	-0.0267605633802817	0.210060362173038	0.276056338028169	0.252079141515761	0.200536552649229	0.411133467471496	0.917840375586854	0.21757209926224	-0.152481556002683	0.0438631790744467	-0.144466800804829	0.123977196512408	0.325788061703555	-0.0608316566063045	0.0242159989989135	0.558081824279007	0.59121395036888	0.439637826961771	0.142756539235412	0.277565392354125	0.34131455399061	0.0500335345405768	-0.0989268947015426	-0.223038229376258	0.0411468812877264	0.170959087860496	0.232461435278337	0.799966465459423	0.133836351441985	-0.233132126089873	-0.292555331991952	0.56924882629108	0.526727028839705
4-D-Hydroxysphinganine	0.297518443997317	0.094466800804829	0.239637826961771	-0.202951039570758	0.186049631120054	0.25167672702884	0.279376257545272	0.100804828973843	0.283970489604292	0.27448021462106	-0.00191146881287726	0.193393695506372	-0.0941985244802146	0.315090543259557	0.104527162977867	-0.214151576123407	0.137156270959088	0.173541247484909	0.214319248826291	-0.0443997317236754	0.0105633802816901	0.241348088531187	-0.0532863849765258	0.118779342723005	-0.124714956405097	-0.218779342723005	0.282830315224681	0.232193158953722	0.264822266934943	-0.11851106639839	0.0492034217886512	0.163447350771294	0.155734406438632	-0.00774647887323943	0.102079141515761	-0.16830985915493	0.31327967806841	0.0934942991281019	0.243259557344064	-0.210362173038229	-0.0819584171696848	-0.163883299798793	-0.18158953722334	-0.0481891348088531	-0.114252179745137	-0.0846076458752515	0.00969148222669349	-0.101911468812877	0.075083836351442
Tridecanoic acid	0.153185781354795	-0.508551307847082	0.168980549966465	0.29309188464118	-0.460932260228035	-0.0775318578135479	0.202850435949027	-0.580281690140845	0.148993963782696	0.605499664654594	0.0841381623071764	0.494265593561368	0.116264252179745	0.226022803487592	-0.47028839704896	0.457914151576123	-0.186217303822938	-0.476995305164319	-0.434674714956405	-0.0172032193158954	-0.0188464118041583	-0.180214621059691	-0.0925553319919517	-0.553219315895372	-0.262709590878605	0.146847753185781	0.184071093226023	-0.314922870556673	-0.260798122065728	0.0449698189134809	-0.213080667091548	-0.0740778001341382	-0.218712273641851	-0.384909456740443	-0.60345405767941	-0.0916498993963783	-0.304627766599598	0.267169684775319	0.261971830985915	0.212642521797451	-0.231623071763917	-0.341750503018109	0.122468142186452	-0.0073775989268947	-0.191549295774648	0.120456069751844	0.109020791415158	-0.317337357478203	-0.246378269617706
Dodecanoic acid	0.300301810865191	-0.55523138832998	0.148625083836351	0.402749832327297	-0.39309188464118	0.0344399731723675	0.364218645204561	-0.591851106639839	0.26066398390342	0.312676056338028	-0.0341381623071764	0.378604963112005	0.19560697518444	-0.0159959758551308	-0.541716968477532	0.489369550637156	-0.188832997987928	-0.540912139503689	-0.459020791415158	-0.0566398390342052	0.291549295774648	0.145036887994634	0.0243460764587525	-0.269785378940308	-0.19654594232059	0.417102615694165	0.0201207243460765	-0.393158953722334	0.0413816230717639	0.230013413816231	-0.183733022875413	-0.148792756539235	-0.296143527833669	-0.385714285714286	-0.0818913480885312	0.0232729711602951	-0.189503688799463	0.079644533869886	0.365258215962441	0.209322602280349	-0.25271629778672	-0.41066398390342	0.26411804158283	-0.0145204560697518	0.10627095908786	0.021830985915493	0.267840375586854	-0.376291079812207	-0.287156270959088
Tryptophan (Trp)	-0.0225352112676056	0.108215962441315	-0.133400402414487	0.0753521126760563	0.27458081824279	0.269148222669349	-0.180147551978538	0.253923541247485	-0.0325955734406439	-0.193427230046948	-0.161602951039571	0.0717639168343394	-0.285177733065057	-0.236183769282361	0.105432595573441	-0.26673373574782	-0.289403085177733	0.276559356136821	0.283903420523139	0.326458752515091	0.300234741784038	0.370154258886653	0.685077129443327	0.297451374916164	-0.300972501676727	0.103353454057679	-0.0750503018108652	0.192622401073105	0.274916163648558	0.024748490945674	0.0259600875694724	0.543796109993293	0.593293091884641	0.523105298457411	0.162508383635144	0.163983903420523	0.341012743125419	0.0398725687458082	-0.257075788061704	-0.321160295103957	0.100771294433266	0.183601609657948	0.439168343393695	0.554661301140174	0.0214621059691482	-0.382863849765258	-0.131824279007378	0.540945674044266	0.571227364185111
Uracil (Ura)	-0.0507042253521127	-0.00778001341381623	-0.0462776659959759	-0.0118041582830315	0.201576123407109	0.0139168343393695	-0.0930583501006036	0.0470824949698189	-0.0196847753185781	0.0994634473507713	-0.121428571428571	0.00278336686787391	-0.221998658618377	-0.100670690811536	-0.0246814218645205	-0.0616029510395708	0.413346747149564	0.00982562038900067	0.0922199865861838	-0.171663313212609	0.100134138162307	0.555667337357478	0.287022132796781	0.000871898054996646	0.018242790073776	-0.00878604963112005	-0.0685110663983903	0.0836686787391013	0.247216633132126	0.0419852448021462	0.0171725643870412	0.38242790073776	0.244936284372904	-0.157075788061704	0.223708920187793	-0.190442655935614	0.572199865861838	0.110798122065728	0.19299128101945	0.2920523138833	-0.0432260228034876	-0.0766264252179745	0.0753521126760563	0.252179745137492	0.0743460764587525	0.097719651240778	-0.0776324614352783	-0.0714621059691482	0.165325285043595
Alloxanthine	0.0459087860496311	0.262608987256875	-0.130315224681422	-0.201140174379611	0.46747149564051	0.215291750503018	-0.0253185781354795	0.303688799463447	0.0610328638497653	0.146478873239437	-0.131623071763917	0.106036217303823	-0.238933601609658	0.0238095238095238	0.241784037558685	-0.377263581488934	0.277598926894702	0.323407109322602	0.393594902749832	-0.126391683433937	0.0580818242790074	0.447585513078471	0.253185781354795	0.261971830985915	-0.121059691482227	-0.223474178403756	0.0639839034205231	0.371495640509725	0.382327297116029	-0.0304158283031522	0.150763040858887	0.617035546613011	0.4280348759222	0.148926894701543	0.235446009389671	-0.0693494299128102	0.589671361502347	0.407712944332663	0.0140845070422535	-0.0215962441314554	0.0958417169684775	0.0993293091884641	-0.0179409792085848	0.160932260228035	-0.0704225352112676	-0.15784708249497	-0.196411804158283	0.20355466130114	0.329879275653923
Undecanoic acid	-0.116566063044936	-0.16327967806841	-0.0650234741784037	-0.00107310529845741	-0.172669349429913	-0.250234741784037	-0.0050972501676727	-0.214654594232059	-0.168678739101274	0.0351106639839034	-0.0873574782025486	0.0765928906773977	-0.00845070422535211	-0.0451710261569416	-0.194969818913481	0.0860496311200536	0.0849429912810194	-0.110529845741113	-0.074111334674715	0.0393024815560027	-0.0729040912139504	-0.0176727028839705	-0.0743796109993293	-0.22813547954393	0.182595573440644	0.107243460764588	-0.0414486921529175	-0.031924882629108	-0.0447015425888665	0.130181086519115	0.201106828251365	-0.200234741784038	-0.113648558014755	-0.1859825620389	-0.0430248155600268	0.0143863179074447	-0.136753856472166	-0.111435278336687	-0.0590543259557344	0.358484238765929	-0.0392018779342723	-0.0558014755197854	-0.0943997317236754	0.022468142186452	-0.159926224010731	0.830717639168343	-0.00301810865191147	-0.198859825620389	-0.122032193158954
Adenine (Ade)	0.0387323943661972	0.142488262910798	0.00372233400402414	-0.0126089872568746	0.103051643192488	-0.0588866532528504	0.128403755868545	0.222132796780684	0.0587860496311201	-0.177028839704896	-0.312173038229376	-0.0406103286384977	-0.0199530516431925	-0.122132796780684	0.136552649228706	-0.179443326626425	-0.163447350771294	-0.0144533869885983	-0.0389000670690812	0.0391683433936955	0.0740107310529846	0.186988598256204	0.253655264922871	0.20429242119383	-0.173876592890677	0.0986586183769282	-0.00637156270959088	-0.0440979208584842	0.379275653923541	0.0572769953051643	0.151635085144166	0.14466800804829	0.0907444668008048	0.325486250838363	0.266498993963783	0.227699530516432	0.00449362843729041	0.288631790744467	0.0740442655935614	-0.268947015425889	0.30888665325285	0.0191146881287726	0.203722334004024	0.195271629778672	0.0146210596914822	0.00918846411804158	0.0234071093226023	0.261435278336687	0.221830985915493
(Z)-9-Octadecenamide	-0.0725687458081824	0.227833668678739	-0.217035546613011	-0.0664654594232059	0.22625754527163	-0.136653252850436	-0.0607310529845741	0.307813547954393	0.00778001341381623	-0.260999329309188	-0.284372904091214	-0.253487592219987	-0.222334004024145	-0.314050972501677	0.216867873910127	-0.031757209926224	0.203018108651911	0.133400402414487	0.0943661971830986	-0.172937625754527	-0.05439302481556	0.198725687458082	0.164788732394366	0.0904426559356137	0.250670690811536	-0.000268276324614353	-0.291348088531187	0.081421864520456	0.216331321260899	-0.106874580818243	-0.0220694284505334	0.0540241448692153	0.15251509054326	0.00855130784708249	0.288028169014084	-0.0788732394366197	0.20888665325285	-0.119550637156271	-0.0283031522468142	-0.0267605633802817	0.00596914822266935	0.197719651240778	-0.0959758551307847	0.0672032193158954	0.790677397719651	-0.127833668678739	-0.227330650570087	0.0501006036217304	-0.00499664654594232
(2E)-Dodec-2-enedioic acid	-0.179678068410463	-0.528638497652582	-0.155298457411133	0.252749832327297	-0.522166331321261	-0.501106639839034	-0.158048289738431	-0.470154258886653	-0.0940308517773306	0.240308517773306	-0.10700871898055	0.0429577464788732	0.12102615694165	0.138665325285044	-0.54215291750503	0.383836351441985	-0.020523138832998	-0.418846411804158	-0.445539906103286	0.127833668678739	-0.0339034205231388	-0.144299128101945	-0.331220657276995	-0.501576123407109	0.0957746478873239	0.246512407780013	0.208182427900738	-0.314185110663984	-0.227632461435278	0.0803487592219986	-0.0808988775420768	-0.280248155600268	-0.363380281690141	-0.46767270288397	-0.158987256874581	-0.142119382964453	-0.19131455399061	-0.145405767940979	0.110060362173038	0.509154929577465	-0.23588195841717	-0.132193158953722	0.0504359490274983	-0.311267605633803	-0.0390006706908115	0.593360160965795	0.120858484238766	-0.491012743125419	-0.236049631120054
Daidzein	-0.0521462105969148	0.135110663983903	-0.123775989268947	0.191079812206573	0.323071763916834	0.14654594232059	-0.310663983903421	0.244399731723675	-0.142488262910798	-0.296344735077129	0.0594902749832327	-0.0270959087860496	-0.295875251509054	-0.0396042924211938	0.126894701542589	-0.245539906103286	-0.316230717639168	0.319382964453387	0.255298457411133	0.330516431924883	0.311099932930919	-0.0584507042253521	0.380918846411804	0.274413145539906	-0.251978537894031	0.0912139503688799	-0.0102280348759222	0.242588866532528	0.0737089201877934	-0.133199195171026	-0.0959919517103748	0.314151576123407	0.44916163648558	0.690710932260228	-0.0372233400402414	0.180952380952381	0.0900067069081153	0.138028169014084	-0.34111334674715	-0.428672032193159	0.102749832327297	0.302448021462106	0.403890006706908	0.431287726358149	0.0651240778001341	-0.477498323272971	-0.312374245472837	0.741180415828303	0.455767940979208
Ursolic acid	0.430516431924883	0.180617035546613	0.161770623742455	-0.205097250167673	0.470154258886653	0.641079812206573	0.383299798792756	0.192186452045607	0.377431254191818	0.223105298457411	0.00130784708249497	0.382763246143528	-0.388329979879276	0.244399731723675	0.137189805499665	-0.316130114017438	0.166934942991281	0.360295103957076	0.514721663313213	-0.0605969148222669	0.182360831656606	0.424312541918176	0.215057008718981	0.238765928906774	-0.236250838363514	-0.192588866532528	0.173272971160295	0.471629778672032	0.29476861167002	0.157411133467471	0.38158645513939	0.491348088531187	0.503085177733065	0.232629107981221	0.188195841716968	-0.0675385647216633	0.548356807511737	0.080784708249497	0.0299463447350771	-0.166599597585513	-0.190040241448692	-0.0881958417169685	-0.0815560026827632	0.117873910127431	0.174748490945674	-0.176324614352783	-0.241281019450034	0.23346747149564	0.357914151576123
Icosenoic acid (20:1;11)	-0.273306505700872	0.0653923541247485	0.389034205231388	-0.238162307176392	-0.195305164319249	-0.062541918175721	-0.11934942991281	-0.0295103957075788	-0.407276995305164	-0.186150234741784	0.47971160295104	-0.373138832997988	0.243259557344064	0.239738430583501	0.106438631790744	0.0127431254191818	0.099832327297116	0.0349765258215962	-0.132897384305835	0.0624748490945674	-0.387592219986586	-0.431287726358149	-0.29748490945674	-0.112072434607646	0.104325955734406	-0.316498993963783	0.114352783366868	-0.0504694835680751	-0.268846411804158	-0.0822266934942991	-0.136676171635142	-0.261267605633803	-0.296109993293092	0.0279342723004695	-0.310127431254192	-0.0440308517773306	-0.341851106639839	0.0674044265593561	-0.18692152917505	-0.195036887994634	0.0936284372904091	0.107813547954393	-0.325083836351442	-0.0995640509725016	-0.175150905432596	0.0017102615694165	0.181153588195842	0.0349429912810194	-0.110093896713615
D-Tryptophan	-0.00543259557344064	0.080617035546613	-0.114755197853789	0.0943326626425218	0.278370221327968	0.264185110663984	-0.170355466130114	0.239604292421194	-0.0327967806841046	-0.192924211938296	-0.144500335345406	0.0703219315895372	-0.289000670690811	-0.206941649899396	0.0788397048960429	-0.253386988598256	-0.288531187122736	0.260764587525151	0.260194500335345	0.353118712273642	0.311468812877264	0.361099932930919	0.682662642521797	0.288631790744467	-0.321227364185111	0.126324614352783	-0.03420523138833	0.174513749161636	0.278739101274313	0.0260898725687458	0.00804963955642556	0.535848423876593	0.599228705566734	0.527565392354125	0.158450704225352	0.169315895372233	0.345808182427901	0.0132126089872569	-0.224547283702213	-0.318678739101274	0.0649228705566734	0.172199865861838	0.461368209255533	0.569718309859155	0.0438631790744467	-0.39047619047619	-0.13430583501006	0.550503018108652	0.59037558685446
Nonanedioic acid	0.451039570757881	-0.39560697518444	0.258316566063045	-0.064654594232059	-0.250704225352113	0.482025486250838	0.468913480885312	-0.250234741784037	0.431052984574111	0.66683433936955	0.122602280348759	0.690509725016767	-0.0309523809523809	0.55972501676727	-0.379342723004695	-0.0367873910127431	-0.283568075117371	0.0246478873239437	-0.00885311871227364	0.177565392354125	0.0359490274983233	-0.00835010060362173	-0.106841046277666	-0.126156941649899	-0.622266934942991	-0.0930248155600268	0.623675385647217	0.138363514419852	-0.0735747820254862	0.155164319248826	0.0703672657890867	0.266800804828974	0.0970489604292421	0.0463112005365526	-0.293293091884641	-0.188397048960429	0.161804158283032	0.0361837692823608	0.108450704225352	-0.194097920858484	-0.410295103957076	-0.353118712273642	0.103386988598256	-0.174714956405097	-0.129979879275654	-0.235412474849095	0.196177062374245	-0.0651911468812877	0.312038900067069
Proline (Pro)	0.16234071093226	-0.152582159624413	0.00871898054996646	-0.0157612340710932	-0.104460093896714	0.000335345405767941	0.352448021462106	-0.214453386988598	0.24121395036888	0.335513078470825	-0.31391683433937	0.187055667337357	0.235211267605634	-0.193796109993293	-0.141649899396378	0.244332662642522	0.148658618376928	-0.37719651240778	-0.248725687458082	-0.455835010060362	-0.00234741784037559	0.415593561368209	0.171093226022803	-0.126224010731053	0.0178403755868545	0.0950704225352113	-0.0802146210596915	-0.327934272300469	0.239235412474849	0.175888665325285	0.00238135170210923	-0.0448021462105969	-0.282562038900067	-0.447250167672703	0.156472166331321	0.0793762575452716	0.100201207243461	0.126693494299128	0.509121395036888	0.379845741113347	0.0648558014755198	-0.230013413816231	-0.108618376928236	0.0045271629778672	0.0685110663983903	0.184674714956405	0.270154258886653	-0.452380952380952	-0.380080482897384
Nicotinic acid (Vitamin B3)	-0.173105298457411	0.0563044936284373	0.0461770623742455	0.104359490274983	0.227565392354125	0.24989939637827	-0.210529845741113	0.128236083165661	-0.292790073775989	-0.245003353454058	0.0631790744466801	0.0753856472166331	-0.385546613011402	0.0681086519114688	0.0403420523138833	-0.250234741784037	-0.137323943661972	0.35617035546613	0.361368209255533	0.541884641180416	0.254896042924212	0.166901408450704	0.434875922199866	0.170690811535882	-0.245674044265594	0.0314218645204561	0.140677397719651	0.33242790073776	0.123541247484909	0.114352783366868	0.182626197436405	0.51841046277666	0.582696177062374	0.546311200536553	0.0203219315895372	0.00221327967806841	0.229845741113347	0.0129443326626425	-0.489671361502347	-0.256874580818243	-0.200570087189805	0.129476861167002	0.369986586183769	0.425285043594903	-0.00382293762575453	-0.0960429242119383	-0.196680080482897	0.578370221327968	0.739403085177733
Paricalcitol	-0.183903420523139	-0.239101274312542	-0.297082494969819	0.19027498323273	-0.0300469483568075	-0.334037558685446	-0.261737089201878	-0.22448021462106	-0.117102615694165	0.0692823608316566	-0.149832327297116	-0.0388665325285044	-0.14906103286385	-0.00352112676056338	-0.248960429242119	0.243762575452716	0.0211938296445339	-0.350503018108652	-0.331120053655265	0.0492622401073105	0.0126760563380282	-0.030784708249497	-0.106606304493628	-0.302515090543259	0.0559691482226693	0.165057008718981	0.048692152917505	-0.35	-0.15784708249497	-0.13869885982562	-0.324769415936953	-0.0667002012072435	-0.126224010731053	-0.326391683433937	-0.159926224010731	-0.108316566063045	-0.00613682092555332	-0.0725687458081824	0.0501341381623072	0.425788061703555	-0.123675385647217	-0.0550301810865191	0.0987592219986586	-0.0710932260228035	0.108450704225352	-0.104258886653253	-0.211737089201878	-0.262038900067069	-0.224916163648558
Taurodeoxycholate	-0.409154929577465	0.640710932260228	-0.150905432595573	-0.272870556673374	0.607780013413816	-0.187692823608317	-0.381187122736418	0.54289067739772	-0.428001341381623	-0.490878604963112	-0.0309188464118042	-0.513346747149564	-0.330985915492958	-0.302079141515761	0.611636485580147	-0.34309188464118	0.458215962441314	0.332662642521797	0.2700871898055	-0.139805499664655	-0.204426559356137	-0.00821596244131455	0.224312541918176	0.13326626425218	0.278537894030852	-0.249362843729041	-0.398189134808853	0.12625754527163	0.0847753185781355	-0.294097920858484	0.015629716805393	0.022971160295104	0.243326626425218	0.188095238095238	0.093158953722334	0.00375586854460094	0.146814218645205	0.143527833668679	-0.119818913480885	0.0537223340040241	0.450201207243461	0.40439302481556	-0.305868544600939	0.38252850435949	-0.0288732394366197	0.097719651240778	-0.452582159624413	0.325050301810865	0.0572099262240107
Glycitein	0.151509054325956	0.0851441985244802	-0.0112676056338028	0.19738430583501	0.108283031522468	0.285747820254862	0.0200536552649229	0.171327967806841	0.061569416498994	-0.172300469483568	-0.0432595573440644	0.234942991281019	-0.0543259557344064	-0.051307847082495	0.0908115358819584	-0.240140845070422	-0.585647216633132	0.257545271629779	0.247183098591549	0.332729711602951	0.392186452045607	0.0166331321260899	0.428672032193159	0.359221998658618	-0.407075788061703	0.14289067739772	0.0320590207914151	0.210496311200537	0.256136820925553	0.133333333333333	0.152071107286806	0.258551307847082	0.345975855130785	0.75103957075788	-0.0130449362843729	0.419617706237425	-0.0513749161636486	0.239704896042924	-0.22709590878605	-0.541851106639839	0.110127431254192	0.132159624413146	0.464654594232059	0.36851106639839	-0.103185781354795	-0.232360831656606	-0.000301810865191147	0.693259557344064	0.450972501676727
3alpha,7alpha-Dihydroxy-5beta-cholestanoic acid	-0.299463447350771	-0.343628437290409	-0.135211267605634	0.12364185110664	-0.460328638497652	-0.624044265593561	-0.210362173038229	-0.446948356807512	-0.272568745808182	0.132159624413146	-0.0188799463447351	-0.185345405767941	0.211535881958417	0.0749832327297116	-0.339201877934272	0.546914822266935	0.13514419852448	-0.625352112676056	-0.634439973172367	-0.13775989268947	-0.329476861167002	-0.340442655935614	-0.416029510395708	-0.624044265593561	0.464889336016096	0.0989939637826962	0.037458081824279	-0.59289067739772	-0.365425888665325	-0.0989939637826962	-0.343585448400098	-0.513480885311871	-0.630952380952381	-0.659557344064386	-0.24906103286385	-0.203018108651911	-0.443360160965795	-0.137793427230047	0.105969148222669	0.59989939637827	-0.141046277665996	-0.0303487592219987	-0.224010731052985	-0.352883970489604	0.0485244802146211	0.438229376257545	0.0787391012743125	-0.617974513749162	-0.588095238095238
Oleanolic acid	0.331924882629108	-0.286284372904091	0.152045606975184	0.147551978537894	-0.248289738430583	0.23148893360161	0.214520456069752	-0.250570087189806	0.358752515090543	0.495372233400402	0.176391683433937	0.439939637826962	0.0575117370892019	0.43682092555332	-0.27102615694165	0.0706908115358819	-0.310731052984574	-0.0369550637156271	-0.0168343393695506	0.0906773977196512	0.263246143527834	-0.0202548625083836	-0.239134808853119	-0.0375922199865862	-0.380684104627767	0.0539235412474849	0.463380281690141	0.116566063044936	-0.0800469483568075	0.126525821596244	0.0389065911893902	0.242655935613682	0.00848423876592891	-0.0428236083165661	-0.146948356807512	-0.111770623742455	0.110328638497653	0.154694835680751	0.0357142857142857	-0.101140174379611	-0.303018108651911	-0.259322602280349	0.217102615694165	-0.256438631790744	0.00204560697518444	-0.214922870556673	0.174379610999329	-0.13775989268947	0.0708584842387659
5-(2-Hydroxyethyl)-4-methylthiazole	0.175788061703555	-0.462173038229376	0.148859825620389	0.0805164319248826	-0.352112676056338	0.0787391012743125	0.377364185110664	-0.341649899396378	0.321763916834339	0.451810865191147	-0.109657947686117	0.435311871227364	0.359054325955734	0.132193158953722	-0.448960429242119	0.193527833668679	-0.118041582830315	-0.298792756539235	-0.278772635814889	-0.123943661971831	-0.00355466130114017	0.131991951710262	-0.0683098591549296	-0.219785378940309	-0.331254191817572	0.122501676727029	0.258350100603622	-0.212642521797451	0.0381287726358149	0.15251509054326	0.0182793898260497	-0.140979208584842	-0.317940979208585	-0.282126089872569	-0.0939973172367538	-0.0121395036887995	-0.0369885982562039	-0.128437290409121	0.366398390342052	0.0566063044936284	-0.214721663313213	-0.404862508383635	0.0540912139503689	-0.292387659289068	0.0290073775989269	0.0549631120053655	0.460731052984574	-0.44037558685446	-0.22813547954393
Methyltestosterone	0.100402414486922	0.327397719651241	-0.0152246814218645	-0.189973172367539	0.615727699530516	0.421596244131455	0.0195171026156942	0.333836351441985	0.0311200536552649	-0.0691482226693494	-0.103353454057679	0.13608316566063	-0.520959087860496	0.0688799463447351	0.275586854460094	-0.414252179745137	0.212105969148223	0.445640509725017	0.502850435949027	0.0955399061032864	0.223105298457411	0.387692823608316	0.416264252179745	0.31224010731053	-0.0994969818913481	-0.164822266934943	0.0378269617706237	0.479309188464118	0.42541918175721	0.0185110663983903	0.327653870111339	0.558417169684775	0.626190476190476	0.419550637156271	0.233869885982562	0.0654594232059021	0.550905432595573	0.107679409792086	-0.152481556002683	-0.146378269617706	-0.0231723675385647	0.185311871227364	-0.0285714285714286	0.386519114688129	0.156606304493628	-0.0722669349429913	-0.43252850435949	0.496344735077129	0.569416498993964
(S)-2-Aminohexanoic acid	-0.00942320590207914	0.195405767940979	-0.0667002012072435	0.0676391683433937	0.354963112005366	0.354024144869215	-0.101609657947686	0.304862508383635	-0.107914151576123	-0.36150234741784	0.055700871898055	0.0630784708249497	-0.34027498323273	-0.12290409121395	0.178739101274313	-0.370523138832998	-0.280348759221999	0.467773306505701	0.41056338028169	0.420623742454728	0.34215291750503	0.0580482897384306	0.520858484238766	0.372334004024145	-0.270154258886653	0.0740778001341382	-0.0312206572769953	0.345975855130785	0.150368879946345	0.00694164989939638	0.136978033118508	0.359255533199195	0.572434607645875	0.774144869215292	0.0942655935613682	0.199329309188464	0.145338698859826	-0.0769282360831657	-0.403822937625754	-0.471998658618377	0.0261234071093226	0.201274312541918	0.372568745808182	0.515023474178404	0.0368879946344735	-0.376224010731053	-0.211904761904762	0.767974513749161	0.648524480214621
Valine (Val)	0.124446680080483	0.23336686787391	0.0140174379610999	0.013346747149564	0.233635144198524	0.195338698859826	-0.000335345405767941	0.167605633802817	0.0752179745137492	-0.0296109993293092	0.084037558685446	0.120120724346076	-0.274647887323944	0.0423205902079141	0.208484238765929	-0.0753856472166331	-0.0352112676056338	0.138631790744467	0.119148222669349	0.0634808853118712	0.0438296445338699	-0.108718980549966	-0.00781354795439302	0.0339034205231388	-0.118779342723005	-0.0918846411804158	-0.124714956405097	0.0671361502347418	-0.0789738430583501	-0.0160630449362844	0.0428307904731476	0.0527833668678739	0.211066398390342	0.157780013413816	-0.0752179745137492	-0.158081824279007	0.0592555331991952	0.000335345405767941	-0.163212608987257	-0.0263581488933602	-0.00724346076458752	-0.0682763246143528	-0.0517437961099933	0.0137156270959088	0.127129443326626	-0.0715962441314554	-0.270959087860496	0.197853789403085	0.184808853118712
Pyruvate; 2-Oxopropanoate	0.152012072434608	0.259389671361502	0.183232729711603	-0.135278336686787	0.384842387659289	0.356941649899396	0.0590878604963112	0.190778001341382	-0.0145204560697518	-0.130013413816231	0.274077800134138	0.0366532528504359	-0.247853789403085	0.254258886653253	0.23608316566063	-0.370724346076459	0.0924211938296445	0.379577464788732	0.434406438631791	0.0844399731723675	0.178940308517773	0.0973172367538565	0.00945674044265593	0.147451374916164	0.00824949698189135	-0.193963782696177	0.0858819584171697	0.44299128101945	0.151006036217304	-0.00435949027498323	0.192453465728208	0.202548625083836	0.371160295103957	0.308215962441315	-0.0312541918175721	0.0377263581488934	0.205365526492287	0.0420858484238766	-0.20261569416499	-0.31747149564051	-0.0729040912139504	0.0802146210596915	-0.107578806170355	0.182159624413146	-0.05700871898055	0.024111334674715	-0.272568745808182	0.319986586183769	0.248893360160966
Hexadecanedioic acid	-0.102984574111335	-0.131220657276995	-0.0115023474178404	0.0146210596914822	-0.283065057008719	-0.290811535881958	0.0234406438631791	-0.263849765258216	-0.176525821596244	0.0130784708249497	0.0121059691482227	0.0232059020791415	0.0005700871898055	-0.0161636485580148	-0.153621730382294	0.147719651240778	0.0171361502347418	-0.172669349429913	-0.14486921529175	-0.00999329309188464	-0.122535211267606	-0.0986250838363514	-0.170254862508384	-0.336418511066398	0.223038229376258	0.0337022132796781	-0.0786384976525821	-0.0844399731723675	-0.0837692823608316	0.170623742454728	0.237531447244191	-0.312508383635144	-0.226525821596244	-0.222568745808182	-0.14738430583501	0.0349765258215962	-0.271596244131455	-0.0766264252179745	-0.0747820254862508	0.348558014755198	0.00848423876592891	-0.0172032193158954	-0.170690811535882	-0.0644198524480215	-0.173675385647217	0.928101945003353	-0.0347417840375587	-0.240845070422535	-0.182193158953722
Retinoate	0.0860831656606304	0.282025486250838	-0.0921529175050302	-0.113246143527834	0.632830315224681	0.255298457411133	-0.0618376928236083	0.288799463447351	0.00751173708920188	-0.0441649899396378	-0.134238765928907	0.0741448692152917	-0.613413816230717	0.0914822266934943	0.218947015425889	-0.281857813547954	0.26391683433937	0.33326626425218	0.412374245472837	0.0174044265593561	0.161066398390342	0.432126089872569	0.37206572769953	0.174379610999329	-0.0702548625083836	-0.0689134808853119	0.0369550637156271	0.381723675385647	0.355164319248826	-0.00264922870556673	0.245849408119164	0.492488262910798	0.579409792085848	0.301509054325956	0.224882629107981	-0.016130114017438	0.579443326626425	0.0877598926894701	-0.0744466800804829	-0.00972501676727029	-0.0432930918846412	0.0827632461435278	-0.031757209926224	0.381153588195842	0.220757880617036	-0.0507042253521127	-0.555868544600939	0.386586183769282	0.447149564050972
3alpha,7alpha-Dihydroxy-12-oxo-5beta-cholanic acid	-0.455499664654594	0.270355466130114	-0.28682092555332	-0.126861167002012	0.143293091884641	-0.451911468812877	-0.442622401073105	0.269081153588196	-0.435244802146211	-0.559993293091885	0.102649228705567	-0.57551978537894	-0.231354795439302	-0.262608987256875	0.270020120724346	-0.239235412474849	0.196109993293092	0.234674714956405	0.131019450033535	0.0942655935613682	-0.199631120053655	-0.227263581488934	-0.0164319248826291	0.0835010060362173	0.37709590878605	-0.112407780013414	-0.32635814889336	0.10355466130114	-0.159255533199195	-0.292957746478873	-0.149656215419878	-0.136317907444668	0.0465124077800134	0.144097920858484	0.14466800804829	-0.17290409121395	-0.0688799463447351	-0.174513749161636	-0.353051643192488	-0.0339369550637156	0.209590878604963	0.349564050972502	-0.121227364185111	0.137055667337357	0.177431254191818	0.145472837022133	-0.324346076458752	0.221730382293763	0.0516767270288397
Picolinic acid	-0.0967806841046278	-0.0311200536552649	0.0253856472166331	0.167873910127431	0.107411133467471	0.235848423876593	-0.186250838363514	0.0200536552649229	-0.22206572769953	-0.130214621059691	0.0804158283031522	0.16495640509725	-0.318779342723005	0.086485580147552	-0.0393024815560027	-0.189805499664655	-0.220120724346076	0.293058350100604	0.313547954393025	0.431891348088531	0.270120724346076	0.168879946344735	0.416029510395708	0.111468812877264	-0.30177733065057	0.0755197853789403	0.171629778672032	0.302045606975184	0.0914151576123407	0.135949027498323	0.170417577442493	0.474044265593561	0.525486250838363	0.452548625083836	-0.0573440643863179	0.0955063715627096	0.148088531187123	0.0489604292421194	-0.410160965794769	-0.223708920187793	-0.218041582830315	0.0139168343393695	0.402079141515761	0.349530516431925	-0.0991616364855801	-0.0923541247484909	-0.144902749832327	0.440878604963112	0.63430583501006
Methionine (Met)	-0.0294433266264252	0.209523809523809	-0.113011401743796	-0.0799128101945003	0.32364185110664	0.274077800134138	0.0531522468142186	0.280717639168343	0.00848423876592891	-0.0649564050972502	-0.27468142186452	0.112407780013414	-0.190140845070423	-0.379979879275654	0.206975184439973	-0.242689470154259	-0.0411468812877264	0.168678739101274	0.248289738430583	0.105533199195171	0.209691482226693	0.52981220657277	0.899228705566734	0.263044936284373	-0.178169014084507	0.00499664654594232	-0.178705566733736	0.108417169684775	0.459054325955734	0.00241448692152917	0.0916317302839776	0.614755197853789	0.498591549295775	0.34037558685446	0.163682092555332	0.262877263581489	0.406539235412475	0.152213279678068	0.056673373574782	-0.203688799463447	0.185714285714286	0.138430583501006	0.195841716968478	0.68953722334004	0.0325285043594903	-0.181958417169685	-0.107780013413816	0.451039570757881	0.461636485580147
Decanedioic acid	-0.0865191146881288	-0.42907444668008	0.053588195841717	0.0568745808182428	-0.621763916834339	-0.336485580147552	0.0439302481556003	-0.475217974513749	-0.0112005365526492	0.334372904091214	0.0578470824949698	0.114218645204561	0.248960429242119	0.188430583501006	-0.419885982562039	0.327028839704896	0.0073775989268947	-0.310194500335345	-0.368879946344735	-0.0550637156270959	-0.177598926894702	-0.220254862508384	-0.502749832327297	-0.427632461435278	0.114218645204561	0.0526827632461435	0.161636485580148	-0.203990610328638	-0.255063715627096	0.165124077800134	0.0492369619534697	-0.363682092555332	-0.463413816230718	-0.473272971160295	-0.210496311200537	-0.170590207914152	-0.246613011401744	-0.152548625083836	0.113346747149564	0.418544600938967	-0.167773306505701	-0.192085848423877	-0.166364855801475	-0.454191817572099	-0.131220657276995	0.663547954393025	0.26150234741784	-0.55700871898055	-0.308752515090543
Glycocholate	-0.00191146881287726	0.0496311200536553	0.108551307847082	0.291750503018109	0.151643192488263	0.210663983903421	-0.134473507712944	0.0569081153588196	-0.0834004024144869	-0.144433266264252	0.0581824279007378	0.0845070422535211	-0.0883635144198524	0.061234071093226	0.0591549295774648	-0.00744466800804829	-0.289671361502347	0.0851441985244802	0.182930918846412	0.263615023474178	0.21569416498994	0.176559356136821	0.315560026827632	0.0382629107981221	-0.338262910798122	0.0902414486921529	0.00174379610999329	0.146344735077129	0.131656606304494	0.00120724346076459	-0.0313935942700597	0.250268276324614	0.300804828973843	0.269919517102616	-0.134775318578135	0.104929577464789	0.00667337357478202	0.0162977867203219	-0.154828973843058	-0.223138832997988	-0.156807511737089	0.0273977196512408	0.373608316566063	0.309188464118042	0.0771294433266264	-0.186653252850436	-0.115459423205902	0.313346747149564	0.304124748490946
Maltol	0.0096244131455399	0.0539906103286385	0.246478873239437	-0.198256203890007	0.0865526492287056	-0.0332997987927565	0.183132126089873	0.114520456069752	0.0507042253521127	0.193527833668679	-0.199564050972502	0.10167672702884	-0.0306505700871898	0.0866197183098591	0.0556338028169014	-0.0401073105298457	0.214453386988598	-0.147417840375587	-0.124245472837022	-0.195372233400402	-0.126626425217974	0.232360831656606	0.228370221327968	-0.128504359490275	-0.00754527162977867	-0.174245472837022	0.0485580147551979	-0.195171026156942	0.142957746478873	-0.00835010060362173	-0.199362739680806	0.101643192488263	0.0160295103957076	-0.0883970489604292	0.0109657947686117	-0.302146210596915	0.154191817572099	0.567236753856472	0.287458081824279	-0.00409121395036888	0.127330650570087	-0.053252850435949	-0.116297786720322	0.188262910798122	0.0103286384976526	0.00583501006036217	0.115526492287056	-0.0921193829644534	-0.021663313212609
Alanine (Ala)	-0.00405767940979209	-0.00761234071093226	-0.0801140174379611	0.235814889336016	0.152380952380952	0.214486921529175	0.00191146881287726	0.0348088531187123	-0.0496981891348088	-0.191716968477532	-0.261636485580148	0.129175050301811	-0.129443326626425	-0.391750503018109	-0.00596914822266935	-0.0238430583501006	-0.275385647216633	-0.0100603621730382	0.0408115358819584	0.28158953722334	0.396579476861167	0.451576123407109	0.828940308517773	0.271260898725687	-0.223843058350101	0.259188464118042	-0.248021462105969	-0.0333668678739101	0.344232059020791	0.0551978537894031	-0.0377326854207448	0.35177733065057	0.382193158953722	0.328705566733736	0.20523138832998	0.293896713615023	0.140040241448692	0.0727699530516432	0.0686787391012743	-0.175251509054326	0.128806170355466	0.110731052984574	0.463447350771294	0.741851106639839	0.0587525150905433	-0.242387659289068	-0.0434942991281019	0.396143527833669	0.352012072434608
N-Acetyl-D-glucosamine	0.333869885982562	-0.391649899396378	0.204124748490946	0.368142186452046	-0.34989939637827	0.0197183098591549	0.301542588866532	-0.461535881958417	0.306841046277666	0.313044936284373	-0.17364185110664	0.22364185110664	0.298054996646546	0.0481220657276995	-0.366566063044936	0.515627095908786	-0.200067069081154	-0.530080482897384	-0.427230046948357	-0.238832997987928	0.13588195841717	0.284339369550637	-0.089738430583501	-0.250134138162307	-0.169114688128773	0.337826961770624	0.1	-0.363380281690141	0.0591549295774648	0.317035546613011	0.000939124614916315	-0.147451374916164	-0.229208584842388	-0.397820254862508	0.0191817572099262	0.0606975184439973	-0.151810865191147	0.070523138832998	0.468242790073776	0.166800804828974	-0.204661301140174	-0.438665325285044	0.298591549295775	-0.179242119382964	0.0681421864520456	-0.0155264922870557	0.36411804158283	-0.457612340710932	-0.300570087189805
2-Methyl-3-oxopropanoate	-0.018242790073776	0.210496311200537	-0.201140174379611	-0.0150234741784038	0.506136820925553	0.273541247484909	-0.0976190476190476	0.231924882629108	-0.0039906103286385	-0.0747149564050972	-0.226391683433937	0.0300469483568075	-0.423306505700872	-0.363112005365526	0.175855130784708	-0.218779342723005	0.219014084507042	0.289671361502347	0.45962441314554	-0.0131455399061033	0.345405767940979	0.747853789403085	0.603286384976526	0.215492957746479	0.0779007377598927	0.0636485580147552	-0.342454728370221	0.359289067739772	0.416498993963783	0.0194500335345406	0.178131815350734	0.539235412474849	0.691448692152917	0.0934942991281019	0.276022803487592	0.0154929577464789	0.632025486250838	0.0685110663983903	0.109054325955734	0.0910127431254192	0.0768276324614353	0.170959087860496	0.17897384305835	0.539168343393695	0.0585177733065057	-0.136250838363514	-0.329107981220657	0.200234741784038	0.330114017437961
Piperine	-0.343527833668679	-0.136653252850436	-0.126291079812207	0.0917505030181087	-0.378504359490275	-0.56066398390342	-0.302481556002683	-0.19654594232059	-0.237256874580818	0.00241448692152917	-0.00767940979208585	-0.293259557344064	0.157142857142857	0.0920858484238766	-0.108148893360161	0.300435949027498	0.113514419852448	-0.242756539235412	-0.285446009389671	0.0548625083836351	-0.252749832327297	-0.382059020791415	-0.43849765258216	-0.366800804828974	0.438799463447351	-0.00945674044265593	0.120623742454728	-0.241549295774648	-0.219014084507042	-0.0586854460093897	-0.181183970349212	-0.310228034875922	-0.431321260898726	-0.427632461435278	-0.152984574111335	-0.177263581488934	-0.280885311871227	-0.173205902079141	-0.113514419852448	0.416264252179745	-0.132193158953722	0.161267605633803	-0.151140174379611	-0.363682092555332	0.0130449362843729	0.383735747820255	0.0615358819584172	-0.412776659959759	-0.343226022803488
Glutarate	0.234607645875251	0.0520791415157612	0.476559356136821	0.0187793427230047	-0.0051307847082495	0.175754527162978	0.257813547954393	0.116063044936284	0.120456069751844	0.0301810865191147	0.0938631790744467	0.11841046277666	0.16747149564051	0.339939637826962	0.0873910127431254	-0.0393024815560027	-0.277431254191818	-0.0471160295103957	-0.120724346076459	0.16830985915493	-0.0221998658618377	-0.144299128101945	0.178470824949698	0.0706908115358819	-0.346579476861167	-0.109221998658618	0.286150234741784	-0.111938296445339	0.065627095908786	0.108316566063045	-0.178467216998918	0.0677397719651241	0.047887323943662	0.389134808853119	-0.135110663983903	0.0276995305164319	-0.185680751173709	0.697987927565392	0.0894030851777331	-0.552079141515761	0.000771294433266264	-0.0290073775989269	0.154627766599598	0.203890006706908	0.00767940979208585	-0.313514419852448	0.283199195171026	0.363346747149564	0.204527162977867
Tyramine	-0.113097435767779	-0.177494552219184	-0.184571526995874	0.27838336799305	-0.198155293747342	-0.208821066159606	-0.149689755584697	-0.0214992456486199	-0.0582257261248115	-0.194231094463585	-0.237028344771914	-0.0161998996073064	0.219218517253323	-0.137112193777782	-0.159785345195047	0.0937783008323577	-0.421398630778878	-0.18336408106241	-0.21670300489194	0.326748285661241	0.176957909582088	-0.195103138748864	0.113533457910419	0.112091230823226	-0.047358712723637	0.203756501272022	0.057118900685803	-0.225255746920642	0.1122253914825	0.000603722966731917	-0.222039584032204	-0.126278720541426	-0.11910112527028	0.229951369995223	0.0730169388097435	0.151601544979348	-0.276270337609489	0.0432332724509689	-0.0411537822322257	-0.119704848237012	0.100352173136772	0.274559789203748	0.379674665744739	-0.0103974510937163	0.0261948687232015	-0.119503607248101	0.185611272105246	0.189099449246364	-0.0404494387710384
2-Oxoisocaproate	-0.0424211938296445	0.0969148222669349	-0.0237424547283702	-0.150201207243461	0.130013413816231	-0.0733400402414487	0.145003353454058	0.0132126089872569	0.0381623071763917	0.0624077800134138	-0.20271629778672	-0.104258886653253	0.0792085848423876	-0.370724346076459	0.0957075788061703	0.130784708249497	0.365660630449363	-0.27551978537894	-0.16317907444668	-0.485613682092555	-0.100435949027498	0.441616364855801	0.336753856472166	-0.0539906103286385	0.264922870556673	-0.0261904761904762	-0.366029510395708	-0.294600938967136	0.287860496311201	-0.0661636485580148	-0.117289956370084	-0.0144533869885983	-0.138296445338699	-0.369215291750503	0.174513749161636	0.0851106639839034	0.186049631120054	0.0748826291079812	0.467840375586854	0.301240778001341	0.204963112005366	-0.0609657947686117	-0.261234071093226	0.261435278336687	0.132930918846412	0.0718645204560697	0.0392018779342723	-0.280449362843729	-0.326995305164319
myo-Inositol	0.103890006706908	0.285378940308518	-0.0383299798792757	-0.0650905432595573	0.512810194500335	0.449094567404426	-0.0708249496981891	0.418075117370892	0.0704896042924212	-0.125452716297787	-0.0610663983903421	0.110228034875922	-0.511569416498994	-0.132997987927565	0.269718309859155	-0.476089872568746	-0.00211267605633803	0.582494969818913	0.608651911468813	0.269517102615694	0.393527833668679	0.505499664654594	0.602649228705567	0.360496311200537	-0.220590207914152	-0.0397048960429242	-0.0888665325285043	0.570590207914151	0.450167672702884	-0.00821596244131455	0.19842361506589	0.687290409121395	0.902246814218645	0.561267605633803	0.129644533869886	0.082729711602951	0.644232059020791	0.138967136150235	-0.0858148893360161	-0.332796780684105	0.0404761904761905	0.2378604963112	0.287323943661972	0.522870556673373	0.0406438631790744	-0.291247484909457	-0.365928906773977	0.625217974513749	0.729208584842388
(10E,12Z)-(9S)-9-Hydroxyoctadeca-10,12-dienoic acid	0.264755197853789	0.0598591549295775	0.25429242119383	0.00402414486921529	-0.0860496311200536	0.030449362843729	0.324513749161636	0.102012072434608	0.218477531857814	-0.0664319248826291	-0.104460093896714	0.0401743796109993	0.347753185781355	0.0629107981220657	0.0789738430583501	-0.0925888665325285	-0.369215291750503	-0.0260898725687458	-0.102414486921529	0.0286049631120054	0.0746478873239437	-0.0988262910798122	0.152380952380952	0.159255533199195	-0.220724346076459	0.00657276995305164	0.0930918846411804	-0.0902414486921529	0.139503688799463	0.0235747820254862	-0.096394433688196	-0.192219986586184	-0.149664654594232	0.244064386317907	0.0395372233400402	0.234138162307176	-0.279879275653924	0.242085848423877	0.246847753185781	-0.482997987927565	0.150435949027498	0.0333333333333333	0.0831991951710261	0.0405767940979209	-0.0637826961770624	-0.092186452045607	0.379678068410463	0.153252850435949	-0.0609322602280349
3alpha,12alpha-Dihydroxy-7-oxo-5beta-cholanic acid	-0.342555331991952	0.477028839704896	-0.267639168343394	-0.176693494299128	0.397954393024816	-0.250134138162307	-0.249094567404427	0.371294433266264	-0.286653252850436	-0.420892018779343	-0.0685110663983903	-0.392857142857143	-0.142957746478873	-0.390945674044266	0.446512407780013	-0.21307847082495	0.38148893360161	0.130684104627767	0.106103286384977	-0.147887323943662	-0.0677733065057009	0.0749496981891348	0.202582159624413	0.170020120724346	0.479879275653923	-0.133299798792757	-0.434171696847753	-0.0224346076458752	0.0116700201207243	-0.298423876592891	-0.0619822245844768	-0.0287391012743125	0.0472166331321261	-0.0723004694835681	0.294701542588866	0.0247820254862508	0.109993293091885	-0.0325955734406439	-0.0104627766599598	0.114520456069752	0.455365526492287	0.294366197183099	-0.247652582159624	0.337122736418511	0.0973843058350101	0.164453386988598	-0.237894030851777	0.0594232059020791	-0.0918846411804158
Vaccenic acid	0.0124591263957665	-0.178787625345441	0.0149241217930447	-0.00498029682307223	-0.198004528238508	-0.100041922041916	0.0551857132819216	-0.252200889626284	-0.0101282804078641	0.125597384527983	0.027919845826314	0.240932339238727	-0.0417036976396654	0.162086023878169	-0.201022889949461	0.052871635970191	-0.0994550183758969	0.0201727174348683	0.0143036807746822	0.101886476420831	-0.112903496665809	-0.162371091373092	-0.180632179724357	-0.137737906076482	-0.0379810515294902	-0.0469355246053171	0.171442945182123	0.0872138847703658	-0.11949358640139	0.251781672721985	0.370146751825558	-0.0573656411842764	-0.120415863590847	-0.0223526453372232	-0.142802046280414	0.0814286914910395	-0.103479500657167	-0.253911294595824	-0.258992203475928	0.0862580702285641	-0.12112014799007	-0.0898130295770197	-0.121086610637726	-0.143640480089012	-0.307839357164848	0.602951289115179	-0.0601660101049938	-0.0593778823249117	0.0712836424070035
(-)-Salsolinol	-0.391281019450033	-0.265761234071093	-0.0315224681421864	0.21663313212609	-0.457478202548625	-0.526928236083166	-0.340979208584842	-0.340677397719651	-0.372132796780684	-0.102682763246144	0.148289738430583	-0.247216633132126	0.32112676056338	0.175285043594903	-0.235278336686787	0.396076458752515	-0.108853118712274	-0.334138162307176	-0.401341381623072	0.197920858484239	-0.223172367538565	-0.638967136150235	-0.484004024144869	-0.365560026827632	0.334976525821596	0.0696177062374245	0.146210596914822	-0.326727028839705	-0.4579476861167	0.000368879946344735	-0.320576895334648	-0.427766599597585	-0.53326626425218	-0.264218645204561	-0.324111334674715	-0.14644533869886	-0.581220657276995	-0.0375586854460094	-0.300670690811536	0.235546613011402	-0.126224010731053	0.117002012072435	-0.00630449362843729	-0.348088531187123	-0.11495640509725	0.192085848423877	0.218276324614353	-0.260932260228035	-0.396847753185781
Phenethylamine	0.122199865861838	0.132930918846412	0.162038900067069	-0.0524815560026828	0.22887323943662	0.13849765258216	0.163983903420523	0.0791750503018109	-0.0229376257545272	0.0804158283031522	0.0780348759221998	0.0868544600938967	-0.136653252850436	0.124346076458752	0.138229376257545	-0.0425217974513749	0.10888665325285	0.130348759221999	0.126291079812207	0.0773306505700872	-0.0142521797451375	0.220858484238766	0.206505700871898	0.197619047619048	-0.121629778672032	-0.165861837692824	0.13336686787391	0.144533869885983	0.297015425888665	0.142387659289068	0.241086704714945	0.288799463447351	0.161837692823608	0.219718309859155	0.126894701542589	0.136887994634473	0.247753185781355	0.173004694835681	0.0211938296445339	-0.154627766599598	0.0642857142857143	0.0946680080482897	-0.0131790744466801	0.290509725016767	0.113749161636486	-0.0430918846411804	-0.124949698189135	0.256639839034205	0.265124077800134
Neoquassin	-0.00885311871227364	-0.0195171026156942	-0.123272971160295	0.00902079141515761	0.21663313212609	0.296177062374245	-0.182964453386989	0.110865191146881	-0.0655264922870557	-0.0244802146210597	0.0977531857813548	0.22625754527163	-0.48608316566063	0.182193158953722	-0.0406438631790744	-0.39560697518444	-0.121696847753186	0.541784037558685	0.474815560026828	0.467069081153588	0.308316566063045	0.117370892018779	0.184842387659289	0.274446680080483	-0.343594902749832	-0.0443326626425218	0.270992622401073	0.558484238765929	0.0747149564050972	0.0214285714285714	0.190642296828012	0.563849765258216	0.602481556002683	0.503286384976526	0.0518108651911469	-0.111569416498994	0.435546613011402	-0.0631790744466801	-0.382897384305835	-0.186250838363514	-0.247183098591549	0.0870556673373575	0.297551978537894	0.159959758551308	-0.0599597585513078	-0.207645875251509	-0.271361502347418	0.497820254862508	0.72448021462106
(S)-2-Hydroxyoctadecanoic acid	0.0748490945674044	-0.427733065057009	-0.0938631790744467	0.203655264922871	-0.35365526492287	-0.0382629107981221	0.0242454728370221	-0.427800134138162	0.0249496981891348	0.167605633802817	0.0384976525821596	0.309892689470154	-0.0162977867203219	-0.0129778672032193	-0.450503018108652	0.133668678739101	-0.313011401743796	-0.210932260228035	-0.199496981891348	0.253722334004024	0.149597585513078	-0.103152246814219	-0.038430583501006	-0.174983232729712	-0.131354795439302	0.237625754527163	0.0271294433266264	-0.14644533869886	-0.149228705566734	0.186217303822938	0.170015095464671	-0.0801475519785379	-0.103085177733065	-0.059121395036888	-0.10690811535882	0.0409456740442656	-0.220053655264923	-0.157478202548625	-0.173876592890677	0.198256203890007	-0.132595573440644	-0.138363514419852	0.229107981220657	-0.0217639168343394	-0.232964453386989	0.392320590207914	0.0596914822266935	-0.0965459423205902	0.0718309859154929
Cholest-5-ene-3beta,7alpha,25-triol	-0.226056338028169	-0.188564721663313	-0.232260228034876	0.0473507712944333	0.0352448021462106	-0.283769282360832	-0.131857813547954	-0.17813547954393	-0.13608316566063	0.0287391012743125	-0.218209255533199	-0.0534540576794098	-0.121395036887995	-0.0115023474178404	-0.182461435278337	0.266498993963783	0.222434607645875	-0.339403085177733	-0.3060697518444	-0.055365526492287	-0.15878604963112	0.0494634473507713	-0.107780013413816	-0.332897384305835	0.221830985915493	0.131556002682763	0.0497652582159624	-0.35449362843729	-0.140878604963112	-0.131321260898726	-0.366661081795184	-0.179342723004695	-0.200570087189805	-0.419785378940308	-0.0387994634473508	-0.221830985915493	-0.0513749161636486	-0.143594902749832	0.215392354124748	0.50355466130114	-0.158718980549966	-0.151374916163649	-0.098524480214621	-0.121327967806841	0.17887323943662	-0.136418511066398	-0.132562038900067	-0.385613682092555	-0.391985244802146
(S)-3-Aminoisobutyric acid	-0.0314553990610329	-0.0244466800804829	-0.0287055667337357	0.276995305164319	0.0792756539235412	-0.0777665995975855	0.00912139503688799	-0.00995975855130785	-0.113782696177062	-0.20429242119383	-0.303755868544601	-0.0185446009389671	0.0564721663313213	-0.322937625754527	-0.0172032193158954	0.183400402414487	-0.243125419181757	-0.274077800134138	-0.257276995305164	0.0963112005365526	0.221395036887995	0.208316566063045	0.562910798122066	0.0520456069751844	-0.0678403755868544	0.291046277665996	-0.262206572769953	-0.304594232059021	0.189268947015426	-0.0172032193158954	-0.247123934382265	-0.109456740442656	0.0022468142186452	0.113480885311871	0.0996311200536553	0.195741113346747	-0.191683433936955	0.162273641851107	0.21757209926224	-0.129141515761234	0.223843058350101	0.027364185110664	0.301341381623072	0.548256203890007	0.0861167002012072	-0.208819584171697	0.033065057008719	0.143226022803488	-0.00368879946344735
Nordihydroguaiaretic acid	-0.278604963112005	-0.177733065057009	-0.106572769953052	0.0694164989939638	-0.329879275653923	-0.48588195841717	-0.24299128101945	-0.214553990610329	-0.186787391012743	0.0743796109993293	0.0165660630449363	-0.216566063044936	0.0554325955734406	0.150469483568075	-0.156706908115359	0.274547283702213	0.170892018779343	-0.230885311871227	-0.250167672702884	0.0701542588866532	-0.210596914822267	-0.289403085177733	-0.451341381623072	-0.398692152917505	0.399463447350771	-0.00556673373574782	0.182562038900067	-0.195137491616365	-0.160093896713615	-0.0305835010060362	-0.0949186664361847	-0.234171696847753	-0.342119382964453	-0.446747149564051	-0.165727699530516	-0.167907444668008	-0.151710261569416	-0.220791415157612	-0.0750503018108652	0.464989939637827	-0.215023474178404	0.0789738430583501	-0.16130114017438	-0.363112005365526	0.0113682092555332	0.407310529845741	-0.012374245472837	-0.421763916834339	-0.2579476861167
6-Aminohexanoic acid	0.0464788732394366	-0.120389000670691	0.0636485580147552	0.116163648558015	-0.182629107981221	0.00747820254862508	0.144131455399061	-0.096579476861167	0.0197518443997317	0.190576794097921	-0.22102615694165	0.163212608987257	0.209154929577465	0.0663648558014755	-0.0986586183769282	0.300804828973843	-0.210160965794769	-0.225620389000671	-0.249228705566734	0.176324614352783	-0.128101945003353	-0.0660630449362844	0.109590878604963	-0.0905097250167673	-0.108081824279007	0.0385311871227364	0.242085848423877	-0.262642521797451	0.0723004694835681	0.139268947015426	-0.00590306900804541	-0.02719651240778	-0.112676056338028	0.0483568075117371	-0.0177062374245473	0.0753185781354795	-0.126727028839705	-0.131556002682763	0.0636485580147552	-0.0232729711602951	-0.0984574111334675	0.01579476861167	0.0740442655935614	0.0357813547954393	0.109322602280349	0.060093896713615	0.232696177062374	0.00549966465459423	0.071495640509725
(13E,16E,19E)-Docosa-13,16,19-trienoic acid	-0.0772971160295104	0.138765928906774	0.224044265593561	0.113380281690141	0.168846411804158	0.0764252179745137	-0.137994634473508	0.0654594232059021	-0.0617706237424547	-0.295405767940979	-0.00600268276324614	-0.2	-0.0154258886653253	-0.00412474849094567	0.162407780013414	-0.0609322602280349	-0.0143863179074447	0.0749496981891348	-0.0199195171026157	0.205499664654594	0.0790409121395037	0.0318913480885312	0.120992622401073	0.0871898054996647	-0.0887994634473508	0.0560697518443997	-0.112273641851107	0.0540241448692153	0.0501341381623072	-0.0233065057008719	-0.0707362076020896	0.0903420523138833	0.139067739771965	0.196143527833669	0.116029510395708	-0.0160295103957076	-0.0260228034875922	-0.00985915492957746	-0.12887323943662	-0.350402414486921	0.0142521797451375	0.0727364185110664	0.173775989268947	0.10093896713615	0.364319248826291	-0.266063044936284	-0.0543259557344064	0.215392354124748	0.181723675385647
D-Alanyl-D-alanine	0.0434272300469484	0.104594232059021	0.0549295774647887	0.0633802816901408	0.197048960429242	0.322501676727029	-0.0642857142857143	0.247853789403085	-0.0308517773306506	-0.151509054325956	0.0546277665995976	0.16569416498994	-0.272501676727029	0.0867203219315895	0.10093896713615	-0.317437961099933	-0.284406438631791	0.451006036217304	0.374714956405097	0.481321260898726	0.308484238765929	0.10429242119383	0.389403085177733	0.393024815560027	-0.334976525821596	0.0103286384976526	0.177431254191818	0.41317907444668	0.150067069081154	0.125855130784708	0.167231261784741	0.562642521797451	0.594164989939638	0.684909456740442	0.10700871898055	0.00523138832997988	0.266767270288397	0.176324614352783	-0.365291750503018	-0.49550637156271	-0.0752515090543259	0.166968477531858	0.44131455399061	0.341482226693494	0.023608316566063	-0.353688799463447	-0.0696512407780013	0.681455399061033	0.793762575452716
(12Z)-9,10-Dihydroxyoctadec-12-enoic acid	0.327531857813548	0.170020120724346	0.20271629778672	-0.357209926224011	0.282494969818913	0.535580147551978	0.292756539235412	0.256036217303823	0.27280348759222	0.260529845741113	0.149932930918846	0.293293091884641	-0.242555331991952	0.386351441985245	0.157344064386318	-0.430147551978538	-0.0502012072434608	0.431254191817572	0.419818913480885	0.133299798792757	-0.0334674714956405	0.0940979208584842	0.102146210596915	0.26391683433937	-0.275285043594903	-0.342555331991952	0.339067739771965	0.38943661971831	0.186217303822938	0.0177062374245473	0.101526078905417	0.360228034875922	0.397954393024816	0.450134138162307	-0.0300804828973843	-0.10972501676727	0.345539906103286	0.185278336686787	-0.0826626425217974	-0.395875251509054	-0.10177733065057	0.0183769282360832	-0.0724346076458752	0.139637826961771	-0.129443326626425	-0.269382964453387	-0.0825955734406438	0.408718980549966	0.454124748490946
Apigenin	-0.0577800134138162	0.381354795439302	-0.0118376928236083	-0.137089201877934	0.379409792085848	0.329979879275654	-0.128806170355466	0.46317907444668	-0.17813547954393	-0.34215291750503	0.116331321260899	-0.0401073105298457	-0.240979208584842	-0.0653923541247485	0.378370221327968	-0.478839704896043	-0.21830985915493	0.576961770623742	0.518008048289738	0.323675385647217	0.110362173038229	0.00717639168343394	0.529644533869886	0.532126089872569	-0.241381623071764	-0.222266934942991	0.0381958417169685	0.403386988598256	0.257209926224011	-0.0695171026156942	0.152138187616443	0.52448021462106	0.527028839704896	0.926156941649899	0.117974513749162	0.276425217974514	0.197048960429242	0.142085848423877	-0.458618376928236	-0.582830315224681	0.148692152917505	0.375687458081824	0.20251509054326	0.491750503018109	-0.0122401073105298	-0.325687458081824	-0.18158953722334	0.991012743125419	0.728068410462776
N-Acetylmuramic acid	0.106975184439973	0.172635814889336	0.0742790073775989	-0.161670020120724	0.265358819584172	0.147954393024816	0.076224010731053	0.217370892018779	0.257780013413816	0.192287055667337	-0.119852448021462	-0.0359154929577465	-0.0908450704225352	-0.134909456740443	0.165124077800134	-0.126123407109323	0.477431254191817	0.0595238095238095	0.177431254191818	-0.263648558014755	0.116297786720322	0.594969818913481	0.133400402414487	0.0150234741784038	0.120489604292421	-0.0560697518443997	-0.148591549295775	0.10710932260228	0.279979879275654	-0.0263581488933602	0.0147576725201135	0.296076458752515	0.237357478202549	-0.355868544600939	0.222870556673374	-0.199262240107311	0.619047619047619	0.0204225352112676	0.366297786720322	0.252917505030181	0.00781354795439302	-0.109557344064386	-0.113212608987257	0.0124748490945674	0.120925553319919	0.0673373574782025	-0.0215627095908786	-0.303252850435949	0.00234741784037559
Deoxythymidine (dT)	-0.0949698189134809	-0.293192488262911	-0.00653923541247485	0.074916163648558	-0.247518443997317	-0.0582494969818913	-0.158283031522468	-0.159389671361502	-0.0534875922199866	0.0711267605633803	0.245539906103286	0.144198524480215	-0.131120053655265	0.212877263581489	-0.260261569416499	-0.0854795439302481	-0.271059691482227	0.0594232059020791	-0.0526492287055667	0.477129443326626	-0.0106304493628437	-0.274714956405097	-0.0527498323272971	-0.161099932930919	-0.303185781354795	0.0196847753185781	0.27364185110664	0.0602951039570758	-0.268980549966465	-0.0879946344735077	-0.232097940543604	0.181958417169685	0.16391683433937	0.13169014084507	-0.377665995975855	-0.0943661971830986	-0.0267270288397049	-0.0800804828973843	-0.30261569416499	-0.22719651240778	-0.294164989939638	-0.118142186452046	0.213615023474178	-0.0647216633132126	-0.137424547283702	-0.127733065057009	-0.0185110663983903	0.120724346076459	0.331656606304494
Isoleucine (Ile)	-0.0425756688006074	-0.0755428861546814	-0.484229061817699	0.074016936623033	0.0683994301054263	-0.0875324896176331	-0.0748218330792871	-0.00528213299416751	0.098147061634484	0.00459461727111714	-0.134199715404199	0.0911545236707765	-0.00997736232231642	-0.415192422017739	-0.0961851265223646	0.00399094492892657	-0.16765322436726	-0.106430787663432	-0.0083340320574643	-0.0661691961745556	0.0464324643201582	0.209122160540518	0.370487131343292	0.0932338395160996	-0.0182946257036088	0.110136665097436	-0.296000671787444	-0.114295296788082	0.128548671534248	-0.222470026773398	-0.101819706856953	0.105324055036083	0.0259914480665386	-0.102255387296614	0.0867611305137229	0.231491574553913	0.0536597637502732	-0.0934518323063351	0.030871132832579	0.0570638050131811	0.0827701855847964	-0.0643246417956399	0.0598977112862424	0.172298147666893	0.0391045528330116	-0.143640480089012	-0.0937704371536024	-0.00268298818751366	-0.127005953326428
Cuscohygrine	0.0274647887323944	-0.589470154258887	-0.159825620389001	0.58252850435949	-0.574983232729712	-0.474714956405097	-0.0573775989268947	-0.549765258215962	0.135915492957746	0.0719986586183769	-0.198725687458082	-0.00590207914151576	0.363648558014755	-0.238732394366197	-0.570925553319919	0.654862508383635	-0.238095238095238	-0.677498323272971	-0.695674044265593	-0.00764587525150905	0.191515761234071	-0.0734071093226023	-0.18430583501006	-0.365425888665325	0.00382293762575453	0.657746478873239	-0.153822937625754	-0.583098591549296	-0.256002682763246	0.146244131455399	-0.305014258858892	-0.470456069751844	-0.484037558685446	-0.536955063715627	-0.00767940979208585	-0.000402414486921529	-0.375553319919517	-0.230281690140845	0.331220657276995	0.382830315224681	-0.13608316566063	-0.252213279678068	0.396109993293092	-0.229476861167002	0.202448021462106	0.158651911468813	0.320690811535882	-0.58252850435949	-0.520020120724346
gamma-Linolenic acid	0.292924211938296	0.189067739771965	0.195103957075788	-0.163615023474178	0.120489604292421	0.138799463447351	0.390140845070422	0.256807511737089	0.25177733065057	-0.00855130784708249	-0.0423541247484909	0.105264922870557	0.173943661971831	0.120590207914152	0.189973172367539	-0.23869885982562	-0.255197853789403	0.0933936955063716	0.0328303152246814	-0.0612005365526492	-0.0311535881958417	-0.0468142186452046	0.210596914822267	0.233735747820255	-0.268276324614353	-0.142689470154259	0.115660630449363	0.0145875251509054	0.217538564721663	-0.0758215962441314	-0.0547375489836938	-0.069215291750503	-0.0565057008718981	0.355399061032864	0.0435613682092555	0.193158953722334	-0.134808853118712	0.325016767270288	0.226123407109323	-0.537357478202549	0.158215962441315	-0.0141180415828303	-0.0744131455399061	0.102380952380952	-0.0322937625754527	-0.227263581488934	0.170690811535882	0.269617706237425	0.0474513749161636
4-Hydroxycinnamyl aldehyde	-0.0510395707578806	0.12018779342723	-0.181556002682763	0.0579141515761234	0.332696177062374	0.233568075117371	-0.0689134808853119	0.221898054996646	-0.0551643192488263	-0.184037558685446	-0.279476861167002	0.102649228705567	-0.274547283702213	-0.387189805499665	0.116364855801476	-0.210328638497653	-0.120321931589537	0.164084507042254	0.23336686787391	0.230147551978538	0.272132796780684	0.487894030851777	0.96066398390342	0.281958417169685	-0.202448021462106	0.119785378940309	-0.14832327297116	0.0951710261569416	0.437391012743125	-0.00788061703554661	0.0706020469428158	0.572635814889336	0.520422535211267	0.435479543930248	0.232997987927565	0.349832327297116	0.355432595573441	0.00110663983903421	-0.0384976525821596	-0.219919517102616	0.0692488262910798	0.155902079141516	0.324312541918176	0.731254191817572	0.179946344735077	-0.22709590878605	-0.1799128101945	0.537692823608316	0.530114017437961
Calcitetrol	-0.357712944332663	-0.166968477531858	-0.375922199865862	0.372602280348759	-0.021495640509725	-0.471629778672032	-0.435446009389671	-0.193762575452716	-0.302213279678068	-0.218276324614353	-0.30784708249497	-0.139604292421194	-0.117907444668008	-0.307276995305164	-0.185647216633132	0.338900067069081	-0.0248490945674044	-0.378336686787391	-0.351408450704225	0.0521797451374916	0.134372904091214	0.0498658618376928	0.0563715627095909	-0.253085177733065	0.265492957746479	0.380080482897384	-0.211468812877264	-0.384138162307176	-0.0797451374916164	-0.0647887323943662	-0.164078486291808	-0.218712273641851	-0.197686116700201	-0.206639839034205	0.106773977196512	-0.0241448692152917	-0.20962441314554	-0.105667337357478	-0.0846747149564051	0.428437290409121	0.0989604292421194	0.153890006706908	0.228269617706237	0.0675385647216633	0.222166331321261	0.133031522468142	-0.200167672702884	-0.172769953051643	-0.259154929577465
Icosanoic acid	0.237558685446009	0.0105298457411133	0.0568745808182428	0.0693494299128102	0.150033534540577	0.378303152246814	0.24832327297116	-0.000972501676727029	0.181086519114688	0.0491616364855801	-0.0481891348088531	0.241247484909457	-0.165492957746479	-0.0593896713615023	-0.00181086519114688	-0.0353118712273642	0.0739101274312542	0.145036887994634	0.195975855130785	-0.00321931589537223	0.269382964453387	0.429577464788732	0.268041582830315	0.148524480214621	-0.23504359490275	0.112105969148223	-0.0302816901408451	0.257981220657277	0.354560697518444	0.382159624413145	0.4467214552168	0.455600268276325	0.341146881287726	0.153152246814219	0.213447350771294	0.096244131455399	0.365560026827632	0.0991616364855801	0.0230046948356807	-0.0674379610999329	-0.142085848423877	-0.0375922199865862	0.131354795439302	0.175285043594903	0.250134138162307	0.0547619047619048	-0.0535546613011402	0.174983232729712	0.368879946344735
Nigakilactone A	-0.124077800134138	0.26569416498994	0.0487927565392354	-0.0168343393695506	0.412139503688799	0.118242790073776	-0.259456740442656	0.285412474849095	-0.264587525150905	-0.219919517102616	0.18075117370892	-0.113447350771294	-0.493024815560027	0.285412474849095	0.25784708249497	-0.222937625754527	0.120892018779343	0.348993963782696	0.324782025486251	0.360865191146881	0.00697518443997317	-0.0579141515761234	0.107142857142857	0.0676391683433937	-0.102917505030181	-0.145975855130785	0.180482897384306	0.315392354124748	0.00734406438631791	-0.101307847082495	0.0338755664666242	0.292421193829644	0.419986586183769	0.39486921529175	-0.0641515761234071	-0.210429242119383	0.208920187793427	0.0532193158953722	-0.347786720321932	-0.131556002682763	-0.0890006706908115	0.164654594232059	0.0254862508383635	0.303722334004024	0.0165325285043595	-0.181924882629108	-0.476022803487592	0.443863179074447	0.460228034875922
Indicaxanthin	0.337726358148893	-0.00925553319919517	0.501140174379611	-0.1841046277666	-0.0848759221998659	0.390643863179074	0.369550637156271	0.0770959087860496	0.185513078470825	0.211334674714956	0.295070422535211	0.258316566063045	0.138061703554661	0.506975184439973	0.014822266934943	-0.16934942991281	-0.366498993963783	0.151240778001341	0.0447015425888665	0.126794097920858	-0.136183769282361	-0.31327967806841	-0.0946009389671361	0.0677062374245473	-0.505969148222669	-0.262139503688799	0.508148893360161	0.0653252850435949	-0.0864520456069752	-0.00496311200536553	-0.0041254402726681	-0.00704225352112676	0.0179745137491616	0.441146881287726	-0.299832327297116	0.0386988598256204	-0.160596914822267	0.158920187793427	0.0192823608316566	-0.556740442655936	-0.131958417169685	-0.130549966465459	-0.0211938296445339	-0.137558685446009	-0.177699530516432	-0.333836351441985	0.221462105969148	0.326659959758551	0.290811535881958
Uridine (U)	-0.125050301810865	-0.172769953051643	-0.319953051643192	0.0321260898725687	0.0801140174379611	0.0309859154929577	-0.20710932260228	-0.0358819584171697	-0.0548625083836351	0.000670690811535882	0.00720992622401073	0.138061703554661	-0.409926224010731	-0.0586519114688129	-0.213749161636486	-0.195271629778672	-0.0332997987927565	0.326592890677398	0.340677397719651	0.257142857142857	0.145774647887324	0.215392354124748	0.183635144198524	0.0540576794097921	-0.127263581488934	0.097719651240778	0.0629443326626425	0.372971160295104	0.0431254191817572	-0.0878604963112005	0.123997989333772	0.391884641180416	0.417806841046278	0.137424547283702	0.0143863179074447	0.013849765258216	0.391247484909457	-0.582662642521797	-0.285513078470825	0.128336686787391	-0.2981220657277	-0.0391683433936955	0.184138162307176	0.122870556673374	-0.0192823608316566	0.0822937625754527	-0.339503688799463	0.181120053655265	0.429577464788732
Tryptamine	-0.0637491616364856	-0.240174379610999	-0.00482897384305835	0.324044265593561	-0.270053655264923	-0.0234741784037559	-0.154527162977867	-0.0991281019450033	-0.0853118712273642	-0.133165660630449	-0.189637826961771	0.0957075788061703	0.22458081824279	-0.00600268276324614	-0.214822266934943	-0.0269953051643192	-0.530549966465459	-0.00969148222669349	-0.147518443997317	0.490409121395037	0.426492287055667	-0.0567739771965124	0.152347417840376	0.177230046948357	-0.285513078470825	0.338832997987928	0.230617035546613	-0.0445003353454058	0.111133467471496	0.178739101274313	-0.0589300695859988	0.115090543259557	0.0600268276324614	0.330918846411804	0.0656941649899396	0.0936619718309859	-0.126089872568746	0.0258215962441315	-0.147082494969819	-0.257075788061704	-0.00603621730382294	0.130985915492958	0.608987256874581	0.0667337357478202	-0.128806170355466	-0.0290073775989269	0.341146881287726	0.219416498993964	0.336452045606975
Guanine (Gua)	-0.00771294433266264	0.198256203890007	-0.175251509054326	-0.059289067739772	0.296579476861167	0.290811535881958	-0.0109657947686117	0.315258215962441	-0.0802481556002683	-0.143628437290409	-0.143561368209256	0.183400402414487	-0.25261569416499	-0.153923541247485	0.200536552649229	-0.379845741113347	-0.293729040912139	0.398021462105969	0.37270288397049	0.279610999329309	0.152380952380952	0.222568745808182	0.660831656606304	0.39289067739772	-0.329409792085848	-0.0748155600268276	0.0108651911468813	0.314755197853789	0.442219986586184	-0.00660630449362844	0.166593998653191	0.583433936955064	0.500637156270959	0.701106639839034	0.074748490945674	0.44654594232059	0.247686116700201	0.219885982562039	-0.258316566063045	-0.448591549295775	0.0770959087860496	0.191381623071764	0.251240778001341	0.561066398390342	-0.0132796780684105	-0.290845070422535	-0.172199865861838	0.753286384976526	0.622132796780684
N-Carbamoylputrescine	0.0505047117893576	-0.0664006170935777	-0.222475602928684	0.320030852991925	0.182232804690152	-0.0577484154722934	-0.126999564107767	-0.0506053187849539	-0.0351118414631191	-0.220463463016758	-0.182199269024953	0.019819578132477	-0.254435091863118	-0.109996981851987	-0.110935980477553	0.081223381111437	-0.196518998064831	0.0473523592606726	0.0650256548204279	0.316945571793638	0.27713873720269	0.0670042590671557	0.391830712182506	0.00687481136574921	-0.070860860565015	0.300546631511436	-0.100305174609541	0.0462121466439142	0.0844428049705195	0.0126764814451376	0.0354531431378934	0.03618498274948	0.233810657765871	0.197457996690397	0.0902444750499079	0.201683490505443	-0.0567423455163301	-0.154431738240366	-0.0711962172170028	-0.106945236318899	0.0121734464671559	0.148697139491376	0.266038432021895	0.500855159743729	0.230524162576391	0.00519802810581038	-0.246688353202201	0.249203528092109	0.127267849429357
Arecoline	-0.0706237424547284	0.151542588866533	-0.0139839034205231	-0.247753185781355	0.330315224681422	0.275352112676056	-0.127431254191818	0.240409121395037	-0.155835010060362	-0.0269282360831657	0.269818913480885	0.107444668008048	-0.477900737759893	0.290073775989269	0.124748490945674	-0.529141515761234	0.0574111334674715	0.5658953722334	0.553521126760563	0.38242790073776	0.121428571428571	0.100268276324614	0.137391012743125	0.235110663983903	-0.167136150234742	-0.257679409792086	0.287189805499665	0.564922870556673	0.0829644533869886	-0.149429912810194	0.208686905500333	0.539973172367539	0.52897384305835	0.41495640509725	-0.0243796109993293	-0.107478202548625	0.436284372904091	-0.0169014084507042	-0.390778001341382	-0.25627095908786	-0.151374916163649	0.0143192488262911	0.0209926224010731	0.176559356136821	-0.120020120724346	-0.17719651240778	-0.308718980549966	0.440241448692153	0.658718980549966
Thromboxane A2	0.138564721663313	-0.350570087189805	-0.0758551307847082	0.195238095238095	-0.274949698189135	-0.189973172367539	0.198423876592891	-0.329879275653923	0.295640509725017	0.24299128101945	-0.15439302481556	0.129543930248156	0.274178403755868	0.00325285043594903	-0.365224681421864	0.379242119382964	0.0873239436619718	-0.532997987927565	-0.453789403085178	-0.286988598256204	0.0600603621730382	-0.0630784708249497	-0.424211938296445	-0.357243460764587	0.20878604963112	0.296277665995976	-0.00103957075788062	-0.454728370221328	-0.22270288397049	0.00694164989939638	-0.19369445182649	-0.573943661971831	-0.520523138832998	-0.667102615694165	0.0299798792756539	-0.200804828973843	-0.214587525150905	-0.224714956405097	0.452347417840376	0.529208584842388	-0.0710596914822267	-0.286049631120054	-0.0959423205902079	-0.479946344735077	0.112709590878605	0.232092555331992	0.177028839704896	-0.767974513749161	-0.696478873239436
Capric acid	0.523708920187793	-0.456237424547284	0.331958417169685	0.111703554661301	-0.240778001341382	0.28158953722334	0.577934272300469	-0.468947015425889	0.43682092555332	0.438397048960429	0.020690811535882	0.545372233400402	0.051140174379611	0.386150234741784	-0.466230717639168	0.253386988598256	-0.107478202548625	-0.315761234071093	-0.246814218645205	0.00355466130114017	0.159356136820926	0.0380952380952381	-0.173474178403756	-0.276525821596244	-0.226324614352783	0.17625754527163	0.31747149564051	-0.129443326626425	-0.0222669349429913	0.296713615023474	0.0719436535355534	-0.246076458752515	-0.163950368879946	-0.247551978537894	-0.159289067739772	-0.15700871898055	-0.150670690811536	0.130952380952381	0.404225352112676	0.11327967806841	-0.350737759892689	-0.45962441314554	0.0237424547283702	-0.148088531187123	-0.0592555331991952	0.12813547954393	0.177699530516432	-0.337290409121395	-0.22364185110664
(R)-3-Hydroxybutanoic acid	-0.0296780684104628	-0.398423876592891	-0.0484574111334675	0.264621059691482	-0.435949027498323	-0.125720992622401	-0.0143527833668679	-0.323138832997988	-0.086150234741784	0.124413145539906	-0.128437290409121	0.247820254862508	0.153118712273642	0.00211267605633803	-0.378001341381623	0.319483568075117	-0.464989939637827	-0.284540576794098	-0.366566063044936	0.296847753185781	0.0739771965124078	-0.207914151576123	0.160898725687458	-0.102984574111335	-0.226324614352783	0.210898725687458	0.215124077800134	-0.360865191146881	-0.0527833668678739	0.0593226022803488	-0.158846220580131	0.0608651911468813	-0.112843729040912	0.0815560026827632	-0.0920523138832998	0.0340710932260228	-0.258819584171697	0.0221663313212609	0.0271294433266264	0.0228370221327968	-0.10177733065057	0.121696847753186	0.281857813547954	0.15690811535882	-0.0411468812877264	-0.0140174379610999	0.242723004694836	0.0790073775989269	0.103286384976526
Lysine (Lys)	0.00593561368209255	0.130114017437961	-0.121998658618377	-0.0398390342052314	0.353521126760563	0.255935613682092	0.0961770623742454	0.100670690811536	-0.0225016767270288	0.0535211267605634	-0.19550637156271	0.17364185110664	-0.332897384305835	-0.241750503018109	0.0987927565392354	-0.0458752515090543	0.231187122736418	0.0634473507712944	0.204929577464789	-0.0982562038900067	0.195372233400402	0.613648558014755	0.672233400402414	0.0773977196512408	-0.021830985915493	0.067270288397049	-0.195204560697518	0.0828303152246814	0.297987927565392	0.112843729040912	0.158175417283762	0.482494969818913	0.392924211938296	0.0371227364185111	0.205835010060362	0.0961770623742454	0.434540576794098	0.0753185781354795	0.108551307847082	0.152951039570758	0.0377598926894702	-0.0509389671361502	0.0334339369550637	0.587994634473508	0.0818913480885312	-0.0586519114688129	-0.226022803487592	0.135848423876593	0.25700871898055
Stachydrine	0.081924882629108	-0.231019450033534	0.137458081824279	0.205399061032864	-0.108182427900738	0.341951710261569	0.0285714285714286	-0.128202548625084	-0.0703890006706908	0.0405097250167673	0.0658618376928236	0.324379610999329	-0.049027498323273	0.157511737089202	-0.219483568075117	0.00157612340710932	-0.55083836351442	0.0527833668678739	0.0216968477531858	0.587592219986586	0.215157612340711	-0.0407780013413816	0.430918846411804	0.0821596244131455	-0.430382293762575	0.123608316566063	0.342622401073105	0.0320590207914151	0.067270288397049	0.122367538564722	0.00714405510632768	0.304325955734406	0.291012743125419	0.525217974513749	-0.160261569416499	0.204191817572099	-0.096244131455399	-0.0276324614352783	-0.351307847082495	-0.367739771965124	-0.22270288397049	0.0544265593561368	0.483165660630449	0.353386988598256	-0.15167672702884	-0.245238095238095	0.104057679409792	0.50700871898055	0.583702213279678
Corticosterone	-0.276525821596244	-0.329040912139504	-0.181220657276995	0.152816901408451	-0.420657276995305	-0.525251509054326	-0.191951710261569	-0.388564721663313	-0.12374245472837	0.241549295774648	-0.0625754527162978	-0.0625083836351442	0.225821596244131	0.0960093896713615	-0.328839704896043	0.435513078470825	0.12448021462106	-0.542588866532528	-0.524748490945674	-0.0780013413816231	-0.185446009389671	-0.236250838363514	-0.443158953722334	-0.50868544600939	0.321730382293762	0.117639168343394	0.00519785378940309	-0.466096579476861	-0.432193158953722	-0.104594232059021	-0.348851254276593	-0.384875922199866	-0.513212608987257	-0.738765928906774	-0.200503018108652	-0.317169684775319	-0.26140174379611	-0.0736753856472166	0.212743125419182	0.592320590207914	-0.180617035546613	-0.150637156270959	-0.117974513749162	-0.373105298457411	0.056673373574782	0.304896042924212	0.151140174379611	-0.705734406438632	-0.528202548625084
Histamine	0.271663313212609	-0.239000670690812	0.258484238765929	0.153923541247485	-0.349027498323273	0.174312541918176	0.229678068410463	-0.0731388329979879	0.232696177062374	0.177766599597585	-0.0351106639839034	0.242354124748491	0.370757880617036	0.116968477531858	-0.204828973843058	0.0121059691482227	-0.504225352112676	-0.071327967806841	-0.115560026827632	0.216297786720322	0.159959758551308	0.0516096579476861	0.0791750503018109	0.171763916834339	-0.367002012072435	0.101978537894031	0.338665325285044	-0.0681086519114688	0.24215291750503	0.141180415828303	-0.0132819052681022	0.110731052984574	-0.0689805499664655	0.252649228705567	0.0356136820925553	0.137625754527163	-0.106237424547284	0.127934272300469	0.0959758551307847	-0.341817572099262	-0.0444332662642522	-0.0494299128101945	0.392957746478873	-0.123876592890677	-0.0705902079141516	-0.0997317236753856	0.44906103286385	0.143226022803488	0.22541918175721
Isoprocarb	0.296378269617706	0.190643863179074	0.319081153588196	-0.11830985915493	0.283199195171026	0.358182427900738	0.338195841716968	0.163514419852448	0.239235412474849	0.145338698859826	0.219014084507042	0.122870556673374	-0.150402414486922	0.288531187122736	0.181991951710262	-0.150167672702884	0.0902414486921529	0.054560697518444	0.119919517102616	-0.0594567404426559	-0.0203890006706908	0.0475184439973172	0.0291079812206573	-0.0681757209926224	-0.2378604963112	-0.183534540576794	0.130617035546613	0.103051643192488	0.129745137491616	-0.0779678068410463	0.0798591324327052	0.0527162977867203	0.214050972501677	0.168947015425889	-0.154325955734406	0.0028169014084507	0.0883970489604292	0.0195171026156942	0.0891683433936955	-0.325117370892019	-0.0345405767940979	-0.10868544600939	-0.105902079141516	0.10690811535882	0.158618376928236	-0.172367538564722	-0.146042924211938	0.148926894701543	0.174379610999329
Taurocholate	-0.488162307176392	0.349798792756539	-0.155499664654594	-0.0916498993963783	0.327431254191818	-0.344567404426559	-0.478236083165661	0.144902749832327	-0.551307847082495	-0.373876592890677	0.103957075788062	-0.465727699530516	-0.300134138162307	-0.197585513078471	0.332293762575453	0.00687458081824279	0.340643863179074	0.00784708249496982	-0.0242454728370221	-0.0590207914151576	-0.236250838363514	-0.247082494969819	0.0788397048960429	-0.213547954393025	0.384641180415828	-0.154325955734406	-0.404527162977867	-0.100134138162307	-0.253286384976526	-0.291616364855801	-0.161328192776695	-0.165157612340711	0.0306505700871898	-0.0813883299798793	-0.234808853118712	-0.0323272971160295	-0.165962441314554	0.0846747149564051	-0.152347417840376	0.224916163648558	0.341985244802146	0.361904761904762	-0.309792085848424	0.386586183769282	-0.0565727699530516	0.147619047619048	-0.485244802146211	0.124815560026828	-0.1939302481556
Pidolic acid	0.273541247484909	-0.0927900737759893	0.211535881958417	0.039738430583501	-0.0666666666666667	0.294232059020791	0.392119382964453	-0.0616364855801475	0.283199195171026	0.306505700871898	-0.0900737759892689	0.29121395036888	0.24037558685446	-0.0314218645204561	-0.074916163648558	0.0862173038229376	-0.0587525150905433	-0.274446680080483	-0.133433936955064	-0.244164989939638	0.141146881287726	0.452414486921529	0.300536552649229	-0.12531857813548	-0.271596244131455	0.0939973172367538	-0.0300804828973843	-0.172099262240107	0.244030851777331	0.090543259557344	-0.0380010067392923	0.0914822266934943	-0.0163983903420523	-0.190845070422535	-0.0719315895372233	0.111837692823608	0.0906773977196512	0.248289738430583	0.505298457411133	0.000234741784037559	0.0577800134138162	-0.307075788061703	0.0525821596244131	0.188866532528504	-0.037290409121395	-0.0550637156270959	0.22270288397049	-0.219617706237425	-0.116968477531858
Provitamin D3	0.00150905432595573	0.497551978537894	0.0932260228034876	-0.359054325955734	0.587994634473508	0.135848423876593	0.00291750503018109	0.50523138832998	-0.0813212608987257	-0.321596244131455	0.185177733065057	-0.264352783366868	-0.389503688799463	0.0662977867203219	0.454963112005365	-0.51495640509725	0.459691482226693	0.51945003353454	0.50962441314554	-0.138296445338699	-0.0169014084507042	0.163346747149564	-0.00214621059691482	0.297753185781355	0.151810865191147	-0.336016096579477	-0.123373574782025	0.475251509054326	0.181991951710262	-0.162474849094567	0.211772600663629	0.178403755868545	0.422971160295104	0.264386317907445	0.245808182427901	-0.124714956405097	0.387424547283702	0.146881287726358	-0.0734406438631791	-0.210663983903421	0.150201207243461	0.124714956405097	-0.263246143527834	0.140073775989269	0.136150234741784	-0.0541247484909457	-0.322736418511066	0.281958417169685	0.238732394366197
L-Citrulline	0.0849429912810194	0.279510395707579	0.0183098591549296	-0.160429242119383	0.435680751173709	0.282226693494299	0.149597585513078	0.271428571428571	0.100905432595573	0.0494634473507713	-0.101207243460765	0.0844735077129443	-0.219852448021462	-0.119450033534541	0.271931589537223	-0.205969148222669	0.137525150905433	0.145674044265594	0.240610328638498	-0.0483568075117371	0.0868544600938967	0.352079141515761	0.666901408450704	0.103152246814219	-0.137592219986586	-0.0991616364855801	-0.136552649228706	0.0984574111334675	0.178638497652582	-0.0562038900067069	-0.0165017610906724	0.42374245472837	0.424983232729712	0.167907444668008	0.00459423205902079	0.0529175050301811	0.370657276995305	0.227632461435278	0.165928906773977	-0.119986586183769	0.096747149564051	0.00130784708249497	-0.0262575452716298	0.573373574782025	0.0601274312541918	-0.258920187793427	-0.140979208584842	0.297015425888665	0.252816901408451
PLP	-0.0578806170355466	-0.0327632461435278	-0.10617035546613	0.144198524480215	0.279342723004695	-0.00231388329979879	-0.0843393695506371	0.0592555331991952	-0.131522468142186	-0.203018108651911	-0.229678068410463	0.0495305164319249	-0.285446009389671	-0.0499664654594232	-0.0454057679409792	-0.0664989939637827	-0.0495640509725017	0.012541918175721	0.0480214621059691	0.276425217974514	0.148993963782696	0.307478202548625	0.693896713615023	0.157243460764587	-0.0971830985915493	0.116431924882629	0.0892018779342723	-0.0448692152917505	0.338732394366197	0.035010060362173	-0.158208957448581	0.33242790073776	0.321998658618377	0.356472166331321	0.223340040241449	0.133299798792757	0.192957746478873	0.222233400402414	0.0096579476861167	-0.164285714285714	-0.0712608987256874	0.142287055667337	0.251844399731724	0.695875251509054	0.114520456069752	-0.176224010731053	-0.256673373574782	0.419483568075117	0.316767270288397
Psoralen	-0.0382964453386989	0.12102615694165	-0.172568745808182	-0.27458081824279	0.42551978537894	0.276492287055667	-0.0881958417169685	0.238866532528504	-0.0484574111334675	0.0240442655935614	0.0227699530516432	0.166834339369551	-0.531824279007377	0.271193829644534	0.0801475519785379	-0.54382964453387	0.115995975855131	0.569852448021462	0.556773977196512	0.389671361502347	0.119785378940309	0.169282360831657	0.128571428571429	0.229644533869886	-0.111770623742455	-0.21056338028169	0.299932930918846	0.553353454057679	0.0915828303152247	-0.121797451374916	0.174442397220705	0.492924211938296	0.564285714285714	0.355298457411133	0.0526827632461435	-0.272635814889336	0.534473507712944	-0.118142186452046	-0.273876592890677	-0.0711267605633803	-0.192085848423877	0.0784372904091214	0.024748490945674	0.118544600938967	-0.0349429912810194	-0.0932930918846412	-0.35972501676727	0.387558685446009	0.590342052313883
Leucine (Leu)	0.0587525150905433	0.172099262240107	0.0238765928906774	-0.0652917505030181	0.100603621730382	0.0965459423205902	0.0732394366197183	0.142287055667337	0.0504359490274983	0.01579476861167	-0.160831656606304	0.0311871227364185	-0.0321596244131455	-0.160194500335345	0.183400402414487	-0.0180415828303152	0.0794433266264252	-0.00583501006036217	-0.0753521126760563	-0.00922199865861838	0.00482897384305835	0.0389336016096579	0.0652582159624413	0.0449698189134809	-0.109758551307847	-0.0393695506371563	-0.144299128101945	-0.0806505700871898	0.0208249496981891	-0.0408450704225352	0.063525072166125	0.0689470154258887	0.0622401073105298	0.0473507712944333	0.0759892689470154	0.0420523138832998	0.0649564050972502	-0.132394366197183	-0.0402749832327297	-0.0919181757209926	0.184071093226023	0.100469483568075	-0.08420523138833	0.154460093896714	0.14121395036888	0.0345405767940979	-0.0965124077800134	0.0748490945674044	0.15972501676727
Methylmalonic acid	-0.0190811535881958	-0.246210596914822	0.00523138832997988	0.0999664654594232	-0.189604292421194	-0.295372233400402	0.0689134808853119	-0.212374245472837	0.0338028169014084	0.179577464788732	-0.156841046277666	0.163413816230718	-0.0393360160965795	0.165593561368209	-0.251173708920188	0.116968477531858	-0.262709590878605	-0.411200536552649	-0.453990610328638	0.109423205902079	-0.148591549295775	-0.250167672702884	-0.114453386988598	-0.392655935613682	-0.191716968477532	0.10888665325285	0.125285043594903	-0.349932930918846	-0.220053655264923	-0.178839704896043	-0.236994804607096	-0.266700201207243	-0.219818913480885	-0.127766599597585	-0.315593561368209	-0.101374916163649	-0.356103286384976	0.149329309188464	0.0712608987256874	-0.028169014084507	0.0488933601609658	-0.291951710261569	0.124312541918176	-0.115090543259557	-0.131556002682763	0.0208249496981891	-0.0313547954393025	-0.162173038229376	-0.120020120724346
L-Pipecolate	0.229342723004695	-0.135848423876593	0.069550637156271	-0.0665995975855131	-0.046747149564051	0.0935278336686787	0.412575452716298	-0.223306505700872	0.196478873239437	0.325452716297787	-0.102481556002683	0.244366197183099	0.151207243460765	0.0727699530516432	-0.143863179074447	0.168812877263581	0.132059020791415	-0.307042253521127	-0.183333333333333	-0.301307847082495	-0.0631120053655265	0.318544600938967	0.1158953722334	-0.130549966465459	-0.0262575452716298	0.00405767940979209	0.0362508383635144	-0.196948356807512	0.0267940979208585	0.0907780013413816	0.00563474768949789	-0.0601945003353454	-0.259289067739772	-0.390677397719651	0.1299128101945	0.0841716968477532	-0.000368879946344735	0.183132126089873	0.417002012072435	0.176693494299128	0.0484909456740443	-0.33775989268947	-0.177263581488934	0.050972501676727	0.0194164989939638	0.055365526492287	0.210295103957076	-0.400771294433266	-0.326861167002012
Cytosine (Cyt)	-0.0777665995975855	0.027028839704896	-0.166130114017438	0.0787726358148893	0.279242119382964	0.193997317236754	-0.197183098591549	0.0937290409121395	-0.0687122736418511	-0.0996981891348088	-0.05	0.189067739771965	-0.553856472166331	-0.168578135479544	0.0186452045606975	-0.310764587525151	-0.0715627095908786	0.363916834339369	0.387592219986586	0.333601609657948	0.31495640509725	0.280885311871227	0.518443997317237	0.169517102615694	-0.236418511066398	0.0830985915492958	-0.105566733735748	0.394902749832327	0.204996646545942	-0.0488262910798122	0.102096261707331	0.536183769282361	0.684808853118712	0.36747149564051	-0.038765928906774	0.0892354124748491	0.378906773977196	-0.0189470154258887	-0.249128101945003	-0.110898725687458	-0.175150905432596	0.0124077800134138	0.333970489604292	0.530449362843729	-0.0662307176391683	-0.163514419852448	-0.382193158953722	0.440140845070423	0.535077129443327
Glutamate	-0.0691146881287726	0.117002012072435	-0.123474178403756	-0.00791415157612341	0.139771965124078	0.0218645204560697	0.0585848423876593	0.0951710261569416	0.00717639168343394	-0.0250167672702884	-0.297317236753856	-0.0160295103957076	-0.0788732394366197	-0.4658953722334	0.114889336016097	0.0218980549966465	0.0792085848423876	-0.112173038229376	-0.0528169014084507	-0.281187122736418	0.10271629778672	0.516029510395708	0.577766599597585	-0.0373574782025486	-0.00694164989939638	0.080449362843729	-0.432327297116029	-0.133433936955064	0.303185781354795	-0.074111334674715	-0.0740231437542967	0.130248155600268	0.123843058350101	-0.119181757209926	0.0643863179074447	0.204661301140174	0.195171026156942	0.099664654594232	0.323574782025486	0.176291079812207	0.226425217974514	0.0208249496981891	0.0272300469483568	0.448725687458082	0.0980885311871227	-0.0147216633132126	-0.0639503688799463	-0.0276324614352783	-0.0676727028839705
D-Alanine	-0.166163648558015	-0.163313212608987	-0.066934942991281	0.0681421864520456	0.112441314553991	-0.00439302481556003	-0.0669014084507042	-0.031924882629108	-0.188296445338699	-0.197015425888665	-0.139268947015426	0.11569416498994	-0.213246143527834	-0.0554661301140174	-0.150234741784038	-0.0680080482897384	-0.0357142857142857	0.0638832997987927	0.0780013413816231	0.293158953722334	0.0404426559356137	0.222300469483568	0.363011401743796	0.0257545271629779	-0.0208584842387659	0.0365191146881288	0.123306505700872	0.0479543930248156	0.31747149564051	-0.0178068410462777	-0.0705349666131789	0.189369550637156	0.23075117370892	0.271763916834339	0.0789403085177733	0.156706908115359	0.118846411804158	-0.0817236753856472	-0.0649564050972502	-0.175486250838363	-0.103085177733065	0.118343393695506	0.198960429242119	0.304191817572099	0.233836351441985	-0.0661636485580148	-0.0654258886653253	0.259657947686117	0.258283031522468
(13Z,16Z)-Docosa-13,16-dienoic acid	0.0561032863849765	0.317706237424547	0.0419852448021462	-0.231421864520456	0.45261569416499	0.264553990610329	0.0988262910798122	0.37625754527163	0.110127431254192	-0.234507042253521	0.0488933601609658	-0.0877934272300469	-0.207545271629779	-0.0415828303152247	0.307276995305164	-0.396747149564051	0.212139503688799	0.373977196512408	0.337894030851777	0.0835680751173709	0.0468477531857813	0.133232729711603	0.163246143527834	0.320657276995305	-0.0345405767940979	-0.194802146210597	-0.125989268947015	0.364922870556673	0.199295774647887	-0.178604963112005	0.0636592328253988	0.22551978537894	0.31924882629108	0.271663313212609	0.207914151576123	0.0460429242119383	0.28158953722334	-0.0406438631790744	-0.0306505700871898	-0.396411804158283	0.0879610999329309	0.131086519114688	-0.0659289067739772	0.12729711602951	0.508048289738431	-0.372233400402414	-0.143896713615023	0.303957075788062	0.251945003353454
Anserine	0.344064386317907	-0.348792756539235	0.261569416498994	-0.0856136820925553	-0.132964453386989	0.425855130784708	0.387391012743125	-0.204191817572099	0.252984574111335	0.539973172367539	0.23242790073776	0.618678739101274	-0.0800804828973843	0.637223340040241	-0.348792756539235	-0.151039570757881	-0.317639168343394	0.131321260898726	0.143158953722334	0.291247484909457	-0.00157612340710932	-0.026056338028169	-0.0112676056338028	-0.086317907444668	-0.578470824949698	-0.165660630449363	0.704460093896714	0.221696847753186	-0.0404761904761905	0.0645204560697518	0.0949857467658216	0.338195841716968	0.149228705566734	0.218846411804158	-0.271428571428571	-0.0860496311200536	0.14309188464118	0.0732059020791415	-0.0396378269617706	-0.302246814218645	-0.465325285043595	-0.335244802146211	0.0989268947015426	-0.0973172367538565	-0.115392354124748	-0.233199195171026	0.143024815560027	0.150670690811536	0.398993963782696
Leukotriene B4	-0.0535546613011402	-0.364252179745137	-0.12290409121395	0.45261569416499	-0.382930918846412	-0.232629107981221	-0.151006036217304	-0.445439302481556	-0.0887323943661972	0.150167672702884	-0.120824949698189	0.0502347417840375	0.0712944332662642	-0.0829309188464118	-0.344332662642522	0.518645204560698	-0.243259557344064	-0.542689470154259	-0.597015425888665	0.156740442655936	0.103386988598256	-0.116465459423206	-0.0174379610999329	-0.286250838363514	-0.102951039570758	0.376727028839705	0.0285714285714286	-0.496109993293092	-0.102448021462106	0.102347417840376	-0.209424789126338	-0.184574111334675	-0.280114017437961	-0.302179745137492	-0.0942320590207914	0.0955063715627096	-0.267873910127431	-0.00127431254191818	0.0778336686787391	0.287357478202549	-0.0231388329979879	-0.0969818913480885	0.274614352783367	0.0676391683433937	0.0630114017437961	0.0727028839704896	0.0398054996646546	-0.27364185110664	-0.156371562709591
O-Acetylcarnitine	-0.120590207914152	0.152682763246144	-0.0172032193158954	-0.0163983903420523	0.139906103286385	0.341582830315225	-0.122602280348759	0.17102615694165	-0.106505700871898	-0.0636485580147552	-0.0784372904091214	0.00767940979208585	-0.0318913480885312	-0.240643863179074	0.150804828973843	-0.195003353454058	0.0511737089201878	0.259523809523809	0.263044936284373	0.0823272971160295	0.196210596914822	0.441985244802146	0.433735747820255	0.238832997987928	-0.119215291750503	0.0111334674714956	-0.0959087860496311	0.255734406438632	0.378705566733736	0.149932930918846	0.275767235137212	0.496713615023474	0.454694835680751	0.221763916834339	0.13775989268947	0.134909456740443	0.399295774647887	-0.0687122736418511	-0.129141515761234	-0.0380281690140845	0.00804828973843058	0.105164319248826	0.264889336016097	0.338732394366197	-0.0922870556673373	0.024111334674715	0.0587525150905433	0.236250838363514	0.518142186452046
Malate; (S)-2-Hydroxybutanediate	-0.0994969818913481	0.193628437290409	0.0140174379610999	-0.053252850435949	0.291817572099262	0.180449362843729	-0.173843058350101	0.276592890677398	-0.170925553319919	-0.210596914822267	0.0742790073775989	-0.0371562709590879	-0.373608316566063	0.0448692152917505	0.182562038900067	-0.355935613682093	-0.0937961099932931	0.399530516431925	0.390241448692153	0.342790073775989	0.0841046277665996	0.0351441985244802	0.246009389671361	0.112374245472837	-0.211670020120724	-0.0581824279007378	0.0424882629107981	0.355801475519785	0.066767270288397	-0.0588195841716968	0.0840181128701917	0.373105298457411	0.641482226693494	0.495640509725017	-0.135479543930248	0.0268611670020121	0.19486921529175	0.0185781354795439	-0.367840375586854	-0.274178403755868	-0.0450704225352113	0.140207914151576	0.218477531857814	0.332126089872569	-0.162575452716298	-0.0700871898054997	-0.288329979879276	0.539604292421194	0.59037558685446
1-Octadecanoyl-sn-glycero-3-phosphoethanolamine	0.124211938296445	0.36934942991281	-0.0588531187122736	-0.349966465459423	0.413514419852448	0.509926224010731	0.0107310529845741	0.47813547954393	0.0992957746478873	-0.0684104627766599	0.101073105298457	0.0775318578135479	-0.447652582159624	-0.036150234741784	0.348591549295775	-0.687692823608317	0.125888665325285	0.940174379610999	0.90888665325285	0.0636150234741784	0.19989939637827	0.386619718309859	0.177062374245473	0.554761904761905	-0.165325285043595	-0.296311200536553	0.0162307176391683	0.906606304493628	0.37729711602951	0.00362173038229376	0.47338588624746	0.543729040912139	0.691918175720993	0.520120724346076	0.275788061703555	-0.0452045606975184	0.689604292421194	-0.133232729711603	-0.207310529845741	-0.235378940308518	0.0176727028839705	0.182360831656606	-0.0294433266264252	0.134909456740443	-0.0995975855130785	-0.0977867203219316	-0.26934942991281	0.474144869215292	0.615224681421864
Succinate semialdehyde; 4-Oxobutanoate	0.131070940750301	-0.0702927597513886	-0.123452505806148	0.160765907177068	0.0589497566123158	0.200686506284432	-0.0212300387110408	-0.138655515983592	0.0460830664844123	-0.00612860766618562	0.0367377862862508	0.144682544517189	-0.238981839270376	0.0328777792478797	-0.122538293612849	0.0925385897883165	-0.0288823333660571	0.118068811778946	0.18528033784181	0.078249791804171	0.226589185094553	0.0808231298297517	0.0193677546135811	0.0317942685002668	0.0830917304575663	0.192187718857843	0.0793671622626469	0.189411222567085	0.0298304052702184	0.242096932669763	0.485697418223292	0.109468445219768	0.112888276016922	0.0939945573554214	0.110687394810833	0.13350883993243	0.0781143529607194	-0.428020605017969	-0.248394838890263	0.128057426483503	-0.218428994776593	0.0311170742830087	0.0644350297721062	0.0016929855431452	0.121387063443511	0.129784271737511	-0.258417313305683	0.0750331192721952	0.193914564111851
1-Methylxanthine	0.147149564050972	0.0139839034205231	0.0504359490274983	0.154527162977867	-0.00160965794768612	0.298826291079812	-0.0212608987256875	0.02719651240778	0.00898725687458082	-0.00995975855130785	-0.100134138162307	0.200704225352113	-0.0108316566063045	0.11411804158283	0.0267605633802817	-0.112910798122066	-0.387558685446009	0.196009389671361	0.21411804158283	0.381287726358149	0.277665995975855	0.16140174379611	0.194600938967136	0.349530516431925	-0.302179745137492	0.0732394366197183	0.25710932260228	0.246344735077129	0.34047619047619	0.304124748490946	0.318195543632539	0.429275653923541	0.231019450033534	0.469215291750503	0.171260898725687	0.217203219315895	0.0952045606975184	0.0640509725016767	-0.388061703554661	-0.277598926894702	-0.0603621730382294	0.0845070422535211	0.396646545942321	0.161032863849765	-0.147518443997317	0.00362173038229376	0.0538564721663313	0.414621059691482	0.517169684775319
Caprylate; Octanoate	0.463346747149564	-0.287625754527163	0.143158953722334	0.132930918846412	-0.121931589537223	0.240409121395037	0.313447350771294	-0.280717639168343	0.321160295103957	0.252179745137492	0.0966130114017438	0.277062374245473	-0.167505030181087	0.183869885982562	-0.321696847753186	0.279610999329309	-0.056673373574782	-0.100167672702884	-0.00972501676727029	-0.0927565392354125	0.130114017437961	0.247317236753856	-0.0668343393695506	-0.16411804158283	-0.162944332662642	0.146814218645205	0.101643192488263	0.0348088531187123	0.0494969818913481	0.454057679409792	0.273587124424014	0.0417840375586854	0.118846411804158	-0.164386317907445	-0.0429577464788732	-0.0523474178403756	0.170389000670691	0.0253185781354795	0.152984574111335	0.189604292421194	-0.297350771294433	-0.277498323272971	0.0406103286384977	0.0159959758551308	0.0251509054325956	0.0659289067739772	-0.0567739771965124	-0.187223340040241	-0.0811535881958417
1-Methyluric acid	-0.269751844399732	0.118276324614353	-0.11767270288397	0.00784708249496982	0.0889671361502347	-0.0357813547954393	-0.38869885982562	0.101475519785379	-0.296277665995976	-0.168745808182428	0.118075117370892	-0.19486921529175	-0.208651911468813	-0.150301810865191	0.108215962441315	-0.214285714285714	0.145640509725017	0.405030181086519	0.414553990610329	0.041851106639839	0.0593561368209255	0.0963447350771294	0.0829309188464118	0.0985580147551978	0.0837022132796781	-0.181019450033535	-0.159087860496311	0.450402414486921	0.029476861167002	-0.0498993963782696	0.196209964187873	0.261267605633803	0.349932930918846	0.114721663313213	0.0325285043594903	0.0408115358819584	0.296109993293092	-0.260697518443997	-0.26495640509725	0.0500670690811536	-0.110362173038229	0.275217974513749	0.0612005365526492	0.144097920858484	-0.182059020791415	0.192756539235412	-0.142354124748491	0.195338698859826	0.35429242119383
Tetrahydrocorticosterone	-0.255801475519785	-0.143796109993293	-0.0334674714956405	0.251844399731724	-0.35449362843729	-0.533601609657948	-0.214889336016097	-0.292488262910798	-0.209289067739772	0.0291079812206573	-0.180181086519115	-0.233869885982562	0.196344735077129	-0.109020791415158	-0.124077800134138	0.565928906773977	-0.0016767270288397	-0.655097250167673	-0.731220657276995	-0.193997317236754	-0.241951710261569	-0.172568745808182	-0.147686116700201	-0.432595573440644	0.200033534540577	0.190811535881958	-0.088430583501006	-0.69121395036888	-0.162005365526492	-0.0104627766599598	-0.267918836569697	-0.391046277665996	-0.549966465459423	-0.479208584842388	-0.0970489604292421	-0.03158953722334	-0.416599597585513	0.0808853118712274	0.143393695506372	0.395103957075788	0.158718980549966	0.000134138162307176	-0.0211938296445339	-0.0725687458081824	0.138665325285044	0.202347417840376	0.0348423876592891	-0.46066398390342	-0.461234071093226
Vulgarin	0.0323943661971831	-0.108014755197854	0.151509054325956	-0.167773306505701	-0.297417840375587	-0.170959087860496	0.14299128101945	-0.233802816901408	0.0778336686787391	0.4200871898055	0.081757209926224	0.0427900737759893	0.133299798792757	0.317270288397049	-0.108450704225352	0.226760563380282	0.285278336686787	-0.240677397719651	-0.258215962441315	-0.27186452045607	-0.250771294433266	-0.0833668678739101	-0.605164319248826	-0.307880617035547	0.203856472166331	-0.145875251509054	0.176156941649899	-0.12102615694165	-0.237357478202549	0.0599597585513078	0.0416904248693207	-0.203118712273642	-0.380516431924883	-0.618544600938967	-0.124714956405097	-0.422099262240107	-0.036150234741784	0.0577129443326626	0.245305164319249	0.436183769282361	-0.0696512407780013	-0.237894030851777	-0.324949698189135	-0.444064386317907	-0.0799128101945003	0.338095238095238	0.148390342052314	-0.641884641180416	-0.333568075117371
Octadecanamide	-0.234492240888865	0.28880188466713	-0.241266274876645	-0.0888840449733196	0.316568717052683	-0.0087358210584983	-0.236806143587661	0.301846930316865	-0.244049665079545	-0.36853092331043	0.124699234572077	-0.255468271875778	-0.200337024965332	-0.162727722404465	0.258888823691389	-0.214220441158108	0.0803158980234297	0.173894818037785	0.17718123056651	-0.0172536657758057	-0.060949538479158	-0.16661776172418	0.0526664375139025	0.0850275404753261	0.180668852025565	-0.184475054290976	-0.174649351526523	0.0490949790005433	-0.10085597632796	-0.336069215883842	-0.00518199890861923	-0.0684781059556758	0.140024648098885	0.20209760310572	0.113833952334251	-0.00266601832687376	0.00176057814038833	-0.273006983636218	-0.277752160909836	-0.0816740583031579	0.0412813655393912	0.199062701739908	-0.150789325871546	0.0606812599053846	0.24973381736137	-0.183938497143429	-0.335147008286495	0.253087299533538	0.115544228242057
Erucic acid	0.373977196512408	0.0107981220657277	0.627431254191817	-0.0610328638497653	-0.135378940308518	0.322635814889336	0.311938296445339	-0.143125419181757	0.115526492287056	0.216197183098592	0.486485580147552	0.101643192488263	0.192957746478873	0.414185110663984	0.0507712944332663	0.0332662642521797	-0.0927230046948357	0.0275318578135479	-0.0016767270288397	-0.124748490945674	-0.151911468812877	-0.0727364185110664	-0.172367538564722	0.0528504359490275	-0.382025486250838	-0.243863179074447	0.328068410462777	0.114285714285714	-0.0247149564050972	0.118343393695506	0.135401645372042	0.0432595573440644	-0.0966130114017438	0.105466130114017	-0.20888665325285	0.156472166331321	-0.133769282360832	0.234775318578135	0.0898390342052314	-0.325050301810865	-0.137055667337357	-0.286753856472166	-0.0332662642521797	-0.0451710261569416	-0.325318578135479	-0.107813547954393	0.196143527833669	0.0853118712273642	0.121763916834339
Adenosine (A)	-0.151710261569416	0.247853789403085	-0.191247484909457	-0.126224010731053	0.34728370221328	-0.0699530516431925	-0.193594902749832	0.318041582830315	-0.153521126760563	-0.212944332662642	-0.0581153588195842	-0.0798792756539235	-0.445841716968477	-0.03859825620389	0.203319919517103	-0.348289738430583	-0.0823608316566063	0.300905432595573	0.287726358148893	0.173910127431254	-0.0229040912139504	0.0462776659959759	0.284138162307176	0.0721327967806841	-0.0516096579476861	-0.0856136820925553	-0.0930918846411804	0.252951039570758	-0.021663313212609	-0.233065057008719	0.00768069774342272	0.268846411804158	0.467739771965124	0.388195841716968	-0.0272971160295104	-0.0393024815560027	0.167303822937626	0.0485580147551979	-0.302448021462106	-0.191381623071764	0.155499664654594	0.125687458081824	0.111569416498994	0.324379610999329	-0.0328303152246814	-0.0794433266264252	-0.418645204560697	0.454426559356137	0.397887323943662
Pregnanolone	-0.195001088777062	-0.386638049537945	-0.138132110654302	0.210350979423753	-0.453464170381961	-0.453362739386499	-0.12905403656039	-0.461105305373485	-0.0914231372437238	0.301503634012909	-0.0356191845733221	-0.00157218042967202	0.21885427787671	0.16425059198595	-0.386350661717467	0.508930019734154	0.0883971125457529	-0.588671687333755	-0.561741758038406	-0.0240391459246626	-0.126991606319315	-0.251515058415703	-0.467867371737666	-0.539883378516191	0.289484061050578	0.179042612157596	0.0662513452030609	-0.486953304050566	-0.44555255273587	-0.0133888914010779	-0.301689464669746	-0.385539213753766	-0.509859803859229	-0.734208260656836	-0.228879041261608	-0.282096503547711	-0.293642731864549	-0.0743489196741674	0.199430242245601	0.593506564784145	-0.232124833116415	-0.180073827278133	-0.078710452479064	-0.372826528989106	0.0503604892472362	0.304766331033626	0.151723864046306	-0.705773771595456	-0.493901327239762
Tricyclazole	0.258182427900738	-0.384339369550637	0.154828973843058	-0.0102280348759222	-0.303789403085178	0.289034205231388	0.346344735077129	-0.285311871227364	0.226961770623742	0.526760563380282	0.172132796780684	0.540643863179074	0.00747820254862508	0.454694835680751	-0.369114688128773	-0.0164319248826291	-0.256103286384976	-0.0166331321260899	-0.0386988598256204	0.224513749161636	0.00429242119382964	-0.143192488262911	-0.15878604963112	-0.147116029510396	-0.522199865861838	-0.116163648558015	0.492857142857143	0.0631120053655265	-0.19570757880617	0.0242454728370221	0.0101626699399873	0.181857813547954	-0.0294097920858484	-0.0378940308517773	-0.265593561368209	-0.17364185110664	-0.00757880617035547	0.0750167672702884	0.00476190476190476	-0.153722334004024	-0.38075117370892	-0.290409121395037	0.0744466800804829	-0.248859825620389	-0.0746478873239437	-0.256036217303823	0.219584171696848	-0.0992287055667337	0.198960429242119
alpha-Tocotrienol	-0.0646881287726358	-0.126156941649899	-0.255399061032864	0.353085177733065	-0.180918846411804	-0.185714285714286	-0.355466130114017	-0.148423876592891	-0.0710932260228035	-0.0340040241448692	0.0790744466800805	-0.0147887323943662	-0.0737089201877934	-0.0247149564050972	-0.106606304493628	0.141951710261569	-0.379107981220657	0.0199530516431925	-0.0303822937625754	0.236988598256204	0.167806841046278	-0.297082494969819	-0.00875251509054326	-0.116934942991281	-0.0939973172367538	0.143695506371563	-0.0348088531187123	0.0389671361502347	-0.202783366867874	0.0136485580147552	-0.102800605168518	0.0481891348088531	0.0909456740442656	0.156975184439973	-0.297686116700201	0.105667337357478	-0.200603621730382	0.0864185110663984	-0.354694835680751	-0.0387323943661972	-0.0550301810865191	0.349094567404427	0.32813547954393	0.0930918846411804	-0.104560697518444	-0.0286720321931589	-0.139403085177733	0.224949698189135	0.0807511737089202
Octanedioic acid	0.331958417169685	-0.561032863849765	0.223071763916834	0.0120389000670691	-0.396579476861167	0.284037558685446	0.391918175720993	-0.434238765928907	0.30345405767941	0.603018108651911	0.0481556002682763	0.63326626425218	0.109188464118042	0.528537894030852	-0.549865861837693	0.0706572769953052	-0.333232729711603	-0.130181086519115	-0.136887994634473	0.215057008718981	0.0945003353454058	-0.0325620389000671	-0.137927565392354	-0.249128101945003	-0.465526492287056	0.0050972501676727	0.6018779342723	-0.0222334004024145	-0.0858148893360161	0.166230717639168	0.00402481977821278	0.113480885311871	-0.0688464118041583	-0.105700871898055	-0.297417840375587	-0.118142186452046	0.0357142857142857	-0.0366532528504359	0.114419852448021	-0.0631455399061033	-0.427800134138162	-0.334272300469484	0.115928906773977	-0.223541247484909	-0.181757209926224	-0.0353789403085178	0.343024815560027	-0.220892018779343	0.1200871898055
4-Coumarate	0.230348759221999	0.10533199195171	-0.0400067069081154	-0.266901408450704	0.310026827632461	0.187525150905433	0.288732394366197	0.190878604963112	0.395238095238095	0.295338698859826	-0.166029510395708	0.12028839704896	-0.235446009389671	-0.0938967136150235	0.076224010731053	-0.218678739101274	0.443896713615023	0.154024144869215	0.245674044265594	-0.444164989939638	0.0244466800804829	0.655868544600939	0.130851777330651	0.0749496981891348	0.000435949027498323	-0.120724346076459	-0.0587189805499665	0.195841716968478	0.360529845741113	-0.096411804158283	0.0742579249080258	0.276626425217974	0.243997317236754	-0.276894701542589	0.316197183098591	-0.227162977867203	0.729275653923541	-0.108383635144199	0.51327967806841	0.215258215962441	-0.0702883970489604	-0.241012743125419	-0.221830985915493	-0.0427230046948357	0.210529845741113	-0.04299128101945	-0.139101274312542	-0.272434607645875	-0.00298457411133467
Butylamine	-0.0239101274312542	-0.171663313212609	-0.275989268947015	0.20261569416499	-0.167035546613011	-0.228068410462777	-0.127498323272971	-0.159892689470154	0.00137491616364856	-0.000838363514419852	-0.187558685446009	0.0620053655264923	-0.102079141515761	-0.0801810865191147	-0.189805499664655	0.196512407780013	-0.277162977867203	-0.155734406438632	-0.200335345405768	0.144265593561368	0.00848423876592891	-0.0959758551307847	0.238631790744467	-0.0889336016096579	-0.0085177733065057	0.191079812206573	-0.0709255533199195	-0.199865861837693	-0.101374916163649	0.0335680751173709	-0.0541673661817803	-0.117136150234742	-0.0448356807511737	0.0256203890006707	-0.0232729711602951	0.0970154258886653	-0.168879946344735	-0.0925888665325285	-0.0505365526492287	0.12468142186452	-0.0710596914822267	0.0341046277665996	0.110395707578806	0.146109993293092	0.167069081153588	0.069215291750503	-0.093326626425218	0.0479543930248156	-0.0397719651240778
Hyocholate	0.0139121588151494	-0.0598537228120695	0.429017179959262	0.114814610108642	-0.309034635149513	-0.0944769203153086	0.0921582271794504	-0.138649989547591	-0.0681066983803785	-0.126997574042812	0.16305521729959	-0.193316127716723	0.300938859115839	0.140693583497839	0.0125759627707566	0.222653490867879	-0.181427912909993	-0.278734424848721	-0.403727704824944	-0.0200036407822346	-0.154664692138476	-0.322396595593442	-0.146490316337485	-0.0533299421247395	-0.120572043064628	-0.0152483548595423	0.0516793470110777	-0.34061209166921	-0.110923921626439	-0.0739034312200241	-0.420481014537966	-0.35961358541815	-0.34059244172738	0.056493582759258	-0.127587072297691	-0.0412255779578863	-0.470576806928247	0.199839908404053	0.178559021402914	-0.242892930952065	0.0958720661851894	-0.041205928016057	0.116406255396815	0.0161915520673491	0.0220668846743119	-0.261540725748078	0.306794541780972	0.00603253214159729	-0.199898858229541
Chenodeoxycholate	-0.366264252179745	0.858316566063045	-0.120992622401073	-0.419215291750503	0.608853118712274	0.00496311200536553	-0.217303822937626	0.762508383635144	-0.283199195171026	-0.414486921529175	-0.0840710932260228	-0.476123407109323	-0.15355466130114	-0.321663313212609	0.847149564050972	-0.459356136820925	0.42897384305835	0.384775318578135	0.348122065727699	-0.157780013413816	-0.172099262240107	0.0678739101274312	0.12719651240778	0.302548625083836	0.351408450704225	-0.351643192488263	-0.429510395707579	0.19822266934943	0.0962105969148223	-0.32551978537894	0.0743250052376626	0.130516431924883	0.276827632461435	0.16495640509725	0.244802146210597	-0.0616364855801475	0.226425217974514	0.13953722334004	-0.120791415157612	-0.060093896713615	0.48682092555332	0.385177733065057	-0.296009389671361	0.204862508383635	0.0985915492957746	-0.0294433266264252	-0.205801475519785	0.251710261569416	0.184238765928907
Hydroxyproline	-0.0630114017437961	-0.130013413816231	-0.0819919517102616	0.10962441314554	0.100033534540577	0.0853118712273642	-0.0854795439302481	0.0214621059691482	-0.0257545271629779	-0.0292756539235412	0.0218980549966465	0.0967806841046278	-0.289973172367539	0.17028839704896	-0.15700871898055	-0.114252179745137	-0.171227364185111	0.0972837022132797	0.0625754527162978	0.536183769282361	0.136116700201207	-0.0690140845070422	0.12186452045607	0.0219986586183769	-0.181187122736418	0.0349094567404427	0.149295774647887	0.12531857813548	-0.177129443326626	-0.194030851777331	-0.198356534736253	0.10700871898055	0.250704225352113	0.193762575452716	-0.029644533869886	-0.25617035546613	0.0581153588195842	-0.148893360160966	-0.137089201877934	-0.149631120053655	-0.170523138832998	0.0679409792085848	0.294097920858484	0.182595573440644	0.102347417840376	-0.292756539235412	-0.162139503688799	0.223843058350101	0.331321260898726
(-)-Secoisolariciresinol	0.0430918846411804	-0.246613011401744	0.132595573440644	-0.0101609657947686	-0.142085848423877	-0.152179745137492	0.0130114017437961	-0.224882629107981	0.158283031522468	0.321663313212609	-0.106505700871898	0.0204560697518444	0.155466130114017	0.311636485580148	-0.240207914151576	0.162508383635144	0.240509725016767	-0.304728370221328	-0.231220657276995	-0.135177733065057	-0.132293762575453	0.0756203890006707	-0.369081153588196	-0.339336016096579	0.125989268947015	-0.0224346076458752	0.339000670690811	-0.230617035546613	0.0280684104627767	-0.0494634473507713	-0.189099449246364	-0.171495640509725	-0.2439302481556	-0.533299798792756	-0.0156606304493628	-0.306572769953052	0.0668008048289738	0.0244802146210597	0.33504359490275	0.359154929577465	-0.138866532528504	-0.187525150905433	-0.175620389000671	-0.398926894701543	-0.115325285043595	0.242924211938296	0.10083836351442	-0.595103957075788	-0.394634473507713
beta-Thujaplicin	-0.239101274312542	-0.11411804158283	-0.283769282360832	0.249329309188464	-0.0691146881287726	-0.341649899396378	-0.341448692152917	-0.157075788061704	-0.225016767270288	-0.0703219315895372	-0.0685110663983903	-0.113313212608987	-0.201743796109993	-0.0745808182427901	-0.109322602280349	0.226559356136821	-0.108081824279007	-0.200234741784038	-0.189336016096579	0.209221998658618	0.0341716968477532	-0.109691482226693	0.101140174379611	-0.235345405767941	0.151576123407109	0.139000670690812	0.0103286384976526	-0.177364185110664	0.000972501676727029	-0.0592219986586184	-0.0902565835264215	0.0355801475519785	-0.0474849094567404	-0.130784708249497	-0.180315224681422	0.0436619718309859	-0.0932260228034876	0.00932260228034876	-0.256639839034205	0.207176391683434	-0.0289403085177733	0.218678739101274	0.102179745137492	0.134272300469484	0.162038900067069	0.0750167672702884	-0.290509725016767	-0.0716968477531858	-0.0939637826961771
1-Alkyl-2-lyso-sn-glycero-3-phosphocholine	0.159691482226693	-0.0674379610999329	-0.0795439302481556	-0.0626760563380282	0.0372233400402414	0.0189470154258887	0.130851777330651	0.0209926224010731	0.0402079141515761	0.157545271629779	0.217739771965124	0.137860496311201	-0.128236083165661	-0.0162977867203219	-0.0962105969148223	-0.0904426559356137	-0.0372568745808182	0.0992287055667337	0.100570087189805	-0.156203890006707	-0.0493293091884641	0.0906773977196512	0.0974513749161636	-0.022971160295104	-0.0241448692152917	-0.156405097250168	0.0163648558014755	0.0774312541918176	-0.0291415157612341	-0.114587525150905	-0.0282072786123079	0.00147551978537894	0.0699195171026157	-0.0181757209926224	-0.0610999329309188	0.0707243460764587	0.0647216633132126	0.196143527833669	0.0651911468812877	0.0345070422535211	-0.0231388329979879	0.0451374916163648	-0.0840710932260228	0.125184439973172	-0.0908450704225352	0.0257209926224011	-0.11767270288397	0.0247820254862508	-0.101106639839034
D-Ribose	-0.155264922870557	0.38953722334004	-0.125285043594903	-0.316297786720322	0.434942991281019	0.128638497652582	-0.220690811535882	0.386116700201207	-0.0865526492287056	-0.136485580147552	-0.070355466130114	-0.226089872568746	-0.298021462105969	-0.288933601609658	0.361770623742455	-0.384071093226023	0.432696177062374	0.377028839704896	0.429107981220657	-0.172769953051643	0.0734406438631791	0.385278336686787	0.224513749161636	0.131120053655265	0.198390342052314	-0.209020791415158	-0.365962441314554	0.362608987256875	0.239134808853119	-0.216364855801476	0.143686066082196	0.289000670690811	0.49225352112676	-0.0130784708249497	0.129644533869886	-0.0707243460764587	0.501911468812877	0.0062374245472837	0.087625754527163	0.0746478873239437	0.202582159624413	0.213849765258216	-0.222769953051643	0.182360831656606	-0.0828638497652582	0.0742454728370221	-0.259490274983233	0.0509389671361502	0.152414486921529
Thymine (Thy)	-0.0819919517102616	-0.330181086519115	0.0159959758551308	0.0301810865191147	-0.307813547954393	-0.0677397719651241	-0.123239436619718	-0.202816901408451	-0.0137156270959088	0.11851106639839	0.212307176391683	0.206438631790744	-0.0967806841046278	0.198859825620389	-0.294299128101945	-0.0404091213950369	-0.262810194500335	0.0120053655264923	-0.0958081824279007	0.352481556002683	-0.0708249496981891	-0.236351441985245	-0.0867873910127431	-0.179242119382964	-0.281321260898726	0.00553319919517103	0.242253521126761	0.0285378940308518	-0.279107981220657	-0.0897719651240778	-0.235720278343995	0.112642521797451	0.0864185110663984	0.0411133467471496	-0.346344735077129	-0.157679409792086	-0.0499664654594232	-0.0765928906773977	-0.225989268947015	-0.188430583501006	-0.277431254191818	-0.196512407780013	0.131153588195842	-0.121260898725687	-0.140778001341382	-0.124245472837022	0.0318242790073776	-0.0167002012072435	0.212005365526492
Dihydromyricetin	0.133802816901408	0.310295103957076	-0.146747149564051	-0.280114017437961	0.581958417169685	0.319919517102616	0.000268276324614353	0.454594232059021	0.151039570757881	-0.0876592890677398	-0.112608987256875	0.00895372233400402	-0.517337357478202	-0.16934942991281	0.262676056338028	-0.53430583501006	0.323675385647217	0.56851106639839	0.62719651240778	-0.100469483568075	0.211602951039571	0.657377598926895	0.400335345405768	0.404594232059021	-0.0335680751173709	-0.137223340040241	-0.101576123407109	0.562709590878605	0.501240778001341	-0.0952045606975184	0.250913973006748	0.523407109322602	0.659020791415157	0.269584171696848	0.415258215962441	0.00610328638497652	0.833165660630449	-0.0696512407780013	0.0655600268276325	-0.055700871898055	0.0457075788061704	0.0751173708920188	-0.0405432595573441	0.254359490274983	0.110127431254192	-0.110898725687458	-0.414386317907445	0.282696177062374	0.437793427230047
Hepoxilin B3	0.126894701542589	-0.307478202548625	-0.109087860496311	0.125620389000671	0.0563715627095909	-0.0352783366867874	0.0284708249496982	-0.139235412474849	0.110295103957076	0.0829979879275654	-0.242823608316566	0.263883299798793	-0.262810194500335	0.233501006036217	-0.327632461435278	-0.0244466800804829	-0.107880617035547	-0.100335345405768	-0.117806841046278	0.242119382964453	0.179577464788732	0.0429577464788732	0.073943661971831	-0.126626425217974	-0.0504024144869215	0.191750503018109	0.315459423205902	-0.074748490945674	0.16663313212609	0.0107981220657277	-0.12081167367602	0.0124413145539906	0.109289067739772	0.128370221327968	0.0564386317907445	-0.0117370892018779	0.0925553319919517	0.0855801475519785	0.167806841046278	0.0784037558685446	-0.186418511066398	-0.0576794097920858	0.190979208584842	0.0422535211267606	0.099832327297116	-0.0336016096579477	-0.121663313212609	0.0789738430583501	0.0381623071763917
Indole-3-acetate	0.14832327297116	-0.104057679409792	0.189604292421194	-0.0302146210596915	0.0909121395036888	0.425989268947015	0.158584842387659	0.0494299128101945	-0.0033869885982562	0.0806841046277666	0.12541918175721	0.4140174379611	-0.229208584842388	0.484909456740443	-0.110093896713615	-0.308383635144198	-0.333635144198524	0.361670020120724	0.328638497652582	0.561670020120724	0.21391683433937	-0.044466800804829	0.180214621059691	0.198289738430583	-0.436485580147552	-0.0905097250167673	0.579510395707579	0.362307176391683	0.122870556673374	0.116700201207243	0.158577899261583	0.37270288397049	0.35523138832998	0.629107981220657	-0.0799798792756539	0.00295103957075788	0.136317907444668	0.0590543259557344	-0.27897384305835	-0.438296445338699	-0.283836351441985	-0.00305164319248826	0.232092555331992	0.170623742454728	-0.0338028169014084	-0.185613682092555	-0.0191482226693494	0.539470154258887	0.618108651911469
2-Hydroxyhexanedioic acid	-0.086485580147552	0.166130114017438	0.0314218645204561	0.125922199865862	0.246948356807512	0.245741113346747	-0.222300469483568	0.168242790073776	-0.135378940308518	-0.150603621730382	0.003420523138833	-0.0570757880617035	-0.170523138832998	-0.0850435949027498	0.151542588866533	-0.112441314553991	0.0885311871227364	0.182394366197183	0.253621730382294	0.313313212608987	0.260965794768612	0.302783366867874	0.41046277665996	0.0245137491616365	-0.0317907444668008	0.0828638497652582	-0.0939973172367538	0.195238095238095	0.188128772635815	0.0721998658618377	-0.00419252060230498	0.420858484238766	0.469584171696848	0.266096579476861	-0.0367873910127431	0.111670020120724	0.277800134138162	0.000368879946344735	-0.200201207243461	-0.103018108651911	-0.0497317236753856	0.211703554661301	0.269818913480885	0.360630449362844	-0.0760898725687458	0.00704225352112676	-0.168209255533199	0.347082494969819	0.436955063715627
7-Methyluric acid	0.00744491767412841	0.237734330594128	0.388778966649418	0.0299138133573088	0.035883161762691	-0.033636272194373	-0.0352124484587155	0.0670042590671557	-0.125020959861039	-0.0477547872430579	0.245212783933455	-0.234749656391436	0.170830678522568	0.19873235196795	0.270766960814923	0.0221335390311926	0.103591669799021	-0.0145880143614678	-0.0150239780090519	-0.14199000645162	-0.0682786143447092	-0.124484389217859	-0.134276803455902	-0.0276333881237919	0.062611086926116	-0.196049498752048	-0.0645896911728438	0.034675877815535	-0.0637177638776756	0.0161641906258103	-0.139464682277541	-0.107314128636085	-0.0477547872430579	-0.0241456789431192	-0.158422482399021	-0.179482880143853	-0.17928166615266	0.636573996803178	0.103289848812232	-0.156276199826299	0.136154800707033	0.0745497837368805	-0.0641872631904585	0.132331734874373	-0.175693349976391	-0.00362185184146788	0.0979241423804278	0.0290083503969418	-0.114155404336636
Hesperetin	0.0821931589537223	0.171629778672032	-0.0252179745137492	0.0369215291750503	0.231388329979879	0.383165660630449	0.00865191146881288	0.287357478202549	-0.0404426559356137	-0.18336686787391	0.0383299798792757	0.210697518443997	-0.208987256874581	0.0218645204560697	0.176894701542589	-0.358350100603622	-0.426995305164319	0.410362173038229	0.36830985915493	0.412005365526492	0.255868544600939	0.0371562709590879	0.51150234741784	0.436016096579477	-0.435479543930248	-0.0209590878604963	0.159691482226693	0.301207243460765	0.280046948356807	0.0875586854460094	0.181619992491852	0.48588195841717	0.464218645204561	0.865358819584172	0.0368544600938967	0.333601609657948	0.126961770623742	0.199195171026157	-0.344500335345406	-0.569852448021462	0.0423541247484909	0.176894701542589	0.359490274983233	0.467337357478202	-0.0312206572769953	-0.324312541918176	-0.11495640509725	0.864084507042253	0.679309188464118
Secalciferol	-0.292689470154259	-0.383735747820255	-0.225251509054326	0.42887323943662	-0.538363514419852	-0.417639168343394	-0.392756539235412	-0.462474849094567	-0.334439973172367	0.00479543930248155	0.0045271629778672	-0.0333668678739101	0.105466130114017	-0.0589201877934272	-0.359590878604963	0.485781354795439	-0.322669349429913	-0.351576123407109	-0.427967806841046	0.214486921529175	0.0201542588866532	-0.338866532528504	-0.132796780684105	-0.288028169014084	0.0751509054325956	0.262038900067069	0.106639839034205	-0.385680751173709	-0.261670020120724	0.0642857142857143	-0.153882276187002	-0.197116029510396	-0.389235412474849	-0.149564050972502	-0.188765928906774	0.0791415157612341	-0.442957746478873	-0.214688128772636	-0.309557344064386	0.405197853789403	-0.143192488262911	0.0951374916163649	0.23608316566063	-0.0638832997987927	0.0204896042924212	0.292555331991952	0.0428906773977196	-0.135311871227364	-0.18336686787391
Taurolithocholate	-0.388832997987928	0.585479543930248	-0.189470154258887	-0.259892689470154	0.677565392354125	-0.159590878604963	-0.386519114688129	0.516566063044936	-0.429476861167002	-0.474882629107981	-0.039738430583501	-0.434976525821596	-0.419014084507042	-0.23943661971831	0.546277665995976	-0.397853789403085	0.402548625083836	0.376391683433937	0.349765258215962	-0.0573440643863179	-0.139101274312542	0.0672032193158954	0.300033534540577	0.122568745808182	0.279678068410463	-0.248692152917505	-0.355432595573441	0.214453386988598	0.106773977196512	-0.322971160295104	-0.015864497959122	0.143729040912139	0.398591549295775	0.306371562709591	0.070355466130114	0.0371562709590879	0.211133467471496	0.127028839704896	-0.156639839034205	-0.0246143527833669	0.412608987256875	0.394399731723675	-0.234339369550637	0.469751844399732	0.000435949027498323	0.0518443997317237	-0.536586183769282	0.464218645204561	0.158081824279007
Luteolin	0.111737089201878	0.284507042253521	0.183501006036217	-0.154896042924212	0.278806170355466	0.497753185781355	0.0728370221327968	0.406505700871898	-0.0244131455399061	-0.143393695506372	0.129644533869886	0.16046277665996	-0.222434607645875	0.0938967136150235	0.296847753185781	-0.4780348759222	-0.296747149564051	0.559389671361502	0.510060362173038	0.281220657276995	0.15083836351442	0.0646210596914822	0.398960429242119	0.497417840375587	-0.476190476190476	-0.225016767270288	0.225050301810865	0.443594902749832	0.338128772635815	0.0540576794097921	0.289451622383136	0.546244131455399	0.534238765928907	0.917069081153588	0.0598256203890007	0.180617035546613	0.245036887994634	0.204694835680751	-0.364889336016097	-0.632260228034876	0.0993293091884641	0.168980549966465	0.217907444668008	0.342219986586184	-0.115861837692824	-0.368209255533199	-0.0828638497652582	0.869181757209926	0.781354795439302
Dihydroxyacetone	-0.215130011635712	-0.146225000461963	-0.369078579184699	0.129884091057322	0.0328673193288393	-0.024435477530779	-0.261555732575833	-0.126174080666175	-0.138720661261689	-0.0916878477121085	-0.134943196136158	0.112952952726817	-0.314743790637998	-0.135853835050349	-0.164319732960601	-0.151790016048683	0.0144353131582794	0.182313283357661	0.214286827455906	0.208570038716821	0.159513583135706	0.203460342587197	0.115297004746678	-0.00301859936370561	0.0697144679863632	-0.00994957332171124	0.0328673193288393	0.250324519300816	0.202347339469853	-0.0494611839874222	0.164870153694355	0.20396625309508	0.197507462277766	0.00610465346179571	0.139968573847802	0.0214168781670734	0.209244586060666	-0.322416766674233	-0.166242192890558	0.258503405844935	-0.181638736013817	0.12428534810341	0.122683298161778	-0.0212145139639199	-0.0686351922362115	0.285367253813555	-0.232280377852967	-0.00392923827789614	0.149007508255323
3-Hydroxypropanoate	-0.0265434304478859	0.125311249007299	-0.311805357670949	-0.00678313409670135	0.291607439765139	0.151282405114521	-0.100551967974427	0.151282405114521	0.016629619075784	-0.0492829196901776	-0.223001845278403	0.107789555224009	-0.357873442094452	-0.118544946508853	0.0858411510996946	-0.269002603308886	0.127802325549016	0.35703186218171	0.4193929337159	0.0471958015065772	0.26644420037415	0.388052497765384	0.215848416020095	0.130276570492478	0.0812966195708872	-0.0112435076342345	0.012152413939996	0.374418903178962	0.259374929107116	0.00547026943282367	0.32340606498972	0.340200263926868	0.383928756192948	0.0575640660315599	0.282350060724976	-0.0444522509910379	0.460175896287382	-0.164966494495707	-0.0442166086154701	0.137766631715882	-0.0585402987303407	0.110415284551764	0.0138355737654802	0.147007179157791	-0.0201137599145363	0.149515087297762	-0.24357005834582	0.0439473030433926	0.198141574656001
6beta,7beta-Dihydroxykaurenoic acid	-0.328940308517773	-0.382930918846412	-0.204426559356137	0.366666666666667	-0.345036887994634	-0.44654594232059	-0.399765258215962	-0.38588195841717	-0.316130114017438	-0.0324949698189135	-0.194533869885983	-0.013514419852448	-0.00291750503018109	0.0128772635814889	-0.374782025486251	0.33672032193159	-0.309557344064386	-0.36851106639839	-0.476928236083166	0.34215291750503	0.0517773306505701	-0.208584842387659	-0.0541247484909457	-0.255264922870557	0.0112676056338028	0.262575452716298	0.118544600938967	-0.376056338028169	-0.204225352112676	-0.0255197853789403	-0.246050649108074	-0.183601609657948	-0.208584842387659	-0.105533199195171	-0.128370221327968	-0.0231052984574111	-0.316901408450704	0.0182092555331992	-0.10700871898055	0.252783366867874	-0.0653588195841717	0.0779342723004695	0.330281690140845	0.00580147551978538	0.0428571428571429	0.0634473507712944	0.012374245472837	-0.108517773306506	-0.0891683433936955
Deoxyadenosine (dA)	-0.0417169684775319	-0.288195841716968	0.0482562038900067	0.0565057008718981	-0.329141515761234	-0.390342052313883	0.138162307176392	-0.264688128772636	0.0475855130784708	0.208249496981891	-0.186887994634473	0.111703554661301	0.140811535881958	0.168779342723005	-0.276760563380282	0.211066398390342	-0.2219651240778	-0.507075788061704	-0.567102615694165	0.0133802816901408	-0.257042253521127	-0.311535881958417	-0.263044936284373	-0.445070422535211	-0.0936284372904091	0.0809188464118041	0.150335345405768	-0.466096579476861	-0.226123407109323	-0.191482226693494	-0.315646491106337	-0.404560697518444	-0.41046277665996	-0.28430583501006	-0.290174379610999	-0.128772635814889	-0.441649899396378	0.170389000670691	0.204996646545942	0.00955734406438632	0.0455063715627096	-0.31934942991281	0.0101274312541918	-0.303789403085178	-0.0912810194500335	0.046579476861167	0.136519114688129	-0.351441985244802	-0.316566063044936
Patulin	0.0902079141515761	-0.163648558014755	-0.108014755197854	-0.0569081153588196	0.0284708249496982	0.379309188464118	0.000268276324614353	0.0517773306505701	0.0525150905432595	0.11851106639839	0.0897048960429242	0.374346076458752	-0.291750503018109	0.267639168343394	-0.176995305164319	-0.337323943661972	-0.315258215962441	0.446814218645205	0.42635814889336	0.553420523138833	0.221529175050302	0.0264922870556673	0.191683433936955	0.221529175050302	-0.367773306505701	-0.0336686787391013	0.454996646545942	0.456405097250168	0.0565392354124748	0.0606975184439973	0.220828445164608	0.535915492957746	0.45690811535882	0.501576123407109	-0.010429242119383	-0.000402414486921529	0.331924882629108	-0.260999329309188	-0.419483568075117	-0.281052984574111	-0.354024144869215	0.0183769282360832	0.270389000670691	0.0950704225352113	-0.0941985244802146	-0.191348088531187	-0.0636485580147552	0.450771294433266	0.70010060362173
15(S)-HPETE	-0.0505700871898055	-0.528571428571428	-0.0982897384305835	0.622535211267605	-0.49299128101945	-0.422401073105298	-0.129007377598927	-0.626995305164319	-0.0610328638497653	0.00419181757209926	-0.141918175720993	-0.0295439302481556	0.288430583501006	-0.183065057008719	-0.51224010731053	0.658450704225352	-0.211904761904762	-0.624111334674715	-0.620456069751844	0.0247820254862508	0.243460764587525	-0.0028169014084507	-0.114319248826291	-0.219818913480885	0.0567404426559356	0.606371562709591	-0.142924211938296	-0.50962441314554	-0.23682092555332	0.181153588195842	-0.224081841151996	-0.404426559356137	-0.443226022803488	-0.46830985915493	0.07719651240778	-0.0205902079141516	-0.370355466130114	-0.083869885982562	0.273708920187793	0.365727699530516	-0.114788732394366	-0.229309188464118	0.417806841046278	-0.0634808853118712	0.0606975184439973	0.0796780684104628	0.247518443997317	-0.484708249496982	-0.451945003353454
Eriodictyol	0.0758551307847082	0.273943661971831	0.143896713615023	-0.161234071093226	0.263313212608987	0.477867203219316	0.0234741784037559	0.419517102615694	-0.0296780684104628	-0.230918846411804	0.131354795439302	0.0670020120724346	-0.211770623742455	0.0929577464788732	0.283299798792757	-0.479141515761234	-0.23682092555332	0.61757209926224	0.541817572099262	0.311737089201878	0.146981891348089	0.0339704896042924	0.298356807511737	0.564553990610329	-0.35710932260228	-0.210697518443997	0.251643192488263	0.477028839704896	0.335345405767941	0.0726693494299128	0.277175922059587	0.482863849765258	0.495674044265593	0.92813547954393	0.181958417169685	0.117639168343394	0.268075117370892	0.0744802146210597	-0.395338698859826	-0.605365526492287	0.0797451374916164	0.257578806170355	0.186351441985245	0.221529175050302	-0.0516096579476861	-0.39560697518444	-0.081757209926224	0.844533869885982	0.736351441985245
Monocrotophos	0.117102615694165	0.12028839704896	0.399128101945003	-0.153420523138833	0.0775653923541247	0.09299128101945	0.270556673373575	0.00244802146210597	0.0118376928236083	0.15972501676727	0.070355466130114	0.14047619047619	0.0608987256874581	0.32186452045607	0.156673373574782	0.0427565392354125	0.066130114017438	-0.160831656606304	-0.167404426559356	-0.0847753185781355	-0.262374245472837	-0.130449362843729	0.0504359490274983	-0.0881958417169685	-0.096747149564051	-0.296780684104628	0.156572769953052	-0.18943661971831	-0.0387323943661972	-0.0633132126089872	-0.28569512392347	-0.0520120724346076	-0.106438631790744	-0.0158283031522468	-0.206874580818243	-0.207612340710932	-0.173340040241449	0.764151576123407	0.276190476190476	-0.191884641180416	0.022468142186452	-0.115157612340711	-0.214386317907445	0.124614352783367	-0.0675050301810865	-0.244164989939638	0.133802816901408	0.0111670020120724	-0.134909456740443
Serine (Ser)	0.0779342723004695	0.154359490274983	-0.15627095908786	-0.0235077129443327	0.286049631120054	0.315459423205902	0.0883299798792756	0.218779342723005	0.16924882629108	0.0639839034205231	-0.25523138832998	0.147048960429242	-0.224849094567404	-0.407511737089202	0.140878604963112	-0.178705566733736	0.0763581488933602	0.231287726358149	0.334942991281019	-0.0700201207243461	0.329175050301811	0.678269617706237	0.70355466130114	0.232193158953722	-0.111670020120724	0.0848759221998659	-0.277129443326626	0.247853789403085	0.426022803487592	0.125955734406439	0.23367432829007	0.617236753856472	0.54748490945674	0.154158283031522	0.223943661971831	0.192186452045607	0.597786720321931	0.0483232729711603	0.154761904761905	-0.00375586854460094	0.0469483568075117	0.0648558014755198	0.201307847082495	0.478336686787391	0.104594232059021	-0.121093226022803	-0.0889000670690811	0.26140174379611	0.40523138832998
7beta,12alpha-Dihydroxykaurenolide	-0.0697518443997317	0.240878604963112	0.050972501676727	-0.00804828973843058	0.327632461435278	0.272199865861838	-0.221998658618377	0.193360160965795	-0.142387659289068	-0.0758551307847082	0.023775989268947	0.0753856472166331	-0.391046277665996	0.239671361502347	0.218142186452046	-0.238430583501006	-0.0513413816230718	0.37907444668008	0.332830315224681	0.378169014084507	0.163112005365526	0.106472166331321	0.186418511066398	0.252783366867874	-0.151207243460765	-0.120757880617036	0.183802816901408	0.394835680751174	0.122635814889336	0.0664654594232059	0.20593661198522	0.496881287726358	0.5	0.460228034875922	0.0832662642521797	-0.0402079141515761	0.273775989268947	0.22290409121395	-0.331757209926224	-0.272233400402414	0.00124077800134138	0.193661971830986	0.159490274983233	0.265459423205902	0.0308517773306506	-0.211234071093226	-0.288765928906774	0.496210596914822	0.559825620389001
Riboflavin (Vitamin B2)	-0.0469483568075117	0.0293762575452716	-0.0486586183769282	0.213782696177062	0.15251509054326	0.224111334674715	-0.0542924211938296	0.136452045606975	-0.119014084507042	-0.293896713615023	-0.103621730382294	0.141281019450034	-0.066130114017438	-0.218108651911469	0.0315224681421864	-0.131757209926224	-0.409289067739772	0.109859154929577	0.0875251509054326	0.384942991281019	0.373809523809524	0.194936284372904	0.639369550637156	0.349597585513078	-0.318745808182428	0.216063044936284	-0.0425553319919517	0.0199195171026157	0.266498993963783	0.107478202548625	0.0266308908658412	0.317069081153588	0.309557344064386	0.609221998658618	0.184071093226023	0.340174379610999	0.0532193158953722	0.102280348759222	-0.239168343393695	-0.407478202548625	0.174178403755869	0.16934942991281	0.492521797451375	0.549698189134809	-0.00174379610999329	-0.36150234741784	0.0594902749832327	0.569114688128773	0.493661971830986
Chrysoeriol	0.110496311200537	0.185680751173709	0.0468812877263581	0.0106304493628437	0.239235412474849	0.407914151576123	0.048692152917505	0.282025486250838	-0.0133802816901408	-0.166096579476861	0.0761904761904762	0.220892018779343	-0.207813547954393	0.0333333333333333	0.192689470154259	-0.38943661971831	-0.42897384305835	0.422468142186452	0.405600268276325	0.363547954393025	0.27102615694165	0.0519450033534541	0.503018108651911	0.437625754527163	-0.423876592890677	-0.0496981891348088	0.142622401073105	0.336317907444668	0.294332662642522	0.0697518443997317	0.203286938964564	0.454191817572099	0.469684775318578	0.864453386988598	0.0129107981220657	0.350570087189805	0.121193829644534	0.221529175050302	-0.32028839704896	-0.587223340040241	0.054560697518444	0.15345405767941	0.334708249496982	0.476291079812207	-0.0598926894701543	-0.291716968477532	-0.107545271629779	0.859657947686117	0.656673373574782
Nicotinamide (Vitamin B3)	-0.0815224681421864	0.0789738430583501	0.145338698859826	0.0275318578135479	0.0144533869885983	0.0137826961770624	-0.1060697518444	0.00858484238765929	-0.12186452045607	-0.2219651240778	0.259255533199195	-0.0716968477531858	-0.114721663313213	0.149195171026157	0.114654594232059	-0.120355466130114	-0.0862843729040912	0.110831656606304	0.0744466800804829	0.23859825620389	-0.110764587525151	-0.162005365526492	0.0297451374916164	0.085177733065057	-0.0109993293091885	-0.220355466130114	0.0221327967806841	0.0707578806170355	0.0129443326626425	-0.164889336016097	-0.272681539973916	-0.0352783366867874	0.0383299798792757	0.210798122065728	-0.0712273641851107	-0.160630449362844	-0.193661971830986	0.153588195841717	-0.117538564721663	-0.227598926894702	-0.164989939637827	0.0596579476861167	0.0514755197853789	0.153185781354795	-0.0143863179074447	-0.225452716297787	-0.0657612340710932	0.208350100603622	0.033065057008719
Cholest-4-en-3-one	0.0296780684104628	0.433299798792756	0.109389671361502	-0.221395036887995	0.428169014084507	0.184272300469484	-0.0237089201877934	0.405499664654594	0.019047619047619	-0.161938296445339	-0.0130449362843729	-0.0223675385647217	-0.132226693494299	0.0789067739771965	0.414218645204561	-0.275285043594903	0.0365861837692824	0.30355466130114	0.290073775989269	-0.0855466130114017	0.000368879946344735	0.14121395036888	0.194802146210597	0.330851777330651	0.0170690811535882	-0.214587525150905	0.012374245472837	0.242287055667337	0.269081153588196	-0.0288397048960429	0.156263627889111	0.246143527833669	0.22458081824279	0.407712944332663	0.197753185781355	0.0769617706237424	0.184238765928907	0.493628437290409	-0.0405767940979209	-0.326123407109323	0.338799463447351	0.282662642521797	-0.129376257545272	0.176156941649899	0.106740442655936	-0.197417840375587	-0.160026827632461	0.392723004694836	0.176559356136821
Pregnenolone	0.182562038900067	0.118846411804158	-0.0687458081824279	-0.142790073775989	0.280617035546613	0.364285714285714	0.066934942991281	0.1420523138833	0.160865191146881	0.0141515761234071	-0.014989939637827	0.113715627095909	-0.424312541918176	0.0233735747820255	0.0761234071093226	-0.312977867203219	0.251240778001341	0.553018108651911	0.594232059020791	0.0715291750503018	0.3439302481556	0.419282360831657	0.0479543930248156	0.306673373574782	-0.021663313212609	0.0028504359490275	-0.0207243460764588	0.651207243460765	0.210093896713615	0.266465459423206	0.485393265252461	0.471730382293763	0.573474178403756	0.134674714956405	0.297116029510396	-0.189973172367539	0.643427230046948	-0.15627095908786	-0.124111334674715	0.0673038229376257	-0.232193158953722	-0.0676727028839705	0.0382629107981221	0.0710932260228035	0.0483568075117371	0.0293427230046948	-0.197954393024816	0.122602280348759	0.459423205902079
[truncated: 151 more columns]
