# Supplementary material for: Post-transport recovery trajectory of the canine gut microbiome and metabolome
Source: J Anim Sci Biotechnol. 2026 Apr 12;17:65. doi: 10.1186/s40104-026-01385-z (PMC13070285; doi:10.1186/s40104-026-01385-z)
Supplement: Supplementary file 3 — Additional file 3. Raw data of the metabolomic compounds. [file 40104_2026_1385_MOESM3_ESM.zip › mix/KEGG_compound_summary/Metabolite_compound_table/compound_summary_all.csv]

	LEVEL_1	LEVEL_2	LEVEL_3	Compound_Name	Compound_ID	pos_neg	D0_1	D0_2	D0_3	D0_4	D0_5	D0_6	D0_7	D0_8	D0_9	D0_10	D0_11	D0_12	D1_1	D1_2	D1_3	D1_4	D1_5	D1_6	D1_7	D1_8	D1_9	D1_10	D1_11	D2_1	D2_2	D2_3	D2_4	D2_5	D2_6	D2_7	D2_8	D2_9	D2_10	D2_11	D2_12	D3_1	D3_2	D3_3	D3_4	D3_5	D3_6	D3_7	D3_8
1	Vitamins and cofactors	Cofactors	Coenzymes	PLP	C00018	neg_M246T49	4229879.90073757	7470009.70762648	8130560.81168092	8194415.86085371	4886238.6961076	2463840.54996401	3873980.44760307	6803576.90392117	4876476.66746766	7533010.14195639	5606461.86601614	5089864.58423565	9137059.24894588	9268627.87159815	16748338.8396669	5726983.63514909	6890728.75810432	4639848.46401867	5072410.82780463	3806826.65585555	5195214.89445207	6670780.033283	5684393.15235725	11036779.281393	8514725.78223198	6622744.87048484	10914376.0661299	10826958.0652988	5369711.53992036	4386429.62546561	8421940.30092438	9501600.73519582	12490378.008888	3946000.48172124	2461616.75861276	3389498.76139337	10330650.0300401	11080234.6552667	12366883.6559179	5797673.52578051	5907254.09566854	8001511.12688773	10512663.9813944
2	Organic acids	Carboxylic acids	2-Oxocarboxylic acids	Pyruvate; 2-Oxopropanoate	C00022	neg_M87T556	18113684.8284657	13073853.8503818	23787098.914917	20619227.0347509	15072328.2427338	25046835.0890095	10265162.9308228	22293845.3844437	23858687.1764155	13249856.145202	22404466.8873108	15122529.4185356	30911943.9368957	14177208.3645085	20382749.6977044	20841313.1260923	17638024.9524801	17107621.9902357	29711748.7814591	35111400.9762043	12137146.9940444	17542433.5199769	14551862.0444491	15907796.3467157	19829562.7493866	40482355.0574353	18322059.1644751	19233975.0998644	25764664.9882209	35730518.5706084	25275753.0967487	30999391.4978582	34224918.3723651	30985742.8308045	30976728.5503724	13147662.3058432	22750780.6346667	16875321.4556087	39356124.0882635	15629893.2262721	26160683.4838272	25765901.7903091	26910064.2615463
3	FA Fatty acyls	FA01 Fatty Acids and Conjugates	FA0106 Oxo fatty acids	2-Oxopropanoic acid	C00022	neg_M87T556	18113684.8284657	13073853.8503818	23787098.914917	20619227.0347509	15072328.2427338	25046835.0890095	10265162.9308228	22293845.3844437	23858687.1764155	13249856.145202	22404466.8873108	15122529.4185356	30911943.9368957	14177208.3645085	20382749.6977044	20841313.1260923	17638024.9524801	17107621.9902357	29711748.7814591	35111400.9762043	12137146.9940444	17542433.5199769	14551862.0444491	15907796.3467157	19829562.7493866	40482355.0574353	18322059.1644751	19233975.0998644	25764664.9882209	35730518.5706084	25275753.0967487	30999391.4978582	34224918.3723651	30985742.8308045	30976728.5503724	13147662.3058432	22750780.6346667	16875321.4556087	39356124.0882635	15629893.2262721	26160683.4838272	25765901.7903091	26910064.2615463
4	Hormones and transmitters	Neurotransmitters	Amino acids	Glutamate	C00025	neg_M146T46	17269909.1352844	14960826.7506405	7134274.74106387	46875206.5049536	2683689.91784228	6180305.56133864	20173766.5645535	3358965.58226117	2808253.61173916	1160928.96188749	1813690.38080862	5243507.48063893	4258112.22377294	1319391.78229985	4815740.81879217	992641.204894525	2889246.22088503	2014725.48573544	925016.57738374	1199357.20756221	27024245.7524301	2314867.62818676	2080303.88132051	7546674.93642476	4981729.84888228	2462598.9453606	11574470.7190499	29688921.972907	8188059.07555016	1786713.22568476	3669100.24584773	7458483.69884587	7214924.39605479	4775450.65572737	1844050.20681936	2622138.18356194	22701536.881966	2847731.63220477	843085.03250164	5058546.34148829	3170265.72210972	4748230.56450903	2612092.66824246
5	Peptides	Amino acids	Common amino acids	Glutamic acid (Glu)	C00025	neg_M146T46	17269909.1352844	14960826.7506405	7134274.74106387	46875206.5049536	2683689.91784228	6180305.56133864	20173766.5645535	3358965.58226117	2808253.61173916	1160928.96188749	1813690.38080862	5243507.48063893	4258112.22377294	1319391.78229985	4815740.81879217	992641.204894525	2889246.22088503	2014725.48573544	925016.57738374	1199357.20756221	27024245.7524301	2314867.62818676	2080303.88132051	7546674.93642476	4981729.84888228	2462598.9453606	11574470.7190499	29688921.972907	8188059.07555016	1786713.22568476	3669100.24584773	7458483.69884587	7214924.39605479	4775450.65572737	1844050.20681936	2622138.18356194	22701536.881966	2847731.63220477	843085.03250164	5058546.34148829	3170265.72210972	4748230.56450903	2612092.66824246
6	Hormones and transmitters	Neurotransmitters	Amino acids	Glycine	C00037	neg_M74T50	3572188.71903592	2341218.86635984	2173351.01863268	5941925.90947532	1303853.25060912	850294.158279874	2416560.19543232	1932822.07484467	1446715.32233774	2843522.52398391	2873412.50120436	2641948.20037427	2474501.49887085	1926943.60358278	2828040.41714576	388994.923570635	1747313.78878007	1266096.80060798	1135095.19486094	1102882.55343414	5028602.35096661	1211406.52719291	978742.814844661	2867606.46192246	3661916.473884	2403298.97851165	2322105.58616312	13424105.0832116	2699838.92031596	198514.068135064	2821766.44567589	4759068.6095108	3796783.28312884	2652749.80542984	579800.344951485	2339360.91184485	5023699.34255524	2034068.33233251	1210775.80519815	2645661.93781742	1567468.32336965	2487024.79841471	1047424.53280222
7	Peptides	Amino acids	Common amino acids	Glycine (Gly)	C00037	neg_M74T50	3572188.71903592	2341218.86635984	2173351.01863268	5941925.90947532	1303853.25060912	850294.158279874	2416560.19543232	1932822.07484467	1446715.32233774	2843522.52398391	2873412.50120436	2641948.20037427	2474501.49887085	1926943.60358278	2828040.41714576	388994.923570635	1747313.78878007	1266096.80060798	1135095.19486094	1102882.55343414	5028602.35096661	1211406.52719291	978742.814844661	2867606.46192246	3661916.473884	2403298.97851165	2322105.58616312	13424105.0832116	2699838.92031596	198514.068135064	2821766.44567589	4759068.6095108	3796783.28312884	2652749.80542984	579800.344951485	2339360.91184485	5023699.34255524	2034068.33233251	1210775.80519815	2645661.93781742	1567468.32336965	2487024.79841471	1047424.53280222
8	Peptides	Amino acids	Common amino acids	Alanine (Ala)	C00041	neg_M88T49	22259850.03033	18657009.1883389	15939274.6538364	45788423.4947925	8741656.25005335	12681067.2661342	30229491.1377109	13888994.4812244	9151092.62523659	15611518.2473852	19934819.0003051	12060367.9410315	30894862.5251056	14578797.6280361	48327620.2775771	7178625.24611025	10549833.3136854	7333869.25619775	8998583.52113762	6008026.61818074	41028062.1588988	10098506.8229984	5761020.75342103	21199743.2177016	22885824.191131	18072735.0525129	19364223.1802384	39453167.3925435	13655321.5635017	9429108.09147698	17589426.9431249	23770559.4367719	25861363.1014353	14061383.561725	4934489.31290996	17727282.0262407	50563115.805281	22455987.4128341	16363333.2019525	13449564.7405756	9637020.60723235	16748719.5093815	21035856.8383984
9	Organic acids	Carboxylic acids	Dicarboxylic acids	Succinate	C00042	neg_M117T58	2450692.92043911	21434030.2003034	225306044.126468	2882587.82836211	3294869.57936559	1052042.10107252	1740558.87400224	1477782.67227259	1017188325.2937	1563127.56373285	1054534254.11538	718719181.773729	1409346588.34242	2394426.01543858	1118215386.42994	1428817.29193116	4633236.03426896	2597690.51179919	1979896.85790413	2607169.01852689	97077088.6195838	2108249.37741271	3913440.26316904	12868601.0659137	3874226.2180609	1426647.30825237	1022858.36164669	50518725.5193829	236640058.836316	1023619.86911669	5532217.55430597	9159306.50771086	43168525.3920257	4714753.42978726	3197982.17566909	48479821.2749057	15478994.3624826	1003943.25427614	142641473.448269	1974560.82847183	1366135.77713581	1557441.36400196	353911070.628773
10	FA Fatty acyls	FA01 Fatty Acids and Conjugates	FA0117 Dicarboxylic acids	Butanedionic acid	C00042	neg_M117T58	2450692.92043911	21434030.2003034	225306044.126468	2882587.82836211	3294869.57936559	1052042.10107252	1740558.87400224	1477782.67227259	1017188325.2937	1563127.56373285	1054534254.11538	718719181.773729	1409346588.34242	2394426.01543858	1118215386.42994	1428817.29193116	4633236.03426896	2597690.51179919	1979896.85790413	2607169.01852689	97077088.6195838	2108249.37741271	3913440.26316904	12868601.0659137	3874226.2180609	1426647.30825237	1022858.36164669	50518725.5193829	236640058.836316	1023619.86911669	5532217.55430597	9159306.50771086	43168525.3920257	4714753.42978726	3197982.17566909	48479821.2749057	15478994.3624826	1003943.25427614	142641473.448269	1974560.82847183	1366135.77713581	1557441.36400196	353911070.628773
11	Peptides	Amino acids	Common amino acids	Lysine (Lys)	C00047	neg_M145T49	6914641.60227866	5563541.33452815	6820766.72463941	27391344.3124406	3022450.29870963	7461294.87330471	10887843.9756389	7576548.1038483	3513439.36026389	538427.247217771	1432275.93798268	1120618.17989904	9929208.16246496	4397731.41752812	7780360.74858567	3818455.16745508	6183638.99772539	6736069.53758627	4469826.11842787	6082928.134416	5337491.33165767	1473756.09655178	4062206.81466278	10587624.3927542	8489674.94248761	5282891.38083696	11986021.7759432	26263886.7264585	9098198.4209629	3965939.32833957	7558644.38158086	17173148.0075973	11808333.1310204	7052803.27438568	4082312.25829153	9251624.17634963	6140205.46473649	7007915.79513205	4748243.80951613	8808517.17475339	2466362.89073121	3803401.54851743	3140544.71273914
12	Hormones and transmitters	Neurotransmitters	Amino acids	Aspartate	C00049	neg_M132T44	2561020.03959816	1600249.73383371	925810.040150394	11550296.1793383	46003.6705113801	446302.449191538	757897.358720897	170138.936172302	216080.742609099	142231.964807263	619638.695385254	1440361.67702981	1146378.89501045	97119.2275153425	4724594.23534164	3362.32230940428	390506.422104512	122292.038776698	137554.391731953	37166.0068607231	8167804.60384987	171335.484158972	175134.361151182	1102688.23304629	1083471.33970933	565793.057850596	891707.300008269	7416674.34838659	2514838.49686275	296334.095995802	814321.823337024	1990998.85913501	1584194.02328465	847815.764402692	181159.841944884	1140001.56298005	1909720.25854783	657347.828318965	470085.666943216	386872.782508666	188841.307147311	401531.904166558	815587.803816444
13	Peptides	Amino acids	Common amino acids	Aspartic acid (Asp)	C00049	neg_M132T44	2561020.03959816	1600249.73383371	925810.040150394	11550296.1793383	46003.6705113801	446302.449191538	757897.358720897	170138.936172302	216080.742609099	142231.964807263	619638.695385254	1440361.67702981	1146378.89501045	97119.2275153425	4724594.23534164	3362.32230940428	390506.422104512	122292.038776698	137554.391731953	37166.0068607231	8167804.60384987	171335.484158972	175134.361151182	1102688.23304629	1083471.33970933	565793.057850596	891707.300008269	7416674.34838659	2514838.49686275	296334.095995802	814321.823337024	1990998.85913501	1584194.02328465	847815.764402692	181159.841944884	1140001.56298005	1909720.25854783	657347.828318965	470085.666943216	386872.782508666	188841.307147311	401531.904166558	815587.803816444
14	Peptides	Amino acids	Common amino acids	Arginine (Arg)	C00062	pos_M175T583	2702453.33132227	3732214.95190562	3227098.13902982	838631.067844415	1380343.90850513	3484571.87838763	3474294.49524049	3300818.72921104	515286.675132882	2738227.45670385	857115.73157928	2889293.84300056	3561754.8743486	540550.187646542	1980802.17198641	2835515.60192278	769600.276743798	306472.775687726	413861.102411031	1280457.48544366	543290.588850492	544335.352768965	1295027.3620659	748574.992525808	273733.744689021	5225690.39543495	931447.848431906	4240490.65035885	3947145.87166436	4831113.65574138	492344.416908271	1390946.37510948	4795233.71406766	1889057.91466037	4371819.47109096	1145825.07246467	2491107.60074864	896823.908671435	4921498.13884093	3719214.52530889	3286907.74384112	3020888.92986626	3426400.37875518
15	Peptides	Amino acids	Common amino acids	Serine (Ser)	C00065	neg_M104T49	3292036.02003867	1851443.84093806	1481205.20068078	5018802.40826887	777629.62995289	1150215.87332553	1599560.24195188	1601084.60834439	679200.812418046	941000.345952051	1110929.62196449	2048127.31084589	587422.739612288	797300.955745265	2152756.06391568	320676.040696924	1557319.6629407	1003953.81598573	752318.508472028	1215411.70268397	5515506.97771799	1297864.42490596	659269.113327817	3757870.68957793	3163302.20372366	1303018.50505864	2993489.61000127	16679616.3914614	3414303.38007147	510153.626787108	3480668.74085609	6112705.98316174	4564879.21672197	3896234.80705611	407042.681698547	3339101.87802374	2154173.20404952	1958725.85967602	965178.260624608	3523386.20202654	1051202.55745551	736077.793796438	1207713.62736275
16	Peptides	Amino acids	Common amino acids	Methionine (Met)	C00073	pos_M150T81	14817000.1224391	17408340.1523445	12615207.055239	33215111.3526921	9568673.47804119	8318651.28485586	17314669.0763048	13017934.2479925	7070607.47095124	12651561.9979859	11518807.730005	11696310.6652208	11669331.266985	6489084.22386326	30267162.8065469	4506778.72623832	8784791.96487668	9369426.27037493	8299719.61546954	5231476.34801653	22626248.3797632	6561975.59868283	7737350.10354268	19819413.6962132	26848640.3212827	12646636.2490558	16854111.4135326	33237643.2565319	20017893.7616672	3144921.00702745	27133570.5375366	43057238.0855646	29452140.1262845	18546827.318787	6451907.94071428	14097945.1574899	47688690.1102353	26844105.2946483	9319298.70573493	10530285.6828858	5279380.89836012	11774876.1653566	12646753.1103478
17	Peptides	Amino acids	Common amino acids	Tryptophan (Trp)	C00078	pos_M188T198_1	20445884.6161539	15160933.068795	7799182.20526809	55308990.8534518	37340162.124013	8803333.29870342	13186296.3291468	24301535.7805185	83146992.8113976	16254634.2803118	2647176.59937517	5470296.70646106	113877314.115852	50851284.2766372	171309334.189032	8603355.21101053	16556240.9642072	15701992.9758274	15362205.855378	8636371.50467484	70968506.1086787	12345371.8271141	11937137.922326	46419748.4082632	98132457.4594223	173130008.538139	22197606.5052719	124787096.920982	38201195.8510602	42429357.4360569	28198455.4529957	54444462.2222429	43960002.2170715	24349573.3285921	9915680.46919991	53159761.1977547	144609986.415238	70452407.9759644	9342238.7405131	29081061.7781282	11435239.8309558	131541781.018148	17226378.5792562
18	Peptides	Amino acids	Common amino acids	Phenylalanine (Phe)	C00079	pos_M166T175_2	137728688.482938	149412629.577939	119089733.295258	298706281.538267	86535128.2506897	77685934.7654753	123981244.862421	89054698.9592862	68160887.0726313	126872824.961793	136883186.637777	132395732.215862	298493315.107324	147817466.209859	446241559.980204	28233771.3673929	84153192.8250074	80714951.3114181	85647515.0018404	34589773.2107622	176927062.817638	54391918.2517925	69477442.096135	204069226.349101	264891126.321365	147114294.951567	182683361.309003	334086443.036144	194790267.076865	24018657.0406904	232261037.224805	348859171.867627	446577820.709169	138776684.660966	34317750.340519	95011704.051862	479767395.500153	343131778.745493	149650972.319975	77186109.4224079	52488792.1858261	105156894.505434	162348877.616711
19	Peptides	Amino acids	Common amino acids	Tyrosine (Tyr)	C00082	neg_M180T85_2	33109673.707926	43501445.7474861	21270603.0403851	117404743.879289	18562570.108911	17990390.6864346	21462567.431522	32518288.3103286	20635618.4606207	6889056.74771841	5285857.07385506	5530072.02173775	85943670.9706464	43538369.9451949	164732943.036313	11830572.5774728	23838994.0811666	25339355.7481195	25097830.9966512	13780419.9950268	30556281.7086471	7238480.58658336	21065514.2100056	70400230.5559583	76196812.9707122	58981400.4727074	49672747.9861778	102779288.049196	54555224.8445262	11123456.3175091	73509009.0499104	118028767.565671	118621830.659674	46289155.7533441	14270093.6210859	34953083.5366383	89817445.4063253	136877827.726146	42310492.159122	33907494.2090226	19845303.5791971	31684804.6700658	51516493.1528857
20	Carbohydrates	Oligosaccharides	Disaccharides	Sucrose; Cane sugar	C00089	neg_M341T574	101302.603283691	288313.934612388	336454.5447376	248280.946243543	151549.192525029	401150.990445488	419131.888104808	186802.057878188	360197.851747204	306438.30353445	132442.503822563	257390.370266449	313423.862880502	268560.617174502	232652.514148047	164867.432574728	136001.946201294	387274.595027548	250708.698065842	591238.699527461	211594.792175373	219599.165511203	360022.416272386	252049.257752576	459453.044965966	500073.21764274	216516.351197054	221504.80253023	436873.525409073	482938.097161353	248372.230914057	437710.4804227	218074.71966108	414366.082163533	345405.650015176	444084.996980461	350200.980496665	175118.901891549	468278.71169723	378261.047685823	161266.847910859	208212.329856815	406360.305841203
21	Peptides	Amino acids	Other amino acids	beta-Alanine	C00099	pos_M90T48	2091257.89706386	2118633.64341566	2127058.24850068	5664434.34558292	1335671.51407684	1378190.41526729	5445287.20062748	2421090.40605092	1580562.74491374	2146703.48866029	2150073.15403275	1894148.86084313	3685488.79102018	1807881.1405575	7418014.85674226	3109411.68176361	1244714.24860837	722579.169867994	791879.582589714	2647920.30207815	3924472.0824037	1058942.58962242	681096.932014987	1538310.13640139	2745284.38565735	3144819.62868584	1464822.55944427	6868507.6634204	1895065.1576609	918811.001132471	1544087.97304074	2011391.00382078	2884507.53522086	1297440.11191973	0	2830956.16517997	6766898.54176657	2485068.62707255	3770368.5900147	1196672.45263438	909110.471010289	1477001.38379304	1908462.30658775
22	Peptides	Amines	Biogenic amines	beta-Alanine	C00099	pos_M90T48	2091257.89706386	2118633.64341566	2127058.24850068	5664434.34558292	1335671.51407684	1378190.41526729	5445287.20062748	2421090.40605092	1580562.74491374	2146703.48866029	2150073.15403275	1894148.86084313	3685488.79102018	1807881.1405575	7418014.85674226	3109411.68176361	1244714.24860837	722579.169867994	791879.582589714	2647920.30207815	3924472.0824037	1058942.58962242	681096.932014987	1538310.13640139	2745284.38565735	3144819.62868584	1464822.55944427	6868507.6634204	1895065.1576609	918811.001132471	1544087.97304074	2011391.00382078	2884507.53522086	1297440.11191973	0	2830956.16517997	6766898.54176657	2485068.62707255	3770368.5900147	1196672.45263438	909110.471010289	1477001.38379304	1908462.30658775
23	Nucleic acids	Bases	Pyrimidines	Uracil (Ura)	C00106	neg_M111T78_2	47538468.1826356	36251440.2732126	27374864.1917918	64519846.9741542	45349824.3755118	33635626.7894335	43924632.9477296	46885440.6232399	47263062.6059352	37237131.6781374	10379979.5068267	18771242.4003378	39898773.9088426	52386754.2088019	36029820.5111907	43047488.6095329	42745565.141633	35892509.7326542	39511127.1686365	47376708.8591535	42831016.5914823	56839736.5346003	35966915.2308436	87252434.4467884	43098399.4656865	26102035.7811548	58580295.2134083	49812037.3411372	35247808.5580457	22938845.3249103	44187973.8382275	57545325.4773288	44109422.8275315	47259150.33785	13591355.5164946	55863343.089627	63574934.7065104	50322840.5922451	22655960.5413596	66196387.3531135	27620571.6052067	42019697.5912002	23718388.5234671
24	Pesticides	Plant growth regulators	Others	Choline	C00114	pos_M104T51_5	174797682.831318	92343578.9536507	181923287.800755	219666072.199806	119355258.709097	123951256.150117	150279715.304817	222707533.72671	228452020.327922	136601281.968246	292175176.779613	224096855.492273	272691970.746311	167362179.795316	263579629.851681	105610635.523746	76809253.0645059	134169907.629983	98450073.6929415	128892391.586736	253634625.745276	90306766.3547466	79457256.2371203	172549078.71542	171660945.959951	178584876.30227	289205705.472645	450040651.102104	138640258.685815	85304749.1263508	166876745.634534	193846811.914728	136093114.682309	313693685.502518	93803190.3580151	180576387.579671	250831921.673506	79066054.6556164	153175035.828357	334875694.580636	168117739.757415	159841967.23213	117359658.498422
25	Carbohydrates	Monosaccharides	Sugar alcohols	Glycerol	C00116	neg_M91T236	2645915.3927048	8145377.48612571	2642368.58733033	3963628.83272961	2327959.63058609	3711891.62618466	8709092.8809572	3292369.94228985	1402055.44110223	5535290.73171164	11010499.8931016	1169575.077933	1328420.29345794	5496001.90440571	1778453.31098262	1315147.96957766	3567433.73909453	3640554.43896478	993389.721770264	970950.577144402	1246305.93714323	1511534.88201998	1982113.21506719	3615867.50094474	1617721.18578352	2033109.79316957	6670067.21623218	411775.786207135	8297240.18426967	3198515.73018892	2537048.7931502	990634.789540294	3906890.29506573	2797861.19209751	1585438.63831234	5160571.04490347	217622.36618944	2025053.71457991	13918255.2544982	7063357.25995394	6962321.02415548	2759023.08053546	3664832.53785065
26	Carbohydrates	Monosaccharides	Aldoses	D-Ribose	C00121	pos_M173T70	3438385.89174015	1182487.61745751	254147.742092221	9577070.16227037	45330.5762381668	3497964.57422226	3639558.59241193	1950997.00626606	822503.34218256	369766.588410901	515544.594487508	706600.112272369	2280482.00400645	477580.917500315	1961832.67605699	3266064.54198163	3408713.41211385	1651470.47672036	3360871.06495048	5196403.29124259	3068933.23446145	2104144.95517449	2986645.80643004	8314127.95093468	5202082.92066454	7476075.63278366	6698322.59408795	5853159.90158532	4944783.17709977	1005659.35114198	10126371.5003568	373348.422349682	2974629.01550695	15348809.9244327	3605931.94295492	3165060.42784294	2029402.6423798	349388.913755782	222246.26363426	2392584.56811827	9112048.26606279	2181893.62020453	2260049.11916302
27	Peptides	Amino acids	Common amino acids	Leucine (Leu)	C00123	neg_M130T281	9752350.01357025	5664838.53836858	3937013.6946479	5926603.0373901	7051137.95405361	9266353.13265605	11410056.7315473	3837681.47396756	4653303.88086683	11400717.1856903	9993841.42796911	3102926.49566206	4869967.38008515	3340182.46116222	9143220.31717234	10376684.5567768	9664701.19920903	2035651.28368314	2449384.46494215	12002062.0188542	2829550.32705818	10486080.2303405	8225334.11009846	7282686.46779766	17880678.5642892	12435755.56126	11895854.8048368	9878099.31723674	3198496.62917796	1397497.68784796	952170.628632307	10361732.7467572	1588357.63626295	8610700.13843429	7541669.55922671	6024799.53190501	10896089.2026508	4806263.59909114	7205632.49030372	3451966.72446883	4240230.28289712	5941809.6869587	11316076.395559
28	Peptides	Amino acids	Other amino acids	D-Alanine	C00133	neg_M88T188	5259416.88635997	4661213.36723525	10005629.945668	8186311.34380253	8643860.4324411	3682508.64582825	4988264.11260362	10887636.9449249	7088314.22033917	3581452.26887404	6493826.796934	2935230.93598886	10524513.2633737	8000900.08308017	26741629.6394969	6013018.18513065	5842093.57563546	5454871.60285518	6055165.5246724	6775358.58743539	9680788.05499085	5676370.79938074	4803518.55794468	8039419.63225355	8782321.08593614	7428848.29156699	4993219.82292801	5042362.09249904	5619412.07311535	3782514.65717287	5787577.39015089	11780109.9159935	5910827.15046974	6360121.42000095	3448840.96505623	4260839.10339133	7659225.78546989	7130982.327845	8845953.41920766	6076251.23030886	7527552.03527747	5482598.44288513	6036932.95426818
29	Peptides	Amines	Biogenic amines	Putrescine	C00134	pos_M89T46	8066900.42662016	5040331.46869634	6122288.93774423	4517726.99455696	3075870.08736888	4104403.87554916	1100126.11903786	2551892.90988749	1690482.22705394	8975660.7931097	6850571.44797431	4255112.51580608	1608775.43914119	2267784.37954958	1175367.3251125	789772.372521258	1720082.0039795	3177094.50011741	1259785.20297657	1623816.18295748	6312671.01131297	4210372.77079651	986084.953666592	103910.859133161	2530799.16919875	1067324.07994985	9309.34969227081	0	1133482.14359933	1981505.71124161	948014.849907308	1716802.79117053	1331402.44713938	1924633.48267791	771088.97397238	2958319.40441711	4517093.82750084	1830159.7102	3597371.03398775	1333250.66956461	566472.075604861	2730801.58379332	1005459.45113761
30	Peptides	Amino acids	Common amino acids	Histidine (His)	C00135	neg_M154T51	1555052.77247856	907968.781023573	435483.202064818	3463822.70193132	564211.811407083	440998.255409935	960804.175352869	740745.680399423	327351.460342127	493422.578697773	716027.867778194	360638.418985232	1826003.60246496	1665562.3250117	4900903.6925089	1235339.23971064	1615513.30799861	1743748.59355986	2078956.85378083	2299964.78304805	4193229.34926838	1863179.66529851	971583.754112589	1556397.12624963	3490257.53652376	3276334.97783551	910389.385655833	9123555.92618809	522135.083128433	1367338.10335739	1059365.43581238	3017262.14570688	3342511.44149213	2302147.12643095	2113664.86492767	2208973.49086256	4077404.6481722	3299274.90988151	971666.314148251	1121070.95982529	587877.326172349	1330474.75665868	2046304.05568141
31	Carbohydrates	Monosaccharides	Sugar alcohols	myo-Inositol	C00137	neg_M179T51	10428493.4961761	5812638.52478271	6945361.15419617	14503289.1976841	8636126.02864799	3365940.06430365	4033296.66980095	9064044.07724334	11429622.9402763	6004512.07370903	10057499.3359304	9430513.8162663	13857903.671673	11144949.8937897	19318303.6793113	7502193.18539125	8369921.55670266	8304073.58179596	12154175.7702457	10682755.3200565	12406381.7455146	11447978.9214894	5015460.20252061	12122931.1229876	22028262.0629627	24693246.7956285	10199774.748403	19350382.7786456	10889698.8062283	13265494.5442399	21964377.6173609	23738806.8640786	21744703.4961479	23423931.5970621	8835260.75916841	15540296.0031749	25735149.3721936	17954310.4156751	15950854.5301821	18471148.5203772	17325262.9196225	18424235.7279494	16885400.3028896
32	Carbohydrates	Monosaccharides	Amino sugars	N-Acetyl-D-glucosamine	C00140	pos_M204T52	23919636.6761331	37778211.9471247	32893386.8007074	55723869.8790971	50193825.2812185	37000819.79064	28157875.4123733	62370899.7324572	44562710.7444092	33783804.578015	24939594.9772976	35491157.386444	12185357.0123801	16727430.1052184	39570757.7716272	11126299.8539023	9852590.14423394	16627515.5823172	6711185.85272272	15290042.9963983	63362006.092898	12500970.1992986	6915221.19977037	7917261.28201161	12379464.8813344	12521999.1483371	12697391.0767148	92219766.9061627	7059450.48434975	8351932.07551033	7465417.39027449	8041105.24882989	11626843.3167161	14799659.7678497	10826776.6066625	22887403.0790404	7289486.59069174	13383374.8497257	11382792.6211084	38707377.4785092	8090484.29194537	8245527.22991051	7450804.40620834
33	Nucleic acids	Bases	Purines	Adenine (Ade)	C00147	pos_M136T117	65317541.5638188	7936848.63734361	37114053.0046955	32690401.2209379	35816598.6672348	7850996.56718243	5628514.70062755	12967000.6410139	73697205.7310932	62830579.6932518	72317042.4080403	179580812.83773	65609343.3156962	53731316.4518688	56746808.9643196	30729825.4662676	27521946.1079544	9186955.5539026	25254793.9570926	15918530.7934663	18578482.4782012	6860079.67245851	9893628.84222918	16488943.6419134	41935951.3676792	49657275.1635594	18800130.0023464	44578126.5553801	10955609.0791905	26550638.5041928	46584543.8613356	27007546.6318452	49376471.3731844	36340413.8898441	4142512.97497141	32373254.4543458	64451987.4591053	34467589.065847	20963338.8937705	37108025.0291052	43762655.8340436	79843492.2842876	36560997.4500713
34	Peptides	Amino acids	Common amino acids	Proline (Pro)	C00148	pos_M116T53	41625387.1931512	53734225.7505464	57620762.8036873	95922488.5063122	44861239.9314828	33983930.1403943	47459083.0275135	41642828.9776195	34944455.8917136	41599223.3994721	27445302.8409609	39760625.4963777	9624935.180507	21354498.324917	9446566.03225676	19405469.6701423	17599055.0703449	31268673.2910013	9241948.7252574	14575635.7765941	51917543.3635564	32222941.0403973	34228025.6033553	24981840.9848218	20126501.4073214	11417158.85632	39020536.3446942	67321209.2353268	36970771.9824401	7132179.43924341	19780628.4260663	34514231.0193235	23827001.6085819	27370281.9214017	12484363.1690528	24487727.6338546	14461625.3815865	11538086.365396	10235059.4445257	20889737.6992616	9016129.79955895	7493495.96041568	11278335.6822057
35	Organic acids	Carboxylic acids	Hydroxycarboxylic acids	Malate; (S)-2-Hydroxybutanediate	C00149	pos_M152T142	1613368.32158878	714910.773380863	1336909.52223944	2031325.52706065	3652032.67861823	973686.49657711	1103894.84126805	2831640.56919355	4336329.68984981	1703264.12499553	890046.986461619	1688026.34429409	4840886.19347042	7849598.29604471	17028000.7456308	1366071.32880365	1824915.36607932	2844513.60109596	6447818.36902642	9853796.76125393	7564733.28985575	3589282.52935185	1804294.2760185	2499757.97613424	14093455.8980998	6901406.72239476	1439897.50947848	1603935.80665388	3386831.33347856	8413453.97948634	9115421.84222762	6193276.88833408	1602335.97129454	6149682.02970436	3476954.83952743	5615083.32320354	21014998.7465305	30096713.9669916	2896805.65790773	9070242.96025489	4348320.16777118	8046755.06505519	7122149.5292301
36	Vitamins and cofactors	Vitamins	Water-soluble vitamins	Nicotinamide (Vitamin B3)	C00153	pos_M123T150	2781187.52086757	3176733.12654417	2129164.67260896	2907992.74180691	2543302.39936346	3581491.22346312	3556149.34082015	3676031.214126	2309544.84603033	1047682.90284246	1619286.12713137	2657255.82781626	15887175.5383449	6619924.62678391	3106171.90930884	3811771.9558423	2292715.03599118	2446482.36097518	2444900.20872559	1995202.95275863	1065766.98623381	2181144.63093618	1036414.34437225	1676643.60801442	2331839.55887101	2835540.09900163	2305412.52630653	1629515.3529596	1409632.19524374	22163409.2364709	3116410.73564904	3032967.28558087	3482822.05388872	2837880.20075168	2137243.12303734	750030.791599667	7118250.67843347	3350111.14450202	3843438.10746843	4928470.94444504	7406036.22150164	8164955.08448933	5012688.28452871
37	Alkaloids	Alkaloids derived from nicotinic acid	Pyridine alkaloids	Nicotinamide	C00153	pos_M123T150	2781187.52086757	3176733.12654417	2129164.67260896	2907992.74180691	2543302.39936346	3581491.22346312	3556149.34082015	3676031.214126	2309544.84603033	1047682.90284246	1619286.12713137	2657255.82781626	15887175.5383449	6619924.62678391	3106171.90930884	3811771.9558423	2292715.03599118	2446482.36097518	2444900.20872559	1995202.95275863	1065766.98623381	2181144.63093618	1036414.34437225	1676643.60801442	2331839.55887101	2835540.09900163	2305412.52630653	1629515.3529596	1409632.19524374	22163409.2364709	3116410.73564904	3032967.28558087	3482822.05388872	2837880.20075168	2137243.12303734	750030.791599667	7118250.67843347	3350111.14450202	3843438.10746843	4928470.94444504	7406036.22150164	8164955.08448933	5012688.28452871
38	Lipids	Phospholipids	Glycerophospholipids	Phosphatidylcholine; Lecithin	C00157	neg_M776T413	3254289.30159769	512014.349489583	663109.039742018	1594110.66119324	456838.915961451	345278.613021415	268560.066175479	393983.933719494	590303.386939462	1786168.34436346	3021711.48402288	693041.818784483	1568672.01938183	815364.53427487	463154.180417615	1421074.90273051	1392851.87660093	404348.806968067	806067.869901306	1044638.1432557	674608.617230318	573053.262561495	579565.554507674	3334260.9607034	481320.495735865	1109171.04643914	2395020.85010011	4806023.95636575	484528.0541123	839621.048765709	770679.563485994	643029.996695089	812560.653082836	703918.011198506	1860401.63345814	2116990.38408044	716397.785412221	1813114.18382653	733477.149556182	2457429.58258945	888525.32427768	597040.145613334	710297.024187399
39	Lipids	Phospholipids	Glycerophospholipids	Phosphatidylcholine; Lecithin	C00157	neg_M816T557	129344.739117551	196706.429651555	143114.957010727	127968.594950107	133077.979746994	42464.8059445945	18933.9102591263	24696.1690447679	37233.5562873116	11671.3150936442	8436.98531642033	0	0	3957.05575246142	0	0	0	0	0	0	0	0	0	0	0	0	0	0	0	0	0	0	2325.36019203402	0	0	0	364584.323381292	537366.604164597	782560.45350843	336324.193261307	322529.095720279	129789.874652415	79136.3972699089
40	GP Glycerophospholipids	GP01 Glycerophosphocholines	GP0101 Diacylglycerophosphocholines	1,2-Diacyl-sn-glycero-3-phosphocholine	C00157	neg_M776T413	3254289.30159769	512014.349489583	663109.039742018	1594110.66119324	456838.915961451	345278.613021415	268560.066175479	393983.933719494	590303.386939462	1786168.34436346	3021711.48402288	693041.818784483	1568672.01938183	815364.53427487	463154.180417615	1421074.90273051	1392851.87660093	404348.806968067	806067.869901306	1044638.1432557	674608.617230318	573053.262561495	579565.554507674	3334260.9607034	481320.495735865	1109171.04643914	2395020.85010011	4806023.95636575	484528.0541123	839621.048765709	770679.563485994	643029.996695089	812560.653082836	703918.011198506	1860401.63345814	2116990.38408044	716397.785412221	1813114.18382653	733477.149556182	2457429.58258945	888525.32427768	597040.145613334	710297.024187399
41	GP Glycerophospholipids	GP01 Glycerophosphocholines	GP0101 Diacylglycerophosphocholines	1,2-Diacyl-sn-glycero-3-phosphocholine	C00157	neg_M816T557	129344.739117551	196706.429651555	143114.957010727	127968.594950107	133077.979746994	42464.8059445945	18933.9102591263	24696.1690447679	37233.5562873116	11671.3150936442	8436.98531642033	0	0	3957.05575246142	0	0	0	0	0	0	0	0	0	0	0	0	0	0	0	0	0	0	2325.36019203402	0	0	0	364584.323381292	537366.604164597	782560.45350843	336324.193261307	322529.095720279	129789.874652415	79136.3972699089
42	Organic acids	Carboxylic acids	Tricarboxylic acids	Citrate	C00158	neg_M191T561	1342145.61998244	1258608.68872835	885094.990355108	1146185.17620015	879434.464611664	1190599.20936129	1445730.93124477	1014035.15952755	1040582.66698703	835481.970872489	1076690.82824241	951189.2334102	1101466.51133891	896809.026457117	1402352.71564779	892896.613727645	906073.156656383	833622.527135971	1016992.25637321	1381125.02611536	1401359.12783302	1242265.61205787	658612.885789653	797613.289564344	1487445.38333042	1328278.82168329	1142255.26403657	1246434.34532952	1444422.46701365	1496705.00070343	981989.93313183	1199892.88406673	1094117.57788967	1233875.18107871	1316363.34615311	1128813.34897887	1392331.98633256	953614.935024519	1491117.53178372	1135908.0667857	1036639.59030828	1082084.17226552	1288803.42153284
43	Nucleic acids	Bases	Pyrimidines	Thymine (Thy)	C00178	pos_M127T188	2756512.87668806	3760803.65586732	2154477.45145408	2351564.32726307	7913451.54512138	6885605.60302691	4673036.71946788	6183712.19849511	5586239.82854099	2715143.51514304	2582078.85198527	3336471.78898845	5815114.16277851	5523846.10727709	4725600.82377053	2402011.88259318	9033505.79143181	8756097.1153767	8989587.57021719	5665750.52563168	4062040.78384434	7766296.86650481	8262733.16456977	4726780.82853934	4438998.372001	6311796.29861155	10013525.7941526	1556931.88228275	1837710.28175186	954922.766258697	5277738.60722026	5228351.90351448	4665037.03859497	4013410.40831746	1092519.93233698	4222219.73129592	9221434.13191546	5548755.8259984	3769483.42244154	8863053.10318177	4743744.46991843	8210070.53872887	3898469.0499986
44	Amino acid related compounds	Others	Amines	Agmatine	C00179	pos_M131T50_1	13259.1499481892	122811.050480188	153008.891363449	0	87258.4067345558	131146.175743545	13652.5627933599	145175.069864277	118956.546580927	57022.6633683637	271818.988201912	475979.275554199	1951246.99305068	240681.273626254	42220574.0946435	375174.349445937	403828.852790435	103488.419777407	187766.952906737	1307804.24789697	204248.569262529	671052.200112427	49929.5040287638	116262.446376013	3606853.92053681	3753076.75049907	9227.29149072401	0	23209.327705854	2049791.30510887	170069.584569349	49200.5536717751	1278629.79960114	68111.1498882525	444255.249196565	2774338.15023192	4012982.49406985	8652662.01459589	21531081.3901968	296949.45819048	135778.267759233	2994964.9900625	1173451.20508295
45	Peptides	Amino acids	Common amino acids	Valine (Val)	C00183	pos_M118T173	20455096.256436	23066727.9914862	17004840.1907117	18671358.2192416	18320107.5736721	24399708.8409694	26861718.1301816	23686396.8347709	20114018.1583285	11160580.2303458	22716368.7306602	20129387.8225543	7492032.56978941	20824671.4250754	19358594.6756905	22179913.9531335	23213666.9461193	23445395.4649925	23377792.368702	29960065.4905077	11978109.1379243	24729392.5489453	22185951.1755122	4626278.52955016	27431206.2405238	37413154.9926064	26262846.888916	27986381.7327793	11138188.4857072	31851611.2740648	22701780.7807035	26381827.037341	26884706.8580993	12879745.2889724	34962858.7473296	30986701.2607776	38033004.8524964	24902298.9946274	15381466.7040377	15363688.659824	8370199.0930899	24870008.1481809	28466361.8352878
46	Carbohydrates	Monosaccharides	Ketoses	Dihydroxyacetone	C00184	neg_M89T594	0	0	0	12805846.2289314	0	0	0	5221593.83368593	0	0	4024449.64219257	8973560.56101457	8281923.60076438	10166948.5591252	5463413.18130569	7044458.40350965	4848689.97090391	5931420.07948979	5736193.08445653	12318278.0660879	5813888.77265643	7724280.55883569	3662219.43485331	3759379.1581478	2638760.45886224	1489496.55955876	1268685.51941811	3711646.65477889	0	0	209898.049373676	5026966.06768153	5435349.45287607	5714536.94656024	5361554.73776659	1013743.0625532	0	0	0	0	7798878.01499525	4988363.91047622	0
47	Organic acids	Carboxylic acids	Hydroxycarboxylic acids	L-Lactate; (S)-2-Hydroxypropanoate	C00186	neg_M89T52_4	101658774.670017	45699944.1056294	281071652.370613	67531920.3027643	60614326.551639	29603929.4145297	27020789.0435103	79861872.6746485	146723503.286526	79087535.9297988	112636379.429124	471970769.566342	154004486.934161	56429924.2090928	101244258.010257	54647674.4306624	65403384.4176352	34122481.0003274	34171053.2145193	36057390.7406685	126724051.325044	34995545.7217679	34431681.2818028	76685065.7570513	73598391.98809	108819283.497424	72637014.6640616	106805580.528991	45491927.6822721	43947804.4540625	82209145.8654455	66906898.2476316	93385980.5102087	142125681.297268	30372993.3890902	95447160.8163904	559376073.710377	36539616.4428867	219093327.270517	65679545.6263732	173995371.962574	112678538.845	56677599.337026
48	Terpenoids	Steroids	Cholestane	Cholesterol	C00187	pos_M369T431	886658.315675502	2615008.34811566	4199182.33069731	1001674.81346267	659601.30317442	3515105.82795281	8184860.10139636	2207691.70083253	538263.972325483	919986.736790409	1421600.61344521	392402.314401646	219194.042784011	62268.4106009015	10752.0317428339	254938.270159519	324794.983195826	261931.778319169	28505.1503991784	87870.9102274464	1143361.02896699	220986.612099544	251662.008129732	77326.11502966	17084.5006142126	0	113293.301786345	37782.8561438212	89721.5336656349	91694.9753279264	50284.9467516139	23656.5847652658	29550.3094243962	58872.1410439377	66694.1526669097	165599.447458399	74147.038365959	10973.1498075674	388337.052415772	105361.661901834	102402.658185473	86197.3202375773	64004.3363889975
49	ST Sterol lipids	ST01 Sterols	ST0101 Cholesterol and derivatives	Cholesterol	C00187	pos_M369T431	886658.315675502	2615008.34811566	4199182.33069731	1001674.81346267	659601.30317442	3515105.82795281	8184860.10139636	2207691.70083253	538263.972325483	919986.736790409	1421600.61344521	392402.314401646	219194.042784011	62268.4106009015	10752.0317428339	254938.270159519	324794.983195826	261931.778319169	28505.1503991784	87870.9102274464	1143361.02896699	220986.612099544	251662.008129732	77326.11502966	17084.5006142126	0	113293.301786345	37782.8561438212	89721.5336656349	91694.9753279264	50284.9467516139	23656.5847652658	29550.3094243962	58872.1410439377	66694.1526669097	165599.447458399	74147.038365959	10973.1498075674	388337.052415772	105361.661901834	102402.658185473	86197.3202375773	64004.3363889975
50	Steroids	27-Carbon atoms	Cholestane derivatives	Cholesterol	C00187	pos_M369T431	886658.315675502	2615008.34811566	4199182.33069731	1001674.81346267	659601.30317442	3515105.82795281	8184860.10139636	2207691.70083253	538263.972325483	919986.736790409	1421600.61344521	392402.314401646	219194.042784011	62268.4106009015	10752.0317428339	254938.270159519	324794.983195826	261931.778319169	28505.1503991784	87870.9102274464	1143361.02896699	220986.612099544	251662.008129732	77326.11502966	17084.5006142126	0	113293.301786345	37782.8561438212	89721.5336656349	91694.9753279264	50284.9467516139	23656.5847652658	29550.3094243962	58872.1410439377	66694.1526669097	165599.447458399	74147.038365959	10973.1498075674	388337.052415772	105361.661901834	102402.658185473	86197.3202375773	64004.3363889975
51	Nucleic acids	Nucleosides	Ribonucleosides	Adenosine (A)	C00212	pos_M268T189	2732085.93520411	1036894.81310227	680158.206263079	2706327.73656767	3362484.86686189	2124900.64726096	3153478.46339305	1823649.80680709	5298699.90827935	1529395.06007233	609367.167807747	890528.436544157	11004136.214488	8404042.49458311	13132146.9408069	2309346.79680508	3117124.11564966	4498366.65887168	9781838.68823112	5962852.41422594	4151846.47888449	5256996.60011924	1739462.72424235	3284584.37368653	10174849.3426995	4682261.40979661	4246871.17027105	5754286.32563024	4127378.6954595	14117424.7136754	7017582.15891148	5245766.06517013	5391124.53410129	6046216.28851341	1727038.36146825	4871279.20438676	23920021.0094528	10086716.2388978	1772900.85052448	8408277.98451331	4436659.77541146	15025400.0002592	8701893.11117071
52	Nucleic acids	Nucleosides	Deoxyribonucleosides	Deoxythymidine (dT)	C00214	neg_M241T192	5441390.28944017	6968437.39263044	3973773.64400023	3690313.1687448	16971610.976522	9624148.09027647	5519836.17958355	12213685.8134188	9599133.56950339	5917806.70573065	4978779.70728182	7173531.75009609	5362019.89750612	12582657.5863832	12273908.5467104	4842100.42378703	18714070.7150043	17289971.3316156	23427001.5351886	12013162.0586348	9817149.70604302	17242140.3920163	17869885.8393766	9406476.7273903	10044243.7923737	12983621.6527139	14690869.6736764	2112270.10472281	3517502.974659	2130696.01131488	12114472.3371169	12745182.3238942	11047576.7967487	8296811.65874667	2441855.16230478	10164185.7729068	20748595.0187828	13545937.5246967	9628405.34221557	21910891.5230364	9561016.79130512	21244454.4767004	10425091.2368481
53	Lipids	Fatty acids	Unsaturated fatty acids	Arachidonic acid (20:4;5,8,11,14)	C00219	neg_M303T469	3155764556.61683	1492762725.81928	1788187699.2452	4910117891.2821	1210316205.67253	1457886992.42431	754718403.763247	1808856112.25865	1242307918.58367	2660306399.11225	2357765651.19412	2610139430.49558	2008229790.19315	1949744078.40535	3872841488.95662	1315213239.14777	2044474448.53691	1784040074.91809	2099291356.97122	1808732527.21801	3929790967.67552	1512443932.81094	1378617191.76873	1598349079.81865	1365682614.44824	1843590511.43965	1935552914.32207	2894170551.46426	1049706853.82976	1370334513.00545	838822825.9113	1426278914.6927	1403603635.79746	1317291788.95885	2115461633.70425	2251960666.32806	1634368154.13431	2705703430.36661	2151903085.77544	2793712460.09651	778400720.37185	1390702830.23709	1433988547.41445
54	Organic acids	Carboxylic acids	4-Oxocarboxylic acid	Succinate semialdehyde; 4-Oxobutanoate	C00232	neg_M101T8	0	0	5569479.2211177	0	0	8062362.67695677	0	0	0	7889411.09192067	8593462.13023472	7586245.60227624	11079853.9651192	11425389.8183658	11457048.1190764	10913148.8704393	11171088.400581	12815071.760604	6108620.26464696	14044842.3611071	8335508.61538245	6804604.86729536	2792799.84607064	5688356.8988852	3060406.340508	13933957.7912786	5627051.99837762	7259442.38884011	2384847.37856225	14520620.3634851	0	9653279.64046383	13067889.3597527	12388554.8077519	16390697.295608	8743770.16712869	0	0	12359071.7327809	0	0	0	0
55	Organic acids	Carboxylic acids	2-Oxocarboxylic acids	2-Oxoisocaproate	C00233	neg_M129T195_1	59726468.5176977	35000545.8461083	30492191.1093504	88191523.1572596	5607827.75832696	28462966.7079862	118882091.266184	19808374.8091842	3250304.09249557	3433059.43791113	3094154.95632234	2915775.03073092	3593878.11012025	3330232.18605243	3179385.46699778	1669405.63625112	5121747.15849556	3805292.80172521	2037778.15503947	1822546.26249137	29028583.9386077	1967530.09258188	4358719.14663893	20006474.6778351	2766277.13111657	3115991.40198567	42057966.6011436	47874596.5753029	25448082.3472253	435832.455167989	10114267.1907482	9242536.68992729	8995812.15909634	9473041.84458853	1875841.59096391	4149477.65883765	7390553.97444422	2349142.9138719	3707196.10230431	2839481.60500137	6344080.94861059	1722510.6906713	3428026.20045709
56	Nucleic acids	Bases	Purines	Guanine (Gua)	C00242	pos_M152T88	1968345.04063033	990501.770694676	5919557.65801867	1384720.8806797	2781725.02955593	662206.151894523	1135853.79484944	1139284.65558932	5905785.70808869	2027913.53227406	8396473.85798792	14784196.382957	11105681.1144666	4469475.62405239	17293515.1497239	1825712.36870215	2228710.0809699	2530634.17335718	5205627.38497646	3165390.83793208	2733212.40962863	3120442.50879934	1717343.20776566	5203375.37449537	9300097.34514616	6089015.93713812	1115148.21496502	15282825.6097314	11554806.3417843	2521740.60913946	9652648.55333051	13446575.6424911	21216021.9705003	4428629.53099869	736162.788888852	3341407.27679128	26938848.7344797	11283662.2825109	4433265.78558504	2774842.29871038	5606736.66552004	9651096.07426486	15129592.9785598
57	Carbohydrates	Oligosaccharides	Disaccharides	Lactose; Milk sugar	C00243	pos_M365T67	210789.021017095	0	276780.116099512	163332.577512842	369471.30014857	408564.61317288	228820.981054114	109580.602941945	1907695.02726587	20396.4608671839	873413.298489507	665969.589291885	318553.677408298	541461.204632356	876888.221857875	405162.134445219	262662.582510942	261357.930620679	914988.795551555	841191.902651752	124968.560994477	576370.892060852	109572.990020354	1033753.65305041	3620779.00870334	2923483.67747968	546318.550878001	6235403.82023828	3350269.43843505	1975443.78112254	4836065.73692189	2895897.86323848	2880600.09492033	3728395.27151998	949964.159741008	1324492.00000275	3041988.18095002	666112.776084732	359271.631131859	740889.827210073	1124851.75948544	1541071.69767272	4330549.75781961
58	Fatty acids related compounds	Fatty acids	Saturated fatty acids	Palmitic acid	C00249	neg_M255T518_7	889891542.482215	1146817960.78414	1056587379.39463	609406691.246415	1588721387.28656	1499609176.12703	2195528220.15518	1460175693.37201	1901109565.97064	1368849919.46951	1488553379.71024	1510059661.91903	1498032874.1778	981043561.561555	831743255.560732	1180755117.43401	789395375.329838	707943892.19239	1158787004.35401	1499873377.21195	585251719.710322	964661029.508832	587549576.238981	785825422.757582	1435245237.91808	1626353802.42023	765599120.969179	1482322181.59487	1300774087.7233	1484174396.85328	1182592526.01698	1474735933.69594	1562697107.43212	1635863482.16017	2201483586.69253	1680379791.80343	1437543240.89312	1153227244.54393	1861696499.42569	1135128738.9322	1208433798.17375	1286090548.90394	1346486985.04071
59	FA Fatty acyls	FA01 Fatty Acids and Conjugates	FA0101 Straight chain fatty acids	Hexadecanoic acid	C00249	neg_M255T518_7	889891542.482215	1146817960.78414	1056587379.39463	609406691.246415	1588721387.28656	1499609176.12703	2195528220.15518	1460175693.37201	1901109565.97064	1368849919.46951	1488553379.71024	1510059661.91903	1498032874.1778	981043561.561555	831743255.560732	1180755117.43401	789395375.329838	707943892.19239	1158787004.35401	1499873377.21195	585251719.710322	964661029.508832	587549576.238981	785825422.757582	1435245237.91808	1626353802.42023	765599120.969179	1482322181.59487	1300774087.7233	1484174396.85328	1182592526.01698	1474735933.69594	1562697107.43212	1635863482.16017	2201483586.69253	1680379791.80343	1437543240.89312	1153227244.54393	1861696499.42569	1135128738.9322	1208433798.17375	1286090548.90394	1346486985.04071
60	Lipids	Fatty acids	Saturated fatty acids	Palmitic acid (16:0)	C00249	neg_M255T518_7	889891542.482215	1146817960.78414	1056587379.39463	609406691.246415	1588721387.28656	1499609176.12703	2195528220.15518	1460175693.37201	1901109565.97064	1368849919.46951	1488553379.71024	1510059661.91903	1498032874.1778	981043561.561555	831743255.560732	1180755117.43401	789395375.329838	707943892.19239	1158787004.35401	1499873377.21195	585251719.710322	964661029.508832	587549576.238981	785825422.757582	1435245237.91808	1626353802.42023	765599120.969179	1482322181.59487	1300774087.7233	1484174396.85328	1182592526.01698	1474735933.69594	1562697107.43212	1635863482.16017	2201483586.69253	1680379791.80343	1437543240.89312	1153227244.54393	1861696499.42569	1135128738.9322	1208433798.17375	1286090548.90394	1346486985.04071
61	Vitamins and cofactors	Vitamins	Water-soluble vitamins	Nicotinic acid (Vitamin B3)	C00253	pos_M124T81_1	17465934.431281	11923377.1681771	17338540.1477556	24527032.5235085	13872651.4774674	12303981.4424834	12006020.2139676	20141655.4784898	17596233.5126759	14440042.9262072	15780041.4928508	12428840.6033242	44007884.0723536	44781549.1341059	33989464.2705743	23195771.4702601	18988990.4742753	22142142.3605926	28586057.756165	36262613.6321559	41440996.8184247	20527776.5605951	16202398.9206571	24162699.4790586	56974518.1442104	40077139.9020449	24152070.511088	6383168.4174644	16678270.2838809	25572002.760107	32400907.2043705	50700087.7750217	42301237.268551	32834102.0014291	26276907.5591444	38028785.3110228	38112798.3929175	46041317.1259466	26789065.541288	48696971.2123104	15987790.4078645	30178826.7326372	25705256.4250597
62	Alkaloids	Alkaloids derived from nicotinic acid	Pyridine alkaloids	Nicotinate	C00253	pos_M124T81_1	17465934.431281	11923377.1681771	17338540.1477556	24527032.5235085	13872651.4774674	12303981.4424834	12006020.2139676	20141655.4784898	17596233.5126759	14440042.9262072	15780041.4928508	12428840.6033242	44007884.0723536	44781549.1341059	33989464.2705743	23195771.4702601	18988990.4742753	22142142.3605926	28586057.756165	36262613.6321559	41440996.8184247	20527776.5605951	16202398.9206571	24162699.4790586	56974518.1442104	40077139.9020449	24152070.511088	6383168.4174644	16678270.2838809	25572002.760107	32400907.2043705	50700087.7750217	42301237.268551	32834102.0014291	26276907.5591444	38028785.3110228	38112798.3929175	46041317.1259466	26789065.541288	48696971.2123104	15987790.4078645	30178826.7326372	25705256.4250597
63	Vitamins and cofactors	Vitamins	Water-soluble vitamins	Riboflavin (Vitamin B2)	C00255	pos_M377T210	3114999.1529827	1652473.92847958	2395940.67893403	4796968.01621499	1260881.8678247	1060052.17711877	2444540.05158129	1581038.77578554	5353098.03245504	2313573.1128101	2093837.31389381	2272683.57719642	11460840.9612045	2257740.9570449	2984370.81197426	1551092.6967755	2083578.82941361	1357854.11842991	1679694.97841911	1672797.80404721	4332915.39308274	1688278.57616399	1848006.64515198	4226631.59243261	5487381.75341605	5565303.4828327	2276764.45328047	3345326.27117535	2526797.09848367	1729202.75108648	3568552.9660648	10182762.8941704	7982193.00221389	1407665.89371443	1038953.97702176	5826867.01447156	4611907.1131356	4082081.35607217	4090586.2992483	2537091.38782003	1245663.61000073	4851111.06717105	4142610.28084403
64	Carbohydrates	Monosaccharides	Sugar acids	D-Gluconic acid	C00257	neg_M195T52_2	41003.947224397	15202.6478715041	0	90111.6874441991	24764.502801439	18229.6849975597	6708.22524351844	89248.523940887	9558.49784119451	6645.47484254892	48390.7404573676	35467.7532447646	88270.546044386	28958.8857848979	668898.828678211	17602.7709388986	33644.4722102794	44501.6965891598	31716.2974952036	27992.6769674726	244547.758461335	61136.6365587473	9915.72514180114	88615.2340193916	144413.623316976	125445.343230307	58207.0178777621	7564251.39369187	113773.51958002	27987.9791901384	102819.513358784	93358.9281631487	97572.72740199	150228.9536789	23641.4556099139	209668.561532533	136353.443857496	77785.2846699518	57317.2209586594	231698.678357398	111901.963438276	42991.1926987283	74431.8908738802
65	Alkaloids	Others	Purine alkaloids	Hypoxanthine	C00262	pos_M137T89_2	14763339.9794848	9879678.12731406	36288470.8466835	2977186.69104462	80495525.5612239	9136924.48424083	4116460.14278669	88283653.9603161	38774331.2230503	43891054.9945977	54036755.751249	65745340.9168097	101133071.154869	70405773.9519523	128814044.436391	40514327.089118	85535829.6803014	68446569.8539972	73894185.5935699	88897575.1530844	23752362.6761889	58533994.2120211	19808086.5861219	84241133.0767967	130503474.396876	93875063.7298447	4366059.44053814	296564816.246394	89347436.3135936	28758960.2758132	131198538.927292	209360507.363644	105270098.1682	171334698.378359	54589516.5696535	107875150.020344	162579814.365546	77925307.0369325	38658330.6129352	136930575.378203	65436266.9204608	60301449.4340798	62934927.9657306
66	Peptides	Amino acids	Other amino acids	L-Homoserine	C00263	pos_M120T49	1233117.92183357	696396.013172917	1222111.38102359	1549555.424907	994605.853824428	393983.587617826	392721.646248446	1571175.1543158	1109709.43264971	1282620.68057539	778656.032705687	2456305.04535536	493453.637875927	903583.146581112	1052098.17383653	313046.102198028	747741.257888653	723246.967094528	379553.626200065	441976.815407862	2727456.16998361	604954.297840456	777331.331658342	1307005.61344	1486915.59280782	681381.126805126	477498.758352454	9051165.77322838	698313.024224215	593666.722336465	1168578.94351631	2049199.30326395	2129373.95511931	1297360.8681388	331494.464089062	1655461.50210196	2526463.6683846	1154705.26807542	1201162.15389971	1024308.28081747	312787.875892639	406761.460083051	592406.050199354
67	Hormones and transmitters	Steroid hormones	Androgens	Androstenedione	C00280	neg_M285T343	0	16522.3157244939	4025.02934654675	14714.9745768582	4959.5243736289	3968.90085551067	42190.6964479058	11298.2292557727	17661.5887649836	11188.7440814768	7298.68607451328	23119.0883837539	1182286.74233218	544170.962244117	32863.9445817232	291429.850664082	170590.932789928	389064.261180854	777076.421332911	1207322.14629351	0	480480.065697765	27024.6230480646	88722.6119089769	1018861.30810515	1282322.49583134	22922.6242222595	163152.575000711	180344.360753983	1212500.60492749	601867.509202639	1061875.52693686	843076.141293446	761784.894435195	426843.752654983	918803.643609641	746218.592938795	427480.105815541	1463195.7730754	924332.649690745	470226.7437135	960540.317866875	587521.280322579
68	ST Sterol lipids	ST02 Steroids	ST0202 C19 steroids (androgens) and derivatives	Androst-4-ene-3,17-dione	C00280	neg_M285T343	0	16522.3157244939	4025.02934654675	14714.9745768582	4959.5243736289	3968.90085551067	42190.6964479058	11298.2292557727	17661.5887649836	11188.7440814768	7298.68607451328	23119.0883837539	1182286.74233218	544170.962244117	32863.9445817232	291429.850664082	170590.932789928	389064.261180854	777076.421332911	1207322.14629351	0	480480.065697765	27024.6230480646	88722.6119089769	1018861.30810515	1282322.49583134	22922.6242222595	163152.575000711	180344.360753983	1212500.60492749	601867.509202639	1061875.52693686	843076.141293446	761784.894435195	426843.752654983	918803.643609641	746218.592938795	427480.105815541	1463195.7730754	924332.649690745	470226.7437135	960540.317866875	587521.280322579
69	Steroids	19-Carbon atoms	Androstane derivatives	Androstenedione	C00280	neg_M285T343	0	16522.3157244939	4025.02934654675	14714.9745768582	4959.5243736289	3968.90085551067	42190.6964479058	11298.2292557727	17661.5887649836	11188.7440814768	7298.68607451328	23119.0883837539	1182286.74233218	544170.962244117	32863.9445817232	291429.850664082	170590.932789928	389064.261180854	777076.421332911	1207322.14629351	0	480480.065697765	27024.6230480646	88722.6119089769	1018861.30810515	1282322.49583134	22922.6242222595	163152.575000711	180344.360753983	1212500.60492749	601867.509202639	1061875.52693686	843076.141293446	761784.894435195	426843.752654983	918803.643609641	746218.592938795	427480.105815541	1463195.7730754	924332.649690745	470226.7437135	960540.317866875	587521.280322579
70	Terpenoids	Steroids	Androstane	Androstenedione	C00280	neg_M285T343	0	16522.3157244939	4025.02934654675	14714.9745768582	4959.5243736289	3968.90085551067	42190.6964479058	11298.2292557727	17661.5887649836	11188.7440814768	7298.68607451328	23119.0883837539	1182286.74233218	544170.962244117	32863.9445817232	291429.850664082	170590.932789928	389064.261180854	777076.421332911	1207322.14629351	0	480480.065697765	27024.6230480646	88722.6119089769	1018861.30810515	1282322.49583134	22922.6242222595	163152.575000711	180344.360753983	1212500.60492749	601867.509202639	1061875.52693686	843076.141293446	761784.894435195	426843.752654983	918803.643609641	746218.592938795	427480.105815541	1463195.7730754	924332.649690745	470226.7437135	960540.317866875	587521.280322579
71	Nucleic acids	Nucleosides	Ribonucleosides	Uridine (U)	C00299	neg_M243T84	1072560.11990166	1264575.15557892	1238194.0367508	371900.935139674	1130054.1712148	1210820.82948581	1189875.30409458	2499375.83595078	765068.694617371	997219.887419896	565964.764849945	629098.185916089	24676012.286525	13181070.7190632	38847804.1344158	5495623.64467991	8155628.89855884	12253881.3112479	25443733.9626424	19754934.2166539	7273545.43917199	28482365.9472099	4271026.12675686	2298582.62101814	1479785.38207167	735884.424910415	2008889.78029091	1374010.52272435	934302.951219325	8171085.73909662	1600958.20543428	4432873.90014536	1215681.17808979	1593305.57426186	906906.194601428	18033616.0106646	11350674.1199045	3168388.90360775	758604.240385314	6177209.39151454	2081025.83035834	2223334.24142392	2855011.49441274
72	Organic acids	Carboxylic acids	Tricarboxylic acids	Isocitrate	C00311	neg_M191T590	0	0	295745.274269924	395984.706135231	404948.093984827	450544.959333652	163991.887149488	122786.643438019	34960.9466725933	232275.943348039	117122.213593539	383512.695537042	89747.4649536748	379984.797827765	446769.904959634	356698.126834411	151312.174506434	365193.963311015	387035.628511323	208248.263908155	411688.867276502	157281.345354631	162229.248174794	134736.4069106	483836.631770993	495613.187568388	331317.58178353	437726.56714291	166171.495560672	468802.531141627	346214.090716528	468254.609930526	122479.746052434	392950.587261721	394467.450519616	333387.061854753	414088.033697135	0	510671.74809132	2125.5929657556	131836.248099089	400168.705943371	425086.844369728
73	Vitamins and cofactors	Vitamins	Water-soluble vitamins	Pyridoxine (Vitamin B6)	C00314	pos_M152T80_1	920606.898622898	1585646.42852913	1297551.39580431	2821024.48396776	3464812.66322677	1877123.34430043	1709227.48079664	3483341.42636336	3269562.52230327	1238844.13374092	1923485.82999779	1790102.64662116	3775814.19710293	2058962.04068243	1911897.16742381	1440607.11611718	2504396.88693963	2189142.15621429	1812544.04647712	3337502.32140466	2047743.37240731	2048593.07329723	1901391.33565467	1358101.59647112	2005505.5813667	1983277.98899408	2299616.7974594	817151.9247782	993349.69341031	1409646.82097405	1217928.099973	2184271.20468132	2670866.00107416	1648410.17583022	3365835.02304547	1867534.8820774	1277895.96032791	2075665.70777077	1233957.59822002	3450676.6006906	1384386.5137699	1308512.75920381	1190107.2880216
74	SP Sphingolipids	SP01 Sphingoid bases	SP0101 Sphing-4-enines (Sphingosines)	Sphing-4-enine	C00319	pos_M282T327	140946653.694632	72270323.9270311	135846395.177823	39418719.7665142	112066057.809902	70279613.3256928	10676006.4312588	17966049.5212704	17350129.4556742	33905431.5897849	47473251.7137662	47131613.6554973	50486791.400734	73045968.4053056	48204397.5775566	70199916.3261521	16212028.0217344	51567675.6650444	38388780.6769535	42605897.9619089	40011387.4390669	38590720.1438684	27749674.3981506	107058761.745455	145365996.78792	101766287.653479	121527596.426236	120365581.638869	18927274.3522037	55009625.2356307	8496119.24606538	54444825.3597892	78131679.412475	17436646.2026647	28946550.1849787	46011018.5871584	103506046.135263	152820695.364156	200854098.237639	137177946.333888	41740849.20566	14984204.8717499	11086697.885514
75	Peptides	Amino acids	Other amino acids	L-Citrulline	C00327	neg_M174T51	6632488.36785562	12466267.4115523	5235148.10288403	11175090.3980705	4168457.2309233	8312826.77527633	8717727.8697682	6698674.97792679	2118947.9539376	1900936.65670241	1268175.38570747	1177864.19890218	1477324.45374635	1930061.54684283	1897442.30657921	1474830.80966175	3040690.15285583	4156671.07589279	2989110.45138637	1934204.05148593	5685992.63330969	2528531.65124762	2909484.9206288	4728425.98739929	9240936.85870107	4631676.17526016	8385224.37337769	23781790.7341841	11874932.9411409	2599340.14320788	14705108.8041805	18593880.8127998	18783509.3834512	5631482.98142156	3720764.93541833	6728800.64976544	8203946.60263889	12526395.3669489	3908150.36825465	8159037.98908915	2090921.93246538	4877975.28432577	6995734.45127041
76	Nucleic acids	Nucleosides	Deoxyribonucleosides	Deoxyguanosine (dG)	C00330	neg_M266T187	944435.577468901	850197.333386285	627039.315260417	510006.522578514	1899056.2370511	1250366.62688096	1517489.24576033	1700040.40467011	2724230.62479247	370159.259481009	799812.479793333	904385.129076394	1252162.80943471	1156581.73675798	3394090.24680102	329778.308885452	2158006.70104367	554441.616163998	1407145.67353274	2793827.01389055	2096510.6451667	2270014.39836483	2647953.83959551	1306580.44008786	2209784.37412918	2220621.23538191	783534.231737107	410084.124740996	1164078.26934179	412263.273446725	1283594.28458604	3213523.04410524	2162873.37348624	1112986.32344058	602263.613445962	1383847.93718363	5627656.82641604	9575320.59784794	1598058.62281013	3174224.41539569	1577107.46962463	5996190.37729201	2792817.35112651
77	FA Fatty acyls	FA01 Fatty Acids and Conjugates	FA0110 Amino fatty acids	4-Aminobutanoic acid	C00334	pos_M104T81_1	2567364.44488241	4481959.41037682	4238776.0029722	1873253.97903265	6153647.98514046	3381436.68184638	1144385.25922417	5338436.67257654	4922194.78209588	6821988.20360856	7397652.98909374	3803662.46401574	1263336.51113357	1960965.81881426	1605389.07722595	1159906.46161225	4654968.06981657	1599036.11033355	598479.864756815	1064344.19206888	1447762.30869974	842980.410713386	1612660.28034403	559068.322466381	1664627.72241283	1308070.50160628	1619604.62640169	653473.885766577	489603.658613735	1183952.01284897	692638.196164601	455981.404308307	635041.90213111	1191845.11180644	1341406.36890427	2205283.95568633	3170654.64986131	740587.380166452	844458.72005184	1214278.7410958	790688.476889319	2140956.44087029	631109.700490604
78	Hormones and transmitters	Neurotransmitters	Amino acids	GABA	C00334	pos_M104T81_1	2567364.44488241	4481959.41037682	4238776.0029722	1873253.97903265	6153647.98514046	3381436.68184638	1144385.25922417	5338436.67257654	4922194.78209588	6821988.20360856	7397652.98909374	3803662.46401574	1263336.51113357	1960965.81881426	1605389.07722595	1159906.46161225	4654968.06981657	1599036.11033355	598479.864756815	1064344.19206888	1447762.30869974	842980.410713386	1612660.28034403	559068.322466381	1664627.72241283	1308070.50160628	1619604.62640169	653473.885766577	489603.658613735	1183952.01284897	692638.196164601	455981.404308307	635041.90213111	1191845.11180644	1341406.36890427	2205283.95568633	3170654.64986131	740587.380166452	844458.72005184	1214278.7410958	790688.476889319	2140956.44087029	631109.700490604
79	Peptides	Amines	Biogenic amines	gamma-Aminobutyric acid (GABA)	C00334	pos_M104T81_1	2567364.44488241	4481959.41037682	4238776.0029722	1873253.97903265	6153647.98514046	3381436.68184638	1144385.25922417	5338436.67257654	4922194.78209588	6821988.20360856	7397652.98909374	3803662.46401574	1263336.51113357	1960965.81881426	1605389.07722595	1159906.46161225	4654968.06981657	1599036.11033355	598479.864756815	1064344.19206888	1447762.30869974	842980.410713386	1612660.28034403	559068.322466381	1664627.72241283	1308070.50160628	1619604.62640169	653473.885766577	489603.658613735	1183952.01284897	692638.196164601	455981.404308307	635041.90213111	1191845.11180644	1341406.36890427	2205283.95568633	3170654.64986131	740587.380166452	844458.72005184	1214278.7410958	790688.476889319	2140956.44087029	631109.700490604
80	Peptides	Amino acids	Other amino acids	gamma-Aminobutyric acid	C00334	pos_M104T81_1	2567364.44488241	4481959.41037682	4238776.0029722	1873253.97903265	6153647.98514046	3381436.68184638	1144385.25922417	5338436.67257654	4922194.78209588	6821988.20360856	7397652.98909374	3803662.46401574	1263336.51113357	1960965.81881426	1605389.07722595	1159906.46161225	4654968.06981657	1599036.11033355	598479.864756815	1064344.19206888	1447762.30869974	842980.410713386	1612660.28034403	559068.322466381	1664627.72241283	1308070.50160628	1619604.62640169	653473.885766577	489603.658613735	1183952.01284897	692638.196164601	455981.404308307	635041.90213111	1191845.11180644	1341406.36890427	2205283.95568633	3170654.64986131	740587.380166452	844458.72005184	1214278.7410958	790688.476889319	2140956.44087029	631109.700490604
81	FA Fatty acyls	FA01 Fatty Acids and Conjugates	FA0106 Oxo fatty acids	2-Methyl-3-oxopropanoate	C00349	neg_M101T52	15278960.6943948	12089461.1473248	7832292.21421578	31374261.6606288	9658230.66686771	8036839.1706659	17751121.9258881	14077640.0271673	11089462.0657794	5883161.09740745	7849649.32440321	4718549.13660392	17304528.3898545	14979047.6634246	24698496.1493101	10417145.5364871	12039636.9328245	11129481.4885575	13061688.5376506	12548739.6242706	22525294.7706883	12380438.7844378	10705505.122165	18306222.974789	17196620.9053314	24359158.0577567	15506970.8966813	41574443.778217	19152129.0017903	14178648.3176904	18825861.1065074	19494450.0674105	17038822.8066076	22473366.196519	10988785.1531333	15647502.8861303	15232404.4216344	13143026.1962872	12307464.1767554	22823975.49528	15058471.3021369	13942565.047359	13004043.095575
82	Terpenoids	Diterpenoids (C20)	Linear diterpenes	Geranylgeranyl diphosphate	C00353	neg_M449T240	622732.759900627	494737.713847955	229734.512900402	1503337.59567689	150677.929296752	61021.3744398714	288010.260513058	25811.6544207793	7585.35532732184	64669.9645194197	18925.1296890401	34717.3628031196	0	232213.012891986	104797.125399592	182618.297168944	257625.483258737	335851.660128444	79802.6908184198	132530.641801091	1294259.04179032	205239.929685239	594600.142206753	223628.450022653	0	0	362030.779275744	33266.3647097181	24927.2439241797	0	0	25649.7674613263	13863.7615784781	43270.1497836871	60546.6622516187	30027.6667937558	8849.55632362088	0	0	79454.849522687	63449.8202192386	29625.1305018292	0
83	Nucleic acids	Nucleotides	Deoxyribonucleotides	dTMP	C00364	neg_M321T232	528740.419051237	100637.185241948	216103.911544426	216037.842981988	271935.702503024	394208.323956059	165180.476585202	158323.108244257	195431.391708766	60530.5417051209	40223.880281415	83992.3284648865	385554.440154714	476711.71241068	1025202.65800101	417173.991943677	116454.631123107	133733.213780689	755117.872230395	241884.611782926	138114.229399944	80230.7962078795	106146.664465645	446335.659782979	593212.814778793	302234.708238652	542149.244274088	4271158.25274621	898647.972884064	661053.602919583	438521.23796821	434733.797617743	1636824.46654189	662974.607761513	1276335.67034567	400650.551442578	479713.599418664	370467.732177367	295303.688530737	285320.562727689	212537.206481572	308825.959743917	801278.071454097
84	Vitamins and cofactors	Vitamins	Water-soluble vitamins	Thiamine (Vitamin B1)	C00378	pos_M265T122	61927101.7341195	69672006.0233058	210963253.340208	86587759.2790533	463473372.07285	61624813.3349645	322524201.644879	431682560.184164	390954525.024079	222246583.360205	283287285.450352	95111431.020833	19050005.7675486	14269556.2496866	6561671.74528848	89927474.3403033	7576831.33892266	8299589.67574559	7642790.05603626	13097938.4193941	79975237.6007439	5626666.21060405	5325655.06687475	6461309.31684262	21159760.1840697	13697353.4891433	18158664.7899432	2165059.92098829	4409100.69227958	4018314.39575911	10143808.9225319	22272974.9171804	7480992.28160958	14250725.3456751	4510811.99073918	13825183.4850185	10729018.1400779	10620765.7819554	6882555.83747014	29520082.3255043	7476916.76772349	4535934.18534549	6503101.52502721
85	Nucleic acids	Bases	Pyrimidines	Cytosine (Cyt)	C00380	pos_M112T87	1640140.17330387	1806066.77593211	1390799.53097531	5657413.35426242	2038133.85323301	1708840.87164993	4126500.29498305	1993364.52830525	2417399.37449819	1901284.68442621	3057515.71066736	5727021.27615751	12868105.6800167	6537617.6794572	18903835.4969815	1760414.87474746	7087777.09307427	6852549.16105578	23108612.2711215	6440619.77533104	4433756.00158197	5014708.66496973	3513483.89762867	9491224.86417825	7922742.03747793	7808170.77268142	4044487.22460292	6446937.00301789	3106922.92054898	6174636.48358484	14396119.7839685	12248080.6420528	6383837.74743199	6840318.62282347	1005071.76710182	4392316.41536459	16942331.0852633	11802479.9882377	3148462.13976718	13306357.400825	4862404.07942334	15662212.60383	3311157.06735512
86	Alkaloids	Others	Purine alkaloids	Xanthine	C00385	neg_M151T93_1	134176942.05943	35212650.652713	123505237.271756	21529527.5893543	154611369.446148	26552602.6834505	9181100.21502289	143095895.931867	112218699.248263	154766736.573411	142777773.489546	226296592.169765	6483883.96646257	1817769.43539545	5595961.3726563	1942901.74255377	2393075.88196779	2486084.82604083	2837420.33104965	3167865.39675813	1580276.60314227	2159494.3250241	12307914.7905462	55648283.4818321	164000523.906127	125618127.967281	19798361.5298369	402460567.380391	139865220.512576	21908611.3163691	167158585.509155	273047047.807355	132227949.033823	207857732.429957	35814741.6314748	1649161.11956835	304028337.301067	29470251.2227261	62769117.377119	183336372.520697	95323670.6798013	122611582.700271	78009385.2958803
87	Peptides	Peptides	Dipeptides	Carnosine	C00386	neg_M225T236	1227683.33819421	1610129.90012297	3302550.12694992	997124.10241231	1572576.76833442	2579463.14367816	1363130.77500581	1718583.42767807	1676303.3442683	1312420.08418844	1282545.41678904	1102067.7201181	1240317.21105772	1640236.74278324	726870.88870714	1648301.55725873	899971.364241223	1122146.27953056	1424211.09405463	2248947.43019345	1567417.25909872	2152381.34079459	1215135.88637358	1220802.67099264	1319449.40151387	1616610.1382618	1241198.35206876	513891.796589488	485599.440076891	1381020.62650197	754170.945536394	1256185.51714482	1264883.58261309	1414680.1984732	981035.42235579	1292292.38110564	1068628.37488425	856122.973966445	859294.095049451	1456437.95302439	1974555.06304706	1161930.7467745	870542.929031824
88	Nucleic acids	Nucleosides	Ribonucleosides	Guanosine (G)	C00387	pos_M284T139	639249.528670975	152218.692371074	26362.7732958153	332479.379586061	623632.14543334	284226.176076153	326044.378749284	453515.371939152	842088.408617977	268905.200678493	83942.5630865017	270361.74090444	2557403.5508348	1742972.85388575	3893596.42948877	442444.339722701	680186.312360941	1323765.8629084	2722388.43333975	2064289.2627707	1401436.09597779	1982243.8993879	439451.326487242	1987124.1859147	4340751.66674041	1868580.0356226	830819.624218073	1344818.80560216	3394735.0008473	2347136.97055027	2017494.59888366	2797566.13815315	2332097.59747097	1778780.0032009	858337.855006698	1037130.56583138	10497338.0404506	7232540.4724389	656584.616884116	2196127.52707715	1210501.67852297	3383945.55115487	5237064.11445524
89	Hormones and transmitters	Other hormones	Histamine	Histamine	C00388	pos_M112T55_1	16241956.4724214	3587902.19642833	65537273.8804433	5858978.03145859	17872651.1108732	10665167.1167255	175367.02731922	13783518.0040321	28504138.8130683	106616165.657598	76676759.0339984	45884730.2844399	1866397.4141856	3316423.69613879	34367531.8592102	376128.118017542	450616.15850214	540508.191968057	178444.428032554	417193.048627477	6785226.17039572	3656890.02599945	252378.715336706	140289.83200816	8840938.33919723	1618609.45351108	139798.058503105	322546.949434464	343117.850252534	4690217.14556655	365159.906739347	1209439.87840299	1248956.95282196	4999069.3726951	346959.034208958	4594166.76907045	18842769.5991352	565088.960719365	2651058.8012882	218016.664220135	218674.958117809	2201230.06010984	422206.64043338
90	Hormones and transmitters	Neurotransmitters	Biogenic amines	Histamine	C00388	pos_M112T55_1	16241956.4724214	3587902.19642833	65537273.8804433	5858978.03145859	17872651.1108732	10665167.1167255	175367.02731922	13783518.0040321	28504138.8130683	106616165.657598	76676759.0339984	45884730.2844399	1866397.4141856	3316423.69613879	34367531.8592102	376128.118017542	450616.15850214	540508.191968057	178444.428032554	417193.048627477	6785226.17039572	3656890.02599945	252378.715336706	140289.83200816	8840938.33919723	1618609.45351108	139798.058503105	322546.949434464	343117.850252534	4690217.14556655	365159.906739347	1209439.87840299	1248956.95282196	4999069.3726951	346959.034208958	4594166.76907045	18842769.5991352	565088.960719365	2651058.8012882	218016.664220135	218674.958117809	2201230.06010984	422206.64043338
91	Peptides	Amines	Biogenic amines	Histamine	C00388	pos_M112T55_1	16241956.4724214	3587902.19642833	65537273.8804433	5858978.03145859	17872651.1108732	10665167.1167255	175367.02731922	13783518.0040321	28504138.8130683	106616165.657598	76676759.0339984	45884730.2844399	1866397.4141856	3316423.69613879	34367531.8592102	376128.118017542	450616.15850214	540508.191968057	178444.428032554	417193.048627477	6785226.17039572	3656890.02599945	252378.715336706	140289.83200816	8840938.33919723	1618609.45351108	139798.058503105	322546.949434464	343117.850252534	4690217.14556655	365159.906739347	1209439.87840299	1248956.95282196	4999069.3726951	346959.034208958	4594166.76907045	18842769.5991352	565088.960719365	2651058.8012882	218016.664220135	218674.958117809	2201230.06010984	422206.64043338
92	Carbohydrates	Monosaccharides	Sugar alcohols	Mannitol	C00392	neg_M181T576	0	0	1664100.06467384	1748076.15706914	1734616.53683051	3398077.67526457	4581968.33816705	2552283.16721346	6326391.98632443	4770673.00823782	2158497.87259221	851869.932432452	3487333.74687034	2767759.52149923	1830436.63216778	2041522.71590575	1677585.5836897	2840740.72172934	2933004.72557307	2148594.67082128	2354371.93204453	1373011.28742048	1312336.19281545	3023286.45316031	2497069.21639758	4596245.02156686	2286607.97692565	1954053.88683308	3453480.37045318	3733559.34585568	2465019.44872866	5416078.08129835	6915755.00759505	6172876.08597435	4668610.99521614	6175717.53027075	0	0	2116881.00197352	4029673.68905931	2467209.30697938	3573272.01185582	3963273.4902901
93	Alkaloids	Alkaloids derived from tryptophan and anthranilic acid	Indole alkaloids	Tryptamine	C00398	pos_M161T214_1	12966644.0268461	3378146.31202279	35470471.5393298	22431621.3610412	4815020.42235232	2204637.52444411	1588376.34819437	4574758.35312443	7976596.08070819	40185747.0834491	63181728.4038928	34370708.0289029	8567143.1360676	8417624.67726574	12555454.7110526	9385372.56184343	5913622.5817704	5128884.97204714	6095798.92376228	4113884.93724061	15791408.2704419	11173319.0019449	8394778.48380826	6493110.85783343	9358456.53834444	12691394.7897844	2131044.46031013	3523295.42350939	2237832.62804056	9409433.55606965	5506759.61218768	5854184.77787698	8737995.17256538	6636156.84237973	4969207.62038738	10321358.0487096	10368464.3054121	15049241.2622173	4748910.65243808	2110804.22007001	4255483.05815571	12427973.2278464	4657476.59660559
94	Peptides	Amino acids	Common amino acids	Isoleucine (Ile)	C00407	pos_M132T69	10690978.8050367	20116304.7968836	0	0	378180.531441366	12031489.3721964	14771828.2077757	11955950.0377137	4593645.26649906	8393200.06055481	8646430.16871921	20816460.1471557	22187942.3476757	9530883.6974301	27866548.0700041	4938682.67136416	9470071.67464503	9568429.54377168	11355809.0757247	10753765.2958175	22606678.0227272	5263506.8419224	13895244.7109832	14059923.3508598	4584515.40088982	5376210.23872329	18094020.8339262	28354148.5756665	17636959.8766364	5184295.32867494	13721548.6204006	9607913.61441771	1851857.56769998	2765634.83898182	0	5358316.45393725	20385161.9890952	2746257.88138695	1015926.23070222	158661.397922483	505879.663585437	7774122.5771153	13336803.4680214
95	Alkaloids	Alkaloids derived from lysine	Piperidine alkaloids	L-Pipecolate	C00408	pos_M130T54_1	8812466.00654666	9695168.58377173	8564632.24289626	16935139.4478515	8420052.19359692	9202089.99115947	14191708.472398	11040874.17316	10480308.7210252	6230950.28925316	9930875.5944332	5490271.11810453	7517035.21948784	6826057.54182825	5030327.46286833	7562060.71748264	6318566.46389573	7919793.41211111	4590492.0812037	8599427.5312667	5355332.66029542	5174111.52483453	5663487.32864241	6096875.41490075	6531239.45480816	6101279.52733356	9122938.02719119	9961219.6513188	9907635.17250207	4288898.98721931	4262059.2123706	8665166.88329583	7587268.66832879	6063105.66134968	5402921.51369374	6937883.28495328	5263850.76528807	5834564.35336674	6352852.63740106	6491088.21612092	4266366.36215606	4816669.09227423	7349448.08897266
96	ST Sterol lipids	ST02 Steroids	ST0203 C21 steroids (gluco/mineralocorticoids, progestogins) and derivatives	Progesterone	C00410	pos_M315T326	2022295.74128219	655453.14178496	807023.230666345	1160199.31477067	824744.767933636	1036545.75197766	1638531.82588047	389735.869387182	623844.273053216	645449.868229367	258707.716762931	1297778.01510274	949675.158780831	730632.367841329	529584.285042827	1105854.5234123	630781.125931159	1049689.85044044	459607.417861954	502241.699249992	667439.70834052	547404.36453781	738557.157681287	2023673.3529848	1745986.37514751	1369720.11142379	1049214.08779566	1173307.81263867	3935016.24993156	1522156.70965737	2243595.27680737	1488463.95015601	698408.374952518	1725321.461462	1895927.26761047	1739617.4956962	1627883.84852433	2053375.92069925	850164.343404576	963218.962174047	1905358.97349254	2098062.29980335	1965283.42470199
97	Steroids	21-Carbon atoms	Pregnane derivatives	Progesterone	C00410	pos_M315T326	2022295.74128219	655453.14178496	807023.230666345	1160199.31477067	824744.767933636	1036545.75197766	1638531.82588047	389735.869387182	623844.273053216	645449.868229367	258707.716762931	1297778.01510274	949675.158780831	730632.367841329	529584.285042827	1105854.5234123	630781.125931159	1049689.85044044	459607.417861954	502241.699249992	667439.70834052	547404.36453781	738557.157681287	2023673.3529848	1745986.37514751	1369720.11142379	1049214.08779566	1173307.81263867	3935016.24993156	1522156.70965737	2243595.27680737	1488463.95015601	698408.374952518	1725321.461462	1895927.26761047	1739617.4956962	1627883.84852433	2053375.92069925	850164.343404576	963218.962174047	1905358.97349254	2098062.29980335	1965283.42470199
98	Hormones and transmitters	Steroid hormones	Progestagens	Progesterone	C00410	pos_M315T326	2022295.74128219	655453.14178496	807023.230666345	1160199.31477067	824744.767933636	1036545.75197766	1638531.82588047	389735.869387182	623844.273053216	645449.868229367	258707.716762931	1297778.01510274	949675.158780831	730632.367841329	529584.285042827	1105854.5234123	630781.125931159	1049689.85044044	459607.417861954	502241.699249992	667439.70834052	547404.36453781	738557.157681287	2023673.3529848	1745986.37514751	1369720.11142379	1049214.08779566	1173307.81263867	3935016.24993156	1522156.70965737	2243595.27680737	1488463.95015601	698408.374952518	1725321.461462	1895927.26761047	1739617.4956962	1627883.84852433	2053375.92069925	850164.343404576	963218.962174047	1905358.97349254	2098062.29980335	1965283.42470199
99	FA Fatty acyls	FA01 Fatty Acids and Conjugates	FA0110 Amino fatty acids	5-Aminopentanoic acid	C00431	neg_M116T55_3	71675471.4650957	68429580.5593412	61701970.3517047	132194561.303631	42027175.7036764	38825705.1237452	79985333.9495369	55806824.0734099	41548705.3634097	61483400.1601885	42308298.5037245	43264609.1278401	111465302.802905	61332045.4236389	140313467.843605	46013317.5346199	52645694.852329	32177257.1541069	64118870.0123437	51982365.8309629	53347021.0529111	39519996.0015211	48174119.9818331	111667399.262486	66651272.7800277	78280031.2462912	69061456.2359786	128694624.611721	78465266.7417779	75528175.8331205	80058512.5650586	113014012.85666	124008393.569133	66557818.6951042	56394167.840023	50395286.7453557	127228579.205715	120156968.911207	74445621.1985677	64736965.622522	47043831.7005817	74464792.375586	100916104.3693
100	Amino acid related compounds	Others	Amines	N-Carbamoylputrescine	C00436	neg_M130T209	0	12006109.3965299	7736398.1839615	13322741.2762549	5295255.28209025	432538.118398866	0	5626675.73877985	1551790.89198825	9735905.67952178	9270026.43574243	5544901.94106121	12044518.8146398	8005565.56894586	44324321.3139698	14027780.9297191	6753650.88370024	4549450.50259407	9252639.75438652	9740672.75674362	7424892.93500243	5817017.2677605	7230178.50109921	7976520.48077276	2390211.53082194	18274556.6949904	5451227.56587064	12231195.2794766	6806271.0968535	10209241.1067516	6764321.11213922	7869463.00108606	10804037.0336734	8967141.69470471	6693330.86797997	3934964.78845734	15142034.5965007	13769820.0402778	8870291.18628784	6481554.82883649	0	6466353.68477039	9109454.37292798
101	ST Sterol lipids	ST02 Steroids	ST0201 C18 steroids (estrogens) and derivatives	Estrone	C00468	pos_M253T90	69217.4858611643	280773.914567787	160585.829365413	128863.411334854	644190.18201031	245720.437485573	344610.949863172	370598.026043567	156203.14158334	279305.082815732	270043.843805234	237771.64477477	2741659.57849443	1167157.96429454	1480661.2088917	527302.089694622	278984.55841565	444027.692321633	463696.746178106	1462922.33751381	162379.485484181	771842.611242085	342943.801782995	527816.08093875	2335366.37611197	2405799.98501256	524732.421759008	397274.697771939	1366335.68823299	999177.590649459	1533886.96931532	1982245.02717631	2106591.11499016	1414851.40345019	1684947.52257485	2552730.85760359	2421751.86797978	1678872.08779971	598127.617923202	2001880.74969211	1109427.58425427	1221859.48223898	1097784.09063133
102	Terpenoids	Steroids	Estrane	Estrone	C00468	pos_M253T90	69217.4858611643	280773.914567787	160585.829365413	128863.411334854	644190.18201031	245720.437485573	344610.949863172	370598.026043567	156203.14158334	279305.082815732	270043.843805234	237771.64477477	2741659.57849443	1167157.96429454	1480661.2088917	527302.089694622	278984.55841565	444027.692321633	463696.746178106	1462922.33751381	162379.485484181	771842.611242085	342943.801782995	527816.08093875	2335366.37611197	2405799.98501256	524732.421759008	397274.697771939	1366335.68823299	999177.590649459	1533886.96931532	1982245.02717631	2106591.11499016	1414851.40345019	1684947.52257485	2552730.85760359	2421751.86797978	1678872.08779971	598127.617923202	2001880.74969211	1109427.58425427	1221859.48223898	1097784.09063133
103	Hormones and transmitters	Steroid hormones	Estrogens	Estrone (E1)	C00468	pos_M253T90	69217.4858611643	280773.914567787	160585.829365413	128863.411334854	644190.18201031	245720.437485573	344610.949863172	370598.026043567	156203.14158334	279305.082815732	270043.843805234	237771.64477477	2741659.57849443	1167157.96429454	1480661.2088917	527302.089694622	278984.55841565	444027.692321633	463696.746178106	1462922.33751381	162379.485484181	771842.611242085	342943.801782995	527816.08093875	2335366.37611197	2405799.98501256	524732.421759008	397274.697771939	1366335.68823299	999177.590649459	1533886.96931532	1982245.02717631	2106591.11499016	1414851.40345019	1684947.52257485	2552730.85760359	2421751.86797978	1678872.08779971	598127.617923202	2001880.74969211	1109427.58425427	1221859.48223898	1097784.09063133
104	Steroids	18-Carbon atoms	Estrane derivatives	Estrone	C00468	pos_M253T90	69217.4858611643	280773.914567787	160585.829365413	128863.411334854	644190.18201031	245720.437485573	344610.949863172	370598.026043567	156203.14158334	279305.082815732	270043.843805234	237771.64477477	2741659.57849443	1167157.96429454	1480661.2088917	527302.089694622	278984.55841565	444027.692321633	463696.746178106	1462922.33751381	162379.485484181	771842.611242085	342943.801782995	527816.08093875	2335366.37611197	2405799.98501256	524732.421759008	397274.697771939	1366335.68823299	999177.590649459	1533886.96931532	1982245.02717631	2106591.11499016	1414851.40345019	1684947.52257485	2552730.85760359	2421751.86797978	1678872.08779971	598127.617923202	2001880.74969211	1109427.58425427	1221859.48223898	1097784.09063133
105	Nucleic acids	Nucleosides	Ribonucleosides	Cytidine (C)	C00475	neg_M242T79	477450.860039728	268065.910088727	152407.410230173	298679.358615928	613690.049133447	422149.814573246	196200.699696686	530522.325267656	469497.681496597	367479.696923372	93776.0246298314	178006.685129593	2155856.55430255	1380731.96052412	2471747.63432724	455070.189142359	658120.424211308	788658.674766748	2523759.11360094	1349600.91858403	815356.90388946	915788.951331453	11186.7165586204	1079626.84548286	1402496.87669312	267860.484973701	791324.817547611	475270.576817644	1189883.68925382	1874971.9199201	226932.472952854	2213515.60929561	866536.090149695	1106258.86075256	313183.993908251	1057920.97450825	3647706.54236484	277630.073005498	816285.868103146	3536855.09130139	423829.741676107	2945063.59224247	1770817.97942572
106	Phenylpropanoids	Monolignols	Sinapate derivatives	Sinapate	C00482	neg_M223T227	793685.024613485	540489.586545111	706276.622363612	259307.963421735	693964.274982189	54102.9320562471	97487.9478803226	786690.405347792	825307.386852904	482950.48851127	680260.275602921	809219.653711657	4102637.17645094	924381.971896218	1242899.4474323	499837.948552463	524382.805365937	701632.033232079	1941757.45858694	1252920.31019473	372822.770275467	1314154.92521235	388383.183539589	2089313.93229973	4836146.11041796	2149826.13529891	506074.77146974	2036318.11039369	1888501.14429766	719313.987368991	3727872.44328349	4110235.07558988	2584806.27052743	3139023.98659206	321322.996036771	1352596.02941854	2860639.99713469	1236189.27295857	1165799.64811275	966205.108601958	979689.425523653	1058149.26518816	2231669.34473199
107	Alkaloids	Alkaloids derived from tyrosine	Tyramine derivatives	Tyramine	C00483	pos_M121T166	12924366.3746532	10639147.6815441	78517631.493458	40241804.9356462	4741592.54782223	2637199.99566288	716202.115256449	1257716.63441477	6964624.83363656	144003273.505315	41730591.561194	83064633.6866176	5652545.09381032	70702586.7501437	17284891.3291079	8257582.27542484	5669979.91967582	4057451.16225715	5216570.14687635	6288272.60276307	35277091.7894214	104719916.24873	8530475.33488024	9740748.28450679	49211354.486432	2233290.09829087	3155065.47035543	8521721.74225797	4538702.84673828	13643667.5432112	8756113.4944169	1203728.05619423	0	143577.03163382	6117574.08697252	0	41870266.8143337	6000590.59363114	16209425.5828839	3404028.10197241	1011663.42576695	19289846.6865843	11649246.3130829
108	Peptides	Amines	Biogenic amines	Tyramine	C00483	pos_M121T166	12924366.3746532	10639147.6815441	78517631.493458	40241804.9356462	4741592.54782223	2637199.99566288	716202.115256449	1257716.63441477	6964624.83363656	144003273.505315	41730591.561194	83064633.6866176	5652545.09381032	70702586.7501437	17284891.3291079	8257582.27542484	5669979.91967582	4057451.16225715	5216570.14687635	6288272.60276307	35277091.7894214	104719916.24873	8530475.33488024	9740748.28450679	49211354.486432	2233290.09829087	3155065.47035543	8521721.74225797	4538702.84673828	13643667.5432112	8756113.4944169	1203728.05619423	0	143577.03163382	6117574.08697252	0	41870266.8143337	6000590.59363114	16209425.5828839	3404028.10197241	1011663.42576695	19289846.6865843	11649246.3130829
109	Organic acids	Carboxylic acids	Dicarboxylic acids	Glutarate	C00489	neg_M131T86	19038672.7298316	34347991.1925302	20984076.7807912	13955233.1122717	38183412.0410231	15239078.0661372	5268200.50568171	26833129.880909	35527536.693627	37358806.6586008	14678853.2451399	23595190.2271557	14240613.6348458	8909987.48553767	9153629.59948109	5145032.05496155	6299840.23628245	5728287.16633017	4534645.25907176	8192144.61346107	8985646.63208332	6659324.28117726	3921777.19909973	20664041.1963162	34986980.4463195	29975256.4381102	15148340.1680918	12217032.0087678	19457311.4365732	16746035.0748144	19292472.8800565	28547485.9883277	50158335.1692967	22702112.2988741	9213911.46937647	8746470.24146633	31761505.1501715	37690860.2150564	27077240.2780144	21959388.5489634	14731842.4084704	22698346.1885572	28202386.5978526
110	FA Fatty acyls	FA01 Fatty Acids and Conjugates	FA0117 Dicarboxylic acids	Pentanedioic acid	C00489	neg_M131T86	19038672.7298316	34347991.1925302	20984076.7807912	13955233.1122717	38183412.0410231	15239078.0661372	5268200.50568171	26833129.880909	35527536.693627	37358806.6586008	14678853.2451399	23595190.2271557	14240613.6348458	8909987.48553767	9153629.59948109	5145032.05496155	6299840.23628245	5728287.16633017	4534645.25907176	8192144.61346107	8985646.63208332	6659324.28117726	3921777.19909973	20664041.1963162	34986980.4463195	29975256.4381102	15148340.1680918	12217032.0087678	19457311.4365732	16746035.0748144	19292472.8800565	28547485.9883277	50158335.1692967	22702112.2988741	9213911.46937647	8746470.24146633	31761505.1501715	37690860.2150564	27077240.2780144	21959388.5489634	14731842.4084704	22698346.1885572	28202386.5978526
111	Flavonoids	Flavonoids	Flavanones	Naringenin	C00509	neg_M271T240	220862.520781111	749088.901326044	2832471.48087123	512053.475706659	1739263.01787249	570880.045267454	128672.384278617	1363717.47324362	6700170.77229625	7635002.17972858	3035931.11967919	1523262.759111	3293481.57089619	1860128.87403203	1518161.04945332	830522.776357385	788023.085711981	758184.451971021	2459891.30936209	1856626.6949494	212307.747250039	2268279.98468632	1323665.14605825	503063.619554221	41604.6972826752	3812689.75351902	524460.692889878	3644331.68801992	336977.705334598	269450.401841817	361846.689029164	1036949.22857453	2923662.0742146	3731097.51377629	2326401.7894163	3945593.05350456	4041933.64054598	2343458.64030586	2747932.31955285	2769026.40089304	4009487.12910282	4149282.16757762	1885588.42308391
112	PK Polyketides	PK12 Flavonoids	PK1214 Flavanones	Naringenin	C00509	neg_M271T240	220862.520781111	749088.901326044	2832471.48087123	512053.475706659	1739263.01787249	570880.045267454	128672.384278617	1363717.47324362	6700170.77229625	7635002.17972858	3035931.11967919	1523262.759111	3293481.57089619	1860128.87403203	1518161.04945332	830522.776357385	788023.085711981	758184.451971021	2459891.30936209	1856626.6949494	212307.747250039	2268279.98468632	1323665.14605825	503063.619554221	41604.6972826752	3812689.75351902	524460.692889878	3644331.68801992	336977.705334598	269450.401841817	361846.689029164	1036949.22857453	2923662.0742146	3731097.51377629	2326401.7894163	3945593.05350456	4041933.64054598	2343458.64030586	2747932.31955285	2769026.40089304	4009487.12910282	4149282.16757762	1885588.42308391
113	ST Sterol lipids	ST02 Steroids	ST0202 C19 steroids (androgens) and derivatives	3alpha-Hydroxy-5alpha-androstan-17-one	C00523	neg_M289T449	2727783.30856066	4278438.56876003	1205613.22664647	3669522.29717932	720297.034167464	896966.806370458	4636419.35674962	1037069.65221531	836303.325659142	1785380.85528532	2503345.28112164	2470943.14412079	1263016.60807749	1916090.40860559	4338003.40139327	1405857.51615341	2671997.61550713	3228467.20658339	2837359.78748177	1435569.3073772	3515342.10055551	1377892.24508157	2267455.07090292	2710932.02827632	968032.530635591	1275233.78483979	2007898.99387212	2725100.22024248	479565.596153779	1417379.73628709	765642.418370362	961481.732132384	884253.654632941	1181993.30391276	1169619.62557731	1716169.27114793	1561744.63156561	2900450.59758447	1313042.66068442	2380504.75832209	448726.646878819	1183058.4629599	1022658.7180417
114	Steroids	19-Carbon atoms	Androstane derivatives	Androsterone	C00523	neg_M289T449	2727783.30856066	4278438.56876003	1205613.22664647	3669522.29717932	720297.034167464	896966.806370458	4636419.35674962	1037069.65221531	836303.325659142	1785380.85528532	2503345.28112164	2470943.14412079	1263016.60807749	1916090.40860559	4338003.40139327	1405857.51615341	2671997.61550713	3228467.20658339	2837359.78748177	1435569.3073772	3515342.10055551	1377892.24508157	2267455.07090292	2710932.02827632	968032.530635591	1275233.78483979	2007898.99387212	2725100.22024248	479565.596153779	1417379.73628709	765642.418370362	961481.732132384	884253.654632941	1181993.30391276	1169619.62557731	1716169.27114793	1561744.63156561	2900450.59758447	1313042.66068442	2380504.75832209	448726.646878819	1183058.4629599	1022658.7180417
115	Peptides	Amino acids	Other amino acids	D-Tryptophan	C00525	neg_M203T202_1	15629194.3130912	10738993.2827938	6788097.62454209	37567236.2921253	27975886.2712525	6166346.26484139	7899800.76088521	17563240.8280897	51543133.7415708	11853748.4367272	1888540.2223948	3886820.00072037	79831904.8162747	37972724.1846188	122431950.967965	5605994.49947098	11342617.8452757	10035644.28779	10062981.0645381	5473217.06015375	49502131.5290229	8866714.29574279	8081602.19246865	35571075.4925875	70521591.2651224	126037412.741153	15617420.3890377	78485330.4890912	23054336.5113548	27601121.4056655	19733105.939073	36380500.9658396	31818960.0578222	17399854.0831975	6362506.31024744	36742628.3482484	104448646.214575	55939596.9890139	7846575.00387214	18637687.8701034	7740086.2434555	91811703.1089604	12003109.0889707
116	Nucleic acids	Nucleosides	Deoxyribonucleosides	Deoxyuridine (dU)	C00526	neg_M227T133	1906994.30705377	5236334.80279952	2253298.15691033	1535994.72411533	6129390.23276896	8836954.3147547	4008436.35564244	7080104.05794763	3477161.50103536	2642913.8671384	1249816.8627436	1758568.55568332	66006.2679273784	78737.9856132663	68562.43701457	60941.3865677645	87453.2835332353	112819.025674815	119378.106580401	126302.813108865	37988.6466528464	50862.8410492443	176727.641877317	356269.51088982	4164544.62292425	3418157.23488612	13482396.2898149	1421063.91117634	3875327.25286573	506440.113838411	4358277.35546867	4509215.74224158	6384088.01202057	4811254.08453011	761671.723963449	123123.771137457	7235132.11843953	6029128.41322243	2489982.17938315	7718376.98376307	3751885.12241818	5598776.46016257	4357356.35581756
117	Vitamins and cofactors	Vitamins	Water-soluble vitamins	Pyridoxamine (Vitamin B6)	C00534	pos_M169T81_2	810278.405239908	2060769.83723135	1075306.16854599	2311566.12818713	2979265.4938127	1601220.96452964	1366748.90355259	2547146.17284538	2743358.87151758	1008151.6710126	834979.307683328	1371219.11953435	1792269.39972724	1698312.16443462	1589019.95066106	1268050.72313389	1890259.24825394	1904608.59156091	1560500.27014906	2944988.32732092	1488904.72783987	2473553.05808575	1556850.56217287	1101082.96634707	1738593.62847103	1558326.13525245	1486144.24595713	722229.126827004	778550.879943279	1133928.08673585	1027468.6813268	1951319.11707738	2436188.83877572	1304308.08836452	1963066.9447692	1660573.6380611	1153922.48086051	1828822.01969341	1411908.02299505	2922311.84844544	1285996.01502069	1203944.76525069	1445941.74240425
118	ST Sterol lipids	ST02 Steroids	ST0202 C19 steroids (androgens) and derivatives	17beta-Hydroxy-4-androsten-3-one	C00535	neg_M287T456	37646.5713168118	1662918.00765677	1441220.1493438	47266.2449248753	1304861.76673965	3014627.16122571	3065552.48417778	1555651.5947041	424077.51392934	608316.125099297	155930.621091814	465104.758382684	99673.5117126305	123208.389887706	26331.487734529	181413.020419049	1056212.63015537	288653.460961159	239426.567202302	763980.650241397	132904.327645584	88992.5986166073	271385.862086061	93674.6648655345	274694.131582422	257874.521501883	212318.548842563	160743.430316618	121738.185965093	259279.830378573	83033.9901724312	416825.825517904	130937.521243814	189724.004590378	561002.543055172	140916.894681792	321281.182378407	0	30275.3613877205	318021.057834464	80219.7289658588	138688.720375711	68440.7661959194
119	Hormones and transmitters	Steroid hormones	Androgens	Testosterone	C00535	neg_M287T456	37646.5713168118	1662918.00765677	1441220.1493438	47266.2449248753	1304861.76673965	3014627.16122571	3065552.48417778	1555651.5947041	424077.51392934	608316.125099297	155930.621091814	465104.758382684	99673.5117126305	123208.389887706	26331.487734529	181413.020419049	1056212.63015537	288653.460961159	239426.567202302	763980.650241397	132904.327645584	88992.5986166073	271385.862086061	93674.6648655345	274694.131582422	257874.521501883	212318.548842563	160743.430316618	121738.185965093	259279.830378573	83033.9901724312	416825.825517904	130937.521243814	189724.004590378	561002.543055172	140916.894681792	321281.182378407	0	30275.3613877205	318021.057834464	80219.7289658588	138688.720375711	68440.7661959194
120	Terpenoids	Steroids	Androstane	Testosterone	C00535	neg_M287T456	37646.5713168118	1662918.00765677	1441220.1493438	47266.2449248753	1304861.76673965	3014627.16122571	3065552.48417778	1555651.5947041	424077.51392934	608316.125099297	155930.621091814	465104.758382684	99673.5117126305	123208.389887706	26331.487734529	181413.020419049	1056212.63015537	288653.460961159	239426.567202302	763980.650241397	132904.327645584	88992.5986166073	271385.862086061	93674.6648655345	274694.131582422	257874.521501883	212318.548842563	160743.430316618	121738.185965093	259279.830378573	83033.9901724312	416825.825517904	130937.521243814	189724.004590378	561002.543055172	140916.894681792	321281.182378407	0	30275.3613877205	318021.057834464	80219.7289658588	138688.720375711	68440.7661959194
121	Steroids	19-Carbon atoms	Androstane derivatives	Testosterone	C00535	neg_M287T456	37646.5713168118	1662918.00765677	1441220.1493438	47266.2449248753	1304861.76673965	3014627.16122571	3065552.48417778	1555651.5947041	424077.51392934	608316.125099297	155930.621091814	465104.758382684	99673.5117126305	123208.389887706	26331.487734529	181413.020419049	1056212.63015537	288653.460961159	239426.567202302	763980.650241397	132904.327645584	88992.5986166073	271385.862086061	93674.6648655345	274694.131582422	257874.521501883	212318.548842563	160743.430316618	121738.185965093	259279.830378573	83033.9901724312	416825.825517904	130937.521243814	189724.004590378	561002.543055172	140916.894681792	321281.182378407	0	30275.3613877205	318021.057834464	80219.7289658588	138688.720375711	68440.7661959194
122	SP Sphingolipids	SP03 Phosphosphingolipids	SP0301 Ceramide phosphocholines (sphingomyelins)	Sphingomyelin	C00550	neg_M675T529	422482.365506042	854526.798201386	641626.866345442	219482.17366437	1143560.32076467	1188575.60717305	1175526.53156599	1224195.20275996	1357925.87099126	838823.303663886	1052347.8758656	1153299.35101297	435233.645500469	279092.624794078	340391.373012445	676950.594490823	497722.590426512	293496.09447363	350944.924495842	403112.033825374	170636.961277443	542266.025389496	0	211024.406945361	441703.363340061	475182.846702669	392362.622322221	801148.272914273	354294.414730167	399817.857587159	270942.875656575	264907.521170239	539573.384259027	625905.629553941	567843.716789365	590160.980336871	383514.5260297	410674.007300059	637207.769671147	427005.888385795	417201.972570533	393480.659059544	455928.179765909
123	Lipids	Phospholipids	Phosphosphingolipids	Sphingomyelin	C00550	neg_M675T529	422482.365506042	854526.798201386	641626.866345442	219482.17366437	1143560.32076467	1188575.60717305	1175526.53156599	1224195.20275996	1357925.87099126	838823.303663886	1052347.8758656	1153299.35101297	435233.645500469	279092.624794078	340391.373012445	676950.594490823	497722.590426512	293496.09447363	350944.924495842	403112.033825374	170636.961277443	542266.025389496	0	211024.406945361	441703.363340061	475182.846702669	392362.622322221	801148.272914273	354294.414730167	399817.857587159	270942.875656575	264907.521170239	539573.384259027	625905.629553941	567843.716789365	590160.980336871	383514.5260297	410674.007300059	637207.769671147	427005.888385795	417201.972570533	393480.659059544	455928.179765909
124	Nucleic acids	Nucleosides	Deoxyribonucleosides	Deoxyadenosine (dA)	C00559	pos_M252T191	2534861.6521677	4425724.45434051	3314294.52823752	3327698.76702505	6958709.13695933	4749585.6066909	8924389.34855029	3420861.42199503	7966556.20171556	6573729.20826084	6523229.41604692	9924908.57499022	2991288.46936941	4145329.70933614	4084034.25737437	2299077.23054253	5184618.01347464	5340493.95043179	9416935.00253173	3257424.0071855	3252697.26520182	2695003.93340262	3141353.74878673	1038800.04193331	3744732.45955087	3327518.79139253	2185988.00325604	1253675.96296977	1010160.80669241	940307.614640218	1546320.01254277	2651914.74581398	2625996.34260527	2525920.21113584	305299.733913969	1997418.40160126	8263646.8014229	3664346.76146595	1462457.56685732	4761870.15879477	2855922.33400104	11018522.2978944	2196430.37670489
125	ST Sterol lipids	ST01 Sterols	ST0101 Cholesterol and derivatives	Cholest-4-en-3-one	C00599	pos_M385T368	2727170.88937668	1656114.24482167	2518711.25554815	1277662.68135417	1789028.84497557	2101417.12750588	782502.96001764	2092095.73608229	5520224.07060783	1611853.88264149	2306411.85175628	3410004.14183919	6679396.63340159	1439569.30018164	348903.314333732	2226820.35397088	1429336.92132928	2348819.06986455	1284900.94419319	1104721.55540169	75921.577507317	1312382.62752709	1732182.52186155	3168125.26755043	5107130.02282613	6164343.61391405	2083253.07121725	6761952.6014179	7288710.93786335	4443974.6728638	5337386.80562111	3994991.66374746	4993237.0211649	3839358.31586276	3453140.65880544	215895.700811985	4546454.84892152	1891201.1481564	9296251.91505367	2318612.48180668	3365947.91709759	5221448.77749853	2345747.02407542
126	Peptides	Amino acids	Other amino acids	3-Sulfino-L-alanine	C00606	neg_M152T51	112908.406916046	157411.58919199	209827.166281007	118301.326927994	236009.427218737	19732.9183825251	152458.011492504	152243.644096038	493836.948282911	184769.402123469	140898.212877902	91050.2836334078	3102732.57778875	980272.006185782	1794823.5311579	100410.492058433	82577.8696156664	164032.391120631	61971.9886711204	135341.253664489	57286.7809131341	124463.650485309	74362.4766372213	642687.985995577	4526163.78805213	3258062.661346	114176.403509067	448073.782002561	5235026.66614866	2453807.04773077	4756424.13351849	6256836.4250265	8457983.77154127	897968.748926111	319776.371360574	2745413.6372745	3132501.36094204	6465114.88164822	3113876.477172	169766.355955863	2488062.60365231	5015005.52085744	5682674.46781427
127	FA Fatty acyls	FA01 Fatty Acids and Conjugates	FA0117 Dicarboxylic acids	(2S,6S)-2,6-Diaminoheptanedioic acid	C00666	pos_M208T186_1	1009484.37275757	1254076.34239751	902003.015678907	1127405.62884116	1699026.49878655	1828933.57538045	1766639.95504878	1783822.04246291	1630607.79651492	1177561.93393648	1043042.0018551	1018284.05031126	1868635.47032734	1285808.80514113	1134920.59939881	1288714.00950754	1526705.81048931	1479336.18802381	1286829.82426641	1192649.55346047	888048.952586852	1755957.24215366	1308697.41825667	966193.312840913	1418381.46890308	1932863.41120546	1412586.6409744	1657863.22103401	1290937.07049018	1636772.20055324	1101866.06853406	1357520.00546454	1617493.2462691	1261872.35957097	1631309.92521535	1006604.37970998	1120339.72228084	1167528.57713366	1913417.81970978	1616044.81782466	1418155.0580782	1263062.56635645	1258548.33194173
128	ST Sterol lipids	ST04 Bile acids and derivatives	ST0401 C24 bile acids, alcohols, and derivatives	3alpha,7alpha,12alpha-Trihydroxy-5beta-cholanic acid	C00695	neg_M407T287	318095314.026256	9630002.01389828	23726895.4488141	843403129.25363	13016983.2317363	28508427.6925186	133700633.327474	7829379.89457622	79334500.8378397	462666187.387177	124433850.08429	15502012.0299804	21606018.5983208	17769463.0817014	20210519.4286129	29493210.0436884	19079873.4727944	15891474.8334142	11087594.6121562	21181140.2176972	41187868.9332394	11926752.2444021	106616158.428539	55506854.1624861	45506178.2305915	30995611.5760746	27226951.2683637	528514656.779064	92626167.3489665	44106814.3022153	62832460.8485194	44609956.2578563	20895945.4406771	43793234.0658224	42350716.1358377	33993255.3820061	516727096.533038	23711250.2033121	27363479.9136671	22770565.8914252	42459409.35874	471522032.203314	42194797.4550556
129	Steroids	24-Carbon atoms	Cholane derivatives	Cholic acid	C00695	neg_M407T287	318095314.026256	9630002.01389828	23726895.4488141	843403129.25363	13016983.2317363	28508427.6925186	133700633.327474	7829379.89457622	79334500.8378397	462666187.387177	124433850.08429	15502012.0299804	21606018.5983208	17769463.0817014	20210519.4286129	29493210.0436884	19079873.4727944	15891474.8334142	11087594.6121562	21181140.2176972	41187868.9332394	11926752.2444021	106616158.428539	55506854.1624861	45506178.2305915	30995611.5760746	27226951.2683637	528514656.779064	92626167.3489665	44106814.3022153	62832460.8485194	44609956.2578563	20895945.4406771	43793234.0658224	42350716.1358377	33993255.3820061	516727096.533038	23711250.2033121	27363479.9136671	22770565.8914252	42459409.35874	471522032.203314	42194797.4550556
130	Lipids	Fatty acids	Unsaturated fatty acids	Oleic acid (18:1;9)	C00712	neg_M281T557	1156526.73928444	3047330.17083693	22986922.5552506	0	0	1702781.12426398	33302457.6802781	39091696.309611	244718155.229892	52792966.5305605	210229517.072025	189865299.697668	152520623.673067	24098854.1505559	34478397.6801618	158755935.869153	103397363.911049	97729229.6007754	92666127.3104979	171243259.500157	139353488.394454	67837077.0155668	37915820.2326012	123463444.746899	103564276.975622	151879126.625072	114974161.20045	147961527.983094	97118384.0261866	156627438.878377	117305882.698707	103902403.647912	175326256.039268	180878882.088359	168756789.887338	256259424.276317	0	2155862.53774775	105708843.431451	180773544.015978	0	955119.185910187	2820410.50077743
131	Fatty acids related compounds	Fatty acids	Unsaturated fatty acids	Oleic acid	C00712	neg_M281T557	1156526.73928444	3047330.17083693	22986922.5552506	0	0	1702781.12426398	33302457.6802781	39091696.309611	244718155.229892	52792966.5305605	210229517.072025	189865299.697668	152520623.673067	24098854.1505559	34478397.6801618	158755935.869153	103397363.911049	97729229.6007754	92666127.3104979	171243259.500157	139353488.394454	67837077.0155668	37915820.2326012	123463444.746899	103564276.975622	151879126.625072	114974161.20045	147961527.983094	97118384.0261866	156627438.878377	117305882.698707	103902403.647912	175326256.039268	180878882.088359	168756789.887338	256259424.276317	0	2155862.53774775	105708843.431451	180773544.015978	0	955119.185910187	2820410.50077743
132	Hormones and transmitters	Steroid hormones	Glucocorticoids	Cortisol	C00735	neg_M397T228	418193.868711656	440393.438497738	369926.000525636	182459.729924225	349651.895753284	579669.242288897	568728.541686052	354666.489450221	376764.801349916	317684.653734714	308458.587487868	450412.070057139	676249.657174968	466048.063910278	359699.571779198	549374.777101838	463258.073614338	618468.178702675	332682.563604175	892023.455115026	337558.064200622	339883.318959392	372628.57710357	516831.127630212	698615.187919976	754487.012491054	1161474.43575955	189024.477288862	516795.040226962	717939.576729582	541038.037685291	709957.197430407	382946.213706577	497263.253062272	363245.846933908	747316.019188897	370542.46894233	449810.695287663	285960.80749597	553914.150103997	628092.369246733	569175.917706554	694760.021412991
133	Steroids	21-Carbon atoms	Pregnane derivatives	Cortisol	C00735	neg_M397T228	418193.868711656	440393.438497738	369926.000525636	182459.729924225	349651.895753284	579669.242288897	568728.541686052	354666.489450221	376764.801349916	317684.653734714	308458.587487868	450412.070057139	676249.657174968	466048.063910278	359699.571779198	549374.777101838	463258.073614338	618468.178702675	332682.563604175	892023.455115026	337558.064200622	339883.318959392	372628.57710357	516831.127630212	698615.187919976	754487.012491054	1161474.43575955	189024.477288862	516795.040226962	717939.576729582	541038.037685291	709957.197430407	382946.213706577	497263.253062272	363245.846933908	747316.019188897	370542.46894233	449810.695287663	285960.80749597	553914.150103997	628092.369246733	569175.917706554	694760.021412991
134	ST Sterol lipids	ST02 Steroids	ST0203 C21 steroids (gluco/mineralocorticoids, progestogins) and derivatives	Cortisol	C00735	neg_M397T228	418193.868711656	440393.438497738	369926.000525636	182459.729924225	349651.895753284	579669.242288897	568728.541686052	354666.489450221	376764.801349916	317684.653734714	308458.587487868	450412.070057139	676249.657174968	466048.063910278	359699.571779198	549374.777101838	463258.073614338	618468.178702675	332682.563604175	892023.455115026	337558.064200622	339883.318959392	372628.57710357	516831.127630212	698615.187919976	754487.012491054	1161474.43575955	189024.477288862	516795.040226962	717939.576729582	541038.037685291	709957.197430407	382946.213706577	497263.253062272	363245.846933908	747316.019188897	370542.46894233	449810.695287663	285960.80749597	553914.150103997	628092.369246733	569175.917706554	694760.021412991
135	Terpenoids	Triterpenoids (C30)	Liner triterpenes	Squalene	C00751	pos_M411T508	1017333.83764781	3507269.92012679	5157844.25004333	466327.146240443	544868.440165033	2351951.26700142	3905685.67547993	1921562.96481607	761422.067828824	1721946.22083585	1930116.30416059	634366.264720439	286055.742505618	22520.7256531794	0	88190.8345517051	159887.641012826	39471.1801498958	0	92230.3357477004	804052.366780574	34874.933472957	78756.3105532968	0	67465.7708652265	26646.5045617482	31092.0811375689	0	58276.5158918606	30745.3491123919	0	5668.57014551954	46048.5001933332	45595.0252336516	0	138811.533765098	159489.704146854	0	289616.524177101	70733.8965541561	54586.9978293742	29613.5260294908	12552.6230408783
136	PR Prenol lipids	PR01 Isoprenoids	PR0109 Retinoids	Retinoate	C00777	neg_M299T416_1	1501297.14518182	1470143.40609536	1872066.32062788	1348267.2931418	1379277.77906289	1270073.02162288	1111659.90098445	1633719.21766783	1895920.72610171	1043681.38468663	1079986.24053491	1650931.98280472	42416385.0790878	20248330.6745223	3867030.53370811	14176060.4318616	7558355.07157061	15312988.2820922	22547217.4119517	37059661.253659	1482654.48744594	17657565.1336092	8003435.57568654	22683994.9242117	33778259.4836235	34507279.8679655	16677474.7668521	44997874.5464014	16166853.1283067	28616568.1781312	19003014.4824249	32247745.314187	28887295.2348327	20686946.3396662	16684339.8533978	12229699.1075254	23174081.8420982	25390907.907054	35523512.1368784	24365071.3717938	19377668.0983746	17145569.5458207	18927343.3355845
137	Alkaloids	Alkaloids derived from tryptophan and anthranilic acid	Indole alkaloids	Serotonin	C00780	pos_M177T192	2515957.76273522	406969.845545517	5481710.45511635	3645141.64005564	749120.433879873	553053.603150179	871324.150501225	708939.852177333	1128870.13204227	6357075.89116085	10170264.1526176	6332372.34010817	2430620.13465002	1861621.27401803	2473332.70683575	1858044.42322036	1179878.5190587	1138786.23322978	1566421.92928557	835917.95576681	1577634.75175862	2003375.22288717	2190130.23365814	3498355.41178876	2382983.73906211	2950318.65879372	776006.636475498	1389123.1711137	555148.817226819	1181452.62116033	935780.184169697	1584640.34495162	1668632.2901028	1861691.81366457	529145.466257358	1737399.20729145	2220177.59459505	2713569.55252672	948556.233031993	594707.998635703	925680.9507812	2281874.09812093	697136.38194413
138	Peptides	Amines	Biogenic amines	Serotonin	C00780	pos_M177T192	2515957.76273522	406969.845545517	5481710.45511635	3645141.64005564	749120.433879873	553053.603150179	871324.150501225	708939.852177333	1128870.13204227	6357075.89116085	10170264.1526176	6332372.34010817	2430620.13465002	1861621.27401803	2473332.70683575	1858044.42322036	1179878.5190587	1138786.23322978	1566421.92928557	835917.95576681	1577634.75175862	2003375.22288717	2190130.23365814	3498355.41178876	2382983.73906211	2950318.65879372	776006.636475498	1389123.1711137	555148.817226819	1181452.62116033	935780.184169697	1584640.34495162	1668632.2901028	1861691.81366457	529145.466257358	1737399.20729145	2220177.59459505	2713569.55252672	948556.233031993	594707.998635703	925680.9507812	2281874.09812093	697136.38194413
139	Hormones and transmitters	Neurotransmitters	Biogenic amines	Serotonin	C00780	pos_M177T192	2515957.76273522	406969.845545517	5481710.45511635	3645141.64005564	749120.433879873	553053.603150179	871324.150501225	708939.852177333	1128870.13204227	6357075.89116085	10170264.1526176	6332372.34010817	2430620.13465002	1861621.27401803	2473332.70683575	1858044.42322036	1179878.5190587	1138786.23322978	1566421.92928557	835917.95576681	1577634.75175862	2003375.22288717	2190130.23365814	3498355.41178876	2382983.73906211	2950318.65879372	776006.636475498	1389123.1711137	555148.817226819	1181452.62116033	935780.184169697	1584640.34495162	1668632.2901028	1861691.81366457	529145.466257358	1737399.20729145	2220177.59459505	2713569.55252672	948556.233031993	594707.998635703	925680.9507812	2281874.09812093	697136.38194413
140	Hormones and transmitters	Other hormones	Adrenalines	Adrenaline	C00788	pos_M166T244	4167887.76428343	1959206.42606193	2161880.60145453	5513315.60070045	2635293.10054223	2102623.83529854	2443941.90463932	2003833.54527383	1403917.01830324	1194173.59641362	1951789.56714057	2551070.86656801	2138176.3234302	3027581.51419107	4630702.68784653	1485961.21874186	2797967.37184825	2354731.02928546	1910268.21060063	1928995.80695504	3264704.94214238	2404097.29313857	4875700.83974549	2146396.55357796	2293517.0853294	2265395.73194046	2006062.90226379	1593577.03992142	2532801.09320042	4055645.43408799	2188140.74550066	2375475.82940829	7968029.47864042	1791734.06284362	2111004.90243173	1318875.54125705	4516201.89089383	2774338.80252864	2476712.13329824	1726891.34523993	2629297.92414198	1793095.94488691	1842595.41367651
141	Hormones and transmitters	Neurotransmitters	Biogenic amines	Epinephrine; Adrenaline	C00788	pos_M166T244	4167887.76428343	1959206.42606193	2161880.60145453	5513315.60070045	2635293.10054223	2102623.83529854	2443941.90463932	2003833.54527383	1403917.01830324	1194173.59641362	1951789.56714057	2551070.86656801	2138176.3234302	3027581.51419107	4630702.68784653	1485961.21874186	2797967.37184825	2354731.02928546	1910268.21060063	1928995.80695504	3264704.94214238	2404097.29313857	4875700.83974549	2146396.55357796	2293517.0853294	2265395.73194046	2006062.90226379	1593577.03992142	2532801.09320042	4055645.43408799	2188140.74550066	2375475.82940829	7968029.47864042	1791734.06284362	2111004.90243173	1318875.54125705	4516201.89089383	2774338.80252864	2476712.13329824	1726891.34523993	2629297.92414198	1793095.94488691	1842595.41367651
142	Carbohydrates	Monosaccharides	Sugar alcohols	Sorbitol	C00794	neg_M181T560	1126877.02808923	1555300.63795441	1555157.97735065	1325814.73407079	1394144.25864956	1885648.68755529	2058525.35754785	1851251.89619495	1697823.68821067	1359079.16160769	825478.299962328	659082.703913967	995095.212931372	702618.937993412	1181635.15384849	1418527.19242273	841190.701800524	971295.693161632	1400060.54825854	1737548.04434395	1210360.52422204	1034082.2021635	1359624.51152017	1081216.55533418	1735017.96868811	1665920.24580514	1090760.21642196	5946211.41062306	1366960.07019615	1254781.35380046	1523892.33596153	2045224.08223562	1849048.67666359	3432954.3681462	2533074.08706632	2347940.25867268	1137846.14265224	1181796.00695078	2113444.8336543	1622139.76355841	1641705.70529036	1334374.18413943	1726811.34762736
143	Phenylpropanoids	Coumarins	Coumarins	Dicumarol	C00796	neg_M335T85	174761.786382992	137771.695657133	54557.1656097688	18421.6098922836	74210.699463739	86037.2127654418	76127.8944595563	91108.4317467991	62196.5524085328	37210.2247626508	68429.9288068195	142727.857443268	59088.9991035128	79320.3631617456	397619.574188012	38566.6866953365	78471.8931256112	80750.5257200455	66943.6879075346	96144.4585865173	1971427.12995027	56574.4767802557	27600.6457110528	287808.38944543	26779.8877855868	75521.3435942676	3434.13029536442	7133.2536007007	6543.92361358303	0	14393.0782763696	104919.600283668	9737.25539057932	40227.3091486672	24844.0242352457	113499.02915386	57861.022705983	254006.708762775	12424.5152819227	320252.573999576	22879.1155542149	35514.9387825911	34142.3796908311
144	Phenylpropanoids	Monolignols	Paracoumaryl alcohol derivatives	4-Coumarate	C00811	neg_M163T225	4043618.84987204	8600699.27439753	4357778.90936808	2789651.70209799	4219619.89353488	8423095.45140153	3889726.99937718	5144272.02221419	2113798.05316021	1967027.1472182	1277212.22890228	1500122.0633024	1193779.99699743	3300331.0127431	326704.219820501	2325426.04455619	3897259.32410434	2921986.31505658	2540690.80579557	3458841.00728108	1621672.5672833	1832427.68404654	1263221.46404378	4646897.67277797	4032166.34335969	2456489.98842055	5757823.2838848	5899869.60385338	979835.0280214	1385660.32016933	2742910.96907858	2873635.1567043	2677938.85244494	6985899.50190158	638637.648948469	4253206.79249877	1856056.08747757	430017.064524045	682297.199709635	3783395.4466098	4881197.97497288	2910191.80453917	1386442.15343149
145	SP Sphingolipids	SP01 Sphingoid bases	SP0102 Sphinganines	Sphinganine	C00836	pos_M324T410_5	237304862.345464	70166322.9631445	78484792.7269779	51918583.8127858	49840316.3226738	42876074.6373885	103990197.336733	87289944.9483236	133792331.627151	137561141.694183	513036227.562631	121812902.599212	546935592.209369	132434669.075239	34283696.2735578	110628445.713018	104778220.056926	53298198.4405749	56777804.2237187	27925430.4308807	64076121.6861084	147578806.600263	62622450.1722107	219743704.16529	114729126.512664	156246257.208113	41661144.1817422	285280493.753236	177486237.162332	221283131.684993	269317857.948798	47544623.3108461	98556070.4402004	165244509.212491	73715628.1668318	613947670.986646	177200957.789287	191474132.818087	322359691.210081	65767173.2608507	103110993.080483	280684157.734712	327257752.313956
146	Phenylpropanoids	Coumarins	Furanocoumarins	Xanthotoxol	C00841	neg_M201T46_2	302141656.344064	634551098.901772	524733288.252097	243796023.2948	653001479.461102	561902237.004321	405366109.047451	694946209.491947	612059579.800425	524020404.055969	380109365.917269	461888384.600987	525747489.941543	455481629.217527	356491070.588854	559793192.269096	494553873.595081	587958749.399377	497280135.24829	612059677.878373	252908583.220596	515742433.774463	433015755.21862	253674728.577035	481475932.850605	518833544.992369	323323351.844334	131585102.526501	387063570.046299	541209502.212118	418621359.658749	499383695.774081	592791442.201236	468378853.06132	578489178.192558	388567355.357612	281129764.228175	505133550.804155	536820928.617953	481089692.982172	445095363.201939	471824149.541226	535119831.656884
147	Vitamins and cofactors	Vitamins	Water-soluble vitamins	Pantothenic acid (Vitamin B5)	C00864	neg_M218T183	32499840.2716255	20186077.0947822	17240103.2569296	43648138.2966304	14486086.9464385	18282851.8018182	15873957.5201539	29212326.4638434	12079220.9486966	18603581.9811841	9785122.8798096	14465207.6152887	75054531.457008	60372842.377726	114244633.396287	17658445.2620802	18975032.1076905	24451469.6457496	32472353.606708	24404154.5348199	92059486.5021512	10973085.7285698	21425243.5329677	105238327.790475	84531467.3366149	66946268.5429899	66261964.2316536	28380227.7766212	68863085.2066479	41507761.1340381	31590972.9658564	59753303.4373044	59987304.863345	48587303.8901184	35463036.4996434	76957446.7168207	60208515.0688393	43107042.9699253	57240604.2271419	48400567.3127448	18834001.5873507	70183116.9283151	29258460.4627655
148	Nucleic acids	Nucleosides	Deoxyribonucleosides	Deoxycytidine (dC)	C00881	pos_M250T56	136905.252739889	0	0	590332.651360418	95854.9702500837	190203.527141167	563237.996385072	150623.374746821	165107.123107667	13644.6602522539	50529.5144780131	0	328706.192061969	538021.149602591	353052.929302505	560226.542847952	778827.844852545	580009.779045583	4459901.29550456	1149281.22851093	360241.770891345	690643.787705605	476161.950291421	846118.604423391	483213.57817848	1280713.26980517	548118.083459596	142835.602719203	235445.27926056	415135.992003554	514226.467933006	824699.660631791	418282.874807394	645368.002866787	243765.536507256	374496.740052857	707204.567954619	504508.497350629	373458.284524618	2532704.97876131	1261845.14776061	1485441.74750026	366460.016980883
149	Phenylpropanoids	Monolignols	Others	Cinnamaldehyde	C00903	neg_M131T216	415792.974962706	1823180.09147383	1910076.01746468	273714.378057568	2407014.16775253	2235807.31293739	851374.638391567	2566734.5235916	2392798.13576528	1822669.36442272	1138607.99039683	1081507.876372	2891680.46744051	2401194.44388504	1110721.36648479	2575446.36043078	1440570.54235618	2274405.77467179	2163611.17961388	3578786.48134657	88364.4817998471	1990876.58590846	1515083.54988317	1537521.88883955	3872445.38054268	2751500.29677399	210695.483566385	136200.240088775	1341815.9149973	4114721.22992311	1919939.55711768	2479319.31817333	1505858.35767505	1287202.9541946	1642222.1457708	1369741.36111	926309.884123043	1384853.22220081	1023640.54049464	2040663.65677776	1611587.42359696	1795909.331792	3344764.53492077
150	Lipids	Eicosanoids	Leukotrienes	Leukotriene A4	C00909	neg_M317T371	5973206.09550714	1779656.42023595	1669237.46507005	6322947.80875039	1187863.84097659	1565478.93426237	3106277.28485279	871068.720045334	971991.462009576	650685.707640821	638323.803876273	1604484.41111332	2108296.72845406	4832193.71587763	3896828.69731481	2894055.68701761	3016859.19284637	3913261.25691858	1834349.28015557	3778795.51395847	5427893.94199798	4017046.18697742	2794933.45369158	4690777.50525384	2059400.97865391	3495082.00878579	5272539.44489835	6019883.96632515	1736188.96595786	1290805.52987247	1418057.69204112	1582390.41627338	2991877.5002981	1486227.58541336	1357291.31181194	2694552.37859799	2208192.77712316	3915969.08149932	2363275.75567276	2070504.57635719	343026.42910474	1540569.00103603	1747091.9772439
151	FA Fatty acyls	FA01 Fatty Acids and Conjugates	FA0107 Epoxy fatty acids	(7E,9E,11Z,14Z)-(5S,6S)-5,6-Epoxyeicosa-7,9,11,14-tetraenoic acid	C00909	neg_M317T371	5973206.09550714	1779656.42023595	1669237.46507005	6322947.80875039	1187863.84097659	1565478.93426237	3106277.28485279	871068.720045334	971991.462009576	650685.707640821	638323.803876273	1604484.41111332	2108296.72845406	4832193.71587763	3896828.69731481	2894055.68701761	3016859.19284637	3913261.25691858	1834349.28015557	3778795.51395847	5427893.94199798	4017046.18697742	2794933.45369158	4690777.50525384	2059400.97865391	3495082.00878579	5272539.44489835	6019883.96632515	1736188.96595786	1290805.52987247	1418057.69204112	1582390.41627338	2991877.5002981	1486227.58541336	1357291.31181194	2694552.37859799	2208192.77712316	3915969.08149932	2363275.75567276	2070504.57635719	343026.42910474	1540569.00103603	1747091.9772439
152	FA Fatty acyls	FA03 Eicosanoids	FA0302 Leukotrienes	Leukotriene A4	C00909	neg_M317T371	5973206.09550714	1779656.42023595	1669237.46507005	6322947.80875039	1187863.84097659	1565478.93426237	3106277.28485279	871068.720045334	971991.462009576	650685.707640821	638323.803876273	1604484.41111332	2108296.72845406	4832193.71587763	3896828.69731481	2894055.68701761	3016859.19284637	3913261.25691858	1834349.28015557	3778795.51395847	5427893.94199798	4017046.18697742	2794933.45369158	4690777.50525384	2059400.97865391	3495082.00878579	5272539.44489835	6019883.96632515	1736188.96595786	1290805.52987247	1418057.69204112	1582390.41627338	2991877.5002981	1486227.58541336	1357291.31181194	2694552.37859799	2208192.77712316	3915969.08149932	2363275.75567276	2070504.57635719	343026.42910474	1540569.00103603	1747091.9772439
153	Hormones and transmitters	Steroid hormones	Estrogens	Estradiol-17beta (E2)	C00951	neg_M271T210	546683.090845107	553650.498270852	422786.850062584	533256.366850432	1240333.59042213	644483.41188321	497919.525263186	571696.527785733	512584.556664096	139356.080864921	18278.2285813322	0	24637.4541243915	0	16024.7010411926	58835.0751125331	16472.3300823727	19099.3036361954	29453.9697855815	16184.1445346786	0	0	0	11171.4531052208	0	0	0	0	7955.06661199007	0	0	40971.0446722038	46248.6611746592	138406.698052863	178463.861082507	99574.0356927186	188532.21572852	140425.876961703	269237.202701624	669575.259176509	597438.313645886	402558.575760231	461823.278345072
154	ST Sterol lipids	ST02 Steroids	ST0201 C18 steroids (estrogens) and derivatives	Estradiol-17beta	C00951	neg_M271T210	546683.090845107	553650.498270852	422786.850062584	533256.366850432	1240333.59042213	644483.41188321	497919.525263186	571696.527785733	512584.556664096	139356.080864921	18278.2285813322	0	24637.4541243915	0	16024.7010411926	58835.0751125331	16472.3300823727	19099.3036361954	29453.9697855815	16184.1445346786	0	0	0	11171.4531052208	0	0	0	0	7955.06661199007	0	0	40971.0446722038	46248.6611746592	138406.698052863	178463.861082507	99574.0356927186	188532.21572852	140425.876961703	269237.202701624	669575.259176509	597438.313645886	402558.575760231	461823.278345072
155	Steroids	18-Carbon atoms	Estrane derivatives	Estradiol-17beta	C00951	neg_M271T210	546683.090845107	553650.498270852	422786.850062584	533256.366850432	1240333.59042213	644483.41188321	497919.525263186	571696.527785733	512584.556664096	139356.080864921	18278.2285813322	0	24637.4541243915	0	16024.7010411926	58835.0751125331	16472.3300823727	19099.3036361954	29453.9697855815	16184.1445346786	0	0	0	11171.4531052208	0	0	0	0	7955.06661199007	0	0	40971.0446722038	46248.6611746592	138406.698052863	178463.861082507	99574.0356927186	188532.21572852	140425.876961703	269237.202701624	669575.259176509	597438.313645886	402558.575760231	461823.278345072
156	Alkaloids	Alkaloids derived from tryptophan and anthranilic acid	Indole alkaloids	Indole-3-acetate	C00954	neg_M174T241	2632466.82327871	3189970.86230942	7264096.69326537	2894208.94366397	3721306.23808655	3595520.10940114	1698568.02162914	4556484.05032692	5400247.23850814	3677218.54467183	5375759.17865107	3339078.05137683	6647977.47803664	5048698.08575434	2696426.06729907	6393182.38457272	2515952.26037088	4250177.66524015	5689108.8401882	5786855.58108455	1200386.66818758	5044339.33132546	3569548.98406245	3277388.6507646	6756996.11073691	6268710.818624	2510213.76348565	1212500.94132873	2250892.88464648	5979298.30814423	3773894.92239078	6340004.75799232	6323430.96084111	5109124.05003401	4059881.88965306	3316568.20811967	5060333.40615515	5380428.1747411	5952569.04770513	3725317.53561496	2292215.17340823	5254326.51583862	5430110.4789552
157	Pesticides	Plant growth regulators	Auxins	Indole-3-acetate	C00954	neg_M174T241	2632466.82327871	3189970.86230942	7264096.69326537	2894208.94366397	3721306.23808655	3595520.10940114	1698568.02162914	4556484.05032692	5400247.23850814	3677218.54467183	5375759.17865107	3339078.05137683	6647977.47803664	5048698.08575434	2696426.06729907	6393182.38457272	2515952.26037088	4250177.66524015	5689108.8401882	5786855.58108455	1200386.66818758	5044339.33132546	3569548.98406245	3277388.6507646	6756996.11073691	6268710.818624	2510213.76348565	1212500.94132873	2250892.88464648	5979298.30814423	3773894.92239078	6340004.75799232	6323430.96084111	5109124.05003401	4059881.88965306	3316568.20811967	5060333.40615515	5380428.1747411	5952569.04770513	3725317.53561496	2292215.17340823	5254326.51583862	5430110.4789552
158	Peptides	Peptides	Dipeptides	D-Alanyl-D-alanine	C00993	neg_M159T51	4086650.65880911	732947.375985574	3071236.57476716	3555632.63302766	2903168.23585939	1485847.06541641	2781606.86177437	4985389.91930766	5243204.89485057	8115169.27637133	6478919.58380685	4202493.55320386	13632073.7024062	11576385.0992464	8314242.93316783	6240366.64409046	5386445.4700697	4928481.73516159	5382217.39120986	6164234.24753368	7655761.81690156	11343371.5913967	2519619.93660086	7991841.61518692	20232578.4838438	13243625.8720779	4883747.9539872	5563693.31524731	4149119.5207525	8524099.82660034	10399517.9892836	21633193.4486264	23345718.2237854	8593652.64172148	2913001.19746494	17877861.2634506	23643420.7396702	24422848.7148467	15931915.7262499	19088275.7798821	4104630.56419534	13881893.0707397	7030167.71217551
159	Peptides	Peptides	Dipeptides	D-Alanyl-D-alanine	C00993	neg_M159T77	389251.852150348	1351002.80952617	448036.531103052	275027.628960328	899829.472403905	662904.182802735	473637.895119471	443780.356376062	509340.413325863	2072765.58938902	289640.096572417	1797529.31083395	389874.820600509	333964.696773311	2229229.22016952	431244.788009206	350490.454874517	658569.568079722	291218.656135283	951292.39564397	236598.24385373	347350.413896222	549718.100682451	1283971.14608765	2910827.82336772	7513590.04327141	486108.623606622	230702.273221294	1902882.90719381	7341328.27414349	1408448.40134941	1808975.44638347	1516118.9916927	3281481.05721415	523101.626391256	914187.749887289	1601296.49739914	7099679.56054561	1315251.46890225	2121753.1080462	1204651.91161916	1864110.19816715	1389947.36873922
160	Alkaloids	Alkaloids derived from nicotinic acid	Pyridine alkaloids	N-Methylnicotinate	C01004	pos_M138T39	521156.283781409	423107.335763946	346879.022816495	464513.437984299	391775.224047805	699742.898446668	707476.826497311	474095.661164135	398296.119404639	431531.702358879	365152.034684113	372857.541843345	494628.323630618	299287.5114629	1095975.10246595	412340.034319675	357672.263595844	426262.139782725	322341.851744629	556707.610110761	1102946.17586681	543421.959740884	334860.550781668	429916.45750858	572793.542422169	551154.3721084	585461.392814756	736626.319121682	564570.018938098	588994.48586516	418737.873115463	362841.960329381	485786.267759165	621385.146241051	470467.289120726	569841.935030273	380257.113027236	394172.821766257	406015.874739353	275986.213733377	342471.925734863	399920.213097653	377504.415949672
161	Organic acids	Carboxylic acids	Hydroxycarboxylic acids	3-Hydroxypropanoate	C01013	neg_M89T447	0	0	0	9761848.75931915	0	0	0	3376603.13077757	0	0	1637520.72271146	7983281.85436863	11616997.6700201	2757665.97278044	3258740.1674042	6293147.56384056	3218711.86667894	5411608.96162756	4951588.26160104	13135007.8083428	1373512.87640115	3263769.97935992	2386074.72806424	3861633.4457855	3755876.93535738	6138011.25636763	3090580.05196298	4189387.41984106	2090068.65870731	1153222.97522475	3565582.21385743	4906920.86303	5087198.69598263	5470357.45467613	3896890.24464401	3455336.14596543	0	0	0	0	4548667.77007684	3936598.84622198	0
162	Alkaloids	Alkaloids derived from nicotinic acid	Pyridine alkaloids	6-Hydroxynicotinate	C01020	neg_M138T109	575103.408660498	0	0	0	0	0	0	0	0	34659.6462604666	825922.882115572	547605.546439217	993626.957768608	979273.148449893	580946.549465186	870404.015210978	1646509.38091273	1251812.73515315	947995.576519228	1106399.80674566	863222.015787617	1093451.54424669	726597.880324827	1440324.10419823	646452.760110968	880212.651065237	417176.180210959	1400726.90043008	699777.310120914	202446.897441206	723643.877229391	620323.422341352	768557.775744079	1295350.53465873	509897.749765757	1877627.15602625	1121144.28055397	0	933179.099289048	941925.761262208	1155320.76754298	526721.409286787	0
163	Carbohydrates	Oligosaccharides	Disaccharides	Trehalose	C01083	neg_M401T568	307194.61268222	240987.624473395	279011.634437359	442508.725689206	403284.278357663	350670.753589962	294161.582449175	404579.640336025	476854.364579267	317369.784714216	338835.662920435	371206.965238566	367853.409866938	278734.784880966	237263.879302603	773340.959494541	380582.833995918	691896.634273056	738009.984175673	1011986.50910608	221355.945255062	775146.372524922	503849.564969496	354576.893251112	516400.900312215	1565444.92489997	738644.08535788	406303.174310206	753589.366270146	402257.690167869	804152.108812357	943413.980962062	657802.100807838	768758.845158627	345520.595554429	691334.677250858	325284.959718584	455219.783374053	971255.268037912	290823.474956202	366509.743060338	435381.78381209	772474.086583517
164	FA Fatty acyls	FA01 Fatty Acids and Conjugates	FA0105 Hydroxy fatty acids	(R)-3-Hydroxybutanoic acid	C01089	neg_M103T67	16706564.5563951	9060970.97998171	16150988.5222786	13773620.2281036	5620937.53302494	12478391.8242183	6490702.68147454	8608660.37074817	4392730.88561021	29676131.0300994	3915638.2512995	8832809.69564062	9030822.92078539	8195024.62411226	16637085.9223967	13926293.7379677	7327768.92993832	6354509.23430136	5971367.69266349	12440561.0309816	7326691.13247158	10288175.6183636	10769945.0375911	19125292.2844663	9725186.08279472	18052513.2030954	4947574.43049499	9408572.13588905	3779484.24257225	4233036.38328912	5283670.27994142	5433655.69714463	6454658.07465241	5059775.73372836	3537980.55742844	7106457.39762784	54805218.7409143	4727080.51392795	5080395.25069171	3370212.64162613	5305764.56109045	4645655.8166951	4930008.3661916
165	Organic acids	Carboxylic acids	Hydroxycarboxylic acids	(R)-3-Hydroxybutanoate	C01089	neg_M103T67	16706564.5563951	9060970.97998171	16150988.5222786	13773620.2281036	5620937.53302494	12478391.8242183	6490702.68147454	8608660.37074817	4392730.88561021	29676131.0300994	3915638.2512995	8832809.69564062	9030822.92078539	8195024.62411226	16637085.9223967	13926293.7379677	7327768.92993832	6354509.23430136	5971367.69266349	12440561.0309816	7326691.13247158	10288175.6183636	10769945.0375911	19125292.2844663	9725186.08279472	18052513.2030954	4947574.43049499	9408572.13588905	3779484.24257225	4233036.38328912	5283670.27994142	5433655.69714463	6454658.07465241	5059775.73372836	3537980.55742844	7106457.39762784	54805218.7409143	4727080.51392795	5080395.25069171	3370212.64162613	5305764.56109045	4645655.8166951	4930008.3661916
166	Others	Tannins and galloyl derivatives	Gallotannins	Pyrogallol	C01108	neg_M125T87	347125.974007165	348412.386249683	337439.766967973	226939.298553437	428893.512265462	411543.916861017	529189.183458353	475207.770077446	662523.328361392	400625.392218532	575810.123798086	597792.216365633	661024.439991338	758853.78375937	803194.561860883	532496.406184523	562688.902821921	631563.600622984	746363.666070765	902171.200535012	419875.572015486	578643.796779893	454940.355647171	492187.794181271	1146561.08760726	1709029.22533944	482723.59983352	698879.099253316	658483.610434972	749468.462813789	655265.069724445	939062.639776697	1711531.66433011	933292.111370547	676240.873806127	481475.379649085	551988.287711282	438621.08190736	665493.742610018	695536.875408072	433856.725048768	616150.465246539	426112.958547734
167	Peptides	Amino acids	Other amino acids	Hydroxyproline	C01157	neg_M130T55_1	4552349.92270931	4849955.12253954	962922.441654409	4467788.46331274	2838039.61825201	2727282.31179417	7700427.26521543	7307255.32192509	2749259.84013161	6233325.07019153	3794514.18262968	2240845.11407898	4534144.048205	12733904.3429644	6259739.54019972	7950711.78485345	4850842.7781252	4099317.62289285	5942779.1908281	6419478.39044949	3687063.41485822	4838198.66867661	3058389.80160322	4819874.07626266	9199622.15279296	7049984.95087273	3951938.08958917	2677688.777868	3304598.73381002	5290262.34032812	3239179.34304002	3859907.69945294	5417118.99965367	3182699.3378029	3108776.97912339	3619704.95298719	7035006.51724666	6665499.48507375	5901247.52139176	8617586.69977367	3006073.26175924	7993137.79724695	7321084.43723854
168	ST Sterol lipids	ST03 Secosteroids	ST0302 Vitamin D3 and derivatives	Provitamin D3	C01164	pos_M385T291	4552960.55451035	2471620.85532012	2893728.96528023	2955064.03788167	8720972.45352228	5992999.5167215	5334944.3468707	5599019.33004866	6008960.82706397	5425677.81720129	4454445.71073046	4070905.55548037	12043513.514336	5875132.31945358	1635901.62052617	9318738.11129248	4912284.57202458	5851144.51064355	6414262.04823174	8756713.57666241	912926.180168704	6408151.06762948	2871112.89866459	9134283.36202977	7935321.82084539	11798313.6571722	8835783.44816965	8148571.91695726	6612571.7875353	11725979.6501004	12136041.1771699	9758082.37714307	9828080.83425653	10193722.8410643	6985341.71376564	10387668.3018708	7676453.71228564	6152552.03656648	8810131.93403403	10699030.9642271	13257463.751258	10871894.4348851	14309314.7648472
169	Steroids	27-Carbon atoms	Cholestane derivatives	7-Dehydrocholesterol	C01164	pos_M385T291	4552960.55451035	2471620.85532012	2893728.96528023	2955064.03788167	8720972.45352228	5992999.5167215	5334944.3468707	5599019.33004866	6008960.82706397	5425677.81720129	4454445.71073046	4070905.55548037	12043513.514336	5875132.31945358	1635901.62052617	9318738.11129248	4912284.57202458	5851144.51064355	6414262.04823174	8756713.57666241	912926.180168704	6408151.06762948	2871112.89866459	9134283.36202977	7935321.82084539	11798313.6571722	8835783.44816965	8148571.91695726	6612571.7875353	11725979.6501004	12136041.1771699	9758082.37714307	9828080.83425653	10193722.8410643	6985341.71376564	10387668.3018708	7676453.71228564	6152552.03656648	8810131.93403403	10699030.9642271	13257463.751258	10871894.4348851	14309314.7648472
170	ST Sterol lipids	ST01 Sterols	ST0101 Cholesterol and derivatives	7-Dehydrocholesterol	C01164	pos_M385T291	4552960.55451035	2471620.85532012	2893728.96528023	2955064.03788167	8720972.45352228	5992999.5167215	5334944.3468707	5599019.33004866	6008960.82706397	5425677.81720129	4454445.71073046	4070905.55548037	12043513.514336	5875132.31945358	1635901.62052617	9318738.11129248	4912284.57202458	5851144.51064355	6414262.04823174	8756713.57666241	912926.180168704	6408151.06762948	2871112.89866459	9134283.36202977	7935321.82084539	11798313.6571722	8835783.44816965	8148571.91695726	6612571.7875353	11725979.6501004	12136041.1771699	9758082.37714307	9828080.83425653	10193722.8410643	6985341.71376564	10387668.3018708	7676453.71228564	6152552.03656648	8810131.93403403	10699030.9642271	13257463.751258	10871894.4348851	14309314.7648472
171	ST Sterol lipids	ST02 Steroids	ST0203 C21 steroids (gluco/mineralocorticoids, progestogins) and derivatives	17alpha-Hydroxyprogesterone	C01176	pos_M331T224_1	207538.531511739	666340.435597912	452081.159967986	167446.620459203	2316116.22549192	216696.088586336	1907587.92828315	67288.3410904472	110901.17183781	316798.938739171	194357.971427013	178244.077344678	408204.551986144	2901088.32230115	770393.578741143	231999.330333425	7755790.45160423	5807690.428725	269044.184519267	436947.527550108	200014.052602816	257522.54415485	211767.671055455	91825.3093509393	1764234.42296855	2379333.66141068	206584.806934379	1498364.70170218	422915.177106931	307591.552497538	261413.846513327	320244.321138381	248937.597878963	325002.507368966	310082.614618302	127579.70927893	1210060.70454842	448038.665227269	259939.08931107	4023510.2873954	263904.719740147	2824726.75693241	362999.99322668
172	Hormones and transmitters	Steroid hormones	Progestagens	17alpha-Hydroxyprogesterone	C01176	pos_M331T224_1	207538.531511739	666340.435597912	452081.159967986	167446.620459203	2316116.22549192	216696.088586336	1907587.92828315	67288.3410904472	110901.17183781	316798.938739171	194357.971427013	178244.077344678	408204.551986144	2901088.32230115	770393.578741143	231999.330333425	7755790.45160423	5807690.428725	269044.184519267	436947.527550108	200014.052602816	257522.54415485	211767.671055455	91825.3093509393	1764234.42296855	2379333.66141068	206584.806934379	1498364.70170218	422915.177106931	307591.552497538	261413.846513327	320244.321138381	248937.597878963	325002.507368966	310082.614618302	127579.70927893	1210060.70454842	448038.665227269	259939.08931107	4023510.2873954	263904.719740147	2824726.75693241	362999.99322668
173	FA Fatty acyls	FA01 Fatty Acids and Conjugates	FA0106 Oxo fatty acids	2-Oxo-4-methylthiobutanoic acid	C01180	neg_M147T354	4179.0615345973	0	0	0	0	0	7405.46816185404	0	0	0	0	0	2244547.7083223	1716168.12839565	563322.718351138	81326.4817247968	651178.851085178	147813.316201988	2029045.6198956	80433.7539684037	69503.3174440707	139607.8360626	233509.439914826	576400.753355906	27170.859612794	38517.4769308925	153749.524042683	6498.70654907321	21090.3352595405	4504.14360341321	133273.929476254	240682.214624653	435080.651716305	227624.61095636	226997.717029546	52125.803908069	47717.3340732951	1079963.72554652	1386113.18589072	71623.9688438259	237318.159726535	299921.424192819	400380.356104669
174	ST Sterol lipids	ST01 Sterols	ST0101 Cholesterol and derivatives	Lathosterol	C01189	pos_M387T318	1222538.43214835	826481.081640836	894465.720948656	911713.693863949	1563362.16473395	1532209.8363961	1703522.51470223	2320760.80361398	1623842.33230121	2186438.84334808	1095058.18103279	854296.128556461	1684366.37010818	1931943.22820396	158070.922816548	1810148.63461251	1368794.46865389	915943.047321231	1072846.11827528	3133006.20307582	232766.323168468	1658811.05651547	582857.031780431	2226273.17375459	1700742.43974945	3061341.7566917	1652300.15408332	2369363.34521095	1522315.70331195	1718654.37915807	2376868.67149006	1673073.17711322	1547506.13217681	1639743.21423345	1446437.72560384	2221239.74898415	2017405.39167527	912179.986108015	1535295.33360845	2493833.41298923	2421785.87294711	2620233.55413966	2149408.14300735
175	Peptides	Peptides	Dipeptides	Anserine	C01262	neg_M239T219	2106585.99965041	8854242.4643106	8518359.98546742	2401261.17097462	9576016.61066131	11666744.9163421	4165068.07616517	11175819.0045934	10484480.3910182	6858684.29835374	8260340.30738665	6999841.75989754	8476232.67378107	10609185.0193147	3991694.6951897	8079328.55237331	3746143.18677916	8543346.23770133	8813381.65991336	12271164.1134773	2416549.80181028	6491940.76094701	3552130.97272133	1700163.81264515	9451699.17777233	8162017.90453701	1950585.15967695	354613.493072749	3994195.5370918	7106401.81017094	6131500.54264499	8848712.12490221	10095681.605223	7737441.61219319	4555541.89622189	6509845.16190199	6100096.13004754	5896927.32494063	5074149.8320421	7393890.08366564	4176644.2632504	7298437.48089554	6367930.02761386
176	ST Sterol lipids	ST04 Bile acids and derivatives	ST0401 C24 bile acids, alcohols, and derivatives	3alpha,7alpha-Dihydroxy-12-oxo-5beta-cholanic acid	C01292	neg_M405T251	24083988.51401	9290348.01214337	9466575.67168952	19799928.3262973	7194026.98732373	14492697.7467304	13083618.6135783	10427104.1970294	11698164.3846814	14586603.4979475	3501631.85715602	6096990.23025789	18562418.7441884	39797552.1861682	28025975.8628265	23104641.8108384	19250334.7478596	16566603.7805048	35469027.8103706	17349939.90613	16765227.6611606	19755837.0962905	20630669.7454602	41533028.1357088	19466585.688144	20142566.3020819	50088024.4183149	15931216.2384158	26326721.9925952	21213946.835769	27882814.218052	12541426.5658873	34435486.4952965	19315418.6639844	15678570.8778595	13646116.5668928	24032493.0120933	29544838.5290481	27284898.7604843	23411047.1886346	89733231.0522876	32063562.541484	34254548.3127494
177	Others	Tannins and galloyl derivatives	Galloyl derivatives	Gallate	C01424	neg_M169T559	635367.102457144	925055.848955335	1182215.5732935	1094354.00548592	899152.209750849	1336913.2803422	1329136.14156616	1488480.50823287	1411188.79504414	1192020.95071429	1053790.63241144	1227366.02174246	1454181.11436398	1177364.50846337	937352.67466469	1305408.14589383	2049591.94278007	1414446.18037286	1512591.19608136	2027931.42885284	1388136.1454897	1349313.28583313	1025991.93726996	1178052.43448601	2503705.08849731	2236556.40094214	1578777.70919484	1794585.85614517	1320992.44349276	1926659.02679148	936830.863381809	1399029.23427446	1241045.37400594	1053972.81866744	1071598.64342277	1057978.23994151	794681.024122882	809458.12456757	1278272.51838269	1072202.99863127	878020.685320746	902050.785477646	670236.425170042
178	PK Polyketides	PK12 Flavonoids	PK1211 Flavones and Flavonols	Apigenin	C01477	pos_M271T260_1	3115964.45194	409022.974464096	2655480.72949972	359505.662563359	623488.865901265	280151.068808958	188761.936248997	543261.061937993	7574582.22347095	5345660.54053384	811737.596776111	854456.351142545	20845032.1608752	5998804.7954342	14845353.3238239	7074895.15033375	453666.091624376	336878.599454411	7510442.44841816	1202659.9094046	670376.472291294	3305025.74033807	238595.909034762	9305587.54516249	25917895.8996596	8599152.45858863	275991.584188543	17825426.5462208	22881816.1422584	16517154.126468	20828102.5828718	21102750.6120346	40665614.2834872	12752442.5796452	5533478.73636519	15460100.1393698	25523415.6421977	21552764.2929731	22699093.9523507	1199900.7164002	11358817.4907948	12495293.1362114	31537709.8337133
179	Flavonoids	Flavonoids	Flavones	Apigenin	C01477	pos_M271T260_1	3115964.45194	409022.974464096	2655480.72949972	359505.662563359	623488.865901265	280151.068808958	188761.936248997	543261.061937993	7574582.22347095	5345660.54053384	811737.596776111	854456.351142545	20845032.1608752	5998804.7954342	14845353.3238239	7074895.15033375	453666.091624376	336878.599454411	7510442.44841816	1202659.9094046	670376.472291294	3305025.74033807	238595.909034762	9305587.54516249	25917895.8996596	8599152.45858863	275991.584188543	17825426.5462208	22881816.1422584	16517154.126468	20828102.5828718	21102750.6120346	40665614.2834872	12752442.5796452	5533478.73636519	15460100.1393698	25523415.6421977	21552764.2929731	22699093.9523507	1199900.7164002	11358817.4907948	12495293.1362114	31537709.8337133
180	Phenylpropanoids	Monolignols	Coniferyl alcohol derivatives	Ferulate	C01494	neg_M193T228_2	14443282.6581591	2862600.50816546	12135993.478792	962949.95232187	46727832.3045684	1387173.80434198	993989.15108363	39256063.0167671	43175219.9713808	6176251.03060628	19865475.3601736	16979823.8766561	12630426.1693725	54872487.405337	1957861.6211985	23530014.5095224	35824397.0128461	38537431.6507765	48101261.3219587	44969911.3428819	8344101.65654405	41522641.3141182	21633733.9809652	89182295.8526583	141029964.816015	83066809.0390636	38962319.1537975	149110845.317459	36421547.0570728	18568890.3813248	104755887.868236	55159077.3876148	33102397.619445	198032070.60616	7323083.3316779	85912344.8233142	60493057.6492743	9669189.88346394	11145763.7937757	69628524.204332	114731909.655635	60488046.0363855	18424740.3465817
181	Flavonoids	Flavonoids	Flavones	Luteolin	C01514	neg_M285T263	226185.229935471	307305.928185049	1828684.85551236	50005.1982500278	358990.360327218	116648.459073843	183682.688401158	397077.637113804	12631524.8775763	7149793.03785066	1020110.12846966	2086177.67430304	11893291.162887	2069501.46029022	1434397.44980703	707861.045592682	176552.478913964	134452.760943666	1465294.24376573	1499967.09918473	93389.8962223304	1307374.04480513	53120.4474999786	1112073.84410655	13379143.8818588	10533254.7003973	20500.9422263584	2044612.23057378	2168674.40058547	7550940.69445648	5556178.67144602	9220101.04644769	11594536.0987003	5521745.90450257	2345486.85638575	8435037.96940514	13360219.6841163	4222261.81194792	3790068.95294808	2145257.18509491	2851756.95322092	6577933.7528092	7847901.39279583
182	PK Polyketides	PK12 Flavonoids	PK1211 Flavones and Flavonols	Luteolin	C01514	neg_M285T263	226185.229935471	307305.928185049	1828684.85551236	50005.1982500278	358990.360327218	116648.459073843	183682.688401158	397077.637113804	12631524.8775763	7149793.03785066	1020110.12846966	2086177.67430304	11893291.162887	2069501.46029022	1434397.44980703	707861.045592682	176552.478913964	134452.760943666	1465294.24376573	1499967.09918473	93389.8962223304	1307374.04480513	53120.4474999786	1112073.84410655	13379143.8818588	10533254.7003973	20500.9422263584	2044612.23057378	2168674.40058547	7550940.69445648	5556178.67144602	9220101.04644769	11594536.0987003	5521745.90450257	2345486.85638575	8435037.96940514	13360219.6841163	4222261.81194792	3790068.95294808	2145257.18509491	2851756.95322092	6577933.7528092	7847901.39279583
183	FA Fatty acyls	FA01 Fatty Acids and Conjugates	FA0101 Straight chain fatty acids	Octadecanoic acid	C01530	neg_M283T448	658982154.731554	1381253591.89785	526227453.529618	348456385.784478	814975748.519131	955081113.216949	884126269.834183	915639043.606378	902238419.231281	532336589.453359	458985434.019381	495431616.820399	762948555.899351	877472597.823941	755966923.347389	685592514.452583	646299337.97976	760988282.468734	866621105.277259	936905781.222765	426773595.447967	389282408.886594	949598420.422994	848692538.381135	301834471.04866	689025265.608803	540481810.318438	427441104.441191	810594135.967534	1741906654.10606	1464482068.21084	994181642.364432	1000013107.30792	1072638963.02997	1367611447.21591	1468479781.32277	750629942.103444	346654788.993788	1144367681.81286	840783876.039312	731573331.923476	732562691.98553	1980037335.45455
184	Fatty acids related compounds	Fatty acids	Saturated fatty acids	Stearic acid	C01530	neg_M283T448	658982154.731554	1381253591.89785	526227453.529618	348456385.784478	814975748.519131	955081113.216949	884126269.834183	915639043.606378	902238419.231281	532336589.453359	458985434.019381	495431616.820399	762948555.899351	877472597.823941	755966923.347389	685592514.452583	646299337.97976	760988282.468734	866621105.277259	936905781.222765	426773595.447967	389282408.886594	949598420.422994	848692538.381135	301834471.04866	689025265.608803	540481810.318438	427441104.441191	810594135.967534	1741906654.10606	1464482068.21084	994181642.364432	1000013107.30792	1072638963.02997	1367611447.21591	1468479781.32277	750629942.103444	346654788.993788	1144367681.81286	840783876.039312	731573331.923476	732562691.98553	1980037335.45455
185	Lipids	Fatty acids	Saturated fatty acids	Stearic acid (18:0)	C01530	neg_M283T448	658982154.731554	1381253591.89785	526227453.529618	348456385.784478	814975748.519131	955081113.216949	884126269.834183	915639043.606378	902238419.231281	532336589.453359	458985434.019381	495431616.820399	762948555.899351	877472597.823941	755966923.347389	685592514.452583	646299337.97976	760988282.468734	866621105.277259	936905781.222765	426773595.447967	389282408.886594	949598420.422994	848692538.381135	301834471.04866	689025265.608803	540481810.318438	427441104.441191	810594135.967534	1741906654.10606	1464482068.21084	994181642.364432	1000013107.30792	1072638963.02997	1367611447.21591	1468479781.32277	750629942.103444	346654788.993788	1144367681.81286	840783876.039312	731573331.923476	732562691.98553	1980037335.45455
186	ST Sterol lipids	ST03 Secosteroids	ST0302 Vitamin D3 and derivatives	Calcidiol	C01561	pos_M401T284	1297232.67197252	838977.560741977	1149901.63837937	455901.589442015	1669622.05908308	1282247.95111046	1709116.25382237	1817794.77184708	2366154.40065467	2272557.58332102	1595648.14417101	1227604.96140526	2569583.88445162	1063043.02109674	1691674.10196969	2988490.09240087	1045138.77520675	1591816.23105288	1388224.65731774	2015461.85625405	41816.2243290196	1355088.81011084	1774842.63320028	1335841.3866576	2139007.36778488	2800340.69696273	2199401.3608966	2849333.48613975	1457407.6611906	2023831.89453501	1887318.14381784	2495879.63282721	1917283.18814651	2220007.41586687	1693107.71935875	1703208.20737242	2153172.07710601	1259493.34994468	2039624.36501193	1921382.64802545	2978334.56557429	2616545.32618968	2148164.99894382
187	Fatty acids related compounds	Fatty acids	Saturated fatty acids	Capric acid	C01571	neg_M171T339	8495795.84865855	10653861.8085055	8808734.91739443	10090048.4574215	9541351.61636687	11317501.3444199	13613783.6756889	12031286.5152272	9723009.71954653	8426247.98274825	12747903.2591633	10160592.3396796	9311430.89719203	7397486.37936911	6475923.52217014	10158766.9878277	7715018.74681968	8670464.51407658	9877443.77465964	10056107.5579833	5149781.44362708	9359867.79949448	8042526.04112828	5086375.16282669	8518865.97312064	8759869.39733164	10309331.5838486	6643600.6973033	4559363.42044205	8905387.55507461	5850609.80203784	8101680.66669753	9921217.03349203	9582648.34462915	8004671.64679328	7685053.53505655	8407320.32271614	5333129.28099726	10941294.6484388	8657454.25376241	7215534.97215765	6931382.15354205	6497440.63182676
188	FA Fatty acyls	FA01 Fatty Acids and Conjugates	FA0101 Straight chain fatty acids	Decanoic acid	C01571	neg_M171T339	8495795.84865855	10653861.8085055	8808734.91739443	10090048.4574215	9541351.61636687	11317501.3444199	13613783.6756889	12031286.5152272	9723009.71954653	8426247.98274825	12747903.2591633	10160592.3396796	9311430.89719203	7397486.37936911	6475923.52217014	10158766.9878277	7715018.74681968	8670464.51407658	9877443.77465964	10056107.5579833	5149781.44362708	9359867.79949448	8042526.04112828	5086375.16282669	8518865.97312064	8759869.39733164	10309331.5838486	6643600.6973033	4559363.42044205	8905387.55507461	5850609.80203784	8101680.66669753	9921217.03349203	9582648.34462915	8004671.64679328	7685053.53505655	8407320.32271614	5333129.28099726	10941294.6484388	8657454.25376241	7215534.97215765	6931382.15354205	6497440.63182676
189	Lipids	Fatty acids	Saturated fatty acids	Capric acid (10:0)	C01571	neg_M171T339	8495795.84865855	10653861.8085055	8808734.91739443	10090048.4574215	9541351.61636687	11317501.3444199	13613783.6756889	12031286.5152272	9723009.71954653	8426247.98274825	12747903.2591633	10160592.3396796	9311430.89719203	7397486.37936911	6475923.52217014	10158766.9878277	7715018.74681968	8670464.51407658	9877443.77465964	10056107.5579833	5149781.44362708	9359867.79949448	8042526.04112828	5086375.16282669	8518865.97312064	8759869.39733164	10309331.5838486	6643600.6973033	4559363.42044205	8905387.55507461	5850609.80203784	8101680.66669753	9921217.03349203	9582648.34462915	8004671.64679328	7685053.53505655	8407320.32271614	5333129.28099726	10941294.6484388	8657454.25376241	7215534.97215765	6931382.15354205	6497440.63182676
190	Fatty acids related compounds	Fatty acids	Unsaturated fatty acids	Linoleic acid	C01595	neg_M279T480_10	3690175934.78992	4885047703.85346	3222053264.0456	1741586406.8653	4825289272.43023	5140732667.20731	3361364526.00831	5408175039.44681	5846473082.33997	4827174918.11909	5057632185.03052	4991358966.30983	3707667432.89039	2639983233.48762	3066204910.73601	2916365022.55243	3711747381.04899	2606392068.23171	3839573695.93819	3962551676.22151	2073009524.84895	3972899944.86121	2162921012.77952	2157482063.98613	3624866667.94679	4071289418.47718	3225557339.92352	5674644558.22044	2765387891.43569	3876760167.96888	2928386616.74894	3184998606.15952	4102260428.841	4136915874.78006	3747717620.60763	4283904463.95776	3443242640.80874	3421037832.6896	5071981890.03856	3494172230.68107	2888138976.6163	3373785031.78119	3545975652.11709
191	Lipids	Fatty acids	Unsaturated fatty acids	Linoleic acid (18:2;9,12)	C01595	neg_M279T480_10	3690175934.78992	4885047703.85346	3222053264.0456	1741586406.8653	4825289272.43023	5140732667.20731	3361364526.00831	5408175039.44681	5846473082.33997	4827174918.11909	5057632185.03052	4991358966.30983	3707667432.89039	2639983233.48762	3066204910.73601	2916365022.55243	3711747381.04899	2606392068.23171	3839573695.93819	3962551676.22151	2073009524.84895	3972899944.86121	2162921012.77952	2157482063.98613	3624866667.94679	4071289418.47718	3225557339.92352	5674644558.22044	2765387891.43569	3876760167.96888	2928386616.74894	3184998606.15952	4102260428.841	4136915874.78006	3747717620.60763	4283904463.95776	3443242640.80874	3421037832.6896	5071981890.03856	3494172230.68107	2888138976.6163	3373785031.78119	3545975652.11709
192	Hormones and transmitters	Other hormones	Melatonin	Melatonin	C01598	pos_M233T301	7388266.61669299	3561416.41074945	1535257.30341316	2659701.24365702	2406469.14155894	925963.518856236	2096678.00794137	443200.972574041	501582.865545041	692677.39829093	206599.374292057	1812707.40628322	367993.898826272	2737538.83018903	1204865.84060707	905056.268376149	5806355.3277792	3505690.98464928	1445751.96619619	1503250.31307494	5784254.00155874	2259412.35107697	7437974.88263748	1419626.03486114	140733.034584997	267816.69333759	1651335.31204211	869744.778152125	180609.649169855	206976.599501876	192909.902433309	726790.953149843	411926.089702977	622354.547566731	275127.667531366	277958.331378876	219606.433540418	391810.337258435	661944.962932776	1020002.43457787	778513.668308389	342152.885219897	220605.133184021
193	Alkaloids	Alkaloids derived from tryptophan and anthranilic acid	Indole alkaloids	Melatonin	C01598	pos_M233T301	7388266.61669299	3561416.41074945	1535257.30341316	2659701.24365702	2406469.14155894	925963.518856236	2096678.00794137	443200.972574041	501582.865545041	692677.39829093	206599.374292057	1812707.40628322	367993.898826272	2737538.83018903	1204865.84060707	905056.268376149	5806355.3277792	3505690.98464928	1445751.96619619	1503250.31307494	5784254.00155874	2259412.35107697	7437974.88263748	1419626.03486114	140733.034584997	267816.69333759	1651335.31204211	869744.778152125	180609.649169855	206976.599501876	192909.902433309	726790.953149843	411926.089702977	622354.547566731	275127.667531366	277958.331378876	219606.433540418	391810.337258435	661944.962932776	1020002.43457787	778513.668308389	342152.885219897	220605.133184021
194	ST Sterol lipids	ST03 Secosteroids	ST0302 Vitamin D3 and derivatives	Calcitriol	C01673	neg_M415T515	2641206.83054313	16614.1535601833	2481887.29554904	4139513.00159608	56856.2318595024	0	377244.943570162	173796.354673659	37206.896626324	130734.415398331	283759.562281202	1039190.69300742	873230.995974003	3380496.05245121	2655600.61251277	4859833.19604251	2094195.58228536	2402295.73754894	1816449.14825932	1772178.19650971	973779.124497571	1140314.21711186	3511177.03588074	1748699.46196762	1256954.19724449	1371684.50270744	9272619.80386246	5027616.72644717	1130403.83866488	976058.724232654	1216149.64511279	1185672.76713592	737662.876772118	388521.839910645	374269.952081285	293393.562589938	86954.6887385454	0	87171.2514187155	28655.7984143887	0	54879.0512315289	942141.76270078
195	Hormones and transmitters	Steroid hormones	Others	Calcitriol (Vitamin D)	C01673	neg_M415T515	2641206.83054313	16614.1535601833	2481887.29554904	4139513.00159608	56856.2318595024	0	377244.943570162	173796.354673659	37206.896626324	130734.415398331	283759.562281202	1039190.69300742	873230.995974003	3380496.05245121	2655600.61251277	4859833.19604251	2094195.58228536	2402295.73754894	1816449.14825932	1772178.19650971	973779.124497571	1140314.21711186	3511177.03588074	1748699.46196762	1256954.19724449	1371684.50270744	9272619.80386246	5027616.72644717	1130403.83866488	976058.724232654	1216149.64511279	1185672.76713592	737662.876772118	388521.839910645	374269.952081285	293393.562589938	86954.6887385454	0	87171.2514187155	28655.7984143887	0	54879.0512315289	942141.76270078
196	PK Polyketides	PK12 Flavonoids	PK1214 Flavanones	Hesperetin	C01709	neg_M301T264	382069.410885114	6837.03914689038	2909096.10780659	0	282056.594377132	15254.2055402364	4957.07374530795	204284.303826743	6311283.64599635	508355.784390027	2951566.93261758	3601909.0896513	9320236.44297074	477320.475485575	4340024.16932668	455001.737550014	230702.649281823	150224.483175881	5348294.90199902	367466.165508223	144832.60357849	269818.700194159	66624.6143434156	3031959.05383421	16246235.6214182	10699203.526069	59183.6465379618	7468188.22122459	699744.343024627	1743099.08224826	12542806.1726964	13459343.4515522	16922582.3867584	893373.935692649	565334.321940057	468152.715323201	11423442.650405	14962844.5508197	4453900.51927526	285874.952707094	449547.703795959	3107957.5310837	15627808.9959619
197	Flavonoids	Flavonoids	Flavanones	Hesperetin	C01709	neg_M301T264	382069.410885114	6837.03914689038	2909096.10780659	0	282056.594377132	15254.2055402364	4957.07374530795	204284.303826743	6311283.64599635	508355.784390027	2951566.93261758	3601909.0896513	9320236.44297074	477320.475485575	4340024.16932668	455001.737550014	230702.649281823	150224.483175881	5348294.90199902	367466.165508223	144832.60357849	269818.700194159	66624.6143434156	3031959.05383421	16246235.6214182	10699203.526069	59183.6465379618	7468188.22122459	699744.343024627	1743099.08224826	12542806.1726964	13459343.4515522	16922582.3867584	893373.935692649	565334.321940057	468152.715323201	11423442.650405	14962844.5508197	4453900.51927526	285874.952707094	449547.703795959	3107957.5310837	15627808.9959619
198	Lipids	Fatty acids	Unsaturated fatty acids	Elaidic acid (18:1;9)	C01712	neg_M281T533	2174100559.62499	2769431687.81614	2349394656.60422	1595818373.10304	3289915891.05849	3609243298.01871	2383268024.40954	3387467652.21668	3846862314.93155	3032920599.45463	1362979054.65551	1343148593.10202	2450601926.12188	782786545.057419	826188707.301008	1089624091.27163	1095765808.90081	1008734330.16171	891023084.76282	1047006701.10304	1343675690.04092	971109585.230663	1037847827.81088	953685061.789243	2412875310.90406	1016711367.57344	1172327783.51226	782718426.668457	657081457.251761	2514925871.4244	1780012383.13774	2073563607.62231	3383725825.18324	2791202845.14833	2590003930.23852	2551475567.43218	2108667821.61648	2091219986.85132	3414054481.82188	2968816233.63389	1899492678.2948	2194279552.31401	2196546332.05795
199	Alkaloids	Others	Purine alkaloids	Xanthosine	C01762	neg_M283T188	1285859.97192446	612646.893349518	1157525.23119001	2959139.38577327	2299344.57409026	465251.068460222	1369548.04067491	3669499.56091567	578061.861170263	76617.8258036168	150308.675081519	44637.8842219843	2162139.31264665	711224.894405069	2263471.64462495	373452.500979448	742203.279324211	4464410.0083137	1596853.01482765	915943.094649354	1128585.15470347	1442493.32253925	1299947.61738004	5960792.97581616	719517.464236805	1772985.39166873	2955577.59919601	7917361.22327523	4043335.451434	765992.025467275	5841355.16600841	5574307.29600677	1907711.94513062	3307902.66279709	547518.224107542	1981152.22740568	9529104.93670068	2828389.39014121	478752.78406707	3616623.72473822	1692938.87775069	1310116.33947189	1660005.80345658
200	Steroids	21-Carbon atoms	Pregnane derivatives	Aldosterone	C01780	neg_M359T244_1	203190.114641681	118301.122763943	162156.008894049	182804.626402884	109443.624181864	0	340533.691854379	28307.4236649095	46360.5205786286	49015.9872168732	12881.7057214423	166654.919507961	119115.569445343	1270162.97433961	2632338.14238746	279521.686976318	1336900.26489289	711470.682109642	537227.328923507	266754.773808761	328462.272287297	491253.723307526	1020374.34735857	510011.791903795	102158.047470708	108099.392670082	200652.84565246	83910.484219911	44194.7366727826	179628.79957084	175263.765670782	181855.62539416	96041.5580221502	155059.28925501	155613.549998903	104169.949967154	103799.710818423	189637.494145025	286289.128419072	460237.737553824	543857.002337867	179332.520045702	118605.615573564
201	ST Sterol lipids	ST02 Steroids	ST0203 C21 steroids (gluco/mineralocorticoids, progestogins) and derivatives	Aldosterone	C01780	neg_M359T244_1	203190.114641681	118301.122763943	162156.008894049	182804.626402884	109443.624181864	0	340533.691854379	28307.4236649095	46360.5205786286	49015.9872168732	12881.7057214423	166654.919507961	119115.569445343	1270162.97433961	2632338.14238746	279521.686976318	1336900.26489289	711470.682109642	537227.328923507	266754.773808761	328462.272287297	491253.723307526	1020374.34735857	510011.791903795	102158.047470708	108099.392670082	200652.84565246	83910.484219911	44194.7366727826	179628.79957084	175263.765670782	181855.62539416	96041.5580221502	155059.28925501	155613.549998903	104169.949967154	103799.710818423	189637.494145025	286289.128419072	460237.737553824	543857.002337867	179332.520045702	118605.615573564
202	Hormones and transmitters	Steroid hormones	Mineralocorticoids	Aldosterone	C01780	neg_M359T244_1	203190.114641681	118301.122763943	162156.008894049	182804.626402884	109443.624181864	0	340533.691854379	28307.4236649095	46360.5205786286	49015.9872168732	12881.7057214423	166654.919507961	119115.569445343	1270162.97433961	2632338.14238746	279521.686976318	1336900.26489289	711470.682109642	537227.328923507	266754.773808761	328462.272287297	491253.723307526	1020374.34735857	510011.791903795	102158.047470708	108099.392670082	200652.84565246	83910.484219911	44194.7366727826	179628.79957084	175263.765670782	181855.62539416	96041.5580221502	155059.28925501	155613.549998903	104169.949967154	103799.710818423	189637.494145025	286289.128419072	460237.737553824	543857.002337867	179332.520045702	118605.615573564
203	Carbohydrates	Monosaccharides	Deoxy sugars	Deoxyribose	C01801	neg_M133T54	14324038.1742686	2204650.38231211	5071489.25138557	3094146.6933806	18162889.0800345	2369990.75513354	2224335.65370454	10163006.6146321	33901629.1257386	39298349.8172328	20944958.3993209	20777281.8228457	70136974.3853353	70010276.8292441	64155023.3197684	20426806.8461894	7529958.61561127	3938425.73104267	53645328.7658214	60857828.0010163	13513355.3684104	40814004.2531021	5489477.36232324	57891319.551201	129067532.383258	111071484.213508	7393402.18860085	7029650.19393043	24051176.649672	61557306.9291698	33965655.8737813	110627736.921833	116952912.881489	80276501.7177801	9228218.6667472	137050358.671477	66969894.2698916	75840911.9354514	42641679.31283	55205918.5291151	40541098.2655917	49874673.3995539	58910384.6537177
204	Steroids	27-Carbon atoms	Cholestane derivatives	Desmosterol	C01802	pos_M385T326	2009059.85482084	550702.275494558	450051.177197651	755132.050449449	839574.513981383	632796.852841805	1639157.22825801	1749673.74531505	2115062.31189399	564660.612572529	695583.991439996	1043530.51231056	2287678.26857345	912001.107814246	1951591.55649924	4191111.97721971	1742475.72708263	1621413.57878302	1583054.15479348	2298521.76252067	542883.513684935	2171105.58330703	1114168.63327756	2565322.39883669	1052539.45321765	1716068.74379398	1621014.93199987	1695315.60739307	2789572.60047934	2175631.94185412	1308793.35154508	1024610.87740706	1693864.60444701	1892881.22674357	3982937.01458917	1553701.04510922	961737.173993046	2087204.5066399	2464379.59584918	2393927.59704686	2069277.23701898	1196890.70115966	6670146.12004288
205	ST Sterol lipids	ST01 Sterols	ST0101 Cholesterol and derivatives	Desmosterol	C01802	pos_M385T326	2009059.85482084	550702.275494558	450051.177197651	755132.050449449	839574.513981383	632796.852841805	1639157.22825801	1749673.74531505	2115062.31189399	564660.612572529	695583.991439996	1043530.51231056	2287678.26857345	912001.107814246	1951591.55649924	4191111.97721971	1742475.72708263	1621413.57878302	1583054.15479348	2298521.76252067	542883.513684935	2171105.58330703	1114168.63327756	2565322.39883669	1052539.45321765	1716068.74379398	1621014.93199987	1695315.60739307	2789572.60047934	2175631.94185412	1308793.35154508	1024610.87740706	1693864.60444701	1892881.22674357	3982937.01458917	1553701.04510922	961737.173993046	2087204.5066399	2464379.59584918	2393927.59704686	2069277.23701898	1196890.70115966	6670146.12004288
206	Peptides	Amino acids	Other amino acids	Pidolic acid	C01879	neg_M128T53	10818485.9440586	12452324.3170992	11950794.8121115	12706918.6217956	9269367.91010459	11134750.9780839	17312604.9077595	10680394.4835906	10657776.5719405	7829031.49732799	11010695.3964287	9333588.88442156	7641620.39631796	4618489.11285862	7619828.78227028	3972757.74493721	3787375.88846206	5264343.67053154	3447681.71020667	5418911.38619295	6504237.83518428	3892854.21796498	3180865.89618874	5060401.16438516	7105373.82505896	5986124.16253879	11245839.7795605	7514003.37106594	5860698.4196392	4306908.13792228	8374940.47714968	9537861.7275127	6945040.1419779	6521636.07502708	8334646.87055261	5307025.36063786	31436912.7239444	4741118.62639014	3356505.5253018	7769769.09930235	4847102.98464204	5104865.58694541	5660225.55070449
207	Steroids	24-Carbon atoms	Cholane derivatives	Glycocholate	C01921	neg_M464T458	24064411.5668533	14579658.1310695	26248069.9243786	9551986.56368523	12091134.5869843	31611978.4087531	7826295.07884272	64826465.36731	5748640.86842028	3243716.43798777	14586555.8184173	6703926.13483693	40595626.0471726	20259166.50207	62868728.9102288	4058444.39821161	3261070.08371137	5325234.3697957	10916723.566317	18728621.1709262	43659476.5400507	3851781.49771119	1828553.65846049	1376837.65668891	44709958.3559459	20542624.5562458	4072908.1692368	9530654.00834589	6825240.19716755	17795977.6085924	15997137.6219787	13205471.5959336	20038915.0917944	8890059.67393432	100595784.524569	7041582.53421953	23006013.0694567	17328347.2708362	6716686.25462316	112079593.460506	5448222.07923704	24986377.3647673	41257417.532513
208	ST Sterol lipids	ST04 Bile acids and derivatives	ST0402 C26 bile acids, alcohols, and derivatives	3alpha,7alpha,12alpha-Trihydroxy-5beta-cholan-24-oylglycine	C01921	neg_M464T458	24064411.5668533	14579658.1310695	26248069.9243786	9551986.56368523	12091134.5869843	31611978.4087531	7826295.07884272	64826465.36731	5748640.86842028	3243716.43798777	14586555.8184173	6703926.13483693	40595626.0471726	20259166.50207	62868728.9102288	4058444.39821161	3261070.08371137	5325234.3697957	10916723.566317	18728621.1709262	43659476.5400507	3851781.49771119	1828553.65846049	1376837.65668891	44709958.3559459	20542624.5562458	4072908.1692368	9530654.00834589	6825240.19716755	17795977.6085924	15997137.6219787	13205471.5959336	20038915.0917944	8890059.67393432	100595784.524569	7041582.53421953	23006013.0694567	17328347.2708362	6716686.25462316	112079593.460506	5448222.07923704	24986377.3647673	41257417.532513
209	ST Sterol lipids	ST05 Steroid conjugates	ST0503 Glycine conjugates	Glycocholate	C01921	neg_M464T458	24064411.5668533	14579658.1310695	26248069.9243786	9551986.56368523	12091134.5869843	31611978.4087531	7826295.07884272	64826465.36731	5748640.86842028	3243716.43798777	14586555.8184173	6703926.13483693	40595626.0471726	20259166.50207	62868728.9102288	4058444.39821161	3261070.08371137	5325234.3697957	10916723.566317	18728621.1709262	43659476.5400507	3851781.49771119	1828553.65846049	1376837.65668891	44709958.3559459	20542624.5562458	4072908.1692368	9530654.00834589	6825240.19716755	17795977.6085924	15997137.6219787	13205471.5959336	20038915.0917944	8890059.67393432	100595784.524569	7041582.53421953	23006013.0694567	17328347.2708362	6716686.25462316	112079593.460506	5448222.07923704	24986377.3647673	41257417.532513
210	FA Fatty acyls	FA01 Fatty Acids and Conjugates	FA0110 Amino fatty acids	(S)-2-Aminohexanoic acid	C01933	pos_M132T83	508132.35317062	442897.642075772	2263824.99017303	1427067.62622587	326453.074768008	454573.901190793	597604.237312736	453400.868551434	1972223.47906361	1195706.02190592	2391754.31262925	479186.566076918	66224354.0598943	37986935.8319374	45351290.3487572	5670086.01996322	802248.406832591	541378.928483915	11117754.7194571	5828675.24178307	1367437.75766912	205285.982102863	245056.098136319	17959591.4000065	76611633.3906476	81843755.565776	1343790.89550607	5661887.83156066	21369328.4550492	63779264.398044	33993333.0785593	48375820.5214971	72862518.9546652	47603974.2581596	2433825.45701292	65533156.1083822	40101008.2805415	67414353.257274	16237898.5661594	1023655.28527363	16027372.8013429	52497338.777313	45864985.4131733
211	Steroids	21-Carbon atoms	Pregnane derivatives	Pregnenolone	C01953	neg_M315T457	1236484.78429545	2346385.57657907	1251138.86329326	1836925.44246347	1010650.01739016	1685459.29103766	1760467.70812491	1752756.22431355	1034195.28233099	1957641.52177345	2408747.80759245	1319186.26889489	3372555.99636729	2293386.3781829	822033.11835121	3533740.27684437	2834882.12830689	3343131.30928339	3923828.64906153	3964791.18444065	2918259.82809498	4526193.43839732	2396772.65655573	3515983.59927928	2531506.84213552	4413795.40134659	3662151.7243393	3103925.57448931	2126014.02268781	3862108.10165574	2737985.54333163	2993112.64346299	3312457.74176975	4224002.04908867	3011065.66826195	5398938.87845579	2170110.33789665	2366710.13214064	3074049.51899521	4823311.96707895	3129158.70138509	3422447.03317057	2238311.45854721
212	Hormones and transmitters	Steroid hormones	Progestagens	Pregnenolone	C01953	neg_M315T457	1236484.78429545	2346385.57657907	1251138.86329326	1836925.44246347	1010650.01739016	1685459.29103766	1760467.70812491	1752756.22431355	1034195.28233099	1957641.52177345	2408747.80759245	1319186.26889489	3372555.99636729	2293386.3781829	822033.11835121	3533740.27684437	2834882.12830689	3343131.30928339	3923828.64906153	3964791.18444065	2918259.82809498	4526193.43839732	2396772.65655573	3515983.59927928	2531506.84213552	4413795.40134659	3662151.7243393	3103925.57448931	2126014.02268781	3862108.10165574	2737985.54333163	2993112.64346299	3312457.74176975	4224002.04908867	3011065.66826195	5398938.87845579	2170110.33789665	2366710.13214064	3074049.51899521	4823311.96707895	3129158.70138509	3422447.03317057	2238311.45854721
213	ST Sterol lipids	ST02 Steroids	ST0203 C21 steroids (gluco/mineralocorticoids, progestogins) and derivatives	Pregnenolone	C01953	neg_M315T457	1236484.78429545	2346385.57657907	1251138.86329326	1836925.44246347	1010650.01739016	1685459.29103766	1760467.70812491	1752756.22431355	1034195.28233099	1957641.52177345	2408747.80759245	1319186.26889489	3372555.99636729	2293386.3781829	822033.11835121	3533740.27684437	2834882.12830689	3343131.30928339	3923828.64906153	3964791.18444065	2918259.82809498	4526193.43839732	2396772.65655573	3515983.59927928	2531506.84213552	4413795.40134659	3662151.7243393	3103925.57448931	2126014.02268781	3862108.10165574	2737985.54333163	2993112.64346299	3312457.74176975	4224002.04908867	3011065.66826195	5398938.87845579	2170110.33789665	2366710.13214064	3074049.51899521	4823311.96707895	3129158.70138509	3422447.03317057	2238311.45854721
214	Hormones and transmitters	Neurotransmitters	Acetylcholine	Acetylcholine	C01996	pos_M146T82	1430753.58368993	766729.809632179	1400870.76942251	1315809.31499475	1503843.31862841	2576599.8305537	7120868.34462504	2394376.1383843	1486658.09266983	672887.690746611	696823.747660653	959249.450658649	1246405.74890777	881782.692064981	2146121.34104191	686301.637119521	1337806.78890401	1067874.59924526	734094.630915303	1299302.92488398	1830983.41714912	828523.664943574	1837831.98565125	1244668.38123195	563314.770893307	558923.396091144	1135055.32583703	1112861.90115147	391743.775148135	478900.671304065	552452.07778358	846813.139183884	165779.24571902	56601.1304053865	50203.9329230309	804416.844930469	638798.177421316	724583.010529065	426691.688297398	840333.444801425	615865.687354119	502907.688058774	1016592.26346971
215	ST Sterol lipids	ST02 Steroids	ST0203 C21 steroids (gluco/mineralocorticoids, progestogins) and derivatives	Corticosterone	C02140	pos_M347T292	35068359.0122986	25377945.4768644	17702421.6047458	11985392.2689741	7459539.45614828	3358980.93461676	46570107.087855	630558.746274932	42398.4530155351	529472.910553469	162593.523245878	2190349.15634768	115230.668822219	50740956.5228027	211855.549813709	1079807.50902483	59794763.5367992	96696184.1678936	19593823.7737887	5965447.23910681	18950781.7987228	47896777.1906429	63368487.0066451	20412722.7252647	114111.982836553	188149.94618375	35302152.6061575	240050.918966719	80211.6455643931	195962.290041488	172572.157615198	99980.3782651198	86048.0741011438	463072.508781927	918311.241866752	37366.8706501954	493116.250631889	166104.089351426	61186.1757480694	4542088.10524276	89740.9128661849	168499.578885249	321271.646456103
216	Steroids	21-Carbon atoms	Pregnane derivatives	Corticosterone	C02140	pos_M347T292	35068359.0122986	25377945.4768644	17702421.6047458	11985392.2689741	7459539.45614828	3358980.93461676	46570107.087855	630558.746274932	42398.4530155351	529472.910553469	162593.523245878	2190349.15634768	115230.668822219	50740956.5228027	211855.549813709	1079807.50902483	59794763.5367992	96696184.1678936	19593823.7737887	5965447.23910681	18950781.7987228	47896777.1906429	63368487.0066451	20412722.7252647	114111.982836553	188149.94618375	35302152.6061575	240050.918966719	80211.6455643931	195962.290041488	172572.157615198	99980.3782651198	86048.0741011438	463072.508781927	918311.241866752	37366.8706501954	493116.250631889	166104.089351426	61186.1757480694	4542088.10524276	89740.9128661849	168499.578885249	321271.646456103
217	Hormones and transmitters	Steroid hormones	Mineralocorticoids	Corticosterone	C02140	pos_M347T292	35068359.0122986	25377945.4768644	17702421.6047458	11985392.2689741	7459539.45614828	3358980.93461676	46570107.087855	630558.746274932	42398.4530155351	529472.910553469	162593.523245878	2190349.15634768	115230.668822219	50740956.5228027	211855.549813709	1079807.50902483	59794763.5367992	96696184.1678936	19593823.7737887	5965447.23910681	18950781.7987228	47896777.1906429	63368487.0066451	20412722.7252647	114111.982836553	188149.94618375	35302152.6061575	240050.918966719	80211.6455643931	195962.290041488	172572.157615198	99980.3782651198	86048.0741011438	463072.508781927	918311.241866752	37366.8706501954	493116.250631889	166104.089351426	61186.1757480694	4542088.10524276	89740.9128661849	168499.578885249	321271.646456103
218	Phenylpropanoids	Coumarins	Furanocoumarins	Isopimpinellin	C02162	neg_M245T195	455015.011603426	1359233.91873666	1071709.20961711	604815.13432482	1980454.69397924	1588550.55063955	1148811.80471087	2307026.33675141	1751114.83960889	1126763.5822303	909711.84887278	1169856.23354033	454762.105732043	652411.448806309	447734.977687626	919292.064728281	621585.787991627	1429943.14330508	1052271.14680136	1627958.30818652	527918.073465424	1553602.16577729	1421128.90401358	287349.974109845	900517.054563402	773009.988144949	1209756.49655006	23252.1298742043	457250.469103325	801649.62212871	697921.110489454	1003587.52355995	771361.332827097	899898.861793749	1093292.20269787	612546.367178715	408479.360057458	654631.03479265	246380.472744315	705778.797059959	790416.898705903	863146.535842743	848623.424367317
219	Lipids	Eicosanoids	Leukotrienes	Leukotriene B4	C02165	neg_M335T323	17624007.6341703	12850643.2486343	6135424.14776515	31148111.6557063	7274507.51987107	3658941.93130145	23961689.7042134	3913133.66171868	7455089.08189374	5500495.3604254	5791026.3680785	10535820.8689994	3098623.43339071	13254585.9700528	9480167.5255693	2825427.9619338	6581824.77027284	6476215.26129942	8092458.28905224	7748624.40492031	17312240.3597436	4259631.16503482	11353279.6950245	15385072.4958865	5855825.98906596	7612844.85612962	5685333.94429425	10192655.4372033	1441772.6500563	3678781.29958017	2142887.99140917	4834794.29817742	4060691.5732433	3408959.26592038	4131095.61879629	6171805.98947936	5965851.60042759	7100019.41647383	7957783.68365872	4566260.39035713	2806491.39249929	4789023.47758399	3744840.842168
220	FA Fatty acyls	FA03 Eicosanoids	FA0302 Leukotrienes	Leukotriene B4	C02165	neg_M335T323	17624007.6341703	12850643.2486343	6135424.14776515	31148111.6557063	7274507.51987107	3658941.93130145	23961689.7042134	3913133.66171868	7455089.08189374	5500495.3604254	5791026.3680785	10535820.8689994	3098623.43339071	13254585.9700528	9480167.5255693	2825427.9619338	6581824.77027284	6476215.26129942	8092458.28905224	7748624.40492031	17312240.3597436	4259631.16503482	11353279.6950245	15385072.4958865	5855825.98906596	7612844.85612962	5685333.94429425	10192655.4372033	1441772.6500563	3678781.29958017	2142887.99140917	4834794.29817742	4060691.5732433	3408959.26592038	4131095.61879629	6171805.98947936	5965851.60042759	7100019.41647383	7957783.68365872	4566260.39035713	2806491.39249929	4789023.47758399	3744840.842168
221	FA Fatty acyls	FA01 Fatty Acids and Conjugates	FA0117 Dicarboxylic acids	Methylmalonic acid	C02170	pos_M136T190	5440201.82701838	6486138.94566598	4575867.3263863	6767243.37888411	11174299.791259	7662152.6657852	12460949.8457296	6083368.6197487	15295870.0979317	9785864.4712271	10397815.7040567	15903198.0284888	8678981.2086956	10644270.198513	10765035.2094122	3904331.32438848	8714675.55423265	9356350.575004	16930491.2465637	7201212.74989015	6992788.31941927	6747820.24226354	5513458.68095067	3026308.9817773	9848193.61143654	8657293.16241715	5830160.56124559	4183367.32513915	3019072.35685252	6539687.97294862	5248486.10062088	6843905.41552591	6777313.64363229	6180264.15151804	1319298.20872591	5031808.8225912	18093534.4101599	8814692.9522358	2905824.53203741	9284004.0349102	5741906.90342217	20154513.1389288	6117813.53190925
222	Lipids	Eicosanoids	Thromboxanes	Thromboxane A2	C02198	neg_M351T297	30474656.645225	11474243.5347409	22553448.8576804	20058242.1906798	20415229.9874847	21632880.925102	85248847.8796935	12410757.4319539	3722129.77816224	4963836.84232622	5473005.00227683	8574716.72122601	3005968.76377764	3535145.21274193	1536713.35220438	12812883.2336634	19324023.9380121	15894168.5394518	11127667.9568148	3254994.42071676	3478556.26901041	4675254.90558685	40635118.609962	2715431.0851648	2286382.37410142	2063789.55447725	32817443.6841114	3202439.45999421	2061808.33052783	2471814.33720874	1810074.61968439	2002967.83286723	1485684.31642744	2564928.9892519	8165969.98551548	3522025.72408058	1829666.18176784	1647323.92668778	2806553.86825562	2048845.84779708	1951626.35158133	1908634.96939277	1747587.97807195
223	FA Fatty acyls	FA03 Eicosanoids	FA0303 Thromboxanes	Thromboxane A2	C02198	neg_M351T297	30474656.645225	11474243.5347409	22553448.8576804	20058242.1906798	20415229.9874847	21632880.925102	85248847.8796935	12410757.4319539	3722129.77816224	4963836.84232622	5473005.00227683	8574716.72122601	3005968.76377764	3535145.21274193	1536713.35220438	12812883.2336634	19324023.9380121	15894168.5394518	11127667.9568148	3254994.42071676	3478556.26901041	4675254.90558685	40635118.609962	2715431.0851648	2286382.37410142	2063789.55447725	32817443.6841114	3202439.45999421	2061808.33052783	2471814.33720874	1810074.61968439	2002967.83286723	1485684.31642744	2564928.9892519	8165969.98551548	3522025.72408058	1829666.18176784	1647323.92668778	2806553.86825562	2048845.84779708	1951626.35158133	1908634.96939277	1747587.97807195
224	FA Fatty acyls	FA01 Fatty Acids and Conjugates	FA0110 Amino fatty acids	(R)-2-Aminobutanoic acid	C02261	neg_M102T205	69733.5937275738	358027.925547842	159274.349043537	0	41499.5491461236	102400.742464232	155911.54201937	241710.681490342	185094.139335009	899383.998767786	1257313.23243928	920208.868189888	1040447.93109597	815783.940295343	1925617.13386426	934092.8735189	845340.90759591	736872.795504087	775331.951954638	764806.455342986	1651151.4676046	586004.758394471	718512.151131151	781473.585265346	794532.913174236	723044.821136922	898248.722786696	1034095.27383437	788607.618959532	653604.983218624	403926.165127636	479725.034313129	1002944.37815152	789125.258223028	584284.617167668	719164.566246482	220352.046182547	1623132.2372901	1089378.06447372	84362.0234367396	42111.9722558158	1738877.80979134	243459.998753493
225	FA Fatty acyls	FA01 Fatty Acids and Conjugates	FA0117 Dicarboxylic acids	2-Hydroxyhexanedioic acid	C02360	neg_M161T77	2887297.97389086	1876823.35956028	2585152.85815108	12188006.3766201	2554588.04387879	1991031.10792584	3785573.78267299	4092342.0116727	2702380.32135794	3789185.772311	2833784.6681803	3019331.76849248	2152423.70062221	3035914.80349671	6035186.98187645	3135719.18327295	3147434.83814347	3380978.67580823	4302851.64063773	4064713.22142035	4596508.87084651	4004822.02463499	2776404.9408696	3362313.52176696	4376650.98438056	2923630.20806279	3796683.34897132	2032911.82686015	3224734.00947594	2663234.1911211	4534069.59059597	6468514.92315216	3939212.59097172	6597061.23998926	4979892.82809585	4276298.29770769	7698378.96061549	5954184.44338786	11437760.9187977	5826167.42797541	3118931.96406782	3309619.73235681	4797243.5647387
226	FA Fatty acyls	FA01 Fatty Acids and Conjugates	FA0110 Amino fatty acids	6-Aminohexanoic acid	C02378	neg_M130T574	11981140.2238295	23035773.2913867	21431441.3495516	23261192.7903449	16996412.1587252	11116566.3018407	14318992.7327488	17788342.5702013	20057304.9934437	13472209.9745352	12640502.5013244	13896582.3334838	12300990.6454115	14509939.3389903	21114184.666967	13951304.3557265	12668663.8311147	4589123.42848662	4616035.60898755	16295361.8231436	13637518.0749688	13659931.4264028	11474314.6997821	12635348.1986383	18714816.4227684	15680830.2190721	3339291.64452217	11774021.9391613	2827869.1734654	2504558.55891281	3590821.00209782	13235795.5119545	2761917.48234264	11395399.5632966	10562531.6035839	8342324.06879265	5150026.95765838	23332855.4049948	13451698.675459	5360711.48116539	2622670.38597278	10312104.3502489	12661287.2804582
227	Vitamins and cofactors	Vitamins	Fat-soluble vitamins	alpha-Tocopherol (Vitamin E)	C02477	pos_M430T469	0	401465.294493481	0	420821.812578202	895000.023226194	1047185.34809248	519169.357820105	704138.211582615	431236.760934111	452410.578770316	754414.133673154	599162.202788375	1548030.37825394	582391.034482315	2926189.08014838	3036105.63002898	4497062.94916192	2320632.86032737	2623254.42010201	6163536.789398	3896392.2551453	2417283.29289853	1150162.12685771	2265372.96703764	2429442.26993192	2566967.40075938	4915006.61487866	2354924.10435598	2644601.86559089	3292202.84208257	2906738.78984184	1733696.59318503	4164912.22691833	2520025.98716149	697751.005075976	1001840.1433082	19860.6137072775	49255.6463517028	1536115.59133004	15729.3328519451	38043.3651493214	15600.1011002578	76313.874040229
228	PR Prenol lipids	PR02 Quinones and hydroquinones	PR0202 Vitamin E	alpha-Tocopherol	C02477	pos_M430T469	0	401465.294493481	0	420821.812578202	895000.023226194	1047185.34809248	519169.357820105	704138.211582615	431236.760934111	452410.578770316	754414.133673154	599162.202788375	1548030.37825394	582391.034482315	2926189.08014838	3036105.63002898	4497062.94916192	2320632.86032737	2623254.42010201	6163536.789398	3896392.2551453	2417283.29289853	1150162.12685771	2265372.96703764	2429442.26993192	2566967.40075938	4915006.61487866	2354924.10435598	2644601.86559089	3292202.84208257	2906738.78984184	1733696.59318503	4164912.22691833	2520025.98716149	697751.005075976	1001840.1433082	19860.6137072775	49255.6463517028	1536115.59133004	15729.3328519451	38043.3651493214	15600.1011002578	76313.874040229
229	FA Fatty acyls	FA01 Fatty Acids and Conjugates	FA0117 Dicarboxylic acids	(2S)-2-Isopropylmalic acid	C02504	neg_M175T150	367862.819650066	177041.577963281	256612.061334756	0	371845.783836107	323473.93453184	162454.71197747	289789.47911287	595428.544901934	348646.664324692	398916.422535045	946258.749094863	935660.474164239	443183.68194803	1142076.23913732	376816.957532615	270932.892539492	155675.087426052	497856.57279596	1057324.09527489	569573.594625113	300496.736689698	102445.618537089	403697.452013821	1373684.89203736	611824.600112389	799394.406005995	65307.8204393373	655971.02115827	856088.077571454	1428656.9197285	2757404.63706795	1540188.65336038	2611089.11734605	499141.956638536	1985180.87245575	0	0	2724.42521942264	2491578.53758339	1681717.72595897	710734.504161057	661683.776711287
230	Steroids	24-Carbon atoms	Cholane derivatives	Chenodeoxycholate	C02528	neg_M391T403	7329383.61838331	822321.454681615	2550460.52020789	4822405.45996146	851462.816492447	1493400.54438555	7890449.28901728	556253.342890324	1253709.71051282	1314078.02767363	594798.277602233	6629386.13775515	2787336.04457464	3364175.20344056	3219157.37847738	3657696.16130324	2851065.04636189	2004061.59451457	1591562.40701584	2907304.26367934	3675127.50405451	1116569.46699358	3124889.31216236	7506712.75495532	22279073.1756931	6263742.60662278	2865499.73149038	3559112.54195074	23932536.276604	5344383.93399243	12288037.0672821	5147304.86673041	4194585.96105809	5058588.91830167	7066543.57973619	4978348.89137127	4298048.43021926	6802530.84583674	1373958.77389792	5002925.56736973	5656305.71366516	8871653.74445818	7606404.99569863
231	ST Sterol lipids	ST04 Bile acids and derivatives	ST0401 C24 bile acids, alcohols, and derivatives	3alpha,7alpha-Dihydroxy-5beta-cholanic acid	C02528	neg_M391T403	7329383.61838331	822321.454681615	2550460.52020789	4822405.45996146	851462.816492447	1493400.54438555	7890449.28901728	556253.342890324	1253709.71051282	1314078.02767363	594798.277602233	6629386.13775515	2787336.04457464	3364175.20344056	3219157.37847738	3657696.16130324	2851065.04636189	2004061.59451457	1591562.40701584	2907304.26367934	3675127.50405451	1116569.46699358	3124889.31216236	7506712.75495532	22279073.1756931	6263742.60662278	2865499.73149038	3559112.54195074	23932536.276604	5344383.93399243	12288037.0672821	5147304.86673041	4194585.96105809	5058588.91830167	7066543.57973619	4978348.89137127	4298048.43021926	6802530.84583674	1373958.77389792	5002925.56736973	5656305.71366516	8871653.74445818	7606404.99569863
232	FA Fatty acyls	FA07 Fatty esters	FA0707 Fatty acyl carnitines	O-Acetylcarnitine	C02571	pos_M204T89	4125677.62089072	1982290.47698119	2910849.79287891	10612679.0210538	2966692.20525298	1374653.08845753	7535814.28907499	4354566.95682876	5745600.64484996	3063229.24482423	3393817.26096626	9493241.68048745	4266960.84801215	4540804.53920144	11399957.9482708	1647377.50206406	2820398.44612306	3674549.18835656	1364576.240402	4632294.42224984	52600893.039091	4490971.94099004	3558295.39405909	8064624.92823611	4352569.37633834	5589175.83839236	4033642.58313527	3390669.57547139	3186551.85148442	4019130.96233512	5129750.74276831	4721416.82114381	8777950.35102815	9120679.2348728	4130810.0521952	12968785.6857219	6964636.13305163	9331579.33952521	2559305.43454596	4889784.5256541	4812394.52517984	5676428.95487176	3903964.16837492
233	ST Sterol lipids	ST05 Steroid conjugates	ST0504 Taurine conjugates	Taurolithocholate	C02592	neg_M482T266	210278.686560849	71865.6527015839	390691.267944442	6177152.95866184	117337.979795655	129096.803056561	218389.399632033	211886.172861804	266469.043491998	72795.5835907327	26549.7199920538	180626.514172231	2131493.8058688	564602.149218653	3809219.12170333	3062896.563007	467077.618382398	526750.294473667	1045666.38271346	231299.375691843	244594.327488643	305175.628850732	1869202.42874036	5741279.58304833	4741218.95447071	1460252.5482799	2269400.0892345	35336616.1538214	39232040.4389576	7240451.27644431	18529389.6332587	4340459.83389722	2672644.54478343	3690300.21497452	4019539.35105243	1074697.69059876	7329870.41521085	5501428.82060303	212875.24083271	682453.627863945	17049470.4054779	5591678.90268401	11295163.693217
234	ST Sterol lipids	ST04 Bile acids and derivatives	ST0402 C26 bile acids, alcohols, and derivatives	Taurolithocholate	C02592	neg_M482T266	210278.686560849	71865.6527015839	390691.267944442	6177152.95866184	117337.979795655	129096.803056561	218389.399632033	211886.172861804	266469.043491998	72795.5835907327	26549.7199920538	180626.514172231	2131493.8058688	564602.149218653	3809219.12170333	3062896.563007	467077.618382398	526750.294473667	1045666.38271346	231299.375691843	244594.327488643	305175.628850732	1869202.42874036	5741279.58304833	4741218.95447071	1460252.5482799	2269400.0892345	35336616.1538214	39232040.4389576	7240451.27644431	18529389.6332587	4340459.83389722	2672644.54478343	3690300.21497452	4019539.35105243	1074697.69059876	7329870.41521085	5501428.82060303	212875.24083271	682453.627863945	17049470.4054779	5591678.90268401	11295163.693217
235	FA Fatty acyls	FA01 Fatty Acids and Conjugates	FA0105 Hydroxy fatty acids	2-Hydroxyglutaric acid	C02630	neg_M147T264	163473.142013795	685939.237337432	386584.318792185	482617.663644163	728543.411802924	629074.645062722	921544.972504799	561519.125017976	369194.312652646	400619.197421872	236547.32396508	311538.884962324	479759.189060295	360360.837712663	375570.213664013	827426.409687582	433509.70075475	445324.117021622	425297.799665186	632865.2036515	224472.792421133	354985.605840658	381772.431585	312245.285772192	260561.427524781	362234.936536043	2141782.00002313	321684.149901942	123425.513286714	461173.329539395	130135.169868505	362418.311287988	276054.727952252	397027.581423271	389278.029002476	319075.364226679	293816.69868099	113763.068910314	105839.010692169	349849.316114541	219587.388298557	224612.878509044	213696.291599067
236	FA Fatty acyls	FA01 Fatty Acids and Conjugates	FA0102 Branched fatty acids	2-Methylpropanoate	C02632	neg_M87T219_6	249030587.24323	262026650.375303	148683422.792842	420393539.938556	179307045.690635	99787692.0134297	101529826.061932	212108878.633663	142931330.467893	161967128.694823	285937530.903762	160029337.250571	408566630.718744	249385195.250128	607180987.702575	306045321.523212	272531286.00606	281582504.64557	409213499.029663	201161964.55959	280228865.304261	268663022.904195	300835311.953594	180127327.1193	264615290.997338	371616998.49402	110096661.97645	41495082.6697741	109504762.912349	244767096.652569	130290303.241251	275861689.997509	248974646.547427	198554621.18346	221366466.646777	162083093.994964	246292867.328648	394939914.328473	371160154.71099	206342453.81205	156058183.181085	367378163.434163	390176659.178416
237	ST Sterol lipids	ST01 Sterols	ST0101 Cholesterol and derivatives	20-Hydroxyecdysone	C02633	pos_M503T235	5385.14646003539	0	290603.075654989	0	6516.25683025495	0	0	0	732199.779839979	145752.135131231	933811.090231404	153628.78438235	906349.666534587	6246.86308811777	379758.61966797	20738.0500720792	0	0	433873.517635468	22642.014732301	0	0	0	247264.330072689	1265323.67085488	1224064.57444594	6878.28897115689	399441.965467852	141278.127052257	321934.694778836	848287.216561662	971541.211378571	902055.208461827	20654.5841498125	7914.54388099737	19155.5815006815	725908.639696502	672649.031183911	130185.244822973	0	0	154007.61890294	1279311.24469345
238	Terpenoids	Steroids	Cholestane	20-Hydroxyecdysone	C02633	pos_M503T235	5385.14646003539	0	290603.075654989	0	6516.25683025495	0	0	0	732199.779839979	145752.135131231	933811.090231404	153628.78438235	906349.666534587	6246.86308811777	379758.61966797	20738.0500720792	0	0	433873.517635468	22642.014732301	0	0	0	247264.330072689	1265323.67085488	1224064.57444594	6878.28897115689	399441.965467852	141278.127052257	321934.694778836	848287.216561662	971541.211378571	902055.208461827	20654.5841498125	7914.54388099737	19155.5815006815	725908.639696502	672649.031183911	130185.244822973	0	0	154007.61890294	1279311.24469345
239	FA Fatty acyls	FA01 Fatty Acids and Conjugates	FA0117 Dicarboxylic acids	Heptanedioic acid	C02656	neg_M159T62	0	0	136275.965029275	0	45403.3628157517	0	4340.21787881649	26978.2689737472	61797.5666358562	1869637.22502121	117538.397753244	568076.736668842	1286667.55234067	1030318.38216701	1728515.12634502	768212.458705748	543381.277449349	254905.407528871	2271256.60146155	5264127.19511566	401881.042632046	1061253.73473823	289946.998029135	3217813.94794959	3141351.99818348	2133268.99910198	147174.682905923	70435.5618360622	29283.38585608	3027125.23448268	426277.740970624	1839389.82905433	1101687.35093086	4304649.00162661	350670.281056008	2307835.74317681	832988.917417003	0	53090.8565661709	0	0	867308.119467535	57108.9923008285
240	Organic acids	Carboxylic acids	Dicarboxylic acids	Pimelate	C02656	neg_M159T62	0	0	136275.965029275	0	45403.3628157517	0	4340.21787881649	26978.2689737472	61797.5666358562	1869637.22502121	117538.397753244	568076.736668842	1286667.55234067	1030318.38216701	1728515.12634502	768212.458705748	543381.277449349	254905.407528871	2271256.60146155	5264127.19511566	401881.042632046	1061253.73473823	289946.998029135	3217813.94794959	3141351.99818348	2133268.99910198	147174.682905923	70435.5618360622	29283.38585608	3027125.23448268	426277.740970624	1839389.82905433	1101687.35093086	4304649.00162661	350670.281056008	2307835.74317681	832988.917417003	0	53090.8565661709	0	0	867308.119467535	57108.9923008285
241	FA Fatty acyls	FA01 Fatty Acids and Conjugates	FA0117 Dicarboxylic acids	Dodecanedioic acid	C02678	neg_M229T264	76596998.3846216	33749370.9329243	47747580.8669935	178743214.050405	26310955.0198663	17138836.295293	13466119.0196488	89557454.7631095	71463074.778409	20606663.7455131	47207591.5630474	114148469.840263	36196141.9306115	35871153.6803877	62520258.2066903	220831361.584415	34469003.2954131	20045513.9411319	161769618.32392	143410167.566789	201715054.471427	233705478.250341	200089413.045767	60755994.3489452	13834770.1685167	8847501.93534519	265392292.148511	6558302.09127527	8479810.7883192	75848593.1060676	42088360.6666097	60917847.266305	63424269.6812722	82438243.2035722	65925606.7082808	28350360.184804	15568257.6544303	41972709.8322328	13689888.9570768	31227591.2215436	20816042.0390327	7024742.25900793	38738575.5588292
242	FA Fatty acyls	FA01 Fatty Acids and Conjugates	FA0101 Straight chain fatty acids	Dodecanoic acid	C02679	neg_M199T394_1	59814941.7667713	102349211.520056	97164886.9986911	61388315.0880373	45753069.9144137	85850539.3533064	151141570.117422	162221170.987016	28569770.4946802	59292761.7389538	47746315.7557252	50439006.1397793	38917993.4840716	29511244.9034716	40279166.7842838	36402865.9594354	38243274.8752658	39304303.1891544	66616063.3946358	50508614.5528016	90650856.8975857	39570449.2677405	47697364.0899511	37714126.6083662	36689749.0629685	36856896.7787473	57182340.0930796	49417268.1747025	30973295.0880369	26754769.3549061	23245770.8571451	54792045.3322729	43336546.1724108	38357247.1855076	21803100.6959816	93863946.5482115	51327806.9025788	26045276.8712188	64289398.7499746	50393767.8211212	28694374.5540634	26981917.4375954	31403821.2020324
243	Fatty acids related compounds	Fatty acids	Saturated fatty acids	Lauric acid	C02679	neg_M199T394_1	59814941.7667713	102349211.520056	97164886.9986911	61388315.0880373	45753069.9144137	85850539.3533064	151141570.117422	162221170.987016	28569770.4946802	59292761.7389538	47746315.7557252	50439006.1397793	38917993.4840716	29511244.9034716	40279166.7842838	36402865.9594354	38243274.8752658	39304303.1891544	66616063.3946358	50508614.5528016	90650856.8975857	39570449.2677405	47697364.0899511	37714126.6083662	36689749.0629685	36856896.7787473	57182340.0930796	49417268.1747025	30973295.0880369	26754769.3549061	23245770.8571451	54792045.3322729	43336546.1724108	38357247.1855076	21803100.6959816	93863946.5482115	51327806.9025788	26045276.8712188	64289398.7499746	50393767.8211212	28694374.5540634	26981917.4375954	31403821.2020324
244	Lipids	Fatty acids	Saturated fatty acids	Lauric acid (12:0)	C02679	neg_M199T394_1	59814941.7667713	102349211.520056	97164886.9986911	61388315.0880373	45753069.9144137	85850539.3533064	151141570.117422	162221170.987016	28569770.4946802	59292761.7389538	47746315.7557252	50439006.1397793	38917993.4840716	29511244.9034716	40279166.7842838	36402865.9594354	38243274.8752658	39304303.1891544	66616063.3946358	50508614.5528016	90650856.8975857	39570449.2677405	47697364.0899511	37714126.6083662	36689749.0629685	36856896.7787473	57182340.0930796	49417268.1747025	30973295.0880369	26754769.3549061	23245770.8571451	54792045.3322729	43336546.1724108	38357247.1855076	21803100.6959816	93863946.5482115	51327806.9025788	26045276.8712188	64289398.7499746	50393767.8211212	28694374.5540634	26981917.4375954	31403821.2020324
245	Carbohydrates	Monosaccharides	Amino sugars	N-Acetylmuramic acid	C02713	neg_M292T55_2	14746564.8997304	12217359.5945361	5917848.80349235	18138315.9896496	14039102.8130337	9172155.04647362	7979451.36493542	14688210.4038063	5315454.63350131	4430142.92865079	3116854.62763348	4511833.98149152	2117820.24950163	3177684.57131945	3520905.38390071	3126033.10868641	11980953.7299291	7715271.12375741	4545751.68475333	3882481.35679577	8834355.56704096	5891780.93254348	8010762.18551004	9872246.71085937	8028221.59909004	5546802.21499927	12772867.9517931	6729448.58296215	5805290.18678001	4106188.59770848	4957437.10897392	8283435.60822961	5944255.31401489	16316545.9061163	7398681.35432075	10237653.7952277	7276770.54655525	3348480.84824201	2636671.82833639	13094478.8296482	4810345.34532619	7452446.82703122	5190073.47963302
246	FA Fatty acyls	FA07 Fatty esters	FA0707 Fatty acyl carnitines	L-Octanoylcarnitine	C02838	pos_M288T184	8745.6826028347	0	3785.15885620412	26700.5286788669	37951.5013135831	0	319742.847808251	4048.51130958914	62608.7984328398	4693.35972310901	18387.1144269667	0	72462.7441032457	62693.813693633	430891.889115522	27309.5147243037	18126.068527908	36965.7951079249	69783.6917446531	60501.9835103605	41905.9503310903	29799.9712563268	23779.5040456236	44213.6083321165	282702.8390148	167710.843063492	23307.354543607	41931.8800136849	66635.1830863945	127756.442611933	230712.69092984	432571.361542607	153863.904350646	128476.304369404	140010.466505885	126855.551371492	1197613.16280895	638624.009000647	461715.414546196	101606.037553471	45197.7940184156	383434.69847032	141206.440157734
247	Flavonoids	Flavonoids	Dihyroflavonols	Dihydromyricetin	C02906	pos_M321T51	378596.267924381	404360.185338123	162790.373959244	10626.4412747521	2088994.84666096	258516.796081556	71200.9649619515	532896.074449224	3039430.32634438	177652.301746466	399926.446700786	55813.4711687359	11069941.5398024	2725125.59794791	2318666.23039271	1154014.23494046	1506436.8733259	1679046.65750101	4195092.01418635	1928657.21120101	334191.864627137	3446909.80273737	620357.939755407	6582269.00607658	5200119.87876409	4250612.53796207	4799506.92943746	5648983.57931249	1540510.50031098	2075626.93109674	3939562.73326173	3498565.45847287	3964707.14176178	7284417.89167705	483169.438350226	5191741.5172308	4913526.7395105	1265483.4696164	2294189.30734686	2012786.35697763	4770678.65653529	7996493.90548889	2325846.78356233
248	PK Polyketides	PK12 Flavonoids	PK1214 Flavanones	Dihydromyricetin	C02906	pos_M321T51	378596.267924381	404360.185338123	162790.373959244	10626.4412747521	2088994.84666096	258516.796081556	71200.9649619515	532896.074449224	3039430.32634438	177652.301746466	399926.446700786	55813.4711687359	11069941.5398024	2725125.59794791	2318666.23039271	1154014.23494046	1506436.8733259	1679046.65750101	4195092.01418635	1928657.21120101	334191.864627137	3446909.80273737	620357.939755407	6582269.00607658	5200119.87876409	4250612.53796207	4799506.92943746	5648983.57931249	1540510.50031098	2075626.93109674	3939562.73326173	3498565.45847287	3964707.14176178	7284417.89167705	483169.438350226	5191741.5172308	4913526.7395105	1265483.4696164	2294189.30734686	2012786.35697763	4770678.65653529	7996493.90548889	2325846.78356233
249	SP Sphingolipids	SP01 Sphingoid bases	SP0102 Sphinganines	3-Dehydrosphinganine	C02934	pos_M300T326	71348932.7590614	63248242.4394071	113902409.036665	32444638.1351763	93807478.2276943	101701049.075781	43922934.1895433	18385420.1038794	17517049.0621507	23298271.5218215	39784529.498512	40227272.2446467	42331825.8697413	59342783.218539	38771866.0315846	55663947.2904481	13871185.1078682	41208414.2783061	31468745.8948587	41908044.4834538	30114548.0977573	29143251.8752582	23811491.3522254	28507570.1587116	107159528.335576	80019698.1355482	92009951.9714123	91070821.9715711	15422084.540039	46042716.5208161	8635725.54776204	34539739.3003618	64724684.5417831	19572291.3916123	21970155.4367954	25608126.3427165	98320770.4338964	114979982.793631	163533073.857462	101289293.14762	54085381.4192424	13445519.6324024	9524259.11794893
250	FA Fatty acyls	FA07 Fatty esters	FA0707 Fatty acyl carnitines	L-Palmitoylcarnitine	C02990	pos_M400T317	1311741.43538588	811688.365773126	607499.539762185	610150.243691431	890383.549808614	517483.600428286	602814.777323346	622227.948480081	618336.387727166	1151781.34736845	860083.209935291	690141.558997346	435635.053622669	447284.909212585	672215.051980524	696219.678763052	157225.377809313	156066.55201801	87986.2664104802	343173.117556372	829882.15267844	223926.333867991	591320.738109701	412722.242610846	938118.066300794	331771.909056809	1072297.11470158	291973.560822197	482703.992089422	226905.913677509	184464.885398805	498672.95809059	859157.022056644	305192.335529123	789022.336331919	496348.763317011	1250615.52380821	252294.499184735	611864.570416304	897944.883677462	152875.692139284	168777.581569403	41528.7008164674
251	FA Fatty acyls	FA02 Octadecanoids	FA0200 Other Octadecanoids	(S)-2-Hydroxyoctadecanoic acid	C03045	neg_M299T445	9979455.74310712	5407723.65861389	3643884.93691902	24751132.2081641	8148207.06783181	7064949.12253574	16037838.6442401	16945852.0881237	39482572.914211	8948614.84634862	17076674.4948451	24399675.371867	20218391.8751135	31262653.1047693	30888090.0487458	25586829.1200856	47535226.780504	5787385.02415355	33508427.1295056	21791114.6005004	30896554.4693601	29305247.3024098	19996609.45247	7760745.6796548	8636309.53284403	49887012.2989678	18600592.3857046	7931493.46836065	3074952.91631006	9732679.49840597	8777591.82000868	16425203.8496858	12441160.2400684	30180177.857328	6971914.82122282	11264797.3782625	10146725.0700747	6324806.76438217	6734092.99684621	5902119.24233155	3560563.13860098	4284054.92395437	10290166.7613493
252	FA Fatty acyls	FA01 Fatty Acids and Conjugates	FA0105 Hydroxy fatty acids	(S)-2-Hydroxyoctadecanoic acid	C03045	neg_M299T445	9979455.74310712	5407723.65861389	3643884.93691902	24751132.2081641	8148207.06783181	7064949.12253574	16037838.6442401	16945852.0881237	39482572.914211	8948614.84634862	17076674.4948451	24399675.371867	20218391.8751135	31262653.1047693	30888090.0487458	25586829.1200856	47535226.780504	5787385.02415355	33508427.1295056	21791114.6005004	30896554.4693601	29305247.3024098	19996609.45247	7760745.6796548	8636309.53284403	49887012.2989678	18600592.3857046	7931493.46836065	3074952.91631006	9732679.49840597	8777591.82000868	16425203.8496858	12441160.2400684	30180177.857328	6971914.82122282	11264797.3782625	10146725.0700747	6324806.76438217	6734092.99684621	5902119.24233155	3560563.13860098	4284054.92395437	10290166.7613493
253	Peptides	Amino acids	Other amino acids	N-Formylmethionine	C03145	neg_M176T126	966007.864341016	0	2176396.62624665	1281705.52344075	0	2452447.94138648	0	1949479.97369113	17369.5302278816	939510.835841909	1475427.97361139	2421087.71585889	0	11291.4885004753	7690.57636160049	7932.43117826086	7395.36935803622	27660.691216628	2744.11130480008	29140.4759206583	15039.2841322859	17823.8129152164	20776.3552620603	99859.3290617483	1281941.6133403	727692.11815034	1028471.64557868	653141.340368557	415771.124248728	301889.699079303	1189621.03711225	1541951.77631756	1819381.66859792	686281.247324125	558825.61593586	20714.0742464459	2639027.8977039	0	4030.14174351022	839214.765636388	4450.39137951959	0	8501.86128132603
254	Hormones and transmitters	Steroid hormones	Mineralocorticoids	11-Deoxycorticosterone	C03205	pos_M331T93	63047.4444585901	124373.104620812	118741.227798363	211675.743290574	654782.35207555	99439.9222134837	172461.659232712	155266.073078209	197939.529132411	454257.315986342	154078.787725383	170553.054441641	860102.38118143	583844.291108205	3146831.03228145	255950.539426676	275383.52846829	389984.135100975	592644.481920626	535409.347443626	223131.400594149	275681.826238905	712023.726799065	562133.158858266	4698204.00889752	996756.643340201	270577.310601125	594105.246071222	324972.005782924	301339.164807632	5942219.3098938	9581390.84215186	3974126.9998882	1721192.58770547	583378.460730503	939708.278430567	6146570.60653609	5754332.61478437	1616632.85940868	438537.253808577	271416.463669797	1681785.30003531	2145742.75210541
255	Steroids	21-Carbon atoms	Pregnane derivatives	11-Deoxycorticosterone	C03205	pos_M331T93	63047.4444585901	124373.104620812	118741.227798363	211675.743290574	654782.35207555	99439.9222134837	172461.659232712	155266.073078209	197939.529132411	454257.315986342	154078.787725383	170553.054441641	860102.38118143	583844.291108205	3146831.03228145	255950.539426676	275383.52846829	389984.135100975	592644.481920626	535409.347443626	223131.400594149	275681.826238905	712023.726799065	562133.158858266	4698204.00889752	996756.643340201	270577.310601125	594105.246071222	324972.005782924	301339.164807632	5942219.3098938	9581390.84215186	3974126.9998882	1721192.58770547	583378.460730503	939708.278430567	6146570.60653609	5754332.61478437	1616632.85940868	438537.253808577	271416.463669797	1681785.30003531	2145742.75210541
256	ST Sterol lipids	ST02 Steroids	ST0203 C21 steroids (gluco/mineralocorticoids, progestogins) and derivatives	11-Deoxycorticosterone	C03205	pos_M331T93	63047.4444585901	124373.104620812	118741.227798363	211675.743290574	654782.35207555	99439.9222134837	172461.659232712	155266.073078209	197939.529132411	454257.315986342	154078.787725383	170553.054441641	860102.38118143	583844.291108205	3146831.03228145	255950.539426676	275383.52846829	389984.135100975	592644.481920626	535409.347443626	223131.400594149	275681.826238905	712023.726799065	562133.158858266	4698204.00889752	996756.643340201	270577.310601125	594105.246071222	324972.005782924	301339.164807632	5942219.3098938	9581390.84215186	3974126.9998882	1721192.58770547	583378.460730503	939708.278430567	6146570.60653609	5754332.61478437	1616632.85940868	438537.253808577	271416.463669797	1681785.30003531	2145742.75210541
257	FA Fatty acyls	FA01 Fatty Acids and Conjugates	FA0110 Amino fatty acids	(S)-3-Aminoisobutyric acid	C03284	neg_M102T52_1	18521322.0373004	17802649.506328	21051460.8344183	45104820.6558346	6605516.95681156	9628661.66850353	28241861.941386	8277655.46463938	4745540.51416945	22277248.6715799	20903174.1218112	6178190.29446792	16353662.651099	7847240.97036	31058299.6566585	3224210.98570111	4887180.28302986	3643985.98974752	3448600.9568343	2256938.80746296	33947542.5650807	4150998.13041215	4560085.08499794	15843168.8372089	17421122.2981057	18713120.8668858	19555284.8640819	13946324.0560751	17863232.9875314	7549806.56977865	10892740.4944836	10963300.024758	17587636.5192244	5938689.31459013	2614452.19503224	8917742.83563855	20682952.8993982	21050397.1024942	9580107.33920536	5450043.87923215	3925959.14978337	13110878.9605056	12743885.1717606
258	Peptides	Amino acids	Other amino acids	L-Argininosuccinate	C03406	pos_M291T270	310682.581883769	84123.9197539827	150431.372408854	3745454.56165234	0	38132.2235913968	471382.839533071	117611.530328577	34919.1110849613	177938.812982574	477825.125314193	201418.851109775	5583.32286057054	165531.844520033	50794.401805174	168085.849315602	167539.578821892	65180.3509695428	457615.270854771	74777.9808642028	7097570.74595242	732266.978736409	2348571.43412157	32966.7103928608	0	0	226832.986045099	0	4571.7578345004	22069.8836764507	32178.8793393542	30015.5032658742	21443.7702716802	35296.542545442	50044.685270536	0	0	10441.8658114402	0	0	0	0	0
259	FA Fatty acyls	FA01 Fatty Acids and Conjugates	FA0110 Amino fatty acids	2-Aminoisobutyric acid	C03665	neg_M102T78	3614462.86951441	2880784.53287872	2794978.21707293	5112879.38887949	1288676.94074694	1309121.75492003	3627888.65028324	1754090.06172265	1809543.54351111	2793088.87064589	3002061.76387499	1855584.78468618	1388625.97340113	955938.232130328	2730131.24717166	949867.859957857	1266862.64890377	1113175.89095445	1200969.32857048	1187789.34035178	1565634.04800039	823761.373852291	1055558.82255905	936012.222318797	1204509.30573937	1877778.1361172	1456159.72560162	708693.553659917	1956547.31778266	231986.60835178	723048.28216296	979837.527102987	2089409.16014692	827223.157521112	1086662.77195983	764969.648829787	4362314.53767446	1848869.25483231	2361091.3955621	1333777.28188991	1124810.7697646	1175429.688339	1200954.66357102
260	Alkaloids	Alkaloids derived from lysine	Piperidine alkaloids	Piperine	C03882	pos_M303T262	43219560.2601035	35915612.6345008	22238135.561493	30883798.6538447	33068502.1328419	5831282.40441473	6381419.11899788	9236363.24959617	6528446.01768124	14191917.044402	2847305.60645422	31177821.6297286	4710406.79834206	56134598.5029029	15771906.6482422	15997828.1817081	98693529.8944286	52866040.7533652	21780699.2860919	28046255.8200723	74315333.4005424	51200871.3073778	90420824.8672712	10699261.1588185	3574826.59089879	4304014.09234649	8368255.64352608	4033696.27239319	8507497.58030271	12968052.7505809	8109007.18208091	12751402.824879	7050035.68030769	10015869.0412973	21983892.2859648	6247917.23111252	6037872.04127426	13119905.7212489	13255626.7549662	30675635.6051236	26009232.1046786	15589621.7528516	8740233.37053622
261	GP Glycerophospholipids	GP01 Glycerophosphocholines	GP0105 Monoacylglycerophosphocholines	1-Oleoyl-sn-glycero-3-phosphocholine	C03916	pos_M522T371	28990054.4732913	6138212.24398922	50304720.7795708	8409859.26761591	42329708.8765062	29207544.4802197	13735210.9342085	53375631.2810168	147938422.384689	14492036.4836964	184258916.140219	65018774.4447756	152089911.2666	96586839.0237205	79475225.013376	159986544.042008	45472178.328028	94628236.2970274	176842781.664535	202797419.066389	52177473.261761	145182736.452765	47154303.0822941	77293495.4490425	128557257.894234	155236602.204166	80698156.6539665	106810890.706662	179950339.471882	232274674.813118	166142449.305403	108855056.037713	148110357.680817	197551012.524252	108063988.736932	139542596.986311	101746376.511686	83479958.5946651	79609644.7252021	209475963.627773	192770693.478164	173402895.981602	159765584.748392
262	Terpenoids	Monoterpenoids (C10)	Linear monoterpenes	Linalool	C03985	neg_M153T249	1582553.40686015	2351403.7415026	1244881.85612509	694860.538899911	2053854.84756817	442641.438070182	335174.944208601	1863448.59217338	2520068.01722906	3545998.51143049	2613344.01401784	2068944.71318282	299990.502971812	1293248.4069542	262587.146227695	713386.916882396	909342.909879509	333243.699152238	1077548.03386756	1471491.57988292	1273169.55305798	1699679.90108961	2157933.19355908	600692.238777737	1568681.05150591	1115991.23416668	193628.288270077	241278.112980487	345028.634172351	1077423.54757831	611516.823361678	687328.611712383	409454.66640538	1291725.49269012	1351725.35728993	1075692.09879893	2366464.46328041	661154.838408564	187094.405770624	1272391.87499517	1087589.46374023	1441825.39534547	521984.353654509
263	Steroids	24-Carbon atoms	Cholane derivatives	Lithocholic acid	C03990	neg_M375T402_5	1117491682.66412	705185290.435245	1065275441.21831	1057995097.51086	1193977375.39041	1146763885.74795	1348100026.13223	682927139.649386	741690542.5824	572593257.160469	239883289.323853	846943418.056192	1483721810.65502	1156605495.17553	1267798350.91257	1375204585.51564	1149851974.13116	847574499.810173	808892176.388327	923359039.253807	507887021.687767	757519146.160531	1099377909.18325	1128516381.51079	1844606657.09281	1732205143.33278	1287388395.05215	1464861679.11518	2374458233.15078	1597247795.23984	1767789267.23832	1646016159.11672	1218946995.64069	1490123911.90758	1626067581.06816	1304115702.81939	1373375946.30892	1533081250.38759	1407546858.06837	1150443752.77932	1431868761.83961	1628326017.99852	1651298841.55362
264	ST Sterol lipids	ST04 Bile acids and derivatives	ST0401 C24 bile acids, alcohols, and derivatives	3alpha-Hydroxy-5beta-cholanic acid	C03990	neg_M375T402_5	1117491682.66412	705185290.435245	1065275441.21831	1057995097.51086	1193977375.39041	1146763885.74795	1348100026.13223	682927139.649386	741690542.5824	572593257.160469	239883289.323853	846943418.056192	1483721810.65502	1156605495.17553	1267798350.91257	1375204585.51564	1149851974.13116	847574499.810173	808892176.388327	923359039.253807	507887021.687767	757519146.160531	1099377909.18325	1128516381.51079	1844606657.09281	1732205143.33278	1287388395.05215	1464861679.11518	2374458233.15078	1597247795.23984	1767789267.23832	1646016159.11672	1218946995.64069	1490123911.90758	1626067581.06816	1304115702.81939	1373375946.30892	1533081250.38759	1407546858.06837	1150443752.77932	1431868761.83961	1628326017.99852	1651298841.55362
265	ST Sterol lipids	ST01 Sterols	ST0103 Ergosterols and C24-methyl derivatives	Pregna-4,9(11)-diene-3,20-dione	C04084	pos_M313T213_1	334113.425402088	384457.951025822	351528.971623207	203090.598844719	601778.813387662	684686.209686307	684270.127955596	490520.619618409	539111.514671401	450346.73700608	455247.561726078	407761.151698711	772870.340043388	688590.262380994	343034.396182336	564061.307268464	791796.430653823	1056792.294623	630007.020915758	1492628.54271844	137111.730389042	1007076.2284547	520414.829025996	492327.947109122	795607.797662596	887077.438000316	899743.689118488	167566.581276227	747441.260195238	640643.100754051	778568.854561714	849724.007142295	741352.681674828	805735.344057689	1015953.17001915	685966.176024228	493516.945662462	451866.470529153	499565.56614859	1226684.12318141	1007177.57395229	777425.831736792	971264.678625109
266	GP Glycerophospholipids	GP01 Glycerophosphocholines	GP0105 Monoacylglycerophosphocholines	1-Linoleoyl-sn-glycero-3-phosphocholine	C04100	pos_M520T335	46089535.3276378	8630147.68221265	101525967.880456	5895111.48978449	63323389.4580014	22365469.8063892	13948515.2162206	51788187.5441545	303886813.748331	17201833.5576383	201108916.560305	122394257.893875	322299720.457628	241458964.13542	34533270.9491216	467208346.818608	82795400.0576463	151935687.807429	326005905.213984	363783152.365872	25486186.8685427	290328839.27263	127675827.087149	253039016.578078	383819060.990433	357348881.987909	148465714.762052	204931898.598372	521393238.673311	529129166.53324	466387974.93149	297387305.924307	313451336.306281	536740602.567055	211612792.622871	392562874.540274	315071887.774094	315007723.608333	144293368.521086	299049481.216749	528876901.678744	495022930.330529	459506573.532085
267	GP Glycerophospholipids	GP01 Glycerophosphocholines	GP0105 Monoacylglycerophosphocholines	1-Acyl-sn-glycero-3-phosphocholine	C04230	pos_M544T334	1492629.63443633	463059.161123082	1167336.76927391	1731421.6701279	819874.234823549	1581017.31717905	2239562.27952335	4683081.21237365	355268.626228685	296672.565062595	556111.238340747	667139.089869382	3582665.03726278	2324084.38764009	12865058.2601144	2520563.02979566	721049.308298827	1184839.98363233	1138973.57331377	1506554.05514952	9053846.34170108	2975151.6455513	775691.029945185	1892995.0056048	1695090.11523356	1788460.87805326	1925542.63657583	1639131.11290564	3624725.33223858	3424733.1923562	4773448.92310141	2570108.59845769	1431951.29418826	1595417.51107096	6853252.70319935	1595464.71134663	2344995.99242583	1311069.6851818	2121905.69218911	26805982.0871233	1630536.0083384	2772176.61385557	3698348.20768734
268	GP Glycerophospholipids	GP01 Glycerophosphocholines	GP0105 Monoacylglycerophosphocholines	1-Acyl-sn-glycero-3-phosphocholine	C04230	pos_M494T326	1980947.94892357	2100027.82117485	2464740.1406197	1658205.00222083	6308521.81588112	4039462.46641924	1955353.5042517	5837945.59992734	8805749.11709412	1249854.26368991	5238386.13829076	2494974.80825207	11319038.1977859	7753354.70970316	2524184.57305952	14844302.802251	2927696.98016194	5445276.40631652	15345882.9939142	14301679.558964	2957987.21202053	8908878.18455206	3325177.1736553	5260337.77176729	8909482.82471021	12007658.7617496	6001407.67173069	3999454.87352633	8592232.8413695	18291759.1691738	10697547.036429	16679245.1001347	9021748.79968685	17521459.5463983	8942078.52982631	10693099.4928423	12817845.4462784	8459388.70342927	5379204.88959944	11978504.7973757	11789861.808386	8588446.77522985	16017921.050042
269	GP Glycerophospholipids	GP01 Glycerophosphocholines	GP0105 Monoacylglycerophosphocholines	1-Acyl-sn-glycero-3-phosphocholine	C04230	pos_M524T448	4369416.06764	2469808.02657231	4906436.97853445	3930020.59528098	3446918.82475686	13923436.4891021	1774301.61616666	14880509.6054608	4601949.43165623	4507746.95937632	13199668.6929446	5512375.51347048	77663703.4792678	12417608.260092	29883705.1263023	10113033.1728809	2142224.84181614	9466026.14689975	36364655.4057123	34385334.8842388	10972780.2425268	4133333.45970459	2229748.89117648	5774713.02506842	34714719.3196322	45237213.15813	6996350.03196476	39177163.2909144	35403986.2099125	59009607.7397709	54971562.9750075	39644381.393642	31299248.4937078	33737179.143349	87977832.9157615	4150681.66312718	6925236.11150341	4965337.56820612	10742729.5918367	44977642.6748601	6539682.18004704	12068440.2600883	28050865.5226954
270	GP Glycerophospholipids	GP01 Glycerophosphocholines	GP0105 Monoacylglycerophosphocholines	1-Acyl-sn-glycero-3-phosphocholine	C04230	pos_M506T395	621167.921117638	322324.486181131	960598.312104649	751640.858049589	541193.008742312	1552076.91223268	1605692.36637625	1890486.40466788	115783.182694148	133409.501460333	915125.971406108	606056.235567564	763553.110826088	1376210.3425405	4956687.3208619	1108591.73619024	229044.833762576	169699.416581341	768917.900349848	489318.99162957	1769300.14560034	387915.042441728	228066.391055724	369638.430318354	1400100.92954751	226416.180174232	750219.150685157	932016.499188125	379918.083950191	902626.875142417	1198544.05846093	568241.921107599	552574.712739153	552404.747175395	2180670.58536557	1459628.69244935	879327.220800945	439293.737017014	149821.929483748	4640339.52637704	392012.979790594	842838.091569173	1127007.28057619
271	GP Glycerophospholipids	GP01 Glycerophosphocholines	GP0105 Monoacylglycerophosphocholines	1-Acyl-sn-glycero-3-phosphocholine	C04230	pos_M510T392	3614426.3767415	1027745.44900488	1230910.84999027	981454.643338135	2212940.11116755	3233671.61776945	2381724.99651049	3677473.98111002	3784377.85124584	771634.2915813	4675198.56319345	1780730.01706873	6287274.76157198	2251070.76822283	4885359.80740398	4628947.38713622	995532.492435164	1424244.10862475	3682448.21245302	4079418.02135476	2544013.29726798	2717435.32649752	763817.670644014	1257013.94092491	3936615.30367075	4620161.09625269	1937314.63805727	3126405.6889601	6701220.79711308	7974275.7404479	6288647.55972482	4217700.97044936	3543628.99875035	5555375.98691282	7382367.78500931	3932309.70485245	2663540.20297349	1847792.62972407	2449900.25834208	5587972.75390592	4707747.46704801	5391820.14745426	7348077.43228285
272	GP Glycerophospholipids	GP01 Glycerophosphocholines	GP0105 Monoacylglycerophosphocholines	1-Acyl-sn-glycero-3-phosphocholine	C04230	pos_M522T413	3158608.20776695	487112.925138792	1026701.47755901	549294.987586291	4352119.41887291	2809439.85744066	1447793.0918763	4561275.90005107	15249410.3190869	1380288.82349086	6573753.52741817	5666761.80124667	15390893.5252215	10337876.4442067	5941815.60008239	20174730.6899898	3165095.95229612	10523156.8342184	17350054.8479086	13877366.7502958	5169396.72581863	7794023.10859516	5049987.42835068	7286098.41289155	2667200.7829021	13848551.1103801	7181794.66882665	5269043.88429246	13275942.4952384	20913618.5455752	15277819.653012	7728944.43515999	1402814.39637388	22635279.4780638	0	0	7359391.45445848	2110693.69906816	1957681.16615762	15186856.9150599	6319478.34523541	7646581.41668434	12838473.4680745
273	GP Glycerophospholipids	GP01 Glycerophosphocholines	GP0105 Monoacylglycerophosphocholines	1-Acyl-sn-glycero-3-phosphocholine	C04230	pos_M496T357_3	39945547.9019359	8924125.53304871	72507818.9404074	12566130.244451	59421280.2926372	41645410.8437259	21896043.6046595	68126457.9393982	247014076.257876	18446467.9759705	135092817.559989	67518372.6713297	227768538.273546	174016814.071397	97588361.7009551	273654663.994249	52485502.0667184	105937336.400519	267922475.40787	246951560.368543	40233534.4068066	141822297.824715	80495224.2269293	100673360.028705	207012490.967732	229606968.462228	87647951.119229	144669298.130241	339674799.847602	284410097.454129	334244936.870204	204117617.374231	219625411.027638	296578145.899288	211568827.165566	260968186.245041	155881007.07728	137209574.37009	129468803.574794	216725222.979894	303957395.002666	251703928.892514	305622429.420252
274	Lipids	Phospholipids	Glycerophospholipids	2-Lysolecithin	C04230	pos_M544T334	1492629.63443633	463059.161123082	1167336.76927391	1731421.6701279	819874.234823549	1581017.31717905	2239562.27952335	4683081.21237365	355268.626228685	296672.565062595	556111.238340747	667139.089869382	3582665.03726278	2324084.38764009	12865058.2601144	2520563.02979566	721049.308298827	1184839.98363233	1138973.57331377	1506554.05514952	9053846.34170108	2975151.6455513	775691.029945185	1892995.0056048	1695090.11523356	1788460.87805326	1925542.63657583	1639131.11290564	3624725.33223858	3424733.1923562	4773448.92310141	2570108.59845769	1431951.29418826	1595417.51107096	6853252.70319935	1595464.71134663	2344995.99242583	1311069.6851818	2121905.69218911	26805982.0871233	1630536.0083384	2772176.61385557	3698348.20768734
275	Lipids	Phospholipids	Glycerophospholipids	2-Lysolecithin	C04230	pos_M494T326	1980947.94892357	2100027.82117485	2464740.1406197	1658205.00222083	6308521.81588112	4039462.46641924	1955353.5042517	5837945.59992734	8805749.11709412	1249854.26368991	5238386.13829076	2494974.80825207	11319038.1977859	7753354.70970316	2524184.57305952	14844302.802251	2927696.98016194	5445276.40631652	15345882.9939142	14301679.558964	2957987.21202053	8908878.18455206	3325177.1736553	5260337.77176729	8909482.82471021	12007658.7617496	6001407.67173069	3999454.87352633	8592232.8413695	18291759.1691738	10697547.036429	16679245.1001347	9021748.79968685	17521459.5463983	8942078.52982631	10693099.4928423	12817845.4462784	8459388.70342927	5379204.88959944	11978504.7973757	11789861.808386	8588446.77522985	16017921.050042
276	Lipids	Phospholipids	Glycerophospholipids	2-Lysolecithin	C04230	pos_M524T448	4369416.06764	2469808.02657231	4906436.97853445	3930020.59528098	3446918.82475686	13923436.4891021	1774301.61616666	14880509.6054608	4601949.43165623	4507746.95937632	13199668.6929446	5512375.51347048	77663703.4792678	12417608.260092	29883705.1263023	10113033.1728809	2142224.84181614	9466026.14689975	36364655.4057123	34385334.8842388	10972780.2425268	4133333.45970459	2229748.89117648	5774713.02506842	34714719.3196322	45237213.15813	6996350.03196476	39177163.2909144	35403986.2099125	59009607.7397709	54971562.9750075	39644381.393642	31299248.4937078	33737179.143349	87977832.9157615	4150681.66312718	6925236.11150341	4965337.56820612	10742729.5918367	44977642.6748601	6539682.18004704	12068440.2600883	28050865.5226954
277	Lipids	Phospholipids	Glycerophospholipids	2-Lysolecithin	C04230	pos_M506T395	621167.921117638	322324.486181131	960598.312104649	751640.858049589	541193.008742312	1552076.91223268	1605692.36637625	1890486.40466788	115783.182694148	133409.501460333	915125.971406108	606056.235567564	763553.110826088	1376210.3425405	4956687.3208619	1108591.73619024	229044.833762576	169699.416581341	768917.900349848	489318.99162957	1769300.14560034	387915.042441728	228066.391055724	369638.430318354	1400100.92954751	226416.180174232	750219.150685157	932016.499188125	379918.083950191	902626.875142417	1198544.05846093	568241.921107599	552574.712739153	552404.747175395	2180670.58536557	1459628.69244935	879327.220800945	439293.737017014	149821.929483748	4640339.52637704	392012.979790594	842838.091569173	1127007.28057619
278	Lipids	Phospholipids	Glycerophospholipids	2-Lysolecithin	C04230	pos_M510T392	3614426.3767415	1027745.44900488	1230910.84999027	981454.643338135	2212940.11116755	3233671.61776945	2381724.99651049	3677473.98111002	3784377.85124584	771634.2915813	4675198.56319345	1780730.01706873	6287274.76157198	2251070.76822283	4885359.80740398	4628947.38713622	995532.492435164	1424244.10862475	3682448.21245302	4079418.02135476	2544013.29726798	2717435.32649752	763817.670644014	1257013.94092491	3936615.30367075	4620161.09625269	1937314.63805727	3126405.6889601	6701220.79711308	7974275.7404479	6288647.55972482	4217700.97044936	3543628.99875035	5555375.98691282	7382367.78500931	3932309.70485245	2663540.20297349	1847792.62972407	2449900.25834208	5587972.75390592	4707747.46704801	5391820.14745426	7348077.43228285
279	Lipids	Phospholipids	Glycerophospholipids	2-Lysolecithin	C04230	pos_M522T413	3158608.20776695	487112.925138792	1026701.47755901	549294.987586291	4352119.41887291	2809439.85744066	1447793.0918763	4561275.90005107	15249410.3190869	1380288.82349086	6573753.52741817	5666761.80124667	15390893.5252215	10337876.4442067	5941815.60008239	20174730.6899898	3165095.95229612	10523156.8342184	17350054.8479086	13877366.7502958	5169396.72581863	7794023.10859516	5049987.42835068	7286098.41289155	2667200.7829021	13848551.1103801	7181794.66882665	5269043.88429246	13275942.4952384	20913618.5455752	15277819.653012	7728944.43515999	1402814.39637388	22635279.4780638	0	0	7359391.45445848	2110693.69906816	1957681.16615762	15186856.9150599	6319478.34523541	7646581.41668434	12838473.4680745
280	Lipids	Phospholipids	Glycerophospholipids	2-Lysolecithin	C04230	pos_M496T357_3	39945547.9019359	8924125.53304871	72507818.9404074	12566130.244451	59421280.2926372	41645410.8437259	21896043.6046595	68126457.9393982	247014076.257876	18446467.9759705	135092817.559989	67518372.6713297	227768538.273546	174016814.071397	97588361.7009551	273654663.994249	52485502.0667184	105937336.400519	267922475.40787	246951560.368543	40233534.4068066	141822297.824715	80495224.2269293	100673360.028705	207012490.967732	229606968.462228	87647951.119229	144669298.130241	339674799.847602	284410097.454129	334244936.870204	204117617.374231	219625411.027638	296578145.899288	211568827.165566	260968186.245041	155881007.07728	137209574.37009	129468803.574794	216725222.979894	303957395.002666	251703928.892514	305622429.420252
281	PK Polyketides	PK12 Flavonoids	PK1211 Flavones and Flavonols	Chrysoeriol	C04293	neg_M299T264	688453.789514117	48341.3334076932	3137581.68843888	28756.046659293	171241.35519275	41345.2846928835	0	184297.665144363	9607297.32179972	538473.759926704	2628898.5182519	3380597.06557586	8312467.94098287	414866.288249932	2717960.29971846	174252.030856645	100222.222627523	71410.4871363173	7372466.48613343	320739.896078754	176197.414807456	147357.437889167	22801.1693102864	1733752.91884722	9191774.18597254	7295688.13541373	34192.5850875757	5228199.46654245	2090446.04730475	3594183.90952364	10557684.3404388	10984769.3161711	11936589.1048981	1272663.22177103	591100.347466069	356752.962082682	6621419.94448282	7350856.380067	4041144.83395271	217412.344012107	325896.627493513	2790509.46534398	9485998.61685968
282	Flavonoids	Flavonoids	Flavones	Chrysoeriol	C04293	neg_M299T264	688453.789514117	48341.3334076932	3137581.68843888	28756.046659293	171241.35519275	41345.2846928835	0	184297.665144363	9607297.32179972	538473.759926704	2628898.5182519	3380597.06557586	8312467.94098287	414866.288249932	2717960.29971846	174252.030856645	100222.222627523	71410.4871363173	7372466.48613343	320739.896078754	176197.414807456	147357.437889167	22801.1693102864	1733752.91884722	9191774.18597254	7295688.13541373	34192.5850875757	5228199.46654245	2090446.04730475	3594183.90952364	10557684.3404388	10984769.3161711	11936589.1048981	1272663.22177103	591100.347466069	356752.962082682	6621419.94448282	7350856.380067	4041144.83395271	217412.344012107	325896.627493513	2790509.46534398	9485998.61685968
283	Alkaloids	Alkaloids derived from tyrosine	Thiazole alkaloids	5-(2-Hydroxyethyl)-4-methylthiazole	C04294	pos_M144T121_1	4740219.41094667	35600889.9905311	90635427.7975169	34217656.4698384	180466574.582078	154949420.519517	28264063.9351579	171430833.296266	146184937.8918	97579033.8311647	97742396.3613873	110729684.668052	8090694.92526698	7483177.45700328	2046811.97654169	37725319.8888344	14889470.9389015	15576230.3722596	3729957.32851013	5846222.93906051	25940084.6737211	5758178.99764988	8767017.44270136	8604172.80851817	9128111.89401159	6834480.62906844	8348239.8293228	1365442.43429938	1847114.56904875	1858227.1994912	3335731.25633608	5389488.19467107	11037224.8554575	7545532.13186871	1519539.64831112	4130133.56197517	3871004.77246901	4204991.36446028	1326192.11236624	10637390.1370491	1119212.04144256	6821759.5553433	4019577.3103116
284	GP Glycerophospholipids	GP01 Glycerophosphocholines	GP0106 Monoalkylglycerophosphocholines	1-Alkyl-2-lyso-sn-glycero-3-phosphocholine	C04317	pos_M510T368	3883417.39823471	5840991.7884665	3795752.3428173	2524104.42727268	14402696.0321089	4886797.90538818	3912767.626625	8064883.61299608	7057393.29162261	2162155.99841199	3625886.53244581	3895732.06276393	5321362.64645964	4666005.27487261	7884718.39513774	6411524.54111973	1521669.83789655	2753164.88324723	4105394.14688128	3426539.54781988	2234652.52131438	2598217.2186026	2319836.9935791	16906568.3298236	7654482.93803029	2527341.49484956	7734089.60265196	7000643.72317428	13688313.8586367	8808692.14150406	8792996.41007402	6868085.35515916	2885626.18419078	15111665.930289	835984.041763616	3859734.13064452	1883676.46300278	1496830.96523679	2576237.23286221	1257911.30379855	2725435.87900362	4099622.47243669	2571539.67650486
285	Steroids	24-Carbon atoms	Cholane derivatives	Deoxycholic acid	C04483	neg_M391T331_8	3569668426.8744	1880805539.45988	2319979720.51839	2416364230.72216	2189061754.37989	2786732270.90173	3546396606.24391	1387213544.61059	1999471574.0373	1864592626.55284	916319755.91701	2657661128.69456	2381094592.30804	1793065895.75538	1528500637.97836	2417810982.76256	1561859698.52125	1521911182.05632	1235494417.78187	1883971719.06047	1774518764.14553	1510553419.23303	1727807207.81757	3123090060.73783	3861444219.17971	3540187814.30429	2270153298.35078	2967940379.34145	6980039295.81236	3937470977.04909	4235999035.10664	3567833170.43533	2200451207.20659	3665991525.43552	4472013148.69707	3362322213.60158	3259881312.10757	3783592225.71877	2734934573.18658	2406028843.46255	3283434562.35584	4314112207.61989	4051845919.35229
286	ST Sterol lipids	ST04 Bile acids and derivatives	ST0401 C24 bile acids, alcohols, and derivatives	3alpha,12alpha-Dihydroxy-5beta-cholanic acid	C04483	neg_M391T331_8	3569668426.8744	1880805539.45988	2319979720.51839	2416364230.72216	2189061754.37989	2786732270.90173	3546396606.24391	1387213544.61059	1999471574.0373	1864592626.55284	916319755.91701	2657661128.69456	2381094592.30804	1793065895.75538	1528500637.97836	2417810982.76256	1561859698.52125	1521911182.05632	1235494417.78187	1883971719.06047	1774518764.14553	1510553419.23303	1727807207.81757	3123090060.73783	3861444219.17971	3540187814.30429	2270153298.35078	2967940379.34145	6980039295.81236	3937470977.04909	4235999035.10664	3567833170.43533	2200451207.20659	3665991525.43552	4472013148.69707	3362322213.60158	3259881312.10757	3783592225.71877	2734934573.18658	2406028843.46255	3283434562.35584	4314112207.61989	4051845919.35229
287	ST Sterol lipids	ST04 Bile acids and derivatives	ST0403 C27 bile acids, alcohols, and derivatives	3alpha,7alpha-Dihydroxy-5beta-cholestanoic acid	C04554	neg_M433T420	84659340.8431825	59039502.6277452	52487238.3767798	169380798.928493	18251357.9191968	39727368.0262289	82789162.4364744	14560852.7903139	6903540.44054793	11619571.5248163	3773642.55632757	21461711.7507247	7955129.09862416	73817097.6891714	42847445.6579213	42049221.1613246	61275845.5202787	122532132.478035	33785629.1155695	26337605.0066322	97652317.7790797	85405267.505982	102555811.447142	33861663.7937224	7170884.76736348	7754848.11496722	33934970.1866595	8303799.02342378	10287742.8467435	9491939.84930198	5747159.51325519	8483705.71294341	12615291.6640922	10094246.7565588	13905245.3405014	5746954.84008978	9233928.390771	8889515.03456954	16605453.4775129	9817348.18688541	12642938.8832446	3933635.9902692	4521023.05123582
288	ST Sterol lipids	ST02 Steroids	ST0202 C19 steroids (androgens) and derivatives	3beta-Hydroxyandrost-5-en-17-one 3-sulfate	C04555	neg_M367T246	20465.1305197235	0	6868.56566517873	368531.201254227	0	21819.1357139993	33385.9174711222	53042.4366931986	306826.271558114	4905.78796343609	308654.912536987	111978.695454304	88694.5282689665	0	245746.342972705	123255.184876051	0	9687.36051389613	51939.1145832845	20796.1196960217	354740.481457371	153067.844360068	118409.836044735	112111.648299486	58959.1759104788	20200.6466483051	72355.7089592854	66155.0093896086	75488.4655197816	1919084.60542978	1180402.84977827	127647.36650759	2010473.53096411	1724396.98324938	656333.677639368	96433.2695848905	19781.8555333064	182239.940122111	13558.752311303	0	131919.509814513	14824.9681682558	1153892.56310875
289	Hormones and transmitters	Steroid hormones	Androgens	Dehydroepiandrosterone sulfate	C04555	neg_M367T246	20465.1305197235	0	6868.56566517873	368531.201254227	0	21819.1357139993	33385.9174711222	53042.4366931986	306826.271558114	4905.78796343609	308654.912536987	111978.695454304	88694.5282689665	0	245746.342972705	123255.184876051	0	9687.36051389613	51939.1145832845	20796.1196960217	354740.481457371	153067.844360068	118409.836044735	112111.648299486	58959.1759104788	20200.6466483051	72355.7089592854	66155.0093896086	75488.4655197816	1919084.60542978	1180402.84977827	127647.36650759	2010473.53096411	1724396.98324938	656333.677639368	96433.2695848905	19781.8555333064	182239.940122111	13558.752311303	0	131919.509814513	14824.9681682558	1153892.56310875
290	ST Sterol lipids	ST05 Steroid conjugates	ST0502 Sulfates	3beta-Hydroxyandrost-5-en-17-one 3-sulfate	C04555	neg_M367T246	20465.1305197235	0	6868.56566517873	368531.201254227	0	21819.1357139993	33385.9174711222	53042.4366931986	306826.271558114	4905.78796343609	308654.912536987	111978.695454304	88694.5282689665	0	245746.342972705	123255.184876051	0	9687.36051389613	51939.1145832845	20796.1196960217	354740.481457371	153067.844360068	118409.836044735	112111.648299486	58959.1759104788	20200.6466483051	72355.7089592854	66155.0093896086	75488.4655197816	1919084.60542978	1180402.84977827	127647.36650759	2010473.53096411	1724396.98324938	656333.677639368	96433.2695848905	19781.8555333064	182239.940122111	13558.752311303	0	131919.509814513	14824.9681682558	1153892.56310875
291	ST Sterol lipids	ST04 Bile acids and derivatives	ST0401 C24 bile acids, alcohols, and derivatives	3alpha,12alpha-Dihydroxy-7-oxo-5beta-cholanic acid	C04643	neg_M405T278_1	18705609.2104252	4382750.15343092	9110079.44776543	41477304.3662816	5483331.61339818	7897330.63363575	14739173.1176298	3753904.37987013	4311864.39775999	9744626.92962625	1847401.32841003	5026528.23907443	11999568.1738444	8475595.54087059	14141787.1607296	25203238.6294623	13720089.7796462	8757661.12813414	11331828.7256273	14517900.4552038	7172284.38528234	7325789.78918925	17875794.9773764	46417587.7267765	5801444.35068803	10679729.2479215	27179750.1792009	95954388.7772883	20602596.9933261	7933254.04616831	38032360.4467937	15223726.1337421	16658443.0497269	15178390.9150294	11319964.1081594	12280738.9591556	26291951.6451182	13617486.3651469	8788556.85488979	232330.279380586	0	30738292.1529595	25894663.7137746
292	Lipids	Eicosanoids	Prostaglandins	Prostaglandin E1	C04741	neg_M353T293	23630820.6680532	891997.737253505	1598356.99450316	1570054.04158397	1308876.73110492	1461272.05671847	3158682.96433694	2100554.38950683	1031817.37530879	1090258.56530639	1828232.10619035	418035.305461207	3020352.13136776	2812130.61646999	2193787.74379841	3243670.99457791	3059457.82601247	2911780.5033818	2336466.601094	3387604.95268199	3338289.47573238	3807767.16851857	4880906.50347685	6961025.43430259	2487293.06908523	3040242.29427475	3980398.69167719	2251214.39117266	1785506.94929367	1346404.85681398	2538697.57519446	2751478.3384663	2543838.56106854	2569767.72763177	1932296.68249191	2011898.50638212	1790195.55584836	1948214.5408874	2551855.93509646	3428632.48098034	2164738.90744118	1995348.10937255	2144052.40520733
293	FA Fatty acyls	FA03 Eicosanoids	FA0301 Prostaglandins	Prostaglandin E1	C04741	neg_M353T293	23630820.6680532	891997.737253505	1598356.99450316	1570054.04158397	1308876.73110492	1461272.05671847	3158682.96433694	2100554.38950683	1031817.37530879	1090258.56530639	1828232.10619035	418035.305461207	3020352.13136776	2812130.61646999	2193787.74379841	3243670.99457791	3059457.82601247	2911780.5033818	2336466.601094	3387604.95268199	3338289.47573238	3807767.16851857	4880906.50347685	6961025.43430259	2487293.06908523	3040242.29427475	3980398.69167719	2251214.39117266	1785506.94929367	1346404.85681398	2538697.57519446	2751478.3384663	2543838.56106854	2569767.72763177	1932296.68249191	2011898.50638212	1790195.55584836	1948214.5408874	2551855.93509646	3428632.48098034	2164738.90744118	1995348.10937255	2144052.40520733
294	ST Sterol lipids	ST02 Steroids	ST0203 C21 steroids (gluco/mineralocorticoids, progestogins) and derivatives	Norethindrone	C05028	pos_M299T209	1904076.37249738	2007979.55742896	1238565.47475654	1526093.45719694	1123866.0715757	1099936.2021529	1365527.40456362	1832626.82261184	1045314.03250788	571316.158221889	820260.737815974	1331767.85680262	1351286.81822574	895941.782824254	479674.071768912	940028.403257554	953203.346302345	1234964.82561272	1446657.09570535	2092905.73607367	3076017.52318953	913491.608621095	824831.175376062	785754.169125758	1035130.18349271	1343736.868706	1218898.17628682	250143.707580878	1194822.3479094	1607123.08917385	833128.419434942	1010868.46745469	1692951.77165637	1673373.82550704	1567631.00781238	1049743.33609097	636238.933669652	820228.581681033	746985.608171228	2400664.28116089	1382437.58581718	1424655.05184244	1043126.3411243
295	Steroids	24-Carbon atoms	Cholane derivatives	Taurocholate	C05122	neg_M514T239	5395267.26352158	3279967.15229328	2462868.37462516	17201888.2328405	2255687.0129558	2327133.24970717	10282348.9997917	2695407.17911899	616251.645789833	363629.753503304	230002.666747862	2021086.00552115	2723014.42167049	3884040.62050498	6870525.7130994	8880815.18097468	5146131.4436226	6406730.45063494	6300438.99943225	4267114.74165508	5032668.17187617	1943937.37134664	41566490.1059993	20384205.2092376	4325680.8449568	5996648.0769267	8622666.39208763	37185526.3372527	43222126.2150906	10573350.1392655	28151164.7944801	8685209.3326962	9352658.43149313	4829848.29275482	22491055.9175841	2109391.05152518	10329095.1309045	7483569.49943352	2796088.02403328	4970328.17879183	13455378.4811505	4377101.05671077	20718818.208023
296	ST Sterol lipids	ST04 Bile acids and derivatives	ST0402 C26 bile acids, alcohols, and derivatives	Taurocholic acid	C05122	neg_M514T239	5395267.26352158	3279967.15229328	2462868.37462516	17201888.2328405	2255687.0129558	2327133.24970717	10282348.9997917	2695407.17911899	616251.645789833	363629.753503304	230002.666747862	2021086.00552115	2723014.42167049	3884040.62050498	6870525.7130994	8880815.18097468	5146131.4436226	6406730.45063494	6300438.99943225	4267114.74165508	5032668.17187617	1943937.37134664	41566490.1059993	20384205.2092376	4325680.8449568	5996648.0769267	8622666.39208763	37185526.3372527	43222126.2150906	10573350.1392655	28151164.7944801	8685209.3326962	9352658.43149313	4829848.29275482	22491055.9175841	2109391.05152518	10329095.1309045	7483569.49943352	2796088.02403328	4970328.17879183	13455378.4811505	4377101.05671077	20718818.208023
297	ST Sterol lipids	ST05 Steroid conjugates	ST0504 Taurine conjugates	Taurocholate	C05122	neg_M514T239	5395267.26352158	3279967.15229328	2462868.37462516	17201888.2328405	2255687.0129558	2327133.24970717	10282348.9997917	2695407.17911899	616251.645789833	363629.753503304	230002.666747862	2021086.00552115	2723014.42167049	3884040.62050498	6870525.7130994	8880815.18097468	5146131.4436226	6406730.45063494	6300438.99943225	4267114.74165508	5032668.17187617	1943937.37134664	41566490.1059993	20384205.2092376	4325680.8449568	5996648.0769267	8622666.39208763	37185526.3372527	43222126.2150906	10573350.1392655	28151164.7944801	8685209.3326962	9352658.43149313	4829848.29275482	22491055.9175841	2109391.05152518	10329095.1309045	7483569.49943352	2796088.02403328	4970328.17879183	13455378.4811505	4377101.05671077	20718818.208023
298	ST Sterol lipids	ST02 Steroids	ST0203 C21 steroids (gluco/mineralocorticoids, progestogins) and derivatives	17alpha-Hydroxypregnenolone	C05138	neg_M331T396	330971.648431952	279418.615738942	1589100.32356534	966511.639484796	1772173.18140661	211140.613675971	98133.7641560259	1232758.94633223	2059419.99463999	865440.949783325	1465593.26212544	2468935.98652158	143319.261141272	27256.5050715268	38991.8879580173	1057531.58291079	525443.173387526	879378.754243845	293744.622291703	726354.949135146	1068208.27884289	2186641.37625307	0	0	675996.533772637	380145.260648186	19232.3670880064	88295.1050980483	37801.0426562833	1048478.11412321	347672.364619234	311504.968505952	277683.714086533	158140.388260292	2142590.95684952	454682.561799089	550378.057778209	214271.319403309	1138993.33983923	570319.845275409	82362.5667479407	653742.784980443	178227.849099525
299	Hormones and transmitters	Steroid hormones	Progestagens	17alpha-Hydroxypregnenolone	C05138	neg_M331T396	330971.648431952	279418.615738942	1589100.32356534	966511.639484796	1772173.18140661	211140.613675971	98133.7641560259	1232758.94633223	2059419.99463999	865440.949783325	1465593.26212544	2468935.98652158	143319.261141272	27256.5050715268	38991.8879580173	1057531.58291079	525443.173387526	879378.754243845	293744.622291703	726354.949135146	1068208.27884289	2186641.37625307	0	0	675996.533772637	380145.260648186	19232.3670880064	88295.1050980483	37801.0426562833	1048478.11412321	347672.364619234	311504.968505952	277683.714086533	158140.388260292	2142590.95684952	454682.561799089	550378.057778209	214271.319403309	1138993.33983923	570319.845275409	82362.5667479407	653742.784980443	178227.849099525
300	Steroids	18-Carbon atoms	Estrane derivatives	Estriol	C05141	pos_M311T196	577718.66511219	1569138.86036406	455193.51261968	710564.234339841	745403.677129919	988858.132965567	1815061.58178102	691367.878757375	471323.325532942	1166755.04138108	786547.173086535	990945.286515664	484675.589748275	1823732.82682231	629724.467358588	1786214.24396381	1010506.44098064	626478.565193175	395886.208438514	1786797.37035244	1766969.59974931	1126109.05528185	764107.593341719	186588.741259051	1529100.30079031	553406.528472884	746623.13573061	296011.054641003	533746.140823749	467035.59391415	959114.620018036	833855.479123624	1815970.48260708	2028459.26387988	1331833.9008873	593664.053222346	610729.732708526	441152.815873661	652619.230739982	1087965.36768724	1188152.44257872	975536.850593873	676173.398931064
301	ST Sterol lipids	ST02 Steroids	ST0201 C18 steroids (estrogens) and derivatives	Estriol	C05141	pos_M311T196	577718.66511219	1569138.86036406	455193.51261968	710564.234339841	745403.677129919	988858.132965567	1815061.58178102	691367.878757375	471323.325532942	1166755.04138108	786547.173086535	990945.286515664	484675.589748275	1823732.82682231	629724.467358588	1786214.24396381	1010506.44098064	626478.565193175	395886.208438514	1786797.37035244	1766969.59974931	1126109.05528185	764107.593341719	186588.741259051	1529100.30079031	553406.528472884	746623.13573061	296011.054641003	533746.140823749	467035.59391415	959114.620018036	833855.479123624	1815970.48260708	2028459.26387988	1331833.9008873	593664.053222346	610729.732708526	441152.815873661	652619.230739982	1087965.36768724	1188152.44257872	975536.850593873	676173.398931064
302	Hormones and transmitters	Steroid hormones	Estrogens	Estriol (E3)	C05141	pos_M311T196	577718.66511219	1569138.86036406	455193.51261968	710564.234339841	745403.677129919	988858.132965567	1815061.58178102	691367.878757375	471323.325532942	1166755.04138108	786547.173086535	990945.286515664	484675.589748275	1823732.82682231	629724.467358588	1786214.24396381	1010506.44098064	626478.565193175	395886.208438514	1786797.37035244	1766969.59974931	1126109.05528185	764107.593341719	186588.741259051	1529100.30079031	553406.528472884	746623.13573061	296011.054641003	533746.140823749	467035.59391415	959114.620018036	833855.479123624	1815970.48260708	2028459.26387988	1331833.9008873	593664.053222346	610729.732708526	441152.815873661	652619.230739982	1087965.36768724	1188152.44257872	975536.850593873	676173.398931064
303	Peptides	Amines	Biogenic amines	Phenethylamine	C05332	pos_M122T545	13676375.0070499	15684363.5758399	16767266.0202336	14680651.2671706	4242651.48568871	4617188.87210292	16288378.0926925	18589530.1300127	20680732.6664293	16415738.8203182	15402284.6064633	3342952.33769201	4336822.44938267	16528165.2275759	14905796.0889662	16871102.6065406	17544312.1411274	16046975.992762	4219460.6596757	4081061.30351894	14801950.9347774	9537637.01336847	4032660.08416144	18246675.1853445	25096823.6662954	24179655.9976032	4320598.79246924	20077780.936403	15000302.3431175	4360003.73405358	3761150.52693516	21426681.0005864	21747874.1127715	19726822.4457267	3135242.21368084	4140593.50241477	5058241.4619245	5884583.2372923	28708462.7704077	19659568.643615	3624803.62527182	16960508.0187387	22038432.3241758
304	Lipids	Eicosanoids	Leukotrienes	5-HPETE	C05356	neg_M335T373	1884597.72194696	1863138.85729538	1619704.04454005	2753350.64934702	292088.687781993	1535249.49678546	2459618.42385807	1190280.60716287	1379587.54955627	377842.828782646	522283.032960166	1276781.23952622	1188390.40262063	3371581.36141502	2962286.7057906	1725054.81738036	2275650.20800733	6080706.15881232	1483855.76416875	1259141.51032465	8385491.36541815	2771332.46047237	3453859.00064224	2879894.78647054	1006865.3139531	2227845.1386686	2632811.09711822	1065775.04596172	672562.090493489	1355041.21708621	421424.796124683	1042175.68562826	746099.775663295	1143160.70630676	385320.730546968	1293273.51519868	801163.348599583	2472511.00207984	941301.423489567	1854351.92990117	496898.827619383	1407226.57986453	495692.175494056
305	FA Fatty acyls	FA03 Eicosanoids	FA0306 Hydroxy/hydroperoxyeicosatetraenoic acids	5(S)-HPETE	C05356	neg_M335T373	1884597.72194696	1863138.85729538	1619704.04454005	2753350.64934702	292088.687781993	1535249.49678546	2459618.42385807	1190280.60716287	1379587.54955627	377842.828782646	522283.032960166	1276781.23952622	1188390.40262063	3371581.36141502	2962286.7057906	1725054.81738036	2275650.20800733	6080706.15881232	1483855.76416875	1259141.51032465	8385491.36541815	2771332.46047237	3453859.00064224	2879894.78647054	1006865.3139531	2227845.1386686	2632811.09711822	1065775.04596172	672562.090493489	1355041.21708621	421424.796124683	1042175.68562826	746099.775663295	1143160.70630676	385320.730546968	1293273.51519868	801163.348599583	2472511.00207984	941301.423489567	1854351.92990117	496898.827619383	1407226.57986453	495692.175494056
306	FA Fatty acyls	FA01 Fatty Acids and Conjugates	FA0104 Hydroperoxy fatty acids	(6E,8Z,11Z,14Z)-(5S)-5-Hydroperoxyicosa-6,8,11,14-tetraenoic acid	C05356	neg_M335T373	1884597.72194696	1863138.85729538	1619704.04454005	2753350.64934702	292088.687781993	1535249.49678546	2459618.42385807	1190280.60716287	1379587.54955627	377842.828782646	522283.032960166	1276781.23952622	1188390.40262063	3371581.36141502	2962286.7057906	1725054.81738036	2275650.20800733	6080706.15881232	1483855.76416875	1259141.51032465	8385491.36541815	2771332.46047237	3453859.00064224	2879894.78647054	1006865.3139531	2227845.1386686	2632811.09711822	1065775.04596172	672562.090493489	1355041.21708621	421424.796124683	1042175.68562826	746099.775663295	1143160.70630676	385320.730546968	1293273.51519868	801163.348599583	2472511.00207984	941301.423489567	1854351.92990117	496898.827619383	1407226.57986453	495692.175494056
307	ST Sterol lipids	ST01 Sterols	ST0101 Cholesterol and derivatives	3beta,5alpha,6beta-Cholestanetriol	C05425	neg_M419T518	1816302.80529754	3148501.1429733	3065265.39110768	701735.159554597	1860464.51540649	1718071.90891767	2776300.32555232	1453365.12653569	1641318.80710279	2442692.79219426	912790.719029299	3113985.75151984	528123.346744939	1794264.41670483	892690.873957002	525581.96460235	2868923.56102451	694458.436146098	844160.670006426	1000195.04880904	2541948.06804423	470100.149270586	1980805.29238078	686107.972806258	267069.176324214	720725.434309587	1133577.4781067	2032766.11792433	441991.87347694	598686.273919132	405031.542142915	647296.070312365	972375.553989949	948476.972824377	2232916.49735446	703504.495856184	1335975.62968285	1204798.6467709	655977.241560874	1402804.31497134	793332.91391842	301410.32250321	218547.358665449
308	Vitamins and cofactors	Vitamins	Fat-soluble vitamins	Cholecalciferol (Vitamin D3)	C05443	pos_M385T452	1845302.88140355	2612833.26826269	2398711.18668236	1441969.13170411	3014164.76368851	1151221.1340852	2127254.07819215	1180840.32758101	1710887.36422235	688132.22357181	439560.359420134	640235.89081581	1877742.8363404	1252331.6176002	1398588.5896815	690643.945747827	2267016.7793464	2329169.00420677	1297613.19531354	637821.633240249	1127833.11259751	1792099.66004324	7943212.16239418	1489422.40602737	554843.098206617	1393123.3849498	749521.511517535	2686240.52395245	1257332.27777093	397934.406231031	687152.171416222	1244751.64065677	71174.5637908178	741772.144998441	1350091.15687198	142668.41054666	671474.278012041	2901297.91237637	2273487.63683326	659064.379671061	967432.121485778	500380.043541829	1009952.62198042
309	ST Sterol lipids	ST03 Secosteroids	ST0302 Vitamin D3 and derivatives	Vitamin D3	C05443	pos_M385T452	1845302.88140355	2612833.26826269	2398711.18668236	1441969.13170411	3014164.76368851	1151221.1340852	2127254.07819215	1180840.32758101	1710887.36422235	688132.22357181	439560.359420134	640235.89081581	1877742.8363404	1252331.6176002	1398588.5896815	690643.945747827	2267016.7793464	2329169.00420677	1297613.19531354	637821.633240249	1127833.11259751	1792099.66004324	7943212.16239418	1489422.40602737	554843.098206617	1393123.3849498	749521.511517535	2686240.52395245	1257332.27777093	397934.406231031	687152.171416222	1244751.64065677	71174.5637908178	741772.144998441	1350091.15687198	142668.41054666	671474.278012041	2901297.91237637	2273487.63683326	659064.379671061	967432.121485778	500380.043541829	1009952.62198042
310	ST Sterol lipids	ST05 Steroid conjugates	ST0504 Taurine conjugates	Taurodeoxycholate	C05463	neg_M498T251	4273036.8176337	1361367.22128782	1306401.65691265	26041241.9769258	578758.940140462	2018333.34817287	8559907.55558605	2134776.96042216	1237811.88996462	471073.888363331	486871.550176587	17169144.620738	12284190.4835298	3821439.77062883	5119772.29770061	18847792.136668	4040975.16525789	5151050.2398725	5345238.69179651	2430172.1148426	3734751.70799635	1266237.34071824	50995021.4931435	73632068.1239241	32750252.7399246	11233808.4396619	12762023.9263634	20613803.9682227	362087150.946337	33081032.9463553	127332590.872585	25007580.0896585	16541669.6607249	26458359.9814896	27562621.9933387	13976236.2452468	33296281.1201453	38651222.0087021	2812090.88115837	5351235.85399418	101904073.63533	28611281.0654871	85844634.5110507
311	ST Sterol lipids	ST04 Bile acids and derivatives	ST0402 C26 bile acids, alcohols, and derivatives	Taurochenodeoxycholic acid	C05465	neg_M498T276	2817039.02552862	1483853.46172387	1058450.25011958	1546466.76443633	898059.048995721	759537.178943056	400524.277353798	1045122.15794171	1647934.75998165	350204.21396883	76056.9230737204	2354113.06323821	844090.701593307	5280191.5020751	8308817.41833228	1590311.48849147	2139088.95683814	993287.46037121	3614348.97175787	4597531.35296606	3782281.62038197	3716234.71345759	6585218.53411938	3370784.56157377	1174645.01405854	681448.067189204	2157220.76151355	2551747.84960748	1472885.016678	1804752.13606205	2076081.81720791	3687555.1942793	3355999.93968198	1552904.77559434	3438793.78282584	461435.459825862	780840.499883863	5068360.76076955	459385.063929877	1935497.82627082	2168926.37331234	691005.253447823	1215723.00529883
312	ST Sterol lipids	ST05 Steroid conjugates	ST0504 Taurine conjugates	Taurochenodeoxycholate	C05465	neg_M498T276	2817039.02552862	1483853.46172387	1058450.25011958	1546466.76443633	898059.048995721	759537.178943056	400524.277353798	1045122.15794171	1647934.75998165	350204.21396883	76056.9230737204	2354113.06323821	844090.701593307	5280191.5020751	8308817.41833228	1590311.48849147	2139088.95683814	993287.46037121	3614348.97175787	4597531.35296606	3782281.62038197	3716234.71345759	6585218.53411938	3370784.56157377	1174645.01405854	681448.067189204	2157220.76151355	2551747.84960748	1472885.016678	1804752.13606205	2076081.81720791	3687555.1942793	3355999.93968198	1552904.77559434	3438793.78282584	461435.459825862	780840.499883863	5068360.76076955	459385.063929877	1935497.82627082	2168926.37331234	691005.253447823	1215723.00529883
313	ST Sterol lipids	ST02 Steroids	ST0203 C21 steroids (gluco/mineralocorticoids, progestogins) and derivatives	Tetrahydrocorticosterone	C05476	neg_M349T342_1	19274639.9665462	14778627.6794964	10106599.1094847	10996473.5054479	4596414.06826415	5623766.24497737	22239893.2857616	4051501.57007895	6516305.5031286	5585427.16161847	3274633.84829597	8836445.58206178	2042356.13196622	10937931.8883178	9674104.78166203	4310896.695217	11153925.0582328	8659434.44790299	2882554.75213708	3547161.8143213	20771881.4271464	3662059.646728	10848695.0224098	10134540.6790208	4547343.99843533	3826783.6496804	8647469.0735108	12917094.5465865	2999201.97706138	4120318.49214033	2164444.84938465	4339484.74253856	4546833.44418703	3579523.0934652	4832035.59659741	3745277.78166399	6677279.40656727	6992970.83367809	4905543.47266338	4996846.75504022	3380111.54199145	4416230.13158058	2600401.38721172
314	ST Sterol lipids	ST02 Steroids	ST0203 C21 steroids (gluco/mineralocorticoids, progestogins) and derivatives	Pregnanolone	C05480	neg_M345T294	17209944.3497716	17043934.7020603	10990455.213125	4427646.02895697	4158863.94022327	1796190.67932832	28561646.1259682	325925.443396694	0	172327.230045089	38506.0377862042	957217.951303394	0	37733319.401647	69836.0451065373	485006.541217129	44414889.7446711	72730478.2625361	14242001.1543958	3563120.77410371	14087305.776152	33753128.66985	45589865.3483386	10045361.4206995	0	87112.301374875	18066533.0120754	93112.1182593545	0	84259.5834008458	0	34307.9121882022	0	145602.890306954	603433.864189022	0	15196.1047813845	8280.81207989367	31521.3374809824	3173837.8612867	0	0	131616.445025648
315	ST Sterol lipids	ST02 Steroids	ST0203 C21 steroids (gluco/mineralocorticoids, progestogins) and derivatives	Cortolone	C05481	neg_M365T316	5083483.15965831	1939047.18033374	4954809.3029822	7003556.71573639	5430789.18649138	6460530.04819219	18420096.0919247	4340629.92361171	1505140.39759789	985422.987744819	1761920.21944323	2293560.25860528	652051.356026751	700542.286882306	163113.287310817	4855435.83586885	5313538.5469582	3223319.66782482	2047376.61843841	601528.466105548	182260.872793634	924996.45022601	8594657.7792711	329384.997707084	408465.837976147	419617.376928991	9255161.32951567	785993.786743617	324710.370916116	445034.917520781	410940.746850319	325024.338976426	320294.931773036	607847.507048242	2088071.21791836	326736.384573838	475033.692290608	313368.599270437	623745.258054517	474307.405057895	350695.436418542	437016.281734011	831730.97700727
316	ST Sterol lipids	ST02 Steroids	ST0203 C21 steroids (gluco/mineralocorticoids, progestogins) and derivatives	11-Deoxycortisol	C05488	pos_M347T93	26730.5569413072	46994.8022236541	22767.723853113	149639.356865257	132296.349624159	32625.2326418848	146306.629398964	121676.258830721	122938.335619615	118051.900487466	38145.8780729248	134340.559324193	1182862.76751501	749525.831804832	6337069.91452298	324353.427182993	253761.743013267	423968.499982956	1497842.85548709	420427.659405581	324038.26682121	414163.635624372	192875.593946999	433977.264615618	2539398.63992788	1232391.69367172	93263.8514230791	465992.046260593	901285.135096955	528493.048889529	1707817.37034823	8432084.07811629	5824014.48195717	2011020.00219161	326431.125377359	1042411.32028624	5654797.67624	1952658.7351563	1876093.82880719	734014.374109259	719666.674648872	1454271.29366009	3259177.82986747
317	Hormones and transmitters	Steroid hormones	Glucocorticoids	11-Deoxycortisol	C05488	pos_M347T93	26730.5569413072	46994.8022236541	22767.723853113	149639.356865257	132296.349624159	32625.2326418848	146306.629398964	121676.258830721	122938.335619615	118051.900487466	38145.8780729248	134340.559324193	1182862.76751501	749525.831804832	6337069.91452298	324353.427182993	253761.743013267	423968.499982956	1497842.85548709	420427.659405581	324038.26682121	414163.635624372	192875.593946999	433977.264615618	2539398.63992788	1232391.69367172	93263.8514230791	465992.046260593	901285.135096955	528493.048889529	1707817.37034823	8432084.07811629	5824014.48195717	2011020.00219161	326431.125377359	1042411.32028624	5654797.67624	1952658.7351563	1876093.82880719	734014.374109259	719666.674648872	1454271.29366009	3259177.82986747
318	Phenylpropanoids	Monolignols	Paracoumaryl alcohol derivatives	4-Hydroxycinnamyl aldehyde	C05608	neg_M147T184	6557797.96674288	6376000.8965984	5732293.17212603	14716240.1361459	4153147.61221533	3362075.88296003	4876208.24083575	4573156.73830258	2955467.92623526	5693030.82701315	5911854.63310061	5316297.99454848	14487437.0905133	8616992.29774453	28172902.6334189	1562662.54198788	3923136.53284991	4024086.66800758	4258392.99465925	1921635.53722004	9865369.23024458	2701002.76697484	3421809.50325769	11631920.2542058	16505546.5228963	7234181.72114191	7941971.1076827	15364151.2135493	8603478.61548479	1629488.63966869	10871976.8493523	15372469.044591	17823890.5146946	8027086.83093389	1577490.04607548	6743875.09449411	18674686.0315055	17501312.6682782	6421082.01193495	3529242.86698539	2335060.90443228	3934129.00136832	6787562.25839786
319	Flavonoids	Flavonoids	Flavanones	Eriodictyol	C05631	neg_M287T249	196599.118815447	109988.455216698	1505173.20960138	44529.1938656921	672536.793250953	115059.584581089	54023.056163093	546991.283243872	7221462.97454981	4380763.23167636	749821.847390572	771553.499518231	11855215.2033942	3434258.89888401	634523.020852194	3040886.22001523	553091.779121403	643296.999959395	1304635.72650335	1771243.22532943	136792.528779	1359267.98714103	238086.001188616	722262.493810455	8542655.19267858	6033509.99123231	145660.106931854	2342966.95237779	1982201.56710703	5900336.66909547	3900611.13018898	4567220.30060706	5415167.3139756	2828440.63540105	2016294.37888692	7352533.26341037	6835683.16440116	3840009.65711288	12582442.1552806	1478841.78151864	6384375.98733666	6387775.4799428	4124971.05769966
320	PK Polyketides	PK12 Flavonoids	PK1214 Flavanones	Eriodictyol	C05631	neg_M287T249	196599.118815447	109988.455216698	1505173.20960138	44529.1938656921	672536.793250953	115059.584581089	54023.056163093	546991.283243872	7221462.97454981	4380763.23167636	749821.847390572	771553.499518231	11855215.2033942	3434258.89888401	634523.020852194	3040886.22001523	553091.779121403	643296.999959395	1304635.72650335	1771243.22532943	136792.528779	1359267.98714103	238086.001188616	722262.493810455	8542655.19267858	6033509.99123231	145660.106931854	2342966.95237779	1982201.56710703	5900336.66909547	3900611.13018898	4567220.30060706	5415167.3139756	2828440.63540105	2016294.37888692	7352533.26341037	6835683.16440116	3840009.65711288	12582442.1552806	1478841.78151864	6384375.98733666	6387775.4799428	4124971.05769966
321	Peptides	Amino acids	Other amino acids	Selenocysteine (Sec)	C05688	pos_M169T47	66961.207128221	0	0	4899804.16939462	0	50115.8052108959	93178.9117354896	0	0	0	51545.3212774448	8303.80326224787	4432420.5927613	63475.4237447502	2491841.15271722	0	0	0	24232.8169039918	12045.2307915811	328851.525677074	7557.38864958439	38223.754631873	2494671.17133222	5188052.39773569	3323151.34019211	45552.7443907713	2507874.27040587	21425247.5022664	6349891.58342897	8006495.6017773	4101120.93297972	2282869.80909065	3297913.435574	321693.357874781	3107146.14475236	4138572.70785607	2891342.32357797	273293.569975422	45995.2345289554	1115660.34098058	4077154.80162692	7707172.12213808
322	Phenylpropanoids	Monolignols	Others	cis-2-Hydroxycinnamate	C05838	neg_M163T55_1	200963.933492329	441820.509330763	32137.6823900876	997405.970210384	96518.1775081116	87314.6447665134	62896.5277794676	308486.433241292	195995.467669487	151016.279414086	91441.1495226878	110481.230476737	596619.015075401	396701.112546472	675940.703351693	238221.282109533	232710.376081719	257853.414641667	294542.134750608	230465.861382483	221675.420384537	189375.493401678	237815.204685645	557979.151186951	586360.412820446	1240795.21203436	773755.189401448	1359078.07534328	810797.486814378	187073.673893205	930188.650208441	1427369.77338743	1449743.71509275	380332.458533285	255301.291845479	316591.432448511	1059838.10114395	1803432.75311246	130304.13267515	134451.166578649	33163.469979324	185744.216291024	157185.483200212
323	Flavonoids	Flavonoids	Flavonols	Kaempferol	C05903	neg_M285T250	200977.896582344	235761.861243204	660409.4401436	145809.573624265	425941.823945175	181783.622445879	304063.022443606	316906.277052745	4289321.73451526	2946638.44075267	539963.81968579	515684.521917245	7306698.80316583	2348019.89330119	1296325.6706888	1182526.52610602	172308.659458935	395806.939393418	1292985.84055233	1421800.09669114	101894.411905596	1043904.28648324	114188.694770599	866548.889130027	3291567.73487046	2257192.41973312	48327.9697361739	1821251.26984444	2563371.70213318	4224780.6919178	2429301.99910622	2437025.64607004	3156156.35748336	2936558.10863171	1471819.29457624	3749096.93997215	3504935.13979309	1866324.54821858	7794652.78142896	829306.542805387	2327662.20601875	5827391.92398161	3433500.3493672
324	PK Polyketides	PK12 Flavonoids	PK1211 Flavones and Flavonols	Kaempferol	C05903	neg_M285T250	200977.896582344	235761.861243204	660409.4401436	145809.573624265	425941.823945175	181783.622445879	304063.022443606	316906.277052745	4289321.73451526	2946638.44075267	539963.81968579	515684.521917245	7306698.80316583	2348019.89330119	1296325.6706888	1182526.52610602	172308.659458935	395806.939393418	1292985.84055233	1421800.09669114	101894.411905596	1043904.28648324	114188.694770599	866548.889130027	3291567.73487046	2257192.41973312	48327.9697361739	1821251.26984444	2563371.70213318	4224780.6919178	2429301.99910622	2437025.64607004	3156156.35748336	2936558.10863171	1471819.29457624	3749096.93997215	3504935.13979309	1866324.54821858	7794652.78142896	829306.542805387	2327662.20601875	5827391.92398161	3433500.3493672
325	FA Fatty acyls	FA01 Fatty Acids and Conjugates	FA0104 Hydroperoxy fatty acids	(5Z,8Z,10E,14Z)-(12S)-12-Hydroperoxyicosa-5,8,10,14-tetraenoic acid	C05965	neg_M335T300	2186517.88621429	1458181.35440162	2989729.87366219	3500070.66343932	1659942.68336965	788079.095208295	2884948.0088509	965925.991335485	1345023.70005459	603705.513295509	777217.134421509	1324986.38345613	3493722.63507138	2377000.23720937	1704971.98485499	1777744.48530107	1433783.39892636	3280986.62057522	2444083.2815406	2163395.32505383	5902567.29000082	2433994.20820336	2686057.81049029	2442197.14643644	4978029.82335718	1491310.45508829	2112684.30893133	3767248.5374364	1017226.95660093	1643163.48866518	880491.845039961	2855850.91883119	1933001.73370166	1940227.32092744	1068001.46001186	1504231.51484137	2717380.23963996	5842308.61141823	1845999.87412056	1963011.64754161	2001115.47191482	1082805.89291867	1218853.81366194
326	FA Fatty acyls	FA03 Eicosanoids	FA0306 Hydroxy/hydroperoxyeicosatetraenoic acids	12(S)-HPETE	C05965	neg_M335T300	2186517.88621429	1458181.35440162	2989729.87366219	3500070.66343932	1659942.68336965	788079.095208295	2884948.0088509	965925.991335485	1345023.70005459	603705.513295509	777217.134421509	1324986.38345613	3493722.63507138	2377000.23720937	1704971.98485499	1777744.48530107	1433783.39892636	3280986.62057522	2444083.2815406	2163395.32505383	5902567.29000082	2433994.20820336	2686057.81049029	2442197.14643644	4978029.82335718	1491310.45508829	2112684.30893133	3767248.5374364	1017226.95660093	1643163.48866518	880491.845039961	2855850.91883119	1933001.73370166	1940227.32092744	1068001.46001186	1504231.51484137	2717380.23963996	5842308.61141823	1845999.87412056	1963011.64754161	2001115.47191482	1082805.89291867	1218853.81366194
327	FA Fatty acyls	FA03 Eicosanoids	FA0306 Hydroxy/hydroperoxyeicosatetraenoic acids	15(S)-HPETE	C05966	neg_M335T335	22428119.3275092	2968990.80430561	3193000.18613573	35582370.276934	154582.381578637	3042973.3857747	22891638.3918286	1835811.55892665	1355239.89689354	4262916.10067044	5559062.35333721	2111572.14004718	2472718.42630807	4474748.66812286	7033060.17805783	2079773.30641851	3706710.0014355	6463318.18273044	2008819.19467027	1818931.84311715	16465360.9478	2548820.91458883	3699680.10801835	7786378.80042454	1769226.64438584	1799223.37252339	3662025.44151424	4836359.47029091	761317.049178471	560597.582559897	656897.573271419	881160.884362109	1809402.93859618	1724669.6057023	1166090.25096781	3783899.79669077	1831569.2699388	2941256.65112365	2616271.65543095	3581182.4523337	740637.376126127	1776487.42103811	1495970.67863662
328	FA Fatty acyls	FA01 Fatty Acids and Conjugates	FA0104 Hydroperoxy fatty acids	(5Z,8Z,11Z,13E)-(15S)-15-Hydroperoxyicosa-5,8,11,13-tetraenoic acid	C05966	neg_M335T335	22428119.3275092	2968990.80430561	3193000.18613573	35582370.276934	154582.381578637	3042973.3857747	22891638.3918286	1835811.55892665	1355239.89689354	4262916.10067044	5559062.35333721	2111572.14004718	2472718.42630807	4474748.66812286	7033060.17805783	2079773.30641851	3706710.0014355	6463318.18273044	2008819.19467027	1818931.84311715	16465360.9478	2548820.91458883	3699680.10801835	7786378.80042454	1769226.64438584	1799223.37252339	3662025.44151424	4836359.47029091	761317.049178471	560597.582559897	656897.573271419	881160.884362109	1809402.93859618	1724669.6057023	1166090.25096781	3783899.79669077	1831569.2699388	2941256.65112365	2616271.65543095	3581182.4523337	740637.376126127	1776487.42103811	1495970.67863662
329	Terpenoids	Carotenoids and apocarotenoids	Apocarotenoids	Abscisate	C06082	neg_M263T227	291081.850353983	1620918.89205406	1917653.62549328	95420.7850608603	2114295.96011605	3352416.39487405	1658946.52600263	2266317.63329742	2288949.73364341	1714657.68122831	823222.312767925	931062.622939961	522669.093573146	480143.443842023	293899.4121895	791336.830209146	1203410.49202425	584801.658229191	668323.049939995	1038245.56701468	379782.104714956	1513411.46998683	373839.299943404	654006.244405457	1985442.76422083	685715.347703081	266999.147019508	152470.192668918	233050.774093015	521246.038830351	1268235.67992619	593441.521736348	1985061.86067932	629449.844850217	460769.403837454	523366.825210816	457611.25212466	1323409.49600718	334650.184450142	586810.136214073	587229.813100585	522833.296443267	486801.411509642
330	Terpenoids	Diterpenoids (C20)	Gibberellins	Gibberellin A53	C06094	neg_M347T251	352433.757943739	1364968.81320809	1055900.39445016	301457.155983279	1414640.90724373	1277868.71472373	887882.444714952	1126746.9136395	1266284.46094937	1683537.07544944	674542.487404969	899192.135642838	720085.147293023	384094.277043729	649689.296152177	439029.751401965	1037909.53040315	1023313.19198713	518705.462573571	723540.319906839	566157.997601175	1899601.62100232	597834.098683951	1840304.32958837	562143.373996646	684704.237900745	370621.527017642	529881.075018332	988505.856752539	717977.815780445	741597.485069451	673140.054114504	719550.174957359	669729.780911892	993614.846978511	731624.610222035	479750.170117087	517229.469603218	457140.593414627	789925.367681246	899834.736113732	839915.829146103	552105.59207306
331	Organic acids	Carboxylic acids	Dicarboxylic acids	Adipate	C06104	neg_M145T195	2764706.73437404	2780585.56560659	3573526.35077468	1347963.58667403	7062828.6198524	2211284.2136873	957187.774197535	3888713.58688998	4588003.90645975	4509534.20769532	1732647.72560425	4594105.73112089	882838.092646821	474840.57307295	591493.314480199	500996.002727025	577552.189580872	557125.982038356	435439.723495577	478170.850969524	94218.8280402828	144578.585599921	83653.7206403472	215433.729972537	211962.165013456	672848.235767775	104200.326968336	143408.889983379	299725.866235695	63815.2856666071	65170.455811231	523068.708087055	946975.120598088	883945.094798622	511317.322624094	820014.91032395	999766.992993255	708805.912042201	1898751.36712094	1702394.11488479	493899.886796556	1020430.37333951	523599.843861539
332	FA Fatty acyls	FA01 Fatty Acids and Conjugates	FA0117 Dicarboxylic acids	Hexanedioic acid	C06104	neg_M145T195	2764706.73437404	2780585.56560659	3573526.35077468	1347963.58667403	7062828.6198524	2211284.2136873	957187.774197535	3888713.58688998	4588003.90645975	4509534.20769532	1732647.72560425	4594105.73112089	882838.092646821	474840.57307295	591493.314480199	500996.002727025	577552.189580872	557125.982038356	435439.723495577	478170.850969524	94218.8280402828	144578.585599921	83653.7206403472	215433.729972537	211962.165013456	672848.235767775	104200.326968336	143408.889983379	299725.866235695	63815.2856666071	65170.455811231	523068.708087055	946975.120598088	883945.094798622	511317.322624094	820014.91032395	999766.992993255	708805.912042201	1898751.36712094	1702394.11488479	493899.886796556	1020430.37333951	523599.843861539
333	SP Sphingolipids	SP01 Sphingoid bases	SP0105 Sphingoid base 1-phosphates	Sphingosine 1-phosphate	C06124	neg_M378T288	846070.94912769	163423.324554918	834516.017094327	540038.517546939	62814.2630559609	122958.706621137	790463.288907284	75796.0540710953	430012.490421669	234108.018949671	20732.8753093085	850334.291803967	869548.913862634	2229314.0187482	1344944.50287988	426868.395369819	540662.751785338	477150.220100941	382692.140121249	889917.783542793	271078.797836515	711865.700536527	997356.900936541	5414917.07294318	3381361.96287341	1018493.96487475	1251995.09716092	3864620.08024975	4900761.55205463	1642490.73919302	4472278.88424546	3480741.44760389	1214146.75995794	1730600.99700118	2239745.79316229	3023270.02676079	1829616.92745403	2290299.87039403	539351.936282076	2021355.88733166	4743519.90357595	2769980.88401769	1749426.10322259
334	Organic acids	Carboxylic acids	Monocarboxylic acids	Caprylate; Octanoate	C06423	neg_M143T295	3664571.57229524	9007424.78808262	4458533.08053321	4610236.43722825	9236123.8953208	5123500.4430392	6841049.35485317	11547022.5544695	10580496.3531893	4523411.35844065	5063140.00774386	4986051.06063917	5240232.46890634	4812538.17407912	5126019.52804157	6266155.0637043	5344587.23835287	5915162.166392	5934993.11614464	6502372.89380758	9112279.79789072	6039396.51967229	5037290.75775438	6155283.88736616	5183282.20683843	7047408.59721387	11650388.4061052	11650914.4013955	3504570.09392255	6898357.05430282	3312629.86481273	4963729.98882208	6725733.04672231	5770818.49758236	5413607.60645604	5494279.21580023	6057243.34210881	3899449.77241485	6408158.08819267	7349178.4981842	3882670.52065093	4820088.42010283	4439971.34826142
335	FA Fatty acyls	FA01 Fatty Acids and Conjugates	FA0101 Straight chain fatty acids	Octanoic acid	C06423	neg_M143T295	3664571.57229524	9007424.78808262	4458533.08053321	4610236.43722825	9236123.8953208	5123500.4430392	6841049.35485317	11547022.5544695	10580496.3531893	4523411.35844065	5063140.00774386	4986051.06063917	5240232.46890634	4812538.17407912	5126019.52804157	6266155.0637043	5344587.23835287	5915162.166392	5934993.11614464	6502372.89380758	9112279.79789072	6039396.51967229	5037290.75775438	6155283.88736616	5183282.20683843	7047408.59721387	11650388.4061052	11650914.4013955	3504570.09392255	6898357.05430282	3312629.86481273	4963729.98882208	6725733.04672231	5770818.49758236	5413607.60645604	5494279.21580023	6057243.34210881	3899449.77241485	6408158.08819267	7349178.4981842	3882670.52065093	4820088.42010283	4439971.34826142
336	Fatty acids related compounds	Fatty acids	Saturated fatty acids	Octanoic acid	C06423	neg_M143T295	3664571.57229524	9007424.78808262	4458533.08053321	4610236.43722825	9236123.8953208	5123500.4430392	6841049.35485317	11547022.5544695	10580496.3531893	4523411.35844065	5063140.00774386	4986051.06063917	5240232.46890634	4812538.17407912	5126019.52804157	6266155.0637043	5344587.23835287	5915162.166392	5934993.11614464	6502372.89380758	9112279.79789072	6039396.51967229	5037290.75775438	6155283.88736616	5183282.20683843	7047408.59721387	11650388.4061052	11650914.4013955	3504570.09392255	6898357.05430282	3312629.86481273	4963729.98882208	6725733.04672231	5770818.49758236	5413607.60645604	5494279.21580023	6057243.34210881	3899449.77241485	6408158.08819267	7349178.4981842	3882670.52065093	4820088.42010283	4439971.34826142
337	Lipids	Fatty acids	Saturated fatty acids	Caprylic acid (8:0)	C06423	neg_M143T295	3664571.57229524	9007424.78808262	4458533.08053321	4610236.43722825	9236123.8953208	5123500.4430392	6841049.35485317	11547022.5544695	10580496.3531893	4523411.35844065	5063140.00774386	4986051.06063917	5240232.46890634	4812538.17407912	5126019.52804157	6266155.0637043	5344587.23835287	5915162.166392	5934993.11614464	6502372.89380758	9112279.79789072	6039396.51967229	5037290.75775438	6155283.88736616	5183282.20683843	7047408.59721387	11650388.4061052	11650914.4013955	3504570.09392255	6898357.05430282	3312629.86481273	4963729.98882208	6725733.04672231	5770818.49758236	5413607.60645604	5494279.21580023	6057243.34210881	3899449.77241485	6408158.08819267	7349178.4981842	3882670.52065093	4820088.42010283	4439971.34826142
338	Fatty acids related compounds	Fatty acids	Saturated fatty acids	Myristic acid	C06424	neg_M227T454_8	447160311.244731	603381616.008597	693592876.942236	399871264.741404	807688853.758582	842805067.662394	980381547.071514	948406014.87721	1011937647.55701	816064146.746347	1130812149.5617	968002181.270813	791976561.656486	601905574.160954	652202233.30853	681259109.173293	955966800.398477	622168796.534581	875847588.089782	1173993323.06272	437312979.96066	921144703.852766	550622109.326108	403149745.327423	781595468.039799	668280732.680022	581884075.773734	756945382.11673	510477535.10117	537156430.214238	535971899.934746	1299733176.46584	896316040.070043	691341074.135307	420816316.849212	521887528.464937	529562974.85951	536425390.596415	465317400.499987	539808972.158772	356910328.428117	434424421.495275	306264940.903219
339	Lipids	Fatty acids	Saturated fatty acids	Myristic acid (14:0)	C06424	neg_M227T454_8	447160311.244731	603381616.008597	693592876.942236	399871264.741404	807688853.758582	842805067.662394	980381547.071514	948406014.87721	1011937647.55701	816064146.746347	1130812149.5617	968002181.270813	791976561.656486	601905574.160954	652202233.30853	681259109.173293	955966800.398477	622168796.534581	875847588.089782	1173993323.06272	437312979.96066	921144703.852766	550622109.326108	403149745.327423	781595468.039799	668280732.680022	581884075.773734	756945382.11673	510477535.10117	537156430.214238	535971899.934746	1299733176.46584	896316040.070043	691341074.135307	420816316.849212	521887528.464937	529562974.85951	536425390.596415	465317400.499987	539808972.158772	356910328.428117	434424421.495275	306264940.903219
340	FA Fatty acyls	FA01 Fatty Acids and Conjugates	FA0101 Straight chain fatty acids	Tetradecanoic acid	C06424	neg_M227T454_8	447160311.244731	603381616.008597	693592876.942236	399871264.741404	807688853.758582	842805067.662394	980381547.071514	948406014.87721	1011937647.55701	816064146.746347	1130812149.5617	968002181.270813	791976561.656486	601905574.160954	652202233.30853	681259109.173293	955966800.398477	622168796.534581	875847588.089782	1173993323.06272	437312979.96066	921144703.852766	550622109.326108	403149745.327423	781595468.039799	668280732.680022	581884075.773734	756945382.11673	510477535.10117	537156430.214238	535971899.934746	1299733176.46584	896316040.070043	691341074.135307	420816316.849212	521887528.464937	529562974.85951	536425390.596415	465317400.499987	539808972.158772	356910328.428117	434424421.495275	306264940.903219
341	FA Fatty acyls	FA01 Fatty Acids and Conjugates	FA0101 Straight chain fatty acids	Icosanoic acid	C06425	neg_M311T524	4096112.47642879	1286409.84356928	3903590.83386264	2308466.98093138	88246.3923811219	6832543.22715153	0	6848576.23803325	3464336.32257097	4236474.83449561	7378295.11460136	9107655.35539609	1189711.88629091	2187250.76842309	5415784.06234561	9432803.32946705	1406753.16673817	1167146.58666339	539760.171608902	17131494.3120219	4138997.59060056	4992034.09932013	3130587.77250914	11221306.2492039	12160356.6785803	14226012.2238241	8205187.58707391	12112614.2974375	2893255.85778137	725912.361834454	520475.60697807	13336788.7763643	9457407.06444274	7943812.04094515	5044454.36072821	6763466.76860762	4026644.8314605	1567054.71425065	9974050.16584647	22634467.1272461	2167756.25550114	2145684.44397901	1622906.519908
342	Fatty acids related compounds	Fatty acids	Saturated fatty acids	Arachidic acid	C06425	neg_M311T524	4096112.47642879	1286409.84356928	3903590.83386264	2308466.98093138	88246.3923811219	6832543.22715153	0	6848576.23803325	3464336.32257097	4236474.83449561	7378295.11460136	9107655.35539609	1189711.88629091	2187250.76842309	5415784.06234561	9432803.32946705	1406753.16673817	1167146.58666339	539760.171608902	17131494.3120219	4138997.59060056	4992034.09932013	3130587.77250914	11221306.2492039	12160356.6785803	14226012.2238241	8205187.58707391	12112614.2974375	2893255.85778137	725912.361834454	520475.60697807	13336788.7763643	9457407.06444274	7943812.04094515	5044454.36072821	6763466.76860762	4026644.8314605	1567054.71425065	9974050.16584647	22634467.1272461	2167756.25550114	2145684.44397901	1622906.519908
343	Lipids	Fatty acids	Saturated fatty acids	Arachidic acid (20:0)	C06425	neg_M311T524	4096112.47642879	1286409.84356928	3903590.83386264	2308466.98093138	88246.3923811219	6832543.22715153	0	6848576.23803325	3464336.32257097	4236474.83449561	7378295.11460136	9107655.35539609	1189711.88629091	2187250.76842309	5415784.06234561	9432803.32946705	1406753.16673817	1167146.58666339	539760.171608902	17131494.3120219	4138997.59060056	4992034.09932013	3130587.77250914	11221306.2492039	12160356.6785803	14226012.2238241	8205187.58707391	12112614.2974375	2893255.85778137	725912.361834454	520475.60697807	13336788.7763643	9457407.06444274	7943812.04094515	5044454.36072821	6763466.76860762	4026644.8314605	1567054.71425065	9974050.16584647	22634467.1272461	2167756.25550114	2145684.44397901	1622906.519908
344	Fatty acids related compounds	Fatty acids	Unsaturated fatty acids	gamma-Linolenic acid	C06426	pos_M279T307	7391694.32618231	33678270.4193953	79000254.2700938	5402825.70372466	6129204.01198764	12171221.8077732	5799994.39964634	8533384.6984402	7262422.49099998	22072787.9477274	64532508.9445154	11725535.9389412	9082228.42407961	4925223.92839089	1889400.72045127	7219966.53682307	5486102.56597141	4304198.14761209	5055005.92983702	5960764.46301709	2990447.76598818	5981979.65320122	3944815.31067968	5418544.42588887	9162801.76130679	10796958.9924084	6244386.92538559	5911676.30841199	17980301.2769779	9278132.6199369	17056655.9049091	9788347.59536614	8542784.38776827	7793872.42514123	2811045.06407895	4991102.4953117	10251644.0805985	8236487.52305681	12538479.7511722	5230332.26405987	7439493.96245995	8025566.58277379	14579243.0503128
345	Lipids	Fatty acids	Unsaturated fatty acids	gamma-Linolenic acid (18:3;6,9,12)	C06426	pos_M279T307	7391694.32618231	33678270.4193953	79000254.2700938	5402825.70372466	6129204.01198764	12171221.8077732	5799994.39964634	8533384.6984402	7262422.49099998	22072787.9477274	64532508.9445154	11725535.9389412	9082228.42407961	4925223.92839089	1889400.72045127	7219966.53682307	5486102.56597141	4304198.14761209	5055005.92983702	5960764.46301709	2990447.76598818	5981979.65320122	3944815.31067968	5418544.42588887	9162801.76130679	10796958.9924084	6244386.92538559	5911676.30841199	17980301.2769779	9278132.6199369	17056655.9049091	9788347.59536614	8542784.38776827	7793872.42514123	2811045.06407895	4991102.4953117	10251644.0805985	8236487.52305681	12538479.7511722	5230332.26405987	7439493.96245995	8025566.58277379	14579243.0503128
346	Lipids	Fatty acids	Unsaturated fatty acids	alpha-Linolenic acid (18:3;9,12,15)	C06427	neg_M277T445_6	1106031127.72985	1427414623.19666	397610720.26796	281744115.74531	1382251789.97367	1338907846.23599	775264241.884685	1677257237.62965	1630345866.35206	1702373524.99349	2360307808.88206	1725271046.70834	731308148.285138	712732958.223416	389867112.79959	766963552.796427	1434759564.00034	740861359.623855	1003434438.86497	1018481532.97254	656539450.706947	1011367072.13832	651894272.723637	621412236.587796	943189275.948411	979939625.770924	875299337.444301	1432517568.21728	622296346.125491	992852190.00671	796912243.804668	719736261.300488	939054676.438504	1064592194.47955	725629701.642646	990679334.037828	849821014.115451	828069364.17311	1047221335.19518	932550531.591678	786497988.25334	903260322.622549	740229360.989246
347	Lipids	Fatty acids	Unsaturated fatty acids	Eicosapentaenoic acid (20:5;5,8,11,14.17)	C06428	neg_M301T437_1	184006789.770627	36487498.3141105	65215878.7300127	153874735.709746	42569209.0062518	49381365.7534965	17466652.2425296	73607723.8133198	60241979.8822646	118443993.07162	145331968.157479	111687320.367344	105003155.748163	91777342.2306341	251213986.127993	49604331.0102721	73008462.4998216	61865032.1134742	92426848.7393443	51404595.4846409	156850722.007024	78383212.0626745	36898873.7028829	69126727.5208939	69748798.6169216	78675193.1933195	53617785.3254781	167699290.656517	28907499.1747971	59840405.3470449	39482838.499928	54438230.185174	63291942.2463188	69529942.7248432	63063146.647165	124646608.117042	84641891.4219531	119207740.217774	83704442.7821594	169344620.403282	33206611.5097305	81522326.7897972	68848121.8786236
348	Terpenoids	Triterpenoids (C30)	Liner triterpenes	(5Z,8Z,11Z,14Z,17Z)-Icosapentaenoic acid	C06428	neg_M301T437_1	184006789.770627	36487498.3141105	65215878.7300127	153874735.709746	42569209.0062518	49381365.7534965	17466652.2425296	73607723.8133198	60241979.8822646	118443993.07162	145331968.157479	111687320.367344	105003155.748163	91777342.2306341	251213986.127993	49604331.0102721	73008462.4998216	61865032.1134742	92426848.7393443	51404595.4846409	156850722.007024	78383212.0626745	36898873.7028829	69126727.5208939	69748798.6169216	78675193.1933195	53617785.3254781	167699290.656517	28907499.1747971	59840405.3470449	39482838.499928	54438230.185174	63291942.2463188	69529942.7248432	63063146.647165	124646608.117042	84641891.4219531	119207740.217774	83704442.7821594	169344620.403282	33206611.5097305	81522326.7897972	68848121.8786236
349	Lipids	Fatty acids	Unsaturated fatty acids	Docosahexaenoic acid (22:6;4,7,10,13,16,19)	C06429	neg_M327T457_3	426498103.412838	102954217.661524	222869902.217715	447714551.361023	98598107.3724487	121856994.748724	45363200.7058461	153901295.35396	147277998.270567	329051998.733784	375914357.386112	271089126.663998	301089270.115487	170727262.473114	220951111.566511	177651226.821294	215575375.26758	208665780.783486	395788769.276269	205169455.565126	260553858.381367	214118948.719883	125823204.321979	204457187.461048	209354804.754588	329720867.576655	222406905.711787	359807074.085833	126976369.619698	230137666.618369	162390870.639221	220807656.703468	190943497.399677	235058974.567519	250961668.673752	350608660.745705	213150851.883119	148831277.642172	280568670.249336	251636002.591855	124413357.035101	240711896.722575	210547914.605544
350	FA Fatty acyls	FA04 Docosanoids	FA0400 Other Docosanoids	(4Z,7Z,10Z,13Z,16Z,19Z)-Docosahexaenoic acid	C06429	neg_M327T457_3	426498103.412838	102954217.661524	222869902.217715	447714551.361023	98598107.3724487	121856994.748724	45363200.7058461	153901295.35396	147277998.270567	329051998.733784	375914357.386112	271089126.663998	301089270.115487	170727262.473114	220951111.566511	177651226.821294	215575375.26758	208665780.783486	395788769.276269	205169455.565126	260553858.381367	214118948.719883	125823204.321979	204457187.461048	209354804.754588	329720867.576655	222406905.711787	359807074.085833	126976369.619698	230137666.618369	162390870.639221	220807656.703468	190943497.399677	235058974.567519	250961668.673752	350608660.745705	213150851.883119	148831277.642172	280568670.249336	251636002.591855	124413357.035101	240711896.722575	210547914.605544
351	Alkaloids	Alkaloids derived from ornithine	Pyrrolidine alkaloids	Cuscohygrine	C06521	neg_M223T381	33288246.1850167	18545283.1352941	14401035.7830293	87346467.4307615	6263167.13829062	13138701.9049195	9845342.2780199	12332001.3854845	5069022.14048982	11220669.5704417	14479326.2840674	14131289.7127263	4857980.69296294	11387740.7763583	15610733.2931067	7169550.23228279	18205841.0701395	9029619.76440072	8795545.87155476	4864698.35419881	50511018.1383365	11895661.8208565	27259180.4319404	23774958.1580766	5740464.15970232	4623976.77367424	13351195.8209929	9461646.22904782	2779736.96047995	4014016.16819245	2120994.27700925	3299888.34469282	3271434.71622651	4828605.93596147	4350478.64791137	12811546.047268	6538626.71658564	10148438.3617214	6041231.21768953	14690645.006546	4573964.40012898	4325095.93827912	4144882.38654225
352	PK Polyketides	PK12 Flavonoids	PK1205 Isoflavonoids	Genistein	C06563	neg_M269T262_2	18980851.9587742	1413615.5323513	15313880.0586529	1385588.266006	2696863.24913951	760677.637556839	352593.520795938	2481882.78924065	45662088.0428006	24816281.0649612	2393836.22364688	3013152.43505355	125119551.675377	29845043.0736763	89350856.0849216	34046415.1997935	2324213.66085906	1115456.09861929	35126214.1251916	6402658.94653088	3278294.73343032	17243761.8226933	895040.611185723	49388110.6013041	158732645.367003	51086742.4691266	1234538.34040674	100866370.460806	131761342.083255	101923090.514721	122895552.087595	125014964.667724	245392055.895421	74541312.1412099	30432669.7698534	84281738.3830107	171556970.861727	134094631.17401	141931391.56973	5645778.06552533	69403397.990112	73917482.0479462	197726450.939665
353	Flavonoids	Isoflavonoids	Isoflavones	Genistein	C06563	neg_M269T262_2	18980851.9587742	1413615.5323513	15313880.0586529	1385588.266006	2696863.24913951	760677.637556839	352593.520795938	2481882.78924065	45662088.0428006	24816281.0649612	2393836.22364688	3013152.43505355	125119551.675377	29845043.0736763	89350856.0849216	34046415.1997935	2324213.66085906	1115456.09861929	35126214.1251916	6402658.94653088	3278294.73343032	17243761.8226933	895040.611185723	49388110.6013041	158732645.367003	51086742.4691266	1234538.34040674	100866370.460806	131761342.083255	101923090.514721	122895552.087595	125014964.667724	245392055.895421	74541312.1412099	30432669.7698534	84281738.3830107	171556970.861727	134094631.17401	141931391.56973	5645778.06552533	69403397.990112	73917482.0479462	197726450.939665
354	Amino acid related compounds	Others	Capsaicinoids and derivatives	Capsaicin	C06866	pos_M328T204	539571.121352169	782149.803626085	548393.159532369	425410.62385448	895704.984834812	791072.915131759	775063.028518723	1866078.94643544	759079.110448537	698701.388934099	561161.127540412	481669.970778314	1040689.57911102	1474262.53606472	1566128.38873395	832124.046742301	684135.655738036	1143033.08205231	1438782.14174147	1763641.14984171	739292.431111005	805816.679189416	999951.210316424	420352.229898555	3139155.40693285	2134811.62557427	1732013.05279611	222364.461970649	1144455.93381652	1691207.54474149	1400259.00608984	1195439.07591801	1196807.64351602	1275427.58390313	1389267.64215016	2026105.61852026	1040366.92061009	686996.346512243	711452.250626493	1694208.83930338	2113628.4298924	1468596.84646838	1356140.68502481
355	FA Fatty acyls	FA08 Fatty amides	FA0802 N-acyl amines	Capsaicin	C06866	pos_M328T204	539571.121352169	782149.803626085	548393.159532369	425410.62385448	895704.984834812	791072.915131759	775063.028518723	1866078.94643544	759079.110448537	698701.388934099	561161.127540412	481669.970778314	1040689.57911102	1474262.53606472	1566128.38873395	832124.046742301	684135.655738036	1143033.08205231	1438782.14174147	1763641.14984171	739292.431111005	805816.679189416	999951.210316424	420352.229898555	3139155.40693285	2134811.62557427	1732013.05279611	222364.461970649	1144455.93381652	1691207.54474149	1400259.00608984	1195439.07591801	1196807.64351602	1275427.58390313	1389267.64215016	2026105.61852026	1040366.92061009	686996.346512243	711452.250626493	1694208.83930338	2113628.4298924	1468596.84646838	1356140.68502481
356	Polyketides	Others	Cannabinoids	Tetrahydrocannabinol	C06972	pos_M315T188	24245.3630921993	100515.391503023	60704.1730137329	194988.581754735	102287.158514149	158226.829098561	281763.628652063	96694.5907777875	12597.1433545518	4012.44946025384	10891.886085236	4922.7946569266	4245.30019735244	13049.2921509178	0	236965.61076776	26174.0934267242	78079.8654794476	18530.3007215294	5741.90111394592	101196.028413746	14187.8390413425	7790.27267092507	14133.044598415	0	16478.2085466339	603634.778041671	0	22752.7534387944	14445.1809302779	8455.10818677143	16096.3436215888	7779.82145186224	27280.7051355871	0	9287.36071149894	0	4129.88351212411	3756.94266722911	15851.2919629262	5602.91379814697	3325.57783922749	0
357	PK Polyketides	PK13 Aromatic polyketides	PK1312 Other aromatic polyketides	Tetrahydrocannabinol	C06972	pos_M315T188	24245.3630921993	100515.391503023	60704.1730137329	194988.581754735	102287.158514149	158226.829098561	281763.628652063	96694.5907777875	12597.1433545518	4012.44946025384	10891.886085236	4922.7946569266	4245.30019735244	13049.2921509178	0	236965.61076776	26174.0934267242	78079.8654794476	18530.3007215294	5741.90111394592	101196.028413746	14187.8390413425	7790.27267092507	14133.044598415	0	16478.2085466339	603634.778041671	0	22752.7534387944	14445.1809302779	8455.10818677143	16096.3436215888	7779.82145186224	27280.7051355871	0	9287.36071149894	0	4129.88351212411	3756.94266722911	15851.2919629262	5602.91379814697	3325.57783922749	0
358	Alkaloids	Others	Purine alkaloids	Theophylline	C07130	pos_M203T49_1	31560792.0834916	13103985.6054058	14635380.8780959	78872043.9332908	24651596.4351481	19026866.8851225	15270939.5688264	47983621.7332545	54801949.4805236	11961011.5343281	34960685.6629064	35496197.6926808	95497745.29563	80464781.2252206	163717405.671468	53754966.0014984	42106383.571452	39300080.2171585	92856462.543139	106040829.4934	64919002.5126671	71584288.7964015	23880225.7250797	60694605.3048062	187123165.693479	246612353.048434	55167667.4928836	142051310.788057	73839582.6012398	110378194.643034	148313033.472676	110893406.503795	77276086.6157651	205519958.638433	75722133.8512597	95475817.006922	114409355.886872	89038541.7808415	53040417.5215606	115964603.830459	151993387.807228	88219352.6142268	88829251.9833066
359	ST Sterol lipids	ST02 Steroids	ST0202 C19 steroids (androgens) and derivatives	Methyltestosterone	C07198	neg_M301T466	14715870.3825754	2682740.34679163	3896164.33379766	3187971.37035778	3151538.30335962	2752193.80979745	3864375.98658301	2981943.30557822	2643804.46194357	11501474.8878145	13057771.7895972	16002620.4515767	34221826.5106195	14724828.9390158	4374464.04691724	16295883.2505361	12669242.3759113	10675302.2554609	14661661.4574325	41350843.0606901	20265215.7565437	19985406.4006158	5906518.38966015	19420977.7467285	46427375.7638115	38113575.1230082	14241238.1613851	30768421.8569531	19470528.3702247	32718888.8239736	23548519.948302	35071409.8479491	41006151.3980359	24340433.0469826	18490828.2464203	14899737.0331737	20921079.104057	17937782.1262209	39721832.5979871	16678507.606732	26155577.566843	19035939.7452896	25895461.6912293
360	ST Sterol lipids	ST02 Steroids	ST0203 C21 steroids (gluco/mineralocorticoids, progestogins) and derivatives	Prednisolone	C07369	neg_M395T396	284885.107404666	285423.446685369	104723.768660794	59907.1186177003	45509.3558839325	104171.178242255	63848.2618731915	42270.2632196167	33443.8852467981	288984.984982758	678766.038594824	162293.016690784	16454.7151851782	38275.5865357054	0	55836.1448510806	200206.699404284	53123.3395550849	33402.6457557775	21084.1153174063	20270.9122398741	37752.5896116112	65206.558116381	44216.7705027441	33456.9556271138	0	126125.232584491	275767.663714377	9981.72744544576	20666.4503106497	41572.5234695632	5464.76879590638	44462.3734339842	33831.4200755638	6278.54527600179	38915.3018841457	16057.2106910997	13538.4314742658	42723.1238486932	9301.19641160969	29809.707177889	22110.7867045624	23741.7940418741
361	ST Sterol lipids	ST02 Steroids	ST0203 C21 steroids (gluco/mineralocorticoids, progestogins) and derivatives	Prednisone	C07370	neg_M357T265	1781561.01342909	951562.680957936	859903.22651833	1954409.03845925	948596.243587888	873842.000619188	871369.262700604	945201.32061211	2099967.7771807	968012.863744424	688825.059548367	896935.713233793	885952.505118551	920736.913583377	967721.723882427	1052577.36531881	919553.387981148	1113500.32515358	880969.949683824	1164647.05651033	1439871.68159858	2125633.2952957	1804770.60478018	879929.532812683	2632772.77585664	2277227.96875915	1268439.83790051	1264053.97110374	911778.167836599	2163692.83386793	2401644.23654016	1131191.70732616	1289003.03213869	1148964.55189695	1200557.67379769	865911.072708149	713987.739122597	1423817.18580043	1116538.38980764	816301.818325068	784289.770476199	2348768.16890696	689868.698430075
362	Alkaloids	Others	Purine alkaloids	Theobromine	C07480	neg_M179T254	2050580.4451855	946279.690847424	4127004.25140078	755429.297848602	928843.184727655	387780.066479913	461324.804576804	3451099.94769995	1691091.95855459	450423.463750236	1078099.97608258	19494319.7334643	857724.350689702	381324.285884388	708554.012569361	586330.060226423	2710765.94404278	406769.35198378	30356325.3203078	1134886.30355225	966739.491083842	414744.531818037	2814409.63886825	1080376.49971506	377899.215334093	1023565.28754424	685359.647369562	298177.401463405	164197.426376554	1014003.01358436	3216600.99310306	9600376.23920194	281762.119630775	1335037.71879022	466183.186736968	1028168.99575114	292823.837763318	268483.012052057	167762.634530217	575715.455403747	236765.001932281	827462.221192419	8379221.02909564
363	Alkaloids	Others	Purine alkaloids	Caffeine	C07481	pos_M195T100	626894.638174419	653130.414530669	746813.290133182	765920.698577805	542701.066500069	329824.222499094	537834.756047897	716372.747410878	551182.97474731	802874.824732151	276579.038749145	716428.410338623	2699102.04726012	485579.359665187	1644202.74472192	381595.600708158	349357.382844199	658693.011030066	369573.618744633	474594.274054609	329795.012277932	374988.765192584	325988.29635868	593042.565785995	3254110.73135982	1241730.95822203	973121.962148247	693325.882683663	2019263.99964939	1387036.21126745	2293144.92995097	3762181.13057242	2971613.32277205	624428.321453328	316177.324476967	1798026.24975491	1317600.76826385	2356886.87141207	506687.793722363	334955.09800681	622675.625569128	1152167.80571413	2650609.5437869
364	Pesticides	Insecticides	Organophosphorus insecticides	Malathion	C07497	neg_M329T213	1673759.56825367	7747816.24178861	5622753.80019421	2012146.9773097	8793378.23477453	9445551.48162961	6754193.17049018	8952235.88236454	7954192.71791151	6011928.27310742	4461242.65484491	4744369.3896288	19202.3217184875	128809.601577354	76886.8823249689	1227934.5224472	891962.820200368	365209.835918409	98856.8747776232	26386.1970836309	1453845.59976781	125072.449618165	395128.040470709	27128.2384263995	0	9140.33140427271	268837.713483727	0	0	10018.2746200458	0	0	11629.2819763892	23896.1632795607	33337.0096395508	97027.1676333833	0	0	18408.2440792788	13656.4112571474	29135.7956915687	10508.5415479683	0
365	PR Prenol lipids	PR01 Isoprenoids	PR0107 C40 isoprenoids (tetraterpenes)	Alloxanthine	C07599	neg_M151T66	1886122.83476295	4342131.31266566	10556827.025714	5747648.26393167	26778103.8136559	6872619.58203252	3705803.75397284	23074104.8527646	20611623.7416822	51385749.8196446	26874815.717121	39530176.5778625	45876203.5930211	48561055.7117629	19912451.2191591	31550610.8527421	14115907.9023854	6564449.07326818	10849771.8323856	38062633.9853698	7610705.15256163	41067084.0598716	32037381.1448111	17108350.8517395	44931992.2156972	61082012.331926	7909966.93501384	107055859.234681	59958179.0422188	19410323.5433185	42683130.9771583	75369524.8508828	16922139.3967819	51306459.4976827	13728362.8828558	37111615.8869577	57648905.8805998	39248674.4245996	5163418.2709655	46619798.6582137	50520254.4398434	72132508.3391822	24818948.3624228
366	ST Sterol lipids	ST02 Steroids	ST0202 C19 steroids (androgens) and derivatives	Androstane-3,17-diol	C07632	neg_M291T467	2555931.2188946	1700371.25642131	1515577.6069854	3147415.87745603	1846816.04913402	1557702.89996242	2236081.7999503	1590679.44507685	1272264.57203766	811277.085779972	865872.57541278	772345.99445519	1672309.20179033	1824544.98054978	943812.388025001	2658164.18668625	3942242.27667338	1781132.63322326	2220447.65845073	1445311.82433185	1873907.02082711	2574475.93085539	2599115.09763844	2988988.77758651	1713557.40598432	1127470.78739256	2174319.80053084	1607627.07651811	981084.996969248	1138115.99475809	713733.625177824	944614.990980421	1226343.64153578	1017197.78720742	947578.520350667	1460131.05808379	1352540.7795694	854868.88062769	1601175.22692679	1336155.98846968	1399657.06174164	933074.521075517	815049.877866938
367	Steroids	19-Carbon atoms	Androstane derivatives	Androstanediol	C07632	neg_M291T467	2555931.2188946	1700371.25642131	1515577.6069854	3147415.87745603	1846816.04913402	1557702.89996242	2236081.7999503	1590679.44507685	1272264.57203766	811277.085779972	865872.57541278	772345.99445519	1672309.20179033	1824544.98054978	943812.388025001	2658164.18668625	3942242.27667338	1781132.63322326	2220447.65845073	1445311.82433185	1873907.02082711	2574475.93085539	2599115.09763844	2988988.77758651	1713557.40598432	1127470.78739256	2174319.80053084	1607627.07651811	981084.996969248	1138115.99475809	713733.625177824	944614.990980421	1226343.64153578	1017197.78720742	947578.520350667	1460131.05808379	1352540.7795694	854868.88062769	1601175.22692679	1336155.98846968	1399657.06174164	933074.521075517	815049.877866938
368	ST Sterol lipids	ST03 Secosteroids	ST0302 Vitamin D3 and derivatives	Secalciferol	C07712	neg_M415T427	12432747.3463142	5852601.83765701	10153922.0721835	7143587.79263627	2919264.47100692	783494.430978241	4300014.62604488	2430616.03222477	3236723.07208814	3350346.64658416	1741090.64768165	6924216.84219618	5061098.62737668	15172867.3543471	22900737.0782819	5299575.69251188	8844083.69508698	8745925.59374964	6258199.25580477	5235281.49389283	17589963.6923806	12070274.1844417	14178169.5090709	3548446.80973109	3285399.95442925	2035312.33613973	3542881.0810774	6808747.40431273	2172383.52234539	3807343.84193859	2016571.15147566	3647039.43356692	2728506.77268568	3108436.12083924	5099126.42984577	3245470.15884116	3777458.53707362	4908038.47324506	3445264.14721704	2388179.54360681	2208283.52227042	2037333.82907267	1737188.32610167
369	Steroids	24-Carbon atoms	Cholane derivatives	Ursodiol	C07880	neg_M391T287	236949302.181364	88082539.2690427	207912908.249485	372361526.539108	133111156.541115	127873404.877897	192893503.647475	68587628.0568019	75730959.8198602	47011718.453448	48066126.810507	93011726.9944117	131311976.758562	157951964.724786	257551363.834433	238893323.422706	179402694.575876	217939482.029279	139040435.228923	130941381.381292	221203577.530645	192466880.530867	144259477.941749	201286704.965463	16477029.4819945	118667526.09507	210538855.253053	100063507.439181	292966752.653492	170116354.635418	211005687.613003	156434621.643217	107916366.739461	165321321.365872	191405406.440473	110641795.206907	91191123.105154	120489691.053459	233109263.017124	110365905.246017	197891620.330339	163034251.397533	144260724.155157
370	ST Sterol lipids	ST04 Bile acids and derivatives	ST0401 C24 bile acids, alcohols, and derivatives	Ursodeoxycholic acid	C07880	neg_M391T287	236949302.181364	88082539.2690427	207912908.249485	372361526.539108	133111156.541115	127873404.877897	192893503.647475	68587628.0568019	75730959.8198602	47011718.453448	48066126.810507	93011726.9944117	131311976.758562	157951964.724786	257551363.834433	238893323.422706	179402694.575876	217939482.029279	139040435.228923	130941381.381292	221203577.530645	192466880.530867	144259477.941749	201286704.965463	16477029.4819945	118667526.09507	210538855.253053	100063507.439181	292966752.653492	170116354.635418	211005687.613003	156434621.643217	107916366.739461	165321321.365872	191405406.440473	110641795.206907	91191123.105154	120489691.053459	233109263.017124	110365905.246017	197891620.330339	163034251.397533	144260724.155157
371	ST Sterol lipids	ST04 Bile acids and derivatives	ST0403 C27 bile acids, alcohols, and derivatives	Paricalcitol	C08127	neg_M415T455	25578006.3953469	73713756.3105523	59661883.2558065	11703460.1658696	31037738.3575651	12190759.2482679	34976013.486329	9145879.6372772	6398253.1800838	22172789.0372646	14423507.1042828	16724449.4874048	14963430.5041673	112941207.35558	43184566.7260484	20198445.0517133	104591538.479201	42092075.0633028	34425935.0385143	12401125.1380168	45426789.089395	52485352.111874	46578222.9167343	19908936.3086767	39100489.5527388	29967209.0268333	27360518.7475626	87490991.2633452	11502712.7677207	19339072.8640136	20631625.435746	11997467.2103299	19541150.4846257	19255045.851091	31044630.8113324	15615745.0104678	32278775.7809302	15827154.2638814	10179800.6115525	23806590.219572	12472626.1631254	43924003.7086367	11769520.4635791
372	ST Sterol lipids	ST03 Secosteroids	ST0301 Vitamin D2 and derivatives	Paricalcitol	C08127	neg_M415T455	25578006.3953469	73713756.3105523	59661883.2558065	11703460.1658696	31037738.3575651	12190759.2482679	34976013.486329	9145879.6372772	6398253.1800838	22172789.0372646	14423507.1042828	16724449.4874048	14963430.5041673	112941207.35558	43184566.7260484	20198445.0517133	104591538.479201	42092075.0633028	34425935.0385143	12401125.1380168	45426789.089395	52485352.111874	46578222.9167343	19908936.3086767	39100489.5527388	29967209.0268333	27360518.7475626	87490991.2633452	11502712.7677207	19339072.8640136	20631625.435746	11997467.2103299	19541150.4846257	19255045.851091	31044630.8113324	15615745.0104678	32278775.7809302	15827154.2638814	10179800.6115525	23806590.219572	12472626.1631254	43924003.7086367	11769520.4635791
373	ST Sterol lipids	ST02 Steroids	ST0202 C19 steroids (androgens) and derivatives	Testosterone propionate	C08158	pos_M345T87	99409.586962648	51272.1446114056	61174.7592474709	397973.787079857	251377.938767677	92458.0944815134	76567.9000240519	262995.135428232	238812.980820538	186210.432010814	103295.948206943	160288.685446797	248619.120961258	385653.39651115	1572151.92406191	134940.565679575	295704.588792496	395039.423086435	369691.154085352	301248.911736629	263844.729984767	266951.467970102	298905.405667319	280639.226530971	2055635.52168333	489008.071583886	153553.43604652	485440.37054804	188652.022496008	141233.581470823	2402757.05044141	5017705.74824078	1836597.8888904	1021545.39709266	319107.760733858	637112.37227479	1980418.36198109	2308709.34637209	630691.293190865	479068.55776315	175634.505711203	580531.999024893	886984.529219181
374	FA Fatty acyls	FA01 Fatty Acids and Conjugates	FA0117 Dicarboxylic acids	Nonanedioic acid	C08261	neg_M187T233_1	19699532.6873665	36508845.3688743	30501347.0878303	13543179.4043805	55331937.8100075	54617679.3167781	38007717.0810318	53122281.8349905	52303758.9179187	40932147.0780901	36126181.3248061	34177393.3605194	24664626.7004556	34035081.5841438	15804114.9969962	32789874.6787132	28315503.7954093	37181168.1139027	31930226.8201561	62927263.6418991	11948162.3947442	38022752.9253802	27295438.1907457	18137751.599227	38354357.5190885	43091445.5612553	20075565.4757846	9429860.10669535	11665809.9798078	28932503.5061399	16170791.0642767	33315677.0696858	35448469.2362286	30926109.1579325	19662240.3069327	27040312.9242701	29481785.7990864	27151361.2560349	25248552.6328807	34231671.239119	22202965.5185025	31939453.6265653	20287854.0604127
375	FA Fatty acyls	FA01 Fatty Acids and Conjugates	FA0117 Dicarboxylic acids	Decanedioic acid	C08277	neg_M201T243	30992720.1552418	26481754.2583312	26464141.7839683	28180450.9886767	20191155.871401	21312057.1666076	17045279.3013579	27455320.5829078	31319386.136144	15541908.48777	22057583.4952495	19640115.6873453	9635742.28891913	20553298.3225563	9398748.22938585	49649426.9325616	21816005.3562647	29363627.5108689	22709414.377999	41915190.2570066	81480436.7908081	78138196.4657667	52306040.3363986	25762283.8224646	9514942.49439627	10548929.5105355	47249090.6504957	4576290.9482707	4226857.15247064	19158055.32825	8890607.20960488	16833685.7134894	12403963.2021916	23545796.6937562	14006640.0845319	13092933.8183537	9351597.48355417	12748101.6652445	12389126.7896976	17080167.9364873	18848474.9901224	7473510.6374119	11016903.7076054
376	FA Fatty acyls	FA01 Fatty Acids and Conjugates	FA0117 Dicarboxylic acids	Octanedioic acid	C08278	neg_M173T222	4054318.86952121	7166261.77353982	6077565.75629595	5343468.38090329	9505389.04744012	10023873.5458472	5520922.94836674	9005014.58115182	9051628.79980453	7111919.59053147	5360996.68114631	5518790.19983025	5730939.27495173	4620303.74979043	2132681.14705028	6055617.33843465	4502293.99920585	7106714.46807813	6789599.07806827	8298828.568255	6382307.7454039	9296445.18194158	5813309.60562187	4077827.29447468	5375414.69465439	6703457.96632043	3599230.10944171	2396368.87345325	2219440.42687063	4483949.21047445	3414396.23581429	5801221.86037446	5926220.00174959	5495623.81742449	3214141.67323858	4646634.31456895	4792262.65177112	3250008.81950187	4005028.94373463	4919368.96245975	3499581.77006992	5145174.94312866	3785914.17788529
377	Organic acids	Carboxylic acids	Dicarboxylic acids	Suberate	C08278	neg_M173T222	4054318.86952121	7166261.77353982	6077565.75629595	5343468.38090329	9505389.04744012	10023873.5458472	5520922.94836674	9005014.58115182	9051628.79980453	7111919.59053147	5360996.68114631	5518790.19983025	5730939.27495173	4620303.74979043	2132681.14705028	6055617.33843465	4502293.99920585	7106714.46807813	6789599.07806827	8298828.568255	6382307.7454039	9296445.18194158	5813309.60562187	4077827.29447468	5375414.69465439	6703457.96632043	3599230.10944171	2396368.87345325	2219440.42687063	4483949.21047445	3414396.23581429	5801221.86037446	5926220.00174959	5495623.81742449	3214141.67323858	4646634.31456895	4792262.65177112	3250008.81950187	4005028.94373463	4919368.96245975	3499581.77006992	5145174.94312866	3785914.17788529
378	Lipids	Fatty acids	Saturated fatty acids	Behenic acid (22:0)	C08281	neg_M339T555	0	0	0	0	217001.058494556	24836.3076798355	0	0	40760.9130287342	11308.3874796522	60690.8149664248	24468.8774516179	414831.961764589	144549.149826064	226093.011892779	633155.007182373	825213.447586884	609014.732281772	218758.527153708	4573674.01380088	331146.939191959	1970847.70763423	2873175.98808765	5123466.41377904	221943.853046765	1039730.90728766	81521.7032544489	1988922.45191924	264341.964454585	751521.18632619	340685.139658807	305632.959957052	52035.0008406409	355586.374908921	134639.451177924	611730.425272652	82530.6643719714	16764.7808219297	44477.7391819615	0	18179.2684688662	61786.2657354303	16278.8386273684
379	Fatty acids related compounds	Fatty acids	Saturated fatty acids	Behenic acid	C08281	neg_M339T555	0	0	0	0	217001.058494556	24836.3076798355	0	0	40760.9130287342	11308.3874796522	60690.8149664248	24468.8774516179	414831.961764589	144549.149826064	226093.011892779	633155.007182373	825213.447586884	609014.732281772	218758.527153708	4573674.01380088	331146.939191959	1970847.70763423	2873175.98808765	5123466.41377904	221943.853046765	1039730.90728766	81521.7032544489	1988922.45191924	264341.964454585	751521.18632619	340685.139658807	305632.959957052	52035.0008406409	355586.374908921	134639.451177924	611730.425272652	82530.6643719714	16764.7808219297	44477.7391819615	0	18179.2684688662	61786.2657354303	16278.8386273684
380	FA Fatty acyls	FA01 Fatty Acids and Conjugates	FA0101 Straight chain fatty acids	Docosanoic acid	C08281	neg_M339T555	0	0	0	0	217001.058494556	24836.3076798355	0	0	40760.9130287342	11308.3874796522	60690.8149664248	24468.8774516179	414831.961764589	144549.149826064	226093.011892779	633155.007182373	825213.447586884	609014.732281772	218758.527153708	4573674.01380088	331146.939191959	1970847.70763423	2873175.98808765	5123466.41377904	221943.853046765	1039730.90728766	81521.7032544489	1988922.45191924	264341.964454585	751521.18632619	340685.139658807	305632.959957052	52035.0008406409	355586.374908921	134639.451177924	611730.425272652	82530.6643719714	16764.7808219297	44477.7391819615	0	18179.2684688662	61786.2657354303	16278.8386273684
381	Alkaloids	Alkaloids derived from ornithine	Pyrrolidine alkaloids	Homostachydrine	C08283	pos_M158T218	1941334.56459442	2616873.82385242	1838025.88401495	4477262.54286607	2115883.30595427	3210078.94575587	23793845.1882197	814348.316075793	325325.684103438	281341.727050524	78125.9381054787	446700.186442767	655075.961469448	969800.61257477	1600998.7054751	4856114.79186955	7097397.02162707	5063469.30838372	2767800.6777501	1968050.5523355	1961662.6826038	784827.982480589	4700214.9108595	4607207.30895349	206093.320968302	450098.773533426	18561955.1265264	1665554.20503758	345027.119165948	373899.450104545	469110.373388361	912937.140232899	659106.570739358	725271.698702573	907740.665546096	165880.866206944	260143.686922788	129545.809298122	1745307.94257499	2112744.94823817	1125028.40467234	585748.7582058	234015.842488311
382	Alkaloids	Alkaloids derived from tryptophan and anthranilic acid	Indole alkaloids	Bufotenine	C08299	neg_M203T225	607917.488835082	1861167.88179543	1369912.93919464	524821.595139645	1148590.331565	1754791.62850482	704880.024239927	1594732.77950652	1697059.00551028	1126954.81637961	1401492.93550411	1163713.45134605	1512311.9947828	1221061.08371506	733996.97158966	1549709.262553	995640.534669461	1493440.77157515	1674542.90257722	2207379.38826304	1106264.22918198	1716006.69447542	1058939.11949895	817056.526380806	1402083.79726388	1749640.2158925	703703.62098463	239948.163579933	448836.928147132	1226623.5542701	756246.525877298	1368019.58930296	1715671.75722029	1388893.70543805	961087.598250642	1059093.47869755	852929.778601493	1224363.90856326	1068295.21038901	1574690.97130111	804643.029696714	1240793.41051866	1089917.88629296
383	Venoms	Frog venoms	Others	Bufotenine	C08299	neg_M203T225	607917.488835082	1861167.88179543	1369912.93919464	524821.595139645	1148590.331565	1754791.62850482	704880.024239927	1594732.77950652	1697059.00551028	1126954.81637961	1401492.93550411	1163713.45134605	1512311.9947828	1221061.08371506	733996.97158966	1549709.262553	995640.534669461	1493440.77157515	1674542.90257722	2207379.38826304	1106264.22918198	1716006.69447542	1058939.11949895	817056.526380806	1402083.79726388	1749640.2158925	703703.62098463	239948.163579933	448836.928147132	1226623.5542701	756246.525877298	1368019.58930296	1715671.75722029	1388893.70543805	961087.598250642	1059093.47869755	852929.778601493	1224363.90856326	1068295.21038901	1574690.97130111	804643.029696714	1240793.41051866	1089917.88629296
384	Alkaloids	Alkaloids derived from tryptophan and anthranilic acid	Indole alkaloids	Gramine	C08304	neg_M173T253	465020.601778774	1091536.69585837	1334541.02593177	919660.781368473	1557020.84831742	1351718.87640681	525644.858572577	1731409.54105968	820379.282445871	1228612.54799892	1329993.32281704	1394789.76919992	521184.788979135	1274282.05635869	1546642.56859901	2109404.74028967	1281901.26676792	1596545.10011359	2975788.68290654	3530228.26211298	611630.503400706	1193401.16476116	1599409.48205962	1364925.72130336	817523.293799179	2004111.72929623	1389534.19402497	1062449.86579793	1110362.43018017	2497180.80600222	2204263.19590891	2589488.32098508	2500055.04530803	2306633.8486944	2419350.87909717	790257.766260258	1659978.7974043	1834628.39456643	1278397.58093559	1896160.935846	1692658.44118991	1490326.31485554	2554761.30555956
385	Fatty acids related compounds	Fatty acids	Unsaturated fatty acids	Erucic acid	C08316	neg_M337T486	2001455.37832233	13339882.131484	2877183.5904534	1298857.48146575	19385597.2941124	10214557.423372	7822845.4603148	38587783.163064	11809254.3657928	7625544.44352778	7085739.11832899	7118829.6139504	13708542.0234092	4298384.39747731	4636701.74882146	2610463.96584143	1851535.66417816	2503985.8606917	1846570.98249059	3157350.91464836	676243.686033403	3756864.11534004	951710.740054299	1557477.32902466	1847084.05743307	2867271.47302348	2559846.8225485	3178673.9057156	3288905.80032403	3233824.34223511	2781956.08536199	7295263.16795572	9982530.54236196	9815947.46696744	7417669.71292001	14769193.7682115	4616790.94385193	3547318.84041605	6823970.22982411	9161842.87691136	6221980.85690877	8975597.99772768	7485392.57734721
386	Lipids	Fatty acids	Unsaturated fatty acids	Erucic acid (22:1;13)	C08316	neg_M337T486	2001455.37832233	13339882.131484	2877183.5904534	1298857.48146575	19385597.2941124	10214557.423372	7822845.4603148	38587783.163064	11809254.3657928	7625544.44352778	7085739.11832899	7118829.6139504	13708542.0234092	4298384.39747731	4636701.74882146	2610463.96584143	1851535.66417816	2503985.8606917	1846570.98249059	3157350.91464836	676243.686033403	3756864.11534004	951710.740054299	1557477.32902466	1847084.05743307	2867271.47302348	2559846.8225485	3178673.9057156	3288905.80032403	3233824.34223511	2781956.08536199	7295263.16795572	9982530.54236196	9815947.46696744	7417669.71292001	14769193.7682115	4616790.94385193	3547318.84041605	6823970.22982411	9161842.87691136	6221980.85690877	8975597.99772768	7485392.57734721
387	Lipids	Fatty acids	Saturated fatty acids	Lignoceric acid (24:0)	C08320	neg_M367T499	34315.8683057125	168177.658232843	33396.6378714608	16948.5976646425	113929.048326072	77375.7017459065	47268.5447812288	57187.89236244	15692.0753647837	242442.962607403	130132.272683947	24853.6865818325	27280.361935661	42884.3938706637	6858.21146290977	160159.455918831	192537.555926002	410194.34352863	267393.88814775	960207.969700787	209348.962262847	405341.962623703	666250.076748305	411987.669464795	1206881.39211693	939362.449884278	788521.784997453	462651.418272473	701896.326159251	834633.236116617	444599.429596212	170586.338975726	100253.817098884	41279.9140563841	55751.9360726192	21371.6200798821	19068.2365638798	40223.6405581651	59167.7054617612	143388.155319816	73227.8279786523	324695.191530553	270981.568759329
388	FA Fatty acyls	FA01 Fatty Acids and Conjugates	FA0101 Straight chain fatty acids	Tetracosanoic acid	C08320	neg_M367T499	34315.8683057125	168177.658232843	33396.6378714608	16948.5976646425	113929.048326072	77375.7017459065	47268.5447812288	57187.89236244	15692.0753647837	242442.962607403	130132.272683947	24853.6865818325	27280.361935661	42884.3938706637	6858.21146290977	160159.455918831	192537.555926002	410194.34352863	267393.88814775	960207.969700787	209348.962262847	405341.962623703	666250.076748305	411987.669464795	1206881.39211693	939362.449884278	788521.784997453	462651.418272473	701896.326159251	834633.236116617	444599.429596212	170586.338975726	100253.817098884	41279.9140563841	55751.9360726192	21371.6200798821	19068.2365638798	40223.6405581651	59167.7054617612	143388.155319816	73227.8279786523	324695.191530553	270981.568759329
389	Lipids	Fatty acids	Unsaturated fatty acids	Nervonic acid (24:1;15)	C08323	neg_M365T456	0	0	0	0	0	0	0	0	0	0	165008.559779846	153291.049676937	860400.08257058	6952149.08990547	666740.138496649	3967096.57659565	1950576.11729144	1616064.90391778	6421517.18441138	6324603.91144858	799020.30325614	835741.706391411	8562322.00965417	1306333.29024196	5990172.04069416	1335752.1855795	665543.612965345	557310.216498935	3611971.82419735	2679967.24311051	975628.353082399	473990.368077688	13112.0420678461	0	0	0	0	0	0	0	0	0	4704.09812490625
390	Lipids	Fatty acids	Unsaturated fatty acids	Palmitoleic acid (16:1;9)	C08362	neg_M253T488	23469927.7332356	233911646.148992	161899066.122935	13067669.2688069	53012357.5284253	0	13578456.1749358	41634129.3337552	33769972.402995	27125004.1960235	24250252.0872783	33004448.0952916	17953366.0752389	22764907.4432376	12836447.4211509	32050843.0155192	25184239.4583402	8801991.15346426	80050467.7693067	31503343.3662416	10312199.3016047	35724155.8547631	38173490.1543198	85127806.7315328	23034523.3592102	26929693.8001831	25585590.7229998	13056899.4416004	22972133.411711	26663917.7157805	25166829.027502	154157363.567244	35969011.987978	25509003.197022	20018382.6317355	77232296.0307536	74788307.3348379	18325592.9161591	25089151.0312871	83132043.054879	21770449.9633954	22501809.7812592	24019127.9110992
391	Lipids	Fatty acids	Unsaturated fatty acids	Palmitoleic acid (16:1;9)	C08362	neg_M253T466_8	888869687.896447	1461361956.46603	1073667588.49686	697132872.056701	1796952119.40255	1650520452.29186	1976188548.83645	1570025669.90108	1666006417.23217	1261250883.76146	1900478658.11541	1242192894.71433	903576239.228844	590653005.657648	445205301.158498	1032207094.51304	850704172.599062	638458197.85236	837840265.445124	1086697298.74645	482024086.537727	1029384251.54095	698672395.253247	675327712.817348	940887885.324435	991737793.062209	860656475.885807	1106594425.20052	752498591.98847	1000702288.88069	865603064.46929	976907851.273373	1377529806.25791	1097437714.23241	703434183.859652	1026868046.62927	767634111.440198	773957124.696769	1098622915.23563	905201684.263321	853820949.583915	888208828.51859	902761562.335114
392	Fatty acids related compounds	Fatty acids	Unsaturated fatty acids	Palmitoleic acid	C08362	neg_M253T488	23469927.7332356	233911646.148992	161899066.122935	13067669.2688069	53012357.5284253	0	13578456.1749358	41634129.3337552	33769972.402995	27125004.1960235	24250252.0872783	33004448.0952916	17953366.0752389	22764907.4432376	12836447.4211509	32050843.0155192	25184239.4583402	8801991.15346426	80050467.7693067	31503343.3662416	10312199.3016047	35724155.8547631	38173490.1543198	85127806.7315328	23034523.3592102	26929693.8001831	25585590.7229998	13056899.4416004	22972133.411711	26663917.7157805	25166829.027502	154157363.567244	35969011.987978	25509003.197022	20018382.6317355	77232296.0307536	74788307.3348379	18325592.9161591	25089151.0312871	83132043.054879	21770449.9633954	22501809.7812592	24019127.9110992
393	Fatty acids related compounds	Fatty acids	Unsaturated fatty acids	Palmitoleic acid	C08362	neg_M253T466_8	888869687.896447	1461361956.46603	1073667588.49686	697132872.056701	1796952119.40255	1650520452.29186	1976188548.83645	1570025669.90108	1666006417.23217	1261250883.76146	1900478658.11541	1242192894.71433	903576239.228844	590653005.657648	445205301.158498	1032207094.51304	850704172.599062	638458197.85236	837840265.445124	1086697298.74645	482024086.537727	1029384251.54095	698672395.253247	675327712.817348	940887885.324435	991737793.062209	860656475.885807	1106594425.20052	752498591.98847	1000702288.88069	865603064.46929	976907851.273373	1377529806.25791	1097437714.23241	703434183.859652	1026868046.62927	767634111.440198	773957124.696769	1098622915.23563	905201684.263321	853820949.583915	888208828.51859	902761562.335114
394	FA Fatty acyls	FA02 Octadecanoids	FA0200 Other Octadecanoids	(9Z)-(12R)-Hydroxyoctadecenoic acid	C08365	neg_M297T373_6	1876551636.25741	3077754771.93878	1995951184.90527	1180321086.65862	606849201.410918	1505441521.80626	360518433.952277	1229911371.28632	1531260215.73282	2899434198.83924	4418702114.10986	1643652650.49556	402211451.191723	195775034.299798	236595389.796407	473077719.52627	415195856.488102	230376993.327891	118959907.932937	154719305.959816	1427982357.88696	498441605.620755	263305960.720587	454683702.702573	120006623.604067	197554048.950587	182750125.501549	216863181.736049	732123895.090708	146619453.582214	756953530.972385	85804946.2608844	192351339.554668	220276261.691423	596558043.084203	1493647565.42153	249685032.22391	417189759.433495	786350735.992785	248031800.712193	123820665.262372	217322178.868327	666833156.489621
395	Fatty acids related compounds	Fatty acids	Unsaturated fatty acids	Ricinoleic acid	C08365	neg_M297T373_6	1876551636.25741	3077754771.93878	1995951184.90527	1180321086.65862	606849201.410918	1505441521.80626	360518433.952277	1229911371.28632	1531260215.73282	2899434198.83924	4418702114.10986	1643652650.49556	402211451.191723	195775034.299798	236595389.796407	473077719.52627	415195856.488102	230376993.327891	118959907.932937	154719305.959816	1427982357.88696	498441605.620755	263305960.720587	454683702.702573	120006623.604067	197554048.950587	182750125.501549	216863181.736049	732123895.090708	146619453.582214	756953530.972385	85804946.2608844	192351339.554668	220276261.691423	596558043.084203	1493647565.42153	249685032.22391	417189759.433495	786350735.992785	248031800.712193	123820665.262372	217322178.868327	666833156.489621
396	FA Fatty acyls	FA01 Fatty Acids and Conjugates	FA0105 Hydroxy fatty acids	(9Z)-(12R)-Hydroxyoctadecenoic acid	C08365	neg_M297T373_6	1876551636.25741	3077754771.93878	1995951184.90527	1180321086.65862	606849201.410918	1505441521.80626	360518433.952277	1229911371.28632	1531260215.73282	2899434198.83924	4418702114.10986	1643652650.49556	402211451.191723	195775034.299798	236595389.796407	473077719.52627	415195856.488102	230376993.327891	118959907.932937	154719305.959816	1427982357.88696	498441605.620755	263305960.720587	454683702.702573	120006623.604067	197554048.950587	182750125.501549	216863181.736049	732123895.090708	146619453.582214	756953530.972385	85804946.2608844	192351339.554668	220276261.691423	596558043.084203	1493647565.42153	249685032.22391	417189759.433495	786350735.992785	248031800.712193	123820665.262372	217322178.868327	666833156.489621
397	Fatty acids related compounds	Fatty acids	Unsaturated fatty acids	Vaccenic acid	C08367	neg_M281T510	964278.601358547	1103487.40797752	1643698.30744106	1423741.72637883	1631215.126987	1626028.16001312	3188793.91753656	32419548.6708188	30706087.0664011	19948599.9222651	25473284.0385397	16037892.7941638	16597457.3428782	11013797.3618919	20088157.4255106	35750533.7131889	28454953.0218994	16557178.360506	30545235.5185786	33462351.28142	29092764.1871239	35120736.3317245	30693347.1829965	11091341.302674	1837969.99336588	3981494.74694541	19689060.4177843	982467.582176448	0	20443929.2815966	17910894.3389892	23946580.9937262	22982988.7074242	19450315.9763466	19605855.2716382	10288323.8369663	787086.15909558	15405866.501848	1326217.96344595	1432841.04295699	1384136.71563111	1543143.67146793	21141374.7239969
398	Fatty acids related compounds	Fatty acids	Others	Jasmonate	C08491	neg_M209T254	3363746.23913472	1743666.14632498	1213641.66116302	3711960.40149579	988746.993405209	432755.748630047	1109145.68751524	927488.63206722	1141527.32186652	1548658.36012045	1321126.92102865	1288481.6373772	1208777.43157928	2358396.24295644	1971159.81488149	2360349.75046152	1651768.7794952	3384683.44265055	2095029.54460688	950614.453025446	2477472.47648539	3351959.35402666	3089046.54160874	2357562.41245442	1282234.99632563	1592790.80530424	1917225.2242712	379829.824576634	745288.231800034	1549500.89280322	1063461.99489613	1036802.98451628	1259053.65730684	1554068.19668901	1104412.09557573	812451.24857185	1359145.4012983	1463537.893122	1176838.78412121	721515.952651049	888352.099007007	686562.535785573	1044690.73469765
399	FA Fatty acyls	FA02 Octadecanoids	FA0202 Jasmonic acids	(-)-Jasmonic acid	C08491	neg_M209T254	3363746.23913472	1743666.14632498	1213641.66116302	3711960.40149579	988746.993405209	432755.748630047	1109145.68751524	927488.63206722	1141527.32186652	1548658.36012045	1321126.92102865	1288481.6373772	1208777.43157928	2358396.24295644	1971159.81488149	2360349.75046152	1651768.7794952	3384683.44265055	2095029.54460688	950614.453025446	2477472.47648539	3351959.35402666	3089046.54160874	2357562.41245442	1282234.99632563	1592790.80530424	1917225.2242712	379829.824576634	745288.231800034	1549500.89280322	1063461.99489613	1036802.98451628	1259053.65730684	1554068.19668901	1104412.09557573	812451.24857185	1359145.4012983	1463537.893122	1176838.78412121	721515.952651049	888352.099007007	686562.535785573	1044690.73469765
400	Amino acid related compounds	Betalains	Betacyanins	Betanidin	C08539	neg_M387T221	11103.8094690328	25580.2891057495	35737.8660517266	0	33015.7645346416	32847.7717135908	13468.155901374	24965.2731852857	60849.5588609816	22054.3102703835	8389.27134496386	27436.7758429521	9985.20583025705	0	2358612.02869429	4735.0908431952	18073.5898866097	0	8104.71620242346	18940.0637473262	261311.750446213	0	6114.14643907054	45713.4998145747	85024.990151585	0	0	251769.983628192	370739.00744805	0	222506.280037212	0	510493.798486568	17061.4952621131	0	21178.7142616108	18907.2006152625	1909303.60407442	8576.6350402337	6084.537319941	31323.7403816695	0	136750.281614236
401	Amino acid related compounds	Betalains	Betaxanthins	Indicaxanthin	C08549	neg_M307T205	3891922.27055699	20511705.5673225	16719650.257914	2776269.91575451	19327193.5514249	23666620.0167163	7108951.54367378	18856936.0280615	19716799.9413	19739698.7260043	10495746.1745204	11541351.1693921	15465228.4591544	7660937.16831543	4453730.98281912	5330963.37903331	3575837.63163968	8217755.78243157	3912100.16722706	6235134.61568151	2430998.1858597	8397256.06061999	6077571.65859085	4949051.0307054	17224521.8613528	13743230.7483854	3593197.67948927	479598.554235173	6903696.20773778	15634012.8992606	9768251.28809366	11473370.2121744	17004715.745871	17196618.2022989	14947750.4423194	12228507.5628571	8338299.27340905	9235195.01489316	8216400.36132014	4768783.28222857	13817954.2061888	10900781.6357491	15887494.7292393
402	PK Polyketides	PK12 Flavonoids	PK1201 Anthocyanidins	Luteolinidin	C08652	neg_M270T187	238948.009612884	305854.390492363	376769.553667689	621830.990604604	207339.049341721	155763.901817879	451647.614212685	656270.825768873	132951.010602003	173500.284718772	14373.221697417	141622.527683892	247281.739394501	730587.194723467	283442.351181135	248846.028655291	419136.889580324	521470.631369616	1136489.94570045	1132381.62826612	349330.304313468	392912.920179878	436172.196194249	1106258.72276042	286648.580081334	282378.743189462	448202.162679792	16979.2406071083	180100.15234363	379793.976269869	295159.32033899	634281.027024515	199353.057115971	488966.17533263	690636.228441732	619611.740782489	188600.341415027	765079.665721767	59098.4654951443	1028494.5794762	799876.329918602	383701.001059906	416037.643004122
403	Flavonoids	Flavonoids	Anthocyanidins and anthocyanins	Luteolinidin	C08652	neg_M270T187	238948.009612884	305854.390492363	376769.553667689	621830.990604604	207339.049341721	155763.901817879	451647.614212685	656270.825768873	132951.010602003	173500.284718772	14373.221697417	141622.527683892	247281.739394501	730587.194723467	283442.351181135	248846.028655291	419136.889580324	521470.631369616	1136489.94570045	1132381.62826612	349330.304313468	392912.920179878	436172.196194249	1106258.72276042	286648.580081334	282378.743189462	448202.162679792	16979.2406071083	180100.15234363	379793.976269869	295159.32033899	634281.027024515	199353.057115971	488966.17533263	690636.228441732	619611.740782489	188600.341415027	765079.665721767	59098.4654951443	1028494.5794762	799876.329918602	383701.001059906	416037.643004122
404	Terpenoids	Triterpenoids (C30)	Dammarenes	Neoquassin	C08771	neg_M389T264	1968536.9505903	669660.316631382	1417502.14669082	2714903.25622532	3517454.7782978	250833.128028971	324448.831309978	1451584.87221079	2039260.88274726	3608351.32628463	5375685.80997214	3904178.50111571	37924061.2591762	26398312.2484583	3090612.46187331	15705788.5744677	8542869.14356138	21454984.3623534	20499654.0364421	26681247.0926465	2081261.13835353	40467906.4465471	11371385.2562606	9662824.53456127	30769242.7518054	32585272.4330324	4221623.30460287	6117391.17347812	4743841.22600154	19746194.4675413	7076551.67923294	18626470.3833224	19139997.0974482	21682905.8080672	3923999.39947776	21323125.6930751	20304814.3512014	12567900.2476043	12604859.1380736	22860276.3643352	10842087.3658353	24986051.3287037	6625405.12087777
405	Terpenoids	Triterpenoids (C30)	Dammarenes	Soyasaponin I	C08983	pos_M943T243	92603.1703306264	0	0	0	0	6570.03342979625	0	12951.8603185836	43512.4471331372	4989.34805860458	41122.0900458029	0	132203.527377971	13470.2510070991	1126020.13353909	16973.9425628172	0	0	69116.4238127818	9143.08375125124	28675.2329325702	0	0	336794.032789299	252648.368088616	107884.933114763	11601.6649966924	2525559.99181953	340897.866944182	109789.661563983	409280.565282295	124358.088879348	252231.717350159	27676.3050987982	193370.753110141	0	836960.77072003	257657.627043343	149507.907794239	23108.2567687739	75241.2396018209	142954.406335684	746481.427996618
406	Terpenoids	Triterpenoids (C30)	Ursanes	Ursolic acid	C08988	neg_M455T479	10773179.1174322	22305678.602345	19991110.9093657	43244.5076811764	35669637.7811242	37794571.0417866	25466745.8597142	39570137.6418231	33980264.6265972	29311878.8525423	24216158.2300148	21702685.9589892	42127123.939229	24103128.7581305	6384569.84201103	33476672.5996716	22776478.3666157	28350711.5675569	34197416.2422437	53708768.5056922	2959038.29867697	27118226.8073104	13110490.707676	17140137.920707	44644582.434686	48205126.3356073	20949854.4678586	46033199.7966853	22967038.0414595	40018214.6805291	28998723.2957417	42002417.4846413	41759245.4621992	38913429.3920904	35567577.0859636	26874250.3042847	20013785.5913666	18286998.2016906	39719928.8408829	36837977.7275351	26400059.8295375	28877309.8425099	28625396.9763251
407	Terpenoids	Diterpenoids (C20)	Kaurenes	7beta,12alpha-Dihydroxykaurenolide	C09081	neg_M331T311	2143415.47950098	2110338.3813166	2212054.79171712	2751093.69542609	1844057.43438791	738524.754979921	1636817.56534733	1512257.05566815	3146580.82859546	1501659.97254355	2726195.51211911	2343165.58414345	4547058.10286409	2628065.68308104	2562236.51653966	3116559.03883766	3413342.54091749	2748225.37176932	2463197.27167428	4887410.67580781	2506739.28726587	2292998.93369613	2446141.37997079	3570449.1673379	4393486.11649113	6915513.4688036	1581426.07290829	6584824.37582725	2326517.90214626	5264936.74287593	2246243.76048283	5658072.11469866	3428381.88405839	4159689.64490852	3674285.08800951	2218134.29704466	3229807.93607508	4907631.05232428	4433135.10103604	3904793.40362238	3188530.37224568	3975679.25482465	3202146.43395232
408	Alkaloids	Alkaloids derived from tryptophan and anthranilic acid	Indole alkaloids	Harman	C09209	pos_M183T233	185006.477763893	524637.289635408	820432.198588055	252753.777418287	1964553.44107845	2718232.80110307	1041859.09904111	1411065.63489657	1121645.34774592	923066.513413461	786781.849024464	833943.49522667	1130345.71653773	527932.436991047	621459.840960732	1248715.64452432	319585.825770506	637811.439060319	893439.141653873	1032542.10091579	90567.6700418383	502100.493424246	431756.738430885	265266.604745695	855351.563954856	881854.166435689	516468.33988528	822700.803739524	213071.427479151	657207.657282233	381386.685918298	769480.249577136	794851.970462433	840807.506901657	339109.14456342	684865.757482284	655499.464973153	522388.075309717	756773.416612485	503513.641358397	336000.700991941	673947.505184049	591486.465931779
409	Phenylpropanoids	Coumarins	Coumarins	Esculetin	C09263	neg_M177T78	972397.696368763	4136871.43768031	1994270.92437248	1068984.30027357	3827938.1455936	2938486.60058401	1044228.29363653	3820248.7344289	2476848.74861621	2992031.98177735	2568430.14895044	2889046.22105861	281315.974130482	584559.98729422	288155.948951737	704570.375915611	635175.950937122	726553.000506198	376654.783097775	701465.326548008	1065716.41220592	1099263.78394238	445810.873756973	546320.94087158	395527.511918784	720873.213892323	642735.558787091	252689.239644186	150899.820863778	904890.002975092	715387.703366592	638145.025371803	709717.179752817	435645.913796099	926392.532751211	756730.707796067	821030.800602662	459940.85557002	558145.191337312	1627874.26811552	648384.045681319	1024358.70960024	512744.965648109
410	Phenylpropanoids	Coumarins	Furanocoumarins	Marmesin	C09276	neg_M245T194_1	23518.1023811612	0	19775.5597507205	69140.0694089532	62864.6377723246	0	2908.41961147526	60949.4704042232	347879.688504027	352141.4223779	303717.480250428	423824.524487326	902057.4746978	957250.219200535	3565853.23982156	231411.627719143	311848.023139892	396722.748435523	1013243.03654803	325372.730344129	119070.163550929	655663.434025498	202642.938743009	680956.933075473	3292294.92118182	1235514.4482687	137614.609563907	60721.3439390067	175351.023146278	705108.469352462	1155228.83763757	2640739.83327849	2324882.02595475	1311179.34777748	689286.269090889	1738697.72319244	4452802.44490226	4988683.07907782	1460042.53409943	586927.872013628	654519.936625846	2008877.3231374	1446800.95756821
411	Phenylpropanoids	Coumarins	Furanocoumarins	Psoralen	C09305	neg_M185T216	296004.733535606	29740.1263467283	45366.6503574801	28241.1756819319	62397.7110673457	68368.832296388	40580.6878383438	81407.7596118691	81275.3973044572	60064.0840701464	57728.6114091065	62816.4479490767	10572089.2159111	7729712.06506389	5734327.99330882	14995270.9727237	4593261.42159595	15026000.2564793	11393936.9645277	10353878.1182747	36165.4478993534	16448697.7926724	7652445.47168403	2315659.96928723	11253058.9038721	18051090.7384921	2391183.68630286	176792.774845758	5225405.15871342	14323052.0423603	5545518.91737241	8492282.37082301	10751909.4510312	15146999.1549886	5753998.74744804	4738038.05574208	8781480.03072225	7235033.06668901	3502727.86701447	5293741.69288743	4753104.4033426	14918087.6872915	8541481.9838608
412	Terpenoids	Sesquiterpenoids (C15)	Eudesmanes	Encelin	C09404	pos_M245T327	2451713.78703413	117273.494675079	211072.887176546	8690324.37696281	61554.5715022861	11432.7525443539	230083.521026588	103494.114215649	400753.754588043	114772.540655539	75297.5662689486	1818776.89579988	2178554.83444154	9206133.76148759	839462.189855927	1023016.0755122	5511437.30555924	713138.039440682	1616354.76523574	158563.799917472	6493009.83529568	2441336.24847956	845593.539857051	5616109.90098654	185363.639396652	162096.119581629	1428175.94849024	211119.802710791	57008.3413574747	779843.282951028	805185.90204229	1601015.30982106	314423.991155621	1791357.25691365	158422.978321696	1582566.08514504	54869.5030437192	2141711.54725884	5060832.10325349	1877431.23471016	4067185.18037023	3560205.72190174	403646.738101017
413	Flavonoids	Flavonoids	Flavanones	Betagarin	C09479	neg_M327T149	227221.039667103	223514.939434855	88238.0020011912	16495.6067961721	235631.972831279	168518.401436262	93502.4464427482	302223.570887076	265047.934864331	297408.56374617	216494.496427989	172908.289695977	0	0	0	0	0	0	0	0	1060.55291973801	0	0	0	268299.22380969	177889.644408543	39867.081194328	17349.4305388104	775389.004957759	360233.853380673	495622.216731988	462137.339688288	546018.595453379	403730.600147253	406241.798806532	0	176877.980328668	259930.135185365	150955.935383885	144458.638456138	597554.507655818	206361.576754523	674425.663085551
414	PK Polyketides	PK12 Flavonoids	PK1214 Flavanones	Betagarin	C09479	neg_M327T149	227221.039667103	223514.939434855	88238.0020011912	16495.6067961721	235631.972831279	168518.401436262	93502.4464427482	302223.570887076	265047.934864331	297408.56374617	216494.496427989	172908.289695977	0	0	0	0	0	0	0	0	1060.55291973801	0	0	0	268299.22380969	177889.644408543	39867.081194328	17349.4305388104	775389.004957759	360233.853380673	495622.216731988	462137.339688288	546018.595453379	403730.600147253	406241.798806532	0	176877.980328668	259930.135185365	150955.935383885	144458.638456138	597554.507655818	206361.576754523	674425.663085551
415	Terpenoids	Sesquiterpenoids (C15)	Eudesmanes	Vulgarin	C09600	pos_M287T220	12874440.5240634	7393764.19083086	6577402.58743259	4827216.59739425	18444489.4643989	13181033.8660139	29087971.8410843	7092752.56681635	2810637.08422975	5411767.71674188	3740412.03426343	5733027.00379842	1040688.47303489	3432318.22545373	169606.070224127	9080144.33825882	6487871.30246056	14413284.689541	2137815.40964131	16758138.920455	4305574.66234809	15377053.6272452	7544270.27400433	5416513.5054177	749069.097272282	5375695.77666499	8268492.56430793	2260768.14178958	141432.420038914	12195707.1502985	113897.192912092	1394442.51861344	1422457.96368296	13570356.2103769	5649010.70547062	1611373.78364448	1179595.0948504	51098.5380427852	1176054.85949644	11507786.0378041	1526897.77005001	7385682.26081625	335894.280485648
416	Alkaloids	Alkaloids derived from tyrosine	Isoquinoline alkaloids	(-)-Salsolinol	C09642	pos_M180T280	16854900.5119018	16791910.6198819	33580441.4313433	26105949.1225451	20307641.7421864	1977844.92926113	6587306.62837971	7257211.38553508	4996042.47851015	6694947.83635992	3668760.5908291	18067354.0932922	3218375.6320433	40635651.5052599	12331472.3820235	17498595.7479092	98035702.2761227	54912414.0243792	25642519.2959236	22726619.6717284	104055294.666047	44943318.7685852	74554936.5916242	3788114.21197195	2132767.62737429	2705170.5420138	5239400.43112136	1727628.66596864	17683670.2429475	14346816.3537762	7744167.77608552	6178223.96709748	6839463.41521771	2709280.56254627	55895943.8231798	5666694.93794005	3953059.13573304	20859872.176244	25415870.2198601	37713312.6535978	23174970.472113	12735053.7838147	8643684.54111297
417	Terpenoids	Sesquiterpenoids (C15)	Others	alpha-Curcumene	C09649	pos_M203T428	3576805.34967162	1503998.44765669	1814172.6279332	1021763.62307496	1409347.25427269	1071284.89077079	670335.687107745	2306207.25803229	10104056.9245172	5958698.84871282	5101972.59395988	4795669.95435854	7065814.77782317	4397017.62466732	577100.186389816	2970317.91466261	2675758.70455413	1408714.58296218	2093481.86812255	997025.360162189	1484066.86409233	3686414.1666048	1295445.52500525	2508199.80011507	5339876.177407	3700525.16204543	563808.889196753	3517946.40683581	1606490.06007517	2731250.25887512	3310134.12572739	2789475.00074976	7373615.43140007	2634916.29136224	1411976.40350245	4188695.03237454	1929009.83530986	3139485.87633222	4755832.08941711	2632207.35088074	1399404.66329053	3078312.28106121	2889364.52373044
418	Terpenoids	Sesquiterpenoids (C15)	Others	Rishitin	C09715	neg_M221T288	1172649.39782958	2105783.76006235	1664399.27282397	1163514.22162549	1487470.6175643	1750518.03340625	1399954.13897551	1912940.26068516	2256492.24028455	1842568.52483326	1341775.46367809	1253375.49518866	1705274.06597221	1324903.43163554	2171958.6430958	1509808.82256683	1927795.88047416	1221167.46445711	1322807.71533122	1938455.57891853	1577876.58847727	1570179.64873893	1856611.51423203	1733912.89588729	2406608.63150676	2384461.88944626	1362431.58339905	2536676.04802302	1773723.052842	2118768.28187004	1095039.95593041	2366684.13163625	2203173.27218689	1555987.07482018	1813101.00928227	1374611.9106468	2468617.32886839	2069108.41236264	2789073.49462872	3582847.20332979	1569570.3210764	1533984.12998672	1530752.00933552
419	PK Polyketides	PK12 Flavonoids	PK1214 Flavanones	Garbanzol	C09751	neg_M271T260_1	5521745.8928985	0	83347151.4569956	571255.724983071	715639.829162855	307925.851282063	138769.593260366	2664983.89383577	343873091.474431	101243149.976049	5028776.64231766	7969070.41072926	404635413.80093	45640237.630061	49513479.5429945	65616791.9750067	1463397.10368464	518890.291888622	23552717.4552061	3445205.49278661	3686586.64200483	29575681.5753001	331795.164537026	53262283.2952474	238765634.07202	166857451.982441	772021.641904095	60657681.6876637	80845490.1323036	184856792.460934	158257290.907966	115561378.643714	288476338.884809	100934380.784353	42208451.9638297	158166792.891969	208844735.382978	276030764.226279	330766000.580599	3029162.03069081	133934053.953107	136643178.28767	205884092.633071
420	Flavonoids	Flavonoids	Dihyroflavonols	Garbanzol	C09751	neg_M271T260_1	5521745.8928985	0	83347151.4569956	571255.724983071	715639.829162855	307925.851282063	138769.593260366	2664983.89383577	343873091.474431	101243149.976049	5028776.64231766	7969070.41072926	404635413.80093	45640237.630061	49513479.5429945	65616791.9750067	1463397.10368464	518890.291888622	23552717.4552061	3445205.49278661	3686586.64200483	29575681.5753001	331795.164537026	53262283.2952474	238765634.07202	166857451.982441	772021.641904095	60657681.6876637	80845490.1323036	184856792.460934	158257290.907966	115561378.643714	288476338.884809	100934380.784353	42208451.9638297	158166792.891969	208844735.382978	276030764.226279	330766000.580599	3029162.03069081	133934053.953107	136643178.28767	205884092.633071
421	Flavonoids	Flavonoids	Dihyroflavonols	Phellamurin	C09808	neg_M247T203	347748.50327838	360979.324024897	209524.503744942	307383.972536107	262785.407926313	172607.411283058	200348.155829658	171242.166000743	355815.833763258	628605.1076695	175785.975732404	386105.664818546	1041416.20993187	1225638.80655977	1003669.28870953	524985.688728624	174392.739369859	417787.692450585	719974.26124074	484499.432273102	1065522.29200937	570519.66742629	176163.676795617	428812.010527547	1798193.6022678	915991.010043453	289951.729367507	183727.199938945	738194.14079527	919634.666526295	1439705.27297946	2139027.21745666	1349331.05581985	946579.948313941	191814.622093243	1115321.21856375	1485104.07682241	1377122.98312713	550562.195519935	920613.858929285	1092204.4756975	907690.05268546	696692.783814779
422	O-glycosides	Flavonoid glycosides	Flavanones	Phellamurin	C09808	neg_M247T203	347748.50327838	360979.324024897	209524.503744942	307383.972536107	262785.407926313	172607.411283058	200348.155829658	171242.166000743	355815.833763258	628605.1076695	175785.975732404	386105.664818546	1041416.20993187	1225638.80655977	1003669.28870953	524985.688728624	174392.739369859	417787.692450585	719974.26124074	484499.432273102	1065522.29200937	570519.66742629	176163.676795617	428812.010527547	1798193.6022678	915991.010043453	289951.729367507	183727.199938945	738194.14079527	919634.666526295	1439705.27297946	2139027.21745666	1349331.05581985	946579.948313941	191814.622093243	1115321.21856375	1485104.07682241	1377122.98312713	550562.195519935	920613.858929285	1092204.4756975	907690.05268546	696692.783814779
423	PK Polyketides	PK12 Flavonoids	PK1214 Flavanones	Phellamurin	C09808	neg_M247T203	347748.50327838	360979.324024897	209524.503744942	307383.972536107	262785.407926313	172607.411283058	200348.155829658	171242.166000743	355815.833763258	628605.1076695	175785.975732404	386105.664818546	1041416.20993187	1225638.80655977	1003669.28870953	524985.688728624	174392.739369859	417787.692450585	719974.26124074	484499.432273102	1065522.29200937	570519.66742629	176163.676795617	428812.010527547	1798193.6022678	915991.010043453	289951.729367507	183727.199938945	738194.14079527	919634.666526295	1439705.27297946	2139027.21745666	1349331.05581985	946579.948313941	191814.622093243	1115321.21856375	1485104.07682241	1377122.98312713	550562.195519935	920613.858929285	1092204.4756975	907690.05268546	696692.783814779
424	Terpenoids	Monoterpenoids (C10)	Cyclic monoterpenes	beta-Thujaplicin	C09904	pos_M165T474	4826206.46543964	5745905.35070749	4803568.72656227	4078227.04811312	3453491.20173783	2365036.61660938	3637226.65853381	2822061.99609172	3615631.60424774	3729380.63470758	2345419.00177682	5016888.24960347	2796573.86715823	8200912.98273016	9090608.04346748	3603708.69519505	9352797.1731516	6232142.62873274	5223970.96068285	4707432.24727041	20882354.3257527	4439767.76030924	12554746.4729079	2976449.02764682	4286538.00199471	7281679.26361757	4307783.60471282	8161915.11817402	2835489.56614312	3589076.07246515	5893360.74347972	6990217.23112652	9777562.19766992	3334162.46442503	4907529.97448062	2484735.27910956	4865376.18176087	4686956.51403853	5311286.75740403	5142773.95231936	3715692.88435561	6442471.87850426	2984607.05308633
425	Polyketides	Pyrones	alpha-Pyrones	Dihydromethysticin	C09926	pos_M299T222	331821.74552137	483598.152061623	251676.9465942	2467786.15342408	59513.592208526	83089.9743914809	652372.704865203	419922.817914788	0	6045.47164195612	0	0	147869.073765549	998165.315625143	576128.884322506	78962.1521397062	107044.954514492	27747.2637493215	19250.8656282104	52398.4888379434	410128.325823474	63983.8056425582	249064.282702516	2826133.18529065	13435.8519523685	11738.4761659406	950494.471271346	1083308.59728583	55162.1385967766	57166.834426959	59127.6112482219	27279.6375499439	58222.6283135191	84591.6244406596	31196.1279367127	485635.822727698	328042.060528881	147483.912449781	102341.63244403	428421.106856932	729266.561201725	84179.1160378961	52017.1821990047
426	PK Polyketides	PK12 Flavonoids	PK1211 Flavones and Flavonols	Galangin	C10044	neg_M269T244	1324588.25298684	1799386.53491957	1733753.25222337	425597.305779892	1030399.0206927	750979.49821212	355135.544657298	1477110.61029452	5677280.11710277	13883187.7956217	281629.165808326	101330.608352735	576944.246852456	153579.626214896	123805.086673353	648548.962926823	471439.891411257	998461.139307228	1110231.95182121	1382483.54186623	33203.427717813	876287.511778912	555020.566072355	828049.63159144	386729.792011889	1180432.14706902	677513.412705217	592429.217616119	613308.78757425	6323793.24519825	1127476.98869513	2254916.82072631	1654550.71575854	3296764.26686863	144712.574223401	9216799.04853727	4091291.96158736	1663470.83244162	10140562.0241844	3048538.00125252	5799870.04528062	6005184.85668363	3619138.88133754
427	Flavonoids	Flavonoids	Flavonols	Kaempferide	C10098	neg_M299T241	16134.238424559	11974.1081036233	260458.571170851	22006.4676116633	126531.412984515	27314.8311212364	0	185827.594748752	738961.295875541	272076.810702296	471268.239795681	400419.968795095	514176.162923743	46278.70423526	252743.407492287	34109.4062978622	63685.4849847864	11461.9396584235	300641.611975166	79269.1818863151	37951.6815743022	28519.2575429349	7667.7166964686	25994.2863498956	475002.671162887	426554.264241133	0	300489.793209869	86081.0771167993	485503.418944757	268270.189160531	331864.109112598	611551.288123511	307987.840038411	191903.715027432	112184.412430374	370517.225759128	313888.618739131	207001.311399063	38310.8257677759	51247.8586264064	268230.280028606	404909.790373474
428	PK Polyketides	PK12 Flavonoids	PK1211 Flavones and Flavonols	Kaempferide	C10098	neg_M299T241	16134.238424559	11974.1081036233	260458.571170851	22006.4676116633	126531.412984515	27314.8311212364	0	185827.594748752	738961.295875541	272076.810702296	471268.239795681	400419.968795095	514176.162923743	46278.70423526	252743.407492287	34109.4062978622	63685.4849847864	11461.9396584235	300641.611975166	79269.1818863151	37951.6815743022	28519.2575429349	7667.7166964686	25994.2863498956	475002.671162887	426554.264241133	0	300489.793209869	86081.0771167993	485503.418944757	268270.189160531	331864.109112598	611551.288123511	307987.840038411	191903.715027432	112184.412430374	370517.225759128	313888.618739131	207001.311399063	38310.8257677759	51247.8586264064	268230.280028606	404909.790373474
429	PK Polyketides	PK12 Flavonoids	PK1211 Flavones and Flavonols	Morin	C10105	neg_M301T251	0	89010.6427223468	107662.464155828	16668.5828884712	143076.887770251	6125.73988527481	37858.4498944617	125395.865792102	1186455.71025845	1737676.47181859	165877.388527967	172664.276138205	1957678.34233006	642791.029694635	73777.1235403494	125814.324327626	76222.9569753836	81806.6115870035	139487.890427914	399382.464081219	21001.8934615984	175743.712188369	32586.9463015094	0	1623244.22558303	1550913.72932222	0	69454.9053365287	74067.5211470804	1309903.56246804	129770.496626821	606015.766246371	427790.566787958	760435.869671556	232278.449628259	2561629.69074214	1779664.78064538	251199.058773059	1176279.57016456	758899.791448786	498429.588253638	1233577.1374348	203527.509867929
430	Flavonoids	Flavonoids	Flavonols	Morin	C10105	neg_M301T251	0	89010.6427223468	107662.464155828	16668.5828884712	143076.887770251	6125.73988527481	37858.4498944617	125395.865792102	1186455.71025845	1737676.47181859	165877.388527967	172664.276138205	1957678.34233006	642791.029694635	73777.1235403494	125814.324327626	76222.9569753836	81806.6115870035	139487.890427914	399382.464081219	21001.8934615984	175743.712188369	32586.9463015094	0	1623244.22558303	1550913.72932222	0	69454.9053365287	74067.5211470804	1309903.56246804	129770.496626821	606015.766246371	427790.566787958	760435.869671556	232278.449628259	2561629.69074214	1779664.78064538	251199.058773059	1176279.57016456	758899.791448786	498429.588253638	1233577.1374348	203527.509867929
431	Alkaloids	Alkaloids derived from nicotinic acid	Pyridine alkaloids	Arecoline	C10129	pos_M156T154	225316.702438293	1088173.07919193	1396734.22533855	144355.738140646	2253803.3857062	2190364.34858322	915280.244985085	1538819.95197287	2068627.00648209	1122810.32263738	1207627.03363405	771071.254200633	18794425.028344	9880251.4824532	6704292.38547518	7505342.66245398	6678593.7261242	17558300.0816357	11182582.5660742	14865472.7164307	99429.383470642	8722032.87892272	8822227.63005157	2751620.60487417	10166811.685566	16028382.286456	2401480.81160527	444147.922915066	5493021.87064826	15563433.7764827	7813252.7311376	16191728.6751448	17360826.1709215	12973808.2420667	6580636.47663262	13789427.1264872	12056754.6959948	2854822.40121739	4163057.05199177	10509599.2545559	7713178.64085712	17460669.3383554	13388680.3140767
432	Alkaloids	Alkaloids derived from lysine	Piperidine alkaloids	Picolinic acid	C10164	pos_M124T60	11702653.3664972	9217098.41105038	14764978.5453687	21022797.2407528	14818940.3692544	9140928.24448627	11539209.9498588	17050063.339357	16549262.9062935	12595399.5055898	14339940.9476997	13713127.8773357	33113444.1542773	34901603.6684242	32348478.5812457	11925395.5158408	18497257.8151381	21314319.0823658	17451142.585912	26603879.093739	28727230.8711297	13885034.8250965	9929667.27903862	14475550.0780965	43316266.8288903	32818039.2971978	14349544.2625559	10313222.7984047	13115748.4341835	20570111.4034412	21601626.8919673	46019976.9457465	29197816.8604601	25652369.9450494	19716577.9405217	26748823.2787676	25589251.0351424	33484215.1879307	18186861.7410485	31771275.1155546	10907390.8187445	16274073.2901601	19039785.942833
433	Alkaloids	Alkaloids derived from ornithine	Pyrrolidine alkaloids	Stachydrine	C10172	pos_M144T54_1	6380992.40664378	8114621.07457942	6464855.09376787	9293724.54773265	6961974.94678555	6477652.76367585	9067258.31784174	8036004.94558567	9433841.33616964	8066397.36310416	6533077.81774564	8137157.99079904	14301731.185372	11858215.2151929	17547310.2404066	3092986.46691244	5624232.1788862	7372452.67393992	7042335.23925028	11634044.405661	15350030.4714639	8190458.306955	6357002.93038678	5869418.37620137	15972145.0902739	9080987.78583103	2456418.8869093	2349293.65721239	7436929.60731183	7788134.44376789	5041767.63367649	9961259.77293087	14351118.5792283	8898568.17632587	5791059.75369068	9402460.03943866	9789858.60524967	14101109.5635313	11935291.4045998	6662181.04116351	4347649.04869499	8235208.79580555	8863889.78138329
434	PK Polyketides	PK12 Flavonoids	PK1211 Flavones and Flavonols	Schaftoside	C10181	neg_M563T213	201136.422332778	4417.13721605585	1128745.35217742	0	101771.484590219	0	0	44130.553488282	1894150.98881976	1996100.81716027	854822.050025368	595367.534166774	3161355.06683013	142003.575953245	3974715.03542942	116213.679020249	65931.5240975531	22261.3300903424	267710.432748467	333297.372318644	0	52092.9509069744	7305.27191763862	1235716.94791633	1887420.28100059	1218287.39844318	0	1208452.70543887	234356.065919974	351407.412455737	3078137.4500038	3529136.96138798	1546060.2600974	286509.736625746	410781.3884805	424541.552793664	3924253.37323005	7718817.9219915	461318.722024501	247308.757030309	197405.872584628	1234901.69699475	5788379.32083895
435	Flavonoids	Flavonoids	Flavones	Schaftoside	C10181	neg_M563T213	201136.422332778	4417.13721605585	1128745.35217742	0	101771.484590219	0	0	44130.553488282	1894150.98881976	1996100.81716027	854822.050025368	595367.534166774	3161355.06683013	142003.575953245	3974715.03542942	116213.679020249	65931.5240975531	22261.3300903424	267710.432748467	333297.372318644	0	52092.9509069744	7305.27191763862	1235716.94791633	1887420.28100059	1218287.39844318	0	1208452.70543887	234356.065919974	351407.412455737	3078137.4500038	3529136.96138798	1546060.2600974	286509.736625746	410781.3884805	424541.552793664	3924253.37323005	7718817.9219915	461318.722024501	247308.757030309	197405.872584628	1234901.69699475	5788379.32083895
436	PK Polyketides	PK12 Flavonoids	PK1211 Flavones and Flavonols	Tricetin	C10192	neg_M301T45	58487510.8140538	222257936.345124	196683775.04279	0	226839090.538726	124538460.280453	86559745.3964765	206579609.735	208673246.967026	184620268.626605	96407605.7949434	149957996.610875	173553948.935941	148990804.407148	112425620.381506	180890131.486613	140061996.772998	186643861.873923	132944763.885251	174177934.867581	46368332.808081	148944782.568171	143051004.393316	71015014.2950882	152396671.796279	133322774.698313	68365753.3342971	18088679.3311701	103738111.284527	118110857.160223	110679026.256598	140538615.619224	177773545.587556	129541822.10856	133893693.315807	112949558.6742	60670010.7802711	147851120.010616	162965719.767083	99535739.1425835	111202809.197018	129890046.782311	117610764.962655
437	Flavonoids	Flavonoids	Flavones	Tricetin	C10192	neg_M301T45	58487510.8140538	222257936.345124	196683775.04279	0	226839090.538726	124538460.280453	86559745.3964765	206579609.735	208673246.967026	184620268.626605	96407605.7949434	149957996.610875	173553948.935941	148990804.407148	112425620.381506	180890131.486613	140061996.772998	186643861.873923	132944763.885251	174177934.867581	46368332.808081	148944782.568171	143051004.393316	71015014.2950882	152396671.796279	133322774.698313	68365753.3342971	18088679.3311701	103738111.284527	118110857.160223	110679026.256598	140538615.619224	177773545.587556	129541822.10856	133893693.315807	112949558.6742	60670010.7802711	147851120.010616	162965719.767083	99535739.1425835	111202809.197018	129890046.782311	117610764.962655
438	PK Polyketides	PK12 Flavonoids	PK1205 Isoflavonoids	Daidzein	C10208	neg_M253T249_1	14466126.1396246	1483483.57079625	30562555.9810967	2100415.25422243	920153.062550257	481489.124278418	329316.265414886	1243888.7615925	20874250.9800414	29349440.7667843	21939176.6568224	1979834.8572691	78801813.8692048	79106987.8678715	71897136.8918944	2467542.15637012	11388661.9784916	4213511.48410889	44988260.2934556	9676717.34062787	1902361.49851333	2764562.71495026	1507561.69896425	32787181.1216251	150213566.959079	111398988.232264	2301197.35990205	143464336.962566	86315910.9721395	67108442.4283142	88356544.2241576	33427281.4452636	107481760.344575	38437975.0789362	34318683.8580544	26160509.2211809	145876693.306126	110158667.839612	84081035.5567732	5681912.55360852	89456661.5064555	71161833.3153878	92832709.6520355
439	Flavonoids	Isoflavonoids	Isoflavones	Daidzein	C10208	neg_M253T249_1	14466126.1396246	1483483.57079625	30562555.9810967	2100415.25422243	920153.062550257	481489.124278418	329316.265414886	1243888.7615925	20874250.9800414	29349440.7667843	21939176.6568224	1979834.8572691	78801813.8692048	79106987.8678715	71897136.8918944	2467542.15637012	11388661.9784916	4213511.48410889	44988260.2934556	9676717.34062787	1902361.49851333	2764562.71495026	1507561.69896425	32787181.1216251	150213566.959079	111398988.232264	2301197.35990205	143464336.962566	86315910.9721395	67108442.4283142	88356544.2241576	33427281.4452636	107481760.344575	38437975.0789362	34318683.8580544	26160509.2211809	145876693.306126	110158667.839612	84081035.5567732	5681912.55360852	89456661.5064555	71161833.3153878	92832709.6520355
440	Shikimate / acetate-malonate pathway derived compounds	Stilbenoids	Bibenzyls	Demethylbatatasin IV	C10253	neg_M229T323	212661.487710604	156102.756897837	239920.408861167	193831.916894203	262611.940394477	144351.641505499	80292.6402544937	232829.255920792	385844.242500929	191026.466700736	216934.434101906	296562.866357274	766476.268251695	461348.47971319	237176.384383877	446580.313981672	258419.617387376	333812.63659764	515589.461260707	654531.128737033	121563.453547508	383150.993375897	196354.902770577	380918.319368909	480859.95581716	734504.908626909	219504.02947449	775286.652370838	354882.986467291	776768.159492197	155949.035837634	626691.483964307	606817.290615481	585891.911713728	391396.391895917	385614.494004753	323529.87130162	524565.61447458	470491.950075596	420425.06419317	568025.009476322	475049.797996166	556971.553564161
441	PK Polyketides	PK13 Aromatic polyketides	PK1309 Diphenyl ethers, biphenyls, dibenzyls and stilbenes	Demethylbatatasin IV	C10253	neg_M229T323	212661.487710604	156102.756897837	239920.408861167	193831.916894203	262611.940394477	144351.641505499	80292.6402544937	232829.255920792	385844.242500929	191026.466700736	216934.434101906	296562.866357274	766476.268251695	461348.47971319	237176.384383877	446580.313981672	258419.617387376	333812.63659764	515589.461260707	654531.128737033	121563.453547508	383150.993375897	196354.902770577	380918.319368909	480859.95581716	734504.908626909	219504.02947449	775286.652370838	354882.986467291	776768.159492197	155949.035837634	626691.483964307	606817.290615481	585891.911713728	391396.391895917	385614.494004753	323529.87130162	524565.61447458	470491.950075596	420425.06419317	568025.009476322	475049.797996166	556971.553564161
442	Phenylpropanoids	Monolignols	Others	Anethole	C10428	neg_M147T128	79536.8371991839	4621319.75339235	3393788.09407323	21368.2436084601	7664349.93815101	6052558.7938939	3466007.58224341	7084802.30267003	4705867.38358345	3745629.56767208	2416937.64345821	6047845.57984203	3681.71700581917	0	0	251111.848186082	34472.5251979182	30018.393255569	0	0	224960.464585982	0	2988.40173505107	2537.78176385262	0	0	0	0	0	0	0	0	0	0	0	0	7933.97443436527	0	0	28678.8331159336	0	0	0
443	PK Polyketides	PK15 Phenolic lipids	PK1502 Alkyl catechols and derivatives	Curcumin	C10443	neg_M367T52	763084.021165051	844664.216369034	509880.724115586	1113393.65258552	1932765.30765434	30928.6602816711	90807.4724334878	1647197.73138327	2537405.97624771	605811.1281148	3040800.60767725	1859679.08206459	562693.799103821	1010689.47317416	1218377.67415851	346027.98182848	811329.451547908	496485.30282089	1670285.28429288	1019657.38936481	770390.091732638	1728772.64126976	258177.04806234	333467.855174859	4829893.34808172	4049840.77793923	441880.328428741	11128952.9411992	2592083.43075439	3586069.93069554	4918987.57436636	8582850.57206872	5776112.55171381	1897164.83611767	566760.415124513	1280498.59601497	4591945.79487911	6479750.26973088	5885519.49808018	4429479.69683268	1098880.60026543	7935928.65668884	1944618.04310362
444	Shikimate / acetate-malonate pathway derived compounds	Others	Diarylheptanoids	Curcumin	C10443	neg_M367T52	763084.021165051	844664.216369034	509880.724115586	1113393.65258552	1932765.30765434	30928.6602816711	90807.4724334878	1647197.73138327	2537405.97624771	605811.1281148	3040800.60767725	1859679.08206459	562693.799103821	1010689.47317416	1218377.67415851	346027.98182848	811329.451547908	496485.30282089	1670285.28429288	1019657.38936481	770390.091732638	1728772.64126976	258177.04806234	333467.855174859	4829893.34808172	4049840.77793923	441880.328428741	11128952.9411992	2592083.43075439	3586069.93069554	4918987.57436636	8582850.57206872	5776112.55171381	1897164.83611767	566760.415124513	1280498.59601497	4591945.79487911	6479750.26973088	5885519.49808018	4429479.69683268	1098880.60026543	7935928.65668884	1944618.04310362
445	Phenylpropanoids	Monolignols	Others	Estragole	C10452	neg_M147T184_1	207855.882511293	1414059.84797112	1336577.48841375	395802.634937144	2056269.06838051	1942049.85786079	1390500.24798877	2003253.45905762	1661008.13530756	1302526.05304247	1048372.24714211	1630191.33690957	207436.357201189	131798.436871723	161905.48507667	234101.621824395	64854.5108855846	193975.69019063	81734.578277487	182965.839947602	207924.221669564	23864.4932295267	51343.7750163656	44050.6285919535	28801.2502485401	42867.962906148	49491.1383741305	40590.0101560323	48795.5442697941	232462.708124974	0	80649.2657534655	178777.257765184	190743.139651326	306598.214555854	370581.019749475	222174.207629014	166169.407800041	299879.457855801	190619.178267731	151056.995894742	209471.190193936	196171.063577396
446	Phenylpropanoids	Lignans	Lignans	Nordihydroguaiaretic acid	C10719	neg_M301T263	29351640.6956988	22264047.8118114	13348379.2149983	12192585.9083905	23593855.0415156	2510450.79717322	3248481.74732723	6316382.70232736	3998149.8988184	8610454.73417882	1547589.3585013	20085075.5375979	2972041.49215559	41552828.6680078	9516041.34803318	10941365.8968682	78649486.909309	45921913.3402697	16492491.0385919	21883187.4241532	51540348.7318442	36764113.5294144	70154841.3485791	7329144.35932326	2124794.00869736	2909108.34012593	6360019.77190724	1883503.33466297	3909838.94364703	8692790.42477372	4860789.25595489	9587092.54564595	4952961.25857684	7435238.95419501	12702618.0582092	4686826.90932655	2598434.06634239	6904008.73881973	8792744.81059714	22112454.9093579	15366446.2702315	9498786.85719769	4910772.36835913
447	Phenylpropanoids	Lignans	Lignans	Nortrachelogenin	C10725	neg_M373T235	478519.634723245	346309.664299773	570901.85241147	495140.746987503	894588.116602043	435564.358008693	359811.815191422	210628.613997163	883920.425165901	957959.425321645	1189303.34968626	1049631.04541648	1394658.2769513	276836.423793129	1351599.15599369	377176.943363022	344870.69555989	380004.16471678	687625.534458171	534855.520251525	2820246.10121393	618302.486086196	66928.7709489406	679806.441687211	3821951.26646946	1168836.31371832	88707.5491536901	450598.846232159	1052249.96691387	535817.104961108	1409518.99514079	1493298.20884565	1247435.14027451	471202.347238058	339411.064667405	266532.553839485	1918730.97357362	4058011.92028859	353586.549858276	375269.393885594	266231.230779437	428827.18728288	1573634.55423301
448	Phenylpropanoids	Lignans	Lignans	Podophyllotoxin	C10874	pos_M437T53	346112.441278553	223685.928647836	145697.40520721	110779.97004478	406369.042919093	794505.571455091	561925.528414019	171025.197482509	2051436.69123591	127029.294217801	531390.603215228	263439.22987618	9001664.02575583	596090.0508888	4141833.25318953	272038.163917603	285579.618928786	248524.987653537	1706114.07988052	526658.541154501	268117.335279306	593409.62339093	126259.886196556	2930663.84466253	1946318.76594565	3894495.43477443	2051609.40881104	7043166.4922742	2427420.21600699	1346439.46355149	2561267.88113831	2293385.99757564	1819271.78904735	2460350.84195971	416285.831430753	708203.916519386	4188496.20510379	743038.215148762	219935.77416152	492386.786896893	2494562.37192318	2720794.85711436	2282526.57610928
449	Phytotoxins	Others	Others	Podophyllotoxin	C10874	pos_M437T53	346112.441278553	223685.928647836	145697.40520721	110779.97004478	406369.042919093	794505.571455091	561925.528414019	171025.197482509	2051436.69123591	127029.294217801	531390.603215228	263439.22987618	9001664.02575583	596090.0508888	4141833.25318953	272038.163917603	285579.618928786	248524.987653537	1706114.07988052	526658.541154501	268117.335279306	593409.62339093	126259.886196556	2930663.84466253	1946318.76594565	3894495.43477443	2051609.40881104	7043166.4922742	2427420.21600699	1346439.46355149	2561267.88113831	2293385.99757564	1819271.78904735	2460350.84195971	416285.831430753	708203.916519386	4188496.20510379	743038.215148762	219935.77416152	492386.786896893	2494562.37192318	2720794.85711436	2282526.57610928
450	Phenylpropanoids	Lignans	Lignans	Sesamolinol	C10883	neg_M371T221_1	227212.631704264	107033.686398543	147560.331791082	668570.33348373	226907.188663503	220476.343845262	4195850.2119663	20623.8328988425	73892.3725648167	64200.6083092629	21584.3092055761	96324.9867037064	166085.895314674	178504.511275871	1106742.95276527	1340517.30093185	1160108.74475111	4178182.62176932	265698.969182991	121047.180837822	796543.731743545	323838.315167291	2129836.35320269	305104.947448699	41049.0773926324	59986.3810606676	3517964.17285161	77214.9119488626	465560.322523695	216732.860130245	59107.5141910439	173422.119601293	41007.2357963541	248828.223481897	1889337.4170962	121526.379768959	22490.4378567266	27888.362774093	508408.895188863	185719.425489504	539629.432986703	1345544.6845298	75914.0285395234
451	ST Sterol lipids	ST05 Steroid conjugates	ST0501 Glucuronides	Etiocholan-3alpha-ol-17-one 3-glucuronide	C11136	neg_M465T297	630188.592441364	1154662.87862392	2634177.03931042	766685.940708972	415850.428858784	2229158.1491093	821920.071250846	658726.128954269	151191.68005995	221598.860675791	240146.383394263	385396.662622911	1444736.52036166	1410897.79157565	884167.389780332	2044730.03832142	1490986.4821673	1442602.83784583	5551444.60230559	7014164.23472847	5160005.86900323	1825279.61192022	2011217.82470012	390407.086820804	2287955.311313	1059126.43083873	415176.290560364	113439.227314201	231658.159508704	3165654.92440037	1465547.37028088	3580115.21790551	7353936.71040551	1211931.21348761	953934.588487369	1282149.0501361	2103915.70647462	6250316.96392816	5172285.90647096	3907498.46711663	354150.891432035	599552.871708789	871922.542012884
452	Pesticides	Plant growth regulators	Cytokinins	6-Benzylaminopurine	C11263	neg_M224T88	523870.045316349	116194.288438112	371017.942434756	1364703.04319202	128395.799714522	336244.353157383	101934.150114249	311818.19267991	191493.254468392	268901.421266724	317470.173722553	246926.498090719	1277746.58948741	356716.068953895	6400026.59466151	328032.305002459	411357.008479192	573459.362209512	677273.486141707	248665.691483077	1175558.80816312	531642.347643117	401235.743391858	268583.975184812	178491.945007151	358562.961918316	255666.699722421	152283.686551727	130937.00942212	254453.087238513	108149.70991201	592203.118978475	274362.756637007	301415.576607483	217265.437325918	306470.79619469	895759.352867832	698339.767477792	174100.719616655	130218.416837887	83359.1177431507	292611.165918368	188370.619292196
453	ST Sterol lipids	ST04 Bile acids and derivatives	ST0402 C26 bile acids, alcohols, and derivatives	Sulfolithocholylglycine	C11301	neg_M512T244	465870.701766269	45182.3963350786	196925.823099495	2240133.27511459	113523.468583114	248789.731265407	540705.539114942	157140.740324191	118271.006837748	31184.3487156944	37432.9926033815	236307.861690639	847896.073028173	867996.185465694	1354573.3953896	558896.116454731	237511.294064779	394678.042041763	477575.362532418	134939.711210265	602308.667375371	308049.503985601	936185.900467688	504590.519428643	601734.247138985	798657.566884145	624081.72037655	1109737.4252383	882346.282906631	527969.456770838	2556634.48906451	1252014.50067475	1094055.17517358	967374.20770883	365012.735707119	529729.934734925	1031133.52466486	408153.062013729	393096.023029764	211543.578838464	3207927.90922626	390769.078195465	693072.530381002
454	ST Sterol lipids	ST05 Steroid conjugates	ST0503 Glycine conjugates	Sulfoglycolithocholate	C11301	neg_M512T244	465870.701766269	45182.3963350786	196925.823099495	2240133.27511459	113523.468583114	248789.731265407	540705.539114942	157140.740324191	118271.006837748	31184.3487156944	37432.9926033815	236307.861690639	847896.073028173	867996.185465694	1354573.3953896	558896.116454731	237511.294064779	394678.042041763	477575.362532418	134939.711210265	602308.667375371	308049.503985601	936185.900467688	504590.519428643	601734.247138985	798657.566884145	624081.72037655	1109737.4252383	882346.282906631	527969.456770838	2556634.48906451	1252014.50067475	1094055.17517358	967374.20770883	365012.735707119	529729.934734925	1031133.52466486	408153.062013729	393096.023029764	211543.578838464	3207927.90922626	390769.078195465	693072.530381002
455	ST Sterol lipids	ST01 Sterols	ST0101 Cholesterol and derivatives	4,4-Dimethyl-5alpha-cholesta-8,14,24-trien-3beta-ol	C11455	neg_M409T363	1421731.11479225	1077086.52688034	2175259.42788416	857173.746825769	152812.474566273	451818.748157943	293134.449854106	1901539.59249099	4753707.40772688	1693818.85681246	3323065.46739413	2565087.74971116	5970788.48132258	2521898.41393324	1149364.55430419	1661830.66365462	1634283.75723678	1175254.87268231	1998848.74021073	868033.690656488	757899.897671212	2065114.51942496	883783.632342039	1780412.90509771	3802728.36278846	4465187.50877276	939712.221321321	6365126.03130523	2938304.6404495	3266990.87068059	3206166.45243385	2236973.21469152	4970324.39008843	3163788.72100791	3730708.77563764	2154322.19206952	2873375.0380495	2739587.41132742	7884362.29714033	1891482.70838469	2327428.77537124	2280521.15156339	2405309.41857193
456	Terpenoids	Diterpenoids (C20)	Kaurenes	6beta,7beta-Dihydroxykaurenoic acid	C11876	neg_M333T326	7124522.01330655	5072244.50767725	4390064.95903437	8485816.89523446	2614299.68983939	894699.737682042	3243169.05058854	1858852.0771669	3622476.52738743	2687634.13672208	3013900.06585119	3918899.53259549	5094171.0275659	9825485.80376627	7324820.80699599	3990538.44073385	6045521.21020979	8826699.05114716	2951461.81821012	2597207.15481421	8984272.68454018	5781167.17526946	6900700.60583098	7177672.84777102	5887855.69366445	5419757.07550572	3071782.12818116	5079105.66631413	1712355.19774435	3978621.97161924	1560006.79641214	2871407.24619261	3176425.33666431	3141917.56169834	2532976.3046644	2358374.88240931	4149601.68970793	4754367.45456421	2542373.08188234	3124606.27463732	2622906.31359324	3137508.66242784	1659164.7839662
457	Polyketides	Pyrones	Monocyclic gamma-pyrones	Maltol	C11918	neg_M125T132	17619429.1153319	16669006.1143273	24367331.2504135	77182850.785285	25783162.5902347	19188109.9083786	15045267.4316461	58009829.6806657	22770874.1633243	30796961.0665891	4542694.43688872	5912018.03842309	10347554.1606938	6823030.81722623	9227389.34346156	10743647.2982406	11291479.5641255	9126688.11326605	7827099.37968861	8415546.15425552	10453667.2011719	13006880.0214629	13616288.4849306	71666470.069747	31346777.1499699	15613605.042918	37716745.6739394	12223469.5654275	13092260.6137897	12648160.7743739	13303397.9462692	24576412.953968	18480777.7782339	44055017.572999	3680112.81768844	9560754.95991409	19355086.6781228	15282336.509755	6298884.03825531	21349371.503238	8594787.70573113	16145819.7540635	9968312.55521864
458	SP Sphingolipids	SP01 Sphingoid bases	SP0103 4-Hydroxysphinganines (Phytosphingosines)	4-D-Hydroxysphinganine	C12144	pos_M318T320	43445803.7032352	62539318.9412901	49490349.9174509	38365572.1081804	51528993.5924239	204322293.0677	51618433.8442309	45600122.3029364	58578211.5060604	62953448.9086715	41147201.5788861	45446634.0649699	55488939.3581525	30678520.119399	34797568.3336785	52002311.0725921	52632284.1464149	49852090.5654398	49604531.3597563	65877580.7699315	36293114.9673507	49307586.7041496	34959257.4799656	40908459.7049692	46975177.2771492	87517930.0904984	35508135.8426553	39605403.0973251	34134501.0165852	36320039.9338744	31807669.9064567	56168108.8443859	31936199.7687105	60487663.0809489	14219453.4502618	38102618.4654586	40631159.6282639	41326728.3784394	54950207.4560876	42416950.1823502	49605563.9084359	51920894.3996378	61282558.5820812
459	ST Sterol lipids	ST02 Steroids	ST0203 C21 steroids (gluco/mineralocorticoids, progestogins) and derivatives	Allylestrenol	C12811	neg_M299T405_3	2285545.55097986	1863795.83661706	2747045.50481366	3001506.49089649	3235910.27978668	2074849.67179966	1927328.14204054	2475379.02821195	2496105.003811	1717100.37519413	2065516.91466529	2998614.43364122	1123700.39053083	866247.728602643	844960.095324776	3069936.23562786	2944818.28510588	1981116.08173135	1341217.60132711	1267998.46517937	3394761.10431144	3510160.14898745	714869.36938082	3311887.00935397	653820.532079568	1930376.33838346	1088363.41666889	916596.123385868	86131.1591790633	1228795.16162042	26176.6449956251	383282.964026865	1329745.72443654	1478381.27817512	124297.158105555	2662248.23656856	952699.083509388	1060433.53078032	1216662.92690524	2347950.68030794	651339.874870636	1954445.77550658	108099.18780159
460	Pesticides	Plant growth regulators	Auxins	1-Naphthylacetic acid	C13014	neg_M371T226	87285.4618435228	0	236836.108155179	61337.6531697916	7233.21856148527	0	0	0	184678.350640316	71845.0480639241	122316.94727026	141790.52461573	289536.594377742	112344.18373798	826323.158615661	35427.7079432627	34957.8644547007	21976.6894855466	87458.9554425976	135452.546674572	218106.597463939	134200.062163834	14115.9106270376	97615.5686246984	302696.026954183	446903.807720065	24506.9213759281	244771.225844618	403798.841309017	541266.586199357	373654.532259612	241260.660008023	211162.772473081	367354.18647635	173412.120909211	248994.722026475	253246.247441063	698685.869522103	179013.630199621	83915.6058774089	139434.816304925	480246.985737085	327122.198715966
461	ST Sterol lipids	ST02 Steroids	ST0203 C21 steroids (gluco/mineralocorticoids, progestogins) and derivatives	Allotetrahydrodeoxycorticosterone	C13713	neg_M333T497	779266.771230684	1381819.38062281	794086.195116118	1337699.83771222	826085.4222453	1050063.22483461	949716.757760661	1399592.20129202	647177.336817845	656900.285378926	184463.263000493	956563.561864144	793114.377183329	619281.309133701	952526.24072906	825301.190988228	990021.84946935	792371.110158315	491912.656611572	1202140.32824407	1541143.58252592	607109.060996785	1130439.4832514	983891.068795561	460418.849300155	600732.21644316	1226720.37807542	950580.131598684	872567.959212236	552891.178665369	594646.926326233	800360.486478805	918121.877712335	773992.669418027	1295607.66767145	771908.482185929	531250.042269338	716318.910370174	1403308.47160599	1204003.51400512	625739.479774067	439578.199096278	453096.443547704
462	FA Fatty acyls	FA08 Fatty amides	FA0801 Primary amides	Octadecanamide	C13846	pos_M284T485	4492215.89926474	13185984.969876	1924538.00953447	1194599.02928027	893212.869828551	2826130.48925311	7319850.13392895	481245.013072406	2103576.35696595	1078919.09569514	2096122.60191239	1240314.96949216	6672874.76089299	26660977.0141199	6847497.57294901	8579845.53513067	2058837.18792776	4699814.36991063	18427356.9395407	1838909.03870163	2595539.40746419	1194056.36967268	0	14011935.7641621	8478046.0117757	10920166.8318629	4681900.16896152	3549347.03689331	8201689.51869306	8662308.72368881	6243784.34846998	4425905.56297079	6079544.61702963	129188.838852498	46374338.0978186	22969275.2489243	2189129.16090018	2342226.65851065	4361572.60570064	845793.527267496	7855649.29906089	1940372.15909477	1577438.31017538
463	PR Prenol lipids	PR02 Quinones and hydroquinones	PR0202 Vitamin E	alpha-Tocotrienol	C14153	pos_M425T376	6520098.89770182	6107462.98677297	2732916.99503719	3024936.70402164	2390939.2957387	1127733.79730168	2372355.77106717	2828183.86447711	5006828.96238832	6751339.15702212	3049796.33246324	8618986.42936097	2541938.19924921	16973810.9333369	12864224.8228575	4140383.32238633	8359794.45909831	2228398.110841	10045075.7670792	7890995.23993511	16807756.7567884	15507968.2652243	5624788.81872959	4178690.05438503	4948776.79251952	6278203.58159664	2403550.46163911	18200779.2907584	7021264.78431296	5695189.83597387	6265554.4444834	6249286.91426256	7214419.97685867	5123304.73893759	6286255.01400432	1440160.64442744	5168391.86677288	6507768.43453689	6199356.27155669	6645087.83817791	8183010.72911926	6156380.19135377	5302650.24172735
464	PR Prenol lipids	PR02 Quinones and hydroquinones	PR0202 Vitamin E	gamma-Tocotrienol	C14155	pos_M411T348	3000182.82897153	861528.975167388	945384.713677185	1283965.42991177	1385766.41898485	628838.633999515	774648.618688871	596811.066471795	812134.751521255	552871.06148954	675188.461789835	1429573.37802234	794975.184664352	1074620.42792054	3558837.00946315	1234378.45310895	1744875.52055479	877491.762333725	1009539.54938728	760560.530038923	2339514.85262162	3002435.02837957	2494072.7619038	1142426.99675888	220773.856751852	612760.163236548	815859.26508431	1557821.33620127	1604664.80057011	833551.925601831	76176.6036283066	1124276.95554492	422785.790442952	764093.118418968	1208537.40232596	591461.589150296	265245.437647937	949761.93855266	705309.987417019	548607.093807912	1062830.6481941	762299.872024998	261012.117772786
465	Pesticides	Insecticides	Carbamate insecticides	Carbofuran	C14291	pos_M244T94	217682.057572217	1555170.87057231	1070435.58813059	388126.193038579	1829121.97256406	1581562.29374531	1290354.56129717	1524905.56963113	1213566.80733047	1446516.47259642	969629.822255142	1524197.15002279	613893.582252903	499541.433876207	460414.781588011	590003.853824526	249249.687935588	675722.515053618	414290.043560629	768541.012345005	393346.93764721	416387.666281778	285041.045191941	185526.616428516	496417.828657832	419546.161092712	309231.984989304	0	394927.750983853	369728.064013155	405548.616573074	592984.20037624	598385.928229549	471462.805387711	455284.892220084	466657.996447417	362936.380265309	371717.807953008	183450.458065714	350538.374914363	388150.282200198	411211.668870749	477604.951718701
466	ST Sterol lipids	ST02 Steroids	ST0202 C19 steroids (androgens) and derivatives	6beta-Hydroxytestosterone	C14497	neg_M303T315	7456.91987353164	110981.847597897	18270.2929179	325052.794937801	104173.264445808	75937.5574943361	0	0	0	0	7666.39871523195	0	357427.877487956	1001848.17716464	488905.006809857	582258.648491683	310783.20639836	97114.0595625831	114934.996574846	404085.51259239	0	459994.863061533	131561.112760381	3862071.01547888	389420.610929643	98671.5701666731	2723416.55580437	824622.266550996	313971.0186938	428046.537311939	1568402.42426821	324882.506531361	584397.215647673	429781.302231842	211756.53904669	452985.166358535	1296410.99170894	125999.654176001	158882.016995026	581733.586547467	1495366.19522543	506437.405375625	1098079.69581505
467	PK Polyketides	PK12 Flavonoids	PK1205 Isoflavonoids	Glycitein	C14536	pos_M285T249_1	13183186.477677	341775.237682367	65602480.340425	2914797.1240764	286982.970869431	407148.459746537	122772.103304716	8205351.73636051	105750324.678341	17914020.5611865	68156801.0371873	66114475.5183141	63948416.1222437	2956855.55033249	46152545.0991165	572607.682228282	7006013.46857154	235112.620907843	52865384.3627867	1111054.00453918	9248481.34864751	1706949.87499721	539902.714731276	12971338.9332991	55313497.7194079	73421598.1430049	245819.269547004	63820029.3025044	25538541.0654294	53697069.3476984	53856731.1270407	62663783.7211806	69054986.2059043	23784156.4777859	15238798.004608	2906367.91104166	46856941.5243718	48351599.6555393	30181526.2795192	1079686.03003924	1735913.79977678	33126898.6834147	64994128.9942052
468	Flavonoids	Isoflavonoids	Isoflavones	Glycitein	C14536	pos_M285T249_1	13183186.477677	341775.237682367	65602480.340425	2914797.1240764	286982.970869431	407148.459746537	122772.103304716	8205351.73636051	105750324.678341	17914020.5611865	68156801.0371873	66114475.5183141	63948416.1222437	2956855.55033249	46152545.0991165	572607.682228282	7006013.46857154	235112.620907843	52865384.3627867	1111054.00453918	9248481.34864751	1706949.87499721	539902.714731276	12971338.9332991	55313497.7194079	73421598.1430049	245819.269547004	63820029.3025044	25538541.0654294	53697069.3476984	53856731.1270407	62663783.7211806	69054986.2059043	23784156.4777859	15238798.004608	2906367.91104166	46856941.5243718	48351599.6555393	30181526.2795192	1079686.03003924	1735913.79977678	33126898.6834147	64994128.9942052
469	FA Fatty acyls	FA02 Octadecanoids	FA0200 Other Octadecanoids	(9Z, 11E)-(13S)-13-Hydroxyoctadeca-9,11-dienoic acid	C14762	neg_M295T391	129875264.885671	372579574.372435	138396978.741189	144686092.201675	118599961.366293	226922200.298099	121856390.351365	130026892.448942	43274393.159445	155134374.294126	779876721.733775	172182408.045254	22637322.4669344	65032947.9340461	6426760.80526061	49274089.1682666	39539842.0270938	68235162.219692	25643959.3776056	26159349.9493422	28179038.7810221	31036097.5862853	40218523.6220435	77033545.6749758	79898827.1416615	66173607.2953063	44600791.2297693	188469359.034546	16364168.8524455	19664175.5945612	74052088.0744095	16804038.2148857	29378727.0687393	90354741.0588188	17263299.6676765	25213079.5393221	90095009.2006299	24577849.3874099	38910050.6847133	74444853.0352955	91164323.2223116	18030013.8162237	68493258.3063892
470	FA Fatty acyls	FA02 Octadecanoids	FA0200 Other Octadecanoids	(10E,12Z)-(9S)-9-Hydroxyoctadeca-10,12-dienoic acid	C14767	pos_M297T308	17754204.0610807	98282178.4398091	246553801.785032	12693551.9283073	6865562.18590536	29629127.3182918	3026987.42766802	11800292.2742125	7801744.80153087	63682235.8915559	195142424.18852	30418280.0098394	8637007.70467522	3102089.11816178	1158289.78848387	7590035.29395617	4905889.21188962	4009163.64161831	4798185.381029	5849109.29912682	6969813.23881656	6288077.22556714	3933395.65807773	4339920.84076407	7633109.97335637	9688907.15293228	5863268.32932193	5220277.61541647	18207191.3055992	8145770.3144484	15244020.0588103	8757857.61679309	8580612.14735494	7392890.85894061	3457522.71255322	4989238.60470366	9280374.40069633	8694933.63913438	14191774.9547705	5100346.72380224	7001850.61887256	7583393.61772235	13689947.1522719
471	FA Fatty acyls	FA03 Eicosanoids	FA0309 Hepoxilins	Hepoxilin B3	C14810	neg_M335T273	3618929.68395295	2731510.83275261	4740219.27263359	9030173.51666974	6559942.09131445	1646747.31429102	922179.968883257	4176360.99668914	7364068.13031392	3523472.85479752	4013894.93331686	5256602.72364003	8337362.10445143	5337345.36567869	4177297.26600863	7214846.4498034	5243389.7405729	5554747.06994456	6878856.02930999	4177242.96376217	1171087.40149633	4529277.57487242	3193249.95743582	4722304.82054469	5107489.12607845	5745762.30926519	2012627.15723034	5038759.35938947	3093417.92795582	4315615.42390244	3149866.05260809	4757704.11796674	3979655.42328307	3434104.33208462	1771131.00252242	2609422.66199588	4940452.13389386	4060795.97304544	5981131.59793224	2487462.52133224	5003248.83194008	3153669.06372723	3086501.8613006
472	FA Fatty acyls	FA01 Fatty Acids and Conjugates	FA0105 Hydroxy fatty acids	(12Z)-9,10-Dihydroxyoctadec-12-enoic acid	C14828	neg_M313T274_1	6478475.61544438	8266974.69574226	6812079.65503156	2072520.52574046	15165451.3057082	8256255.87987987	10645017.3221632	16407786.6075127	18396663.0525789	10895594.5117986	8373948.45024074	8598848.75802959	10574058.7979419	10569316.4762837	2771226.81852798	8756597.8491117	7233004.45405765	7949768.45011001	12372332.1941878	12376183.3400449	1301333.71558832	9935695.98450739	3480059.48608295	5782381.02496426	8950040.68257442	21500298.6057053	4921328.23951789	10778385.0542653	11425322.3463564	17095948.7935266	15049499.2495294	15100313.5911778	10617859.6249642	16128919.0321738	5541273.19386708	5149186.79154008	9089637.69759174	14778590.3654543	18326686.1233963	8023093.98353134	13022722.6174683	13123565.156617	13417614.7960193
473	FA Fatty acyls	FA02 Octadecanoids	FA0200 Other Octadecanoids	(12Z)-9,10-Dihydroxyoctadec-12-enoic acid	C14828	neg_M313T274_1	6478475.61544438	8266974.69574226	6812079.65503156	2072520.52574046	15165451.3057082	8256255.87987987	10645017.3221632	16407786.6075127	18396663.0525789	10895594.5117986	8373948.45024074	8598848.75802959	10574058.7979419	10569316.4762837	2771226.81852798	8756597.8491117	7233004.45405765	7949768.45011001	12372332.1941878	12376183.3400449	1301333.71558832	9935695.98450739	3480059.48608295	5782381.02496426	8950040.68257442	21500298.6057053	4921328.23951789	10778385.0542653	11425322.3463564	17095948.7935266	15049499.2495294	15100313.5911778	10617859.6249642	16128919.0321738	5541273.19386708	5149186.79154008	9089637.69759174	14778590.3654543	18326686.1233963	8023093.98353134	13022722.6174683	13123565.156617	13417614.7960193
474	FA Fatty acyls	FA01 Fatty Acids and Conjugates	FA0105 Hydroxy fatty acids	(9Z)-12,13-Dihydroxyoctadec-9-enoic acid	C14829	neg_M313T311	63194626.9526126	211066942.704756	439376350.850975	41875469.4547873	40944897.3078518	90400209.81351	41185645.7816861	61264676.5264103	49157556.8858634	135080328.184271	394838108.363084	81843971.6959218	41405776.133355	39657861.0759444	16145482.3551249	41151498.0134002	51957564.1960782	30287929.193173	38191753.9115875	51153716.7947112	22895004.9947633	98761821.2304023	25992999.6269473	47311642.3655776	43096707.7744414	52830034.942268	23498340.1488914	31024433.9508083	32777087.5297205	33182215.3282076	41248211.091934	41379948.3540276	43366378.0576208	34455102.280053	22878650.0239419	34844184.2317193	48754021.2248399	43271144.9505149	58165082.3370048	46937053.8589854	38319074.1948303	32640215.8214172	39524935.1104969
475	FA Fatty acyls	FA02 Octadecanoids	FA0200 Other Octadecanoids	(9Z)-12,13-Dihydroxyoctadec-9-enoic acid	C14829	neg_M313T311	63194626.9526126	211066942.704756	439376350.850975	41875469.4547873	40944897.3078518	90400209.81351	41185645.7816861	61264676.5264103	49157556.8858634	135080328.184271	394838108.363084	81843971.6959218	41405776.133355	39657861.0759444	16145482.3551249	41151498.0134002	51957564.1960782	30287929.193173	38191753.9115875	51153716.7947112	22895004.9947633	98761821.2304023	25992999.6269473	47311642.3655776	43096707.7744414	52830034.942268	23498340.1488914	31024433.9508083	32777087.5297205	33182215.3282076	41248211.091934	41379948.3540276	43366378.0576208	34455102.280053	22878650.0239419	34844184.2317193	48754021.2248399	43271144.9505149	58165082.3370048	46937053.8589854	38319074.1948303	32640215.8214172	39524935.1104969
476	ST Sterol lipids	ST04 Bile acids and derivatives	ST0403 C27 bile acids, alcohols, and derivatives	Cholest-5-ene-3beta,7alpha,25-triol	C15520	neg_M417T488	12156400.6567993	13047359.4645814	33042613.3020971	21397480.5988747	20902722.6977019	11499832.4093774	30865060.3921502	9788966.92008043	6983170.54624708	5973454.94102034	3479909.08216955	9940344.00968338	13451520.8866026	26079656.9266396	11543676.2541472	25994184.0628185	37280044.1223953	58046084.2241922	9468398.26125709	9610566.92965474	9091849.23877986	11027456.3522739	22289399.4437304	8928678.74819678	14441854.6398367	9545831.29179951	22488457.1778207	22267395.067327	12272024.3421975	9470394.40449808	8476904.88633553	8090521.12933753	6221282.97766426	8499926.09838114	11368391.9138058	8537823.54736122	11514038.3308374	10681919.1765822	9509859.55910767	15570392.5321955	10505144.5456098	10181968.0909184	6608428.58792539
477	ST Sterol lipids	ST05 Steroid conjugates	ST0503 Glycine conjugates	Glycolithocholate	C15557	neg_M432T277	305226.440955028	143210.12315079	159317.324263819	790690.890611759	85214.1106152001	84749.4019094926	716859.967414952	70428.1710428893	6447.98434589265	48317.731394823	5861.12635511904	115100.514395596	589262.845677539	796297.174522765	720081.315546104	497701.239477879	304219.961159516	294911.310743292	632791.395730623	606565.89833423	109014.101948621	141198.310503907	214535.104515269	405229.784838912	1655624.44817806	627973.638417527	656059.385904578	934629.53816923	1049984.00379656	1314108.15538339	1421700.9982675	1535543.48162021	897386.683180165	1428570.10637464	1071682.69638675	234184.682130271	1082956.06845785	1367170.68910344	386229.379299156	583888.762337791	708089.564721758	718900.535041602	1053609.51578367
478	GP Glycerophospholipids	GP10 Glycerophosphates	GP1007 1Z-alkenylglycerophosphates	1-(1-Alkenyl)-sn-glycero-3-phosphate	C15646	neg_M393T322	4461603.85031107	4140997.16519098	2283818.00918058	2713383.97189218	1700692.11400591	67451.4363488513	288163.139712679	5072506.52258368	629304.993366921	1985307.32282188	365526.826190796	317509.150662048	129507.921191959	1020427.98611145	765051.386614276	171827.314442875	2597910.53749078	2653340.31859392	716243.066083284	444245.307050481	3350056.78600723	543313.271548697	714793.420332809	94630.2251400579	348740.449681715	166644.99603902	348898.854927868	624376.514328173	9640.55208409796	43825.3007175903	16500.1489864416	153991.640453107	99412.5849734887	162949.756822981	18309.7070991381	279422.555344932	804354.311987584	192390.020218586	135325.840573069	453668.312554782	82231.4707163285	83450.9070003174	21614.2304503793
479	FA Fatty acyls	FA01 Fatty Acids and Conjugates	FA0117 Dicarboxylic acids	(2E)-Dodec-2-enedioic acid	C16308	neg_M227T257_1	62623315.5926825	84892793.2964584	35331650.9843987	76622313.638391	32831422.8673833	18611756.4846967	26413753.9347952	35420078.9047669	30282441.7534275	41272848.3511732	33996494.0452359	55757100.9242028	27922366.0917334	88340941.9340274	31254979.1236535	99309353.8014808	58121597.0586193	66912744.8607521	71534184.4461615	55602752.6783332	119567678.125408	166598124.794783	92485041.448743	57204339.5564465	30217067.6044067	19722930.9322298	106675500.410932	8515518.73316033	6966184.84622585	26753989.4484239	11911538.3246099	22446525.4544032	30679805.0323955	34068988.6781382	27141173.7621192	21115071.922097	28861608.0945982	24603059.7752046	21031778.3529584	36169046.3793281	28092408.7224492	16471022.047715	14266354.1202785
480	Alkaloids	Others	Purine alkaloids	7-Methylxanthine	C16353	pos_M167T222	308056.448858803	526672.069242222	180717.211684734	167813.096190099	618001.495823393	569049.157238357	522833.682096694	648645.071845262	652452.57766314	1280241.17347932	1178924.16703434	1372439.41552415	1505623.1084999	709527.796035038	969250.046876484	619588.477060801	545923.681154996	556784.556487403	1150756.72647961	494293.201441656	224557.676798045	523702.862996078	415576.796792426	450590.951597277	1103527.5726535	1011261.67866493	662036.379442594	241901.368374426	659008.560562133	1013042.89410996	771812.262310696	984196.771011616	244308.397563552	225469.178386953	0	0	794534.467131362	910229.989858067	169526.164088487	440062.468152348	283879.054958952	526105.576913358	890890.615538
481	Alkaloids	Others	Purine alkaloids	7-Methyluric acid	C16355	neg_M181T184_1	14061969.1186493	6883272.37735903	1704914.78170082	26123751.1995841	1385149.54830814	568618.481570806	1218508.11709566	6073167.95246034	2052118.79548646	1974090.40137644	2047999.85356991	1714450.34987436	0	207130.642384151	76935.1734938353	8261.69183263891	24610.2892920785	0	74580.3771606178	129456.090364541	74747.1937933443	69442.4581693106	1750.29570838294	86723.1892159307	25634.1095472989	3393128.25354008	1685027.12909344	1029559.21903045	13815029.9126803	11960552.328442	14292246.7323496	5526989.53504155	13017007.9651099	1123206.98178605	7162377.40212751	832340.942276498	1400011.19669986	6096298.70414779	2634462.63542612	21955704.9123562	26369084.503094	2371023.90771125	9877350.72300519
482	Alkaloids	Others	Purine alkaloids	3-Methylxanthine	C16357	pos_M167T450	340373.997842708	326584.244728272	674611.531102149	191361.036675536	600230.636863534	283221.751508537	295671.336533447	414384.575362714	518236.411299255	630761.374155378	1177108.74622221	916699.061909328	291500.214445781	237050.026928913	93409.2065773472	231273.806072155	234320.288658789	242920.020169688	296587.03388133	393327.019190113	266473.108470127	112960.967679565	100108.909579541	90994.9941971503	262297.975687429	397154.223879626	145774.686321429	264073.663632278	189028.885166602	334590.493035011	279643.986981598	277991.898525661	250584.005802202	198275.485430416	437264.417536722	162874.748693368	356550.031416611	269634.864435369	327451.925516331	262266.810484975	326054.813502659	252835.927400529	255336.045720319
483	Alkaloids	Others	Purine alkaloids	1-Methylxanthine	C16358	neg_M165T192	4968438.53074449	418108.390204182	5159880.16194723	141373.58374898	4030078.95203689	152643.737485029	54608.8764324752	4604525.49050962	10936486.7631396	10290890.146285	9347453.7097894	12640194.474122	10677881.9138082	5787133.06862811	12675705.3645934	1905330.27323491	1738975.12442853	370399.234180858	8127398.68480867	6408651.14882532	12118488.6759754	10189431.9969244	280790.162233736	4954353.0608029	6826938.53931318	8320490.46539395	155678.637968409	6167780.30318455	3496707.21479038	8127066.81090817	4136774.75146944	8559533.96593797	5194129.35532488	5949638.19113066	9191489.27664229	6000131.33477655	6515196.44905678	9167385.13162926	7156422.38944464	3416822.36934901	2683215.26998485	10059990.3968294	7396692.57343982
484	Alkaloids	Others	Purine alkaloids	1-Methyluric acid	C16359	neg_M181T162	625590.387853162	1476780.44533683	1098082.63165538	16385571.0423009	1004407.04932281	438471.704532863	489038.611519411	3892182.38016359	1315098.28025545	1551790.20767102	1536117.83119687	1299564.85446637	2064930.15794881	18892915.7329415	5332864.13506944	1353731.04996604	4299544.71545933	159953.802663548	9515025.20726412	15922225.0728148	30103681.817923	16386036.2215403	779302.057072303	16811929.6424413	1725636.04777114	1448482.48437192	698301.751650302	504966.789921797	9165019.07382773	6870479.47398224	8552070.91861627	4044949.04409773	8017461.79658336	5523609.92507325	4561730.77742367	11446255.2017759	806015.221675089	4079721.38351221	0	12742568.5832844	14780699.1020217	1616307.9881965	6892395.32563779
485	Alkaloids	Others	Purine alkaloids	1,3,7-Trimethyluric acid	C16361	neg_M209T256	474916.642819164	789636.677426549	2900900.5712563	434460.668812174	1570859.9649191	602957.543194999	329070.024959109	1514522.28160616	4323702.45695012	2365943.8016911	3044020.84792435	2806806.84976388	4057357.32586399	2211973.5258286	1370557.82162401	1940250.45155729	818365.169037732	1389937.98762125	3246910.11743775	2501294.15672466	192839.972559393	2004838.33265531	1168571.87358464	782069.88610849	2865227.8519494	3409781.60042644	265520.783895249	226681.995890787	388489.28050181	2057452.83748332	1722596.0003917	3287799.49598253	2076876.20669753	1394194.96295598	1174186.47127405	1768245.5848057	2313830.84750992	2252952.77639005	2212604.94218487	958467.619672582	500681.192907273	2151088.97265582	2097749.42166987
486	FA Fatty acyls	FA08 Fatty amides	FA0804 N-acyl ethanolamines (endocannabinoids)	Palmitoylethanolamide	C16512	pos_M300T436	142679443.045668	75583498.4788145	76721535.2039708	105123324.166952	55872091.0116094	50352589.2081449	31666905.8129343	81313991.2047496	82313958.2692507	103569939.84773	149715300.533906	95079343.8190004	169398586.329823	130793111.342769	44319268.8345196	112736131.342481	76145690.4381333	66556772.9993986	55253440.3730786	44467817.6758372	91808541.2148063	94165433.5732056	48122974.0278558	169496039.980897	94902031.9975112	93837251.1098888	100276537.926524	154185850.595553	81283200.7516059	93692784.6501938	82481890.4313057	42319452.7464645	61506306.9963251	80664464.8599559	59348809.7568694	210398670.461976	83250449.9052837	99617331.7187071	168419479.570437	79119057.8208424	80197718.6139915	104752238.696495	95459499.1498797
487	FA Fatty acyls	FA04 Docosanoids	FA0400 Other Docosanoids	(7Z,10Z,13Z,16Z,19Z)-Docosa-7,10,13,16,19-pentaenoic acid	C16513	neg_M329T490	222397244.70016	108044758.150506	176088499.707607	357258916.101905	107208937.054297	138331542.413946	97454115.8646804	132760740.683966	123639908.756553	212453320.812309	277178177.218039	230909174.6999	176609446.377384	137937893.182865	280132713.442468	123432679.082929	199974330.982158	154101317.96243	184128522.293094	126530524.839599	355889795.778419	130645522.47559	168825235.2956	144729674.568569	116883016.884793	177308568.181239	204284070.294789	250066795.07367	91580189.6254752	126657104.670356	76281923.2232981	96698511.4969854	117099183.382678	118994880.856063	165336367.537323	232372574.418301	139215648.674295	222237637.48627	220114379.736919	225652477.888742	71744752.8739896	118902461.33257	110109412.465303
488	Lipids	Fatty acids	Unsaturated fatty acids	Icosadienoic acid (20:2;11,14)	C16525	neg_M307T545	96492156.2669671	81086058.5670314	119863981.186273	108218653.774315	112019943.619837	95446985.4775303	89628262.7633254	155588507.73197	131159062.423264	114274449.856092	164972346.632487	158578436.48329	110510385.698858	88416089.2896779	97310836.5721132	111052008.646836	116373878.51292	94708844.4289742	99559694.0174858	108375396.907057	132359384.820835	120189216.455539	105757158.193822	107253426.10109	85618766.2851159	123566196.51738	127581137.810046	159447673.145448	79490082.6308617	119038570.9362	87091929.4159007	80199363.6626364	127474632.831185	116751184.260687	168331651.988555	182318989.578639	93367487.567351	133617721.519698	214714201.08787	186358153.965406	71965729.9614389	86668190.4245671	82497595.9032211
[truncated: 38 more rows]
[truncated: 28 more columns]
