# Supplementary material for: Post-transport recovery trajectory of the canine gut microbiome and metabolome
Source: J Anim Sci Biotechnol. 2026 Apr 12;17:65. doi: 10.1186/s40104-026-01385-z (PMC13070285; doi:10.1186/s40104-026-01385-z)
Supplement: Supplementary file 3 — Additional file 3. Raw data of the metabolomic compounds. [file 40104_2026_1385_MOESM3_ESM.zip › mix/KEGG_compound_summary/Metabolite_compound_table/compound_summary_all_Group.csv]

	LEVEL_1	LEVEL_2	LEVEL_3	Compound_Name	Compound_ID	pos_neg	Mean_D0	Mean_D1	Mean_D2	Mean_D3	Mean_D5	Mean_D7	SD_D0	SD_D1	SD_D2	SD_D3	SD_D5	SD_D7
1	Alkaloids	Alkaloids derived from lysine	Piperidine alkaloids	L-Pipecolate	C00408	pos_M130T54_1	9916211.40284972	6414244.72217424	6999217.34785938	6002465.46441534	7042395.39703307	9291972.59799262	3135441.85613692	1349749.44995152	2021825.81703512	1221831.93889254	1302680.99158967	2008324.54589197
2	Alkaloids	Alkaloids derived from lysine	Piperidine alkaloids	Picolinic acid	C10164	pos_M124T60	13871200.0586287	22608859.4065644	24262237.6405429	22407576.2314193	20066216.9991306	23259282.6419934	3386723.60308271	8977189.25775477	11639209.0015167	8133054.60869883	7567060.61088087	9245984.04008607
3	Alkaloids	Alkaloids derived from lysine	Piperidine alkaloids	Piperine	C03882	pos_M303T262	20126680.3595049	46358026.8600313	9363817.5919497	14950682.4273645	10601817.6945261	9784751.88305881	14215751.8153757	31866404.62125	5064294.76096553	8448395.5704632	5039075.51159256	4906933.74273035
4	Alkaloids	Alkaloids derived from nicotinic acid	Pyridine alkaloids	6-Hydroxynicotinate	C01020	neg_M138T109	165274.290289646	1005476.32823496	800407.513609743	663681.585374002	4148025.57145985	2116224.38163714	299420.435790083	281094.428813779	391175.267042975	596371.759332677	2911457.51366867	1096075.1522425
5	Alkaloids	Alkaloids derived from nicotinic acid	Pyridine alkaloids	Arecoline	C10129	pos_M156T154	1243581.94110924	10073904.594676	9480762.60453757	10094719.3143627	9646809.64395258	11489463.3974558	695734.138577683	5372650.99098698	6058998.53125647	4151514.23171484	2663571.66931254	4172003.91274132
6	Alkaloids	Alkaloids derived from nicotinic acid	Pyridine alkaloids	N-Methylnicotinate	C01004	pos_M138T39	466382.00739942	540585.774863861	532394.593778719	394015.173716379	490682.26307832	467168.181844658	121435.215880676	289523.559750064	103063.904499889	78561.4101257505	66788.4931814818	139700.576737081
7	Alkaloids	Alkaloids derived from nicotinic acid	Pyridine alkaloids	Nicotinamide	C00153	pos_M123T150	2665485.16195173	3898879.14093389	4079942.99798129	3929742.84131448	2747740.34013311	2120106.21617951	804999.754178111	4258607.86886607	5731682.49111097	2781867.53751941	1965173.1921942	955046.737951557
8	Alkaloids	Alkaloids derived from nicotinic acid	Pyridine alkaloids	Nicotinate	C00253	pos_M124T81_1	15818695.9515157	30011422.3154691	31542759.2755309	33005142.0591448	33458216.7463027	33846395.5248417	3837016.77663409	10545747.8024968	14242021.1011642	11242010.5577119	14649268.3275941	19444790.5258834
9	Alkaloids	Alkaloids derived from ornithine	Pyrrolidine alkaloids	Cuscohygrine	C06521	neg_M223T381	20005046.0790451	15417051.8587398	6801449.68266397	6548951.68334339	5634064.34093881	6362166.03246511	22377366.9426576	13355837.4259501	6211534.86526782	3883541.54257955	1851507.0020081	2249556.50694751
10	Alkaloids	Alkaloids derived from ornithine	Pyrrolidine alkaloids	Homostachydrine	C08283	pos_M158T218	3494928.84225298	2947764.83703901	2490333.47940825	819134.861163802	671704.624898196	1966532.82840399	6532778.41414095	2145553.48871545	5200238.96580566	666770.533961787	375974.716879451	2315796.48491813
11	Alkaloids	Alkaloids derived from ornithine	Pyrrolidine alkaloids	Stachydrine	C10172	pos_M144T54_1	7747296.55036925	9851890.84676609	7916425.14694666	8675108.56534054	9258083.68485535	8050398.37111771	1154625.66337145	4571905.60947722	4165050.79685333	3132116.25265825	4213172.199978	4395132.42462732
12	Alkaloids	Alkaloids derived from tryptophan and anthranilic acid	Indole alkaloids	Bufotenine	C08299	neg_M203T225	1246336.23979343	1388117.54117107	1064817.66521735	1173546.97146117	1355278.97307601	1394728.66246529	452507.179348766	413641.075225269	484963.562269622	252142.956197044	424640.745378774	570279.868994736
13	Alkaloids	Alkaloids derived from tryptophan and anthranilic acid	Indole alkaloids	Gramine	C08304	neg_M173T253	1145860.67931297	1658219.87421355	1855489.9441998	1687084.70149687	1692747.47839118	1644552.03619437	393224.770644752	914164.162478207	657160.317007361	578058.522090156	588298.343397134	487828.412859784
14	Alkaloids	Alkaloids derived from tryptophan and anthranilic acid	Indole alkaloids	Harman	C09209	pos_M183T233	1048664.82707795	676023.368028298	611463.010078781	673567.266438111	649054.821500361	778149.716647454	713477.655249401	359840.265641884	253199.593184319	177460.992720916	265102.638373975	186042.150830078
15	Alkaloids	Alkaloids derived from tryptophan and anthranilic acid	Indole alkaloids	Indole-3-acetate	C00954	neg_M174T241	3945410.39626409	4440241.21328382	4488528.17155349	4532959.00465285	4994883.73097364	4651968.32543762	1495738.92226612	1755874.12309556	1895731.01589779	1388340.0861475	1589801.26345232	1784335.14291004
16	Alkaloids	Alkaloids derived from tryptophan and anthranilic acid	Indole alkaloids	Melatonin	C01598	pos_M233T301	2019210.02165454	2996194.96954285	580495.938502826	516795.409336759	895423.552369743	1065207.49117616	1978880.61872122	2353527.99545272	506335.275328175	299902.51974554	252888.960508953	566097.055358882
17	Alkaloids	Alkaloids derived from tryptophan and anthranilic acid	Indole alkaloids	Serotonin	C00780	pos_M177T192	3243400.02159086	1737796.67130627	1609439.92956392	1485868.03893256	1523736.74460043	1795519.28326872	3175831.68575402	535204.616332837	938605.554314156	735831.262488008	608819.075471056	990936.431961299
18	Alkaloids	Alkaloids derived from tryptophan and anthranilic acid	Indole alkaloids	Tryptamine	C00398	pos_M161T214_1	19428704.6236923	8685208.38702227	6462406.02327409	7536820.22927592	6433713.76817554	7535412.00513808	19804673.2032702	3467835.942316	3159987.6024473	4030883.62135851	3039569.23608817	5209823.81030671
19	Alkaloids	Alkaloids derived from tryptophan and anthranilic acid	Quinoline alkaloids	Irinotecan	C16641	pos_M587T280	1639049.93248551	6132988.11536098	2907049.0410619	2429922.61939697	1833703.46185523	1364824.94108955	1865323.42694423	4710401.83516653	3249121.95776354	1680340.57663638	1142950.68011708	938154.067091723
20	Alkaloids	Alkaloids derived from tyrosine	Isoquinoline alkaloids	(-)-Salsolinol	C09642	pos_M180T280	13574192.6141688	45323172.7783315	10582553.968275	14841140.2919517	3313549.3564038	3606653.73513978	9936900.29826408	34249153.6742737	15099452.1454654	11071600.1603878	2178018.23062215	1997088.59279531
21	Alkaloids	Alkaloids derived from tyrosine	Thiazole alkaloids	5-(2-Hydroxyethyl)-4-methylthiazole	C04294	pos_M144T121_1	96045094.896188	12350287.9036773	5567775.4542004	5201504.03829995	19377389.1560049	8501712.9010331	59886891.2576844	10799686.0127194	3460469.17605861	2712598.36738388	17192219.5323731	3831736.19340789
22	Alkaloids	Alkaloids derived from tyrosine	Tyramine derivatives	Tyramine	C00483	pos_M121T166	35619898.7804351	24696123.8775537	8938795.26175083	10658591.7670728	13658843.5336254	9408022.6496964	45022703.8695972	33298270.1119895	13374636.5197369	11862777.6939175	21021360.3663133	15526265.4795168
23	Alkaloids	Others	Purine alkaloids	1-Methyluric acid	C16359	neg_M181T162	2592724.61885622	9528200.90642394	5660386.47714673	6949538.64651155	8927206.00595636	4513726.50871818	4435125.42420491	9647441.48015957	4673715.24464944	5173411.77969727	4189323.38297224	5052751.84455308
24	Alkaloids	Others	Purine alkaloids	1-Methylxanthine	C16358	neg_M165T192	5228723.56803707	6389107.78614923	5923381.71440556	6579388.91122838	7513022.11555901	6411142.0849425	4607878.50554128	4731088.29188485	2574824.9188244	2159281.95291876	3127698.25223807	4014868.80522667
25	Alkaloids	Others	Purine alkaloids	1,3,7-Trimethyluric acid	C16361	neg_M209T256	1763149.86094358	1900263.33949951	1637573.11446311	1753559.55789604	1794302.66456127	1541124.71286583	1307955.6284469	1099983.57711981	1135654.35331459	996316.921187446	1045129.05256931	1002511.3664991
26	Alkaloids	Others	Purine alkaloids	3-Methylxanthine	C16357	pos_M167T450	530770.392016922	227266.418332123	260639.55968301	302667.671678174	215799.781232061	254959.744955673	290078.913436933	92522.2717634759	98659.1230574946	77688.6150655693	76744.4069307662	97052.3320561353
27	Alkaloids	Others	Purine alkaloids	7-Methyluric acid	C16355	neg_M181T184_1	5484000.91475295	60628.5647453547	6093123.56316367	9801265.00971363	62108.4678779917	4981005.915349	7540414.13134609	64649.4917486689	5725830.48926878	8647865.63426263	74868.3719849799	7992431.20523474
28	Alkaloids	Others	Purine alkaloids	7-Methylxanthine	C16353	pos_M167T222	668820.463890043	701416.811874766	613929.667889803	652458.338208371	800273.440657152	646888.149557521	404885.470323368	368215.782138045	375712.277534747	459493.093663973	214176.994233121	498493.566051305
29	Alkaloids	Others	Purine alkaloids	Caffeine	C07481	pos_M195T100	605546.42353677	735770.010259827	1677431.44502853	1272762.66853571	1423190.54557079	1549780.05860281	167235.291761876	754216.520515448	1163043.25170983	1012839.65616118	919201.092242919	1286316.80073687
30	Alkaloids	Others	Purine alkaloids	Hypoxanthine	C00262	pos_M137T89_2	37365726.8899001	69066892.7625104	116617525.240584	97661231.4455499	171318160.798454	161883400.504242	30050210.363698	32701607.7858761	80332574.5667057	40363618.6432267	70130335.0968099	91787559.4780284
31	Alkaloids	Others	Purine alkaloids	Theobromine	C07480	neg_M179T254	2985189.73505152	3758052.11736605	1628628.22907085	1831307.53949584	3267186.4291638	1725165.01808112	5335612.59227762	8864028.91006615	2641196.81821983	2619814.32477392	5152141.36247438	917033.505960934
32	Alkaloids	Others	Purine alkaloids	Theophylline	C07130	pos_M203T49_1	31860422.6244229	75829288.2775559	124465958.221155	110647942.449423	140302062.370783	149882122.954265	20350686.4801186	38897264.1260597	62312218.3569961	39696092.9854526	35290031.9913156	70907602.5850456
33	Alkaloids	Others	Purine alkaloids	Xanthine	C00385	neg_M151T93_1	106993760.610894	3888422.60650882	145450479.375515	119867472.745169	16847728.0463652	164381688.368104	68024282.274163	3205554.0154729	112322551.252223	79191245.0301223	49053045.5171752	135290296.311009
34	Alkaloids	Others	Purine alkaloids	Xanthosine	C01762	neg_M283T188	1222370.08105464	1554611.25858125	3442863.11876205	3430528.45614656	2322067.77440775	4854013.86006826	1183362.82007812	1130201.26855926	2438024.6133964	2630362.98166263	1784388.66875753	2275980.24340859
35	Amino acid related compounds	Betalains	Betacyanins	Betanidin	C08539	neg_M387T221	24620.7371900568	244170.599280853	125275.754569025	208833.007993184	51653.9308203828	6681.08460781209	15858.9329814068	705438.375128265	173789.42082329	544623.817751723	158165.997841639	13163.6845094211
36	Amino acid related compounds	Betalains	Betaxanthins	Indicaxanthin	C08549	neg_M307T205	14529403.7635534	6523410.37194297	11076501.239327	9992397.56458917	8147921.07489572	6661563.69964836	7080257.70743601	3547879.97503205	5865056.731763	3748344.99183811	3536549.35370601	3112425.49041081
37	Amino acid related compounds	Others	Amines	Agmatine	C00179	pos_M131T50_1	132507.39838608	4337799.58704924	964057.281553701	4048871.53839088	3606986.14751928	1472868.53932361	132078.204121761	12577818.9071443	1415053.11619706	6147699.89459112	7241123.01569328	1945937.91971356
38	Amino acid related compounds	Others	Amines	N-Carbamoylputrescine	C00436	neg_M130T209	5876861.91202741	11742789.9298692	8703126.45542674	7476216.97606187	10761486.5746562	7795476.85883902	4678824.86454477	11143621.0320705	3975589.76813951	4618519.14715861	6269529.16314648	2573426.59056139
39	Amino acid related compounds	Others	Capsaicinoids and derivatives	Capsaicin	C06866	pos_M328T204	760338.015082266	1135259.71824022	1411796.76727563	1421692.49682162	1565408.23113171	1547268.03565117	377742.987242265	370890.698067571	754897.826786606	485126.580740491	621025.74404169	590531.903775199
40	Carbohydrates	Monosaccharides	Aldoses	D-Ribose	C00121	pos_M173T70	2166696.40000433	2705740.21642169	5993608.52782492	4327729.20574367	6766999.24854546	6862296.91671075	2689029.14402218	1217533.94790904	4108827.90869029	3474196.77638876	3740366.64039147	3779997.25622056
41	Carbohydrates	Monosaccharides	Amino sugars	N-Acetyl-D-glucosamine	C00140	pos_M204T52	38901316.1004931	19169943.3464334	17158922.3487295	13461111.3270601	13914041.9388683	14330578.5784478	12086733.1009516	17166207.6452478	23773008.6469106	9025284.09002962	3378673.35963417	3367567.21048239
42	Carbohydrates	Monosaccharides	Amino sugars	N-Acetylmuramic acid	C02713	neg_M292T55_2	9522774.59057788	5709436.35397621	7980118.42798732	7498253.74263791	13749147.2946947	17170852.0535685	5055485.95172369	3064552.39103052	3528877.73648805	3958886.71501966	5295114.39017801	3907020.11765745
43	Carbohydrates	Monosaccharides	Deoxy sugars	Deoxyribose	C01801	neg_M133T54	14378063.8141658	37319769.0434422	62426074.8475808	73704008.5466838	84919694.7670401	63896029.2634882	12693580.7609306	27505589.9705793	46372005.2664963	32903979.9541515	45369121.7055608	47848642.2192793
44	Carbohydrates	Monosaccharides	Ketoses	Dihydroxyacetone	C00184	neg_M89T594	2585454.1888187	6999246.70108986	2884689.46708533	2624855.53145538	7326258.18146575	3008913.34709765	4345957.82431529	2505184.01163949	2238159.60973553	3250352.25821632	2970763.18391653	1720815.33401153
45	Carbohydrates	Monosaccharides	Sugar acids	D-Gluconic acid	C00257	neg_M195T52_2	32110.9738257817	114289.663170036	715859.640759933	119171.720631089	241429.528163337	194467.966316086	30674.5949793387	195249.555655695	2157058.91869044	61716.1548041446	70060.5453548115	70257.9624538904
46	Carbohydrates	Monosaccharides	Sugar alcohols	Glycerol	C00116	neg_M91T236	4546335.46022972	2166391.45360257	3138514.25874682	4377432.91301408	1608649.80396494	1660036.66015072	3149318.32976461	1446169.20836408	2303737.20308892	3695360.05532829	725904.899755617	834581.919720689
47	Carbohydrates	Monosaccharides	Sugar alcohols	Mannitol	C00392	neg_M181T576	2482212.89490046	2251517.97550336	3931886.82416707	2697063.90739941	1983510.80230986	3830363.62784549	1956810.73101918	695066.043758144	1624678.66612254	1845228.29472191	675398.050915505	1747989.07417795
48	Carbohydrates	Monosaccharides	Sugar alcohols	myo-Inositol	C00137	neg_M179T51	8309278.11491809	10927645.2298628	17688072.5994095	18235691.4738451	21324776.0416288	22099826.766946	3215154.18451184	3783798.01552796	6076199.8618679	3459683.31936627	6047521.11244055	8713322.45202165
49	Carbohydrates	Monosaccharides	Sugar alcohols	Sorbitol	C00794	neg_M181T560	1441182.03592561	1168367.15660603	2127088.44757853	1583307.02967092	1472588.24469176	1692027.37086199	421093.848540695	298262.673759753	1374329.52879175	391398.248637374	129875.099921807	658196.606280539
50	Carbohydrates	Oligosaccharides	Disaccharides	Lactose; Milk sugar	C00243	pos_M365T67	436234.465655116	475743.535704942	2914697.92135408	1529187.78635863	3312829.33321489	2436921.1588883	528977.944016447	296652.938757324	1650351.50377247	1170017.859438	2099339.85441241	1551704.15593638
51	Carbohydrates	Oligosaccharides	Disaccharides	Sucrose; Cane sugar	C00089	neg_M341T574	265787.932266783	285085.885414444	352778.121652961	324048.86675538	266815.454042115	344460.418624554	105488.948644504	126949.866133056	114074.071414914	122009.841039326	63143.1480619933	185041.746796283
52	Carbohydrates	Oligosaccharides	Disaccharides	Trehalose	C01083	neg_M401T568	352222.135788958	543638.261622296	688072.055488726	535530.478919528	518451.755528948	511724.690254139	70014.0412731795	266916.814733522	341367.433519782	226553.969187386	228734.258662685	233551.268491648
53	FA Fatty acyls	FA01 Fatty Acids and Conjugates	FA0101 Straight chain fatty acids	Decanoic acid	C01571	neg_M171T339	10467509.7904017	8383165.24221346	7853635.10696644	7676534.53638034	8211138.66748866	9268200.34580572	1672138.22037227	1603399.23785663	1900607.28849286	1545035.80010393	1076437.21341755	944256.858647479
54	FA Fatty acyls	FA01 Fatty Acids and Conjugates	FA0101 Straight chain fatty acids	Docosanoic acid	C08281	neg_M339T555	31588.8632584017	1165496.40785481	888335.617217606	92411.5875184748	395246.133496436	453487.629912794	61646.6904123712	1413154.1805089	1441728.74576605	165771.498720897	206003.526657997	381024.714165478
55	FA Fatty acyls	FA01 Fatty Acids and Conjugates	FA0101 Straight chain fatty acids	Dodecanoic acid	C02679	neg_M199T394_1	79310963.3229044	47063836.127127	38093596.2836771	41944955.8256857	43352603.3329368	45472550.6578732	42167189.3676516	17385872.3097877	11551276.9180994	20734882.6274033	8221540.8022006	10803487.7265582
56	FA Fatty acyls	FA01 Fatty Acids and Conjugates	FA0101 Straight chain fatty acids	Hexadecanoic acid	C00249	neg_M255T518_7	1392942548.1598	980457889.389128	1411472240.51952	1352163209.93796	1651707348.83482	1550712725.96716	428607053.320856	324545237.960134	385134120.943829	238736503.624252	233550713.675458	377265126.603377
57	FA Fatty acyls	FA01 Fatty Acids and Conjugates	FA0101 Straight chain fatty acids	Icosanoic acid	C06425	neg_M311T524	4129225.63495184	4612029.43145353	8153965.25876616	6205714.83774664	24646657.8966644	9727609.61623349	2943812.89067233	4893893.28708667	4837336.54461976	6490213.98694383	19150833.8998363	7941581.37305393
58	FA Fatty acyls	FA01 Fatty Acids and Conjugates	FA0101 Straight chain fatty acids	Octadecanoic acid	C01530	neg_M283T448	739477818.387046	732586320.293576	938241934.000075	932892999.160557	645634462.787204	801451393.706199	290532875.978916	187378253.672569	430933278.434359	423421440.177299	213861318.792043	722963272.748694
59	FA Fatty acyls	FA01 Fatty Acids and Conjugates	FA0101 Straight chain fatty acids	Octanoic acid	C06423	neg_M143T295	6636796.74215291	5939184.33861326	6523060.304295	5153821.8635172	6245660.28897379	7377625.01778359	2725717.6579976	1186984.54741429	2673403.03708319	1065122.97538043	2357366.48186609	2449431.77596743
60	FA Fatty acyls	FA01 Fatty Acids and Conjugates	FA0101 Straight chain fatty acids	Pentadecanoic acid	C16537	neg_M241T477	1476237801.52667	863129322.088166	752613909.303337	550534113.616964	760385617.151147	925038684.661899	699170233.605337	442221676.205999	243794624.542823	184936819.562234	203203292.937124	161934177.946088
61	FA Fatty acyls	FA01 Fatty Acids and Conjugates	FA0101 Straight chain fatty acids	Tetracosanoic acid	C08320	neg_M367T499	80143.4122106893	304405.198375099	513200.476067635	174820.951591399	450239.280742391	697160.132275434	70605.7162187302	293230.422846245	383158.776033486	221932.128450995	322355.529115211	612011.907567227
62	FA Fatty acyls	FA01 Fatty Acids and Conjugates	FA0101 Straight chain fatty acids	Tetradecanoic acid	C06424	neg_M227T454_8	804175306.453545	751309070.865851	673638989.725689	500571825.498278	717596836.841202	734139238.3163	228365972.594835	214278130.458017	246838133.708834	136295184.730794	149324156.62595	201987399.830739
63	FA Fatty acyls	FA01 Fatty Acids and Conjugates	FA0101 Straight chain fatty acids	Tridecanoic acid	C17076	neg_M213T416_1	73751133.2975207	62284489.4835075	46459927.6075118	48470779.7040649	42939045.2683931	46977423.4799897	19077155.0851975	30263270.541906	14316790.9847394	14284664.7260912	11632320.3262793	10630054.9950386
64	FA Fatty acyls	FA01 Fatty Acids and Conjugates	FA0101 Straight chain fatty acids	Undecanoic acid	C17715	neg_M185T358	49807968.8810527	69685866.0107788	32904723.2774663	32263290.7803874	30565017.7610044	46280234.9981372	46524706.7393493	39136022.7328128	15096911.989866	12800212.4250064	8520422.32950004	20435139.0149736
65	FA Fatty acyls	FA01 Fatty Acids and Conjugates	FA0102 Branched fatty acids	2-Methylpropanoate	C02632	neg_M87T219_6	201977747.505553	325944962.69069	199772579.036519	282005904.551932	246361409.33164	210428914.221383	91159710.0649089	112028838.499225	90901195.7233863	104988467.861939	114233038.812915	80075111.1703217
66	FA Fatty acyls	FA01 Fatty Acids and Conjugates	FA0104 Hydroperoxy fatty acids	(5Z,8Z,10E,14Z)-(12S)-12-Hydroperoxyicosa-5,8,10,14-tetraenoic acid	C05965	neg_M335T300	1707027.35730912	2699846.11611157	2177452.83291899	2371777.71935337	2376457.1226452	2355550.24911918	967397.859778131	1232746.47774815	1207423.7534434	1486981.95583027	508693.231564236	671081.043501257
67	FA Fatty acyls	FA01 Fatty Acids and Conjugates	FA0104 Hydroperoxy fatty acids	(5Z,8Z,11Z,13E)-(15S)-15-Hydroperoxyicosa-5,8,11,13-tetraenoic acid	C05966	neg_M335T335	8782189.73366179	4797449.25193344	2284445.80114809	1976980.65170775	1498563.64581687	1912175.08731989	11499665.7048403	4253312.50473895	2150720.32897204	1035206.21798894	660827.495254509	541698.087324432
68	FA Fatty acyls	FA01 Fatty Acids and Conjugates	FA0104 Hydroperoxy fatty acids	(6E,8Z,11Z,14Z)-(5S)-5-Hydroperoxyicosa-6,8,11,14-tetraenoic acid	C05356	neg_M335T373	1429543.59496193	3177940.88682295	1298248.03200182	1230222.43834908	1524304.54588092	1705969.43399501	772364.241115214	2220475.75459834	835421.495096854	687857.670052804	750354.125045762	638836.279023486
69	FA Fatty acyls	FA01 Fatty Acids and Conjugates	FA0105 Hydroxy fatty acids	(12Z)-9,10-Dihydroxyoctadec-12-enoic acid	C14828	neg_M313T274_1	10030801.3649892	7938143.41513129	11907630.7865519	11644609.1397165	12423281.8584465	12865966.2187176	4627118.76424517	3860123.99454909	5183873.93013258	4268211.33723578	3856949.76886108	3786947.34109803
70	FA Fatty acyls	FA01 Fatty Acids and Conjugates	FA0105 Hydroxy fatty acids	(9Z)-(12R)-Hydroxyoctadecenoic acid	C08365	neg_M297T373_6	1860529032.28278	401512871.159204	325212096.060943	484347295.345902	270037346.667569	273683093.425255	1131670314.25949	364280350.715123	243214231.638739	397709960.817037	131415396.979884	110695732.125067
71	FA Fatty acyls	FA01 Fatty Acids and Conjugates	FA0105 Hydroxy fatty acids	(9Z)-12,13-Dihydroxyoctadec-9-enoic acid	C14829	neg_M313T311	137519065.376811	41600127.9568625	37254062.6539577	41550311.3255151	34644911.2330416	40364775.1142173	139794347.733482	22024995.0784784	9181884.18133946	9215915.47216849	7440265.02069001	7175252.47981359
72	FA Fatty acyls	FA01 Fatty Acids and Conjugates	FA0105 Hydroxy fatty acids	(R)-3-Hydroxybutanoic acid	C01089	neg_M103T67	11309012.2132396	9842567.80741574	7920116.59212476	9366643.20205632	6873964.974039	6628441.02972389	7223166.61527334	3373875.77729281	5359241.5884059	14378152.6488785	4521008.56029575	3951166.00088945
73	FA Fatty acyls	FA01 Fatty Acids and Conjugates	FA0105 Hydroxy fatty acids	(S)-2-Hydroxyoctadecanoic acid	C03045	neg_M299T445	15157215.0914006	26979684.4461471	15034986.1973801	7221580.25047715	8621919.38638385	11496964.3463181	10376654.8329214	10449773.4010826	13090791.1541372	2628554.05585051	2295397.82151649	8753468.12637843
74	FA Fatty acyls	FA01 Fatty Acids and Conjugates	FA0105 Hydroxy fatty acids	16-Hydroxyhexadecanoic acid	C18218	neg_M271T351	158575442.628374	48170662.0775392	32051999.2567516	54354864.0226035	40084818.3732383	38694510.0169572	90536893.5948165	32260144.0657415	17448354.3354116	64809346.135595	24589807.6869744	16771404.3565727
75	FA Fatty acyls	FA01 Fatty Acids and Conjugates	FA0105 Hydroxy fatty acids	2-Hydroxyglutaric acid	C02630	neg_M147T264	489766.352931493	449213.118278582	461501.705176558	291615.028635239	537953.517220767	879844.560889308	221978.900700693	159935.423958492	538776.379290949	164071.94909802	187037.442221168	602583.096271039
76	FA Fatty acyls	FA01 Fatty Acids and Conjugates	FA0106 Oxo fatty acids	2-Methyl-3-oxopropanoate	C00349	neg_M101T52	12136635.7609456	14708182.0908791	19924623.2718695	15394931.6161467	22315147.435289	24517420.7380926	7200628.83235346	4846474.7855967	7673064.67292911	2739029.02854658	3425863.76959921	5323066.36032625
77	FA Fatty acyls	FA01 Fatty Acids and Conjugates	FA0106 Oxo fatty acids	2-Oxo-4-methylthiobutanoic acid	C01180	neg_M147T354	965.377474704279	723314.28830605	174299.243596452	521245.008168822	130182.456167224	59053.9155776786	2357.23393335547	848550.581382686	181501.107543395	463588.528512733	117923.826347928	35689.5536577091
78	FA Fatty acyls	FA01 Fatty Acids and Conjugates	FA0106 Oxo fatty acids	2-Oxopropanoic acid	C00022	neg_M87T556	18575631.3252491	20919404.9440046	27311122.1937379	23497785.1053084	23750923.888852	23946463.5065829	5060683.51572937	7607200.18253668	7811986.2100749	7074302.04646711	5620917.64825343	5263645.91789108
79	FA Fatty acyls	FA01 Fatty Acids and Conjugates	FA0107 Epoxy fatty acids	(7E,9E,11Z,14Z)-(5S,6S)-5,6-Epoxyeicosa-7,9,11,14-tetraenoic acid	C00909	neg_M317T371	2195101.82952839	3501319.42320092	2783376.90879877	2069432.21353268	2141164.84848151	2379567.63069168	1963535.24210057	1094246.78566413	1698405.03837408	906266.927294984	515669.541140679	899545.25801355
80	FA Fatty acyls	FA01 Fatty Acids and Conjugates	FA0110 Amino fatty acids	(R)-2-Aminobutanoic acid	C02261	neg_M102T205	365879.885180915	981269.306027484	744467.780946559	699278.168159791	1000070.3321488	975203.33181848	417537.252949347	420285.140173896	191309.441810165	606792.617370218	361066.876889722	352935.113490394
81	FA Fatty acyls	FA01 Fatty Acids and Conjugates	FA0110 Amino fatty acids	(S)-2-Aminohexanoic acid	C01933	pos_M132T83	1042735.422762	15940045.7631834	39486560.3505403	32104291.2406391	33615837.4970067	18170302.7931552	781235.354833779	22985023.0098608	29871100.3506937	29697418.53168	26330502.9899365	22565747.8466269
82	FA Fatty acyls	FA01 Fatty Acids and Conjugates	FA0110 Amino fatty acids	(S)-3-Aminoisobutyric acid	C03284	neg_M102T52_1	17444841.8889375	10488976.9164895	13240739.9189797	10795676.9822532	11781508.4670875	13486722.9957184	11607550.2829429	11569099.2593041	5593453.60370554	5973284.66004959	5181441.9042946	3981331.37760195
83	FA Fatty acyls	FA01 Fatty Acids and Conjugates	FA0110 Amino fatty acids	2-Aminoisobutyric acid	C03665	neg_M102T78	2653596.78156138	1294392.2514412	1173155.6473721	1733763.75234388	1462716.81212253	1177461.10252797	1126622.0114101	520506.565867996	568544.414367807	929233.01358433	569739.130763667	422485.630584464
84	FA Fatty acyls	FA01 Fatty Acids and Conjugates	FA0110 Amino fatty acids	4-Aminobutanoic acid	C00334	pos_M104T81_1	4343729.9062388	1619075.373229	982942.809452599	1391194.44713037	1672318.58948767	2435392.35553193	1926145.76384792	1079470.39059598	447506.688992503	883131.039189092	781724.923675065	803789.056002934
85	FA Fatty acyls	FA01 Fatty Acids and Conjugates	FA0110 Amino fatty acids	5-Aminopentanoic acid	C00431	neg_M116T55_3	61604302.9737753	63735405.3173434	87365094.3531151	81359652.5460456	85654194.1241327	75391776.3077983	26138669.0630398	32643267.0878673	24883001.053393	29169053.1609581	28346486.8774645	15590410.191602
86	FA Fatty acyls	FA01 Fatty Acids and Conjugates	FA0110 Amino fatty acids	6-Aminohexanoic acid	C02378	neg_M130T574	16666371.7684513	12619760.7181801	9085266.77665133	10650891.0682529	14823245.9187022	10136275.1285456	4389832.79425229	4723300.26441555	5771865.4293348	5875532.76999307	6836785.76877106	4013564.53045045
87	FA Fatty acyls	FA01 Fatty Acids and Conjugates	FA0117 Dicarboxylic acids	(2E)-Dodec-2-enedioic acid	C16308	neg_M227T257_1	44504664.2314677	79786342.2148814	31858630.2319576	29205304.010455	26112452.7673162	35498986.6370078	20761518.7124241	40084443.898541	27128540.6904189	11575804.7062118	8032089.18326815	7857920.44568514
88	FA Fatty acyls	FA01 Fatty Acids and Conjugates	FA0117 Dicarboxylic acids	(2S,6S)-2,6-Diaminoheptanedioic acid	C00666	pos_M208T186_1	1353407.26783097	1365118.53396473	1440471.57758794	1303912.7448347	1306585.6620129	1343937.61737688	356878.393851086	278785.310598389	269342.135195694	275226.905018497	268843.260238334	358281.133602078
89	FA Fatty acyls	FA01 Fatty Acids and Conjugates	FA0117 Dicarboxylic acids	(2S)-2-Isopropylmalic acid	C02504	neg_M175T150	353194.229105244	532003.813697318	1133537.46279	1107921.63731866	3514466.07602082	1967098.88300423	237308.06459001	359657.48518747	847207.036699875	842697.531357263	1368754.85638211	867056.725135759
90	FA Fatty acyls	FA01 Fatty Acids and Conjugates	FA0117 Dicarboxylic acids	2-Hydroxyhexanedioic acid	C02360	neg_M161T77	3692124.83705953	3693905.35287538	4074909.10528698	5235234.92700071	4929985.44889402	5351937.28588731	2761479.93168008	1061146.79439024	1415046.01838322	2338799.16160906	1181793.54092247	3188624.76521775
91	FA Fatty acyls	FA01 Fatty Acids and Conjugates	FA0117 Dicarboxylic acids	Butanedionic acid	C00042	neg_M117T58	254303624.754069	240572908.069309	31095626.8531824	50437251.9996837	10500940.9931806	10258703.1151821	419792590.324072	510835131.848693	66839440.414549	103688758.970445	7475043.55954995	18870289.2417351
92	FA Fatty acyls	FA01 Fatty Acids and Conjugates	FA0117 Dicarboxylic acids	Decanedioic acid	C08277	neg_M201T243	23890156.1595834	37906011.5335032	16393095.2342048	15545737.9570822	14741753.9719508	16805616.7604071	5294891.41164642	25208108.6526492	11854755.6633498	5470212.07111642	3675794.25086036	5171423.78745609
93	FA Fatty acyls	FA01 Fatty Acids and Conjugates	FA0117 Dicarboxylic acids	Dodecanedioic acid	C02678	neg_M229T264	61394694.1050079	122783924.02699	62875966.0094183	40318280.8357781	41672277.0882996	65095625.1646482	48599758.9976488	85502145.3985415	69719322.27118	27444763.7264404	16846210.6548899	42203604.6092981
94	FA Fatty acyls	FA01 Fatty Acids and Conjugates	FA0117 Dicarboxylic acids	Heptanedioic acid	C02656	neg_M159T62	235837.311731396	1354587.79786484	1649094.00116285	574499.287031142	1578632.09056138	1732362.51236022	538502.735989442	1439191.22907007	1500358.89380054	746489.627220705	627137.763510287	1898609.77323704
95	FA Fatty acyls	FA01 Fatty Acids and Conjugates	FA0117 Dicarboxylic acids	Hexadecanedioic acid	C19615	neg_M285T315	26397926.9866113	44547433.375924	22711017.3473102	13371977.5988272	12058387.4967655	19819503.2886545	27304853.9624256	33495214.8727837	23624363.86896	10605123.4287616	6395403.7950353	13864754.3736892
96	FA Fatty acyls	FA01 Fatty Acids and Conjugates	FA0117 Dicarboxylic acids	Hexanedioic acid	C06104	neg_M145T195	3334257.33357806	438264.351208352	386822.60012724	931664.781871419	634221.767879444	627397.201220031	1728380.06752703	243288.933895875	314964.614369009	454225.596641391	340466.610035457	563308.561676383
97	FA Fatty acyls	FA01 Fatty Acids and Conjugates	FA0117 Dicarboxylic acids	Methylmalonic acid	C02170	pos_M136T190	9336080.89184846	8677219.57357574	5622779.29098666	9493181.53381113	3852396.16831824	9365393.5270751	3802634.6204179	3439995.81929321	2437098.06162035	5453993.0363248	1646931.93599293	7733045.65532162
98	FA Fatty acyls	FA01 Fatty Acids and Conjugates	FA0117 Dicarboxylic acids	Nonanedioic acid	C08261	neg_M187T233_1	38739333.4393828	31355837.6220496	25434215.0485879	26928384.5406495	32715376.5830761	35364655.4749136	13556221.2256815	13318102.7951383	10997099.2046587	4741076.80475772	8324650.16662403	16456805.6051455
99	FA Fatty acyls	FA01 Fatty Acids and Conjugates	FA0117 Dicarboxylic acids	Octanedioic acid	C08278	neg_M173T222	6978345.8478649	6066276.37789106	4392274.34702425	4323334.25102386	5534225.13205777	5933683.1112546	1977707.45113536	1931591.79684698	1466254.52273145	738256.189856346	1357725.05570608	2521566.7003565
100	FA Fatty acyls	FA01 Fatty Acids and Conjugates	FA0117 Dicarboxylic acids	Pentanedioic acid	C00489	neg_M131T86	23750848.4278083	7433720.74203017	23259109.5479104	23779659.4100513	10186686.6090892	17643404.268827	10771018.5195822	2919336.94764958	11276754.5893621	10999100.0240746	5753514.51562282	12372952.5373773
101	FA Fatty acyls	FA02 Octadecanoids	FA0200 Other Octadecanoids	(10E,12Z)-(9S)-9-Hydroxyoctadeca-10,12-dienoic acid	C14767	pos_M297T308	60304199.192646	5203732.32376384	8544279.07719091	7872340.87758023	6594548.80542406	7322745.96196611	80611812.2746128	2151037.34751718	4303473.93827364	3438227.29019485	1486148.45208038	2037129.47866036
102	FA Fatty acyls	FA02 Octadecanoids	FA0200 Other Octadecanoids	(12Z)-9,10-Dihydroxyoctadec-12-enoic acid	C14828	neg_M313T274_1	10030801.3649892	7938143.41513129	11907630.7865519	11644609.1397165	12423281.8584465	12865966.2187176	4627118.76424517	3860123.99454909	5183873.93013258	4268211.33723578	3856949.76886108	3786947.34109803
103	FA Fatty acyls	FA02 Octadecanoids	FA0200 Other Octadecanoids	(9Z, 11E)-(13S)-13-Hydroxyoctadeca-9,11-dienoic acid	C14762	neg_M295T391	211117604.324856	36580281.2670538	60004780.7423163	55683067.1795886	76063134.3246108	113283772.908174	195873947.589351	18514515.8869533	49309454.1869019	28044785.4783689	46795652.4840172	56371113.3020166
104	FA Fatty acyls	FA02 Octadecanoids	FA0200 Other Octadecanoids	(9Z)-(12R)-Hydroxyoctadecenoic acid	C08365	neg_M297T373_6	1860529032.28278	401512871.159204	325212096.060943	484347295.345902	270037346.667569	273683093.425255	1131670314.25949	364280350.715123	243214231.638739	397709960.817037	131415396.979884	110695732.125067
105	FA Fatty acyls	FA02 Octadecanoids	FA0200 Other Octadecanoids	(9Z)-12,13-Dihydroxyoctadec-9-enoic acid	C14829	neg_M313T311	137519065.376811	41600127.9568625	37254062.6539577	41550311.3255151	34644911.2330416	40364775.1142173	139794347.733482	22024995.0784784	9181884.18133946	9215915.47216849	7440265.02069001	7175252.47981359
106	FA Fatty acyls	FA02 Octadecanoids	FA0200 Other Octadecanoids	(S)-2-Hydroxyoctadecanoic acid	C03045	neg_M299T445	15157215.0914006	26979684.4461471	15034986.1973801	7221580.25047715	8621919.38638385	11496964.3463181	10376654.8329214	10449773.4010826	13090791.1541372	2628554.05585051	2295397.82151649	8753468.12637843
107	FA Fatty acyls	FA02 Octadecanoids	FA0202 Jasmonic acids	(-)-Jasmonic acid	C08491	neg_M209T254	1565912.14584409	2263568.89379796	1320185.94304328	1190680.80938796	1214221.14363583	1720296.42254783	979057.63601551	806948.624726851	524571.806934208	636433.806882042	664393.629387075	1236663.44522699
108	FA Fatty acyls	FA03 Eicosanoids	FA0301 Prostaglandins	Prostaglandin E1	C04741	neg_M353T293	3340746.57794398	3181110.41064656	2849013.71428942	2389011.39856076	2491343.50693768	3028862.6881057	6426597.33187837	727380.299918245	1452884.78437474	501270.642278252	411032.525345519	578710.776149267
109	FA Fatty acyls	FA03 Eicosanoids	FA0302 Leukotrienes	Leukotriene A4	C00909	neg_M317T371	2195101.82952839	3501319.42320092	2783376.90879877	2069432.21353268	2141164.84848151	2379567.63069168	1963535.24210057	1094246.78566413	1698405.03837408	906266.927294984	515669.541140679	899545.25801355
110	FA Fatty acyls	FA03 Eicosanoids	FA0302 Leukotrienes	Leukotriene B4	C02165	neg_M335T323	11320740.9318981	8225734.43966313	5702559.61831356	5524938.60984269	4815218.27553014	5409119.56851952	8696068.4830125	4431684.60774144	3857520.26391201	1561344.04662187	1446672.72826637	2270622.59027028
111	FA Fatty acyls	FA03 Eicosanoids	FA0303 Thromboxanes	Thromboxane A2	C02198	neg_M351T297	20583499.6497126	10843681.3819947	5304061.21411101	2536002.93205299	4500820.99360701	8309443.55344686	22023372.2911832	11576953.7602163	8840105.59455894	1218214.06072203	3917508.71511338	9160192.25914833
112	FA Fatty acyls	FA03 Eicosanoids	FA0306 Hydroxy/hydroperoxyeicosatetraenoic acids	12(S)-HPETE	C05965	neg_M335T300	1707027.35730912	2699846.11611157	2177452.83291899	2371777.71935337	2376457.1226452	2355550.24911918	967397.859778131	1232746.47774815	1207423.7534434	1486981.95583027	508693.231564236	671081.043501257
113	FA Fatty acyls	FA03 Eicosanoids	FA0306 Hydroxy/hydroperoxyeicosatetraenoic acids	15(S)-HPETE	C05966	neg_M335T335	8782189.73366179	4797449.25193344	2284445.80114809	1976980.65170775	1498563.64581687	1912175.08731989	11499665.7048403	4253312.50473895	2150720.32897204	1035206.21798894	660827.495254509	541698.087324432
114	FA Fatty acyls	FA03 Eicosanoids	FA0306 Hydroxy/hydroperoxyeicosatetraenoic acids	5(S)-HPETE	C05356	neg_M335T373	1429543.59496193	3177940.88682295	1298248.03200182	1230222.43834908	1524304.54588092	1705969.43399501	772364.241115214	2220475.75459834	835421.495096854	687857.670052804	750354.125045762	638836.279023486
115	FA Fatty acyls	FA03 Eicosanoids	FA0309 Hepoxilins	Hepoxilin B3	C14810	neg_M335T273	4465341.85993792	5074063.8112124	3927369.75440261	3832339.72438396	4062898.17927951	5813880.4076562	2330134.40915035	1987318.32802493	1252929.97248047	1274711.44933513	1448898.84371102	3048238.52882819
116	FA Fatty acyls	FA04 Docosanoids	FA0400 Other Docosanoids	(13E,16E,19E)-Docosa-13,16,19-trienoic acid	C16534	neg_M333T363	3050973.88446485	2421111.29041989	5165338.30798118	49317864.2153299	8134486.86065256	3089313.09411986	3053301.61715561	2128440.3243257	5224955.69834336	72478897.8927605	9259535.47208134	4164076.42801133
117	FA Fatty acyls	FA04 Docosanoids	FA0400 Other Docosanoids	(13Z,16Z)-Docosa-13,16-dienoic acid	C16533	neg_M335T497_1	4165844.64623592	3600795.71608793	5901601.8175381	11099938.6563654	11162252.2628614	5135560.01710643	2198436.99481209	1160294.3918512	1889384.55879579	7758153.55083182	7630850.0455675	2773460.68870675
118	FA Fatty acyls	FA04 Docosanoids	FA0400 Other Docosanoids	(4Z,7Z,10Z,13Z,16Z,19Z)-Docosahexaenoic acid	C06429	neg_M327T457_3	228590821.157378	226919478.4811	228585295.317635	209247780.217927	244468317.704508	244870667.92332	138385312.450221	72172760.724792	64078220.5025927	70416548.5262697	55474047.7374184	69352979.7127378
119	FA Fatty acyls	FA04 Docosanoids	FA0400 Other Docosanoids	(7Z,10Z,13Z,16Z,19Z)-Docosa-7,10,13,16,19-pentaenoic acid	C16513	neg_M329T490	181977111.346989	185291634.701139	140493357.149603	146901106.523182	144450454.009085	148042343.555101	80175596.2940324	72209991.4011478	50684434.8573479	60573969.1954476	32612904.6823456	18789636.300422
120	FA Fatty acyls	FA04 Docosanoids	FA0400 Other Docosanoids	(7Z,10Z,13Z,16Z)-Docosa-7,10,13,16-tetraenoic acid	C16527	neg_M331T514_6	487536816.74721	495803422.179937	373845247.950375	386990700.807588	325637796.536536	350075171.058645	74196510.5407288	173285624.784976	128064653.535739	159197967.031535	81018169.2798484	74885712.8279808
121	FA Fatty acyls	FA07 Fatty esters	FA0707 Fatty acyl carnitines	L-Octanoylcarnitine	C02838	pos_M288T184	40555.2919293537	79474.6296509628	153324.406530368	374250.088257186	179098.047236991	142562.399626024	89969.2488099735	118131.917237398	117200.362366349	412188.485643433	123996.762068886	135944.28755985
122	FA Fatty acyls	FA07 Fatty esters	FA0707 Fatty acyl carnitines	L-Palmitoylcarnitine	C02990	pos_M400T317	774527.663723433	421903.20291174	532750.194722186	387102.159579304	640240.31871954	736608.635252598	244620.199635244	251297.579313821	303122.391477527	366713.98983081	474020.812697095	567593.415964643
123	FA Fatty acyls	FA07 Fatty esters	FA0707 Fatty acyl carnitines	O-Acetylcarnitine	C02571	pos_M204T89	4796592.69021223	8636098.13716546	5376414.35978344	6972636.5989206	8384258.42724781	6701555.26732645	2960984.08356486	14817408.9363658	2096215.15718429	3427168.8720932	2446915.11860839	3355327.51596206
124	FA Fatty acyls	FA07 Fatty esters	FA0710 Short fatty esters	(3Z)-Hex-3-en-1-yl acetate	C19757	neg_M141T277	609497.741836185	933966.254071352	780884.362648738	821101.284747047	823856.719103057	754345.545376861	269992.7550455	303286.830121517	209486.320726245	290461.535516104	173660.200500268	88456.0359890676
125	FA Fatty acyls	FA08 Fatty amides	FA0801 Primary amides	(Z)-9-Octadecenamide	C19670	pos_M282T348	28057291.0020866	29598619.7423951	40436171.387809	43142646.1999837	63152409.0216273	38866996.2423679	15635579.2635761	12617748.4695318	18289600.2604493	23930208.6687118	38619404.9598259	30416163.4264589
126	FA Fatty acyls	FA08 Fatty amides	FA0801 Primary amides	Octadecanamide	C13846	pos_M284T485	3236392.45317535	7234155.29057364	10146512.9600982	6396228.25467136	5999565.82659649	3162252.17181483	3663184.65496394	8231722.94376018	11965832.3237649	6098073.38838966	4286269.64568162	3328864.37748129
127	FA Fatty acyls	FA08 Fatty amides	FA0802 N-acyl amines	Capsaicin	C06866	pos_M328T204	760338.015082266	1135259.71824022	1411796.76727563	1421692.49682162	1565408.23113171	1547268.03565117	377742.987242265	370890.698067571	754897.826786606	485126.580740491	621025.74404169	590531.903775199
128	FA Fatty acyls	FA08 Fatty amides	FA0804 N-acyl ethanolamines (endocannabinoids)	Palmitoylethanolamide	C16512	pos_M300T436	87499326.7168943	84887978.9229008	92832885.1502578	107142056.920101	121816592.129694	113066176.552282	34853869.9189196	40100811.3873142	36612984.037853	41224830.9542603	32210785.3321015	19029631.0066335
129	Fatty acids related compounds	Fatty acids	Others	Jasmonate	C08491	neg_M209T254	1565912.14584409	2263568.89379796	1320185.94304328	1190680.80938796	1214221.14363583	1720296.42254783	979057.63601551	806948.624726851	524571.806934208	636433.806882042	664393.629387075	1236663.44522699
130	Fatty acids related compounds	Fatty acids	Saturated fatty acids	Arachidic acid	C06425	neg_M311T524	4129225.63495184	4612029.43145353	8153965.25876616	6205714.83774664	24646657.8966644	9727609.61623349	2943812.89067233	4893893.28708667	4837336.54461976	6490213.98694383	19150833.8998363	7941581.37305393
131	Fatty acids related compounds	Fatty acids	Saturated fatty acids	Behenic acid	C08281	neg_M339T555	31588.8632584017	1165496.40785481	888335.617217606	92411.5875184748	395246.133496436	453487.629912794	61646.6904123712	1413154.1805089	1441728.74576605	165771.498720897	206003.526657997	381024.714165478
132	Fatty acids related compounds	Fatty acids	Saturated fatty acids	Capric acid	C01571	neg_M171T339	10467509.7904017	8383165.24221346	7853635.10696644	7676534.53638034	8211138.66748866	9268200.34580572	1672138.22037227	1603399.23785663	1900607.28849286	1545035.80010393	1076437.21341755	944256.858647479
133	Fatty acids related compounds	Fatty acids	Saturated fatty acids	Lauric acid	C02679	neg_M199T394_1	79310963.3229044	47063836.127127	38093596.2836771	41944955.8256857	43352603.3329368	45472550.6578732	42167189.3676516	17385872.3097877	11551276.9180994	20734882.6274033	8221540.8022006	10803487.7265582
134	Fatty acids related compounds	Fatty acids	Saturated fatty acids	Myristic acid	C06424	neg_M227T454_8	804175306.453545	751309070.865851	673638989.725689	500571825.498278	717596836.841202	734139238.3163	228365972.594835	214278130.458017	246838133.708834	136295184.730794	149324156.62595	201987399.830739
135	Fatty acids related compounds	Fatty acids	Saturated fatty acids	Octanoic acid	C06423	neg_M143T295	6636796.74215291	5939184.33861326	6523060.304295	5153821.8635172	6245660.28897379	7377625.01778359	2725717.6579976	1186984.54741429	2673403.03708319	1065122.97538043	2357366.48186609	2449431.77596743
136	Fatty acids related compounds	Fatty acids	Saturated fatty acids	Palmitic acid	C00249	neg_M255T518_7	1392942548.1598	980457889.389128	1411472240.51952	1352163209.93796	1651707348.83482	1550712725.96716	428607053.320856	324545237.960134	385134120.943829	238736503.624252	233550713.675458	377265126.603377
137	Fatty acids related compounds	Fatty acids	Saturated fatty acids	Stearic acid	C01530	neg_M283T448	739477818.387046	732586320.293576	938241934.000075	932892999.160557	645634462.787204	801451393.706199	290532875.978916	187378253.672569	430933278.434359	423421440.177299	213861318.792043	722963272.748694
138	Fatty acids related compounds	Fatty acids	Unsaturated fatty acids	Erucic acid	C08316	neg_M337T486	10763960.7886824	3636214.00899872	4652204.2254893	7527486.63988202	3285900.39849305	4772172.04599	10137305.5850085	3575263.45999211	3078660.6414213	2893573.29117544	1361681.48829037	3632068.74960418
139	Fatty acids related compounds	Fatty acids	Unsaturated fatty acids	gamma-Linolenic acid	C06426	pos_M279T307	21975008.7466189	5167284.85873196	9232125.64063168	8058466.55755506	6949418.67991338	7749420.47014767	24860208.538445	1967967.53234053	4459802.96212037	3424580.05588351	1700387.44503436	1489219.04178225
140	Fatty acids related compounds	Fatty acids	Unsaturated fatty acids	Linoleic acid	C01595	neg_M279T480_10	4416421997.20386	3150846900.32696	3624688937.92465	3503949209.93116	3751951796.83782	3916562838.26317	1170558971.11768	720480994.888005	889303191.668515	632426975.941833	300883931.360943	240694747.748932
141	Fatty acids related compounds	Fatty acids	Unsaturated fatty acids	Oleic acid	C00712	neg_M281T557	66574471.0924726	98181470.6670946	136813214.56644	89826144.3706077	147694324.593142	123839634.194446	91905370.5682831	52737126.3135307	30134982.70028	87422645.8020893	17708076.9011674	63608136.1878237
142	Fatty acids related compounds	Fatty acids	Unsaturated fatty acids	Palmitoleic acid	C08362	neg_M253T466_8	1432053979.09761	781402028.04845	945776482.771008	889758150.009827	1042771193.10434	1023316221.99368	404500948.690293	225130157.444929	196399102.349062	142444433.833517	173598740.212553	204859408.346582
143	Fatty acids related compounds	Fatty acids	Unsaturated fatty acids	Palmitoleic acid	C08362	neg_M253T488	54893577.4243895	28668677.3648352	40349262.9662083	36816611.9202677	47173918.6894028	63988587.9660489	69915234.1647717	19859009.8434519	40195714.5200907	25280735.5813019	46187848.2519864	62323132.9901872
144	Fatty acids related compounds	Fatty acids	Unsaturated fatty acids	Ricinoleic acid	C08365	neg_M297T373_6	1860529032.28278	401512871.159204	325212096.060943	484347295.345902	270037346.667569	273683093.425255	1131670314.25949	364280350.715123	243214231.638739	397709960.817037	131415396.979884	110695732.125067
145	Fatty acids related compounds	Fatty acids	Unsaturated fatty acids	Vaccenic acid	C08367	neg_M281T510	11347221.3116568	26125137.4297926	13493574.8843889	11133799.9934902	18473635.1681169	10074573.4511064	12703528.9448186	8539113.95789488	9288649.54949613	9235146.76309286	5486901.01418232	9630675.53222009
146	Flavonoids	Flavonoids	Anthocyanidins and anthocyanins	Luteolinidin	C08652	neg_M270T187	289739.281685065	536186.529959864	417396.448848788	599122.456342583	480684.215738254	454156.423181327	200421.512465851	326017.972745054	288911.497742091	338144.484108957	166999.960428435	106218.862885823
147	Flavonoids	Flavonoids	Dihyroflavonols	Dihydromyricetin	C02906	pos_M321T51	631733.70805088	2816221.81512888	4105671.002207	3990673.75530403	7578904.64124275	8631961.42150243	938903.50691102	2970193.58747461	2012680.31775623	2028836.68577212	3847039.2901594	2090686.09752574
148	Flavonoids	Flavonoids	Dihyroflavonols	Garbanzol	C09751	neg_M271T260_1	45948463.3954955	57089108.7885819	124287933.038099	174234321.503319	144830756.232434	69651005.6299382	100108046.037429	117548543.309425	85436369.1917614	127286010.587485	124722480.802635	102056373.174534
149	Flavonoids	Flavonoids	Dihyroflavonols	Phellamurin	C09808	neg_M247T203	298244.33555065	673142.705045032	945080.206344164	952189.663294965	1444793.92784337	1114042.40316297	132206.673093401	365416.777523333	635929.956106772	399311.965754242	855887.262483469	643133.989652046
150	Flavonoids	Flavonoids	Flavanones	Betagarin	C09479	neg_M327T149	192267.105352596	96.4139017943646	329398.232426437	338846.674551117	28400.9657060185	212487.24860873	88172.7535625467	319.768736826081	237382.924911859	217980.139670249	98383.8311736908	189558.412918104
151	Flavonoids	Flavonoids	Flavanones	Eriodictyol	C05631	neg_M287T249	1364041.85398943	2270117.96283345	3699777.22769109	5352761.87048245	5431380.2822203	2807269.64073265	2200346.24861335	3358335.95762313	2474584.94353855	3057471.13515101	4600092.11828816	2818585.27197638
152	Flavonoids	Flavonoids	Flavanones	Hesperetin	C01709	neg_M301T264	1431472.51566527	1924595.176674	7027587.81358305	6960180.8703391	6703892.55358029	2584913.94291217	2043109.70117077	3070928.920187	6607398.19412632	9710940.94899692	7466414.98966747	5978797.10143569
153	Flavonoids	Flavonoids	Flavanones	Naringenin	C00509	neg_M271T240	2250948.01084685	1560842.97188437	1626044.65445442	3007465.86746091	2460998.74540341	2161981.90308248	2487126.49414278	902183.617715204	1534238.13054306	1115594.31479058	1192692.36140531	1419026.13569655
154	Flavonoids	Flavonoids	Flavones	Apigenin	C01477	pos_M271T260_1	1896839.45527399	5680157.32736661	16850451.0914125	17797248.9037761	13100350.4902119	6889162.86197578	2374461.47292709	6750078.4148622	10725129.7269579	10986264.7426961	9362121.85815167	7890098.92747979
155	Flavonoids	Flavonoids	Flavones	Chrysoeriol	C04293	neg_M299T264	1704606.98571701	1802794.69761735	5375920.29828642	3909785.36976334	4671948.09498152	1824884.95954311	2803374.42736273	3089671.71536483	4422256.68801102	4484713.24777339	4662265.446086	2882273.89467277
156	Flavonoids	Flavonoids	Flavones	Luteolin	C01514	neg_M285T263	2196348.83958322	1894109.28090113	5920604.10597392	5965804.66175931	6227463.26973941	3992188.07617878	3837688.94604231	3391085.84121886	4500013.83906693	4069891.37101664	4582495.90184238	4771428.51633408
157	Flavonoids	Flavonoids	Flavones	Schaftoside	C10181	neg_M563T213	568386.861664744	740262.38539206	1248855.55064751	2681573.11611086	2211210.75856428	858527.523577339	745135.287709312	1413813.61233164	1130869.77294871	3788868.02910796	3095759.62917003	1544498.6238069
158	Flavonoids	Flavonoids	Flavones	Tricetin	C10192	neg_M301T45	146800437.179339	144368471.125503	113122047.065637	126477893.76629	129478007.501241	142260085.466448	73511895.6602324	39596591.4245176	43179860.8204899	28330220.5543419	27277646.60762	30159544.7998807
159	Flavonoids	Flavonoids	Flavonols	Kaempferide	C10098	neg_M299T241	211081.128277818	125136.777751595	292600.221040652	227180.031734052	351660.181685074	179906.587957137	231177.110116938	162011.991277744	191185.761850093	154083.770777889	249396.13285875	194249.745330476
160	Flavonoids	Flavonoids	Flavonols	Kaempferol	C05903	neg_M285T250	896938.502862649	1516041.80204701	2291991.8402694	3295673.44882149	3882931.93435039	1657225.42578775	1312360.77439102	2041825.23352529	1127023.93598553	2233386.22150284	4030956.6578939	1805991.45777376
161	Flavonoids	Flavonoids	Flavonols	Morin	C10105	neg_M301T251	315706.039987663	338753.935901425	565322.924401489	854291.14597855	763777.10154354	627634.665600289	551521.790341009	568200.221234137	612791.576593602	741806.891082363	713761.450484308	658091.412029351
162	Flavonoids	Isoflavonoids	Isoflavones	Daidzein	C10208	neg_M253T249_1	10477510.9517078	28065010.7085866	74634322.4155731	67772098.7545924	29833192.103735	24662997.3163427	12127046.1817736	33552060.4751884	47557234.8044574	56290160.2215233	38427013.2473728	41224081.3915268
163	Flavonoids	Isoflavonoids	Isoflavones	Genistein	C06563	neg_M269T262_2	9939275.8982483	31340682.3665708	99439116.1998688	106625229.926316	82302590.2463174	39603616.3819778	13957906.715548	40588332.5636979	65327308.5739479	66217726.6409247	59582073.019838	46804485.3019966
164	Flavonoids	Isoflavonoids	Isoflavones	Glycitein	C14536	pos_M285T249_1	29083343.0204309	16940302.0771911	42467195.7764509	27957609.5296748	25913424.2516419	15076534.2919469	36833917.536949	24506485.7260429	25189213.9571346	28331302.4072486	21224917.3730839	20360140.4913736
165	Fungal toxins	Mycotoxins	Others	Patulin	C16748	neg_M153T123	1434561.41521319	5251362.20776073	2493308.68913578	2642311.67756891	5710703.17791854	3995637.79679017	914653.375278701	2713464.94758167	1657317.06146333	1339309.04600021	3303191.4231004	3143489.5637765
166	GP Glycerophospholipids	GP01 Glycerophosphocholines	GP0101 Diacylglycerophosphocholines	1,2-Diacyl-sn-glycero-3-phosphocholine	C00157	neg_M776T413	1131617.49291755	885763.615257301	1520044.68917857	1114759.82863	851560.962278503	841966.324412041	1051921.69649768	411472.906535509	1356827.91722257	720791.823967703	264347.655563875	263626.960928075
167	GP Glycerophospholipids	GP01 Glycerophosphocholines	GP0101 Diacylglycerophosphocholines	1,2-Diacyl-sn-glycero-3-phosphocholine	C00157	neg_M816T557	72804.1202019	359.732341132857	193.780016002835	222737.01180822	820.663219978338	0	67924.5546634787	1193.09720049382	671.273666416839	249744.99289166	1960.49946706055	0
168	GP Glycerophospholipids	GP01 Glycerophosphocholines	GP0105 Monoacylglycerophosphocholines	1-Acyl-sn-glycero-3-phosphocholine	C04230	pos_M494T326	3677847.3855621	8150314.43567128	10493701.0772085	11382478.0433364	14011484.3773593	13213199.8847844	2366984.75651021	5115538.0843726	4779094.67704864	4182672.94626207	4099132.49795547	4860599.60005975
169	GP Glycerophospholipids	GP01 Glycerophosphocholines	GP0105 Monoacylglycerophosphocholines	1-Acyl-sn-glycero-3-phosphocholine	C04230	pos_M496T357_3	66092045.8137857	155352391.703841	221652492.028899	221613167.568094	285507771.522323	251452920.813463	66894477.1874318	87206339.2910343	82775236.98744	67112226.8799728	64459759.3347231	90784208.1714893
170	GP Glycerophospholipids	GP01 Glycerophosphocholines	GP0105 Monoacylglycerophosphocholines	1-Acyl-sn-glycero-3-phosphocholine	C04230	pos_M506T395	834629.59671669	1113391.38471271	834447.681154553	1060325.81419062	664194.121246426	649298.278732105	580607.829879961	1374172.17146342	548412.717302724	1187864.08166237	403257.493773535	291930.194462508
171	GP Glycerophospholipids	GP01 Glycerophosphocholines	GP0105 Monoacylglycerophosphocholines	1-Acyl-sn-glycero-3-phosphocholine	C04230	pos_M510T392	2447690.72906013	3114505.62305566	4711727.37552278	4462662.6577826	6578305.57184218	5777739.2326168	1321157.74726396	1756443.79797312	2116953.23881665	1666626.42753194	1799194.62611925	1919104.75766398
172	GP Glycerophospholipids	GP01 Glycerophosphocholines	GP0105 Monoacylglycerophosphocholines	1-Acyl-sn-glycero-3-phosphocholine	C04230	pos_M522T413	3938546.69479455	10434036.1733622	9790592.32189301	7613710.66955287	15285178.7074074	12902757.9454227	4100282.69983149	5620037.45029539	7398761.50835279	4947385.67789574	3591481.40253222	7872748.92174133
173	GP Glycerophospholipids	GP01 Glycerophosphocholines	GP0105 Monoacylglycerophosphocholines	1-Acyl-sn-glycero-3-phosphocholine	C04230	pos_M524T448	6460215.73341348	20888377.628238	39495329.8080718	20779233.4255128	47129669.7888348	33051715.5987523	4674238.7840859	22634005.1995475	22027164.374755	17655210.0155448	24837599.6527876	12163257.7154046
174	GP Glycerophospholipids	GP01 Glycerophosphocholines	GP0105 Monoacylglycerophosphocholines	1-Acyl-sn-glycero-3-phosphocholine	C04230	pos_M544T334	1337764.48319685	3513497.87749136	2767904.7752488	4508298.84495906	1679271.35922447	1950140.22922019	1221577.23831759	3888760.20895624	1649679.69823762	7091854.28614649	530305.111329868	759924.546789637
175	GP Glycerophospholipids	GP01 Glycerophosphocholines	GP0105 Monoacylglycerophosphocholines	1-Linoleoyl-sn-glycero-3-phosphocholine	C04100	pos_M520T335	79846512.1804171	221228300.094003	351975582.539617	364890329.080046	419418879.801079	317459876.94045	91199235.339702	145977128.365123	136631284.783007	125770113.933854	111930512.865447	156847753.131811
176	GP Glycerophospholipids	GP01 Glycerophosphocholines	GP0105 Monoacylglycerophosphocholines	1-Oleoyl-sn-glycero-3-phosphocholine	C03916	pos_M522T371	53683257.6491499	113853967.954409	140795356.789849	143070231.066287	169797828.197306	150444173.971585	56289648.5239116	55882740.386456	47737651.2190499	46113632.8904998	35861266.4263995	60374316.8673703
177	GP Glycerophospholipids	GP01 Glycerophosphocholines	GP0106 Monoalkylglycerophosphocholines	1-Alkyl-2-lyso-sn-glycero-3-phosphocholine	C04317	pos_M510T368	5337714.91826281	3931189.6369937	8234540.83417892	2769078.47457859	3725851.95187019	5541959.32913447	3337917.05904336	1974463.06111241	4979798.72837176	1742386.15898449	2956638.15237892	3137973.3271287
178	GP Glycerophospholipids	GP02 Glycerophosphoethanolamines	GP0205 Monoacylglycerophosphoethanolamines	1-Octadecanoyl-sn-glycero-3-phosphoethanolamine	C21484	pos_M482T330	2316310.43873935	4776574.30758227	6777929.37473286	6691559.99833332	9871218.71556247	8789757.11469568	2070739.64278726	3220573.1218479	3134727.37634414	2505762.09235365	3083201.55666588	4545560.83289637
179	GP Glycerophospholipids	GP10 Glycerophosphates	GP1007 1Z-alkenylglycerophosphates	1-(1-Alkenyl)-sn-glycero-3-phosphate	C15646	neg_M393T322	2002188.7085223	1191519.75595161	173993.39427114	196083.046819277	411326.49401807	566558.500889253	1778893.52393803	1121814.27399916	183255.254475355	227084.523317785	327898.755492617	518787.574533593
180	Hormones and transmitters	Neurotransmitters	Acetylcholine	Acetylcholine	C01996	pos_M146T82	1860455.84097221	1263366.31189333	596443.145639334	704290.542815223	591625.246973358	808627.145336783	1763314.02117174	492404.332115242	412873.420561412	161750.669578339	127987.540226104	283389.896148152
181	Hormones and transmitters	Neurotransmitters	Amino acids	Aspartate	C00049	neg_M132T44	1706335.95727901	1379386.18080098	1607499.76533032	707120.960652607	1823322.25074839	1050954.15029746	3187721.79543387	2639629.95864845	1949456.61037185	523633.439313918	1379292.89217351	516635.134387789
182	Hormones and transmitters	Neurotransmitters	Amino acids	GABA	C00334	pos_M104T81_1	4343729.9062388	1619075.373229	982942.809452599	1391194.44713037	1672318.58948767	2435392.35553193	1926145.76384792	1079470.39059598	447506.688992503	883131.039189092	781724.923675065	803789.056002934
183	Hormones and transmitters	Neurotransmitters	Amino acids	Glutamate	C00025	neg_M146T46	10805277.0994177	4530331.70756939	7599264.82726288	4900214.53392159	7793421.0337657	6819360.43894375	13048478.0189255	7569565.1271663	7554874.36425777	5765025.24743751	3989521.98981125	1973540.58090594
184	Hormones and transmitters	Neurotransmitters	Amino acids	Glycine	C00037	neg_M74T50	2528151.06171417	1826238.22489612	3515629.50507006	2121328.82458482	4353138.2622365	4120104.05238095	1313800.7240635	1271690.79830776	3363170.28603802	1062216.79778552	1485921.57551761	1677022.14961804
185	Hormones and transmitters	Neurotransmitters	Biogenic amines	Epinephrine; Adrenaline	C00788	pos_M166T244	2507411.15222331	2801717.02162959	2777315.07159551	2171717.30551222	2131811.09376233	2122158.20468137	1202395.44736119	1095340.35379478	1743862.4242227	866214.582222786	433865.387552189	515111.088082327
186	Hormones and transmitters	Neurotransmitters	Biogenic amines	Histamine	C00388	pos_M112T55_1	32617050.6357338	4746157.98421948	2022091.89777846	3024465.12781062	3441724.22458273	4785482.49261925	33880930.9536491	10040625.3914552	2734327.28598316	5193362.2603308	3991460.86882575	6112021.8996098
187	Hormones and transmitters	Neurotransmitters	Biogenic amines	Serotonin	C00780	pos_M177T192	3243400.02159086	1737796.67130627	1609439.92956392	1485868.03893256	1523736.74460043	1795519.28326872	3175831.68575402	535204.616332837	938605.554314156	735831.262488008	608819.075471056	990936.431961299
188	Hormones and transmitters	Other hormones	Adrenalines	Adrenaline	C00788	pos_M166T244	2507411.15222331	2801717.02162959	2777315.07159551	2171717.30551222	2131811.09376233	2122158.20468137	1202395.44736119	1095340.35379478	1743862.4242227	866214.582222786	433865.387552189	515111.088082327
189	Hormones and transmitters	Other hormones	Histamine	Histamine	C00388	pos_M112T55_1	32617050.6357338	4746157.98421948	2022091.89777846	3024465.12781062	3441724.22458273	4785482.49261925	33880930.9536491	10040625.3914552	2734327.28598316	5193362.2603308	3991460.86882575	6112021.8996098
190	Hormones and transmitters	Other hormones	Melatonin	Melatonin	C01598	pos_M233T301	2019210.02165454	2996194.96954285	580495.938502826	516795.409336759	895423.552369743	1065207.49117616	1978880.61872122	2353527.99545272	506335.275328175	299902.51974554	252888.960508953	566097.055358882
191	Hormones and transmitters	Steroid hormones	Androgens	Androstenedione	C00280	neg_M285T343	13078.9814904537	463846.359105921	638689.533772753	770347.188696387	548785.88953682	514735.323536629	11385.5484877244	434371.465398703	456084.974786709	346277.092901973	298580.960118956	379973.801692631
192	Hormones and transmitters	Steroid hormones	Androgens	Dehydroepiandrosterone sulfate	C04555	neg_M367T246	103039.837902524	106030.619343009	668634.13902462	308426.264617922	390366.509457782	143343.82253167	139887.114203279	112382.32468359	809363.240388002	417090.034965148	461799.687522005	212559.064152671
193	Hormones and transmitters	Steroid hormones	Androgens	Testosterone	C00535	neg_M287T456	1148597.74988272	297471.136969308	230153.933169366	156961.803255083	242551.622180071	321106.919922076	1062311.9640444	320073.473061664	140307.134900365	118216.564587263	157903.431743832	82014.8263490187
194	Hormones and transmitters	Steroid hormones	Estrogens	Estradiol-17beta (E2)	C00951	neg_M271T210	473419.060624465	16427.9071197223	35268.0653916203	381770.47917157	51912.9408669146	39609.9607132939	328915.471561886	17670.0529857485	60366.5893084043	205804.297797876	46345.0944709789	61511.3638671448
195	Hormones and transmitters	Steroid hormones	Estrogens	Estriol (E3)	C05141	pos_M311T196	914073.114132156	1109200.17829369	940145.436845639	866971.520533628	1253954.18527332	1064513.70351623	423373.845867393	578928.637046966	604694.478672915	393447.752277669	630352.278628564	589927.381278058
196	Hormones and transmitters	Steroid hormones	Estrogens	Estrone (E1)	C00468	pos_M253T90	265656.995792576	894870.734028523	1439918.73983196	1695820.99611746	1814322.38920149	2103232.81645779	148466.05883771	768797.639750768	707048.37769352	809214.939198734	812399.811977092	1408355.48066897
197	Hormones and transmitters	Steroid hormones	Glucocorticoids	11-Deoxycortisol	C05488	pos_M347T93	91042.7986569383	1101899.1086643	2041347.394823	1867823.58198517	2478838.52938222	1714907.00693956	51959.6848969862	1784566.77381562	2550481.82231386	1503966.42677568	1741871.43756146	1350892.34444069
198	Hormones and transmitters	Steroid hormones	Glucocorticoids	Cortisol	C00735	neg_M397T228	393084.109955612	491624.936478734	587468.117238721	621183.201551482	670838.014376075	669424.97860537	110038.927303658	178571.44274461	247330.790747072	191286.254821722	220200.841588226	219726.72216356
199	Hormones and transmitters	Steroid hormones	Mineralocorticoids	11-Deoxycorticosterone	C03205	pos_M331T93	214718.017837839	713726.06277849	2462532.9782274	2756376.40898802	3238071.78707721	1895444.47727625	169475.396517485	833296.640494322	2976360.50112269	2763840.40530037	2624750.34316779	1730995.5016685
200	Hormones and transmitters	Steroid hormones	Mineralocorticoids	Aldosterone	C01780	neg_M359T244_1	118304.145452385	817598.342348811	166040.823875132	228413.01456569	167204.739115192	120477.500576117	99213.7769124971	729749.75723806	118395.762430595	144595.130689212	124514.856232045	39359.0229589605
201	Hormones and transmitters	Steroid hormones	Mineralocorticoids	Corticosterone	C02140	pos_M347T292	12589843.219245	33128555.9058239	4856112.20630377	1416792.08572415	429604.92694396	933929.272021068	15579740.974418	32430270.1884617	11205498.2983769	2553554.82462579	713041.243016273	989820.490621245
202	Hormones and transmitters	Steroid hormones	Others	Calcitriol (Vitamin D)	C01673	neg_M415T515	948167.53155542	2316322.71809763	2057192.86134496	291179.498395456	1047968.84001892	1751851.52410083	1376358.37539897	1225370.49301965	2575122.54722646	359125.729815561	341146.864364483	1587699.36208103
203	Hormones and transmitters	Steroid hormones	Progestagens	17alpha-Hydroxypregnenolone	C05138	neg_M331T396	1111633.24382185	631533.671930526	457295.067975658	394594.519534661	252946.093874262	148648.69305211	784310.364341421	658766.920065388	611383.053638677	306225.155585436	235890.906696349	149318.818662569
204	Hormones and transmitters	Steroid hormones	Progestagens	17alpha-Hydroxyprogesterone	C01176	pos_M331T224_1	566783.124194781	1750042.05850669	678044.209957428	898425.563150764	778395.278758368	665683.647309746	744773.171390453	2642672.61843338	754449.921991095	1238533.12001465	1014861.64594502	726315.336990873
205	Hormones and transmitters	Steroid hormones	Progestagens	Pregnenolone	C01953	neg_M315T457	1633336.56567411	3084506.81489875	3291175.74265405	3218850.32333253	3816591.95306154	4172752.60390763	470824.17350984	1010795.69085929	680113.774476401	1014144.48103286	446459.740819054	1160067.36399347
206	Hormones and transmitters	Steroid hormones	Progestagens	Progesterone	C00410	pos_M315T326	946692.459735948	719224.332647314	1739232.58588064	1720817.36612085	1505759.52857831	1384733.67819451	514356.151846424	224226.124789636	815074.132592752	475596.64017046	520076.362887753	445652.116004931
207	Lipids	Eicosanoids	Leukotrienes	5-HPETE	C05356	neg_M335T373	1429543.59496193	3177940.88682295	1298248.03200182	1230222.43834908	1524304.54588092	1705969.43399501	772364.241115214	2220475.75459834	835421.495096854	687857.670052804	750354.125045762	638836.279023486
208	Lipids	Eicosanoids	Leukotrienes	Leukotriene A4	C00909	neg_M317T371	2195101.82952839	3501319.42320092	2783376.90879877	2069432.21353268	2141164.84848151	2379567.63069168	1963535.24210057	1094246.78566413	1698405.03837408	906266.927294984	515669.541140679	899545.25801355
209	Lipids	Eicosanoids	Leukotrienes	Leukotriene B4	C02165	neg_M335T323	11320740.9318981	8225734.43966313	5702559.61831356	5524938.60984269	4815218.27553014	5409119.56851952	8696068.4830125	4431684.60774144	3857520.26391201	1561344.04662187	1446672.72826637	2270622.59027028
210	Lipids	Eicosanoids	Prostaglandins	Prostaglandin E1	C04741	neg_M353T293	3340746.57794398	3181110.41064656	2849013.71428942	2389011.39856076	2491343.50693768	3028862.6881057	6426597.33187837	727380.299918245	1452884.78437474	501270.642278252	411032.525345519	578710.776149267
211	Lipids	Eicosanoids	Thromboxanes	Thromboxane A2	C02198	neg_M351T297	20583499.6497126	10843681.3819947	5304061.21411101	2536002.93205299	4500820.99360701	8309443.55344686	22023372.2911832	11576953.7602163	8840105.59455894	1218214.06072203	3917508.71511338	9160192.25914833
212	Lipids	Fatty acids	Saturated fatty acids	Arachidic acid (20:0)	C06425	neg_M311T524	4129225.63495184	4612029.43145353	8153965.25876616	6205714.83774664	24646657.8966644	9727609.61623349	2943812.89067233	4893893.28708667	4837336.54461976	6490213.98694383	19150833.8998363	7941581.37305393
213	Lipids	Fatty acids	Saturated fatty acids	Behenic acid (22:0)	C08281	neg_M339T555	31588.8632584017	1165496.40785481	888335.617217606	92411.5875184748	395246.133496436	453487.629912794	61646.6904123712	1413154.1805089	1441728.74576605	165771.498720897	206003.526657997	381024.714165478
214	Lipids	Fatty acids	Saturated fatty acids	Capric acid (10:0)	C01571	neg_M171T339	10467509.7904017	8383165.24221346	7853635.10696644	7676534.53638034	8211138.66748866	9268200.34580572	1672138.22037227	1603399.23785663	1900607.28849286	1545035.80010393	1076437.21341755	944256.858647479
215	Lipids	Fatty acids	Saturated fatty acids	Caprylic acid (8:0)	C06423	neg_M143T295	6636796.74215291	5939184.33861326	6523060.304295	5153821.8635172	6245660.28897379	7377625.01778359	2725717.6579976	1186984.54741429	2673403.03708319	1065122.97538043	2357366.48186609	2449431.77596743
216	Lipids	Fatty acids	Saturated fatty acids	Lauric acid (12:0)	C02679	neg_M199T394_1	79310963.3229044	47063836.127127	38093596.2836771	41944955.8256857	43352603.3329368	45472550.6578732	42167189.3676516	17385872.3097877	11551276.9180994	20734882.6274033	8221540.8022006	10803487.7265582
217	Lipids	Fatty acids	Saturated fatty acids	Lignoceric acid (24:0)	C08320	neg_M367T499	80143.4122106893	304405.198375099	513200.476067635	174820.951591399	450239.280742391	697160.132275434	70605.7162187302	293230.422846245	383158.776033486	221932.128450995	322355.529115211	612011.907567227
218	Lipids	Fatty acids	Saturated fatty acids	Myristic acid (14:0)	C06424	neg_M227T454_8	804175306.453545	751309070.865851	673638989.725689	500571825.498278	717596836.841202	734139238.3163	228365972.594835	214278130.458017	246838133.708834	136295184.730794	149324156.62595	201987399.830739
219	Lipids	Fatty acids	Saturated fatty acids	Palmitic acid (16:0)	C00249	neg_M255T518_7	1392942548.1598	980457889.389128	1411472240.51952	1352163209.93796	1651707348.83482	1550712725.96716	428607053.320856	324545237.960134	385134120.943829	238736503.624252	233550713.675458	377265126.603377
220	Lipids	Fatty acids	Saturated fatty acids	Stearic acid (18:0)	C01530	neg_M283T448	739477818.387046	732586320.293576	938241934.000075	932892999.160557	645634462.787204	801451393.706199	290532875.978916	187378253.672569	430933278.434359	423421440.177299	213861318.792043	722963272.748694
221	Lipids	Fatty acids	Unsaturated fatty acids	alpha-Linolenic acid (18:3;9,12,15)	C06427	neg_M277T445_6	1317064995.79998	828928133.012289	892785971.480564	845574422.002795	1041298738.88526	1045954675.35447	595712413.306847	274801456.016142	225088100.86588	114904644.506168	120161153.550795	160485383.876672
222	Lipids	Fatty acids	Unsaturated fatty acids	Arachidonic acid (20:4;5,8,11,14)	C00219	neg_M303T469	2120760832.20565	2154856281.5093	1596570486.44939	1718365417.26445	1503624073.6583	1446327715.65695	1126008690.25969	903230633.22796	543633431.355192	654733093.123362	382051174.345695	282160606.331793
223	Lipids	Fatty acids	Unsaturated fatty acids	Docosadienoic acid (22:2;13,16)	C16533	neg_M335T497_1	4165844.64623592	3600795.71608793	5901601.8175381	11099938.6563654	11162252.2628614	5135560.01710643	2198436.99481209	1160294.3918512	1889384.55879579	7758153.55083182	7630850.0455675	2773460.68870675
224	Lipids	Fatty acids	Unsaturated fatty acids	Docosahexaenoic acid (22:6;4,7,10,13,16,19)	C06429	neg_M327T457_3	228590821.157378	226919478.4811	228585295.317635	209247780.217927	244468317.704508	244870667.92332	138385312.450221	72172760.724792	64078220.5025927	70416548.5262697	55474047.7374184	69352979.7127378
225	Lipids	Fatty acids	Unsaturated fatty acids	Eicosapentaenoic acid (20:5;5,8,11,14.17)	C06428	neg_M301T437_1	88192926.2349	95312414.7024477	68118483.3448667	81591177.8902221	69640281.8857658	66234405.0415321	53096675.4716669	61269124.1919628	34252733.822845	40431358.7338146	15687649.2294616	23591442.9437067
226	Lipids	Fatty acids	Unsaturated fatty acids	Elaidic acid (18:1;9)	C01712	neg_M281T533	2595379225.41629	1140396754.34207	1844069489.20448	2343683449.29922	1612193543.25969	1852341410.33896	868365296.473971	460060845.116877	910460927.417653	464645277.399557	820450285.184153	819716963.343933
227	Lipids	Fatty acids	Unsaturated fatty acids	Erucic acid (22:1;13)	C08316	neg_M337T486	10763960.7886824	3636214.00899872	4652204.2254893	7527486.63988202	3285900.39849305	4772172.04599	10137305.5850085	3575263.45999211	3078660.6414213	2893573.29117544	1361681.48829037	3632068.74960418
228	Lipids	Fatty acids	Unsaturated fatty acids	gamma-Linolenic acid (18:3;6,9,12)	C06426	pos_M279T307	21975008.7466189	5167284.85873196	9232125.64063168	8058466.55755506	6949418.67991338	7749420.47014767	24860208.538445	1967967.53234053	4459802.96212037	3424580.05588351	1700387.44503436	1489219.04178225
229	Lipids	Fatty acids	Unsaturated fatty acids	Icosadienoic acid (20:2;11,14)	C16525	neg_M307T545	118944070.398532	107692081.231283	115153717.965426	118626653.023759	110697368.462928	114363073.506668	28148926.6322586	12559876.2919132	29233231.9381368	49007239.6001189	14055467.7827271	17989680.8656055
230	Lipids	Fatty acids	Unsaturated fatty acids	Icosenoic acid (20:1;11)	C16526	neg_M309T472	38271255.7313061	34438399.5007746	46968218.9373904	60812013.9231069	12210161.7896571	17658576.9443456	24987580.5039432	37884346.7158913	43150645.8325252	27537701.2867277	6329546.54120099	19207070.3681009
231	Lipids	Fatty acids	Unsaturated fatty acids	Linoleic acid (18:2;9,12)	C01595	neg_M279T480_10	4416421997.20386	3150846900.32696	3624688937.92465	3503949209.93116	3751951796.83782	3916562838.26317	1170558971.11768	720480994.888005	889303191.668515	632426975.941833	300883931.360943	240694747.748932
232	Lipids	Fatty acids	Unsaturated fatty acids	Nervonic acid (24:1;15)	C08323	neg_M365T456	26524.9674547319	3541475.63853993	1467481.76470964	26476.1594230741	1910313.36406909	1476534.43602505	61999.3283907767	2993253.79211052	1801253.76097405	86754.388733348	1259805.11474916	1220339.3491383
233	Lipids	Fatty acids	Unsaturated fatty acids	Oleic acid (18:1;9)	C00712	neg_M281T557	66574471.0924726	98181470.6670946	136813214.56644	89826144.3706077	147694324.593142	123839634.194446	91905370.5682831	52737126.3135307	30134982.70028	87422645.8020893	17708076.9011674	63608136.1878237
234	Lipids	Fatty acids	Unsaturated fatty acids	Palmitoleic acid (16:1;9)	C08362	neg_M253T466_8	1432053979.09761	781402028.04845	945776482.771008	889758150.009827	1042771193.10434	1023316221.99368	404500948.690293	225130157.444929	196399102.349062	142444433.833517	173598740.212553	204859408.346582
235	Lipids	Fatty acids	Unsaturated fatty acids	Palmitoleic acid (16:1;9)	C08362	neg_M253T488	54893577.4243895	28668677.3648352	40349262.9662083	36816611.9202677	47173918.6894028	63988587.9660489	69915234.1647717	19859009.8434519	40195714.5200907	25280735.5813019	46187848.2519864	62323132.9901872
236	Lipids	Phospholipids	Glycerophospholipids	2-Lysolecithin	C04230	pos_M494T326	3677847.3855621	8150314.43567128	10493701.0772085	11382478.0433364	14011484.3773593	13213199.8847844	2366984.75651021	5115538.0843726	4779094.67704864	4182672.94626207	4099132.49795547	4860599.60005975
237	Lipids	Phospholipids	Glycerophospholipids	2-Lysolecithin	C04230	pos_M496T357_3	66092045.8137857	155352391.703841	221652492.028899	221613167.568094	285507771.522323	251452920.813463	66894477.1874318	87206339.2910343	82775236.98744	67112226.8799728	64459759.3347231	90784208.1714893
238	Lipids	Phospholipids	Glycerophospholipids	2-Lysolecithin	C04230	pos_M506T395	834629.59671669	1113391.38471271	834447.681154553	1060325.81419062	664194.121246426	649298.278732105	580607.829879961	1374172.17146342	548412.717302724	1187864.08166237	403257.493773535	291930.194462508
239	Lipids	Phospholipids	Glycerophospholipids	2-Lysolecithin	C04230	pos_M510T392	2447690.72906013	3114505.62305566	4711727.37552278	4462662.6577826	6578305.57184218	5777739.2326168	1321157.74726396	1756443.79797312	2116953.23881665	1666626.42753194	1799194.62611925	1919104.75766398
240	Lipids	Phospholipids	Glycerophospholipids	2-Lysolecithin	C04230	pos_M522T413	3938546.69479455	10434036.1733622	9790592.32189301	7613710.66955287	15285178.7074074	12902757.9454227	4100282.69983149	5620037.45029539	7398761.50835279	4947385.67789574	3591481.40253222	7872748.92174133
241	Lipids	Phospholipids	Glycerophospholipids	2-Lysolecithin	C04230	pos_M524T448	6460215.73341348	20888377.628238	39495329.8080718	20779233.4255128	47129669.7888348	33051715.5987523	4674238.7840859	22634005.1995475	22027164.374755	17655210.0155448	24837599.6527876	12163257.7154046
242	Lipids	Phospholipids	Glycerophospholipids	2-Lysolecithin	C04230	pos_M544T334	1337764.48319685	3513497.87749136	2767904.7752488	4508298.84495906	1679271.35922447	1950140.22922019	1221577.23831759	3888760.20895624	1649679.69823762	7091854.28614649	530305.111329868	759924.546789637
243	Lipids	Phospholipids	Glycerophospholipids	Phosphatidylcholine; Lecithin	C00157	neg_M776T413	1131617.49291755	885763.615257301	1520044.68917857	1114759.82863	851560.962278503	841966.324412041	1051921.69649768	411472.906535509	1356827.91722257	720791.823967703	264347.655563875	263626.960928075
244	Lipids	Phospholipids	Glycerophospholipids	Phosphatidylcholine; Lecithin	C00157	neg_M816T557	72804.1202019	359.732341132857	193.780016002835	222737.01180822	820.663219978338	0	67924.5546634787	1193.09720049382	671.273666416839	249744.99289166	1960.49946706055	0
245	Lipids	Phospholipids	Phosphosphingolipids	Sphingomyelin	C00550	neg_M675T529	939364.355626219	362713.351607828	445392.242664255	431196.74210575	563427.950638182	531553.698214534	352366.22214045	183569.465051931	169232.640575463	105104.079412187	112142.84817035	104167.345274296
246	Nucleic acids	Bases	Purines	Adenine (Ade)	C00147	pos_M136T117	49478966.3060808	29093791.9639506	31034846.9204535	44936610.6384649	33520553.1236434	67094878.2594102	48429654.5084153	20660090.1882333	15895622.4071141	21914785.2423631	19480134.3935534	64921917.4519963
247	Nucleic acids	Bases	Purines	Guanine (Gua)	C00242	pos_M152T88	3924713.70526835	5035976.80548857	8378920.65988411	10323731.5843678	19072280.1422009	6205118.14746197	4219028.07937632	4851659.13693618	6231201.89332852	8596980.4440767	24279586.2413717	4929071.95919572
248	Nucleic acids	Bases	Pyrimidines	Cytosine (Cyt)	C00380	pos_M112T87	2788706.70236619	8774680.05417871	7155712.48912257	8934682.54577949	10558081.3797701	7318219.61283097	1544829.41343658	6720648.46459009	3703650.57046016	6110393.75152237	7804487.83766665	2430835.82181615
249	Nucleic acids	Bases	Pyrimidines	Thymine (Thy)	C00178	pos_M127T188	4241591.53017013	6454780.43581778	4176477.00946516	6032987.5375445	3763636.04924887	4278805.02696705	1965788.16681755	2244960.50139437	2590332.1607625	2267885.92819913	2069275.3622351	2514498.01893726
250	Nucleic acids	Bases	Pyrimidines	Uracil (Ura)	C00106	neg_M111T78_2	38260963.3790788	42956946.9543065	44143757.0107136	43509919.129442	49663660.5934117	68423992.3827468	14508728.9040907	6850066.70832803	19252021.9652214	15298731.5476621	20863312.7397862	16027505.0187861
251	Nucleic acids	Nucleosides	Deoxyribonucleosides	Deoxyadenosine (dA)	C00559	pos_M252T191	5720379.02641499	4164386.87160339	1929719.56053725	4497624.49297517	1193450.5361657	4277821.47615463	2439510.63332547	1993368.09227869	1067564.87170076	2853165.63050792	635402.407747096	4341922.26425845
252	Nucleic acids	Nucleosides	Deoxyribonucleosides	Deoxycytidine (dC)	C00881	pos_M250T56	163036.589205115	934097.679147001	549826.912716349	1130923.81950333	276683.450517825	430301.347802381	205283.463398251	1192733.65399437	317084.902742258	1220082.07354022	136584.621944855	163602.463164458
253	Nucleic acids	Nucleosides	Deoxyribonucleosides	Deoxyguanosine (dG)	C00330	neg_M266T187	1174768.22968332	1823682.99905792	1406848.88232747	3713518.63211072	723068.214191147	1147484.41609194	679967.874945414	962293.479572251	870304.688494848	2476249.46328477	430533.721216451	406753.913129081
254	Nucleic acids	Nucleosides	Deoxyribonucleosides	Deoxythymidine (dT)	C00214	neg_M241T192	7672703.94060237	13766733.4574787	8460964.93463852	14516756.2051692	8458536.81940241	8605643.62550949	3871182.95225025	5759492.2899054	4691702.2770995	5407789.31086975	5374030.73112834	6061392.30778289
255	Nucleic acids	Nucleosides	Deoxyribonucleosides	Deoxyuridine (dU)	C00526	neg_M227T133	3842997.31154945	89616.4032363367	4004058.82121833	5227836.12709976	332588.111228361	2378074.03178299	2465319.35670032	40585.2543341126	3563015.66656757	2404887.69137023	870437.598232966	2561519.54720179
256	Nucleic acids	Nucleosides	Ribonucleosides	Adenosine (A)	C00212	pos_M268T189	2162330.92068031	6305287.28426432	5984615.28661529	9178670.85935064	4396971.14990749	6679255.23305013	1378056.62815776	3758636.72447619	3293312.54809939	5996576.34997588	2435850.34441852	3593278.93994207
257	Nucleic acids	Nucleosides	Ribonucleosides	Cytidine (C)	C00475	neg_M242T79	338993.876318749	1229625.27647626	983988.519812319	1690775.36104809	1530552.24946871	1197689.48131776	166235.914926953	835971.953838876	631944.137886512	1424708.34037588	984071.966574452	615885.235486346
258	Nucleic acids	Nucleosides	Ribonucleosides	Guanosine (G)	C00387	pos_M284T139	358585.529950772	1750016.21519679	2158186.87351757	3558911.88158631	2765460.95011471	1797015.72076164	241828.72556738	1059250.82254088	1007126.90467446	3004206.43086798	3015777.57780863	1068230.11675318
259	Nucleic acids	Nucleosides	Ribonucleosides	Uridine (U)	C00299	neg_M243T84	1077892.32674336	17075966.0624478	2229355.53948868	4776804.27044346	21943505.2215518	10638747.9737712	537705.433894524	11185836.5691626	2110363.7539533	5056977.40125996	19953035.5268271	12877415.1583369
260	Nucleic acids	Nucleotides	Deoxyribonucleotides	dTMP	C00364	neg_M321T232	202612.092689027	352393.16559097	1013681.83632162	509928.443997017	791271.841758655	698300.788736181	142279.390727083	305274.891409197	1096365.39311945	363961.043945625	590006.302119277	349666.565594338
261	O-glycosides	Flavonoid glycosides	Flavanones	Liquiritin	C16989	neg_M417T221	286850.648124478	147441.614685836	172904.647061188	178333.570019154	163871.753396367	143045.483805296	215413.017413332	90539.0019616483	108710.313538936	75183.6687238871	61084.8992902873	48851.9671423995
262	O-glycosides	Flavonoid glycosides	Flavanones	Phellamurin	C09808	neg_M247T203	298244.33555065	673142.705045032	945080.206344164	952189.663294965	1444793.92784337	1114042.40316297	132206.673093401	365416.777523333	635929.956106772	399311.965754242	855887.262483469	643133.989652046
263	Organic acids	Carboxylic acids	2-Oxocarboxylic acids	2-Oxoisocaproate	C00233	neg_M129T195_1	33238773.5574631	5446827.17772743	15117226.7220918	5104898.22050198	16523893.6154779	23371447.1226416	37718276.7012431	7901073.8432252	15799319.3682505	4834874.70185883	12517092.5244223	23925533.5407215
264	Organic acids	Carboxylic acids	2-Oxocarboxylic acids	Pyruvate; 2-Oxopropanoate	C00022	neg_M87T556	18575631.3252491	20919404.9440046	27311122.1937379	23497785.1053084	23750923.888852	23946463.5065829	5060683.51572937	7607200.18253668	7811986.2100749	7074302.04646711	5620917.64825343	5263645.91789108
265	Organic acids	Carboxylic acids	4-Oxocarboxylic acid	Succinate semialdehyde; 4-Oxobutanoate	C00232	neg_M101T8	3141746.72687551	9722543.35351712	8664592.02195944	2415129.15152104	10009409.6269512	5496894.42207441	3945255.39994108	3332151.33834505	5410114.52549502	4485127.17435822	1158423.4453648	4404128.35118469
266	Organic acids	Carboxylic acids	Dicarboxylic acids	Adipate	C06104	neg_M145T195	3334257.33357806	438264.351208352	386822.60012724	931664.781871419	634221.767879444	627397.201220031	1728380.06752703	243288.933895875	314964.614369009	454225.596641391	340466.610035457	563308.561676383
267	Organic acids	Carboxylic acids	Dicarboxylic acids	Glutarate	C00489	neg_M131T86	23750848.4278083	7433720.74203017	23259109.5479104	23779659.4100513	10186686.6090892	17643404.268827	10771018.5195822	2919336.94764958	11276754.5893621	10999100.0240746	5753514.51562282	12372952.5373773
268	Organic acids	Carboxylic acids	Dicarboxylic acids	Pimelate	C02656	neg_M159T62	235837.311731396	1354587.79786484	1649094.00116285	574499.287031142	1578632.09056138	1732362.51236022	538502.735989442	1439191.22907007	1500358.89380054	746489.627220705	627137.763510287	1898609.77323704
269	Organic acids	Carboxylic acids	Dicarboxylic acids	Suberate	C08278	neg_M173T222	6978345.8478649	6066276.37789106	4392274.34702425	4323334.25102386	5534225.13205777	5933683.1112546	1977707.45113536	1931591.79684698	1466254.52273145	738256.189856346	1357725.05570608	2521566.7003565
270	Organic acids	Carboxylic acids	Dicarboxylic acids	Succinate	C00042	neg_M117T58	254303624.754069	240572908.069309	31095626.8531824	50437251.9996837	10500940.9931806	10258703.1151821	419792590.324072	510835131.848693	66839440.414549	103688758.970445	7475043.55954995	18870289.2417351
271	Organic acids	Carboxylic acids	Hydroxycarboxylic acids	(R)-3-Hydroxybutanoate	C01089	neg_M103T67	11309012.2132396	9842567.80741574	7920116.59212476	9366643.20205632	6873964.974039	6628441.02972389	7223166.61527334	3373875.77729281	5359241.5884059	14378152.6488785	4521008.56029575	3951166.00088945
272	Organic acids	Carboxylic acids	Hydroxycarboxylic acids	3-Hydroxypropanoate	C01013	neg_M89T447	1896604.5389314	5242438.71419281	3933810.8512864	2022598.74747396	5906645.53101196	4785689.58691426	3437019.02897708	3813030.40387174	1400582.95638368	2362200.42821438	1933840.70815128	2231366.73175229
273	Organic acids	Carboxylic acids	Hydroxycarboxylic acids	L-Lactate; (S)-2-Hydroxypropanoate	C00186	neg_M89T52_4	125290116.445429	66566539.2078126	78582147.3234664	149695994.599113	189295655.245757	157658931.744524	128804991.10095	42160760.9844383	31333472.5685325	138791417.761414	77146628.1670337	47211647.578091
274	Organic acids	Carboxylic acids	Hydroxycarboxylic acids	Malate; (S)-2-Hydroxybutanediate	C00149	pos_M152T142	1906286.32296064	5910355.52333012	5406367.56640117	11218186.2648386	9566806.18930584	6501822.81535649	1139744.60177255	4648342.38187223	3844519.22166522	8758799.02112114	13980926.9897363	5007527.30293824
275	Organic acids	Carboxylic acids	Monocarboxylic acids	Caprylate; Octanoate	C06423	neg_M143T295	6636796.74215291	5939184.33861326	6523060.304295	5153821.8635172	6245660.28897379	7377625.01778359	2725717.6579976	1186984.54741429	2673403.03708319	1065122.97538043	2357366.48186609	2449431.77596743
276	Organic acids	Carboxylic acids	Tricarboxylic acids	Citrate	C00158	neg_M191T561	1088814.91162695	1066688.67810299	1230782.79116511	1197978.5583494	1460607.55329552	1324803.57047314	193196.214050231	257634.852289151	208090.595105837	166302.293042329	209935.179723882	119865.329714047
277	Organic acids	Carboxylic acids	Tricarboxylic acids	Isocitrate	C00311	neg_M191T590	216822.780288529	283289.980510758	353547.573863295	244023.114124435	388119.083058811	361716.17139813	166526.366568497	129020.931722303	138446.195083435	186356.063041185	107763.605196819	127814.922323541
278	Others	Tannins and galloyl derivatives	Gallotannins	Pyrogallol	C01108	neg_M125T87	445125.239098682	641074.207844486	904393.769872624	552251.829862219	716521.721540551	866622.344174692	126903.430578698	150102.168344116	420836.843828979	100712.919335093	211549.064842215	310100.432005527
279	Others	Tannins and galloyl derivatives	Galloyl derivatives	Gallate	C01424	neg_M169T559	1147920.08916636	1422028.05091507	1520150.49110851	1015639.60782002	1491825.71346979	1364204.69363284	242950.872033326	352405.973630224	498421.634901491	201524.901967452	240091.287980795	223046.34365062
280	Peptides	Amines	Biogenic amines	beta-Alanine	C00099	pos_M90T48	2529425.99325296	2462945.57975172	2192753.92970039	2297418.07072117	2791033.90401614	2335979.84071841	1452571.34671449	2037553.9264773	1713212.33732709	1695987.29677007	871534.665566553	802137.64655083
281	Peptides	Amines	Biogenic amines	gamma-Aminobutyric acid (GABA)	C00334	pos_M104T81_1	4343729.9062388	1619075.373229	982942.809452599	1391194.44713037	1672318.58948767	2435392.35553193	1926145.76384792	1079470.39059598	447506.688992503	883131.039189092	781724.923675065	803789.056002934
282	Peptides	Amines	Biogenic amines	Histamine	C00388	pos_M112T55_1	32617050.6357338	4746157.98421948	2022091.89777846	3024465.12781062	3441724.22458273	4785482.49261925	33880930.9536491	10040625.3914552	2734327.28598316	5193362.2603308	3991460.86882575	6112021.8996098
283	Peptides	Amines	Biogenic amines	Phenethylamine	C05332	pos_M122T545	13365676.0734745	11173267.681987	15089967.5795822	15424749.8991885	18321511.6790435	14781873.4892652	5891326.17300609	5929907.01946533	8665300.66174203	8432156.62987738	7436341.11207418	10888945.3403389
284	Peptides	Amines	Biogenic amines	Putrescine	C00134	pos_M89T46	4695947.31695043	2284691.46746651	1126522.82147354	1979307.83590131	1514956.55338044	1626022.58019165	2453848.92080068	1677621.35349856	823246.37906719	1239594.35848605	919413.876729778	1205518.51661048
285	Peptides	Amines	Biogenic amines	Serotonin	C00780	pos_M177T192	3243400.02159086	1737796.67130627	1609439.92956392	1485868.03893256	1523736.74460043	1795519.28326872	3175831.68575402	535204.616332837	938605.554314156	735831.262488008	608819.075471056	990936.431961299
286	Peptides	Amines	Biogenic amines	Tyramine	C00483	pos_M121T166	35619898.7804351	24696123.8775537	8938795.26175083	10658591.7670728	13658843.5336254	9408022.6496964	45022703.8695972	33298270.1119895	13374636.5197369	11862777.6939175	21021360.3663133	15526265.4795168
287	Peptides	Amino acids	Common amino acids	Alanine (Ala)	C00041	neg_M88T49	18745297.0263649	17341618.9201226	19189778.7537561	18956503.2758354	23677029.0521371	21702093.023855	10409152.421152	15318951.6400406	8806264.21353513	11346968.9460977	7822972.08830113	5845619.16587315
288	Peptides	Amino acids	Common amino acids	Arginine (Arg)	C00062	pos_M175T583	2428362.51732192	1279242.52544326	2761466.58755692	2553827.84355941	2622638.31292992	2235994.96929667	1185005.02456095	1081968.87555529	1955330.34797027	1349085.43051207	1446789.4537396	1584466.16304157
289	Peptides	Amino acids	Common amino acids	Aspartic acid (Asp)	C00049	neg_M132T44	1706335.95727901	1379386.18080098	1607499.76533032	707120.960652607	1823322.25074839	1050954.15029746	3187721.79543387	2639629.95864845	1949456.61037185	523633.439313918	1379292.89217351	516635.134387789
290	Peptides	Amino acids	Common amino acids	Glutamic acid (Glu)	C00025	neg_M146T46	10805277.0994177	4530331.70756939	7599264.82726288	4900214.53392159	7793421.0337657	6819360.43894375	13048478.0189255	7569565.1271663	7554874.36425777	5765025.24743751	3989521.98981125	1973540.58090594
291	Peptides	Amino acids	Common amino acids	Glycine (Gly)	C00037	neg_M74T50	2528151.06171417	1826238.22489612	3515629.50507006	2121328.82458482	4353138.2622365	4120104.05238095	1313800.7240635	1271690.79830776	3363170.28603802	1062216.79778552	1485921.57551761	1677022.14961804
292	Peptides	Amino acids	Common amino acids	Histidine (His)	C00135	neg_M154T51	913877.308822576	2217635.01516028	2673446.59610905	1921455.09281328	2616666.05385937	2864789.50439068	873149.627262986	1217266.57848742	2275304.76527241	1022748.06867594	1596051.21801249	2056457.63579735
293	Peptides	Amino acids	Common amino acids	Isoleucine (Ile)	C00407	pos_M132T69	9366205.61616468	13403414.7229151	10103085.6872398	6489279.1561736	12639275.8197727	9436268.6485428	7210709.29245415	7520571.91508852	8440682.83532361	6094000.77318915	4463184.49921886	6256307.98785717
294	Peptides	Amino acids	Common amino acids	Leucine (Leu)	C00123	neg_M130T281	7166401.9638658	6856619.84994383	7751974.97847999	7543265.16136275	10823978.4428747	6518196.13835638	3062549.00925266	3771226.92417982	5216881.25950228	3244483.62632159	7875419.83979519	2995517.39668576
295	Peptides	Amino acids	Common amino acids	Lysine (Lys)	C00047	neg_M145T49	6853599.3292293	5479242.9570056	10279123.1683882	5893573.14488115	11441114.10191	11288957.0365055	7189693.95950667	2248474.40805975	6281381.89986606	2581595.23750403	4230353.67697474	1954930.13454801
296	Peptides	Amino acids	Common amino acids	Methionine (Met)	C00073	pos_M150T81	14101072.8861727	11049395.0276691	21434245.3095165	18086411.1838689	33266170.9829216	26121638.2031832	6798821.86681345	8048595.56058516	11293920.6086446	13075978.6904246	14002356.6172688	8383880.74310729
297	Peptides	Amino acids	Common amino acids	Phenylalanine (Phe)	C00079	pos_M166T175_2	128875580.885028	136971633.470852	212703820.073985	170748804.041613	264449945.588643	198923193.669027	59717461.1539826	128732598.746574	124156293.049827	132372328.395492	100138251.627589	60229846.5337229
298	Peptides	Amino acids	Common amino acids	Proline (Pro)	C00148	pos_M116T53	46716629.4966026	22807753.8253027	27078892.0328828	15537926.3298589	36986262.378028	40286034.9250411	17559469.9158707	13352753.5622095	16203253.6833526	8186128.11211406	10015974.3853109	17381142.5097129
299	Peptides	Amino acids	Common amino acids	Serine (Ser)	C00065	neg_M104T49	1795936.32622346	1441800.00054585	4190273.81968133	1792663.85666175	6147391.11426328	4469141.14115787	1234673.28204538	1444561.11045672	4262715.54799984	959235.361391274	2752774.06634149	1877455.96991607
300	Peptides	Amino acids	Common amino acids	Tryptophan (Trp)	C00078	pos_M188T198_1	24155451.556133	45104464.9955216	58847137.0674415	49693634.3390924	58678050.3587968	55417045.2501201	23773106.2699416	53627361.861793	48533153.8367094	47211734.5846533	29245403.7448157	42397369.7545616
301	Peptides	Amino acids	Common amino acids	Tyrosine (Tyr)	C00082	neg_M180T85_2	28680073.9346845	41178403.0778025	66202334.8205394	53664920.7593756	82025681.4426329	57808097.2769664	30260224.2655628	46223975.4374218	35072334.5145114	37028182.1905292	34250298.9051075	14879363.9416844
302	Peptides	Amino acids	Common amino acids	Valine (Val)	C00183	pos_M118T173	20548859.0816132	20795053.2505811	24210048.9047161	28557821.571931	23287561.4942911	22022710.4953584	4102429.04773207	6161546.98012309	9881606.39408335	20304933.5475323	8680177.35619221	10682116.502568
303	Peptides	Amino acids	Other amino acids	3-Sulfino-L-alanine	C00606	neg_M152T51	172453.944785378	607115.910754403	3113915.64876314	2988069.1258585	1578246.88593635	1352972.80342243	115732.268539584	992222.539352715	2747141.94017887	2252912.41778942	1632788.48159508	1625502.5660808
304	Peptides	Amino acids	Other amino acids	beta-Alanine	C00099	pos_M90T48	2529425.99325296	2462945.57975172	2192753.92970039	2297418.07072117	2791033.90401614	2335979.84071841	1452571.34671449	2037553.9264773	1713212.33732709	1695987.29677007	871534.665566553	802137.64655083
305	Peptides	Amino acids	Other amino acids	D-Alanine	C00133	neg_M88T188	6367805.49174997	8688020.71581783	6414631.20809527	6581153.57789017	8829913.6753973	5867922.99041878	2619616.81545496	6254766.26199318	2315417.35491361	1580938.88241876	2736973.74483672	1020493.22250605
306	Peptides	Amino acids	Other amino acids	D-Tryptophan	C00525	neg_M203T202_1	16625086.5032529	31746134.7948474	40715267.9708493	35788852.5984031	43617601.8728858	38772576.0684931	15098703.8873741	38347181.8433525	34373646.4993223	33948520.5104114	22449861.7706869	30994316.3285369
307	Peptides	Amino acids	Other amino acids	gamma-Aminobutyric acid	C00334	pos_M104T81_1	4343729.9062388	1619075.373229	982942.809452599	1391194.44713037	1672318.58948767	2435392.35553193	1926145.76384792	1079470.39059598	447506.688992503	883131.039189092	781724.923675065	803789.056002934
308	Peptides	Amino acids	Other amino acids	Hydroxyproline	C01157	neg_M130T55_1	4201997.05620288	5852233.59851421	4591804.29004971	5765977.49775429	5470801.683001	5651926.39312436	2072998.50158515	2675662.14542087	1925333.97795177	2017202.4976809	2663765.53873926	2623775.94580686
309	Peptides	Amino acids	Other amino acids	L-Argininosuccinate	C03406	pos_M291T270	484160.077470291	1030319.79625656	37951.7265534831	4381.51093711616	2679.98184306471	851.735825154781	1039273.54408445	2122638.7317484	61725.6010991476	6188.91849149417	5294.08383699321	2037.04953774948
310	Peptides	Amino acids	Other amino acids	L-Citrulline	C00327	neg_M174T51	5822717.11079223	2729485.82305793	10556422.8442119	7177812.18256863	10369226.695027	11163233.7694791	3852838.56868464	1269674.82380867	6980201.20091021	3783934.45271205	4411620.32533119	3358537.8265146
311	Peptides	Amino acids	Other amino acids	L-Homoserine	C00263	pos_M120T49	1140079.84785248	833131.047869556	1772662.84544349	1082173.75373637	2137134.16448645	1581287.79765767	570998.869768697	667871.629758185	2365648.26941297	651790.32965343	697496.241083919	654186.080663419
312	Peptides	Amino acids	Other amino acids	N-Formylmethionine	C03145	neg_M176T126	1139952.83205384	13408.599650002	858735.684592948	387872.991178397	85967.6346756121	846255.067642897	974923.858253473	9611.96272202548	519470.010933644	768024.013632294	251781.149838161	651803.859985988
313	Peptides	Amino acids	Other amino acids	Pidolic acid	C01879	neg_M128T53	11263061.1937269	5031724.24010139	7232789.51269923	7629257.56115502	8297961.63390294	9307274.7663782	2355707.44271924	1611044.17823373	1938538.46409353	7601634.85076099	1719537.08971961	1497040.63107922
314	Peptides	Amino acids	Other amino acids	Selenocysteine (Sec)	C05688	pos_M169T47	430825.76816741	672604.35326158	4945377.84558737	2661443.1771413	1246198.02714362	323550.831761127	1407743.33818642	1448919.7633796	5668651.46171863	2869225.51421974	1723485.96608225	663477.699471444
315	Peptides	Peptides	Dipeptides	Anserine	C01262	neg_M239T219	7588953.7487351	6999190.69763715	5840712.88967935	5998417.32361048	7252264.49512422	7500902.90944045	3223688.427357	3203393.35396172	3279418.19512766	1190528.86701112	2866419.85471312	3352838.16231301
316	Peptides	Peptides	Dipeptides	Carnosine	C00386	neg_M225T236	1645381.51231164	1444176.09582669	1120794.00767739	1211859.70376278	1293237.25807115	1383570.01004229	663575.188100628	474690.6520671	360394.172697581	311705.718606263	252390.746677987	390357.600421858
317	Peptides	Peptides	Dipeptides	D-Alanyl-D-alanine	C00993	neg_M159T51	3970188.88609833	7558472.77888953	10956149.1740482	14362915.1341141	9668818.40565743	14975672.8575336	2053295.42591637	3367199.81824746	7111828.28032288	7526979.25968994	4928862.52504246	14060023.9504223
318	Peptides	Peptides	Dipeptides	D-Alanyl-D-alanine	C00993	neg_M159T77	801062.17821361	615413.759883495	2517294.71782691	2371148.1468445	496729.734356592	1387421.99381137	610059.007183792	572541.58933436	2466804.00380585	2150079.27476893	300980.337974937	1189818.69752816
319	Pesticides	Fungicides	Others	Butylamine	C18706	pos_M74T500	5005153.34675773	7617186.21007875	7050500.64108382	3474475.19987107	4979110.99168969	4003448.73793845	2940526.23417132	3507779.1224864	4827577.93135959	2515063.94145104	3728318.49849418	3087330.28374675
320	Pesticides	Fungicides	Others	Pyroquilon	C18487	pos_M174T219	1837237.27003778	265835.195244193	179665.284428448	127632.097450363	165558.083344273	146809.734570921	1600214.52006167	57713.4040950398	81567.6035203375	46736.7733205815	45818.3571644295	45687.8247094321
321	Pesticides	Fungicides	Others	Tricyclazole	C18492	pos_M190T106	8710399.13709082	6433241.751354	4255861.60293596	4015867.15264642	5135809.28389526	5034756.04825701	6091650.68234293	3636998.81908779	3011662.68533099	2218728.8301385	1971314.51504287	3785870.67830929
322	Pesticides	Insecticides	Carbamate insecticides	Carbofuran	C14291	pos_M244T94	1217605.77989635	487857.50541431	391587.070746002	405332.568984079	493420.837322781	545812.656416771	489669.814303277	160874.374345754	167549.97118985	87881.062913064	59684.3143987974	99640.8524300316
323	Pesticides	Insecticides	Carbamate insecticides	Isoprocarb	C18418	pos_M194T560	8463003.33130104	6263213.23239885	8398896.49759685	9100974.47395515	9036597.12923456	8339173.20778683	1309001.03894637	2489878.85944262	2870454.51235164	1805880.87683066	1695538.09253555	1062273.71479736
324	Pesticides	Insecticides	Organophosphorus insecticides	Malathion	C07497	neg_M329T213	6181130.69935814	437208.649627702	31998.9177358288	16947.2119992204	6687.95444714972	17249.2971065336	2596247.10319267	515064.181850159	75512.8063739257	26812.5640879178	4808.59425956764	24119.0284387683
325	Pesticides	Insecticides	Organophosphorus insecticides	Monocrotophos	C18663	neg_M222T103	6722628.48872916	148409.118530677	4239468.0949838	4008454.96717386	503757.715693223	4408366.27335835	7699937.95206288	131117.268111498	2847575.43771536	2736963.69913168	1566730.60850522	3848270.7798289
326	Pesticides	Plant growth regulators	Auxins	1-Naphthylacetic acid	C13014	neg_M371T226	76110.2760266842	173627.297362443	285700.270846179	223883.895923504	142425.55969542	81083.2804355004	81097.7100377422	232892.208909113	149347.830122967	198077.655943891	89589.4772627078	70840.2436280111
327	Pesticides	Plant growth regulators	Auxins	Indole-3-acetate	C00954	neg_M174T241	3945410.39626409	4440241.21328382	4488528.17155349	4532959.00465285	4994883.73097364	4651968.32543762	1495738.92226612	1755874.12309556	1895731.01589779	1388340.0861475	1589801.26345232	1784335.14291004
328	Pesticides	Plant growth regulators	Cytokinins	6-Benzylaminopurine	C11263	neg_M224T88	356580.763549641	1125610.36414699	257697.997042163	306055.721697466	368473.615526186	354806.257012686	339801.560504858	1781432.54557631	128573.687549691	276087.364401152	221624.187708626	239101.088144187
329	Pesticides	Plant growth regulators	Others	Choline	C00114	pos_M104T51_5	180529143.353694	151905880.929851	199191651.121388	174777456.900872	321789358.428792	327753141.441631	58441714.3247014	76272968.0529071	103935532.101982	68269138.511104	82518178.102771	43930998.1124882
330	Phenylpropanoids	Coumarins	Coumarins	Dicumarol	C00796	neg_M335T85	85296.7549499154	268409.858266354	50111.8496391218	85231.8875604051	50480.4404744741	33075.8643196225	45571.9872343614	573914.686013522	81336.0000113638	99207.8583870961	51979.5317989878	18956.8353398886
331	Phenylpropanoids	Coumarins	Coumarins	Esculetin	C09263	neg_M177T78	2560815.26944506	628112.947026039	586602.053665946	722081.228304131	666965.056197509	781182.112221512	1107363.45624687	277244.938530311	240188.991259266	358603.397317813	267395.417022918	318565.265063659
332	Phenylpropanoids	Coumarins	Furanocoumarins	Isopimpinellin	C02162	neg_M245T195	1289421.93038462	973509.829681377	743237.230486884	693925.331604894	725670.847642342	960948.516760502	542517.85420596	464078.889482871	340104.783030719	209474.661304013	152234.269775	259523.327226171
333	Phenylpropanoids	Coumarins	Furanocoumarins	Marmesin	C09276	neg_M245T194_1	138893.281245712	789194.148747823	1200739.83852223	2034893.61846984	1934106.3963102	1126293.03269862	164813.683821388	975709.910128369	1043860.18028684	1655105.86008029	1459302.4366924	1225166.11154128
334	Phenylpropanoids	Coumarins	Furanocoumarins	Psoralen	C09305	neg_M185T216	76166.0181223733	9503253.24728554	8285579.32629475	7288188.66723487	10008839.7485371	11981730.0477098	71399.9597635269	4988510.37406659	5666845.93302676	3398490.23297654	3888963.87678123	6374434.74180268
335	Phenylpropanoids	Coumarins	Furanocoumarins	Xanthotoxol	C00841	neg_M201T46_2	499876319.681017	481002962.759256	432902521.8281	475889529.43704	428435821.958637	496075800.748412	143547736.189386	104386372.697786	138544289.4636	75660653.8187396	70094958.1645401	60990196.6967325
336	Phenylpropanoids	Lignans	Lignans	(-)-Secoisolariciresinol	C18167	neg_M361T247	7317797.15242076	5709316.8703684	2176754.09704437	4033612.50922386	3876705.85640181	7885937.62108952	3508527.24459168	2557022.19535383	2191903.01882877	2802045.63509521	2393378.3950689	2660759.42046932
337	Phenylpropanoids	Lignans	Lignans	Nordihydroguaiaretic acid	C10719	neg_M301T263	12255591.1206949	35126241.7933842	6062324.93797662	9484191.48008728	8113507.49798456	7754341.78941874	9491637.27245975	25196243.9023079	3264578.78520246	5922069.22818629	3745730.35907514	3814431.62324912
338	Phenylpropanoids	Lignans	Lignans	Nortrachelogenin	C10725	neg_M373T235	656023.2539843	804827.643030597	1063236.10377519	1094547.80927463	1280786.90047693	802661.049467093	321163.951756081	789200.463531336	980965.297497604	1235973.69566332	1008287.79719847	1224978.74909435
339	Phenylpropanoids	Lignans	Lignans	Podophyllotoxin	C10874	pos_M437T53	477783.075332851	1615117.23329417	2599222.99726484	1866484.54963743	2854560.71295058	2324922.78095112	537815.371156222	2714606.85730611	1633433.79972639	1408203.76234063	1651898.01094586	1272801.23950384
340	Phenylpropanoids	Lignans	Lignans	Sesamolinol	C10883	neg_M371T221_1	505853.069794574	1069736.96154022	591276.2652936	403997.251273815	232266.535830898	348295.811109708	1174973.94223397	1210680.50666202	1053806.798453	551663.087115145	207698.422976878	357817.565402404
341	Phenylpropanoids	Monolignols	Coniferyl alcohol derivatives	Ferulate	C01494	neg_M193T228_2	17080554.5927514	30174933.4532292	79559599.035877	58368367.0790432	190775561.317934	186787020.863394	16993866.9449881	17545760.7212601	59231538.3291138	43266319.2837507	71341122.0443628	61396904.8627399
342	Phenylpropanoids	Monolignols	Others	Anethole	C10428	neg_M147T128	4108334.30998228	49748.4863605838	211.481813654385	3051.06729585824	262516.482123682	6606.36773592072	2459056.72133336	94102.223454878	732.594492252415	8386.76055941453	433552.416375127	17079.4789796366
343	Phenylpropanoids	Monolignols	Others	Cinnamaldehyde	C00903	neg_M131T216	1576606.45596573	2002794.65762009	1899953.56397194	1621135.60175122	3167021.85314937	2743160.4248603	798358.247230276	942077.114789904	1238092.68874617	684877.296500359	1466382.30492772	2111613.56569821
344	Phenylpropanoids	Monolignols	Others	cis-2-Hydroxycinnamate	C05838	neg_M163T55_1	231373.167150162	324720.001673767	829897.924213455	490949.179305979	611630.38843123	656869.009671524	267460.79405726	164063.581349933	455508.551447171	514172.177477275	217268.461410925	164099.834723233
345	Phenylpropanoids	Monolignols	Others	Estragole	C10452	neg_M147T184_1	1365705.52162689	140173.182744612	103652.260033117	214411.089540137	219359.661373312	117947.855500871	584846.16229584	73288.3264846115	97724.1014211044	62238.601543543	198297.229590601	80330.7590098678
346	Phenylpropanoids	Monolignols	Paracoumaryl alcohol derivatives	4-Coumarate	C00811	neg_M163T225	4027218.54957054	2243849.13106622	3423147.03079708	2542985.16538937	10008726.0756453	10549845.1593406	2431602.8979968	1103487.9250341	2051066.3931541	1804527.00899833	7146319.5444129	4645250.61027927
347	Phenylpropanoids	Monolignols	Paracoumaryl alcohol derivatives	4-Hydroxycinnamyl aldehyde	C05608	neg_M147T184	5851964.3355687	7541402.52698895	10215304.2800231	7700798.19175174	16704291.5396101	10558363.3326017	3011205.8935602	7902107.61748476	5416911.25299531	5726863.82747698	6900769.5871268	4024569.70878359
348	Phenylpropanoids	Monolignols	Sinapate derivatives	Sinapate	C00482	neg_M223T227	560811.880157437	1205982.73006718	2342396.24696469	1481100.15710403	3884143.83469651	2707305.00317704	279427.304461156	1077346.30905902	1428572.50222703	664742.248432647	2183268.98973452	1643132.60613568
349	Phytotoxins	Others	Others	Podophyllotoxin	C10874	pos_M437T53	477783.075332851	1615117.23329417	2599222.99726484	1866484.54963743	2854560.71295058	2324922.78095112	537815.371156222	2714606.85730611	1633433.79972639	1408203.76234063	1651898.01094586	1272801.23950384
350	PK Polyketides	PK12 Flavonoids	PK1201 Anthocyanidins	Luteolinidin	C08652	neg_M270T187	289739.281685065	536186.529959864	417396.448848788	599122.456342583	480684.215738254	454156.423181327	200421.512465851	326017.972745054	288911.497742091	338144.484108957	166999.960428435	106218.862885823
351	PK Polyketides	PK12 Flavonoids	PK1205 Isoflavonoids	Daidzein	C10208	neg_M253T249_1	10477510.9517078	28065010.7085866	74634322.4155731	67772098.7545924	29833192.103735	24662997.3163427	12127046.1817736	33552060.4751884	47557234.8044574	56290160.2215233	38427013.2473728	41224081.3915268
352	PK Polyketides	PK12 Flavonoids	PK1205 Isoflavonoids	Genistein	C06563	neg_M269T262_2	9939275.8982483	31340682.3665708	99439116.1998688	106625229.926316	82302590.2463174	39603616.3819778	13957906.715548	40588332.5636979	65327308.5739479	66217726.6409247	59582073.019838	46804485.3019966
353	PK Polyketides	PK12 Flavonoids	PK1205 Isoflavonoids	Glycitein	C14536	pos_M285T249_1	29083343.0204309	16940302.0771911	42467195.7764509	27957609.5296748	25913424.2516419	15076534.2919469	36833917.536949	24506485.7260429	25189213.9571346	28331302.4072486	21224917.3730839	20360140.4913736
354	PK Polyketides	PK12 Flavonoids	PK1211 Flavones and Flavonols	Apigenin	C01477	pos_M271T260_1	1896839.45527399	5680157.32736661	16850451.0914125	17797248.9037761	13100350.4902119	6889162.86197578	2374461.47292709	6750078.4148622	10725129.7269579	10986264.7426961	9362121.85815167	7890098.92747979
355	PK Polyketides	PK12 Flavonoids	PK1211 Flavones and Flavonols	Chrysoeriol	C04293	neg_M299T264	1704606.98571701	1802794.69761735	5375920.29828642	3909785.36976334	4671948.09498152	1824884.95954311	2803374.42736273	3089671.71536483	4422256.68801102	4484713.24777339	4662265.446086	2882273.89467277
356	PK Polyketides	PK12 Flavonoids	PK1211 Flavones and Flavonols	Galangin	C10044	neg_M269T244	2403364.80888766	630000.541149321	1590056.46666985	4547821.66997682	2151469.57736824	2380936.8702314	3906440.78446172	432038.582768106	1733330.62237152	2903076.72751325	1351454.13089824	1742488.43603564
357	PK Polyketides	PK12 Flavonoids	PK1211 Flavones and Flavonols	Kaempferide	C10098	neg_M299T241	211081.128277818	125136.777751595	292600.221040652	227180.031734052	351660.181685074	179906.587957137	231177.110116938	162011.991277744	191185.761850093	154083.770777889	249396.13285875	194249.745330476
358	PK Polyketides	PK12 Flavonoids	PK1211 Flavones and Flavonols	Kaempferol	C05903	neg_M285T250	896938.502862649	1516041.80204701	2291991.8402694	3295673.44882149	3882931.93435039	1657225.42578775	1312360.77439102	2041825.23352529	1127023.93598553	2233386.22150284	4030956.6578939	1805991.45777376
359	PK Polyketides	PK12 Flavonoids	PK1211 Flavones and Flavonols	Luteolin	C01514	neg_M285T263	2196348.83958322	1894109.28090113	5920604.10597392	5965804.66175931	6227463.26973941	3992188.07617878	3837688.94604231	3391085.84121886	4500013.83906693	4069891.37101664	4582495.90184238	4771428.51633408
360	PK Polyketides	PK12 Flavonoids	PK1211 Flavones and Flavonols	Morin	C10105	neg_M301T251	315706.039987663	338753.935901425	565322.924401489	854291.14597855	763777.10154354	627634.665600289	551521.790341009	568200.221234137	612791.576593602	741806.891082363	713761.450484308	658091.412029351
361	PK Polyketides	PK12 Flavonoids	PK1211 Flavones and Flavonols	Schaftoside	C10181	neg_M563T213	568386.861664744	740262.38539206	1248855.55064751	2681573.11611086	2211210.75856428	858527.523577339	745135.287709312	1413813.61233164	1130869.77294871	3788868.02910796	3095759.62917003	1544498.6238069
362	PK Polyketides	PK12 Flavonoids	PK1211 Flavones and Flavonols	Tricetin	C10192	neg_M301T45	146800437.179339	144368471.125503	113122047.065637	126477893.76629	129478007.501241	142260085.466448	73511895.6602324	39596591.4245176	43179860.8204899	28330220.5543419	27277646.60762	30159544.7998807
363	PK Polyketides	PK12 Flavonoids	PK1214 Flavanones	Betagarin	C09479	neg_M327T149	192267.105352596	96.4139017943646	329398.232426437	338846.674551117	28400.9657060185	212487.24860873	88172.7535625467	319.768736826081	237382.924911859	217980.139670249	98383.8311736908	189558.412918104
364	PK Polyketides	PK12 Flavonoids	PK1214 Flavanones	Dihydromyricetin	C02906	pos_M321T51	631733.70805088	2816221.81512888	4105671.002207	3990673.75530403	7578904.64124275	8631961.42150243	938903.50691102	2970193.58747461	2012680.31775623	2028836.68577212	3847039.2901594	2090686.09752574
365	PK Polyketides	PK12 Flavonoids	PK1214 Flavanones	Eriodictyol	C05631	neg_M287T249	1364041.85398943	2270117.96283345	3699777.22769109	5352761.87048245	5431380.2822203	2807269.64073265	2200346.24861335	3358335.95762313	2474584.94353855	3057471.13515101	4600092.11828816	2818585.27197638
366	PK Polyketides	PK12 Flavonoids	PK1214 Flavanones	Garbanzol	C09751	neg_M271T260_1	45948463.3954955	57089108.7885819	124287933.038099	174234321.503319	144830756.232434	69651005.6299382	100108046.037429	117548543.309425	85436369.1917614	127286010.587485	124722480.802635	102056373.174534
367	PK Polyketides	PK12 Flavonoids	PK1214 Flavanones	Hesperetin	C01709	neg_M301T264	1431472.51566527	1924595.176674	7027587.81358305	6960180.8703391	6703892.55358029	2584913.94291217	2043109.70117077	3070928.920187	6607398.19412632	9710940.94899692	7466414.98966747	5978797.10143569
368	PK Polyketides	PK12 Flavonoids	PK1214 Flavanones	Liquiritin	C16989	neg_M417T221	286850.648124478	147441.614685836	172904.647061188	178333.570019154	163871.753396367	143045.483805296	215413.017413332	90539.0019616483	108710.313538936	75183.6687238871	61084.8992902873	48851.9671423995
369	PK Polyketides	PK12 Flavonoids	PK1214 Flavanones	Naringenin	C00509	neg_M271T240	2250948.01084685	1560842.97188437	1626044.65445442	3007465.86746091	2460998.74540341	2161981.90308248	2487126.49414278	902183.617715204	1534238.13054306	1115594.31479058	1192692.36140531	1419026.13569655
370	PK Polyketides	PK12 Flavonoids	PK1214 Flavanones	Phellamurin	C09808	neg_M247T203	298244.33555065	673142.705045032	945080.206344164	952189.663294965	1444793.92784337	1114042.40316297	132206.673093401	365416.777523333	635929.956106772	399311.965754242	855887.262483469	643133.989652046
371	PK Polyketides	PK13 Aromatic polyketides	PK1304 Anthracenes and phenanthrenes	Chryso-obtusin	C17669	neg_M357T232	475616.10764797	1059956.840635	942729.408272926	694155.635607577	532536.68400477	338129.754721633	264769.675444112	1731415.59004579	614004.916699133	546089.259723335	434252.111451277	131247.81522271
372	PK Polyketides	PK13 Aromatic polyketides	PK1304 Anthracenes and phenanthrenes	Citreorosein	C17810	neg_M285T144	366715.666487278	13793.7570019725	210114.600331995	264877.598544294	32803.9416585298	187886.777183021	173691.110622164	7645.64448958374	166408.117063794	155145.25081177	45395.2211865848	191063.529708204
373	PK Polyketides	PK13 Aromatic polyketides	PK1309 Diphenyl ethers, biphenyls, dibenzyls and stilbenes	2-Hydroxyiminostilbene	C16604	neg_M208T194	1499546.78841437	1258480.07817776	5748703.17294353	2414423.79280487	1966936.85939309	1290766.17695829	4861901.06336982	1581679.50605843	8597598.40707987	2616601.43007988	2039314.92648008	1332513.65223107
374	PK Polyketides	PK13 Aromatic polyketides	PK1309 Diphenyl ethers, biphenyls, dibenzyls and stilbenes	Demethylbatatasin IV	C10253	neg_M229T323	217747.50484166	397727.603637016	507455.927137072	512150.087515241	486699.943865285	481066.245843458	77807.2526832993	197116.174091824	210193.94462458	131050.144739073	102586.955144519	182168.378005958
375	PK Polyketides	PK13 Aromatic polyketides	PK1312 Other aromatic polyketides	Tetrahydrocannabinol	C06972	pos_M315T188	87654.1658302683	45996.4094530628	60921.3286626335	7677.86896894245	63164.6176402714	385055.550813207	87777.7799430938	71224.398981339	171138.172460363	7295.55165581434	114510.524779115	665698.59774756
376	PK Polyketides	PK15 Phenolic lipids	PK1502 Alkyl catechols and derivatives	Curcumin	C10443	neg_M367T52	1248034.88167436	899353.285214199	4058672.0468054	4627618.98799008	1530026.4015821	6354852.0663452	956919.364166743	492769.294925774	3315799.53382238	3638818.16279129	789161.959956626	8601584.89973971
377	Polyketides	Anthraquinones	Anthraquinone type	Chryso-obtusin	C17669	neg_M357T232	475616.10764797	1059956.840635	942729.408272926	694155.635607577	532536.68400477	338129.754721633	264769.675444112	1731415.59004579	614004.916699133	546089.259723335	434252.111451277	131247.81522271
378	Polyketides	Others	Cannabinoids	Tetrahydrocannabinol	C06972	pos_M315T188	87654.1658302683	45996.4094530628	60921.3286626335	7677.86896894245	63164.6176402714	385055.550813207	87777.7799430938	71224.398981339	171138.172460363	7295.55165581434	114510.524779115	665698.59774756
379	Polyketides	Pyrones	alpha-Pyrones	Dihydromethysticin	C09926	pos_M299T222	396318.963218602	248249.40115922	438154.765373244	236667.961665517	180817.843875191	212084.306158197	689193.577435699	304652.305836906	841138.792356803	221831.633531222	248560.923594076	244430.305992792
380	Polyketides	Pyrones	Monocyclic gamma-pyrones	Maltol	C11918	neg_M125T132	26490627.8817923	10079933.6853203	24866933.9966103	14810789.6407668	13407356.9332527	30049191.1784149	21030773.8710208	2080405.01560132	18883306.597684	5871072.62964126	4781554.27073525	15535450.044996
381	PR Prenol lipids	PR01 Isoprenoids	PR0107 C40 isoprenoids (tetraterpenes)	Alloxanthine	C07599	neg_M151T66	18447143.9413175	26928023.1388489	43122191.8133297	45419536.0272012	41792792.8104214	90782020.1178656	15794130.4514634	15678331.3328826	29898576.5115512	24666963.1011133	26790019.1195974	55596366.9083497
382	PR Prenol lipids	PR01 Isoprenoids	PR0109 Retinoids	all-trans-4-Hydroxyretinoic acid	C16677	neg_M315T358	244281.631028711	763521.725001514	910106.482502647	826325.524359704	1103930.01046667	1115230.27807282	150891.302491187	498122.085625539	503659.87085685	489092.368087292	398990.352605589	334654.076209989
383	PR Prenol lipids	PR01 Isoprenoids	PR0109 Retinoids	all-trans-5,6-Epoxyretinoic acid	C16680	neg_M315T375	2640509.53700095	1345119.11632562	860695.503304032	850554.651338302	822436.961091857	946502.17393245	1431241.28286929	457303.11850443	285695.490510667	142612.476081361	261850.189066555	162723.790024943
384	PR Prenol lipids	PR01 Isoprenoids	PR0109 Retinoids	Retinoate	C00777	neg_M299T416_1	1438085.36820941	17302698.5395632	26244803.8433334	24103955.2877842	27494856.3616261	36827693.3362255	288672.392767401	12974192.7960927	9074722.43084126	7208534.6004111	10229067.3087422	9537632.72768863
385	PR Prenol lipids	PR02 Quinones and hydroquinones	PR0202 Vitamin E	alpha-Tocopherol	C02477	pos_M430T469	518750.310329919	2832821.89243677	2707636.88890164	318084.235158059	3138826.72492325	3465434.34669612	314900.981704136	1583350.38041806	1079648.40676987	517468.247790153	1562066.15892742	1532239.76889585
386	PR Prenol lipids	PR02 Quinones and hydroquinones	PR0202 Vitamin E	alpha-Tocotrienol	C14153	pos_M425T376	4210964.93277941	9362284.97232053	6655439.65747767	5418264.44176165	4284363.74056259	3771979.24667901	2306065.80909395	5528886.62909764	3869834.32520379	1691605.04687507	1038966.84689979	1641793.94629281
387	PR Prenol lipids	PR02 Quinones and hydroquinones	PR0202 Vitamin E	gamma-Tocotrienol	C14155	pos_M411T348	1078907.86155799	1717391.00730697	865310.684547159	758015.204140601	694604.577097125	905836.084101823	677829.549104655	982476.698235962	486111.331847667	362428.587472019	225640.201164372	342176.226060597
388	Shikimate / acetate-malonate pathway derived compounds	Others	Diarylheptanoids	Curcumin	C10443	neg_M367T52	1248034.88167436	899353.285214199	4058672.0468054	4627618.98799008	1530026.4015821	6354852.0663452	956919.364166743	492769.294925774	3315799.53382238	3638818.16279129	789161.959956626	8601584.89973971
389	Shikimate / acetate-malonate pathway derived compounds	Stilbenoids	Bibenzyls	Demethylbatatasin IV	C10253	neg_M229T323	217747.50484166	397727.603637016	507455.927137072	512150.087515241	486699.943865285	481066.245843458	77807.2526832993	197116.174091824	210193.94462458	131050.144739073	102586.955144519	182168.378005958
390	SP Sphingolipids	SP01 Sphingoid bases	SP0101 Sphing-4-enines (Sphingosines)	Sphing-4-enine	C00319	pos_M282T327	62110853.8390706	45187567.0924068	71456412.0204805	82422435.0146074	92627999.9330021	59960254.8078415	45391654.0307319	16572443.0048408	47291220.8473788	66482604.4755995	42476464.3177605	51829094.8248099
391	SP Sphingolipids	SP01 Sphingoid bases	SP0102 Sphinganines	3-Dehydrosphinganine	C02934	pos_M300T326	54965685.5245282	37057827.5909128	50806247.3209991	61550728.7071646	73218000.021586	54830514.0423796	33471286.9372805	13302199.7558415	34593504.0217461	49129610.3185143	30877151.9735087	45228244.5413744
392	SP Sphingolipids	SP01 Sphingoid bases	SP0102 Sphinganines	Sphinganine	C00836	pos_M324T410_5	135672808.214722	121939948.625624	155900731.978961	224489019.664536	247632897.694757	166791196.333105	130325083.825553	146341447.825456	82592285.7952229	149778605.760629	104139945.068157	67751254.2080785
393	SP Sphingolipids	SP01 Sphingoid bases	SP0103 4-Hydroxysphinganines (Phytosphingosines)	4-D-Hydroxysphinganine	C12144	pos_M318T320	62919698.628003	46499434.9888028	42965728.5011517	49712032.7906838	53897355.2553499	71025818.0171753	45239722.3445734	10851564.5944936	18459026.0613064	8626373.5628976	13184776.5925744	37594644.4364017
394	SP Sphingolipids	SP01 Sphingoid bases	SP0105 Sphingoid base 1-phosphates	Sphingosine 1-phosphate	C06124	neg_M378T288	414272.399788664	831036.375065494	2884346.19594337	2336035.74088328	1395545.04370018	1010870.20809037	341653.686562523	561566.147879904	1560282.09524452	1087670.6581191	390959.661238292	389745.510943777
395	SP Sphingolipids	SP03 Phosphosphingolipids	SP0301 Ceramide phosphocholines (sphingomyelins)	Sphingomyelin	C00550	neg_M675T529	939364.355626219	362713.351607828	445392.242664255	431196.74210575	563427.950638182	531553.698214534	352366.22214045	183569.465051931	169232.640575463	105104.079412187	112142.84817035	104167.345274296
396	ST Sterol lipids	ST01 Sterols	ST0101 Cholesterol and derivatives	20-Hydroxyecdysone	C02633	pos_M503T235	188991.355710854	160873.521066411	529719.868006374	427211.053153602	336774.209240735	155117.490752037	317500.748275065	294996.799950757	481867.493132158	662582.279425614	391012.350323299	394840.314467318
397	ST Sterol lipids	ST01 Sterols	ST0101 Cholesterol and derivatives	3beta,5alpha,6beta-Cholestanetriol	C05425	neg_M419T518	2054232.87043262	1285568.34797189	923918.413624268	841211.614477351	1107461.63855732	1471594.83620977	846694.63720108	861624.207082081	618135.915423431	453020.794093247	632524.847400698	486967.159692975
398	ST Sterol lipids	ST01 Sterols	ST0101 Cholesterol and derivatives	4,4-Dimethyl-5alpha-cholesta-8,14,24-trien-3beta-ol	C11455	neg_M409T363	1722186.2969247	1880645.56576719	3405535.34118958	3161875.65068191	3173454.14243933	3410637.44332165	1350935.55554417	1470002.43126067	1446520.49949845	1723679.52789905	797221.137178442	1076967.73917577
399	ST Sterol lipids	ST01 Sterols	ST0101 Cholesterol and derivatives	7-Dehydrocholesterol	C01164	pos_M385T291	4873441.6642193	5909080.03814848	9424341.21551745	10527318.6867292	7885176.20354211	9537685.71150164	1723664.89611291	3336454.72697046	1841022.5419132	2294558.78400357	1830784.7259437	2320751.38440265
400	ST Sterol lipids	ST01 Sterols	ST0101 Cholesterol and derivatives	Cholest-4-en-3-one	C00599	pos_M385T368	2316099.80721057	1816632.25632477	4719633.72107122	4147497.14053432	2676789.98786177	3579768.50090972	1221364.66796446	1750011.00028025	1531568.02456769	2573504.51231725	1306335.02083951	1740123.45650796
401	ST Sterol lipids	ST01 Sterols	ST0101 Cholesterol and derivatives	Cholesterol	C00187	pos_M369T431	2211836.36485583	260569.566056832	54663.451434977	165927.8120205	143065.305180306	229850.446515234	2246657.86155052	311808.947035434	34391.3326235342	186855.50727171	118552.773603805	272555.279863726
402	ST Sterol lipids	ST01 Sterols	ST0101 Cholesterol and derivatives	Desmosterol	C01802	pos_M385T326	1087082.09388132	1856000.53305054	1959879.39602555	2227289.46783298	1791084.4282928	2079457.33179945	614227.548262975	961846.631954906	833158.760636703	1521452.83995235	429571.932537818	855876.26916067
403	ST Sterol lipids	ST01 Sterols	ST0101 Cholesterol and derivatives	Lathosterol	C01189	pos_M387T318	1394557.47777388	1322686.67313925	1911218.32271478	2156372.93890208	1606332.33222193	1808703.35924939	513235.389349467	863217.935446247	488704.672158815	559610.953223399	484200.660787003	345171.152088242
404	ST Sterol lipids	ST01 Sterols	ST0103 Ergosterols and C24-methyl derivatives	Pregna-4,9(11)-diene-3,20-dione	C04084	pos_M313T213_1	465576.140220507	727671.216605085	735145.15596431	811512.997453393	725544.53455135	997297.809036281	144557.738887377	368130.082765059	222160.440383805	252619.611433271	163398.455230886	207672.218006394
405	ST Sterol lipids	ST02 Steroids	ST0201 C18 steroids (estrogens) and derivatives	Estradiol-17beta	C00951	neg_M271T210	473419.060624465	16427.9071197223	35268.0653916203	381770.47917157	51912.9408669146	39609.9607132939	328915.471561886	17670.0529857485	60366.5893084043	205804.297797876	46345.0944709789	61511.3638671448
406	ST Sterol lipids	ST02 Steroids	ST0201 C18 steroids (estrogens) and derivatives	Estriol	C05141	pos_M311T196	914073.114132156	1109200.17829369	940145.436845639	866971.520533628	1253954.18527332	1064513.70351623	423373.845867393	578928.637046966	604694.478672915	393447.752277669	630352.278628564	589927.381278058
407	ST Sterol lipids	ST02 Steroids	ST0201 C18 steroids (estrogens) and derivatives	Estrone	C00468	pos_M253T90	265656.995792576	894870.734028523	1439918.73983196	1695820.99611746	1814322.38920149	2103232.81645779	148466.05883771	768797.639750768	707048.37769352	809214.939198734	812399.811977092	1408355.48066897
408	ST Sterol lipids	ST02 Steroids	ST0202 C19 steroids (androgens) and derivatives	17beta-Hydroxy-4-androsten-3-one	C00535	neg_M287T456	1148597.74988272	297471.136969308	230153.933169366	156961.803255083	242551.622180071	321106.919922076	1062311.9640444	320073.473061664	140307.134900365	118216.564587263	157903.431743832	82014.8263490187
409	ST Sterol lipids	ST02 Steroids	ST0202 C19 steroids (androgens) and derivatives	3alpha-Hydroxy-5alpha-androstan-17-one	C00523	neg_M289T449	2230673.57140302	2387004.66070175	1378927.80207774	1424940.67068517	1180855.68441768	1133782.93338893	1385261.42509028	1022605.97019788	729234.611505201	688162.855961326	276930.276074317	254375.043902395
410	ST Sterol lipids	ST02 Steroids	ST0202 C19 steroids (androgens) and derivatives	3beta-Hydroxyandrost-5-en-17-one 3-sulfate	C04555	neg_M367T246	103039.837902524	106030.619343009	668634.13902462	308426.264617922	390366.509457782	143343.82253167	139887.114203279	112382.32468359	809363.240388002	417090.034965148	461799.687522005	212559.064152671
411	ST Sterol lipids	ST02 Steroids	ST0202 C19 steroids (androgens) and derivatives	6beta-Hydroxytestosterone	C14497	neg_M303T315	54128.2563318755	358992.132809475	979953.296888507	671523.260855018	908061.269715039	605048.471878995	95291.2458923299	283424.580587701	1170415.01656176	430513.497287184	1034479.7713901	541744.174900313
412	ST Sterol lipids	ST02 Steroids	ST0202 C19 steroids (androgens) and derivatives	Androst-4-ene-3,17-dione	C00280	neg_M285T343	13078.9814904537	463846.359105921	638689.533772753	770347.188696387	548785.88953682	514735.323536629	11385.5484877244	434371.465398703	456084.974786709	346277.092901973	298580.960118956	379973.801692631
413	ST Sterol lipids	ST02 Steroids	ST0202 C19 steroids (androgens) and derivatives	Androstane-3,17-diol	C07632	neg_M291T467	1656028.03179721	2139587.56355014	1381719.45041598	1269762.82393887	1245870.11205357	1514139.36272743	720396.036836687	797113.015020939	649470.769456847	262099.006193639	443949.52602545	494827.353615482
414	ST Sterol lipids	ST02 Steroids	ST0202 C19 steroids (androgens) and derivatives	Methyltestosterone	C07198	neg_M301T466	6703205.7858144	17739199.3130367	28634862.3611479	26901459.3759985	31581992.1844492	33283512.4451887	5369074.96110465	11204844.2468725	10204278.7293368	12571432.1531719	10692615.2619369	5434793.82738842
415	ST Sterol lipids	ST02 Steroids	ST0202 C19 steroids (androgens) and derivatives	Testosterone propionate	C08158	pos_M345T87	165153.116090662	412068.244412453	1199323.00631322	1092691.49101692	1794969.14066821	1034119.21308859	105385.395061461	391631.126794969	1448098.22284959	909080.038579857	1363168.27646703	841771.011394278
416	ST Sterol lipids	ST02 Steroids	ST0203 C21 steroids (gluco/mineralocorticoids, progestogins) and derivatives	11-Deoxycorticosterone	C03205	pos_M331T93	214718.017837839	713726.06277849	2462532.9782274	2756376.40898802	3238071.78707721	1895444.47727625	169475.396517485	833296.640494322	2976360.50112269	2763840.40530037	2624750.34316779	1730995.5016685
417	ST Sterol lipids	ST02 Steroids	ST0203 C21 steroids (gluco/mineralocorticoids, progestogins) and derivatives	11-Deoxycortisol	C05488	pos_M347T93	91042.7986569383	1101899.1086643	2041347.394823	1867823.58198517	2478838.52938222	1714907.00693956	51959.6848969862	1784566.77381562	2550481.82231386	1503966.42677568	1741871.43756146	1350892.34444069
418	ST Sterol lipids	ST02 Steroids	ST0203 C21 steroids (gluco/mineralocorticoids, progestogins) and derivatives	17alpha-Hydroxypregnenolone	C05138	neg_M331T396	1111633.24382185	631533.671930526	457295.067975658	394594.519534661	252946.093874262	148648.69305211	784310.364341421	658766.920065388	611383.053638677	306225.155585436	235890.906696349	149318.818662569
419	ST Sterol lipids	ST02 Steroids	ST0203 C21 steroids (gluco/mineralocorticoids, progestogins) and derivatives	17alpha-Hydroxyprogesterone	C01176	pos_M331T224_1	566783.124194781	1750042.05850669	678044.209957428	898425.563150764	778395.278758368	665683.647309746	744773.171390453	2642672.61843338	754449.921991095	1238533.12001465	1014861.64594502	726315.336990873
420	ST Sterol lipids	ST02 Steroids	ST0203 C21 steroids (gluco/mineralocorticoids, progestogins) and derivatives	Aldosterone	C01780	neg_M359T244_1	118304.145452385	817598.342348811	166040.823875132	228413.01456569	167204.739115192	120477.500576117	99213.7769124971	729749.75723806	118395.762430595	144595.130689212	124514.856232045	39359.0229589605
421	ST Sterol lipids	ST02 Steroids	ST0203 C21 steroids (gluco/mineralocorticoids, progestogins) and derivatives	Allotetrahydrodeoxycorticosterone	C13713	neg_M333T497	913619.519822987	904123.744481066	835877.617474786	758008.61541604	684822.64927204	804251.203099326	352336.990403051	304276.831182843	260578.405775684	305171.278548556	195567.975043542	354542.756251812
422	ST Sterol lipids	ST02 Steroids	ST0203 C21 steroids (gluco/mineralocorticoids, progestogins) and derivatives	Allylestrenol	C12811	neg_M299T405_3	2407391.43603813	1914525.95510086	1046487.79253425	1150163.59000734	1550817.0081852	1549643.27254212	501052.113570689	1104181.76283421	936128.608668642	824039.875820267	871133.008488352	661545.087132628
423	ST Sterol lipids	ST02 Steroids	ST0203 C21 steroids (gluco/mineralocorticoids, progestogins) and derivatives	Corticosterone	C02140	pos_M347T292	12589843.219245	33128555.9058239	4856112.20630377	1416792.08572415	429604.92694396	933929.272021068	15579740.974418	32430270.1884617	11205498.2983769	2553554.82462579	713041.243016273	989820.490621245
424	ST Sterol lipids	ST02 Steroids	ST0203 C21 steroids (gluco/mineralocorticoids, progestogins) and derivatives	Cortisol	C00735	neg_M397T228	393084.109955612	491624.936478734	587468.117238721	621183.201551482	670838.014376075	669424.97860537	110038.927303658	178571.44274461	247330.790747072	191286.254821722	220200.841588226	219726.72216356
425	ST Sterol lipids	ST02 Steroids	ST0203 C21 steroids (gluco/mineralocorticoids, progestogins) and derivatives	Cortolone	C05481	neg_M365T316	5014915.45602682	2478074.65160968	1310045.6133229	564629.834042312	1391884.45014421	2441677.08138186	4694129.19594423	2736831.17280947	2550270.85528073	367846.618940822	1879226.42347315	3110651.61829548
426	ST Sterol lipids	ST02 Steroids	ST0203 C21 steroids (gluco/mineralocorticoids, progestogins) and derivatives	Norethindrone	C05028	pos_M299T209	1322277.51234435	1291727.48972339	1184463.50284507	1396792.73395708	1029429.60841095	1527644.82152848	437047.76270389	726069.726335648	432488.336512686	606434.51269742	341221.966633713	435204.883018499
427	ST Sterol lipids	ST02 Steroids	ST0203 C21 steroids (gluco/mineralocorticoids, progestogins) and derivatives	Prednisolone	C07369	neg_M395T396	179518.868841891	49237.5733247622	53485.3692696534	22487.4785653328	36918.2343776777	71776.1244654388	186093.083415869	53608.6558618422	77546.1245915928	10879.2401393351	25523.9100897077	72661.375285161
428	ST Sterol lipids	ST02 Steroids	ST0203 C21 steroids (gluco/mineralocorticoids, progestogins) and derivatives	Prednisone	C07370	neg_M357T265	1153348.85004931	1206903.16444605	1547438.02415308	1040356.74664246	807533.647796858	1147771.74422952	487855.08278576	414851.967059851	628628.912475658	458251.465745987	124954.945680904	224671.315531494
429	ST Sterol lipids	ST02 Steroids	ST0203 C21 steroids (gluco/mineralocorticoids, progestogins) and derivatives	Pregnanolone	C05480	neg_M345T294	7140221.47516376	24242631.9743653	2429976.92520785	702582.321599132	226846.561306485	542078.320059841	9306022.7315044	24193766.2908658	5695782.44784	1298589.13847475	466835.718832891	667126.133970394
430	ST Sterol lipids	ST02 Steroids	ST0203 C21 steroids (gluco/mineralocorticoids, progestogins) and derivatives	Pregnenolone	C01953	neg_M315T457	1633336.56567411	3084506.81489875	3291175.74265405	3218850.32333253	3816591.95306154	4172752.60390763	470824.17350984	1010795.69085929	680113.774476401	1014144.48103286	446459.740819054	1160067.36399347
431	ST Sterol lipids	ST02 Steroids	ST0203 C21 steroids (gluco/mineralocorticoids, progestogins) and derivatives	Progesterone	C00410	pos_M315T326	946692.459735948	719224.332647314	1739232.58588064	1720817.36612085	1505759.52857831	1384733.67819451	514356.151846424	224226.124789636	815074.132592752	475596.64017046	520076.362887753	445652.116004931
432	ST Sterol lipids	ST02 Steroids	ST0203 C21 steroids (gluco/mineralocorticoids, progestogins) and derivatives	Tetrahydrocorticosterone	C05476	neg_M349T342_1	9656727.29376351	8044636.51509468	5554589.51188403	5124596.2140875	3641669.06489691	5376456.00116261	6180639.06289853	5540460.39164491	3243783.37941049	1513771.76496224	975529.100272941	2836765.46215495
433	ST Sterol lipids	ST03 Secosteroids	ST0301 Vitamin D2 and derivatives	Paricalcitol	C08127	neg_M415T455	26477207.9721709	48117153.406777	28094987.5270013	19665775.9250208	24500964.4819865	24099976.4584514	20913659.0913153	32897631.2238963	20331071.3324511	10188332.7214975	14618056.1016148	8126191.82608348
434	ST Sterol lipids	ST03 Secosteroids	ST0302 Vitamin D3 and derivatives	Calcidiol	C01561	pos_M401T284	1473563.29882924	1593198.20794459	2084896.6628487	1989714.22050899	1896472.06790226	2454134.69270851	550513.465315918	787914.912565235	474687.487478565	682415.597596198	397763.726470338	578216.962138583
435	ST Sterol lipids	ST03 Secosteroids	ST0302 Vitamin D3 and derivatives	Calcitetrol	C18231	neg_M431T396	11290999.476089	14462199.5079622	10433494.6150995	6783978.02043465	7871296.10617303	8268491.29623316	12456397.7400043	6185534.4280596	5378885.71856477	1887943.19247301	2906380.52759018	2675248.12404912
436	ST Sterol lipids	ST03 Secosteroids	ST0302 Vitamin D3 and derivatives	Calcitriol	C01673	neg_M415T515	948167.53155542	2316322.71809763	2057192.86134496	291179.498395456	1047968.84001892	1751851.52410083	1376358.37539897	1225370.49301965	2575122.54722646	359125.729815561	341146.864364483	1587699.36208103
437	ST Sterol lipids	ST03 Secosteroids	ST0302 Vitamin D3 and derivatives	Provitamin D3	C01164	pos_M385T291	4873441.6642193	5909080.03814848	9424341.21551745	10527318.6867292	7885176.20354211	9537685.71150164	1723664.89611291	3336454.72697046	1841022.5419132	2294558.78400357	1830784.7259437	2320751.38440265
438	ST Sterol lipids	ST03 Secosteroids	ST0302 Vitamin D3 and derivatives	Secalciferol	C07712	neg_M415T427	5105718.81813299	11032379.6524495	3483349.57153229	2854296.91688593	2784443.52180076	2121140.65217003	3520719.47867433	5889936.91750489	1365981.78010947	1007961.80265488	819182.493868397	1312656.0072076
439	ST Sterol lipids	ST03 Secosteroids	ST0302 Vitamin D3 and derivatives	Vitamin D3	C05443	pos_M385T452	1604259.38413581	2055824.77604653	1051946.60719916	1462646.42042055	1011886.01104999	1520242.50703961	826560.377654618	2031501.3926075	681205.634175234	2005344.69086877	658812.091788175	2194536.67276517
440	ST Sterol lipids	ST04 Bile acids and derivatives	ST0401 C24 bile acids, alcohols, and derivatives	3alpha-Hydroxy-5beta-cholanic acid	C03990	neg_M375T402_5	893235537.155951	1034344728.07943	1598185683.28882	1506636064.69912	1655742239.67853	1704663387.77997	316664467.499603	292739584.999219	330780594.650994	172087694.296398	209547728.712714	357046389.565484
441	ST Sterol lipids	ST04 Bile acids and derivatives	ST0401 C24 bile acids, alcohols, and derivatives	3alpha,12alpha-Dihydroxy-5beta-cholanic acid	C04483	neg_M391T331_8	2294522264.90939	1757871683.40185	3735217844.30472	3564460428.89844	3368822133.63482	3132844932.33632	783909218.65282	363730805.254483	1240071087.1085	652307921.676735	609426337.600734	616370027.636566
442	ST Sterol lipids	ST04 Bile acids and derivatives	ST0401 C24 bile acids, alcohols, and derivatives	3alpha,12alpha-Dihydroxy-7-oxo-5beta-cholanic acid	C04643	neg_M405T278_1	10539991.9847756	12774685.3404878	25915136.3312351	16622802.0966428	14252916.1726344	16183017.6839801	10893576.309006	5335451.90132783	25209688.8671538	10644579.2469885	5025529.80537416	10531976.4991828
443	ST Sterol lipids	ST04 Bile acids and derivatives	ST0401 C24 bile acids, alcohols, and derivatives	3alpha,7alpha-Dihydroxy-12-oxo-5beta-cholanic acid	C01292	neg_M405T251	11976806.5032371	23207111.7592543	25379650.5360091	29965855.1075998	18655680.1055755	17759301.1954182	5779463.75897401	7902585.25408319	11383119.5599277	19750373.6146983	9100077.20447018	8532660.93804276
444	ST Sterol lipids	ST04 Bile acids and derivatives	ST0401 C24 bile acids, alcohols, and derivatives	3alpha,7alpha-Dihydroxy-5beta-cholanic acid	C02528	neg_M391T403	3009009.09996364	2754449.48932526	8792176.78453477	6578415.9668372	5124736.518708	5266006.486583	2838563.45638407	837870.341290141	7116762.89335668	3249510.66483309	1564887.21283565	1624309.62423892
445	ST Sterol lipids	ST04 Bile acids and derivatives	ST0401 C24 bile acids, alcohols, and derivatives	3alpha,7alpha,12alpha-Trihydroxy-5beta-cholanic acid	C00695	neg_M407T287	171653942.935682	28731824.899506	86580462.2013729	113998262.650007	40974829.5027348	37171907.2320599	254877090.964594	27155187.7424338	140401547.019788	178112973.498059	22615709.3368853	17484948.2628532
446	ST Sterol lipids	ST04 Bile acids and derivatives	ST0401 C24 bile acids, alcohols, and derivatives	beta-Muricholate	C17726	neg_M407T256	57234046.1846428	72904324.7108795	117581173.205175	93518130.704474	68076710.4811503	68002711.0900859	47666618.5117887	38134422.4623726	136017609.198047	63949584.4897049	16633306.7575707	46418475.533121
447	ST Sterol lipids	ST04 Bile acids and derivatives	ST0401 C24 bile acids, alcohols, and derivatives	Hyocholate	C17649	neg_M407T246	12993588.7931126	201697.095515351	64195.4176280554	18122874.0111292	0	0	10325004.7318215	456628.610795458	150062.178492159	22294006.4631376	0	0
448	ST Sterol lipids	ST04 Bile acids and derivatives	ST0401 C24 bile acids, alcohols, and derivatives	Isodeoxycholate	C17661	neg_M783T331	339744412.443222	225907163.660149	550028187.072461	540091399.434566	496839776.192463	447558131.137473	134586482.591647	60298368.8261585	208428807.649786	102900981.303481	105067349.13333	100144842.647447
449	ST Sterol lipids	ST04 Bile acids and derivatives	ST0401 C24 bile acids, alcohols, and derivatives	Isolithocholate	C17658	neg_M375T378_3	208037782.386992	225604536.932206	284266295.275848	331251793.122066	342577352.511036	405087449.359725	108946206.684447	90253274.6520712	75877312.6314896	128690421.329794	119281634.961726	177975593.936829
450	ST Sterol lipids	ST04 Bile acids and derivatives	ST0401 C24 bile acids, alcohols, and derivatives	Isoursodeoxycholate	C17662	neg_M391T302_3	665725451.395957	474199669.941934	1335529247.48179	1293919647.26585	1329201470.23335	1195835484.92246	283920803.864896	160679851.543023	680187436.425964	347637777.57715	321605281.361491	411431905.281826
451	ST Sterol lipids	ST04 Bile acids and derivatives	ST0401 C24 bile acids, alcohols, and derivatives	Ursodeoxycholic acid	C07880	neg_M391T287	140966041.78671	182814777.996284	161850011.193808	155028996.127566	144814503.922028	184170497.040011	96397122.8080295	45724022.3756382	70221343.4974853	50170812.1324285	40345201.7234817	84185200.9145861
452	ST Sterol lipids	ST04 Bile acids and derivatives	ST0402 C26 bile acids, alcohols, and derivatives	3alpha,7alpha,12alpha-Trihydroxy-5beta-cholan-24-oylglycine	C01921	neg_M464T458	18423569.9072949	19577584.2495142	21965130.7550361	25829708.9079956	22384625.4784652	14520728.1527642	17080669.1518468	20602294.5232744	27193532.9171408	29320691.7104922	9976929.30231175	8976582.63201416
453	ST Sterol lipids	ST04 Bile acids and derivatives	ST0402 C26 bile acids, alcohols, and derivatives	Sulfolithocholylglycine	C11301	neg_M512T244	369288.990454213	610964.568365098	940350.693922741	986306.697783188	805852.286608922	1253465.27260988	610782.230037863	361401.152671863	579313.263793532	845778.702845854	551420.861110209	1105216.25926719
454	ST Sterol lipids	ST04 Bile acids and derivatives	ST0402 C26 bile acids, alcohols, and derivatives	Taurochenodeoxycholic acid	C05465	neg_M498T276	1203113.42710876	3768309.33821676	2277068.24302266	1913640.42535617	965806.637278718	1044157.99402691	814733.367928478	2349490.01696434	999324.459311011	1454424.63625374	288348.312958956	586528.829442854
455	ST Sterol lipids	ST04 Bile acids and derivatives	ST0402 C26 bile acids, alcohols, and derivatives	Taurocholic acid	C05122	neg_M514T239	4094294.79470136	8456537.02007423	16985011.6653188	10035199.3934593	4730391.15779569	4848614.11950992	4943536.19122864	11154563.1188085	13245683.8016058	7024314.54173394	2564357.74313945	3260432.57268412
456	ST Sterol lipids	ST04 Bile acids and derivatives	ST0402 C26 bile acids, alcohols, and derivatives	Taurolithocholate	C02592	neg_M482T266	672761.648538482	1296179.79055808	10772799.3851853	6855041.01853856	2786545.79329927	3802192.11742403	1736260.37401834	1247479.28995931	13175165.9273708	4827011.01700509	2276875.17697406	4232607.16188284
457	ST Sterol lipids	ST04 Bile acids and derivatives	ST0403 C27 bile acids, alcohols, and derivatives	3alpha,7alpha-Dihydroxy-5beta-cholestanoic acid	C04554	neg_M433T420	47054507.3517359	63292136.587251	13470958.1307944	9504567.2027392	7144120.67328052	17051262.8685351	47828358.4619221	36059906.7544218	9799996.22529457	4620211.85670942	2973102.9654729	12771253.6009913
458	ST Sterol lipids	ST04 Bile acids and derivatives	ST0403 C27 bile acids, alcohols, and derivatives	Cholest-5-ene-3beta,7alpha,25-triol	C15520	neg_M417T488	14923109.5850652	21262076.0638628	11839305.2231	9496303.62488427	11814726.2342266	12483547.746816	9574115.52306564	15295287.874842	5366122.83016886	2567764.67962513	3672138.89331525	2857460.8345067
459	ST Sterol lipids	ST04 Bile acids and derivatives	ST0403 C27 bile acids, alcohols, and derivatives	Paricalcitol	C08127	neg_M415T455	26477207.9721709	48117153.406777	28094987.5270013	19665775.9250208	24500964.4819865	24099976.4584514	20913659.0913153	32897631.2238963	20331071.3324511	10188332.7214975	14618056.1016148	8126191.82608348
460	ST Sterol lipids	ST05 Steroid conjugates	ST0501 Glucuronides	Etiocholan-3alpha-ol-17-one 3-glucuronide	C11136	neg_M465T297	859141.901334232	2752748.47297362	1852406.87761025	2145995.35547567	1148590.43105207	842489.554632893	793685.222324133	2097860.51668049	2067419.45433259	1945954.5384479	828094.512919034	404506.890277401
461	ST Sterol lipids	ST05 Steroid conjugates	ST0502 Sulfates	3beta-Hydroxyandrost-5-en-17-one 3-sulfate	C04555	neg_M367T246	103039.837902524	106030.619343009	668634.13902462	308426.264617922	390366.509457782	143343.82253167	139887.114203279	112382.32468359	809363.240388002	417090.034965148	461799.687522005	212559.064152671
462	ST Sterol lipids	ST05 Steroid conjugates	ST0502 Sulfates	Cholesterol sulfate	C18043	neg_M465T409_1	80383736.6386325	105334231.922845	91471352.0615049	60014702.052982	73106826.0664741	90313019.2932306	47906328.6645698	26572595.8728001	63805527.9411309	17608330.7866698	20423246.4175527	23206742.8061063
463	ST Sterol lipids	ST05 Steroid conjugates	ST0503 Glycine conjugates	Glycocholate	C01921	neg_M464T458	18423569.9072949	19577584.2495142	21965130.7550361	25829708.9079956	22384625.4784652	14520728.1527642	17080669.1518468	20602294.5232744	27193532.9171408	29320691.7104922	9976929.30231175	8976582.63201416
464	ST Sterol lipids	ST05 Steroid conjugates	ST0503 Glycine conjugates	Glycolithocholate	C15557	neg_M432T277	210951.982204613	446052.605287249	1083207.74337646	863725.024143022	873589.216548081	736443.845488393	266149.044915095	241798.94056706	396189.333136446	356868.02913945	367151.404182155	396310.952470713
465	ST Sterol lipids	ST05 Steroid conjugates	ST0503 Glycine conjugates	Sulfoglycolithocholate	C11301	neg_M512T244	369288.990454213	610964.568365098	940350.693922741	986306.697783188	805852.286608922	1253465.27260988	610782.230037863	361401.152671863	579313.263793532	845778.702845854	551420.861110209	1105216.25926719
466	ST Sterol lipids	ST05 Steroid conjugates	ST0504 Taurine conjugates	Taurochenodeoxycholate	C05465	neg_M498T276	1203113.42710876	3768309.33821676	2277068.24302266	1913640.42535617	965806.637278718	1044157.99402691	814733.367928478	2349490.01696434	999324.459311011	1454424.63625374	288348.312958956	586528.829442854
467	ST Sterol lipids	ST05 Steroid conjugates	ST0504 Taurine conjugates	Taurocholate	C05122	neg_M514T239	4094294.79470136	8456537.02007423	16985011.6653188	10035199.3934593	4730391.15779569	4848614.11950992	4943536.19122864	11154563.1188085	13245683.8016058	7024314.54173394	2564357.74313945	3260432.57268412
468	ST Sterol lipids	ST05 Steroid conjugates	ST0504 Taurine conjugates	Taurodeoxycholate	C05463	neg_M498T251	5469893.86886033	10276058.3129232	64088580.3073821	38530667.4401289	16562972.9433412	22527933.3648173	8090043.52921414	14417936.7874065	99404545.7084166	31329530.2876121	10534543.6727413	22393011.9191048
469	ST Sterol lipids	ST05 Steroid conjugates	ST0504 Taurine conjugates	Taurolithocholate	C02592	neg_M482T266	672761.648538482	1296179.79055808	10772799.3851853	6855041.01853856	2786545.79329927	3802192.11742403	1736260.37401834	1247479.28995931	13175165.9273708	4827011.01700509	2276875.17697406	4232607.16188284
470	Steroids	18-Carbon atoms	Estrane derivatives	Estradiol-17beta	C00951	neg_M271T210	473419.060624465	16427.9071197223	35268.0653916203	381770.47917157	51912.9408669146	39609.9607132939	328915.471561886	17670.0529857485	60366.5893084043	205804.297797876	46345.0944709789	61511.3638671448
471	Steroids	18-Carbon atoms	Estrane derivatives	Estriol	C05141	pos_M311T196	914073.114132156	1109200.17829369	940145.436845639	866971.520533628	1253954.18527332	1064513.70351623	423373.845867393	578928.637046966	604694.478672915	393447.752277669	630352.278628564	589927.381278058
472	Steroids	18-Carbon atoms	Estrane derivatives	Estrone	C00468	pos_M253T90	265656.995792576	894870.734028523	1439918.73983196	1695820.99611746	1814322.38920149	2103232.81645779	148466.05883771	768797.639750768	707048.37769352	809214.939198734	812399.811977092	1408355.48066897
473	Steroids	19-Carbon atoms	Androstane derivatives	Androstanediol	C07632	neg_M291T467	1656028.03179721	2139587.56355014	1381719.45041598	1269762.82393887	1245870.11205357	1514139.36272743	720396.036836687	797113.015020939	649470.769456847	262099.006193639	443949.52602545	494827.353615482
474	Steroids	19-Carbon atoms	Androstane derivatives	Androstenedione	C00280	neg_M285T343	13078.9814904537	463846.359105921	638689.533772753	770347.188696387	548785.88953682	514735.323536629	11385.5484877244	434371.465398703	456084.974786709	346277.092901973	298580.960118956	379973.801692631
475	Steroids	19-Carbon atoms	Androstane derivatives	Androsterone	C00523	neg_M289T449	2230673.57140302	2387004.66070175	1378927.80207774	1424940.67068517	1180855.68441768	1133782.93338893	1385261.42509028	1022605.97019788	729234.611505201	688162.855961326	276930.276074317	254375.043902395
476	Steroids	19-Carbon atoms	Androstane derivatives	Testosterone	C00535	neg_M287T456	1148597.74988272	297471.136969308	230153.933169366	156961.803255083	242551.622180071	321106.919922076	1062311.9640444	320073.473061664	140307.134900365	118216.564587263	157903.431743832	82014.8263490187
477	Steroids	21-Carbon atoms	Pregnane derivatives	11-Deoxycorticosterone	C03205	pos_M331T93	214718.017837839	713726.06277849	2462532.9782274	2756376.40898802	3238071.78707721	1895444.47727625	169475.396517485	833296.640494322	2976360.50112269	2763840.40530037	2624750.34316779	1730995.5016685
478	Steroids	21-Carbon atoms	Pregnane derivatives	Aldosterone	C01780	neg_M359T244_1	118304.145452385	817598.342348811	166040.823875132	228413.01456569	167204.739115192	120477.500576117	99213.7769124971	729749.75723806	118395.762430595	144595.130689212	124514.856232045	39359.0229589605
479	Steroids	21-Carbon atoms	Pregnane derivatives	Corticosterone	C02140	pos_M347T292	12589843.219245	33128555.9058239	4856112.20630377	1416792.08572415	429604.92694396	933929.272021068	15579740.974418	32430270.1884617	11205498.2983769	2553554.82462579	713041.243016273	989820.490621245
480	Steroids	21-Carbon atoms	Pregnane derivatives	Cortisol	C00735	neg_M397T228	393084.109955612	491624.936478734	587468.117238721	621183.201551482	670838.014376075	669424.97860537	110038.927303658	178571.44274461	247330.790747072	191286.254821722	220200.841588226	219726.72216356
481	Steroids	21-Carbon atoms	Pregnane derivatives	Pregnenolone	C01953	neg_M315T457	1633336.56567411	3084506.81489875	3291175.74265405	3218850.32333253	3816591.95306154	4172752.60390763	470824.17350984	1010795.69085929	680113.774476401	1014144.48103286	446459.740819054	1160067.36399347
482	Steroids	21-Carbon atoms	Pregnane derivatives	Progesterone	C00410	pos_M315T326	946692.459735948	719224.332647314	1739232.58588064	1720817.36612085	1505759.52857831	1384733.67819451	514356.151846424	224226.124789636	815074.132592752	475596.64017046	520076.362887753	445652.116004931
483	Steroids	24-Carbon atoms	Cholane derivatives	Chenodeoxycholate	C02528	neg_M391T403	3009009.09996364	2754449.48932526	8792176.78453477	6578415.9668372	5124736.518708	5266006.486583	2838563.45638407	837870.341290141	7116762.89335668	3249510.66483309	1564887.21283565	1624309.62423892
484	Steroids	24-Carbon atoms	Cholane derivatives	Cholic acid	C00695	neg_M407T287	171653942.935682	28731824.899506	86580462.2013729	113998262.650007	40974829.5027348	37171907.2320599	254877090.964594	27155187.7424338	140401547.019788	178112973.498059	22615709.3368853	17484948.2628532
485	Steroids	24-Carbon atoms	Cholane derivatives	Deoxycholic acid	C04483	neg_M391T331_8	2294522264.90939	1757871683.40185	3735217844.30472	3564460428.89844	3368822133.63482	3132844932.33632	783909218.65282	363730805.254483	1240071087.1085	652307921.676735	609426337.600734	616370027.636566
486	Steroids	24-Carbon atoms	Cholane derivatives	Glycocholate	C01921	neg_M464T458	18423569.9072949	19577584.2495142	21965130.7550361	25829708.9079956	22384625.4784652	14520728.1527642	17080669.1518468	20602294.5232744	27193532.9171408	29320691.7104922	9976929.30231175	8976582.63201416
487	Steroids	24-Carbon atoms	Cholane derivatives	Lithocholic acid	C03990	neg_M375T402_5	893235537.155951	1034344728.07943	1598185683.28882	1506636064.69912	1655742239.67853	1704663387.77997	316664467.499603	292739584.999219	330780594.650994	172087694.296398	209547728.712714	357046389.565484
488	Steroids	24-Carbon atoms	Cholane derivatives	Taurocholate	C05122	neg_M514T239	4094294.79470136	8456537.02007423	16985011.6653188	10035199.3934593	4730391.15779569	4848614.11950992	4943536.19122864	11154563.1188085	13245683.8016058	7024314.54173394	2564357.74313945	3260432.57268412
489	Steroids	24-Carbon atoms	Cholane derivatives	Ursodiol	C07880	neg_M391T287	140966041.78671	182814777.996284	161850011.193808	155028996.127566	144814503.922028	184170497.040011	96397122.8080295	45724022.3756382	70221343.4974853	50170812.1324285	40345201.7234817	84185200.9145861
490	Steroids	27-Carbon atoms	Cholestane derivatives	7-Dehydrocholesterol	C01164	pos_M385T291	4873441.6642193	5909080.03814848	9424341.21551745	10527318.6867292	7885176.20354211	9537685.71150164	1723664.89611291	3336454.72697046	1841022.5419132	2294558.78400357	1830784.7259437	2320751.38440265
491	Steroids	27-Carbon atoms	Cholestane derivatives	Cholesterol	C00187	pos_M369T431	2211836.36485583	260569.566056832	54663.451434977	165927.8120205	143065.305180306	229850.446515234	2246657.86155052	311808.947035434	34391.3326235342	186855.50727171	118552.773603805	272555.279863726
492	Steroids	27-Carbon atoms	Cholestane derivatives	Desmosterol	C01802	pos_M385T326	1087082.09388132	1856000.53305054	1959879.39602555	2227289.46783298	1791084.4282928	2079457.33179945	614227.548262975	961846.631954906	833158.760636703	1521452.83995235	429571.932537818	855876.26916067
493	Terpenoids	Carotenoids and apocarotenoids	Apocarotenoids	Abscisate	C06082	neg_M263T227	1589578.66815266	713623.856515192	786324.068330891	709207.740959455	857864.724135172	763811.338785417	924349.395697576	387771.36974357	628878.707195063	445953.39967234	589191.400172473	332702.539584076
494	Terpenoids	Diterpenoids (C20)	Gibberellins	Gibberellin A53	C06094	neg_M347T251	1025454.60511282	778178.244913548	790980.879840536	695973.443358895	862468.232411868	806745.012710251	422959.74287426	426982.199591424	373089.26149359	171762.47040134	354137.249600667	164774.265908329
495	Terpenoids	Diterpenoids (C20)	Kaurenes	6beta,7beta-Dihydroxykaurenoic acid	C11876	neg_M333T326	3910548.26609047	6211095.07082581	3800823.65220266	3034954.65300371	2440145.84552794	2769200.22116325	2145930.43420476	2436959.13003008	1738733.08804157	802815.120109588	838834.661874999	694538.365419011
496	Terpenoids	Diterpenoids (C20)	Kaurenes	7beta,12alpha-Dihydroxykaurenolide	C09081	neg_M331T311	2055513.42131214	3055634.07294765	4150318.86154569	3896221.24618416	3127096.95569752	3483531.01910909	660469.262266404	885298.531187747	1699813.93203884	1005367.40916601	1069248.4149237	1017610.0754451
497	Terpenoids	Diterpenoids (C20)	Linear diterpenes	Geranylgeranyl diphosphate	C00353	neg_M449T240	291830.134444603	310867.093195412	65598.5982506171	31514.8477982255	42526.7168286077	95169.9889445737	430563.2923837	361816.557136176	111825.429223769	32664.5764137639	43772.5906805149	62571.3847471389
498	Terpenoids	Monoterpenoids (C10)	Cyclic monoterpenes	beta-Thujaplicin	C09904	pos_M165T474	3869920.29617757	7916819.55975986	5361813.60549467	4812908.17967512	4415144.98376136	4543258.48882757	1072939.44168234	5200340.80963204	2251450.93215877	1414641.63447058	986023.45685245	1322171.88637065
499	Terpenoids	Monoterpenoids (C10)	Linear monoterpenes	Linalool	C03985	neg_M153T249	1776431.21843902	1044692.89486591	791206.171575919	1151083.59651919	1269538.02893974	1203776.13406089	964441.611976122	613681.043106784	471002.550776479	650371.108204137	471131.976135573	531245.641908005
500	Terpenoids	Sesquiterpenoids (C15)	Eudesmanes	Encelin	C09404	pos_M245T327	1190545.85520415	2820600.03591661	1092510.20614406	2416714.58572712	1865193.63952891	1298750.00262813	2488831.68038214	2934164.42190056	1552667.54972318	1945583.46784051	1634938.20471763	913667.110888294
501	Terpenoids	Sesquiterpenoids (C15)	Eudesmanes	Vulgarin	C09600	pos_M287T220	9764576.28975567	7340615.09024246	4713153.60390382	5026873.83060432	2916861.2964127	7410692.22856306	7611122.79856837	5914044.20988533	4617290.25332738	5321816.0612391	3464693.68075885	4133592.11065968
502	Terpenoids	Sesquiterpenoids (C15)	Others	alpha-Curcumene	C09649	pos_M203T428	3277859.4550057	2604650.68864058	3124017.83394102	3122653.82172579	3090768.93808201	2585078.5332981	2795888.30572605	1891566.77367074	1813198.36257143	1207473.23549531	1352648.61201818	1494363.5173015
503	Terpenoids	Sesquiterpenoids (C15)	Others	Rishitin	C09715	neg_M221T288	1612620.1189131	1647894.48671815	1945880.65223587	1916811.39115929	1890769.65476336	1945574.34226195	366943.164315386	301061.343765503	460768.81165229	689486.423279293	471068.709940358	533156.412037418
504	Terpenoids	Steroids	Androstane	Androstenedione	C00280	neg_M285T343	13078.9814904537	463846.359105921	638689.533772753	770347.188696387	548785.88953682	514735.323536629	11385.5484877244	434371.465398703	456084.974786709	346277.092901973	298580.960118956	379973.801692631
505	Terpenoids	Steroids	Androstane	Testosterone	C00535	neg_M287T456	1148597.74988272	297471.136969308	230153.933169366	156961.803255083	242551.622180071	321106.919922076	1062311.9640444	320073.473061664	140307.134900365	118216.564587263	157903.431743832	82014.8263490187
506	Terpenoids	Steroids	Cholestane	20-Hydroxyecdysone	C02633	pos_M503T235	188991.355710854	160873.521066411	529719.868006374	427211.053153602	336774.209240735	155117.490752037	317500.748275065	294996.799950757	481867.493132158	662582.279425614	391012.350323299	394840.314467318
507	Terpenoids	Steroids	Cholestane	Cholesterol	C00187	pos_M369T431	2211836.36485583	260569.566056832	54663.451434977	165927.8120205	143065.305180306	229850.446515234	2246657.86155052	311808.947035434	34391.3326235342	186855.50727171	118552.773603805	272555.279863726
508	Terpenoids	Steroids	Estrane	Estrone	C00468	pos_M253T90	265656.995792576	894870.734028523	1439918.73983196	1695820.99611746	1814322.38920149	2103232.81645779	148466.05883771	768797.639750768	707048.37769352	809214.939198734	812399.811977092	1408355.48066897
509	Terpenoids	Triterpenoids (C30)	Dammarenes	Neoquassin	C08771	neg_M389T264	2270200.06667543	19474371.09274	14858026.1882143	16001376.6229071	15125146.0825831	20817818.3174951	1590456.12605654	12869653.4530706	10310429.8526722	7632696.66782886	7357217.63744408	17738263.8048263
510	Terpenoids	Triterpenoids (C30)	Dammarenes	Nigakilactone A	C17012	neg_M377T251	4845793.84692339	9324234.68687694	10328023.6070393	13042178.2087719	9450270.63640583	10308131.7801883	1289800.32303893	3488420.94317159	4146654.17835701	4546382.87757952	4655932.26358521	1465018.84632455
511	Terpenoids	Triterpenoids (C30)	Dammarenes	Soyasaponin I	C08983	pos_M943T243	16812.4124430459	126872.963180325	391007.829086484	267123.14990004	147134.11496481	47795.6438418004	28609.6448672023	333839.390206137	683963.229032967	314333.273363566	195124.079120899	68355.4416367035
512	Terpenoids	Triterpenoids (C30)	Liner triterpenes	(5Z,8Z,11Z,14Z,17Z)-Icosapentaenoic acid	C06428	neg_M301T437_1	88192926.2349	95312414.7024477	68118483.3448667	81591177.8902221	69640281.8857658	66234405.0415321	53096675.4716669	61269124.1919628	34252733.822845	40431358.7338146	15687649.2294616	23591442.9437067
513	Terpenoids	Triterpenoids (C30)	Liner triterpenes	Squalene	C00751	pos_M411T508	1993391.19658888	146003.642766159	25961.5264284417	121270.0169771	191593.586661828	281903.76060577	1505184.98574058	233489.290139355	24704.2614643196	138695.654319145	163280.60813473	438476.405927958
514	Terpenoids	Triterpenoids (C30)	Oleananes	Oleanolic acid	C17148	pos_M439T446	35896615.6367257	25474674.4697196	22812260.293584	20016792.4086625	18601381.9301297	27223039.6425781	31661245.8438931	24603950.8031505	21124760.355424	28745910.2602767	19653958.6104365	30528357.2799773
515	Terpenoids	Triterpenoids (C30)	Ursanes	Ursolic acid	C08988	neg_M455T479	25068774.4274513	26210238.694074	35599962.1998474	30076516.186511	66429439.8483565	39680591.2563251	11514049.8234778	15010089.9263411	10520693.6094479	6833909.59457304	40214028.9902497	5361385.32650629
516	Venoms	Frog venoms	Others	Bufotenine	C08299	neg_M203T225	1246336.23979343	1388117.54117107	1064817.66521735	1173546.97146117	1355278.97307601	1394728.66246529	452507.179348766	413641.075225269	484963.562269622	252142.956197044	424640.745378774	570279.868994736
517	Vitamins and cofactors	Cofactors	Coenzymes	PLP	C00018	neg_M246T49	5763193.0115142	7167382.94374868	7874438.45968889	8292950.51200836	8001158.34275646	9948860.41092842	1845936.56542362	3614510.4211203	3266373.25130581	3112075.72878672	1919932.28601463	3583447.07210816
518	Vitamins and cofactors	Vitamins	Fat-soluble vitamins	alpha-Tocopherol (Vitamin E)	C02477	pos_M430T469	518750.310329919	2832821.89243677	2707636.88890164	318084.235158059	3138826.72492325	3465434.34669612	314900.981704136	1583350.38041806	1079648.40676987	517468.247790153	1562066.15892742	1532239.76889585
519	Vitamins and cofactors	Vitamins	Fat-soluble vitamins	Cholecalciferol (Vitamin D3)	C05443	pos_M385T452	1604259.38413581	2055824.77604653	1051946.60719916	1462646.42042055	1011886.01104999	1520242.50703961	826560.377654618	2031501.3926075	681205.634175234	2005344.69086877	658812.091788175	2194536.67276517
520	Vitamins and cofactors	Vitamins	Water-soluble vitamins	Nicotinamide (Vitamin B3)	C00153	pos_M123T150	2665485.16195173	3898879.14093389	4079942.99798129	3929742.84131448	2747740.34013311	2120106.21617951	804999.754178111	4258607.86886607	5731682.49111097	2781867.53751941	1965173.1921942	955046.737951557
521	Vitamins and cofactors	Vitamins	Water-soluble vitamins	Nicotinic acid (Vitamin B3)	C00253	pos_M124T81_1	15818695.9515157	30011422.3154691	31542759.2755309	33005142.0591448	33458216.7463027	33846395.5248417	3837016.77663409	10545747.8024968	14242021.1011642	11242010.5577119	14649268.3275941	19444790.5258834
522	Vitamins and cofactors	Vitamins	Water-soluble vitamins	Pantothenic acid (Vitamin B5)	C00864	neg_M218T183	20530209.5897667	44735570.7410689	58092585.3062757	46972878.1885146	87788864.6538103	73222087.5415108	9791777.74659258	35057206.1032227	22667310.2320695	17533986.8365518	36037088.9646478	18130102.5761009
523	Vitamins and cofactors	Vitamins	Water-soluble vitamins	Pyridoxamine (Vitamin B6)	C00534	pos_M169T81_2	1725834.25364105	1833392.45666728	1433433.89498729	1612013.47754176	1435429.42113414	1903675.98168075	773222.65072039	481937.848050055	520669.040485432	484494.409768102	335112.653492077	751126.911362915
524	Vitamins and cofactors	Vitamins	Water-soluble vitamins	Pyridoxine (Vitamin B6)	C00314	pos_M152T80_1	2115110.77118954	2275326.70124739	1829496.74233817	1832052.07145845	1833321.16498981	2286305.3886952	906139.239876076	690827.759289829	738488.808119274	680669.54376403	502498.219681318	836162.676157088
525	Vitamins and cofactors	Vitamins	Water-soluble vitamins	Riboflavin (Vitamin B2)	C00255	pos_M377T210	2528340.55710641	2992470.16106434	4111461.34465772	3708291.62690865	3422374.90017721	2905582.12909637	1321905.29952682	2934301.25114948	2780586.88173962	2138350.08347307	1636043.99587833	1463664.00124728
526	Vitamins and cofactors	Vitamins	Water-soluble vitamins	Thiamine (Vitamin B1)	C00378	pos_M265T122	225004574.372418	23395765.1337408	10727406.3538968	11654787.2289702	43548691.6945812	17527260.7201462	151861515.659053	30802385.3636956	7036038.54196676	6704980.30846084	44006496.5420725	12267259.1070457
