# Supplementary material for: Post-transport recovery trajectory of the canine gut microbiome and metabolome
Source: J Anim Sci Biotechnol. 2026 Apr 12;17:65. doi: 10.1186/s40104-026-01385-z (PMC13070285; doi:10.1186/s40104-026-01385-z)
Supplement: Supplementary file 3 — Additional file 3. Raw data of the metabolomic compounds. [file 40104_2026_1385_MOESM3_ESM.zip › mix/KEGG_compound_summary/Metabolite_compound_table/compound_summary_level1.csv]

	D0_1	D0_10	D0_11	D0_12	D0_2	D0_3	D0_4	D0_5	D0_6	D0_7	D0_8	D0_9	D1_1	D1_10	D1_11	D1_2	D1_3	D1_4	D1_5	D1_6	D1_7	D1_8	D1_9	D2_1	D2_10	D2_11	D2_12	D2_2	D2_3	D2_4	D2_5	D2_6	D2_7	D2_8	D2_9	D3_1	D3_10	D3_11	D3_12	D3_2	D3_3	D3_4	D3_5	D3_6	D3_7	D3_8	D3_9	D5_1	D5_10
Alkaloids	400317161.295238	603437971.824904	545980654.008278	721332008.991799	249292151.54736	539982388.453132	485536913.330807	587740806.707103	296994643.675034	170033672.132351	584025804.760156	476659565.605075	412770987.20581	473397168.246982	356467265.566207	515491947.964896	521818950.270523	278459221.210017	471889074.555578	360448313.487909	388406086.898121	418622782.350854	563604626.935809	369412398.977012	518110446.236024	741425385.426598	361686447.330937	729365554.246843	645899396.480436	210642559.774785	939921530.443296	440270019.643036	360934356.700097	609651997.353549	821605691.499642	375909627.625787	613251415.230311	494073239.203937	512192056.83651	790943544.603886	419102359.787195	322492622.068773	704072158.038291	484093847.356777	463222772.809755	403667320.762063	644728763.494692	549303618.446716	610175018.086618
Amino acid related compounds	4455856.35132638	30253382.7680989	20607141.9973501	18071339.1326288	33448356.1070644	25193188.358823	16524421.8158639	25638427.9896192	25054224.9977041	7911135.29088724	26519831.0563264	22207476.0491787	30511669.0517861	15691142.2076823	14363745.0204743	17381446.5469523	94923366.8088606	20570777.7957838	11435526.613755	14013727.7868554	14799393.7324642	19066192.8339111	11060743.8716819	13507899.6875673	30794684.0211482	27524360.1260571	23474604.2016461	26445767.709796	37905675.8194492	10785665.5896468	13184928.2793106	15248371.5735617	29584252.8558625	18325407.2709293	20587472.8428502	20985094.8343282	9063844.28014516	19951434.5223473	13714816.3162401	28552590.4852049	34253977.0203536	39337801.8234715	13247580.9458789	16098684.6442221	21830697.1570504	27663291.2738893	33076325.7031493	18132083.6406938	21685238.173045
Carbohydrates	71290201.7430498	96202468.9115341	78986459.8482084	83901510.0726555	69440530.3972505	57836106.676503	121824291.811772	97483063.4790716	65581104.2619834	62332926.9467498	111944867.498886	108212497.643179	115759411.673121	86034041.2587034	37717220.8072145	121788966.732568	140796464.552956	58628027.1150201	52889929.288998	53005798.2854896	93415384.9938403	115557292.11216	112612426.231278	109326631.323655	181204437.098866	173345426.65854	55708079.6491357	189935179.254339	176208826.788609	62637565.4939083	157633559.292499	70522585.7787431	99362065.4752575	91206527.7079685	168913717.338863	206248324.10893	133285951.882929	171437275.992607	104764709.482206	114509999.495576	115457553.430401	92838948.4780428	142228351.666549	100513883.453864	101061466.995697	105635445.378498	184226799.996799	136338363.388209	167784098.065994
FA Fatty acyls	8717318666.49636	12773131304.3071	18185285662.0635	11058833255.4782	13778431333.6034	10610817089.1629	7760870198.11374	8568424292.28634	10521816860.4616	8975146064.57506	10453408881.549	11328444960.5597	7934189179.16998	6677843528.28054	5678049890.03297	5567046919.73211	7467159733.39941	6393954168.35428	6629883345.4137	5325825942.82512	6778258737.39326	7990847327.20309	7736790895.53624	5491492184.32894	6602258529.8516	6937504805.60586	7534449748.84413	5449788314.8865	6415378540.71778	5266890615.17527	6497466010.49366	6288947247.54968	6529146534.71225	6633010623.96711	6896842409.68665	9621599674.49636	6395069707.96627	5374925399.55565	5983372528.48168	5455520854.63869	5776640693.75602	8104437648.4596	6079621323.68273	4514134686.78634	5154223892.01361	7934049684.0963	6153641482.22339	6194900023.97016	7385142634.49574
Fatty acids related compounds	8566050318.08395	11912714422.0914	14861052693.681	11184456233.0803	12965738791.3341	8952036259.65204	5080076828.8984	10586459496.6399	11729486263.2515	9994505642.3261	11886174919.5923	13240811140.7449	8332558310.71307	7989519311.9896	5394218649.55313	6000345639.8912	6121341265.62727	7270898416.85023	7588869734.71993	5755275588.36193	7993075023.07682	9149790709.73414	5726639942.87318	5619477921.24221	9454723393.10368	9161485571.82343	9297735826.73356	7407939442.79966	8510218315.54637	6415327989.05903	9918095228.37813	7056155976.4785	9049152082.84854	7948545557.67418	8397988795.90082	10953938445.7488	7440678958.91895	7106906603.15051	6520346048.26284	7340002462.31184	6734488482.58605	10672658003.5885	7532614289.69462	6242380979.15618	7016022360.02872	8863430290.37919	8128244902.08253	7649320087.85342	9573445936.5941
Flavonoids	117080318.182722	391730868.328007	207962774.136696	243693072.525928	228763267.906276	409372929.212711	9107727.58166896	238898379.523421	128605670.705352	89221914.6718747	226750239.268728	786781458.793373	936877416.750082	214603465.048631	149662640.312601	328655254.12388	404033396.420849	299263417.348793	167024656.419679	197950921.954139	322990747.234904	207611561.029238	67828906.6944168	246078227.58464	989437806.502943	407654596.552073	273549038.278017	843571821.590199	594140873.837714	79605175.3763345	434717510.973896	464551325.907995	571378301.308584	599867903.868238	551215211.577953	434257264.257013	339768944.127526	360497120.105861	230542422.722648	717954946.239128	784576824.640656	812934314.775828	129048770.553965	441447777.833505	498306538.224128	763501445.34566	1195163046.96502	399690828.666394	545060752.141624
Fungal toxins	484521.392138172	2164826.31951492	1654191.34517545	1920644.68599347	918925.902840804	1137929.46649238	501032.76452475	2178477.22583764	540518.040362556	444799.290672689	1911584.15132715	3357286.39767831	7476371.18186211	6985310.20969005	2368128.46968332	6479981.13334054	3996730.58387568	5853055.78266719	1794014.26569762	6055773.80744378	8438407.56741156	7951175.87346843	366035.410227722	1636168.84195342	4334342.60330016	1953408.33057135	1503316.36462502	3408549.51706501	5614696.71778941	263315.509690358	291545.484861916	1264259.81802599	3339761.89633873	2344767.58863761	3965571.59677039	4594636.95790733	1515280.48469399	1622234.77823218	1133983.34378185	2922566.80353372	2985978.41615993	2025763.34183661	2723332.17288147	1019294.91867488	4608724.09749149	1966214.97825563	4589729.83737789	4292021.48940852	8248359.04575859
GP Glycerophospholipids	143537738.240555	65149598.3378012	562923265.981692	279747984.801269	41826169.9485322	245088658.463149	44233243.8416362	201332523.488953	127386985.615263	66343726.6271072	224597228.10277	747982627.888156	831981247.479149	612954370.009396	273424544.043198	560007897.752927	283020555.247506	972573117.742394	198084874.743689	389564876.073169	858572978.215497	894958731.460246	157632896.384842	476374579.053939	738331705.566103	1140481193.44045	651912508.519827	788075736.742749	831671613.364313	354933946.025069	527438159.325197	1130118010.55231	1179134395.91178	1076316066.04835	695898123.088014	829803128.721096	490912332.021097	1123797325.76469	746551506.773194	616031022.109302	563286806.375204	383430182.725963	844759005.669438	1070768780.73745	971171252.284076	1005366929.09475	838617594.082922	889549820.001485	1084331748.41358
Hormones and transmitters	121594898.2521	241906366.466617	187869257.310959	130349975.595186	73368811.536934	185736282.669829	119391686.213338	74488518.9835418	52589571.9644328	99198922.6799617	54082048.7479379	78867112.8679993	34518670.7994729	82450203.7378622	100617473.039102	90275041.1022065	117730303.377075	25964902.2286078	103001168.698756	130604253.082923	41994213.8856355	32475177.665214	99369816.1008303	53648003.5451462	56502879.1784573	43516334.8348252	24637163.6448363	58091835.3093038	35998998.4058151	77078883.7066387	71935082.9797033	32576897.0820924	37321402.761445	34489603.4359762	54760295.4663995	38239951.019067	35460055.6504855	41899615.3167723	25188267.3208767	105324646.116467	33253664.0926009	28224634.2591169	37789803.265083	24944212.6075872	37714261.8408088	27842310.3233958	41885755.4648638	57892869.3690467	70194501.8749616
Lipids	13983758456.8228	17004259839.4082	17387496609.1071	15857299142.6241	15911366015.7792	12052882909.1961	11505037535.182	16291132585.3881	17068919128.0112	13910344215.2854	18052324535.5827	19100781635.6166	13992530131.6367	11563688619.2636	8676838537.63656	9847991116.33815	11707660614.5043	10721534199.2349	12233036962.351	9676687538.17881	12805536739.0975	13561166855.9218	10923032858.3185	8958385036.67143	15676911827.1493	14959097761.0505	15011966887.2174	12667666958.8233	13030614671.8314	10866661319.2377	15733546701.142	9453115497.66051	14596694564.5458	11336968361.1737	13182302616.7298	16235645420.5997	11221598447.1968	11355995458.7226	10876673080.3722	12342170453.5445	12538442724.1268	17361015616.564	14974737419.5398	10262931907.4636	12074743309.778	13403029247.9276	14058351357.3338	11746030962.8343	13728237228.4728
Nucleic acids	135635681.778815	125453837.190895	111728532.716507	244013126.072975	71048746.85259	86435383.8194281	120183717.844013	131956151.959355	79830839.9402837	85052706.906098	99199504.1676308	166372668.353031	186076164.864405	139267555.794128	90233460.9214752	166335867.979617	213243727.160229	96977236.0567677	128267995.154876	106094887.160854	182126948.035427	127280559.336863	101983395.446018	145213258.166525	159831872.223265	127461798.405044	30004280.8252594	145333803.498131	127055747.200867	132664547.368021	136236332.581399	83050320.0738049	90717299.6394919	151217403.77588	154544871.324301	139636210.89714	186942041.189925	107388450.700278	123815267.792839	273607224.761881	167880312.96955	74822552.0431423	188950523.801821	113968443.751672	224616523.796685	122122825.177848	226725801.463806	110537506.562061	277138249.609861
O-glycosides	445185.896247157	796232.864999728	501600.337278246	933573.385788178	844114.95861024	488404.755219623	325696.92102736	585587.547548515	380817.061762957	262826.230889867	354406.334208903	1102693.51052077	1152266.6640597	648657.364757301	238568.500991592	1367603.38514677	1367573.65704312	617950.726377735	305011.275784336	615108.973601434	965816.757940627	611570.493277111	1136299.71805983	517958.076695954	1619908.83703911	1052986.786459	377426.042785937	1918266.70427318	1280351.657262	337523.15652938	234224.12061169	1103169.5501122	1064640.85195655	1583399.13510212	2325963.32203711	1210821.68379477	1065065.06133434	621059.862204947	519049.469736427	1753099.7374481	1467981.6655043	679835.114501124	1051593.35832994	1388701.29544431	1149547.39843382	971085.532581848	1688438.62045552	1857959.23345931	3441647.9686504
Organic acids	231133969.340608	193043452.27817	1235852912.57807	1275415535.17028	179545127.764273	620125181.985033	231591124.237033	159179861.868757	139919094.747756	185704623.256634	190696460.286628	1260634887.35797	1662997963.07298	105160136.966652	90975637.0389143	127684251.675328	1311984115.89542	131071479.645084	134663917.398192	105819801.542531	112749833.259986	155397732.371209	316356698.832551	191905728.205341	272062866.548618	257151563.906956	114140547.792727	181573656.869525	247226298.484	181267909.320974	275056536.122673	372106890.639387	142642898.442027	168935209.244589	185838309.900763	209622203.926072	239607792.83335	182811045.507259	166764737.540021	727066807.243907	138094558.201603	466578452.364238	135632300.672243	245845495.095481	194387003.340759	491701789.549288	281449436.403368	478617736.907914	286658241.321479
Others	982493.076464308	1592646.34293282	1629600.75620952	1825158.23810809	1273468.23520502	1519655.34026147	1321293.30403935	1328045.72201631	1748457.19720322	1858325.32502452	1963688.27831031	2073712.12340554	2115205.55435532	1927957.08261302	1480932.29291713	1936218.29222274	1740547.23652557	1837904.55207836	2612280.84560199	2046009.78099585	2258954.86215213	2930102.62938786	1808011.71750518	1670240.22866728	2952577.03833605	1987264.93003799	1747839.5172289	3650266.17610457	3945585.62628158	2061501.30902836	2493464.95539848	1979476.05392773	2676127.48960527	1592095.93310625	2338091.87405116	1539453.61959059	1595480.33949909	1814004.17494566	1844270.92721601	1346669.31183416	1248079.20647493	1943766.26099271	1767739.87403934	1311877.41036951	1518201.25072418	1096349.38371778	1788805.49278295	1996642.20596931	2498377.75030588
Peptides	464886796.840371	612338749.152196	468112354.089266	459836545.614603	484894827.520341	516673987.986344	948970921.144612	355875381.185239	308644196.254728	435790434.298831	400247370.073126	427677909.742966	770411760.113043	347771736.078968	258444264.150809	522824117.675689	1229740351.51987	205546134.003214	297599844.887636	292818663.314901	260299684.190591	217776643.633026	659910001.515195	551944431.291307	908576815.478899	417038481.002708	187571536.040026	832252046.049209	727722137.228547	486872389.252747	1056900196.02181	534913637.112519	256383884.667794	560670358.882445	870683005.761857	418139225.581225	545834569.808039	346393740.75297	224746402.141948	1236737762.96534	821702982.039336	393930887.369434	340713289.153828	183477174.214488	559189892.133167	452026058.604449	754671520.024765	599522320.308645	1139071813.28492
Pesticides	197869535.481599	175526395.215459	322530839.712317	264005752.022899	153055182.410252	217384707.339709	244816594.116443	172111701.16353	198167193.134143	197454997.518587	261439786.955925	272170149.0416	302436982.458097	117821476.661092	97043215.8569939	196086158.234641	293500784.227606	128966133.824968	102632316.664471	163935120.340373	119733950.161718	172030888.032666	278094399.677597	193992258.993312	177072679.810486	339230817.217011	111806296.838485	220919895.070594	218867992.332302	313109501.922354	472438060.995059	155242969.944474	124196330.647707	189617424.463189	228764439.809119	198666588.936241	177132733.288321	251754631.584226	162703720.644964	282490668.61351	108623453.508262	181847845.897577	362559828.858322	189753137.474256	187313721.707905	149928889.215773	159105250.613352	293801070.967806	263772705.694644
Phenylpropanoids	367971673.653466	571893342.74854	421993551.99176	526242154.796734	702165559.297667	576865726.379224	287011470.495698	759526467.341465	598597973.571021	434991532.80161	780592373.896871	692658526.067927	589062727.766105	627017141.519146	550855739.3161	585335923.595826	419754690.298729	629512813.061494	634377689.695895	715186946.763009	595358494.077059	707556568.717546	338898427.267039	379909459.41228	675149291.783483	718257281.843161	621847025.827067	678288893.431769	647726270.765082	399277249.787962	317449195.325634	452295913.384398	596508293.571314	560911023.415206	608009321.67374	504386506.854068	647048357.276055	693848686.381228	594242153.668637	393246071.086727	565187453.011751	574954516.110094	594954162.951619	600463124.337077	578956562.117277	588420339.763479	576525842.052696	707534862.001426	559486873.873586
Phytotoxins	346112.441278553	127029.294217801	531390.603215228	263439.22987618	223685.928647836	145697.40520721	110779.97004478	406369.042919093	794505.571455091	561925.528414019	171025.197482509	2051436.69123591	9001664.02575583	593409.62339093	126259.886196556	596090.0508888	4141833.25318953	272038.163917603	285579.618928786	248524.987653537	1706114.07988052	526658.541154501	268117.335279306	2930663.84466253	1819271.78904735	2460350.84195971	416285.831430753	1946318.76594565	3894495.43477443	2051609.40881104	7043166.4922742	2427420.21600699	1346439.46355149	2561267.88113831	2293385.99757564	708203.916519386	1923952.43548661	1233874.84305771	942194.716659902	4188496.20510379	743038.215148762	219935.77416152	492386.786896893	2494562.37192318	2720794.85711436	2282526.57610928	4447847.89746776	1077629.27455245	1979604.68982957
PK Polyketides	121067401.507907	407359698.788651	212738993.235822	247304824.128413	233020393.445387	413017767.674617	28970285.9863216	243650477.273773	130095074.667265	91157867.721874	231636492.002039	796975711.267583	941750648.357218	217943850.392604	151721103.039945	332301782.072485	413821454.057497	301514331.306878	169346928.532422	201106585.296193	326896107.755013	211256430.830162	77823413.1262922	280602587.737277	1003221747.36903	418679590.698423	276397276.402466	857757967.510739	603727000.497377	83561607.0715879	449876775.847816	475445646.426405	586514483.961176	611511559.209884	567970241.801021	455252739.816529	344930799.192243	370517152.248185	235788068.116934	730326589.368721	797906877.011983	831668900.717768	137769759.581541	453031084.777724	519063314.208331	772907511.392641	1217801329.89546	407882540.909932	552772961.266556
Polyketides	18692175.3996564	31071028.8017291	4921543.70007134	6242738.86189409	17510490.6429082	25254635.2362232	80806595.3269667	26548378.1995233	19475468.8151809	16553709.5018679	59287833.8112134	23038007.1246356	10877319.3724979	13198419.893415	14259369.4197374	8190736.47578463	15037624.4224742	11296657.3638375	11786495.4216729	9491411.36706012	8036805.15744611	8886706.69274658	14713954.1155709	75039606.4828802	20190407.3437195	44571394.4521561	4692207.74183618	32291425.268259	16210147.6618654	39645211.7474955	15378224.3313192	15067233.5352951	13078588.1977204	14420741.4469213	25119685.7775617	10546321.9842989	22578997.7184368	18331619.6886366	9490268.79015707	20613180.8742396	17463940.2314905	6559679.42002575	22196921.9914819	10073853.3782056	16541813.0711285	10731301.8478389	23863594.2881658	12708306.8164801	11034468.2573284
PR Prenol lipids	14419656.5534687	63785293.0036958	34840678.817977	55524358.7447659	14631107.6841831	19128522.9749689	13717335.6786712	38193862.5785523	12187203.8594048	9504575.50172269	32744915.2793872	34266212.3098897	96789344.0100368	81475669.3920662	50599952.5805137	89942001.3680756	44356986.214663	57065481.7208121	38563092.816562	29447926.3446583	49210137.6806375	92206101.731064	33113770.4507494	49226275.9574341	59850191.2060686	82058087.5135086	39596997.3255079	88898172.3651748	107479642.718097	33739144.5569605	176854574.576029	88547631.2933452	58894496.1574328	72172400.5727165	119076604.23848	54135876.9475388	121242388.015751	37286184.7834449	94564791.0101752	88391416.6872692	74120430.1013456	50555812.277753	79246526.1110403	81026029.2702492	97161749.5444195	50919744.8538037	103685874.858134	90147189.2690173	53908126.6883242
Shikimate / acetate-malonate pathway derived compounds	975745.508875655	796837.594815536	3257735.04177916	2156241.94842187	1000766.97326687	749801.132976753	1307225.56947972	2195377.24804881	175280.30178717	171100.112687982	1880026.98730406	2923250.21874864	1329170.06735552	2111923.63464566	454531.950832917	1472037.95288735	1455554.05854239	792608.295810152	1069749.06893528	830297.939418529	2185874.74555358	1674188.51810184	891953.545280146	714386.174543768	6382929.84232929	2483056.74783139	958156.80702043	5310753.30389888	4784345.68656614	661384.357903232	11904239.59357	2946966.41722168	4362838.09018774	5074936.61020399	9209542.05603303	1666113.09001972	1356778.17610465	5415182.52051302	3086455.96803022	4915475.66618073	7004315.88420546	6356011.44815578	4849904.76102585	1666905.60974175	8410978.454685	2501589.59666778	14447517.7307339	864136.231278181	1961004.88743677
SP Sphingolipids	494314805.817027	258791225.037074	642514291.10497	256622056.207143	269242158.393629	379200089.742357	162907034.513868	308449220.536514	420490564.420357	212173561.622239	170541528.133241	229025660.012449	696547931.39736	265874497.049465	150140230.303489	298010347.462025	157742864.09227	289598439.392071	188532102.675155	196697025.26394	176973499.219904	179609983.463543	170936887.949397	401844437.254314	275102354.307386	265097616.514272	141659376.748819	418052894.239523	427043849.899216	292351186.141529	540988068.814165	251225153.037945	360697821.972095	323000594.408984	196442945.784157	727282865.389078	186949836.099573	420484637.971951	426321365.35973	421872065.440194	503302513.232008	742873630.467223	349099724.700426	253703509.489968	364198238.181579	411356622.182489	243852375.405549	720622558.734722	543363626.471856
ST Sterol lipids	8005259822.7894	4286196660.21564	1924107432.37683	5318210181.75718	3924274274.20755	5600421680.67702	6716543372.54761	5422190687.87854	5770639186.78066	7521705403.49541	3187314210.00347	4266109852.0865	5660524588.58786	3892296206.30082	4944740210.75605	5030126332.87186	4377811443.64461	6126396575.72672	4680173218.4386	4091767090.86619	3275303332.67094	4297783192.08479	3887835740.54722	7327084198.02088	5036450184.18891	7967917858.1522	9551131427.24416	9199359117.48716	7830548265.19105	5608307903.81376	6910106598.49994	15400735928.4405	8462744843.36112	9688373873.55102	7768084079.44242	7044977751.81021	9228481133.33996	8880204808.84884	9677068617.3319	7943664502.52227	7940745681.65195	6349679582.32746	5646768428.97163	8103433988.18464	9823680873.80493	8713954672.45571	7000491827.36908	8424126281.24554	6119557801.3147
Steroids	5331969018.22618	2967450640.21247	1358598793.75175	3644534685.83643	2747147314.67792	3681315735.86767	4750223195.71652	3571501376.16772	4149563826.51334	5325937491.30413	2233331855.05688	2918520387.49704	4091951948.7771	2548675716.13677	3203698505.50874	3223233539.03187	3165787292.66323	4105477311.13924	3002915037.9997	2734373006.4585	2253752331.9115	3016744181.81874	2630640810.84249	4583593938.9872	3608951620.43981	5411672294.37353	6486253041.00604	5866083936.634	5483106609.55949	3868773704.43438	5132271419.51108	9834260191.31252	5808921583.46908	6364027862.98895	5474034873.35119	4853758365.58787	6108466659.52396	5848782769.65538	6456119190.9538	5305635794.83613	5518162815.98332	4437605711.7275	3845359978.816	5007504876.74982	6641319243.422	5992439814.80276	4929044223.85364	5637407163.30385	4203253353.79132
Terpenoids	256610050.975358	244708129.462016	215571948.368582	201112236.704294	177901057.649151	225562380.480911	200633564.469722	137995080.405647	139252245.832215	120901438.833626	224131496.572949	165351013.422109	247917939.271308	219532710.102965	118434873.077278	216082983.138986	294867819.283456	144107881.629853	184017446.016741	185916110.236136	249372273.040276	257495104.040717	220757099.461585	145797969.707619	180630301.292944	200940006.380829	168067702.255462	212963158.078827	276870773.049806	112379834.437313	291532960.510787	79643805.4823186	181452523.481054	113163939.949145	216351009.15887	213807080.993747	128663983.337608	139127945.635068	156645594.617905	169714286.252354	199027836.827406	198239280.319579	398510146.226982	110762312.033996	209036612.567752	143113413.376441	227122955.898084	169504751.821862	186078578.793192
Venoms	607917.488835082	1126954.81637961	1401492.93550411	1163713.45134605	1861167.88179543	1369912.93919464	524821.595139645	1148590.331565	1754791.62850482	704880.024239927	1594732.77950652	1697059.00551028	1512311.9947828	1716006.69447542	1058939.11949895	1221061.08371506	733996.97158966	1549709.262553	995640.534669461	1493440.77157515	1674542.90257722	2207379.38826304	1106264.22918198	817056.526380806	1715671.75722029	1388893.70543805	961087.598250642	1402083.79726388	1749640.2158925	703703.62098463	239948.163579933	448836.928147132	1226623.5542701	756246.525877298	1368019.58930296	1059093.47869755	1224501.09976062	1139971.80650817	1124693.64839875	852929.778601493	1224363.90856326	1068295.21038901	1574690.97130111	804643.029696714	1240793.41051866	1089917.88629296	1678669.42880576	1231511.32312412	1693342.79704579
Vitamins and cofactors	125595131.19688	269572013.032301	322124474.760828	136426003.088454	120741391.877432	262969131.65915	177657688.274505	510875776.404006	104993781.32082	366001249.039367	501012655.158703	441324144.550382	183591353.85683	56399260.8244768	64073727.8494605	143162238.074145	185460345.761015	148306946.775438	67966612.4080995	72080939.2378208	85192119.3659004	94323383.0703951	232630491.663078	159016371.004099	143068069.109055	110078194.209765	79265314.0379615	185728077.33739	143246045.296453	133519541.748214	59310801.4844213	104930431.733172	105610832.058951	95081880.8379548	162557735.600054	143450429.15432	111704247.189072	100477860.35578	82986379.494239	134234292.756352	125136594.31986	117668602.517913	146928638.870264	60533520.7055353	128943892.793943	84857096.4860661	116541509.293934	149933566.556711	276036173.746112
[truncated: 22 more columns]
