# Supplementary material for: Post-transport recovery trajectory of the canine gut microbiome and metabolome
Source: J Anim Sci Biotechnol. 2026 Apr 12;17:65. doi: 10.1186/s40104-026-01385-z (PMC13070285; doi:10.1186/s40104-026-01385-z)
Supplement: Supplementary file 3 — Additional file 3. Raw data of the metabolomic compounds. [file 40104_2026_1385_MOESM3_ESM.zip › mix/KEGG_compound_summary/Metabolite_compound_table/compound_summary_level1_Group.csv]

	Mean_D0	Mean_D1	Mean_D2	Mean_D3	Mean_D5	Mean_D7	SD_D0	SD_D1	SD_D2	SD_D3	SD_D5	SD_D7
Alkaloids	471777811.860937	432852402.244791	562410482.009355	518979143.984831	514287190.323873	653126231.68403	162993298.501611	85149128.6307201	221065955.556351	141506325.230611	83569794.053157	258790992.034629
Amino acid related compounds	21323731.8262392	23983430.2063825	22280757.4981521	23148011.5838567	24133455.9590233	17483858.21807	8531116.37023079	24132947.8057922	8399322.2227884	9464347.1229503	11956403.8821929	4327952.03447844
Carbohydrates	85419669.1075703	89836814.8228499	128000383.488365	131017392.530175	157405192.394159	138038498.8192	21312128.2953295	34509972.8460903	51277910.9714244	37403205.2727647	43798163.9788833	58276082.7309352
FA Fatty acyls	11060994047.3881	6743622697.03097	6378597963.81829	6378936464.67972	6294225373.75718	6585939486.40137	2843697555.06202	956742474.095471	671729055.654976	1458784550.25066	747575286.824268	1200802201.64614
Fatty acids related compounds	10913296917.448	7029321144.85368	8186403841.79901	7879309318.82572	8387341710.06522	8584309669.48967	2562548479.83934	1276480440.97158	1326411879.53432	1539446497.66323	744560054.865671	1123747803.13904
Flavonoids	256497385.06973	299682034.848838	504647316.113216	558999951.315911	467696367.49818	325250582.170457	202780606.572258	231994462.535248	250530338.056401	301576093.029953	255262888.285819	235082396.456425
Fungal toxins	1434561.41521319	5251362.20776073	2493308.68913578	2642311.67756891	5710703.17791854	3995637.79679017	914653.375278701	2713464.94758167	1657317.06146333	1339309.04600021	3303191.4231004	3143489.5637765
GP Glycerophospholipids	229179145.94474	548434189.92291	799223836.469842	790374655.529932	974933362.233572	802642064.164157	218376702.085468	304571723.825834	279579895.786865	236394666.527344	232901664.751093	320805286.369936
Hormones and transmitters	118286954.440736	78091020.3379714	48379781.6958866	39813931.4397604	48488169.5445744	49554842.2401979	59637680.6913124	37518762.3717873	16272869.9803069	21502479.4417078	13366232.4411006	15275633.6780909
Lipids	15677133550.667	11428154924.7711	12956161016.9361	13058777870.2641	13093016334.8345	13435095740.4228	2354522388.11005	1663010142.82768	2363107481.13296	2215563241.0335	1377748519.82007	1783220791.8159
Nucleic acids	121409241.466802	139807981.628242	123610961.256832	162539681.528882	158990299.832582	191171347.524395	47464639.1189223	41446296.2868211	37811674.5888741	59071383.0567821	57506344.9280105	56244240.9623867
O-glycosides	585094.983675129	820584.319730869	1117984.85340535	1130523.23331412	1608665.68123974	1257087.88696827	270185.519092139	398784.800346779	667455.612534164	399854.848241231	870571.157066398	673298.154845962
Organic acids	491903519.239268	386805597.063531	215825701.289798	289963468.556466	298456392.589491	273649385.196317	478299109.449487	553186518.305	71045253.649349	180059720.816398	70022762.1033489	53809514.8415919
Others	1593045.32826504	2063102.25875956	2424544.26098113	1567891.43768224	2208347.43501034	2230827.03780753	322281.577391193	410824.107594552	763441.434885816	271382.748236773	400857.783916179	393753.729434492
Peptides	490329122.825219	460285745.552994	615960743.232489	523130292.06575	730365906.55956	613139663.805995	163522173.088407	316797742.716666	267476113.199909	294724643.899163	208355899.350548	181894239.601109
Pesticides	223044402.842705	179298311.467293	228771555.670341	200990039.195226	347616083.330614	355336615.259952	50115364.6144576	78128673.9823406	101929545.302936	68049113.887714	78819307.6640485	48214462.4140391
Phenylpropanoids	560042529.420165	581174287.461632	554635768.351758	576019481.300892	683812963.104406	744202307.39044	158230823.225048	112762798.72771	133418920.279265	73258841.2704302	96310572.0350612	106615952.612713
Phytotoxins	477783.075332851	1615117.23329417	2599222.99726484	1866484.54963743	2854560.71295058	2324922.78095112	537815.371156222	2714606.85730611	1633433.79972639	1408203.76234063	1651898.01094586	1272801.23950384
PK Polyketides	263082915.641638	304134784.978792	517938873.7111	572247010.527338	474623877.277089	336812321.096358	203517387.23022	232204239.505657	251168664.935059	305299787.187032	257053713.872799	237645735.233085
Polyketides	27450217.1184892	11434136.3365676	26308739.4989191	15749291.1070088	14183876.0787729	30984460.7901079	21771288.235171	2600291.36658058	19287746.5640458	6000293.40511562	5012056.45217794	15580022.0340084
PR Prenol lipids	28578643.5822239	60251860.3918035	81366184.8733962	77694735.3717437	79331811.186189	137814695.583573	17798428.9433463	25142902.9841889	39805456.3467109	25257749.5908805	30432734.2119951	55942938.3670837
Shikimate / acetate-malonate pathway derived compounds	1465782.38651602	1297080.88885121	4566127.97394247	5139769.07550532	2016726.34544738	6835918.31218865	1013507.78395155	552355.173062728	3433438.61276021	3718689.04007295	834248.793230767	8548714.33946365
SP Sphingolipids	317022682.961739	251878528.02442	324458858.2602	420941448.659981	469335225.899034	354150207.106807	143111435.762498	156567151.469561	111040518.381048	172377174.590948	130654164.022454	85399966.5730338
ST Sterol lipids	5161914397.06798	4569523448.4087	8395903689.78276	8029429322.38488	7814136652.23403	7573627239.70206	1763484281.7859	831655662.116226	2628968959.20575	1318103302.38494	1039800233.63694	1471154479.37546
Steroids	3556674526.73567	3088840880.20799	5660162589.67227	5412016620.49268	5268579109.60278	5111200950.16788	1208832846.02507	584318672.399282	1585371332.57092	839320690.668347	660050604.461931	906670745.107022
Terpenoids	192477553.598048	212591112.663573	181649498.648748	191147620.67391	205449126.516296	194823315.750102	44194564.0208511	51572362.9199335	64004917.7999584	75238052.7710107	49453420.0862272	72542835.529803
Venoms	1246336.23979343	1388117.54117107	1064817.66521735	1173546.97146117	1355278.97307601	1394728.66246529	452507.179348766	413641.075225269	484963.562269622	252142.956197044	424640.745378774	570279.868994736
Vitamins and cofactors	278274453.363569	121198856.262424	123451107.871458	112788588.66144	186386509.999858	148745950.766815	150341499.942929	60319065.3554341	37248523.2221378	26230859.0646673	51834562.3399258	48025536.1367786
