# Supplementary material for: Post-transport recovery trajectory of the canine gut microbiome and metabolome
Source: J Anim Sci Biotechnol. 2026 Apr 12;17:65. doi: 10.1186/s40104-026-01385-z (PMC13070285; doi:10.1186/s40104-026-01385-z)
Supplement: Supplementary file 3 — Additional file 3. Raw data of the metabolomic compounds. [file 40104_2026_1385_MOESM3_ESM.zip › mix/KEGG_compound_summary/Metabolite_compound_table/compound_summary_level2.csv]

	D0_1	D0_10	D0_11	D0_12	D0_2	D0_3	D0_4	D0_5	D0_6	D0_7	D0_8	D0_9	D1_1	D1_10	D1_11	D1_2	D1_3	D1_4	D1_5	D1_6	D1_7	D1_8	D1_9	D2_1	D2_10	D2_11	D2_12	D2_2	D2_3	D2_4	D2_5	D2_6	D2_7	D2_8	D2_9	D3_1	D3_10	D3_11	D3_12	D3_2	D3_3	D3_4	D3_5	D3_6	D3_7	D3_8	D3_9	D5_1	D5_10
18-Carbon atoms	1193619.24181846	1585416.20506174	1074869.2454731	1228716.93129043	2403563.2732027	1038566.19204768	1372684.01252513	2629927.44956236	1879061.98233435	2657592.05690738	1633662.43258668	1140111.02378038	3250972.62236709	1897951.66652394	1107051.39512471	2990890.79111685	2126410.37729148	2372351.40877097	1305963.32947866	1089605.561151	889036.924402201	3265903.85240093	1929349.08523349	725576.275303022	3968810.2587719	3581717.36538293	3195245.28454466	3864466.67690228	2959206.51348544	1271355.55748962	693285.752412941	1908036.89566873	1466213.18456361	2493001.58933335	2857071.55097214	3245968.94651866	3507392.31200792	2010752.89295932	2375030.24309961	3221013.81641683	2260450.78063507	1519984.05136481	3759421.37655586	2895018.34047888	2599954.90859308	2235780.76790747	5703987.51333438	4044466.3143769	4828821.24207002
19-Carbon atoms	5321361.09877207	3216162.81024607	3532447.16370075	3731512.98534242	7658250.1485626	4166436.01232221	6878919.39413709	3876934.37441476	5473265.7684141	9980244.33732561	4194698.92125203	2550307.00039112	4217286.06391263	4521840.84025133	5164980.65367549	4408014.74128719	5341011.22173453	4536864.57392279	7841043.4551258	5687317.56194867	6074310.43446771	4852183.92824396	5522153.4490282	5882318.08263735	3084610.95870598	3150699.99014575	3105044.44163813	3975145.37630748	3942901.58956557	4417459.96746779	4656623.30207791	1762733.1398421	4027276.16635125	2164277.54292326	3384798.07556757	4236020.86752316	2378222.299368	3145547.22262857	4027807.30111072	3981785.18645221	4182799.5840277	4407689.02207434	4959014.45431698	2398830.18129982	3215362.022278	2493670.64242714	4037401.05539945	4102310.21160808	2736543.39574207
21-Carbon atoms	39011570.9656882	3953522.25749421	3305468.12853595	5594933.48435205	29062851.8611109	20411406.9359235	15559457.1258259	10408812.1134828	6760095.14213446	51050830.5146336	3311290.826169	2321502.85946069	6092929.43177208	54077193.8620839	68608843.4721434	56085030.5981851	7702341.69965585	6804249.31278633	65335968.6580128	102808928.323531	25439814.2151605	12126667.6991649	23425633.0722404	27541355.7559211	8550028.96244034	8785911.14935534	6927542.03540248	9890582.44440779	7831008.50745547	41646223.0103056	5384324.5136747	7027203.70086643	6779134.64246265	11812674.0910041	15054760.6368606	8967117.4923888	12104394.8571927	15536135.3652399	7806958.41015673	10912023.2233497	10979970.9464084	6174282.83347158	11781308.1759622	6567624.42299821	8119302.64964674	7483974.91879727	13116095.5077805	7628980.68096714	14104874.6495903
24-Carbon atoms	5278993788.19489	2951785213.7731	1344114378.89843	3628472684.05325	2702385317.91611	3648156364.2542	4721700264.28224	3544365553.95958	4125310501.42294	5247089862.71874	2214635818.10067	2903846179.50213	4063840374.83336	2479378486.50488	3124580686.44773	3152900201.06341	3147019284.15578	4077999057.48509	2921452507.27478	2617052665.14413	2213323348.98405	2985356320.08952	2597164504.51317	4537667756.99745	3581796674.51176	5384008489.65979	6461990236.36344	5839348796.3617	5454859110.54801	3810868574.21716	5111655515.56242	9814070351.65446	5782655652.90841	6334062790.29022	5441931893.24848	4825202289.487	6078708511.2882	5813182749.91698	6430644098.56015	5278808634.68527	5492488864.97923	4413840907.23829	3811661914.58599	4980214260.15858	6615229641.3852	5959182923.25235	4891640124.18378	5611490295.9984	4171937760.92853
27-Carbon atoms	7448678.72500669	6910325.16656423	6571630.31561567	5506838.38219258	5637331.47893033	7542962.47317519	4711870.90179379	10220148.2706781	10140902.1975161	15158961.6765251	9556384.77619624	8662287.11128344	14550385.8256935	8800243.26303606	4236943.54007189	6849401.83786872	3598245.20876825	13764788.3586717	6979555.28230303	7734489.86774574	8025821.3534244	11143106.2494105	2599170.72282063	11776931.8758961	11551495.7481279	12145476.2088518	11034972.8810217	9004945.77467724	13514382.4009662	10570091.6819559	9881670.38049415	9491865.92168028	13993306.5672825	13495119.4754666	10806349.8393154	12106968.7944384	11768138.7671989	14907584.2575762	11265296.4392809	8712337.92464464	8250729.69301395	11662848.582299	13198320.2231758	15429143.6464625	12154982.4562823	21043465.2212791	14546615.5933401	10141110.0985012	9645353.57538178
Alkaloids derived from lysine	63734679.6331474	33018266.8392449	27118122.1485872	50381220.6251689	54827879.6293229	45567746.349758	68841735.342449	56307494.6956932	24174300.6400605	32112337.5412547	37327300.7621132	33558017.645	45340886.1721072	70260017.6573088	106013979.474952	97862259.7131553	53150712.6923563	35485284.4150316	123509354.173462	82100153.2478422	43822333.9532076	63249562.445078	108397896.931968	31271686.6518158	43835121.2090966	41731344.6476963	47103391.7401803	53422332.8745973	43223332.9168778	31840737.9332732	24308138.7221166	31530881.1869883	37827063.1412414	33972693.2864188	67436546.6539214	39934623.7948334	46776019.9730794	42534233.2644753	37759884.0384283	36890973.8417047	52438685.2625464	37795341.1334158	68937998.9367991	41182989.2855792	36680364.1352859	35129467.4023419	44268108.4098999	43285880.3401983	54396978.583142
Alkaloids derived from nicotinic acid	21568698.3470287	17076727.5003064	19798029.5704159	16777630.7736237	16611390.7096771	21211318.0685196	28043894.4414403	19061532.4865849	18775579.9129764	17184926.6262702	25830602.3057528	22372701.4845929	80177739.9204416	33067827.5744416	27122499.3261875	62560285.9032558	45476850.2172894	35795630.1380871	29964480.8808993	43824999.6781394	43483877.9592286	54786396.7182017	44572361.3797836	30461204.253654	64399229.5368645	50562526.1251473	35975152.1977009	70692415.6911806	60372429.3106762	29861601.4220255	10594184.9128908	24845271.6788319	64090287.156367	44472952.421502	70907949.1184181	55015712.3201662	34738099.8584279	43383398.4504027	31554444.3693781	58789205.160927	52640423.4934322	36134755.6747766	65352953.3863069	32604797.9635011	56731092.7778664	44484129.4396148	65618598.7921486	50632142.8358045	59190332.2366341
Alkaloids derived from ornithine	41610573.1562549	19568408.6605964	21090530.0399185	22715147.8899681	29276778.0337259	22703916.7608121	101117454.52136	15341025.3910304	22826433.6143512	42706445.7840813	21182354.647146	14828189.1607629	19814787.8398044	20870948.1102921	38316398.2731867	24215756.604126	34759042.2389883	15118651.4910648	30927470.2706527	21465541.7467244	18605681.7885551	18466793.3121953	67822711.2924042	34251583.8432315	18281659.8661942	14452445.8109899	11049279.0671481	21918702.5709445	14155063.3330387	34369569.8344286	13476494.0912978	10561693.6869577	12176050.0620649	7631872.2840741	14174085.2578566	22379886.9529136	11493033.0815405	8932305.29654882	11510403.4686907	16588629.0087581	24379093.7345508	19721830.5648644	23465570.9959477	10046641.8534963	13146053.4922905	13242788.0104138	17612104.8581575	15490960.7696306	20729049.9067862
Alkaloids derived from tryptophan and anthranilic acid	33639969.5568468	55454877.3306364	83220395.9865952	51052665.4421357	14714729.2942196	55586367.8931186	35664840.2743266	18776837.3465961	13139652.2774212	8615451.32537868	15392214.0955164	19341640.0796687	23044998.7742122	29980544.0970137	29979286.3733488	29720046.0866823	33506807.8035497	24966148.5088568	27393261.0879	20028920.3866601	23583067.8571485	20777974.2569673	41881636.3068807	19899993.2941982	24982158.4207904	19886526.2421619	14042247.6347307	24071915.5979691	28251504.5611983	10269457.8139145	21507397.6121662	12270366.1991255	22416262.9204482	15962063.1844112	21396383.2003115	18765252.6258844	19602752.53392	15275841.6813563	14420905.3230791	24637230.5602583	33914620.9982523	17767670.0000114	14026165.0558115	14704253.4656664	26419118.4939064	16624611.4189178	24280348.7348309	20838208.4416428	22755428.4853885
Alkaloids derived from tyrosine	34519486.2975017	248277255.17284	143141748.51341	211861672.447962	63031948.2919571	202733500.722318	100565410.52803	205515808.872086	159564465.444441	35567572.6787941	179945761.316216	158145605.203947	16961615.6511206	155421414.014965	91852429.3692058	118821415.712407	31663175.6876731	63481497.9121685	118595153.1347	74546095.558896	34589046.77131	34861115.213552	165272471.12919	22133035.3049969	17876688.2706752	10398389.7260488	63533057.5584634	60472234.0078178	11772941.2693731	16742705.7307996	11614792.842526	24069487.6587346	29848711.0964786	19836012.5268385	12771440.2179628	9796828.49991523	28773037.5322482	11311837.8466512	32130944.0644967	49694330.7225357	31065454.1343354	42951487.9151103	51754730.8926194	25305845.9393225	38846660.0257423	24312508.1645075	22471167.4304092	98314656.2558851	22139850.7967849
Amines	58084178.3854262	291336606.35977	160378196.945374	148577612.489523	41959307.8218466	178792005.038468	76481991.1935035	38171205.1648502	27336640.5603043	25741069.9646589	44651124.6091518	65471606.19924	20843985.8333236	126030114.282117	18285486.5340621	98445428.2867978	79230323.2432008	32421947.9391004	32464551.0607685	27282431.360536	13831041.8141933	16958525.5877808	70126809.0487695	33827358.0316492	29516415.2401876	31145079.3701242	12241416.1439963	92472811.5082556	36502088.4184408	11485205.4933415	37833154.3483961	23955422.8172091	27959609.7692147	17002945.1313737	29608664.4794348	18466719.0040601	36478219.2191205	29742853.8786504	26280639.6991581	82446102.4891172	20219648.0616085	56729701.7316661	27620523.2717381	8047093.98344224	47082218.2720105	38352053.1178522	43673369.5126639	132398046.742286	30010007.981571
Amino acids	398992446.606141	302643103.544123	291422711.739337	297157000.781027	430387197.148549	322541799.729588	865259884.415733	302752584.933129	264912596.386184	401265920.726108	337272672.756019	344292974.500263	725829275.871874	201406577.689816	232322172.720369	400218917.830773	1135247990.53943	156724944.522382	254752243.350903	250283688.133891	230557613.575084	179182479.858397	577906865.344761	505920294.014746	842837997.835397	364866146.122982	166357439.753596	705864679.654455	660684204.851959	466825543.670066	1012404140.79528	500426416.890195	204071424.361163	524973775.872257	807527274.745365	373078320.020819	495253477.488028	296117270.287243	186565197.330807	1121878218.73423	763207755.403428	314020574.515525	283032408.957472	163969598.428934	487901302.36458	398015417.449037	672052737.867826	450780120.904589	1084558538.54499
Anthraquinones	716679.175710912	264009.814037751	367957.377097384	325798.028814071	257370.985016217	574922.866201784	960969.806502877	603414.858565944	46042.1033122712	574305.736704585	761386.721855104	254535.817956741	377650.837841222	113368.227268285	386226.379433349	356491.050782333	5234106.19469014	237082.302689416	361796.809606234	258896.124565299	171924.611407756	413020.14853917	3748962.56016177	532870.183244139	1643627.1157202	404504.549580927	980898.796211032	931212.26633669	568325.934234769	374336.824242999	2071446.16860586	1897058.02946991	358815.407989283	1049760.78121712	499896.842422186	490643.840945651	336994.910492173	371479.865727859	407892.496313869	930052.135587973	2029989.9257736	154696.806659182	403278.089423982	744196.197474555	308488.623187938	710972.110421212	1441182.62528293	466985.300134426	145752.184377243
Bases	119221007.837077	106712053.103233	96733090.3355075	222199744.68617	50745661.1130503	73953751.8369353	106603946.757297	93899733.470657	50743275.9831872	59488538.4576575	69168802.6466435	134869693.248156	135297018.181801	79601264.2473327	59354104.3430369	122649010.071457	133699580.945986	79765453.2018433	88617504.2150634	63218745.7363465	102069748.352044	78567000.7915145	72638508.2647385	123162759.155915	125750790.957243	98881922.7898337	20567622.9797936	106696188.587991	95968293.9531454	92553586.4494753	117676858.391549	62702857.1813214	59140783.6880861	120099024.644082	115475880.297232	100192540.967425	148537899.398235	72540323.7401539	86816650.5444422	181129536.117274	113425327.754839	54970510.7829238	128248665.184936	86596112.6541121	155386569.092312	82618605.0694518	154392435.921081	97501830.7382634	176026565.228403
Betalains	3903026.08002602	19761753.0362746	10504135.4458654	11568787.945235	20537285.8564282	16755388.1239657	2776269.91575451	19360209.3159595	23699467.7884299	7122419.69957515	18881901.3012468	19777649.500161	15475213.6649847	8397256.06061999	6083685.80502992	7660937.16831543	6812343.0115134	5335698.4698765	3593911.22152629	8217755.78243157	3920204.88342948	6254074.67942884	2692309.93630591	4994764.53051998	17515209.5443576	17213679.697561	14947750.4423194	17309546.8515044	13743230.7483854	3593197.67948927	731368.537863365	7274435.21518583	15634012.8992606	9990757.56813087	11473370.2121744	12249686.2771187	7182767.40773535	11924703.2229861	3693309.84330529	8357206.47402431	11144498.6189676	8224976.99636038	4774867.81954851	13849277.9465705	10900781.6357491	16024245.0108535	14088445.6177689	4126643.109724	8355591.20920629
Carboxylic acids	231133969.340608	193043452.27817	1235852912.57807	1275415535.17028	179545127.764273	620125181.985033	231591124.237033	159179861.868757	139919094.747756	185704623.256634	190696460.286628	1260634887.35797	1662997963.07298	105160136.966652	90975637.0389143	127684251.675328	1311984115.89542	131071479.645084	134663917.398192	105819801.542531	112749833.259986	155397732.371209	316356698.832551	191905728.205341	272062866.548618	257151563.906956	114140547.792727	181573656.869525	247226298.484	181267909.320974	275056536.122673	372106890.639387	142642898.442027	168935209.244589	185838309.900763	209622203.926072	239607792.83335	182811045.507259	166764737.540021	727066807.243907	138094558.201603	466578452.364238	135632300.672243	245845495.095481	194387003.340759	491701789.549288	281449436.403368	478617736.907914	286658241.321479
Carotenoids and apocarotenoids	291081.850353983	1714657.68122831	823222.312767925	931062.622939961	1620918.89205406	1917653.62549328	95420.7850608603	2114295.96011605	3352416.39487405	1658946.52600263	2266317.63329742	2288949.73364341	522669.093573146	1513411.46998683	373839.299943404	480143.443842023	293899.4121895	791336.830209146	1203410.49202425	584801.658229191	668323.049939995	1038245.56701468	379782.104714956	654006.244405457	1985061.86067932	629449.844850217	460769.403837454	1985442.76422083	685715.347703081	266999.147019508	152470.192668918	233050.774093015	521246.038830351	1268235.67992619	593441.521736348	523366.825210816	454143.222446726	407256.809173941	1019001.66120232	457611.25212466	1323409.49600718	334650.184450142	586810.136214073	587229.813100585	522833.296443267	486801.411509642	1807378.78363011	515814.084247467	640524.699193639
Cofactors	4229879.90073757	7533010.14195639	5606461.86601614	5089864.58423565	7470009.70762648	8130560.81168092	8194415.86085371	4886238.6961076	2463840.54996401	3873980.44760307	6803576.90392117	4876476.66746766	9137059.24894588	6670780.033283	5684393.15235725	9268627.87159815	16748338.8396669	5726983.63514909	6890728.75810432	4639848.46401867	5072410.82780463	3806826.65585555	5195214.89445207	11036779.281393	12490378.008888	3946000.48172124	2461616.75861276	8514725.78223198	6622744.87048484	10914376.0661299	10826958.0652988	5369711.53992036	4386429.62546561	8421940.30092438	9501600.73519582	3389498.76139337	7672920.62951537	5926535.98498185	5445764.54009438	10330650.0300401	11080234.6552667	12366883.6559179	5797673.52578051	5907254.09566854	8001511.12688773	10512663.9813944	13083815.1571595	5873154.77936145	8055006.98127041
Coumarins	304063353.674336	528588615.351187	384017383.935559	466576655.885465	640214716.080193	527918967.761805	245585625.584382	659009345.348978	566583680.200607	407678766.147708	701306950.22489	616778895.026867	538016803.711118	535556235.427661	442765384.052529	465484883.301054	366924762.322811	576682303.996878	500794216.671871	605618719.073823	511183184.867172	625164496.820313	256628880.447668	257792824.783825	607359049.446192	486212803.648825	586976991.968781	497344111.129927	539689554.724761	327708076.325833	132105691.268405	393079020.441739	557944202.348934	426749809.305892	512263370.127398	396526867.240676	559091790.894762	514359838.004087	504844887.030652	295651417.887165	518725845.549047	542600649.19843	489624268.186248	451964667.601849	490674134.735881	546503625.368019	529998210.345749	451265666.241237	419097856.210678
Diterpenoids (C20)	10243104.0106519	5937501.14923448	6433563.19506431	7195974.6151849	9042289.4160499	7887754.65810206	13041705.3423207	6023675.96076777	2972114.58182556	6055879.32116388	4523667.70089533	8042927.17225958	10361314.277723	10179007.6596531	10539276.2266925	13069858.776783	10641543.7450874	7728745.52814241	10754398.7647892	12934089.2750321	6013167.24327639	8340688.79232995	13351429.0111975	12812054.7947199	7338221.15725854	8014607.13730244	7261422.90190404	10843485.1841522	13019974.7822101	5385860.50738283	12227077.4818694	5052306.20056733	9961536.53027561	4547848.04196442	9228269.1824671	5338161.45646976	6762505.20180231	8122853.40952237	8576324.68694314	7868009.35222371	10179227.9764917	7432648.776333	7898779.89546363	6774721.24217189	7982728.87690043	5413416.80999158	9554592.59982641	5964866.94677485	4943478.89501115
Eicosanoids	79587288.7649027	12583119.3044815	14252870.3133821	22409838.5463262	28859679.79816	33576171.5095588	61852706.3460674	30478566.7672193	29853823.3441697	117935116.256955	20485794.8103876	14560615.2469306	12421631.4596108	19531031.88659	63118097.2627972	27805636.8765574	20069784.0246775	23501092.6945731	34257815.9351512	35276131.7198639	24874797.8912853	19429160.8026022	37942471.4119026	32632201.3070783	11828191.7267007	11173044.2745242	15971974.3291626	13695767.7248596	18439803.852336	50388526.8620994	22731968.3006571	7697838.98632914	10142847.2405616	8331142.67445382	12213806.5714126	15693556.1137387	11598745.9432125	11609901.3500303	18762893.1926418	12595069.4637665	17084037.9676282	16620770.6661731	13968595.2253929	7762781.90824593	11640802.1372499	9879265.37818523	17778871.7617933	12319344.840048	12000195.9427372
FA01 Fatty Acids and Conjugates	5198527564.9754	8287187797.10625	11089250716.1476	7942342093.2587	9091411961.44727	6595990452.06081	4778906432.09843	7011214036.59196	7734790138.23991	7534099513.5793	7989113693.14674	8905364841.94658	6325816399.30243	5083254017.59521	4384854321.11111	4295739206.43147	5667248096.07464	4965821141.878	4899611597.65205	3983301107.07078	5485931959.69964	6790723277.93164	4581570554.64217	3846362228.03341	5484432334.51808	5709669964.71186	5741219310.38223	4354994550.69779	4947498164.83597	3783681718.50205	4543675910.64621	4810522936.39256	5474922793.71649	5128754559.73471	6022247540.01258	6686399614.77441	4841325360.91299	4315679218.05669	4486120654.99486	4157521778.8085	4118758735.95509	5612645279.42864	4308881815.48704	3605492718.12616	4019607652.19732	6145500504.45762	5029435902.48422	4703094663.32494	6010062511.1577
FA02 Octadecanoids	2107197409.75446	3274724004.92746	5815331118.26136	1962384316.01385	3775101831.95646	2831947922.53558	1410111813.37879	797562027.637913	1868147019.9872	554379459.166915	1467284359.86359	1690514673.86831	506892785.601323	677120504.303954	360016595.107817	347758298.25196	295956399.427431	607797118.721552	568019151.937221	350031085.299288	235569595.471459	272999394.396566	1520701575.563	599269500.700964	297995130.350722	400342160.975426	653775115.59904	269503853.70527	399226700.051071	282151671.059025	460666960.684022	814717906.27294	235989744.004167	912388403.261974	185309110.871971	1575920503.21565	859992028.833839	354176921.132158	620852331.612859	418409945.21904	516300622.433513	923855261.873637	389160783.50879	277777551.153463	293669984.740047	813293769.350846	270708916.064167	660180914.088334	388840185.066738
FA03 Eicosanoids	107820855.662579	20973213.773245	24603044.7344577	31102999.7934695	36018362.7896199	44499120.8419903	109965320.80311	38853033.923482	35331623.1394437	144633882.626517	27463893.3573389	24624946.9741927	26725434.6254417	29043124.5842546	72697085.1387417	39994731.1475683	32985113.453599	34573456.936096	44641699.0760859	50575183.5931142	36206556.3968062	27588730.9345353	61481487.0511997	47583082.0744839	19550251.8222816	18272045.5332385	19977197.0426647	25550513.3186811	27476099.9892129	58175863.7697753	36374335.6677739	12569800.9200644	16662223.7356891	13018398.1453733	20708522.4925726	23591110.0872668	17274215.5088166	18877483.2529519	24531945.8472084	22084471.1072392	29928399.2032155	27064173.7936569	22000251.8466004	15507783.588227	17653764.5149339	15680591.7317844	28974277.7714985	19521679.9600232	18285395.4213332
FA04 Docosanoids	1118219949.97473	1063712591.26681	1074909305.8748	987675772.500468	737984056.355646	990264831.606617	1321285595.71211	626747059.457871	791613713.672689	675855495.067481	870074371.094347	605516070.803776	869477642.473089	744347763.322914	795519956.972145	682962598.348227	1348875344.61456	632722351.127532	1016459698.31143	835308535.734948	923266183.414526	807786791.264721	1397674000.47143	764671842.661842	687718854.2868	686313629.0383	986661240.989782	624557033.372174	888589947.623623	947144207.416181	1241883805.31541	523350841.800503	648654233.637353	453374091.420977	594970358.954636	1067402219.02206	559832889.194703	500868423.535673	660163952.446382	685169624.086703	948973382.758861	1291815128.25929	1211402632.11774	479376620.509238	675698456.969067	841353294.115439	720632062.029547	576537468.5874	789408549.70953
FA07 Fatty esters	5895186.9671859	4671167.87453437	4674833.05348298	10675615.2933642	3399051.46881999	4021121.46439989	12095559.8873688	4361055.41642548	2356814.0486572	9827908.04975843	5669509.42644153	7006257.70197574	5834616.97862457	6220879.07539725	4888122.33119686	6292232.79691771	13086438.6961854	3307313.28125257	3606584.54232944	5101109.129681	2487126.48250506	5940204.6370148	54021236.51069	9664590.300318	10582591.2956053	10294721.2284169	5801243.1564399	6265094.32222659	7210544.65952506	5846219.83865619	4290051.82296777	4270849.87394626	5320082.06885215	6048151.0737682	6526340.24349448	14159974.5143488	15375907.1424942	8291564.89348515	8370115.09765086	10054614.854062	11223037.3827358	4401153.03849208	6503738.98505208	5694618.06106167	6848988.10933249	4799639.38604545	6937730.11328908	6842263.41896753	12102052.6074239
FA08 Fatty amides	179657699.161999	121862529.358809	176516643.991782	124652458.618357	134516069.585581	144093640.653486	128505476.233927	89687079.2586885	89577551.3737167	56349806.0850817	93803054.6605401	95418169.2648937	199442300.189073	137857239.398808	60073809.3719628	194299852.755961	109008341.133001	149732786.40984	97544613.8945793	101508921.997304	94797315.9283208	85808928.0386109	121342041.297745	223940940.557924	101979367.578109	112612284.118617	127015641.673978	168917269.470353	145377083.558374	189890934.589586	210574946.357278	123514912.289663	147597457.549706	119427020.330306	67080537.1113943	254126252.882622	101269306.373431	177031788.684701	183333528.482714	162280420.563138	151456516.022603	244656652.065888	141672101.737504	130285395.348191	140745045.482905	113421885.054562	96952593.7606669	228723034.590494	166443940.533012
Fatty acids	22411232625.6771	28874968404.8513	32063962874.438	26933252785.8515	28830887676.3355	20885630603.007	16499151928.3035	26768277190.3374	28698190733.3884	23752151249.3872	29812713554.4161	32045120083.5145	21967887238.8398	19363822545.4866	13914491811.5606	15608955686.1542	17649483378.1647	17639788665.0808	19723092160.1932	15261838570.6226	20430006543.1471	22374489422.0461	16538184225.8295	14419171314.6236	24851575191.4056	23729905202.6464	23966397464.5868	19800651909.7956	21213473399.9853	17116372818.0452	25424490275.5101	16093081987.0764	23239537642.5308	18848688646.6584	21291643428.7481	26888383788.3607	18455613625.5698	18072169001.1926	17074131708.2381	19479242006.2521	19096742863.5572	27862629557.0111	22164259832.6102	16160585134.5275	18788990324.7927	21880631788.9458	21890408499.6406	19040162170.0754	22886828711.2915
Flavonoid glycosides	445185.896247157	796232.864999728	501600.337278246	933573.385788178	844114.95861024	488404.755219623	325696.92102736	585587.547548515	380817.061762957	262826.230889867	354406.334208903	1102693.51052077	1152266.6640597	648657.364757301	238568.500991592	1367603.38514677	1367573.65704312	617950.726377735	305011.275784336	615108.973601434	965816.757940627	611570.493277111	1136299.71805983	517958.076695954	1619908.83703911	1052986.786459	377426.042785937	1918266.70427318	1280351.657262	337523.15652938	234224.12061169	1103169.5501122	1064640.85195655	1583399.13510212	2325963.32203711	1210821.68379477	1065065.06133434	621059.862204947	519049.469736427	1753099.7374481	1467981.6655043	679835.114501124	1051593.35832994	1388701.29544431	1149547.39843382	971085.532581848	1688438.62045552	1857959.23345931	3441647.9686504
Flavonoids	70450153.606646	319651125.935075	115472960.219039	172585609.715291	225524393.565446	297894012.832536	2706926.93736414	234994380.240861	126956355.483771	88417232.7823592	214819115.981534	614494795.09219	669007635.083256	192888190.63599	146720135.28772	216746367.632	196632858.344917	262176852.310401	146305767.311757	192386841.750503	190010888.45347	190421130.737541	53399769.1138257	150931596.928412	567509004.057042	270891152.854141	193558886.645501	479312111.544709	358233544.993318	75823620.4064787	126566774.24802	220935531.787171	348649699.017851	334759076.429445	330109181.743785	320908648.741779	246649049.159465	281879977.590261	176098213.47495	353664340.546902	491971925.971494	556740361.369805	116641393.904792	280851804.537161	320100324.177379	407948155.759754	726285962.030187	307004278.368439	378881040.210171
Frog venoms	607917.488835082	1126954.81637961	1401492.93550411	1163713.45134605	1861167.88179543	1369912.93919464	524821.595139645	1148590.331565	1754791.62850482	704880.024239927	1594732.77950652	1697059.00551028	1512311.9947828	1716006.69447542	1058939.11949895	1221061.08371506	733996.97158966	1549709.262553	995640.534669461	1493440.77157515	1674542.90257722	2207379.38826304	1106264.22918198	817056.526380806	1715671.75722029	1388893.70543805	961087.598250642	1402083.79726388	1749640.2158925	703703.62098463	239948.163579933	448836.928147132	1226623.5542701	756246.525877298	1368019.58930296	1059093.47869755	1224501.09976062	1139971.80650817	1124693.64839875	852929.778601493	1224363.90856326	1068295.21038901	1574690.97130111	804643.029696714	1240793.41051866	1089917.88629296	1678669.42880576	1231511.32312412	1693342.79704579
Fungicides	8971948.27697818	16304521.9358344	11616245.6342765	20424346.3518554	24916355.8690913	7610286.88302321	9884697.43367947	25157250.735411	24807245.8678057	9760468.56222461	8899658.78805016	18280450.7084061	14040268.1425969	16452597.3742822	8176707.75899623	17098009.4064693	12285469.7572736	9893658.36239039	14222967.2750092	20073863.4071717	10069737.2019625	23609855.2242214	11555760.8130729	11139958.6782409	14440367.5791744	6801093.16334936	5345542.09417972	21776719.1032101	13670106.5682121	13025982.0578534	11083535.6014552	3670782.22658704	19626786.9491698	6991689.6337598	10259766.6861868	6544181.2666336	6977935.42734758	6805108.59941042	4560676.82576864	11758742.9479842	7371251.25433267	4624219.25087029	9730485.62612186	7630666.26129968	8845830.77246536	12808813.6772482	3757781.4901317	5698278.72279162	17007036.559743
GP01 Glycerophosphocholines	137529385.298441	62439940.0798355	558274929.393891	276248216.357003	37112275.8960533	240697208.468086	40719322.4418711	197748558.969207	125632071.114832	65184459.212853	217304613.183921	739436781.153751	824055332.775551	607421880.798616	270597245.529286	554008149.007843	281001540.926833	962072323.116959	193848246.575661	383872017.091464	850333557.236823	886642981.753512	153273779.64059	473087497.932928	732139583.907648	1128282461.34505	647278196.719753	780847822.56186	823557426.380332	351733561.78584	522361970.464602	1123169245.66536	1165978873.25322	1069546607.28639	689279717.107056	820881566.550968	488039877.155508	1113660745.99468	741686869.431962	608654266.363296	558678144.348942	380265335.184618	838479631.658767	1060920799.24742	962266511.002229	997336253.76005	830974149.118913	880773935.638095	1071635538.98505
GP02 Glycerophosphoethanolamines	1546749.09180315	724350.935143794	4282809.76161025	3182259.29360428	572896.887287934	2107631.98588239	800537.42787282	1883272.40574024	1687463.06408225	871104.274541467	2220108.39626553	7916541.74103807	7796406.78240598	4989175.93923105	2112505.09357887	4979320.75897182	1253962.93405911	10328967.3109919	1638717.63053727	3039518.66311083	7523177.91259022	7871504.39968376	1009059.95824414	3192450.89587071	6092709.07348235	12035782.3385733	4616002.09297503	6879173.73120738	7947541.98794231	2851485.38430126	4451812.34626756	6939124.33485896	13111697.3578376	6752958.61297251	6464414.34050532	8642139.61478248	2838474.64996188	10000538.6527474	4794548.69856179	6572401.43401832	4416272.00604326	3029521.70077208	5825705.69811563	9765750.01931582	8821290.37484687	8009061.10425215	7583016.02658216	8546584.22770593	12441036.5141777
GP10 Glycerophosphates	4461603.85031107	1985307.32282188	365526.826190796	317509.150662048	4140997.16519098	2283818.00918058	2713383.97189218	1700692.11400591	67451.4363488513	288163.139712679	5072506.52258368	629304.993366921	129507.921191959	543313.271548697	714793.420332809	1020427.98611145	765051.386614276	171827.314442875	2597910.53749078	2653340.31859392	716243.066083284	444245.307050481	3350056.78600723	94630.2251400579	99412.5849734887	162949.756822981	18309.7070991381	348740.449681715	166644.99603902	348898.854927868	624376.514328173	9640.55208409796	43825.3007175903	16500.1489864416	153991.640453107	279422.555344932	33980.2156268528	136041.11726119	70088.6426708399	804354.311987584	192390.020218586	135325.840573069	453668.312554782	82231.4707163285	83450.9070003174	21614.2304503793	60428.9374264669	229300.135684565	255172.914351224
Insecticides	10856282.0428643	18602626.297376	12923870.9987834	15756755.1046872	32489082.4367623	19979181.9120757	10945574.8429323	23742256.4626591	45476926.6536619	35614311.4798013	24964292.1981577	19661259.1616551	7489482.90728751	5351931.19093099	5424351.22279606	6108210.69440881	7712908.79807525	6705197.54131364	8637829.1916508	4845735.58628278	4760297.98504124	13357667.4024659	10309961.045434	6659633.4050765	19730241.0590514	12958144.7380261	8207004.93840231	20244045.9247337	19538831.8735567	8087427.00727118	9704318.43777496	10146300.2966942	12489776.5906042	11493290.030333	17484392.6712255	7673986.36359513	13222170.3154671	11698817.0520893	12478626.2257818	13690664.985556	15408693.7865715	17742907.4208277	14014197.093234	11489722.3480848	12598739.0358159	13814813.7431395	18547172.2951849	10036900.6305964	11112231.0522672
Isoflavonoids	46630164.5760758	72079742.392932	92489813.9176566	71107462.8106368	3238874.34082992	111478916.380175	6400800.64430482	3903999.2825592	1649315.22158179	804681.88951554	11931123.2871937	172286663.701183	267869781.666826	21715274.4126408	2942505.02488124	111908886.49188	207400538.075932	37086565.0383919	20718889.1079222	5564080.20363602	132979858.781434	17190430.2916979	14429137.5805912	95146630.6562283	421928802.445901	136763443.697932	79990151.6325157	364259710.04549	235907328.844396	3781554.96985579	308150736.725876	243615794.120824	222728602.290734	265108827.438793	221106029.834168	113348615.515233	93119894.9680617	78617142.5156001	54444209.2476986	364290605.692225	292604898.669162	256193953.406023	12407376.6491731	160595973.296344	178206214.046749	355553289.585906	468877084.934828	92686550.2979552	166179711.931453
Lignans	37165785.8515766	21963626.6394525	5546006.52790237	26190009.2994495	35270672.749599	19341837.1524278	21009403.930515	32498406.555394	8470114.69019594	11684575.3183219	17561964.7707893	17854168.5811048	14932226.0649302	41886562.828593	79575976.2004447	49207153.6137484	19180992.4991338	21613686.9074469	87641689.3943363	60626837.7493536	24793318.7362445	26796545.5169787	61322656.0065835	12424117.4661311	8466829.74964646	14002118.7163703	22805378.1833753	10053351.4655408	9094245.68468125	17367043.3339527	11396451.4863849	9122122.15170049	11726480.2819062	9212437.77203778	14243196.5245282	7540703.06035899	22389961.2018683	18153673.4795712	27067529.2895497	11493957.2668395	14270443.1903663	11485100.1271048	25028114.3041017	23774790.8851927	17700786.5356387	9388179.2106178	14300764.6427546	22724336.601908	11884258.4063696
Monolignols	26742534.1275531	21341100.7579003	32430161.5282992	33475489.611819	26680170.4678746	29604921.4649915	20416440.9808011	68018715.4370929	23544178.6802184	15628191.3355801	61723458.9011922	58025462.459955	36113697.9900571	49574343.2628916	28514379.0631265	70643886.6810241	33648935.4767833	31216822.1571697	45941783.6296877	48941389.9398324	59381990.4736425	55595526.3802544	20946890.8127873	109692517.162324	59323412.587645	218042359.477966	12064655.6749108	170891430.836301	98942470.3556395	54202130.1281767	173947052.570844	50094770.7909581	26837610.9404731	124948776.337276	81502755.0218141	100318936.553034	65566605.1794248	161335174.89757	62329737.3484346	86100695.9327224	32191164.2723381	20868766.7845586	80301780.4612693	124723665.850035	70581640.8457581	32528535.1848414	32226867.0641926	233544859.158281	128504759.256539
Monosaccharides	70670915.5060668	95558264.3624182	77641768.3829759	82606943.1478586	68911228.8381647	56943860.3812286	120970169.562327	96558758.7080403	64420717.9047751	61390812.4951417	111243905.19773	105467750.399587	114759580.722965	84462924.8286065	36743775.8359522	120700210.12588	139449659.937647	57284656.5885056	52110681.9262898	51665269.1255683	91511677.5160473	113112875.000875	112054506.932853	107686251.519601	177447960.183477	168433906.459698	54067189.2438251	185338546.300358	171219824.968587	61136086.5064754	150770347.49542	65981853.4486288	96501425.9068057	85317937.6313202	164636695.014239	203788412.434696	131897553.331352	169341745.832288	103184781.191833	110792525.374411	114161101.969051	91040142.8671758	140818377.316697	98861255.1034074	98876801.1843552	100126061.228254	180654746.944177	134861943.082498	161976862.797914
Monoterpenoids (C10)	6408759.87229979	7275379.14613807	4958763.01579466	7085832.96278628	8097309.09221009	6048450.58268735	4773087.58701303	5507346.049306	2807678.05467956	3972401.60274241	4685510.5882651	6135699.6214768	3096564.37013004	6139447.66139885	14712679.666467	9494161.38968437	9353195.18969518	4317095.61207745	10262140.0830311	6565386.32788498	6301518.99455041	6178923.82715333	22155523.8788107	3577141.26642456	10187016.8640753	4625887.95711515	6259255.33177055	5855219.05350062	8397670.49778425	4501411.8929829	8403193.23115451	3180518.20031547	4666499.62004346	6504877.56684139	7677545.84283891	3560427.37790849	5173672.26655766	6286225.63932888	7493212.7540178	7231840.64504128	5348111.35244709	5498381.16317465	6415165.82731454	4803282.34809584	7884297.27384973	3506591.40674084	8366693.2598549	6357975.34242483	5467529.29058351
Mycotoxins	484521.392138172	2164826.31951492	1654191.34517545	1920644.68599347	918925.902840804	1137929.46649238	501032.76452475	2178477.22583764	540518.040362556	444799.290672689	1911584.15132715	3357286.39767831	7476371.18186211	6985310.20969005	2368128.46968332	6479981.13334054	3996730.58387568	5853055.78266719	1794014.26569762	6055773.80744378	8438407.56741156	7951175.87346843	366035.410227722	1636168.84195342	4334342.60330016	1953408.33057135	1503316.36462502	3408549.51706501	5614696.71778941	263315.509690358	291545.484861916	1264259.81802599	3339761.89633873	2344767.58863761	3965571.59677039	4594636.95790733	1515280.48469399	1622234.77823218	1133983.34378185	2922566.80353372	2985978.41615993	2025763.34183661	2723332.17288147	1019294.91867488	4608724.09749149	1966214.97825563	4589729.83737789	4292021.48940852	8248359.04575859
Neurotransmitters	50327037.9219309	125808974.490206	102200031.067909	68856902.7638334	30105063.0388788	89053947.5092559	82573927.1600093	32948102.7880269	26755783.2363843	35104110.8050157	29691030.8057222	41916828.5148655	16823928.7499614	13433476.2572208	14002883.112052	14391829.6086251	57591453.1434399	6951340.30948609	15448303.3398993	10104050.4891822	7185375.22756751	7885159.69615928	55126964.2973921	19105748.1324667	24282341.5718836	18176957.716975	6983730.09844107	25472499.3193705	14133008.7236655	20464811.1547024	55601284.3518928	17715151.6871705	13871729.2747835	12039359.6252185	20680901.7637468	16761642.9766226	13924243.5299941	14896199.5437938	9233254.24358095	59023558.3949758	13057315.4993265	9871424.08061067	12685309.2558074	10106783.3499111	16556851.4991371	9084745.40487544	12873069.5976848	24695772.0855021	38335327.5754952
Nucleosides	15885933.5226869	18681253.5459572	14955218.5007177	21729389.0583403	20202448.5542978	12265528.0709484	13363733.2437334	37784482.786195	28693355.6331404	25398987.9718553	29872378.4127431	31307543.7131657	50393592.24245	59586060.7505871	30773209.9139726	43210146.1957493	78518943.5562416	16794608.8629808	39534036.3086891	42742408.2107265	79302081.8111523	48471673.9335653	29206772.9518794	21604163.3508269	32444256.7994799	27916901.0074487	8160322.17512004	38044402.0953612	30785218.5394829	39568811.6742718	14288315.9371035	19448814.9195994	30915462.3484862	30679857.8938297	38634257.229451	39043019.3782729	38205627.2537236	34490458.9015132	35916110.2465998	91997975.0451886	54084517.4825336	19556737.5716878	60416538.0541576	27159793.8910785	68921128.7446301	38702942.0369423	71007011.1851113	12381070.3682758	101012564.416098
Nucleotides	528740.419051237	60530.5417051209	40223.880281415	83992.3284648865	100637.185241948	216103.911544426	216037.842981988	271935.702503024	394208.323956059	165180.476585202	158323.108244257	195431.391708766	385554.440154714	80230.7962078795	106146.664465645	476711.71241068	1025202.65800101	417173.991943677	116454.631123107	133733.213780689	755117.872230395	241884.611782926	138114.229399944	446335.659782979	1636824.46654189	662974.607761513	1276335.67034567	593212.814778793	302234.708238652	542149.244274088	4271158.25274621	898647.972884064	661053.602919583	438521.23796821	434733.797617743	400650.551442578	198514.537966038	357668.058610894	1082507.00179748	479713.599418664	370467.732177367	295303.688530737	285320.562727689	212537.206481572	308825.959743917	801278.071454097	1326354.35761317	654605.45552206	99119.9653601305
Oligosaccharides	619286.236983006	644204.54911585	1344691.46523251	1294566.9247969	529301.559085783	892246.295274471	854122.249445591	924304.771031262	1160386.35720833	942114.451608097	700962.301156158	2744747.24359234	999830.950155738	1571116.43009698	973444.971262236	1088756.60668782	1346804.61530853	1343370.52651449	779247.362708155	1340529.15992128	1903707.47779307	2444417.11128529	557919.298424911	1640379.8040541	3756476.91538925	4911520.19884214	1640890.40531061	4596632.95398152	4989001.8200224	1501478.98743293	6863211.79707872	4540732.33011427	2860639.56845176	5888590.0766483	4277022.32462324	2459911.67423406	1388398.55157677	2095530.16031896	1579928.29037357	3717474.12116527	1296451.46135033	1798805.610867	1409974.3498521	1652628.35045663	2184665.81134162	5509384.15024433	3572053.05262185	1476420.30571142	5807235.26807984
Other hormones	27798110.8533978	108503016.652302	78835147.975431	50248508.5572911	9108525.03323971	69234411.785311	14031994.8758161	22914413.3529743	13693754.4708802	4715986.93989991	16230552.5218799	30409638.6969166	4372567.63644207	8320399.67021499	12566054.4377197	9081544.04051889	40203100.3876638	2767145.60513555	9054938.85812959	6400930.2059028	3534464.60482938	3849439.16865746	15834185.1140968	3706312.42044726	9628912.52116536	7413157.98310544	2733091.60417205	11275188.4591116	4151821.87878913	3797196.272809	2785868.76750801	3056528.59262281	8952839.17915641	2746210.55467331	4311706.66096113	6191000.64170638	3167319.09722815	5798647.13535646	3084314.6546145	23578577.9235695	3731238.10050644	5789715.89751922	2964910.44403794	3626486.55056818	4336478.89021665	2485407.18729391	3801637.58929789	15967733.9915179	6184434.89105444
Others	206930026.401295	241270918.924898	265297917.397814	377174264.106932	84909361.3756136	201333621.1958	166470892.327695	281457748.097859	60852630.0558932	35570150.3973841	313900418.908135	235444678.390959	252036017.359983	173426673.043726	71854959.1717001	193652522.14012	416733596.355361	119702119.827229	150464053.564096	125101665.030025	238596197.0826	240845116.390975	145165687.286384	243186295.530598	369618227.571407	619089629.686263	199493219.138596	514700386.476653	520247384.581595	97848079.4657829	889046201.43722	350008511.990974	213473176.855276	503599763.916795	654925722.595113	240750721.862529	476574899.151111	386771662.590383	398341505.361928	633319001.320866	255000478.933856	205343573.822615	493945169.672829	366097771.43285	312989448.497607	285740007.208516	507509990.434036	336299823.309188	447835854.268165
Peptides	7810171.84880408	18359039.2483025	16311445.404555	14101932.3440535	12548322.5499453	15340183.2182875	7229045.53537492	14951591.087259	16394959.3082394	8783443.60806482	18323572.7079552	17913329.043463	23738498.4078455	20335044.1070346	7836604.89637822	24159771.5581177	15262037.7372342	16399241.5417317	10383050.4759646	15252543.8204732	15911028.8013131	21635638.1868484	11876327.1216643	12196779.2449124	36222402.4033142	21027255.509602	8972680.14243387	33914554.8864977	30535843.9581481	8561640.08933953	6662900.87813084	10531797.405115	24352850.5374167	18693637.8788144	33547066.5370569	26594186.5563455	14102873.1008904	20533616.5870766	11900565.1119834	32413441.7420012	38275578.5742994	23180611.1222437	30060356.9246183	11460481.802112	24206371.4965769	15658588.0375604	38945412.6442747	16344152.6617693	24503266.7583588
Phospholipids	58988860.4647832	29422737.3437528	170333558.036788	86092751.306602	17357450.9795863	85712394.3315876	24109729.4308624	78836324.9233546	70360834.5300081	34763491.9673649	105300105.948513	281912077.6001	344779572.050364	169854353.880008	93447278.3662644	211575433.198624	159448717.94221	329142858.309715	64556720.9425166	134848424.198234	343730421.135919	317038982.807256	73546103.9502497	126059441.982929	268231837.120618	379505085.953011	327333275.034975	261258724.102504	308919783.54011	115227963.389492	204419685.709308	408491648.076266	396166157.622948	428494129.515082	276434177.311048	285506521.874076	195065034.602769	379123159.330446	304124527.204295	190335840.140543	159104305.188007	154423292.475139	329123281.398833	336964970.18408	290134542.876721	375948483.982834	278408888.013928	342869535.772238	402854257.832675
PK12 Flavonoids	118502343.828677	405781683.880959	208570217.66405	244341870.85525	231045790.075781	411385562.716409	9551637.83594011	240251580.683735	129564859.854044	89639528.2915922	228410514.047231	793205616.587233	937565211.451062	215557890.257741	150280065.70287	328950798.328682	404521105.875856	300004931.349369	167626714.847505	199146704.374597	324346821.683425	209121115.632109	67932887.5481851	246995423.2824	991362934.999921	411057767.657086	273879362.272933	844078624.484217	595685666.632002	80330260.2162015	435360437.112185	465529610.104886	577847100.739213	601139074.719056	553657064.50326	443569563.770781	341736144.949135	363381427.574323	231697305.153442	722314233.861341	786331154.155475	823204149.718994	132228288.054618	447544144.698532	504553580.42656	767394976.975765	1200758309.33192	405909241.358612	547110796.032997
PK13 Aromatic polyketides	1801973.65806439	972203.779577118	1127974.96409485	1103274.19109865	1129939.15323768	1122324.23409275	18305254.4977959	1466131.28238328	499286.152939098	1427531.95784826	1578780.22342493	1232688.70410162	3622743.10705252	657187.493593237	1182860.28901293	2340294.27062887	8081970.50748256	1163371.97568041	908884.233369687	1463395.61877515	879000.787294667	1115657.80868839	9120135.48637447	33273696.5997024	6082699.81739552	5724658.20521937	1951153.71440838	8849449.67844088	3991493.08743578	2789466.52695758	3387385.7944315	7323952.89076412	5081313.29126733	5453496.91646197	5730326.72569313	10402677.4497336	2304698.24085968	2279175.15072169	1548288.97053829	3420409.71250143	5095972.58677713	2579231.50069367	1111991.83008991	4388059.47892577	6573805.12508268	3567916.37377213	3447193.3815951	1514781.84505787	4114934.41768988
PK15 Phenolic lipids	763084.021165051	605811.1281148	3040800.60767725	1859679.08206459	844664.216369034	509880.724115586	1113393.65258552	1932765.30765434	30928.6602816711	90807.4724334878	1647197.73138327	2537405.97624771	562693.799103821	1728772.64126976	258177.04806234	1010689.47317416	1218377.67415851	346027.98182848	811329.451547908	496485.30282089	1670285.28429288	1019657.38936481	770390.091732638	333467.855174859	5776112.55171381	1897164.83611767	566760.415124513	4829893.34808172	4049840.77793923	441880.328428741	11128952.9411992	2592083.43075439	3586069.93069554	4918987.57436636	8582850.57206872	1280498.59601497	889956.002248002	4856549.52314087	2542473.99295358	4591945.79487911	6479750.26973088	5885519.49808018	4429479.69683268	1098880.60026543	7935928.65668884	1944618.04310362	13595827.1819428	458517.706261694	1547230.81586889
Plant growth regulators	178041305.161757	140619246.982249	297990723.079257	227824650.566357	95649744.1043983	189795238.54461	223986321.839831	123212193.96546	127883020.612675	152080217.476561	227575835.969717	234228439.171539	280907231.408213	96016948.095879	83442156.8752016	172879938.133762	273502405.672257	112367277.921264	79771520.1978107	139015521.346918	104903914.974714	135063365.405978	256228677.81909	176192666.909994	142902071.17226	319471579.315635	98253749.8059033	178899130.04265	185659053.890533	291996092.857229	451650206.955829	141425887.421193	92079767.1079329	171132444.799096	201020280.451707	184448421.306012	156932627.545506	233250705.932727	145664417.593414	257041260.67997	85843508.4673574	159480719.225879	338815146.138966	170632748.864871	165869151.899624	123305261.795385	136800296.828035	278065891.614417	235653438.082634
PR01 Isoprenoids	4899374.8267953	56028672.2064138	30361279.8900508	44876636.7345942	7260650.42774924	15450221.2662545	8987611.73215958	33522156.8406025	9383446.08001109	5838401.75414655	28615782.1368557	28016011.835046	91904400.2478693	60547982.8055638	41330928.8730226	71311178.9723358	25007735.3021941	48654614.3152879	23961359.887747	24021403.6111562	35532267.9440691	77391009.171692	10070106.5861941	41639785.9392526	48048073.2118486	73650663.6689905	31404453.9041017	81299179.4459715	98021711.5725046	25604728.2153585	154741049.844713	77277099.8428712	49073551.5537746	62923930.7347629	109969343.775487	51102414.5706528	114418490.406656	32417960.0465589	86727320.3309062	82937918.7691411	66613644.0819043	42115030.4274492	72037101.8462025	71742144.5277866	90227469.3799405	45279768.6202633	98785194.8807384	84851826.6203568	44087567.7240703
PR02 Quinones and hydroquinones	9520281.72667335	7756620.79728198	4479398.92792623	10647722.0101717	7370457.25643384	3678301.70871438	4729723.94651162	4671705.73794974	2803757.77939368	3666173.74757614	4129133.14253152	6250200.47484369	4884943.7621675	20927686.5865024	9269023.7074911	18630822.3957398	19349250.912469	8410867.40552426	14601732.928815	5426522.73350209	13677869.7365684	14815092.559372	23043663.8645553	7586490.01818155	11802117.9942199	8407423.84451804	8192543.42140626	7598992.91920329	9457931.14559256	8134416.34160208	22113524.7313156	11270531.450474	9820944.60365828	9248469.83795355	9107260.46299251	3033462.37688594	6823897.60909419	4868224.736886	7837470.67926894	5453497.9181281	7506786.01944125	8440781.85030374	7209424.26483777	9283884.74246267	6934280.16447903	5639976.23354037	4900679.97739571	5295362.64866049	9820558.96425389
Pyrones	17951250.8608533	30803006.5382311	4542694.43688872	5912018.03842309	17152604.2663889	24619008.1970077	79650636.9387091	25842676.1824432	19271199.8827701	15697640.1365113	58429752.4985805	22770874.1633243	10495423.2344594	13070863.8271054	13865352.7676331	7821196.13285138	9803518.22778407	10822609.4503803	11398524.51864	9154435.37701538	7846350.24531682	8467944.64309346	10863795.5269954	74492603.2550377	18539000.4065474	44139609.1974396	3711308.94562515	31360213.0019223	15625343.519084	38667240.1452108	13306778.1627134	13147422.7523864	12705327.6088009	13362525.5575174	24603692.5915179	10046390.7826418	22230561.2180726	17941255.5625877	9062521.68690009	19683128.7386517	15429820.4222048	6401225.67069934	21777792.610095	9324054.26693285	16229998.8701014	10020329.7374176	22422411.6628828	12224855.522496	10872722.3522055
Sesquiterpenoids (C15)	20075609.0585988	13327807.6309435	10259457.6581703	13600849.3491455	11120819.893225	10267047.3753663	15702818.8190575	21402861.9077381	16014269.5427353	31388345.1881941	11415394.1997494	15571940.0036195	11990332.1512718	23074983.6910685	11541920.8530987	18360373.0432442	3758127.08956567	14583287.1510005	16602863.1930481	17756304.7764009	7170459.75833083	19852183.6594532	13860527.9502134	15274736.1024066	11313670.6584255	19552616.8334729	9032511.09657703	8680917.5455827	11622778.9477383	11622908.985394	8526510.3993592	3578653.87431356	17825568.9739947	5324257.17661219	8151616.96082051	8757246.81181086	18356429.9290138	22258042.1358306	16873028.7646981	5632091.76207236	7401404.37399648	13781792.5467958	19600271.8267248	8563057.93478717	15558184.3937659	5159657.55165262	7855435.51944975	14724651.4184254	10408677.3246142
SP01 Sphingoid bases	493892323.451521	257952401.73341	641461943.229104	255468756.85613	268387631.595428	378558462.876011	162687552.340204	307305660.21575	419301988.813184	210998035.090673	169317332.930481	227667734.141458	696112697.75186	265332231.024076	150140230.303489	297731254.837231	157402472.719257	288921488.79758	188034380.084729	196403529.169466	176622554.295408	179206871.429718	170766250.98812	401633412.847369	274562780.923127	264471710.884718	141091533.03203	417611190.876182	426568667.052513	291958823.519207	540186920.541251	250870858.623215	360298004.114508	322729651.533327	196178038.262987	726692704.408741	186541356.165901	420042958.161132	426106684.5021	421488550.914164	502891839.224708	742236422.697552	348672718.81204	253286307.517397	363804757.52252	410900694.002723	243458029.085521	720259848.214214	542553198.863156
SP03 Phosphosphingolipids	422482.365506042	838823.303663886	1052347.8758656	1153299.35101297	854526.798201386	641626.866345442	219482.17366437	1143560.32076467	1188575.60717305	1175526.53156599	1224195.20275996	1357925.87099126	435233.645500469	542266.025389496	0	279092.624794078	340391.373012445	676950.594490823	497722.590426512	293496.09447363	350944.924495842	403112.033825374	170636.961277443	211024.406945361	539573.384259027	625905.629553941	567843.716789365	441703.363340061	475182.846702669	392362.622322221	801148.272914273	354294.414730167	399817.857587159	270942.875656575	264907.521170239	590160.980336871	408479.933671871	441679.810819683	214680.857629753	383514.5260297	410674.007300059	637207.769671147	427005.888385795	417201.972570533	393480.659059544	455928.179765909	394346.320028133	362710.520508076	810427.608699701
ST01 Sterols	14975920.5384836	15441228.4136978	15598015.1867856	16011602.0899003	12729972.4262723	16838796.315942	8663246.78223699	16194111.3405783	16629106.02818	21398692.054607	17814666.6545376	23472691.0235335	31092280.6638488	15313727.8442289	9936986.84746268	15231914.3223615	6870067.89003002	20573969.3328526	15072690.4212013	13925757.5883829	14290458.3646613	18764333.3048043	6344818.3196009	20377443.4722869	25678346.7356847	22563233.3609878	22922044.2523232	21943547.244883	30037122.7271005	17285556.5847741	27977887.0230966	22571908.4640295	24984190.5594369	26447429.0182779	21179949.1837008	18107052.6896852	21474378.8206716	25234595.7343348	25408180.0003146	20704974.4183327	16123012.3870897	31664486.1806339	22531737.2645092	25344816.6997491	23510029.7126268	30413053.0889178	33078291.3445583	17473606.5470614	20000615.2036462
ST02 Steroids	109538396.354613	32693476.2165312	32601162.8175419	48044970.2308562	83214603.9396402	63459024.0947653	59681479.495951	45009383.768614	36598642.6754209	144214450.367376	29272483.1769956	25838078.0363425	57077059.0302685	129755065.971216	151314248.871003	135986414.199985	42149422.2464503	48058705.6978372	163183857.89985	217662340.288681	73028112.4330594	77366045.9764711	97866710.0527123	84865817.9728839	77533119.1627169	54970165.3681544	47402875.4136385	81412624.2993892	67932029.3579201	105742393.879522	62384866.9736411	38507808.6777319	59587221.9637741	53959493.4245329	78932094.4881753	43620789.3348623	63670238.5389378	63126923.5044917	56863191.5085701	59765491.190967	51941877.9828838	65988975.4138902	58990111.7762531	48090328.0800339	50047898.9293206	50929931.7548881	100047075.674787	52745739.4191728	75106483.9525184
ST03 Secosteroids	62678690.8189808	42139003.8607715	28362852.9019445	44816128.7348727	92351564.5136878	86709871.248243	77130176.8746753	51789187.2209251	26354181.8443021	58422673.57276	23995753.0203639	26530213.1300646	56097356.200573	83710314.0705649	90858832.4189083	157943911.453317	100038056.774192	61546913.4646551	139448617.565769	70836938.0483397	58971408.4950857	38055449.8606195	82839943.0296616	47289013.5820777	41045145.3767772	42445206.6633352	54762658.0713381	66450026.8248256	57785430.6461614	72249131.6939889	135075458.71589	32377060.5974897	47106642.7541247	43329441.5094475	39647292.291064	37717202.0624225	41959785.8681807	40482092.262276	50654281.5043666	55976623.5650541	38831137.2045904	34707406.8307891	49691761.8135597	37250044.3095338	65838889.9705451	36239920.9635377	33549769.9058911	55391453.472486	34546302.0143643
ST04 Bile acids and derivatives	7690172463.16103	4163174827.56585	1806912547.33773	5063187322.08422	3660871620.62536	5307549804.51613	6397100468.93265	5210534800.6778	5592700795.53594	7070214570.77939	2968090856.09549	4143770673.76884	5397868596.31347	3521161461.9352	4473838192.89839	4549798626.78059	4065421430.34518	5853015538.33923	4196677413.25394	3663723671.81026	2990263675.19997	4038746201.99984	3534158728.76983	6989668791.88471	4778852740.8495	7713263863.47162	8997557868.7637	8879248153.68381	7581938425.94115	5218907864.88371	6476426095.24917	14786691975.2139	8179570808.51781	9318570511.02671	7508130997.11554	6839839093.92525	8923263823.33785	8645398885.41983	9366879535.21781	7669256425.95253	7681870873.15467	6171831402.49361	5309630804.24375	7774750017.44724	9567038741.4528	8397332365.50569	6706682591.20972	8213011527.51349	5863037166.33432
ST05 Steroid conjugates	127894351.916296	32748124.15879	40632854.132827	146150158.617328	75106512.7025916	125864184.501934	173968000.46209	98663204.8706202	98356460.6968147	227455016.72128	148140451.056084	46498196.1277282	118389296.379699	142355636.479611	218791949.720282	171165466.115603	163332466.38876	143201448.892149	165790639.297843	125618383.13053	138749678.178163	124851160.943055	166625540.375413	184883131.108916	113340832.06423	134675389.288102	428485980.743157	150304765.434261	92855256.5187254	194122956.771758	208242290.538144	520587175.487345	151495979.565982	246066998.572044	120193746.363943	105693613.79799	178112906.774318	105962311.927908	177263429.100838	137960987.395385	151978780.922711	45487311.4085382	205924013.873557	217998781.64808	117245313.739635	199039401.142683	127134099.23412	85503954.2933258	126867233.809845
Steroid hormones	43469749.4767713	7594375.32410845	6834078.26761894	11244564.2740611	34155223.4648155	27447923.3752621	22785764.1775123	18626002.8425406	12140034.2571682	59378824.9350461	8160465.42033581	6540645.65621725	13322174.4130694	60696327.8104264	74048535.4893301	66801667.4530624	19935749.8459712	16246416.3139862	78497926.5007271	114099272.387838	31274374.0532386	20740578.8003973	28408666.6893413	30835942.9922322	22591625.0854084	17926219.1347447	14920341.9422231	21344147.5308217	17714167.8033605	52816876.2791273	13547929.8603026	11805216.8022991	14496834.307505	19704033.2560844	29767687.0416916	15287307.400738	18368493.0232632	21204768.6376221	12870698.4226812	22722509.7979222	16465110.492768	12563494.280987	22139583.5652377	11210942.7071079	16820931.4514551	16272157.7312264	25211048.2778811	17229363.2920267	25674739.408412
Steroids	998907.519313514	1964548.82391815	2788684.85464818	1272026.5903252	4575222.58606471	6095616.41440805	1192519.44429926	2620129.03312826	6779422.32751961	11637214.2318852	4145239.55083597	1868405.99644313	5149163.54185784	1562301.887656	893016.295046852	1903052.59011538	1930367.29261876	1275821.28100935	1830583.10455677	1383677.19278281	1942578.40274797	3544738.05900846	1438644.84209675	1034803.80281561	4012210.29541364	2445887.02766951	2747402.51483291	4911329.98726864	5170061.57679172	880145.185581333	1158395.52470094	1899417.89566995	2884587.69606229	3117360.63200366	4456144.17577492	3797206.42485411	2583749.87849076	2206773.7727127	2634149.74330983	4289307.32135945	2789974.37460673	2610121.04962507	3349596.11911915	1762276.7151191	2561293.45962208	3097061.71823228	6913715.66186511	3469068.23488093	5284496.81706919
Stilbenoids	212661.487710604	191026.466700736	216934.434101906	296562.866357274	156102.756897837	239920.408861167	193831.916894203	262611.940394477	144351.641505499	80292.6402544937	232829.255920792	385844.242500929	766476.268251695	383150.993375897	196354.902770577	461348.47971319	237176.384383877	446580.313981672	258419.617387376	333812.63659764	515589.461260707	654531.128737033	121563.453547508	380918.319368909	606817.290615481	585891.911713728	391396.391895917	480859.95581716	734504.908626909	219504.02947449	775286.652370838	354882.986467291	776768.159492197	155949.035837634	626691.483964307	385614.494004753	466822.173856644	558632.997372158	543981.975076638	323529.87130162	524565.61447458	470491.950075596	420425.06419317	568025.009476322	475049.797996166	556971.553564161	851690.548791086	405618.525016487	413774.071567887
Tannins and galloyl derivatives	982493.076464308	1592646.34293282	1629600.75620952	1825158.23810809	1273468.23520502	1519655.34026147	1321293.30403935	1328045.72201631	1748457.19720322	1858325.32502452	1963688.27831031	2073712.12340554	2115205.55435532	1927957.08261302	1480932.29291713	1936218.29222274	1740547.23652557	1837904.55207836	2612280.84560199	2046009.78099585	2258954.86215213	2930102.62938786	1808011.71750518	1670240.22866728	2952577.03833605	1987264.93003799	1747839.5172289	3650266.17610457	3945585.62628158	2061501.30902836	2493464.95539848	1979476.05392773	2676127.48960527	1592095.93310625	2338091.87405116	1539453.61959059	1595480.33949909	1814004.17494566	1844270.92721601	1346669.31183416	1248079.20647493	1943766.26099271	1767739.87403934	1311877.41036951	1518201.25072418	1096349.38371778	1788805.49278295	1996642.20596931	2498377.75030588
Triterpenoids (C30)	218592588.66414	214488235.030553	190308257.332136	171026490.563912	143444497.769548	193345857.824854	165828012.49197	100326771.49459	107326344.93058	66188651.9636377	197095366.899905	131443090.894667	216797895.836753	177063557.733201	80374140.7360296	172775393.895317	268890686.554299	115411595.227414	143364050.379292	146691851.005806	227276225.591431	218540324.135757	169571191.674552	112445227.496847	145794120.457091	165671557.580419	142306341.00654	180686763.544102	237974571.897579	89722508.7189521	261065313.681034	65699858.5373593	145593084.621848	92401360.8517973	186243991.475232	191830672.097493	95333482.8392972	99846793.8684993	120049877.007734	144235425.919532	171985709.253857	168581686.5992	360659522.422145	88271743.9807211	174527275.267171	125449884.478314	192625140.073458	138472375.795108	159333871.76672
Vitamins	121365251.296143	262039002.890345	316518012.894812	131336138.504218	113271382.169805	254838570.847469	169463272.413651	505989537.707899	102529940.770856	362127268.591764	494209078.254782	436447667.882914	174454294.607884	49728480.7911938	58389334.6971033	133893610.202547	168712006.921348	142579963.140289	61075883.6499952	67441090.7738021	80119708.5380957	90516556.4145395	227435276.768626	147979591.722706	130577691.100167	106132193.728043	76803697.2793488	177213351.555158	136623300.425968	122605165.682085	48483843.4191225	99560720.1932512	101224402.433485	86659940.5370304	153056134.864858	140060930.392927	104031326.559557	94551324.3707986	77540614.9541446	123903642.726312	114056359.664594	105301718.861995	141130965.344484	54626266.6098667	120942381.667055	74344432.5046716	103457694.136774	144060411.77735	267981166.764841
[truncated: 22 more columns]
