# Supplementary material for: Post-transport recovery trajectory of the canine gut microbiome and metabolome
Source: J Anim Sci Biotechnol. 2026 Apr 12;17:65. doi: 10.1186/s40104-026-01385-z (PMC13070285; doi:10.1186/s40104-026-01385-z)
Supplement: Supplementary file 3 — Additional file 3. Raw data of the metabolomic compounds. [file 40104_2026_1385_MOESM3_ESM.zip › mix/KEGG_compound_summary/Metabolite_compound_table/compound_summary_level2_Group.csv]

	Mean_D0	Mean_D1	Mean_D2	Mean_D3	Mean_D5	Mean_D7	SD_D0	SD_D1	SD_D2	SD_D3	SD_D5	SD_D7
18-Carbon atoms	1653149.1705492	2020498.81944194	2415332.24206922	2944562.99582266	3120189.51534172	3207356.48068731	605086.467532781	875032.518115829	1178078.0219714	1090448.21897139	1057790.28443972	1253749.75982875
19-Carbon atoms	5048378.3345734	5287909.72032712	3629490.71943584	3622012.48657551	3218063.30818814	3483764.53957506	2158473.58060081	1031042.36183052	1112726.0220505	867165.28139164	657780.117974681	476932.089771283
21-Carbon atoms	15895978.5179009	38955236.394976	13102562.4541797	9962432.40028273	9828070.94915228	9176762.51058095	16032727.8439253	32262431.3991908	10790387.6976221	2890369.15559552	2622743.77263838	1891570.85165897
24-Carbon atoms	3525904660.58969	3034551585.13599	5629576320.19361	5382567076.64342	5242593459.89309	5083486073.14722	1195643979.07531	595519607.128868	1591291296.51686	840077141.094704	660394100.158751	906761151.407725
27-Carbon atoms	8172360.12295645	8025650.13725586	11438884.062978	12920535.9665826	9819325.93701521	11846993.4898163	2854311.48362533	3896074.30890456	1627742.31834303	3375827.87143182	1596085.78308724	2942320.99270873
Alkaloids derived from lysine	43914091.8209833	75381130.9887699	40625272.580352	43360724.1231991	37710430.0906898	42336007.1230448	14807575.1135255	30088195.8964155	11710728.7903019	9452460.47767581	8845039.69250426	7041992.77194885
Alkaloids derived from nicotinic acid	20359419.3522657	45530268.1541778	46436266.9854382	48087300.9739124	50491474.5649266	50039357.7019588	3661408.15588441	15541480.3083906	20060899.7424509	12550429.7479315	13249662.3858219	21736130.4585761
Alkaloids derived from ornithine	31247271.4716673	28216707.5425449	17208208.3090189	16043195.1098477	15563852.6506924	16379097.2319868	23749804.3749427	15052972.0120305	8777631.39845287	5435850.32949234	4856951.04101209	3247246.93113398
Alkaloids derived from tryptophan and anthranilic acid	33716636.7418717	27714790.1399291	19579689.7234522	20036564.2409912	19378542.5309421	20230362.4614172	23131982.1415839	6342382.32179368	5424553.37574822	6104138.42821751	5557386.52744421	8270825.27106648
Alkaloids derived from tyrosine	145239186.290792	82369584.5595625	25089124.6842263	30701236.0973245	36349782.0460341	21516389.2858693	71741640.380188	51718230.9178478	18185985.4293089	13405906.7300655	24629963.8583059	16652617.4577838
Amines	96415128.7276764	48720058.6355136	31962514.229302	36261595.1867573	42924125.2287363	37168292.6912916	81586868.154593	38415363.063314	20985721.1725055	19806405.464907	30174144.9148332	19761791.8678224
Amino acids	379908407.772183	394948433.585244	563563278.213955	462924356.57066	668730731.437614	550723803.343876	161001467.891045	304277087.840438	254647139.291801	274720664.403448	204991259.726506	162633846.534106
Anthraquinones	475616.10764797	1059956.840635	942729.408272926	694155.635607577	532536.68400477	338129.754721633	264769.675444112	1731415.59004579	614004.916699133	546089.259723335	434252.111451277	131247.81522271
Bases	98694941.6229643	92316176.2137422	94889714.089639	113737931.435599	116578211.288275	153321013.429417	47440484.1426095	27234960.6845693	32093654.2476319	39444897.5826916	34484688.7219902	56303426.2724083
Betalains	14554024.5007435	6767580.97122382	11201776.993896	10201230.5725824	8199575.00571611	6668244.78425618	7091752.15485827	3448928.19620669	5850054.83437594	3802958.30473815	3554973.02456568	3112774.47166664
Carboxylic acids	491903519.239268	386805597.063531	215825701.289798	289963468.556466	298456392.589491	273649385.196317	478299109.449487	553186518.305	71045253.649349	180059720.816398	70022762.1033489	53809514.8415919
Carotenoids and apocarotenoids	1589578.66815266	713623.856515192	786324.068330891	709207.740959455	857864.724135172	763811.338785417	924349.395697576	387771.36974357	628878.707195063	445953.39967234	589191.400172473	332702.539584076
Cofactors	5763193.0115142	7167382.94374868	7874438.45968889	8292950.51200836	8001158.34275646	9948860.41092842	1845936.56542362	3614510.4211203	3266373.25130581	3112075.72878672	1919932.28601463	3583447.07210816
Coumarins	504026912.935165	493165442.790263	443768792.126709	486713850.170214	441821884.447798	510959030.322122	144961326.9851	107902108.801935	143628507.955331	74953477.4789861	74356746.4308152	66114073.9650265
Diterpenoids (C20)	7283346.42696003	10355774.4818824	8807721.9918395	7658664.19034499	6472237.75046594	7154646.24192717	2659324.44888462	2304636.87725573	3019038.69470006	1454562.27075356	1893801.94598742	1553118.68967611
Eicosanoids	38869632.5840451	28929786.5423283	17937259.4875146	13749607.5923382	15472852.1704373	20832962.8747588	31929181.5793449	13767816.6115675	12387052.4603252	3442555.8029426	4339659.5381978	9197626.52398394
FA01 Fatty Acids and Conjugates	7679849936.71658	5133079243.58083	4987331834.34866	4777280769.6403	4924800503.1249	5178096482.88733	1702146617.38505	869042145.498099	741383094.9084	932466613.765679	695030167.884852	1201156218.87548
FA02 Octadecanoids	2296223829.77932	522078409.461961	459278021.461383	609509884.928167	409599363.419111	460737614.397196	1454313848.00767	362282454.089735	236349425.109071	383844595.566653	107242003.424772	117321630.124249
FA03 Eicosanoids	53824191.5349539	41501145.7215857	26326527.8759843	21930705.6877833	23410771.1181788	30914568.618854	41866407.8541489	14773282.5302295	14179128.9218084	5037085.41490814	5723425.20433136	11973895.0352579
FA04 Docosanoids	905321567.782278	914036442.368684	753990840.543132	803557390.420392	733853307.373643	751213055.648292	223304223.575326	250681385.968469	224294476.006197	271500722.827372	146567110.017692	76439738.8068709
FA07 Fatty esters	6221173.38770121	10071442.2237995	6843373.32368473	8555090.13150414	10027453.5123074	8335071.84758194	3080400.80173418	14837258.4422777	2186591.83984985	3525027.85405222	2524840.54592746	3205058.95598501
FA08 Fatty amides	119553348.187239	122856013.67411	144827366.265441	158102623.871577	192533975.209049	156642693.002116	36712330.7614566	43941867.0406326	46255922.3730305	50524017.7425561	54391556.3243557	42212744.298903
Fatty acids	26464628309.1256	18224730931.5568	20832915773.4677	20651149010.8915	21092613507.7049	21678201155.0321	4715902781.71211	2781263216.8046	3618237629.7219	3667230257.5097	2036426138.09422	2797484146.71654
Flavonoid glycosides	585094.983675129	820584.319730869	1117984.85340535	1130523.23331412	1608665.68123974	1257087.88696827	270185.519092139	398784.800346779	667455.612534164	399854.848241231	870571.157066398	673298.154845962
Flavonoids	206997255.199343	223336039.696489	288106681.721323	356645013.105327	329647160.896486	245907434.180189	159146561.944535	156731981.537256	144873904.747102	168919526.003592	165248574.732708	133954470.868799
Frog venoms	1246336.23979343	1388117.54117107	1064817.66521735	1173546.97146117	1355278.97307601	1394728.66246529	452507.179348766	413641.075225269	484963.562269622	252142.956197044	424640.745378774	570279.868994736
Fungicides	15552789.7538863	14316263.1566769	11486027.5284482	7617974.44996785	10280478.3589292	9185014.52076638	6935638.60425486	4679089.43033902	5483503.07774581	2788878.96926557	4637388.40999444	3753463.42745472
GP01 Glycerophosphocholines	224860646.797479	542466095.859376	792271913.700838	783487012.484779	964650817.023991	793285748.548572	217034732.926301	302223094.877969	277012331.323267	234149306.580181	230146333.455678	316236834.472243
GP02 Glycerophosphoethanolamines	2316310.43873935	4776574.30758227	6777929.37473286	6691559.99833332	9871218.71556247	8789757.11469568	2070739.64278726	3220573.1218479	3134727.37634414	2505762.09235365	3083201.55666588	4545560.83289637
GP10 Glycerophosphates	2002188.7085223	1191519.75595161	173993.39427114	196083.046819277	411326.49401807	566558.500889253	1778893.52393803	1121814.27399916	183255.254475355	227084.523317785	327898.755492617	518787.574533593
Insecticides	22584368.2992847	7336688.50597154	13061950.5810625	13531709.2221123	10040463.6366977	13310601.4346685	10630546.1037461	2632437.27385416	4949161.44215673	2870978.50756666	1857277.96166422	3578705.83248495
Isoflavonoids	49500129.870387	76345995.1523485	216540634.391893	202354938.210584	138049206.601694	79343147.9902674	55514133.0742921	91476877.4894903	120957218.786031	143723452.578408	98959157.3473711	103372451.322367
Lignans	21213047.6722274	44325240.5016176	12492814.4013546	16882833.599497	16357827.5036448	19116159.0520362	10142553.0158299	25306346.6955367	4189544.92707662	6503828.66718281	4642809.29365646	4424899.26520464
Monolignols	34802568.8127731	43683604.1697506	98374161.823694	72422797.5311815	225633251.152963	214127118.016282	17620421.810954	14977038.3682227	63806250.9472239	41891726.2555742	72146222.8979839	60654278.3229953
Monosaccharides	84365424.5738595	88532347.1401082	124044835.38987	128628625.398141	153307095.851373	134745392.551433	21178598.0144012	34412695.7858335	50378874.425768	37348393.5341884	43390380.7289751	57238264.7714028
Monoterpenoids (C10)	5646351.51461659	8961512.45462577	6153019.77707059	5963991.77619431	5684683.0127011	5747034.62288846	1500106.77198364	5420135.4491544	2167181.30558118	1598231.67906724	1319682.01616391	1149099.48417101
Mycotoxins	1434561.41521319	5251362.20776073	2493308.68913578	2642311.67756891	5710703.17791854	3995637.79679017	914653.375278701	2713464.94758167	1657317.06146333	1339309.04600021	3303191.4231004	3143489.5637765
Neurotransmitters	59611811.6751699	19904069.4755442	20710626.9516931	16506199.78136	23331097.4461571	23937598.1230602	33346269.7777546	18350592.9936665	12152343.5888524	13650482.3171564	7297278.49300054	7764345.21199792
Nucleosides	22511687.7511484	47139412.2489085	27707565.3308718	48291821.6492866	41620816.7025481	37152033.3062422	8099613.61185291	19465995.2454671	9934506.17087698	21164854.7405096	29842548.0708227	16132218.9332323
Nucleotides	202612.092689027	352393.16559097	1013681.83632162	509928.443997017	791271.841758655	698300.788736181	142279.390727083	305274.891409197	1096365.39311945	363961.043945625	590006.302119277	349666.565594338
Oligosaccharides	1054244.53371086	1304467.68274168	3955548.09849577	2388767.13203354	4098096.54278596	3293106.267767	592730.553299298	530696.012865718	1732271.19634772	1269670.19802791	2025484.68250078	1832868.53056472
Other hormones	37143671.8096117	10544069.9753919	5379902.9078768	5712977.8426596	6468958.87071481	7972848.18847678	32649623.5818755	10633528.4716917	3070868.88342608	5757283.48678366	4072241.64250142	5749999.04138428
Others	205884385.63169	193416237.022927	431269716.603856	380198685.857427	375174741.126068	522505461.711676	103847062.39524	93299565.4978689	228248728.966756	128703344.801953	71670381.4953108	231828475.160874
Peptides	14005586.3253587	16617253.3322369	20434950.7892318	23944340.3083319	18711049.8932094	25247567.7708277	4048327.55103222	5378611.75899041	11084798.5289613	9654306.50743243	7421888.60259478	17384481.1149327
Phospholipids	86932526.4052752	203815351.525578	291711825.779858	273188570.605973	372271685.024374	320371292.005618	74620077.8688029	111559970.826155	104642066.290281	80050730.3089053	93103302.1797996	104296095.182072
PK12 Flavonoids	259187600.526742	300459477.004673	506410277.226947	563726106.555907	470011708.828945	327774564.524493	205020758.150291	231990813.046558	250853161.588418	302506400.990237	254977282.90338	235454795.265389
PK13 Aromatic polyketides	2647280.23322155	2775954.68890481	7469924.43734816	3893284.98344092	3082142.04656195	2682904.50551961	4941955.62180039	3008332.01157766	8348419.38267882	2556051.71568021	2118071.04252174	1339688.85534134
PK15 Phenolic lipids	1248034.88167436	899353.285214199	4058672.0468054	4627618.98799008	1530026.4015821	6354852.0663452	956919.364166743	492769.294925774	3315799.53382238	3638818.16279129	789161.959956626	8601584.89973971
Plant growth regulators	184907244.789534	157645359.804644	204223577.56083	179840355.523146	327295141.334987	332840999.304517	59195482.6916013	77216837.8267339	102953102.406603	67674476.4676796	81241917.8863401	44279760.1853093
PR01 Isoprenoids	22770020.4775566	46339362.5197393	71137797.6424697	71200371.4906834	71214016.143606	129671445.906096	16784961.562029	26043147.9651258	36899079.1203796	24895206.9617088	30857717.7250949	56279861.234322
PR02 Quinones and hydroquinones	5808623.10466732	13912497.8720643	10228387.2309265	6494363.88106031	8117795.04258296	8143249.67747696	2501345.12001082	6253758.90866029	3971885.04570875	1762944.60541254	1892894.60978562	1932434.1309709
Pyrones	26886946.8450109	10328183.0864795	25305088.7619836	15047457.6024323	13588174.7771279	30261275.484573	21562772.4947432	1982340.20706166	19514027.9640084	5848925.83093512	4806431.88412645	15582299.2868763
Sesquiterpenoids (C15)	15845601.7188786	14413760.3015178	10875562.2962248	12483053.6292165	9763593.52878697	13240095.1067512	6076261.41219888	5626694.94022902	4762242.44862974	5940390.23696327	5021873.13489381	4596362.07788836
SP01 Sphingoid bases	316083318.606113	251515814.672812	324013466.017536	420510251.917875	468771797.948395	353618653.408592	143140278.170738	156509423.268865	110996478.227605	172309424.061886	130677516.953312	85347385.9588127
SP03 Phosphosphingolipids	939364.355626219	362713.351607828	445392.242664255	431196.74210575	563427.950638182	531553.698214534	352366.22214045	183569.465051931	169232.640575463	105104.079412187	112142.84817035	104167.345274296
ST01 Sterols	16314004.0712296	15219727.7181305	23664054.8855485	24466217.3617853	19445682.7818877	23270112.9292952	3745027.87009475	6871148.09157795	3520661.0599665	5234500.77632413	2618965.96193485	3054881.15028829
ST02 Steroids	59180512.5978873	108495271.151594	67769209.2485067	59423569.4741571	63721814.0033776	66924445.3993019	36446569.0451239	55666501.7281162	18737048.76225	14542021.1795123	10839237.9796108	6751423.10384189
ST03 Secosteroids	51773358.1451326	85486158.3074259	56630209.0605433	43574909.6883956	46998207.2324736	49753522.8422051	24153826.6923704	36079004.0089778	27260475.68995	9903869.70812506	16344732.7121396	11541744.9584714
ST04 Bile acids and derivatives	4922856729.2567	4207697594.33145	8035735674.71678	7754481213.28006	7560215381.69597	7293646770.99422	1690847654.81451	840439768.810602	2550118969.06675	1310368105.42596	1064271436.559	1440489802.35873
ST05 Steroid conjugates	111789792.997032	152624696.900101	212104541.871384	147483412.58048	123755566.520321	140032387.537036	58368995.9828792	28749656.928003	131469080.710993	50617704.6267227	31401550.4107959	47357014.9380952
Steroid hormones	21531470.9559548	47642880.8870353	22289251.8363167	17594753.8157408	18688113.2277024	17644395.9286609	16857350.5731062	33009312.0888457	11321309.499072	4430472.5805508	4578298.58234108	4699506.46988733
Steroids	3828161.44773244	2077631.317227	2893145.52621543	3216268.85324303	3085499.41533943	3324042.99718376	3116377.50621706	1221466.39253364	1499295.87413524	1349823.24415687	1118370.63288365	1835121.8044807
Stilbenoids	217747.50484166	397727.603637016	507455.927137072	512150.087515241	486699.943865285	481066.245843458	77807.2526832993	197116.174091824	210193.94462458	131050.144739073	102586.955144519	182168.378005958
Tannins and galloyl derivatives	1593045.32826504	2063102.25875956	2424544.26098113	1567891.43768224	2208347.43501034	2230827.03780753	322281.577391193	410824.107594552	763441.434885816	271382.748236773	400857.783916179	393753.729434492
Triterpenoids (C30)	158284513.821708	176068810.251805	152133724.989067	161116434.483952	179585248.084868	164593685.442566	48761437.3769662	54336192.1120666	58841431.4433905	73074418.1968212	50588535.648133	70291172.1932678
Vitamins	272511260.352055	114031473.318675	115576669.411769	104495638.149432	178385351.657102	138797090.355886	150324556.820886	58838474.8663431	36135849.2023834	26231600.2555663	51252697.5539403	45960145.7350729
