# Supplementary material for: Post-transport recovery trajectory of the canine gut microbiome and metabolome
Source: J Anim Sci Biotechnol. 2026 Apr 12;17:65. doi: 10.1186/s40104-026-01385-z (PMC13070285; doi:10.1186/s40104-026-01385-z)
Supplement: Supplementary file 3 — Additional file 3. Raw data of the metabolomic compounds. [file 40104_2026_1385_MOESM3_ESM.zip › mix/KEGG_compound_summary/Metabolite_compound_table/compound_summary_level3.csv]

	D0_1	D0_10	D0_11	D0_12	D0_2	D0_3	D0_4	D0_5	D0_6	D0_7	D0_8	D0_9	D1_1	D1_10	D1_11	D1_2	D1_3	D1_4	D1_5	D1_6	D1_7	D1_8	D1_9	D2_1	D2_10	D2_11	D2_12	D2_2	D2_3	D2_4	D2_5	D2_6	D2_7	D2_8	D2_9	D3_1	D3_10	D3_11	D3_12	D3_2	D3_3	D3_4	D3_5	D3_6	D3_7	D3_8	D3_9	D5_1	D5_10
2-Oxocarboxylic acids	77840153.3461634	16682915.5831131	25498621.8436332	18038304.4492665	48074399.6964901	54279290.0242673	108810750.192011	20680156.0010608	53509801.7969956	129147254.197007	42102220.1936279	27108991.2689111	34505822.047016	19509963.6125587	18910581.191088	17507440.5505609	23562135.1647022	22510718.7623435	22759772.1109756	20912914.7919609	31749526.9364986	36933947.2386957	41165730.9326521	35914271.0245509	43220730.5314614	40458784.6753931	32852570.1413363	22595839.8805031	43598346.459421	60380025.7656186	67108571.6751673	51212747.3354461	36166351.0257764	35390020.2874969	40241928.1877855	17297139.9646808	40755398.8804003	23452850.0874681	31822133.0100257	30141334.6091109	19224464.3694806	43063320.1905679	18469374.8312734	32504764.4324378	27488412.4809804	30338090.4620034	28674916.591295	36412665.8947014	30264697.0450176
4-Oxocarboxylic acid	0	7889411.09192067	8593462.13023472	7586245.60227624	0	5569479.2211177	0	0	8062362.67695677	0	0	0	11079853.9651192	6804604.86729536	2792799.84607064	11425389.8183658	11457048.1190764	10913148.8704393	11171088.400581	12815071.760604	6108620.26464696	14044842.3611071	8335508.61538245	5688356.8988852	13067889.3597527	12388554.8077519	16390697.295608	3060406.340508	13933957.7912786	5627051.99837762	7259442.38884011	2384847.37856225	14520620.3634851	0	9653279.64046383	8743770.16712869	0	0	7878707.91834298	0	0	12359071.7327809	0	0	0	0	0	7563484.7700063	10105855.13429
Acetylcholine	1430753.58368993	672887.690746611	696823.747660653	959249.450658649	766729.809632179	1400870.76942251	1315809.31499475	1503843.31862841	2576599.8305537	7120868.34462504	2394376.1383843	1486658.09266983	1246405.74890777	828523.664943574	1837831.98565125	881782.692064981	2146121.34104191	686301.637119521	1337806.78890401	1067874.59924526	734094.630915303	1299302.92488398	1830983.41714912	1244668.38123195	165779.24571902	56601.1304053865	50203.9329230309	563314.770893307	558923.396091144	1135055.32583703	1112861.90115147	391743.775148135	478900.671304065	552452.07778358	846813.139183884	804416.844930469	669923.893054297	763561.249700888	609601.968590511	638798.177421316	724583.010529065	426691.688297398	840333.444801425	615865.687354119	502907.688058774	1016592.26346971	838210.597574708	569859.74858086	708512.456407384
Adrenalines	4167887.76428343	1194173.59641362	1951789.56714057	2551070.86656801	1959206.42606193	2161880.60145453	5513315.60070045	2635293.10054223	2102623.83529854	2443941.90463932	2003833.54527383	1403917.01830324	2138176.3234302	2404097.29313857	4875700.83974549	3027581.51419107	4630702.68784653	1485961.21874186	2797967.37184825	2354731.02928546	1910268.21060063	1928995.80695504	3264704.94214238	2146396.55357796	7968029.47864042	1791734.06284362	2111004.90243173	2293517.0853294	2265395.73194046	2006062.90226379	1593577.03992142	2532801.09320042	4055645.43408799	2188140.74550066	2375475.82940829	1318875.54125705	1964434.91008103	1404327.03818832	1897877.97241221	4516201.89089383	2774338.80252864	2476712.13329824	1726891.34523993	2629297.92414198	1793095.94488691	1842595.41367651	1715958.74954193	1795717.75822068	2948459.23721412
Aldoses	3438385.89174015	369766.588410901	515544.594487508	706600.112272369	1182487.61745751	254147.742092221	9577070.16227037	45330.5762381668	3497964.57422226	3639558.59241193	1950997.00626606	822503.34218256	2280482.00400645	2104144.95517449	2986645.80643004	477580.917500315	1961832.67605699	3266064.54198163	3408713.41211385	1651470.47672036	3360871.06495048	5196403.29124259	3068933.23446145	8314127.95093468	2974629.01550695	15348809.9244327	3605931.94295492	5202082.92066454	7476075.63278366	6698322.59408795	5853159.90158532	4944783.17709977	1005659.35114198	10126371.5003568	373348.422349682	3165060.42784294	10999164.9867755	6938306.07190745	6002522.23504959	2029402.6423798	349388.913755782	222246.26363426	2392584.56811827	9112048.26606279	2181893.62020453	2260049.11916302	6280083.35403007	3750775.76892977	7357932.30139338
alpha-Pyrones	331821.74552137	6045.47164195612	0	0	483598.152061623	251676.9465942	2467786.15342408	59513.592208526	83089.9743914809	652372.704865203	419922.817914788	0	147869.073765549	63983.8056425582	249064.282702516	998165.315625143	576128.884322506	78962.1521397062	107044.954514492	27747.2637493215	19250.8656282104	52398.4888379434	410128.325823474	2826133.18529065	58222.6283135191	84591.6244406596	31196.1279367127	13435.8519523685	11738.4761659406	950494.471271346	1083308.59728583	55162.1385967766	57166.834426959	59127.6112482219	27279.6375499439	485635.822727698	317704.523735923	52597.9052267603	92122.0624715683	328042.060528881	147483.912449781	102341.63244403	428421.106856932	729266.561201725	84179.1160378961	52017.1821990047	20203.654106011	132879.023758817	20496.7154057841
Amines	13259.1499481892	9792928.34289014	9541845.42394434	6020881.21661541	12128920.4470101	7889407.07532495	13322741.2762549	5382513.6888248	563684.29414241	13652.5627933599	5771850.80864413	1670747.43856918	13995765.8076904	6488069.46787292	7280108.00512797	8246246.84257212	86544895.4086133	14402955.279165	7157479.73649067	4652938.92237148	9440406.70729326	11048477.0046406	7629141.50426496	8092782.92714878	12082666.8332746	9035252.84459296	7137586.11717654	5997065.45135875	22027633.4454895	5460454.85736137	12231195.2794766	6829480.42455935	12259032.4118605	6934390.69670856	7918663.55475783	6709302.93868926	548451.398950232	6844903.73701289	8633390.02435668	19155017.0905705	22422482.0548737	30401372.5764846	6778504.28702697	135778.267759233	9461318.67483289	10282905.5780109	16927635.544865	11939774.2705257	10534317.3303341
Amino acids	25970482.3388009	10968671.6542872	12704394.566492	13129479.8220587	23384254.7612108	14472211.8028191	66240682.5727999	10187194.8241032	10858338.8506564	24492609.3779309	10800363.2658547	9393244.45878188	9142329.12878781	4540590.05025203	4846841.33766038	5304420.43221224	13973764.5485055	2544904.91238682	9682034.50158618	5002150.43545366	2796146.02873345	3403749.95992596	41668415.0159463	12076037.9538599	13230943.6045994	9467861.33736634	3946416.76262	11391745.3848884	6739761.48332913	16407888.231623	51183175.2902717	13892340.1513426	3465513.40266459	7997826.71102524	14664532.5718	8306784.61407317	9425712.39494137	8019604.51308039	5206864.36098058	32805611.1329304	6279735.1730227	3368405.22469485	9305359.80291017	5717263.829516	9777743.70796059	5106214.70535172	6119005.73601082	7334205.40313132	31137553.4259303
Amino sugars	38666201.5758636	38213947.5066658	28056449.6049311	40002991.3679355	49995571.5416607	38811235.6041998	73862185.8687467	64232928.0942521	46172974.8371136	36137326.7773087	77059110.1362635	49878165.3779105	14303177.2618817	18392751.1318421	14925983.3852804	19905114.6765379	43091663.1555279	14252332.9625887	21833543.8741631	24342786.7060746	11256937.5374761	19172524.3531941	72196361.6599389	17789507.992871	17571098.630731	31116205.673966	18225457.9609833	20407686.4804245	18068801.3633363	25470259.0285079	98949215.4891248	12864740.6711298	12458120.6732188	12422854.4992484	16324540.8570595	33125056.8742682	18074529.0394852	24989395.7790805	24038180.0283784	14566257.137247	16731855.6979677	14019464.4494448	51801856.3081574	12900829.6372716	15697974.0569417	12640877.8858414	12926103.9422918	33739277.5537821	16948125.5949685
Androgens	58111.7018365353	624410.657144209	471884.219703315	600202.542220742	1679440.32338126	1452113.74435552	430512.420755961	1309821.29111327	3040415.19779522	3141129.09809681	1619992.26065307	748565.374252437	1370654.78231378	722540.50867444	416820.32117886	667379.352131823	304941.775288957	596098.055959182	1226803.5629453	687405.082655909	1068442.1031185	1992098.91623092	487644.809102955	294508.925073998	2984487.19350136	2675905.88227495	1644179.97334952	1352514.61559805	1560397.66398153	307596.882024108	390051.014706938	377571.012238857	3390865.04073584	1865304.34915334	1606348.71896236	1156153.80787632	846967.789524014	1943036.69965924	1344594.32374411	1087281.63085051	609720.045937652	1507029.88677443	1242353.70752521	682365.982493871	1114054.00641084	1809854.60962725	1485410.58840925	1345667.18563437	1758618.85153184
Androstane	37646.5713168118	619504.869180773	163229.307166328	488223.846766438	1679440.32338126	1445245.17869035	61981.2195017336	1309821.29111327	3018596.06208122	3107743.18062569	1566949.82395987	441739.102694324	1281960.25404481	569472.664314372	298410.485134125	667379.352131823	59195.4323162522	472842.871083131	1226803.5629453	677717.722142013	1016502.98853521	1971302.7965349	132904.327645584	182397.276774511	974013.662537259	951508.899025573	987846.295710155	1293555.43968757	1540197.01733322	235241.173064823	323896.00531733	302082.546719075	1471780.43530607	684901.49937507	1478701.35245477	1059720.53829143	310257.030662095	808219.036547447	1127116.8186548	1067499.7753172	427480.105815541	1493471.13446312	1242353.70752521	550446.472679359	1099229.03824259	655962.046518498	1285952.19870035	1274634.38947656	577913.858968961
Androstane derivatives	5321361.09877207	3216162.81024607	3532447.16370075	3731512.98534242	7658250.1485626	4166436.01232221	6878919.39413709	3876934.37441476	5473265.7684141	9980244.33732561	4194698.92125203	2550307.00039112	4217286.06391263	4521840.84025133	5164980.65367549	4408014.74128719	5341011.22173453	4536864.57392279	7841043.4551258	5687317.56194867	6074310.43446771	4852183.92824396	5522153.4490282	5882318.08263735	3084610.95870598	3150699.99014575	3105044.44163813	3975145.37630748	3942901.58956557	4417459.96746779	4656623.30207791	1762733.1398421	4027276.16635125	2164277.54292326	3384798.07556757	4236020.86752316	2378222.299368	3145547.22262857	4027807.30111072	3981785.18645221	4182799.5840277	4407689.02207434	4959014.45431698	2398830.18129982	3215362.022278	2493670.64242714	4037401.05539945	4102310.21160808	2736543.39574207
Anthocyanidins and anthocyanins	238948.009612884	173500.284718772	14373.221697417	141622.527683892	305854.390492363	376769.553667689	621830.990604604	207339.049341721	155763.901817879	451647.614212685	656270.825768873	132951.010602003	247281.739394501	392912.920179878	436172.196194249	730587.194723467	283442.351181135	248846.028655291	419136.889580324	521470.631369616	1136489.94570045	1132381.62826612	349330.304313468	1106258.72276042	199353.057115971	488966.17533263	690636.228441732	286648.580081334	282378.743189462	448202.162679792	16979.2406071083	180100.15234363	379793.976269869	295159.32033899	634281.027024515	619611.740782489	1188288.66558647	625987.279989497	795805.223624555	188600.341415027	765079.665721767	59098.4654951443	1028494.5794762	799876.329918602	383701.001059906	416037.643004122	318888.540037216	630836.58724343	698885.520062172
Anthraquinone type	716679.175710912	264009.814037751	367957.377097384	325798.028814071	257370.985016217	574922.866201784	960969.806502877	603414.858565944	46042.1033122712	574305.736704585	761386.721855104	254535.817956741	377650.837841222	113368.227268285	386226.379433349	356491.050782333	5234106.19469014	237082.302689416	361796.809606234	258896.124565299	171924.611407756	413020.14853917	3748962.56016177	532870.183244139	1643627.1157202	404504.549580927	980898.796211032	931212.26633669	568325.934234769	374336.824242999	2071446.16860586	1897058.02946991	358815.407989283	1049760.78121712	499896.842422186	490643.840945651	336994.910492173	371479.865727859	407892.496313869	930052.135587973	2029989.9257736	154696.806659182	403278.089423982	744196.197474555	308488.623187938	710972.110421212	1441182.62528293	466985.300134426	145752.184377243
Apocarotenoids	291081.850353983	1714657.68122831	823222.312767925	931062.622939961	1620918.89205406	1917653.62549328	95420.7850608603	2114295.96011605	3352416.39487405	1658946.52600263	2266317.63329742	2288949.73364341	522669.093573146	1513411.46998683	373839.299943404	480143.443842023	293899.4121895	791336.830209146	1203410.49202425	584801.658229191	668323.049939995	1038245.56701468	379782.104714956	654006.244405457	1985061.86067932	629449.844850217	460769.403837454	1985442.76422083	685715.347703081	266999.147019508	152470.192668918	233050.774093015	521246.038830351	1268235.67992619	593441.521736348	523366.825210816	454143.222446726	407256.809173941	1019001.66120232	457611.25212466	1323409.49600718	334650.184450142	586810.136214073	587229.813100585	522833.296443267	486801.411509642	1807378.78363011	515814.084247467	640524.699193639
Auxins	2719752.28512223	3749063.59273575	5498076.12592133	3480868.57599256	3189970.86230942	7500932.80142055	2955546.59683376	3728539.45664804	3595520.10940114	1698568.02162914	4556484.05032692	5584925.58914846	6937514.07241438	5178539.3934893	3583664.89468948	5161042.26949232	3522749.22591474	6428610.09251598	2550910.12482559	4272154.3547257	5776567.7956308	5922308.12775913	1418493.26565152	3375004.2193893	6534593.73331419	5476478.23651036	4233294.01056227	7059692.1376911	6715614.62634406	2534720.68486158	1457272.16717334	2654691.7259555	6520564.89434359	4147549.45465039	6581265.41800034	3565562.93014614	3535151.2881354	3802752.54740071	3615038.71806258	5313579.65359622	6079114.0442632	6131582.67790475	3809233.14149236	2431649.98971316	5734573.5015757	5757232.67767116	7306643.63695485	4196282.5939782	5583039.68042482
Betacyanins	11103.8094690328	22054.3102703835	8389.27134496386	27436.7758429521	25580.2891057495	35737.8660517266	0	33015.7645346416	32847.7717135908	13468.155901374	24965.2731852857	60849.5588609816	9985.20583025705	0	6114.14643907054	0	2358612.02869429	4735.0908431952	18073.5898866097	0	8104.71620242346	18940.0637473262	261311.750446213	45713.4998145747	510493.798486568	17061.4952621131	0	85024.990151585	0	0	251769.983628192	370739.00744805	0	222506.280037212	0	21178.7142616108	19327.1205584245	0	8693.05381007554	18907.2006152625	1909303.60407442	8576.6350402337	6084.537319941	31323.7403816695	0	136750.281614236	345851.20824233	12882.7067409241	4795.85001472945
Betaxanthins	3891922.27055699	19739698.7260043	10495746.1745204	11541351.1693921	20511705.5673225	16719650.257914	2776269.91575451	19327193.5514249	23666620.0167163	7108951.54367378	18856936.0280615	19716799.9413	15465228.4591544	8397256.06061999	6077571.65859085	7660937.16831543	4453730.98281912	5330963.37903331	3575837.63163968	8217755.78243157	3912100.16722706	6235134.61568151	2430998.1858597	4949051.0307054	17004715.745871	17196618.2022989	14947750.4423194	17224521.8613528	13743230.7483854	3593197.67948927	479598.554235173	6903696.20773778	15634012.8992606	9768251.28809366	11473370.2121744	12228507.5628571	7163440.28717693	11924703.2229861	3684616.78949522	8338299.27340905	9235195.01489316	8216400.36132014	4768783.28222857	13817954.2061888	10900781.6357491	15887494.7292393	13742594.4095266	4113760.40298308	8350795.35919156
Bibenzyls	212661.487710604	191026.466700736	216934.434101906	296562.866357274	156102.756897837	239920.408861167	193831.916894203	262611.940394477	144351.641505499	80292.6402544937	232829.255920792	385844.242500929	766476.268251695	383150.993375897	196354.902770577	461348.47971319	237176.384383877	446580.313981672	258419.617387376	333812.63659764	515589.461260707	654531.128737033	121563.453547508	380918.319368909	606817.290615481	585891.911713728	391396.391895917	480859.95581716	734504.908626909	219504.02947449	775286.652370838	354882.986467291	776768.159492197	155949.035837634	626691.483964307	385614.494004753	466822.173856644	558632.997372158	543981.975076638	323529.87130162	524565.61447458	470491.950075596	420425.06419317	568025.009476322	475049.797996166	556971.553564161	851690.548791086	405618.525016487	413774.071567887
Biogenic amines	81009980.3848663	405504021.504943	249177009.699131	203345785.980639	47913386.2898824	251972869.975483	91499426.4657182	59428269.8101454	40657485.1154784	29231703.0471187	61147416.010635	96508532.1626537	27279179.7055894	134094476.824142	25603696.3228025	106651054.771146	120701890.497093	36142081.6990802	36893013.1101775	31316456.8150193	17486176.382112	20140632.3991301	81754374.9130662	39612399.8290241	40402033.9617528	39797574.6193275	15228525.5468944	105990250.671844	43336412.2626861	14407073.0905839	41138401.5088657	27386490.5778889	37886924.9700295	20492025.9677834	34778220.5321978	26117160.521679	40306826.461119	35855887.6596629	29697427.613168	108025251.573741	26272645.3773833	62806028.8992845	30160139.2798338	11820747.8164832	53358418.3751282	41313991.5539062	49589222.7767632	149189753.676076	36499269.6747286
Cannabinoids	24245.3630921993	4012.44946025384	10891.886085236	4922.7946569266	100515.391503023	60704.1730137329	194988.581754735	102287.158514149	158226.829098561	281763.628652063	96694.5907777875	12597.1433545518	4245.30019735244	14187.8390413425	7790.27267092507	13049.2921509178	0	236965.61076776	26174.0934267242	78079.8654794476	18530.3007215294	5741.90111394592	101196.028413746	14133.044598415	7779.82145186224	27280.7051355871	0	0	16478.2085466339	603634.778041671	0	22752.7534387944	14445.1809302779	8455.10818677143	16096.3436215888	9287.36071149894	11441.5898719666	18884.2603210825	19854.6069431074	0	4129.88351212411	3756.94266722911	15851.2919629262	5602.91379814697	3325.57783922749	0	0	16465.9938495933	15993.7207457209
Capsaicinoids and derivatives	539571.121352169	698701.388934099	561161.127540412	481669.970778314	782149.803626085	548393.159532369	425410.62385448	895704.984834812	791072.915131759	775063.028518723	1866078.94643544	759079.110448537	1040689.57911102	805816.679189416	999951.210316424	1474262.53606472	1566128.38873395	832124.046742301	684135.655738036	1143033.08205231	1438782.14174147	1763641.14984171	739292.431111005	420352.229898555	1196807.64351602	1275427.58390313	1389267.64215016	3139155.40693285	2134811.62557427	1732013.05279611	222364.461970649	1144455.93381652	1691207.54474149	1400259.00608984	1195439.07591801	2026105.61852026	1332625.47345957	1181827.56234837	1388116.44857811	1040366.92061009	686996.346512243	711452.250626493	1694208.83930338	2113628.4298924	1468596.84646838	1356140.68502481	2060244.54051532	2065666.26044412	2795329.63350464
Carbamate insecticides	6142946.16578191	10406322.0554872	7322449.85905996	9682886.04147799	10545132.1181791	9242383.70581195	8191853.69378833	10753932.3891362	11702673.9995917	11138546.1443675	11379742.4133401	9658440.74834681	7284978.53681309	5152555.06750205	4786068.15148743	5941096.10878529	7636021.91575028	5360806.29230837	7651745.38070044	4306799.68067848	4393320.83911786	12896264.3335899	8852121.80921159	4608181.62751717	11102012.767516	7774130.75545285	7157084.1474472	12130448.5644569	12776573.0594962	6310205.93928933	7309909.24674528	5830683.39162415	12473449.4087083	6598312.81032791	11414811.101533	7570957.47855794	10289114.7096272	8670387.47902533	11038800.1737206	7577939.07801248	7927357.89616504	13487066.4401276	10438909.3985959	8602933.05967811	9392161.07887547	10706890.53006	8373167.19282511	10001373.3777236	11079755.9641467
Cholane derivatives	5278993788.19489	2951785213.7731	1344114378.89843	3628472684.05325	2702385317.91611	3648156364.2542	4721700264.28224	3544365553.95958	4125310501.42294	5247089862.71874	2214635818.10067	2903846179.50213	4063840374.83336	2479378486.50488	3124580686.44773	3152900201.06341	3147019284.15578	4077999057.48509	2921452507.27478	2617052665.14413	2213323348.98405	2985356320.08952	2597164504.51317	4537667756.99745	3581796674.51176	5384008489.65979	6461990236.36344	5839348796.3617	5454859110.54801	3810868574.21716	5111655515.56242	9814070351.65446	5782655652.90841	6334062790.29022	5441931893.24848	4825202289.487	6078708511.2882	5813182749.91698	6430644098.56015	5278808634.68527	5492488864.97923	4413840907.23829	3811661914.58599	4980214260.15858	6615229641.3852	5959182923.25235	4891640124.18378	5611490295.9984	4171937760.92853
Cholestane	892043.462135538	1065738.87192164	2355411.70367662	546031.098783995	2615008.34811566	4489785.4063523	1001674.81346267	666117.560004675	3515105.82795281	8184860.10139636	2207691.70083253	1270463.75216546	1125543.7093186	220986.612099544	251662.008129732	68515.2736890192	390510.651410804	275676.320231599	324794.983195826	261931.778319169	462378.668034646	110512.924959747	1143361.02896699	324590.445102349	931605.517886224	79526.7251937502	74608.696547907	1282408.1714691	1224064.57444594	120171.590757502	437224.821611673	230999.660717892	413629.670106762	898572.163313276	995197.796143837	184755.02895908	701356.623892104	264332.43873664	64430.478366493	800055.678062462	683622.180991479	518522.297238745	105361.661901834	102402.658185473	240204.939140517	1343315.58108245	2109306.81553195	181869.864777553	894679.322225228
Cholestane derivatives	7448678.72500669	6910325.16656423	6571630.31561567	5506838.38219258	5637331.47893033	7542962.47317519	4711870.90179379	10220148.2706781	10140902.1975161	15158961.6765251	9556384.77619624	8662287.11128344	14550385.8256935	8800243.26303606	4236943.54007189	6849401.83786872	3598245.20876825	13764788.3586717	6979555.28230303	7734489.86774574	8025821.3534244	11143106.2494105	2599170.72282063	11776931.8758961	11551495.7481279	12145476.2088518	11034972.8810217	9004945.77467724	13514382.4009662	10570091.6819559	9881670.38049415	9491865.92168028	13993306.5672825	13495119.4754666	10806349.8393154	12106968.7944384	11768138.7671989	14907584.2575762	11265296.4392809	8712337.92464464	8250729.69301395	11662848.582299	13198320.2231758	15429143.6464625	12154982.4562823	21043465.2212791	14546615.5933401	10141110.0985012	9645353.57538178
Coenzymes	4229879.90073757	7533010.14195639	5606461.86601614	5089864.58423565	7470009.70762648	8130560.81168092	8194415.86085371	4886238.6961076	2463840.54996401	3873980.44760307	6803576.90392117	4876476.66746766	9137059.24894588	6670780.033283	5684393.15235725	9268627.87159815	16748338.8396669	5726983.63514909	6890728.75810432	4639848.46401867	5072410.82780463	3806826.65585555	5195214.89445207	11036779.281393	12490378.008888	3946000.48172124	2461616.75861276	8514725.78223198	6622744.87048484	10914376.0661299	10826958.0652988	5369711.53992036	4386429.62546561	8421940.30092438	9501600.73519582	3389498.76139337	7672920.62951537	5926535.98498185	5445764.54009438	10330650.0300401	11080234.6552667	12366883.6559179	5797673.52578051	5907254.09566854	8001511.12688773	10512663.9813944	13083815.1571595	5873154.77936145	8055006.98127041
Common amino acids	348752210.848017	259691078.190508	254494880.946329	266706674.622836	377679919.071417	277474606.005295	772024029.965688	241137038.689896	225174841.837057	346947681.941015	272585432.818503	261976949.623088	608836753.460516	172214918.927841	204735288.786865	329069837.691505	955876747.533073	126848838.480202	218983686.71644	217971104.193326	199743418.372171	148755764.131883	487248212.979633	441026528.392768	755731939.690049	317066246.159297	138458662.829763	584121848.966837	497106981.153781	417654941.491851	874720728.615379	420548839.320138	148667189.726633	455743839.154194	710928517.274784	303854346.126547	436248852.66661	257721911.196855	158250634.733971	940720362.063838	662456902.261804	274954953.024639	229281840.238226	133137101.81153	359514142.536986	343468004.458073	570415949.795154	385816661.322162	964303043.298138
Coniferyl alcohol derivatives	14443282.6581591	6176251.03060628	19865475.3601736	16979823.8766561	2862600.50816546	12135993.478792	962949.95232187	46727832.3045684	1387173.80434198	993989.15108363	39256063.0167671	43175219.9713808	12630426.1693725	41522641.3141182	21633733.9809652	54872487.405337	1957861.6211985	23530014.5095224	35824397.0128461	38537431.6507765	48101261.3219587	44969911.3428819	8344101.65654405	89182295.8526583	33102397.619445	198032070.60616	7323083.3316779	141029964.816015	83066809.0390636	38962319.1537975	149110845.317459	36421547.0570728	18568890.3813248	104755887.868236	55159077.3876148	85912344.8233142	52391008.6741516	149151874.552347	55131797.4648178	60493057.6492743	9669189.88346394	11145763.7937757	69628524.204332	114731909.655635	60488046.0363855	18424740.3465817	13252147.8644393	208352430.853368	85249904.3021715
Coumarins	1147159.48275176	3029242.20654001	2636860.07775726	3031774.07850188	4274643.13333744	2048828.08998225	1087405.91016585	3902148.84505734	3024523.81334945	1120356.18809609	3911357.1661757	2539045.30102474	340404.973233995	1155838.26072264	473411.519468026	663880.350455966	685775.52313975	743137.062610947	713647.844062733	807303.526226243	443598.471005309	797609.785134526	3037143.54215619	834129.33031701	719454.435143397	475873.222944766	951236.556986457	422307.399704371	796394.55748659	646169.689082455	259822.493244886	157443.744477361	904890.002975092	729780.781642962	743064.62565547	870229.736949926	453025.467806187	404134.865249714	1066802.54518134	878891.823308645	713947.564332795	570569.706619235	1948126.8421151	671263.161235534	1059873.64838283	546887.34533894	504004.683854186	911306.415998369	483548.559537646
Cyclic monoterpenes	4826206.46543964	3729380.63470758	2345419.00177682	5016888.24960347	5745905.35070749	4803568.72656227	4078227.04811312	3453491.20173783	2365036.61660938	3637226.65853381	2822061.99609172	3615631.60424774	2796573.86715823	4439767.76030924	12554746.4729079	8200912.98273016	9090608.04346748	3603708.69519505	9352797.1731516	6232142.62873274	5223970.96068285	4707432.24727041	20882354.3257527	2976449.02764682	9777562.19766992	3334162.46442503	4907529.97448062	4286538.00199471	7281679.26361757	4307783.60471282	8161915.11817402	2835489.56614312	3589076.07246515	5893360.74347972	6990217.23112652	2484735.27910956	4372131.42635268	4621560.22741042	5411705.783027	4865376.18176087	4686956.51403853	5311286.75740403	5142773.95231936	3715692.88435561	6442471.87850426	2984607.05308633	7715600.2187328	5137324.16270427	4541660.32580447
Cytokinins	523870.045316349	268901.421266724	317470.173722553	246926.498090719	116194.288438112	371017.942434756	1364703.04319202	128395.799714522	336244.353157383	101934.150114249	311818.19267991	191493.254468392	1277746.58948741	531642.347643117	401235.743391858	356716.068953895	6400026.59466151	328032.305002459	411357.008479192	573459.362209512	677273.486141707	248665.691483077	1175558.80816312	268583.975184812	274362.756637007	301415.576607483	217265.437325918	178491.945007151	358562.961918316	255666.699722421	152283.686551727	130937.00942212	254453.087238513	108149.70991201	592203.118978475	306470.79619469	95779.3394404111	79693.3174741136	116286.83250041	895759.352867832	698339.767477792	174100.719616655	130218.416837887	83359.1177431507	292611.165918368	188370.619292196	611679.21500608	383971.008121307	598072.402367561
Dammarenes	7377022.35078503	8065464.16279418	7684143.18420657	7857479.57898495	6856964.18766689	6069478.79884714	6842553.69155597	8650448.75705749	5445616.84687452	7964868.81363651	6008565.34018427	6771070.19990886	51834231.2016186	48721869.241099	18129059.196905	41361817.9115326	9369987.64375224	24593326.9315114	17611290.7560964	29409966.5679551	30134154.2547412	40422329.8655674	6592232.59999116	17299831.2482958	30047697.0226004	30608686.8486808	24608111.5071483	46376594.376283	44227602.3410396	12906539.9914196	13910952.7171589	11626512.3772386	28693319.0225072	16476590.3939593	30142253.6457495	28640277.1941119	15338896.061048	19735225.8660356	23556665.2875004	32593527.2971555	29053931.892574	24698928.8432453	46107608.3226526	22542433.2865823	37521520.9657208	24988305.5798947	46950815.1824283	22297983.8104469	31170435.9978319
Deoxy sugars	14324038.1742686	39298349.8172328	20944958.3993209	20777281.8228457	2204650.38231211	5071489.25138557	3094146.6933806	18162889.0800345	2369990.75513354	2224335.65370454	10163006.6146321	33901629.1257386	70136974.3853353	40814004.2531021	5489477.36232324	70010276.8292441	64155023.3197684	20426806.8461894	7529958.61561127	3938425.73104267	53645328.7658214	60857828.0010163	13513355.3684104	57891319.551201	116952912.881489	80276501.7177801	9228218.6667472	129067532.383258	111071484.213508	7393402.18860085	7029650.19393043	24051176.649672	61557306.9291698	33965655.8737813	110627736.921833	137050358.671477	78398065.603294	108861420.027334	45476087.4817821	66969894.2698916	75840911.9354514	42641679.31283	55205918.5291151	40541098.2655917	49874673.3995539	58910384.6537177	124677610.410166	66188917.9965952	105024856.582013
Deoxyribonucleosides	10964587.0788704	15518253.7008631	13602167.9803437	19761394.009846	17480693.9831568	10168405.6444085	9654345.8338241	32054621.5535515	24651258.1657442	20533389.1259217	24565315.0727784	23932189.0201544	10000183.6362996	22948665.3525386	24312083.0199275	18501328.1676932	20173648.4172029	8092123.89263073	26922976.5579084	23877735.7029318	38830361.6133381	19339997.1213306	15564588.0339557	12954245.3247247	22638817.3996681	17392340.28072	4354855.77013541	20646518.8271565	23230632.1841796	31690906.2819441	5339929.70632911	9802514.58281948	4404843.00524379	19816890.4576474	23944535.5166868	14043072.622882	22759192.7779637	26555462.6843812	24337601.2939989	42582235.3330159	33319241.7945837	15552361.9957908	40098068.0597512	19007776.8651096	45343385.3595497	20138155.3374779	45303357.197793	8239015.66524172	17997230.3209191
Deoxyribonucleotides	528740.419051237	60530.5417051209	40223.880281415	83992.3284648865	100637.185241948	216103.911544426	216037.842981988	271935.702503024	394208.323956059	165180.476585202	158323.108244257	195431.391708766	385554.440154714	80230.7962078795	106146.664465645	476711.71241068	1025202.65800101	417173.991943677	116454.631123107	133733.213780689	755117.872230395	241884.611782926	138114.229399944	446335.659782979	1636824.46654189	662974.607761513	1276335.67034567	593212.814778793	302234.708238652	542149.244274088	4271158.25274621	898647.972884064	661053.602919583	438521.23796821	434733.797617743	400650.551442578	198514.537966038	357668.058610894	1082507.00179748	479713.599418664	370467.732177367	295303.688530737	285320.562727689	212537.206481572	308825.959743917	801278.071454097	1326354.35761317	654605.45552206	99119.9653601305
Diarylheptanoids	763084.021165051	605811.1281148	3040800.60767725	1859679.08206459	844664.216369034	509880.724115586	1113393.65258552	1932765.30765434	30928.6602816711	90807.4724334878	1647197.73138327	2537405.97624771	562693.799103821	1728772.64126976	258177.04806234	1010689.47317416	1218377.67415851	346027.98182848	811329.451547908	496485.30282089	1670285.28429288	1019657.38936481	770390.091732638	333467.855174859	5776112.55171381	1897164.83611767	566760.415124513	4829893.34808172	4049840.77793923	441880.328428741	11128952.9411992	2592083.43075439	3586069.93069554	4918987.57436636	8582850.57206872	1280498.59601497	889956.002248002	4856549.52314087	2542473.99295358	4591945.79487911	6479750.26973088	5885519.49808018	4429479.69683268	1098880.60026543	7935928.65668884	1944618.04310362	13595827.1819428	458517.706261694	1547230.81586889
Dicarboxylic acids	28308391.2541659	52413025.2455817	1076424290.16503	752995344.668505	65728868.73198	256077488.979359	23529252.9082111	58091902.650497	28526277.9267442	13491210.320127	41231618.9901971	1066417292.26022	1431487646.89721	19269851.1608697	14022127.7865601	17429876.2060066	1131821705.6173	13898675.1467601	16556303.7367875	16244723.5357747	16010837.5200013	24840440.2463281	112941142.867743	41043717.2346266	101301743.034601	38101083.6425111	16488022.9219642	47589935.5222317	40911478.9475528	20021803.6490544	65345970.8534234	258645819.951852	25344544.6745548	28730534.8669586	45870472.8935544	65000776.4844418	40681601.1442905	26000397.7096151	19361703.8122295	53865518.0748355	42653618.2008766	175675584.893705	30555712.4547798	20091459.8424727	31288700.9884948	386480080.240673	68901762.9095217	17391597.8043178	45088967.0926956
Dihyroflavonols	6248090.66410126	102049407.385465	5604489.06475085	8410989.54671654	765339.50936302	83719466.3346998	889266.138793929	3067420.08375013	739050.058646677	410318.714051976	3369122.13428573	347268337.634539	416746771.550665	33593111.0454638	1128316.78108805	49591002.0345687	52835815.0620967	67295791.8986758	3144226.7163804	2615724.64184022	28467783.7306332	5858362.13626073	5086300.79864135	60273364.3118515	293790377.082391	109165378.624344	42883436.0242732	245763947.553052	172024055.530447	5861480.30070906	66490392.4669152	83124194.7734098	187852054.058557	163636558.914207	121198971.319644	164473855.627763	69533706.0789809	112093045.027303	31056364.2252751	215243366.199311	278673370.679022	333610752.083466	5962562.24659773	139796937.08534	145547362.245845	208906632.200448	445228265.363663	123284214.941106	192455168.361866
Dipeptides	7810171.84880408	18359039.2483025	16311445.404555	14101932.3440535	12548322.5499453	15340183.2182875	7229045.53537492	14951591.087259	16394959.3082394	8783443.60806482	18323572.7079552	17913329.043463	23738498.4078455	20335044.1070346	7836604.89637822	24159771.5581177	15262037.7372342	16399241.5417317	10383050.4759646	15252543.8204732	15911028.8013131	21635638.1868484	11876327.1216643	12196779.2449124	36222402.4033142	21027255.509602	8972680.14243387	33914554.8864977	30535843.9581481	8561640.08933953	6662900.87813084	10531797.405115	24352850.5374167	18693637.8788144	33547066.5370569	26594186.5563455	14102873.1008904	20533616.5870766	11900565.1119834	32413441.7420012	38275578.5742994	23180611.1222437	30060356.9246183	11460481.802112	24206371.4965769	15658588.0375604	38945412.6442747	16344152.6617693	24503266.7583588
Disaccharides	619286.236983006	644204.54911585	1344691.46523251	1294566.9247969	529301.559085783	892246.295274471	854122.249445591	924304.771031262	1160386.35720833	942114.451608097	700962.301156158	2744747.24359234	999830.950155738	1571116.43009698	973444.971262236	1088756.60668782	1346804.61530853	1343370.52651449	779247.362708155	1340529.15992128	1903707.47779307	2444417.11128529	557919.298424911	1640379.8040541	3756476.91538925	4911520.19884214	1640890.40531061	4596632.95398152	4989001.8200224	1501478.98743293	6863211.79707872	4540732.33011427	2860639.56845176	5888590.0766483	4277022.32462324	2459911.67423406	1388398.55157677	2095530.16031896	1579928.29037357	3717474.12116527	1296451.46135033	1798805.610867	1409974.3498521	1652628.35045663	2184665.81134162	5509384.15024433	3572053.05262185	1476420.30571142	5807235.26807984
Estrane	69217.4858611643	279305.082815732	270043.843805234	237771.64477477	280773.914567787	160585.829365413	128863.411334854	644190.18201031	245720.437485573	344610.949863172	370598.026043567	156203.14158334	2741659.57849443	771842.611242085	342943.801782995	1167157.96429454	1480661.2088917	527302.089694622	278984.55841565	444027.692321633	463696.746178106	1462922.33751381	162379.485484181	527816.08093875	2106591.11499016	1414851.40345019	1684947.52257485	2335366.37611197	2405799.98501256	524732.421759008	397274.697771939	1366335.68823299	999177.590649459	1533886.96931532	1982245.02717631	2552730.85760359	1572136.22393656	1134222.29742861	1442602.44628854	2421751.86797978	1678872.08779971	598127.617923202	2001880.74969211	1109427.58425427	1221859.48223898	1097784.09063133	3518456.64763282	2012563.98062682	3811903.635875
Estrane derivatives	1193619.24181846	1585416.20506174	1074869.2454731	1228716.93129043	2403563.2732027	1038566.19204768	1372684.01252513	2629927.44956236	1879061.98233435	2657592.05690738	1633662.43258668	1140111.02378038	3250972.62236709	1897951.66652394	1107051.39512471	2990890.79111685	2126410.37729148	2372351.40877097	1305963.32947866	1089605.561151	889036.924402201	3265903.85240093	1929349.08523349	725576.275303022	3968810.2587719	3581717.36538293	3195245.28454466	3864466.67690228	2959206.51348544	1271355.55748962	693285.752412941	1908036.89566873	1466213.18456361	2493001.58933335	2857071.55097214	3245968.94651866	3507392.31200792	2010752.89295932	2375030.24309961	3221013.81641683	2260450.78063507	1519984.05136481	3759421.37655586	2895018.34047888	2599954.90859308	2235780.76790747	5703987.51333438	4044466.3143769	4828821.24207002
Estrogens	1193619.24181846	1585416.20506174	1074869.2454731	1228716.93129043	2403563.2732027	1038566.19204768	1372684.01252513	2629927.44956236	1879061.98233435	2657592.05690738	1633662.43258668	1140111.02378038	3250972.62236709	1897951.66652394	1107051.39512471	2990890.79111685	2126410.37729148	2372351.40877097	1305963.32947866	1089605.561151	889036.924402201	3265903.85240093	1929349.08523349	725576.275303022	3968810.2587719	3581717.36538293	3195245.28454466	3864466.67690228	2959206.51348544	1271355.55748962	693285.752412941	1908036.89566873	1466213.18456361	2493001.58933335	2857071.55097214	3245968.94651866	3507392.31200792	2010752.89295932	2375030.24309961	3221013.81641683	2260450.78063507	1519984.05136481	3759421.37655586	2895018.34047888	2599954.90859308	2235780.76790747	5703987.51333438	4044466.3143769	4828821.24207002
Eudesmanes	15326154.3110976	5526540.25739742	3815709.60053238	7551803.89959831	7511037.68550594	6788475.47460913	13517540.9743571	18506044.0359011	13192466.6185583	29318055.3621108	7196246.681032	3211390.83881779	3219243.30747643	17818389.8757248	8389863.81386138	12638451.9869413	1009068.26008005	10103160.413771	11999308.6080198	15126422.7289816	3754170.17487705	16916702.7203725	10798584.4976438	11032623.4064042	1736881.95483858	15361713.4672905	5807433.68379231	934432.736668934	5537791.89624662	9696668.51279816	2471887.94450037	198440.761396389	12975550.4332495	919083.094954382	2995457.8284345	3193939.86878953	13619974.3794565	18485544.9223296	12939896.8730779	1234464.59789411	2192810.08530162	6236886.96274993	13385217.2725143	5594082.95042024	10945887.982718	739541.018586665	754814.082138893	10133325.5499191	3999449.70146639
FA0101 Straight chain fatty acids	2439748798.75047	4594726268.49356	4172664197.68149	4709406695.58712	4980382211.41489	3278008776.01073	2203065159.81986	5622880731.64809	5639486780.19585	6625610405.16601	5883320579.33807	5495285049.55206	3546733906.40033	3336302431.67376	3147872951.66008	3343631135.22662	3137979540.8692	3397748697.14044	3749357894.20123	3114113295.11943	4312121466.65612	5786087140.78699	1924183363.90888	2621865578.28053	4362880746.03049	4724745400.39593	4566871042.76905	3494316158.91042	3793053517.90653	2718015966.15377	3855754189.56621	3395361158.47889	4576826538.95457	3807090075.71279	5091509836.60791	4370911808.62112	3419845907.40211	3433853777.65101	3252922052.58087	3087726458.66184	2715134882.04852	3869926863.86187	3439004856.09948	3008244545.72545	3025758722.44869	4261803985.39773	3852599879.1091	3428549868.61658	4780631692.36794
FA0102 Branched fatty acids	249030587.24323	161967128.694823	285937530.903762	160029337.250571	262026650.375303	148683422.792842	420393539.938556	179307045.690635	99787692.0134297	101529826.061932	212108878.633663	142931330.467893	408566630.718744	268663022.904195	300835311.953594	249385195.250128	607180987.702575	306045321.523212	272531286.00606	281582504.64557	409213499.029663	201161964.55959	280228865.304261	180127327.1193	248974646.547427	198554621.18346	221366466.646777	264615290.997338	371616998.49402	110096661.97645	41495082.6697741	109504762.912349	244767096.652569	130290303.241251	275861689.997509	162083093.994964	186887223.698292	220202338.628559	230778528.706743	246292867.328648	394939914.328473	371160154.71099	206342453.81205	156058183.181085	367378163.434163	390176659.178416	451771273.620798	247068176.608369	288734307.894902
FA0104 Hydroperoxy fatty acids	26499234.9356704	5244464.4427486	6858562.52071889	4713339.76302954	6290311.01600261	7802434.10433797	41835791.5897203	2106613.75273028	5366301.97776845	28236204.8245375	3992018.15742501	4079851.1465044	7154831.46400008	7754147.58326455	9839596.91915087	10223330.2667473	11700318.8687034	5582572.60909994	7416143.6083692	15825010.962118	5936758.24037962	5241468.67849564	30753419.603219	13108470.7333315	4488504.44796113	4808057.6329365	2619412.44152664	7754121.78169612	5518378.96628028	8407520.84756379	9669383.05368904	2451106.09627289	3558802.28831128	1958814.21443606	4779187.48882155	6581404.82673083	3743423.98728076	4366159.64521975	4123192.15453752	5350112.85817834	11256076.2646217	5403572.95304109	7398546.02977647	3238651.67566033	4266519.8938213	3210516.66779262	8009592.75626171	4808084.1517865	4532465.83554657
FA0105 Hydroxy fatty acids	2085199882.96197	3208204313.45393	5250947966.90403	1940740489.86714	3434013904.24167	2592341489.80498	1402469247.22842	894163038.178592	1728967547.33608	476748333.159836	1471056685.46046	1838471125.12919	541457607.688335	739791850.785427	351114130.265251	310401919.552107	319038070.083288	642161947.324746	579161037.953314	308322613.226232	229746585.775914	280656729.082284	1599573478.04947	604684691.73894	303575488.938429	340531944.753956	661058005.559307	206188049.33198	369283106.736683	251729825.610307	300948647.927905	832402124.061254	230046999.794056	879550003.454245	178109831.12756	1808001171.86683	826798842.5826	307222447.178588	629718300.590918	407949039.383975	547507165.957764	924199250.867576	362002229.44609	198311072.120646	301820969.017132	776891897.475165	214900633.291581	703672600.027137	431799485.51234
FA0106 Oxo fatty acids	33396824.5843951	19133017.2426095	30254116.211714	19841078.5551395	25163314.9977067	31619391.1291327	51993488.6953796	24730558.9096015	33083674.2596754	28023690.3248727	36371485.4116109	34948149.242195	50461020.0350725	30062480.1404772	25490876.606529	30872424.1563287	45644568.5653657	31339785.1443042	30328840.7363898	28384916.7949952	44802482.9390053	47740574.3544433	34731945.0821768	34790420.0748607	51698821.830689	53686733.6382798	42192511.4205352	37053354.5143308	64880030.5921228	33982779.585199	60814917.5846304	44937884.3252708	49913671.0319022	44234888.1327323	50734523.7798934	28847290.9958815	36929984.8988296	36081383.4597914	44261905.7911788	38030902.3903744	31098311.3774423	53049701.4509097	38525492.690396	41456472.9456907	40008388.2618609	40314487.7132261	44363218.7799049	42642556.5031847	36266611.8718116
FA0107 Epoxy fatty acids	5973206.09550714	650685.707640821	638323.803876273	1604484.41111332	1779656.42023595	1669237.46507005	6322947.80875039	1187863.84097659	1565478.93426237	3106277.28485279	871068.720045334	971991.462009576	2108296.72845406	4017046.18697742	2794933.45369158	4832193.71587763	3896828.69731481	2894055.68701761	3016859.19284637	3913261.25691858	1834349.28015557	3778795.51395847	5427893.94199798	4690777.50525384	2991877.5002981	1486227.58541336	1357291.31181194	2059400.97865391	3495082.00878579	5272539.44489835	6019883.96632515	1736188.96595786	1290805.52987247	1418057.69204112	1582390.41627338	2694552.37859799	1713290.43914989	1367498.68421356	1771994.16982709	2208192.77712316	3915969.08149932	2363275.75567276	2070504.57635719	343026.42910474	1540569.00103603	1747091.9772439	3097221.29256656	2012843.3126063	1850825.9710451
FA0110 Amino fatty acids	108937626.987521	108943025.901232	89900757.4248973	70398024.4387605	117431672.867935	113641726.094936	208973775.743948	73439382.3690147	64818466.1745109	128071978.312511	89660460.3925915	75240606.8150284	210036720.574941	59788958.0833991	67840307.1187837	125408849.556167	244098379.97425	71902786.0910997	77770958.9996224	44400830.297617	85876042.4429045	79380281.6911162	106964067.274934	160382061.828391	220947861.965795	134304075.358701	75017330.8536838	183062514.832876	198426631.356886	97273836.7148788	162473121.151779	123760455.95318	151431348.964275	130355019.783655	187504472.880594	136877927.928932	118024414.957422	73244978.7317242	81428285.7839754	200915888.577032	236167163.548259	118010253.959479	79203794.3146156	71577445.2565905	155440378.402654	174261786.597507	219664660.399707	124372577.697941	231642443.53661
FA0117 Dicarboxylic acids	249741403.416646	188318893.169708	1252049260.69713	1035608643.38583	264324240.113531	422223974.658782	443852481.273801	213398802.202316	161714197.348337	142772798.444745	291732517.032878	1313436738.13169	1559297385.69255	636874080.23771	479066213.134026	220984158.707497	1297709401.31394	508145976.358086	180028576.954214	186758674.767901	396400775.335503	386676323.264756	599707521.477232	226712900.752806	288874387.256995	251552904.163183	170737249.379534	159945659.350502	141224418.774664	558902588.168983	106500684.725897	300369255.599383	217087530.500927	133857397.503558	232165607.714019	170402364.161353	247382272.947304	239340634.077576	241116395.216816	169048316.831335	178739253.348516	268532205.869107	174333938.518273	126263320.791933	123393941.737971	497094079.450541	235029423.2343	149967956.407339	234604678.167506
FA0200 Other Octadecanoids	2103833663.51532	3273175346.56734	5814009991.34033	1961095834.37647	3773358165.81014	2830734280.87442	1406399852.97729	796573280.644508	1867714264.23857	553270313.4794	1466356871.23152	1689373146.54645	505684008.169743	673768544.949927	356927548.566209	345399902.009003	293985239.61255	605436768.97109	566367383.157726	346646401.856638	233474565.926852	272048779.943541	1518224103.08651	596911938.28851	296736076.693415	398788092.778737	652670703.503464	268221618.708945	397633909.245767	280234445.834754	460287130.859446	813972618.04114	234440243.111364	911324941.267077	184272307.887454	1575108051.96708	859180719.822483	351196352.538995	620050956.631949	417050799.817742	514837084.540391	922678423.089516	388439267.556139	276889199.054456	292983422.204262	812249078.616148	269167093.586196	659647592.65664	388077463.270124
FA0202 Jasmonic acids	3363746.23913472	1548658.36012045	1321126.92102865	1288481.6373772	1743666.14632498	1213641.66116302	3711960.40149579	988746.993405209	432755.748630047	1109145.68751524	927488.63206722	1141527.32186652	1208777.43157928	3351959.35402666	3089046.54160874	2358396.24295644	1971159.81488149	2360349.75046152	1651768.7794952	3384683.44265055	2095029.54460688	950614.453025446	2477472.47648539	2357562.41245442	1259053.65730684	1554068.19668901	1104412.09557573	1282234.99632563	1592790.80530424	1917225.2242712	379829.824576634	745288.231800034	1549500.89280322	1063461.99489613	1036802.98451628	812451.24857185	811309.011356582	2980568.59316282	801374.980910033	1359145.4012983	1463537.893122	1176838.78412121	721515.952651049	888352.099007007	686562.535785573	1044690.73469765	1541822.4779715	533321.431693463	762721.796613916
FA0301 Prostaglandins	23630820.6680532	1090258.56530639	1828232.10619035	418035.305461207	891997.737253505	1598356.99450316	1570054.04158397	1308876.73110492	1461272.05671847	3158682.96433694	2100554.38950683	1031817.37530879	3020352.13136776	3807767.16851857	4880906.50347685	2812130.61646999	2193787.74379841	3243670.99457791	3059457.82601247	2911780.5033818	2336466.601094	3387604.95268199	3338289.47573238	6961025.43430259	2543838.56106854	2569767.72763177	1932296.68249191	2487293.06908523	3040242.29427475	3980398.69167719	2251214.39117266	1785506.94929367	1346404.85681398	2538697.57519446	2751478.3384663	2011898.50638212	2494521.79902085	2505378.9172479	3207719.59912427	1790195.55584836	1948214.5408874	2551855.93509646	3428632.48098034	2164738.90744118	1995348.10937255	2144052.40520733	2425580.02612035	2450902.45662147	1871491.28846345
FA0302 Leukotrienes	23597213.7296774	6151181.06806623	6429350.17195477	12140305.2801128	14630299.6688703	7804661.6128352	37471059.4644566	8462371.36084767	5224420.86556382	27067966.9890662	4784202.38176402	8427080.54390332	5206920.16184477	8276677.35201225	14148213.1487161	18086779.6859305	13376996.2228841	5719483.64895142	9598683.96311922	10389476.518218	9926807.56920781	11527419.9188788	22740134.3017416	20075850.0011403	7052569.0735414	4895186.85133374	5488386.93060823	7915226.96771987	11107926.8649154	10957873.3891926	16212539.4035285	3177961.61601415	4969586.82945264	3560945.68345029	6417184.7144508	8866358.36807736	6628641.84822386	5742139.14604345	8784916.81031637	8174044.37755075	11015988.4979731	10321059.4393315	6636764.96671431	3149517.82160403	6329592.47862002	5491932.8194119	9991493.30663775	6387019.47411003	6873185.31632561
FA0303 Thromboxanes	30474656.645225	4963836.84232622	5473005.00227683	8574716.72122601	11474243.5347409	22553448.8576804	20058242.1906798	20415229.9874847	21632880.925102	85248847.8796935	12410757.4319539	3722129.77816224	3005968.76377764	4675254.90558685	40635118.609962	3535145.21274193	1536713.35220438	12812883.2336634	19324023.9380121	15894168.5394518	11127667.9568148	3254994.42071676	3478556.26901041	2715431.0851648	1485684.31642744	2564928.9892519	8165969.98551548	2286382.37410142	2063789.55447725	32817443.6841114	3202439.45999421	2061808.33052783	2471814.33720874	1810074.61968439	2002967.83286723	3522025.72408058	1700453.52228735	2411520.22794481	5931670.49332551	1829666.18176784	1647323.92668778	2806553.86825562	2048845.84779708	1951626.35158133	1908634.96939277	1747587.97807195	2926126.09344328	2223828.97256212	1769335.33913049
FA0306 Hydroxy/hydroperoxyeicosatetraenoic acids	26499234.9356704	5244464.4427486	6858562.52071889	4713339.76302954	6290311.01600261	7802434.10433797	41835791.5897203	2106613.75273028	5366301.97776845	28236204.8245375	3992018.15742501	4079851.1465044	7154831.46400008	7754147.58326455	9839596.91915087	10223330.2667473	11700318.8687034	5582572.60909994	7416143.6083692	15825010.962118	5936758.24037962	5241468.67849564	30753419.603219	13108470.7333315	4488504.44796113	4808057.6329365	2619412.44152664	7754121.78169612	5518378.96628028	8407520.84756379	9669383.05368904	2451106.09627289	3558802.28831128	1958814.21443606	4779187.48882155	6581404.82673083	3743423.98728076	4366159.64521975	4123192.15453752	5350112.85817834	11256076.2646217	5403572.95304109	7398546.02977647	3238651.67566033	4266519.8938213	3210516.66779262	8009592.75626171	4808084.1517865	4532465.83554657
FA0309 Hepoxilins	3618929.68395295	3523472.85479752	4013894.93331686	5256602.72364003	2731510.83275261	4740219.27263359	9030173.51666974	6559942.09131445	1646747.31429102	922179.968883257	4176360.99668914	7364068.13031392	8337362.10445143	4529277.57487242	3193249.95743582	5337345.36567869	4177297.26600863	7214846.4498034	5243389.7405729	5554747.06994456	6878856.02930999	4177242.96376217	1171087.40149633	4722304.82054469	3979655.42328307	3434104.33208462	1771131.00252242	5107489.12607845	5745762.30926519	2012627.15723034	5038759.35938947	3093417.92795582	4315615.42390244	3149866.05260809	4757704.11796674	2609422.66199588	2707174.35200381	3852285.31649597	2484446.78990475	4940452.13389386	4060795.97304544	5981131.59793224	2487462.52133224	5003248.83194008	3153669.06372723	3086501.8613006	5621485.5890354	3651844.90494306	3238917.64186705
FA0400 Other Docosanoids	1118219949.97473	1063712591.26681	1074909305.8748	987675772.500468	737984056.355646	990264831.606617	1321285595.71211	626747059.457871	791613713.672689	675855495.067481	870074371.094347	605516070.803776	869477642.473089	744347763.322914	795519956.972145	682962598.348227	1348875344.61456	632722351.127532	1016459698.31143	835308535.734948	923266183.414526	807786791.264721	1397674000.47143	764671842.661842	687718854.2868	686313629.0383	986661240.989782	624557033.372174	888589947.623623	947144207.416181	1241883805.31541	523350841.800503	648654233.637353	453374091.420977	594970358.954636	1067402219.02206	559832889.194703	500868423.535673	660163952.446382	685169624.086703	948973382.758861	1291815128.25929	1211402632.11774	479376620.509238	675698456.969067	841353294.115439	720632062.029547	576537468.5874	789408549.70953
FA0707 Fatty acyl carnitines	5446164.73887943	4219703.95191579	4272287.58532852	10183383.2394848	2793978.84275431	3522134.4914973	11249529.7934241	3895027.25637518	1892136.68888582	8458371.91420659	4980843.41661843	6426545.83100996	4775058.64573806	4744698.24611436	4173395.63621441	5050783.26210766	12503064.8893668	2370906.69555142	2995749.89246028	3867581.53548249	1522346.19855713	5035969.52331657	53472681.1421005	8521560.77917908	9790971.27743544	9554347.87477133	5059842.855033	5573390.28165394	6088658.59051266	5129247.05238045	3724575.01630727	3735891.02666024	4373793.31862456	5544928.31909695	5652661.140777	13591990.0004104	13850239.2258892	7383226.80996403	7178094.6338308	9412864.81966878	10222497.8477106	3632885.41950846	5889335.44688503	5010468.01133754	6228641.23491149	4086699.30934912	6320923.40161965	6143085.06151573	11404013.0242157
FA0710 Short fatty esters	449022.22830647	451463.922618578	402545.46815446	492232.053879359	605072.626065681	498986.972902591	846030.093944681	466028.160050303	464677.359771382	1369536.13555184	688666.009823103	579711.870965775	1059558.33288651	1476180.8292829	714726.694982447	1241449.53481005	583373.80681857	936406.58570115	610834.649869167	1233527.5941985	964780.283947929	904235.113698232	548555.368589415	1143029.52113892	791620.018169871	740373.353645544	741400.301406896	691704.040572655	1121886.0690124	716972.786275741	565476.806660498	534958.847286016	946288.750227585	503222.754671247	873679.102717478	567984.51393836	1525667.91660502	908338.083521113	1192020.46382006	641750.034393197	1000539.53502525	768267.618983622	614403.538167056	684150.049724127	620346.874421003	712940.076696329	616806.711669434	699178.357451799	698039.583208241
FA0801 Primary amides	36438684.994978	17593888.1221445	26240182.3303353	29091444.8285785	58150421.3031408	66823712.2899833	22956741.4431206	32919283.2622443	38433889.25044	23907837.2436287	10622984.509355	12345131.8851944	29003024.2801383	42885989.1464131	10950884.1337905	62032478.8771276	63122943.9097475	36164531.0206168	20714787.8007079	33809115.9158534	38105093.4135007	39577469.2129319	28794207.6518282	54024548.3471288	39276252.9382677	30672391.6747578	66277564.2749589	70876082.0659088	49405020.8229112	87882383.6102655	56166731.2997548	41087255.604241	52213465.354771	35544870.89291	23565645.2890118	41701476.802126	24603722.6963242	67218223.439606	77317150.4453565	77989603.737244	51152187.9573837	75525720.2448246	60858835.0773584	47974048.3043074	34524209.9399412	16606245.2196577	18995069.5917311	62630064.0554072	52391787.2754324
FA0802 N-acyl amines	539571.121352169	698701.388934099	561161.127540412	481669.970778314	782149.803626085	548393.159532369	425410.62385448	895704.984834812	791072.915131759	775063.028518723	1866078.94643544	759079.110448537	1040689.57911102	805816.679189416	999951.210316424	1474262.53606472	1566128.38873395	832124.046742301	684135.655738036	1143033.08205231	1438782.14174147	1763641.14984171	739292.431111005	420352.229898555	1196807.64351602	1275427.58390313	1389267.64215016	3139155.40693285	2134811.62557427	1732013.05279611	222364.461970649	1144455.93381652	1691207.54474149	1400259.00608984	1195439.07591801	2026105.61852026	1332625.47345957	1181827.56234837	1388116.44857811	1040366.92061009	686996.346512243	711452.250626493	1694208.83930338	2113628.4298924	1468596.84646838	1356140.68502481	2060244.54051532	2065666.26044412	2795329.63350464
FA0804 N-acyl ethanolamines (endocannabinoids)	142679443.045668	103569939.84773	149715300.533906	95079343.8190004	75583498.4788145	76721535.2039708	105123324.166952	55872091.0116094	50352589.2081449	31666905.8129343	81313991.2047496	82313958.2692507	169398586.329823	94165433.5732056	48122974.0278558	130793111.342769	44319268.8345196	112736131.342481	76145690.4381333	66556772.9993986	55253440.3730786	44467817.6758372	91808541.2148063	169496039.980897	61506306.9963251	80664464.8599559	59348809.7568694	94902031.9975112	93837251.1098888	100276537.926524	154185850.595553	81283200.7516059	93692784.6501938	82481890.4313057	42319452.7464645	210398670.461976	75332958.2036476	108631737.682747	104628261.58878	83250449.9052837	99617331.7187071	168419479.570437	79119057.8208424	80197718.6139915	104752238.696495	95459499.1498797	75897279.6284205	164027304.274643	111256823.624075
Fat-soluble vitamins	1845302.88140355	1140542.80234213	1193974.49309329	1239398.09360419	3014298.56275617	2398711.18668236	1862790.94428231	3909164.7869147	2198406.48217768	2646423.43601225	1884978.53916362	2142124.12515646	3425773.21459434	4209382.95294176	9093374.2892519	1834722.65208252	4324777.66982988	3726749.57577681	6764079.72850832	4649801.86453414	3920867.61541555	6801358.42263825	5024225.36774281	3754795.37306501	4236086.79070914	3261798.13215993	2047842.16194795	2984285.36813854	3960090.78570917	5664528.12639619	5041164.62830843	3901934.14336182	3690137.2483136	3593890.96125806	2978448.23384181	1144508.55385486	7286380.68770419	578343.031602577	1570363.81113465	691334.891719319	2950553.55872807	3809603.2281633	674793.712523006	1005475.4866351	515980.144642087	1086266.49602065	55164.2642155103	2557589.4726799	4259413.86367792
Flavanones	1471937.98639593	13617762.6245409	7455414.73339358	7003207.02376469	1933544.29373473	7823383.55550002	898775.197395883	3515075.92588037	1250529.298588	543981.191519633	2771622.96541022	21600658.8382275	25621199.8813209	4546024.03677882	1866944.26258187	7139311.63354839	7860281.89667531	4944361.46030036	1876828.78989954	2166814.90870773	10078638.6958051	4606906.57906417	1631293.15058709	4775243.24389485	27427339.2074411	8909629.47147624	5691698.33183574	27017061.4394623	22003644.5724909	1106694.6840834	13707060.4127728	4897482.17053621	9337760.85852277	18884285.3437487	21851613.6424592	12977100.7160329	6065101.55564554	7627247.91705487	5241891.82041316	24231037.1731289	22874224.648928	20615066.0439937	5729795.13190485	12829666.6233356	15000924.1537925	23283879.6724128	45001406.7371295	11849389.8130623	20522904.8318814
Flavones	62719250.7077762	199650296.782077	101723174.088466	156874595.236063	223027023.718397	205434267.668418	438266.90747268	228094582.604738	124976605.093029	86932190.0211267	207748376.652685	240380802.378693	217766095.267516	153756632.742111	143372827.191079	157615980.527075	135398046.490285	188963353.392416	140858369.090262	187208865.051548	149560677.496317	177534599.144568	47308296.5914021	84402145.5511207	243516345.334739	149375183.551105	142774540.644505	202772906.044771	160969157.391156	68696438.4457996	44395370.279946	131113403.940596	146124543.303127	150699129.301359	185375373.555266	137625991.297851	169051891.464314	159495796.877527	138524653.540876	110099319.424298	188695820.417596	193957346.228359	103345618.145121	125936686.141112	152988684.83367	172270754.126863	229995107.314804	168706273.814776	163070555.081146
Flavonols	217112.135006903	4956391.72327356	1177109.44800944	1088768.76685054	336746.612069175	1028530.47547028	184484.624124399	695550.124699941	215224.19345239	341921.472338067	628129.737593599	6214738.74064925	9778553.30841963	1248167.25621454	154443.357768577	3037089.62723109	1622846.20172144	1342450.25673151	312217.101419106	489075.490638845	1733115.34295541	1900451.74265867	160847.986941496	892543.175479923	4195498.21239483	4004981.81834167	1896001.45923193	5389814.63161638	4234660.41329647	48327.9697361739	2191195.96839084	2723520.30039706	6020187.6733306	2827342.68489357	3374905.52142901	6422911.04314467	1875126.45627199	2658960.35059088	998548.134497577	5655117.1461976	2431412.22573077	9177933.66299258	1626517.16002195	2877339.65289879	7329199.34144502	4041937.6496086	7430732.69500865	4391522.44571037	5575174.3838653
Furanocoumarins	302916194.191584	525559373.144647	381380523.857801	463544881.806963	635940072.946856	525870139.671823	244498219.674216	655107196.503921	563559156.387257	406558409.959612	697395593.058714	614239849.725842	537676398.737884	534400397.166938	442291972.533061	464821002.950598	366238986.799672	575939166.934267	500080568.827809	604811415.547597	510739586.396167	624366887.035178	253591736.905511	256958695.453508	606639595.011049	485736930.42588	586025755.411795	496921803.730223	538893160.167274	327061906.63675	131845868.77516	392921576.697262	557039312.345959	426020028.524249	511520305.501742	395656637.503726	558638765.426956	513955703.138837	503778084.485471	294772526.063857	518011897.984714	542030079.491811	487676141.344133	451293404.440614	489614261.087498	545956738.022681	529494205.661895	450354359.825238	418614307.65114
Gallotannins	347125.974007165	400625.392218532	575810.123798086	597792.216365633	348412.386249683	337439.766967973	226939.298553437	428893.512265462	411543.916861017	529189.183458353	475207.770077446	662523.328361392	661024.439991338	578643.796779893	454940.355647171	758853.78375937	803194.561860883	532496.406184523	562688.902821921	631563.600622984	746363.666070765	902171.200535012	419875.572015486	492187.794181271	1711531.66433011	933292.111370547	676240.873806127	1146561.08760726	1709029.22533944	482723.59983352	698879.099253316	658483.610434972	749468.462813789	655265.069724445	939062.639776697	481475.379649085	510136.721300125	615690.78757697	687260.64912339	551988.287711282	438621.08190736	665493.742610018	695536.875408072	433856.725048768	616150.465246539	426112.958547734	504698.284217286	811080.392929428	867676.175703032
Galloyl derivatives	635367.102457144	1192020.95071429	1053790.63241144	1227366.02174246	925055.848955335	1182215.5732935	1094354.00548592	899152.209750849	1336913.2803422	1329136.14156616	1488480.50823287	1411188.79504414	1454181.11436398	1349313.28583313	1025991.93726996	1177364.50846337	937352.67466469	1305408.14589383	2049591.94278007	1414446.18037286	1512591.19608136	2027931.42885284	1388136.1454897	1178052.43448601	1241045.37400594	1053972.81866744	1071598.64342277	2503705.08849731	2236556.40094214	1578777.70919484	1794585.85614517	1320992.44349276	1926659.02679148	936830.863381809	1399029.23427446	1057978.23994151	1085343.61819896	1198313.38736869	1157010.27809262	794681.024122882	809458.12456757	1278272.51838269	1072202.99863127	878020.685320746	902050.785477646	670236.425170042	1284107.20856566	1185561.81303988	1630701.57460285
Gibberellins	352433.757943739	1683537.07544944	674542.487404969	899192.135642838	1364968.81320809	1055900.39445016	301457.155983279	1414640.90724373	1277868.71472373	887882.444714952	1126746.9136395	1266284.46094937	720085.147293023	1899601.62100232	597834.098683951	384094.277043729	649689.296152177	439029.751401965	1037909.53040315	1023313.19198713	518705.462573571	723540.319906839	566157.997601175	1840304.32958837	719550.174957359	669729.780911892	993614.846978511	562143.373996646	684704.237900745	370621.527017642	529881.075018332	988505.856752539	717977.815780445	741597.485069451	673140.054114504	731624.610222035	797014.611554473	639076.171368649	981295.164189582	479750.170117087	517229.469603218	457140.593414627	789925.367681246	899834.736113732	839915.829146103	552105.59207306	666769.004822925	773623.715159879	759612.965709215
Glucocorticoids	444924.425652963	435736.55422218	346604.465560792	584752.629381332	487388.240721392	392693.724378749	332099.086789483	481948.245377443	612294.474930782	715035.171085016	476342.748280942	499703.136969531	1859112.42468998	754046.954583764	565504.171050569	1215573.89571511	6696769.48630217	873728.20428483	717019.816627605	1042436.67868563	1830525.41909126	1312451.11452061	661596.331021833	950808.392245829	6206960.69566375	2508283.25525389	689676.972311266	3238013.82784785	1986878.70616277	1254738.28718263	655016.523549455	1418080.17532392	1246432.62561911	2248855.40803352	9142041.2755467	1789727.33947514	2233398.62392479	1573471.45520007	1311837.22088905	6025340.14518233	2402469.43044397	2162054.63630316	1287928.52421326	1347759.0438956	2023447.21136664	3953937.85128046	3756709.92026538	2136407.61785452	4538680.75903255
Glycerophospholipids	58566378.0992772	28583914.0400889	169281210.160922	84939451.9555891	16502924.1813849	85070767.4652422	23890247.2571981	77692764.6025899	69172258.922835	33587965.4357989	104075910.745753	280554151.729109	344344338.404864	169312087.854618	93447278.3662644	211296340.57383	159108326.569197	328465907.715224	64058998.3520901	134554928.103761	343379476.211423	316635870.773431	73375466.9889722	125848417.575984	267692263.736359	378879180.323457	326765431.318186	260817020.739164	308444600.693407	114835600.767169	203618537.436394	408137353.661536	395766339.765361	428223186.639426	276169269.789878	284916360.893739	194656554.669097	378681479.519626	303909846.346665	189952325.614514	158693631.180707	153786084.705468	328696275.510447	336547768.211509	289741062.217662	375492555.803068	278014541.6939	342506825.25173	402043830.223975
GP0101 Diacylglycerophosphocholines	3383634.04071524	1797839.6594571	3030148.4693393	693041.818784483	708720.779141138	806223.996752746	1722079.25614335	589916.895708445	387743.41896601	287493.976434606	418680.102764262	627536.943226774	1568672.01938183	573053.262561495	579565.554507674	819321.590027331	463154.180417615	1421074.90273051	1392851.87660093	404348.806968067	806067.869901306	1044638.1432557	674608.617230318	3334260.9607034	814886.01327487	703918.011198506	1860401.63345814	481320.495735865	1109171.04643914	2395020.85010011	4806023.95636575	484528.0541123	839621.048765709	770679.563485994	643029.996695089	2116990.38408044	1633903.16122365	55819.6857899745	1041490.15036046	1080982.10879351	2350480.78799113	1516037.60306461	2793753.77585076	1211054.41999796	726830.020265749	789433.421457308	733186.56638308	646825.00838464	839273.197321357
GP0105 Monoacylglycerophosphocholines	130262333.859491	58479944.4219664	551618894.392106	271659442.475455	30562563.3284456	236095232.128516	36473138.7584551	182755946.041389	120357529.790478	60984197.6097934	208821049.46816	731751850.918902	817165298.10971	604250610.317452	267697842.9812	548522822.142943	272653668.351277	954239723.673109	190933724.861163	380714503.401249	845422095.22004	882171804.062436	150364518.502046	452846668.642401	728439071.710182	1112466877.40357	644581811.044531	772712019.128094	819920913.839043	341604451.333088	510555302.785062	1108996403.75262	1156330560.06295	1059982931.31283	681768601.755202	814904842.036243	485862857.535371	1112530952.30665	736111140.954784	605689607.7915	554830832.595714	376173060.348691	834427966.579118	1056984308.94842	957440058.509526	993975280.662088	823634337.769043	877799659.989825	1067544852.84778
GP0106 Monoalkylglycerophosphocholines	3883417.39823471	2162155.99841199	3625886.53244581	3895732.06276393	5840991.7884665	3795752.3428173	2524104.42727268	14402696.0321089	4886797.90538818	3912767.626625	8064883.61299608	7057393.29162261	5321362.64645964	2598217.2186026	2319836.9935791	4666005.27487261	7884718.39513774	6411524.54111973	1521669.83789655	2753164.88324723	4105394.14688128	3426539.54781988	2234652.52131438	16906568.3298236	2885626.18419078	15111665.930289	835984.041763616	7654482.93803029	2527341.49484956	7734089.60265196	7000643.72317428	13688313.8586367	8808692.14150406	8792996.41007402	6868085.35515916	3859734.13064452	543116.458913992	1073974.00223491	4534238.32681733	1883676.46300278	1496830.96523679	2576237.23286221	1257911.30379855	2725435.87900362	4099622.47243669	2571539.67650486	6606624.78348677	2327450.63988465	3251412.93995057
GP0205 Monoacylglycerophosphoethanolamines	1546749.09180315	724350.935143794	4282809.76161025	3182259.29360428	572896.887287934	2107631.98588239	800537.42787282	1883272.40574024	1687463.06408225	871104.274541467	2220108.39626553	7916541.74103807	7796406.78240598	4989175.93923105	2112505.09357887	4979320.75897182	1253962.93405911	10328967.3109919	1638717.63053727	3039518.66311083	7523177.91259022	7871504.39968376	1009059.95824414	3192450.89587071	6092709.07348235	12035782.3385733	4616002.09297503	6879173.73120738	7947541.98794231	2851485.38430126	4451812.34626756	6939124.33485896	13111697.3578376	6752958.61297251	6464414.34050532	8642139.61478248	2838474.64996188	10000538.6527474	4794548.69856179	6572401.43401832	4416272.00604326	3029521.70077208	5825705.69811563	9765750.01931582	8821290.37484687	8009061.10425215	7583016.02658216	8546584.22770593	12441036.5141777
GP1007 1Z-alkenylglycerophosphates	4461603.85031107	1985307.32282188	365526.826190796	317509.150662048	4140997.16519098	2283818.00918058	2713383.97189218	1700692.11400591	67451.4363488513	288163.139712679	5072506.52258368	629304.993366921	129507.921191959	543313.271548697	714793.420332809	1020427.98611145	765051.386614276	171827.314442875	2597910.53749078	2653340.31859392	716243.066083284	444245.307050481	3350056.78600723	94630.2251400579	99412.5849734887	162949.756822981	18309.7070991381	348740.449681715	166644.99603902	348898.854927868	624376.514328173	9640.55208409796	43825.3007175903	16500.1489864416	153991.640453107	279422.555344932	33980.2156268528	136041.11726119	70088.6426708399	804354.311987584	192390.020218586	135325.840573069	453668.312554782	82231.4707163285	83450.9070003174	21614.2304503793	60428.9374264669	229300.135684565	255172.914351224
Histamine	16241956.4724214	106616165.657598	76676759.0339984	45884730.2844399	3587902.19642833	65537273.8804433	5858978.03145859	17872651.1108732	10665167.1167255	175367.02731922	13783518.0040321	28504138.8130683	1866397.4141856	3656890.02599945	252378.715336706	3316423.69613879	34367531.8592102	376128.118017542	450616.15850214	540508.191968057	178444.428032554	417193.048627477	6785226.17039572	140289.83200816	1248956.95282196	4999069.3726951	346959.034208958	8840938.33919723	1618609.45351108	139798.058503105	322546.949434464	343117.850252534	4690217.14556655	365159.906739347	1209439.87840299	4594166.76907045	273930.580889049	3667203.25497112	678991.000673191	18842769.5991352	565088.960719365	2651058.8012882	218016.664220135	218674.958117809	2201230.06010984	422206.64043338	1960244.24409972	13187294.1808946	2146918.17058348
Hydroxycarboxylic acids	119978707.548001	110466931.084894	119079585.389597	490474887.460646	55475825.858992	298559550.415131	93098714.8172477	69887296.7632822	43056007.7353251	34615386.5662529	94678776.7453678	155452563.861986	179493193.718436	52136773.8488432	49391995.3234767	75232213.1020302	138168084.845689	76233187.0612743	77774780.5803318	48733112.7973523	51541827.5378103	71486756.3412469	142988988.623773	102171749.463437	106530173.252138	158805496.515377	41284819.0306901	101172910.904342	139911214.679282	82115066.6559981	122007475.891375	54748311.9170302	57747517.7920627	100173820.201472	83440751.6961403	111624037.683187	152134010.870071	127747495.94911	100902344.49744	635196291.197822	71363410.9238063	227070528.179116	78120001.2282542	188198124.461512	129307548.572972	68729757.2324477	177247522.966046	410475837.80034	194353962.05504
Indole alkaloids	26761279.7979307	54191352.7953648	82452619.2167992	49247312.5424437	14013845.2979164	53276422.1548391	33327909.3423442	16362080.8568386	13103918.0618664	8527330.51011972	15020591.1836655	18646379.9525057	21177577.1478802	23891954.2598954	24682537.9241558	21088758.4442919	21832178.7069439	23449485.2853796	18012936.3161871	17751337.1659154	20340852.3865699	19010058.5384587	26162146.0945714	17135729.8076778	22152563.286203	18765662.3146792	13552910.2657404	21714128.0777464	26813847.0721641	9678306.32720826	9119763.14722133	6996754.76489017	21158173.1024306	13751241.028886	19232608.9938359	18187500.7979397	18463736.767291	13989232.7703775	12979451.8950201	21036989.7806817	27116429.705183	15415447.104045	11425197.7374041	11085195.0225321	23711393.9575841	15241494.2484732	22627629.6725994	20060192.2392179	18878572.4497056
Isoflavones	46630164.5760758	72079742.392932	92489813.9176566	71107462.8106368	3238874.34082992	111478916.380175	6400800.64430482	3903999.2825592	1649315.22158179	804681.88951554	11931123.2871937	172286663.701183	267869781.666826	21715274.4126408	2942505.02488124	111908886.49188	207400538.075932	37086565.0383919	20718889.1079222	5564080.20363602	132979858.781434	17190430.2916979	14429137.5805912	95146630.6562283	421928802.445901	136763443.697932	79990151.6325157	364259710.04549	235907328.844396	3781554.96985579	308150736.725876	243615794.120824	222728602.290734	265108827.438793	221106029.834168	113348615.515233	93119894.9680617	78617142.5156001	54444209.2476986	364290605.692225	292604898.669162	256193953.406023	12407376.6491731	160595973.296344	178206214.046749	355553289.585906	468877084.934828	92686550.2979552	166179711.931453
Isoquinoline alkaloids	16854900.5119018	6694947.83635992	3668760.5908291	18067354.0932922	16791910.6198819	33580441.4313433	26105949.1225451	20307641.7421864	1977844.92926113	6587306.62837971	7257211.38553508	4996042.47851015	3218375.6320433	44943318.7685852	74554936.5916242	40635651.5052599	12331472.3820235	17498595.7479092	98035702.2761227	54912414.0243792	25642519.2959236	22726619.6717284	104055294.666047	3788114.21197195	6839463.41521771	2709280.56254627	55895943.8231798	2132767.62737429	2705170.5420138	5239400.43112136	1727628.66596864	17683670.2429475	14346816.3537762	7744167.77608552	6178223.96709748	5666694.93794005	9810546.55856018	3580942.06705383	23397593.84546	3953059.13573304	20859872.176244	25415870.2198601	37713312.6535978	23174970.472113	12735053.7838147	8643684.54111297	3142083.11193122	9081179.35428538	3184975.58152242
Kaurenes	9267937.49280753	4189294.10926563	5740095.5779703	6262065.11673894	7182582.88899385	6602119.75075149	11236910.5906606	4458357.12422729	1633224.49266196	4879986.61593587	3371109.13283505	6769057.35598289	9641229.13042998	8074166.10896559	9346841.98580177	12453551.4868473	9887057.32353564	7107097.47957151	9458863.75112728	11574924.4229165	5414659.0898844	7484617.83062202	11491011.971806	10748122.0151089	6604807.2207227	7301607.20660686	6207261.39267391	10281341.8101556	12335270.5443093	4653208.20108945	11663930.0421414	4038873.09989061	9243558.71449517	3806250.55689497	8529479.36089127	4576509.17945397	5947915.26502782	7412324.31573606	7517286.62017365	7379409.625783	9661998.50688849	6975508.18291838	7029399.6782597	5811436.68583892	7113187.91725249	4861311.21791852	8887823.59500348	5084588.79888261	4183865.92930194
Ketoses	0	0	4024449.64219257	8973560.56101457	0	0	12805846.2289314	0	0	0	5221593.83368593	0	8281923.60076438	7724280.55883569	3662219.43485331	10166948.5591252	5463413.18130569	7044458.40350965	4848689.97090391	5931420.07948979	5736193.08445653	12318278.0660879	5813888.77265643	3759379.1581478	5435349.45287607	5714536.94656024	5361554.73776659	2638760.45886224	1489496.55955876	1268685.51941811	3711646.65477889	0	0	209898.049373676	5026966.06768153	1013743.0625532	0	3627146.40262443	6943967.364743	0	0	0	0	7798878.01499525	4988363.91047622	0	7126167.62207249	14307608.1392407	4843590.08225074
Leukotrienes	25481811.4516244	6529023.89684887	6951633.20491494	13417086.519639	16493438.5261657	9424365.65737525	40224410.1138037	8754460.04862966	6759670.36234928	29527585.4129243	5974482.98892689	9806668.09345959	6395310.5644654	11048009.8124846	17602072.1493583	21458361.0473455	16339282.9286747	7444538.46633178	11874334.1711266	16470182.6770303	11410663.3333766	12786561.4292034	31125625.6671598	22955744.7876109	7798668.84920469	6038347.5576405	5873707.6611552	8922092.28167297	13335772.003584	13590684.4863108	17278314.4494902	3850523.70650764	6324628.04653885	3982370.47957497	7459360.40007906	10159631.883276	7403770.62190433	6693002.20483754	9623503.10019206	8975207.72615033	13488499.500053	11262360.862821	8491116.89661548	3646416.64922342	7736819.05848454	5987624.99490596	12427165.6422297	7644613.4108644	8359369.31514325
Lignans	37165785.8515766	21963626.6394525	5546006.52790237	26190009.2994495	35270672.749599	19341837.1524278	21009403.930515	32498406.555394	8470114.69019594	11684575.3183219	17561964.7707893	17854168.5811048	14932226.0649302	41886562.828593	79575976.2004447	49207153.6137484	19180992.4991338	21613686.9074469	87641689.3943363	60626837.7493536	24793318.7362445	26796545.5169787	61322656.0065835	12424117.4661311	8466829.74964646	14002118.7163703	22805378.1833753	10053351.4655408	9094245.68468125	17367043.3339527	11396451.4863849	9122122.15170049	11726480.2819062	9212437.77203778	14243196.5245282	7540703.06035899	22389961.2018683	18153673.4795712	27067529.2895497	11493957.2668395	14270443.1903663	11485100.1271048	25028114.3041017	23774790.8851927	17700786.5356387	9388179.2106178	14300764.6427546	22724336.601908	11884258.4063696
Linear diterpenes	622732.759900627	64669.9645194197	18925.1296890401	34717.3628031196	494737.713847955	229734.512900402	1503337.59567689	150677.929296752	61021.3744398714	288010.260513058	25811.6544207793	7585.35532732184	0	205239.929685239	594600.142206753	232213.012891986	104797.125399592	182618.297168944	257625.483258737	335851.660128444	79802.6908184198	132530.641801091	1294259.04179032	223628.450022653	13863.7615784781	43270.1497836871	60546.6622516187	0	0	362030.779275744	33266.3647097181	24927.2439241797	0	0	25649.7674613263	30027.6667937558	17575.3252200088	71452.9224176573	77742.9025799083	8849.55632362088	0	0	79454.849522687	63449.8202192386	29625.1305018292	0	0	106654.432732359	0
Linear monoterpenes	1582553.40686015	3545998.51143049	2613344.01401784	2068944.71318282	2351403.7415026	1244881.85612509	694860.538899911	2053854.84756817	442641.438070182	335174.944208601	1863448.59217338	2520068.01722906	299990.502971812	1699679.90108961	2157933.19355908	1293248.4069542	262587.146227695	713386.916882396	909342.909879509	333243.699152238	1077548.03386756	1471491.57988292	1273169.55305798	600692.238777737	409454.66640538	1291725.49269012	1351725.35728993	1568681.05150591	1115991.23416668	193628.288270077	241278.112980487	345028.634172351	1077423.54757831	611516.823361678	687328.611712383	1075692.09879893	801540.840204983	1664665.41191847	2081506.9709908	2366464.46328041	661154.838408564	187094.405770624	1272391.87499517	1087589.46374023	1441825.39534547	521984.353654509	651093.041122103	1220651.17972056	925868.96477904
Liner triterpenes	185024123.608274	120165939.292456	147262084.461639	112321686.632064	39994768.2342372	70373722.980056	154341062.855986	43114077.4464168	51733317.020498	21372337.9180095	75529286.7781359	61003401.9500934	105289211.490669	78418086.9961475	36977630.0134362	91799862.9562872	251213986.127993	49692521.8448238	73168350.1408344	61904503.2936241	92426848.7393443	51496825.8203886	157654774.373805	69126727.5208939	63337990.7465121	69575537.7500769	63063146.647165	69816264.3877869	78701839.6978812	53648877.4066157	167699290.656517	28965775.690689	59871150.6961573	39482838.499928	54443898.7553195	124785419.650807	40516268.6954926	41385818.6671024	48053436.765261	84801381.1261	119207740.217774	83994059.3063365	169415354.299837	33261198.5075599	81551940.3158267	68860674.5016645	84716082.8326291	56713451.7196487	74764175.1422539
Melatonin	7388266.61669299	692677.39829093	206599.374292057	1812707.40628322	3561416.41074945	1535257.30341316	2659701.24365702	2406469.14155894	925963.518856236	2096678.00794137	443200.972574041	501582.865545041	367993.898826272	2259412.35107697	7437974.88263748	2737538.83018903	1204865.84060707	905056.268376149	5806355.3277792	3505690.98464928	1445751.96619619	1503250.31307494	5784254.00155874	1419626.03486114	411926.089702977	622354.547566731	275127.667531366	140733.034584997	267816.69333759	1651335.31204211	869744.778152125	180609.649169855	206976.599501876	192909.902433309	726790.953149843	277958.331378876	928953.606258075	727116.842197018	507445.681529104	219606.433540418	391810.337258435	661944.962932776	1020002.43457787	778513.668308389	342152.885219897	220605.133184021	125434.595656234	984722.052402673	1089057.48325684
Mineralocorticoids	35334596.5713989	1032746.21375668	329554.016692703	2527557.13029728	25620619.7042491	17983318.8414382	12379872.6386676	8223765.43240569	3458420.85683025	47083102.4389421	814132.24301805	286698.502726575	1094448.61944899	48663712.7401894	65100885.0808028	52594963.7882506	5991024.72448262	1615279.73542782	61407047.3301604	97797638.9851042	20723695.5846329	6767611.36035919	19502375.4716043	21484867.6760268	4156216.6320115	2339324.38574241	1657303.25259616	4914474.03920478	1293005.98219403	35773382.7624111	918066.649257852	449378.3880201	676930.254419961	6290055.23317978	9863226.84581114	1081245.09904792	6001080.18094486	9237149.13200657	2237856.84258101	6743486.5679864	6110074.19828083	1964108.16357582	5440863.09660517	905014.378873849	2029617.39896626	2585620.01413508	8482863.03833064	1885814.88982452	7397448.77645493
Monocarboxylic acids	3664571.57229524	4523411.35844065	5063140.00774386	4986051.06063917	9007424.78808262	4458533.08053321	4610236.43722825	9236123.8953208	5123500.4430392	6841049.35485317	11547022.5544695	10580496.3531893	5240232.46890634	6039396.51967229	5037290.75775438	4812538.17407912	5126019.52804157	6266155.0637043	5344587.23835287	5915162.166392	5934993.11614464	6502372.89380758	9112279.79789072	6155283.88736616	6725733.04672231	5770818.49758236	5413607.60645604	5183282.20683843	7047408.59721387	11650388.4061052	11650914.4013955	3504570.09392255	6898357.05430282	3312629.86481273	4963729.98882208	5494279.21580023	4684057.79715639	4129298.08522589	5296632.25607053	6057243.34210881	3899449.77241485	6408158.08819267	7349178.4981842	3882670.52065093	4820088.42010283	4439971.34826142	5384835.01803766	5182141.19449571	4904458.85373486
Monocyclic gamma-pyrones	17619429.1153319	30796961.0665891	4542694.43688872	5912018.03842309	16669006.1143273	24367331.2504135	77182850.785285	25783162.5902347	19188109.9083786	15045267.4316461	58009829.6806657	22770874.1633243	10347554.1606938	13006880.0214629	13616288.4849306	6823030.81722623	9227389.34346156	10743647.2982406	11291479.5641255	9126688.11326605	7827099.37968861	8415546.15425552	10453667.2011719	71666470.069747	18480777.7782339	44055017.572999	3680112.81768844	31346777.1499699	15613605.042918	37716745.6739394	12223469.5654275	13092260.6137897	12648160.7743739	13303397.9462692	24576412.953968	9560754.95991409	21912856.6943367	17888657.6573609	8970399.62442853	19355086.6781228	15282336.509755	6298884.03825531	21349371.503238	8594787.70573113	16145819.7540635	9968312.55521864	22402208.0087768	12091976.4987372	10852225.6367997
Oleananes	15418263.5876482	56944952.7227608	11145871.4562755	29144638.3938741	74287086.7452984	96911545.1365847	4601151.4367469	12892607.5099919	12352840.0214214	11384699.3722775	75987377.1397622	29688354.1180673	17547329.2052363	22805374.6886446	12156960.8180124	15510584.2693669	1922142.94054275	7649073.85140736	29807931.1157455	27026669.5766698	70517806.3551015	72912399.944109	2365146.40207913	8878530.80695053	10649187.2257797	26573903.5895709	19067505.7662634	19849322.3453457	66840003.5230504	2217236.8530583	33421870.5106727	2140532.42797214	17010400.2226543	7443208.66216839	59655421.5895219	11530724.9482894	8374077.37971397	8552840.80717709	13721630.263918	6826731.90491024	5437038.94181828	20168769.6087354	108298582.072121	6068052.35704145	26576504.1431132	2975507.42043005	21671049.0566821	26727342.0701148	16368370.0781276
Organophosphorus insecticides	4713335.87708235	8196304.24188881	5601421.13972345	6073869.06320918	21943950.3185832	10736798.2062638	2753721.14914393	12988324.0735229	33774252.6540702	24475765.3354338	13584549.7848177	10002818.4133082	204504.370474419	199376.123428937	638283.071308632	167114.585623523	76886.8823249689	1344391.24900527	986083.810950366	538935.905604297	366977.145923376	461403.068875998	1457839.23622238	2051451.77755933	8628228.29153544	5184013.98257324	1049920.79095511	8113597.36027687	6762258.81406051	1777221.06798185	2394409.19102968	4315616.90507003	16327.181895819	4894977.22000511	6069581.56969254	103028.885037187	2933055.60583991	3028429.57306399	1439826.0520612	6112725.90754353	7481335.89040643	4255840.98070013	3575287.69463808	2886789.28840673	3206577.95694045	3107923.21307951	10174005.1023598	35527.2528728025	32475.0881204897
Other amino acids	50240235.7581236	42952025.3536153	36927830.7930077	30450326.1581905	52707278.0771315	45067193.724293	93235854.450045	61615546.2432339	39737754.5491269	54318238.7850932	64687239.937516	82316024.8771748	116992522.411358	29191658.7619755	27586883.9335042	71149080.1392688	179371243.006357	29876106.0421802	35768556.6344634	32312583.9405652	30814195.202913	30426715.7265133	90658652.3651279	64893765.6219783	87106058.1453475	47799899.9636846	27898776.9238331	121742830.687618	163577223.698177	49170602.178215	137683412.179901	79877577.5700574	55404234.6345301	69229936.7180631	96598757.4705812	69223973.8942717	59004624.8214184	38395359.0903878	28314562.596836	181157856.670389	100750853.141624	39065621.4908852	53750568.7192463	30832496.6174043	128387159.827594	54547412.9909637	101636788.072672	64963459.5824266	120255495.246853
Others	196866739.875893	172827115.747809	320122490.869252	265115743.014877	133934157.245798	206033794.634483	242412446.4378	164412518.493724	165420606.540511	171079248.16394	252568243.867095	276333205.636373	319275100.91938	128007074.215607	102746803.019542	207147828.814744	294062047.229403	138178287.891558	104229581.660141	173214625.104206	130206531.613735	172837952.385136	274186923.17503	199563390.627464	173110652.97925	334289203.498997	108937303.359115	214967898.189532	216598441.070157	319400343.382056	481696784.175746	153908872.004046	122754196.759403	189065631.19294	223099529.025916	202208568.76692	172715090.30264	248877070.787784	156982122.587108	278614640.830274	101417274.014751	171375989.156226	358756229.277853	185720041.311854	184802973.106061	145612201.728491	156061562.226861	294537440.23489	270542694.551248
Paracoumaryl alcohol derivatives	10601416.8166149	7660057.97423135	7189066.86200289	6816420.05785088	14976700.1709959	10090072.0814941	17505891.8382439	8372767.50575021	11785171.3343616	8765935.24021293	9717428.76051676	5069265.97939547	15681217.0875107	4533430.45102138	4685030.96730147	11917323.3104876	28499606.8532394	3888088.58654407	7820395.85695424	6946072.98306416	6799083.80045482	5380476.54450112	11487041.7975279	16278817.9269838	20501829.3671396	15012986.3328355	2216127.69502395	20537712.866256	9690671.70956246	13699794.3915675	21264020.8174027	9583313.64350619	3015148.95983803	13614887.8184308	18246104.2012953	10997081.8869929	10292836.5808842	8853331.26814385	4192148.97919428	20530742.118983	17931329.7328022	7103379.21164459	7312638.31359519	7216258.87940516	6844320.80590749	8174004.41182934	13477328.0963111	20502607.5468365	34044647.283337
Phosphosphingolipids	422482.365506042	838823.303663886	1052347.8758656	1153299.35101297	854526.798201386	641626.866345442	219482.17366437	1143560.32076467	1188575.60717305	1175526.53156599	1224195.20275996	1357925.87099126	435233.645500469	542266.025389496	0	279092.624794078	340391.373012445	676950.594490823	497722.590426512	293496.09447363	350944.924495842	403112.033825374	170636.961277443	211024.406945361	539573.384259027	625905.629553941	567843.716789365	441703.363340061	475182.846702669	392362.622322221	801148.272914273	354294.414730167	399817.857587159	270942.875656575	264907.521170239	590160.980336871	408479.933671871	441679.810819683	214680.857629753	383514.5260297	410674.007300059	637207.769671147	427005.888385795	417201.972570533	393480.659059544	455928.179765909	394346.320028133	362710.520508076	810427.608699701
Piperidine alkaloids	63734679.6331474	33018266.8392449	27118122.1485872	50381220.6251689	54827879.6293229	45567746.349758	68841735.342449	56307494.6956932	24174300.6400605	32112337.5412547	37327300.7621132	33558017.645	45340886.1721072	70260017.6573088	106013979.474952	97862259.7131553	53150712.6923563	35485284.4150316	123509354.173462	82100153.2478422	43822333.9532076	63249562.445078	108397896.931968	31271686.6518158	43835121.2090966	41731344.6476963	47103391.7401803	53422332.8745973	43223332.9168778	31840737.9332732	24308138.7221166	31530881.1869883	37827063.1412414	33972693.2864188	67436546.6539214	39934623.7948334	46776019.9730794	42534233.2644753	37759884.0384283	36890973.8417047	52438685.2625464	37795341.1334158	68937998.9367991	41182989.2855792	36680364.1352859	35129467.4023419	44268108.4098999	43285880.3401983	54396978.583142
PK1201 Anthocyanidins	238948.009612884	173500.284718772	14373.221697417	141622.527683892	305854.390492363	376769.553667689	621830.990604604	207339.049341721	155763.901817879	451647.614212685	656270.825768873	132951.010602003	247281.739394501	392912.920179878	436172.196194249	730587.194723467	283442.351181135	248846.028655291	419136.889580324	521470.631369616	1136489.94570045	1132381.62826612	349330.304313468	1106258.72276042	199353.057115971	488966.17533263	690636.228441732	286648.580081334	282378.743189462	448202.162679792	16979.2406071083	180100.15234363	379793.976269869	295159.32033899	634281.027024515	619611.740782489	1188288.66558647	625987.279989497	795805.223624555	188600.341415027	765079.665721767	59098.4654951443	1028494.5794762	799876.329918602	383701.001059906	416037.643004122	318888.540037216	630836.58724343	698885.520062172
PK1205 Isoflavonoids	46630164.5760758	72079742.392932	92489813.9176566	71107462.8106368	3238874.34082992	111478916.380175	6400800.64430482	3903999.2825592	1649315.22158179	804681.88951554	11931123.2871937	172286663.701183	267869781.666826	21715274.4126408	2942505.02488124	111908886.49188	207400538.075932	37086565.0383919	20718889.1079222	5564080.20363602	132979858.781434	17190430.2916979	14429137.5805912	95146630.6562283	421928802.445901	136763443.697932	79990151.6325157	364259710.04549	235907328.844396	3781554.96985579	308150736.725876	243615794.120824	222728602.290734	265108827.438793	221106029.834168	113348615.515233	93119894.9680617	78617142.5156001	54444209.2476986	364290605.692225	292604898.669162	256193953.406023	12407376.6491731	160595973.296344	178206214.046749	355553289.585906	468877084.934828	92686550.2979552	166179711.931453
PK1211 Flavones and Flavonols	64260951.0957699	218489876.300972	103181912.702284	158064694.611267	225163156.865385	208196551.396112	1048348.83737697	229820531.75013	125942808.784693	87629247.0381221	209853617.000573	252272821.236445	228121592.822788	155881087.510104	144082291.11492	160806649.780521	137144697.77868	190954352.612074	141642026.083092	188696401.681494	152404024.791093	180817534.429093	47502348.0060614	86122738.3581921	249366394.262892	156676929.636315	144815254.67796	208549450.468399	166384249.951522	69422279.828241	47178995.4659529	134450233.028567	158468524.221656	154653948.974947	191005195.897421	153265701.389533	172791432.340822	164862037.344897	140482015.813802	119845728.532083	192790703.475768	213275841.915536	108020673.306396	134613895.839291	166323069.031799	179931830.657809	242884335.722786	179230985.222015	170479102.758686
PK1214 Flavanones	7372280.14721882	115038564.902336	12884117.822412	15028090.9056627	2337904.47907285	91333325.3864549	1480657.36365371	6319710.60170418	1816971.94595162	753951.749741951	5969502.93369521	368513180.639003	441326555.222054	37568615.4148163	2819097.3668743	55504674.8615573	59692427.6700625	71715167.6702475	4846662.76691008	4364751.85809737	37826448.1651975	9980769.28305179	5652071.65721906	64619795.5452188	319868385.234012	117128428.147507	48383319.7340157	270982815.390247	193111709.092894	6678223.25542496	80013725.679749	87283482.8031507	196270180.250553	181081138.984977	140911557.744646	176335635.125232	74636528.974665	119276260.433837	35975274.868317	237989299.295617	300170472.344823	353675255.93194	10771743.5195733	151534399.232978	159640596.346952	231493819.089046	488678000.134268	133360869.251399	209753095.822796
PK1304 Anthracenes and phenanthrenes	1068268.32001759	744368.559097105	825352.714288488	779750.787433768	823057.173422059	804933.776754381	983737.413326144	1045467.64953313	112385.111324934	994806.105479289	1139112.66690291	786741.012043177	401630.630462833	130364.163462247	397511.031154372	360265.399753111	5254504.70773416	247072.757932517	363503.06435632	278817.794626253	178697.503110831	435307.692819042	3763581.82859498	532870.183244139	1911672.26567315	743160.404372729	1333755.9250689	1195656.193072	823423.636510541	386496.43474966	2071446.16860586	2068918.08455789	917591.061866941	1171408.94536645	677728.80017079	535568.745423204	496929.324303969	770922.309198108	755403.591540473	1137537.63029049	2210512.38096587	283465.407723867	623314.727479747	1355236.81550356	684599.8845555	1054354.0500323	1600553.94280536	493716.756583596	155807.683681541
PK1309 Diphenyl ethers, biphenyls, dibenzyls and stilbenes	709459.974954604	223822.771019758	291730.363721125	318600.609007952	206366.588312598	256686.284324638	17126528.5027151	318376.474336006	228674.212515603	150962.223716906	342972.965744225	433350.548703891	3216867.17639234	512635.491089647	777558.985187632	1966979.57872484	2827465.7997484	679333.606980129	519207.075586643	1106497.95866945	681772.983462307	674608.214755399	5255357.62936574	32726693.3718598	4163247.7302705	4954217.09571106	617397.789339479	7653793.48536888	3151591.2423786	1799335.31416625	1315939.62582564	5232282.05276744	4149277.04847011	4273632.86290874	5036501.58190076	9857821.34359887	1796327.32668375	1489368.5812025	773030.772054713	2282872.08221094	2881330.32229914	2292009.15030257	472825.810647232	3027219.74962406	5885879.66268796	2513562.32373984	1846639.43878974	1004599.09462468	3943133.01326262
PK1312 Other aromatic polyketides	24245.3630921993	4012.44946025384	10891.886085236	4922.7946569266	100515.391503023	60704.1730137329	194988.581754735	102287.158514149	158226.829098561	281763.628652063	96694.5907777875	12597.1433545518	4245.30019735244	14187.8390413425	7790.27267092507	13049.2921509178	0	236965.61076776	26174.0934267242	78079.8654794476	18530.3007215294	5741.90111394592	101196.028413746	14133.044598415	7779.82145186224	27280.7051355871	0	0	16478.2085466339	603634.778041671	0	22752.7534387944	14445.1809302779	8455.10818677143	16096.3436215888	9287.36071149894	11441.5898719666	18884.2603210825	19854.6069431074	0	4129.88351212411	3756.94266722911	15851.2919629262	5602.91379814697	3325.57783922749	0	0	16465.9938495933	15993.7207457209
PK1502 Alkyl catechols and derivatives	763084.021165051	605811.1281148	3040800.60767725	1859679.08206459	844664.216369034	509880.724115586	1113393.65258552	1932765.30765434	30928.6602816711	90807.4724334878	1647197.73138327	2537405.97624771	562693.799103821	1728772.64126976	258177.04806234	1010689.47317416	1218377.67415851	346027.98182848	811329.451547908	496485.30282089	1670285.28429288	1019657.38936481	770390.091732638	333467.855174859	5776112.55171381	1897164.83611767	566760.415124513	4829893.34808172	4049840.77793923	441880.328428741	11128952.9411992	2592083.43075439	3586069.93069554	4918987.57436636	8582850.57206872	1280498.59601497	889956.002248002	4856549.52314087	2542473.99295358	4591945.79487911	6479750.26973088	5885519.49808018	4429479.69683268	1098880.60026543	7935928.65668884	1944618.04310362	13595827.1819428	458517.706261694	1547230.81586889
PR0107 C40 isoprenoids (tetraterpenes)	1886122.83476295	51385749.8196446	26874815.717121	39530176.5778625	4342131.31266566	10556827.025714	5747648.26393167	26778103.8136559	6872619.58203252	3705803.75397284	23074104.8527646	20611623.7416822	45876203.5930211	41067084.0598716	32037381.1448111	48561055.7117629	19912451.2191591	31550610.8527421	14115907.9023854	6564449.07326818	10849771.8323856	38062633.9853698	7610705.15256163	17108350.8517395	16922139.3967819	51306459.4976827	13728362.8828558	44931992.2156972	61082012.331926	7909966.93501384	107055859.234681	59958179.0422188	19410323.5433185	42683130.9771583	75369524.8508828	37111615.8869577	87647398.506897	6574819.00907185	59674288.6619489	57648905.8805998	39248674.4245996	5163418.2709655	46619798.6582137	50520254.4398434	72132508.3391822	24818948.3624228	57873801.8857115	67218277.0224694	20572494.7026743
PR0109 Retinoids	3013251.99203236	4642922.38676924	3486464.17292976	5346460.15673171	2918519.11508358	4893394.2405405	3239963.46822791	6744053.02694667	2510826.49797857	2132598.0001737	5541677.28409108	7404388.0933638	46028196.6548482	19480898.7456922	9293547.72821154	22750123.2605729	5095284.08303496	17104003.4625458	9845451.98536153	17456954.5378881	24682496.1116835	39328375.1863222	2459401.43363249	24531435.0875131	31125933.8150667	22344204.1713079	17676091.0212459	36367187.2302743	36939699.2405786	17694761.2803446	47685190.6100324	17318920.8006524	29663228.010456	20240799.7576047	34599818.9246043	13990798.6836951	26771091.8997594	25843141.0374871	27053031.6689573	25289012.8885413	27364969.6573047	36951612.1564837	25417303.1879888	21221890.0879432	18094961.0407582	20460820.2578405	40911392.9950269	17633549.5978875	23515073.021396
PR0202 Vitamin E	9520281.72667335	7756620.79728198	4479398.92792623	10647722.0101717	7370457.25643384	3678301.70871438	4729723.94651162	4671705.73794974	2803757.77939368	3666173.74757614	4129133.14253152	6250200.47484369	4884943.7621675	20927686.5865024	9269023.7074911	18630822.3957398	19349250.912469	8410867.40552426	14601732.928815	5426522.73350209	13677869.7365684	14815092.559372	23043663.8645553	7586490.01818155	11802117.9942199	8407423.84451804	8192543.42140626	7598992.91920329	9457931.14559256	8134416.34160208	22113524.7313156	11270531.450474	9820944.60365828	9248469.83795355	9107260.46299251	3033462.37688594	6823897.60909419	4868224.736886	7837470.67926894	5453497.9181281	7506786.01944125	8440781.85030374	7209424.26483777	9283884.74246267	6934280.16447903	5639976.23354037	4900679.97739571	5295362.64866049	9820558.96425389
Pregnane derivatives	39011570.9656882	3953522.25749421	3305468.12853595	5594933.48435205	29062851.8611109	20411406.9359235	15559457.1258259	10408812.1134828	6760095.14213446	51050830.5146336	3311290.826169	2321502.85946069	6092929.43177208	54077193.8620839	68608843.4721434	56085030.5981851	7702341.69965585	6804249.31278633	65335968.6580128	102808928.323531	25439814.2151605	12126667.6991649	23425633.0722404	27541355.7559211	8550028.96244034	8785911.14935534	6927542.03540248	9890582.44440779	7831008.50745547	41646223.0103056	5384324.5136747	7027203.70086643	6779134.64246265	11812674.0910041	15054760.6368606	8967117.4923888	12104394.8571927	15536135.3652399	7806958.41015673	10912023.2233497	10979970.9464084	6174282.83347158	11781308.1759622	6567624.42299821	8119302.64964674	7483974.91879727	13116095.5077805	7628980.68096714	14104874.6495903
Progestagens	3797290.70552133	3785331.27852531	4327406.75790783	5264144.34786389	3947597.76970088	4099343.57749293	4131083.01717814	5923684.19222233	3149841.74527762	5404721.22644456	3442539.38112341	3828360.72186201	4873754.96827554	7517761.72334305	3347097.48529248	5952363.57339691	2161002.8700932	5929125.71350089	11746896.8792298	11079890.3426927	4946224.87373445	5630335.36037589	4853921.86788121	5631482.26161502	4537487.42868776	6432466.40617992	7359666.50734024	6717724.17402422	8542994.43482924	4937182.98615735	5863893.19392821	6521746.49238259	6740334.47793386	5590667.03127156	5113325.88326334	7720818.64523001	5579924.81069091	6232619.4379795	5017654.67560321	5558432.94874761	5082396.03747047	5323146.29155009	10380361.0619238	5380784.96136572	8998978.87488678	4744822.72557541	4772312.79464217	6647307.7621513	6601063.66615224
Prostaglandins	23630820.6680532	1090258.56530639	1828232.10619035	418035.305461207	891997.737253505	1598356.99450316	1570054.04158397	1308876.73110492	1461272.05671847	3158682.96433694	2100554.38950683	1031817.37530879	3020352.13136776	3807767.16851857	4880906.50347685	2812130.61646999	2193787.74379841	3243670.99457791	3059457.82601247	2911780.5033818	2336466.601094	3387604.95268199	3338289.47573238	6961025.43430259	2543838.56106854	2569767.72763177	1932296.68249191	2487293.06908523	3040242.29427475	3980398.69167719	2251214.39117266	1785506.94929367	1346404.85681398	2538697.57519446	2751478.3384663	2011898.50638212	2494521.79902085	2505378.9172479	3207719.59912427	1790195.55584836	1948214.5408874	2551855.93509646	3428632.48098034	2164738.90744118	1995348.10937255	2144052.40520733	2425580.02612035	2450902.45662147	1871491.28846345
Purine alkaloids	205243754.304458	230042436.321281	251611827.749351	368543671.81294	70829425.5884576	192179538.658606	151303578.223201	272738107.915112	58514211.7857837	33846938.1765724	304347571.633412	228413412.031104	227430958.848124	163796416.792962	63182672.7493259	182312183.945269	323262361.630666	103612008.744808	141499355.007964	118482602.869647	224322078.568671	226480940.40486	135657549.895583	231394895.629115	348735588.932404	604394152.874554	189983319.132714	498787953.504334	488124125.089271	87558487.0403439	858420522.262299	336992319.232398	194575982.323496	487776403.650305	634919287.051171	230017323.432074	471868472.251095	372635622.664503	384815475.572437	604343175.309703	224664082.164078	168121536.780595	480534738.770806	360249318.849211	291399483.884663	269873816.326268	470478435.269245	320741769.803555	430963378.077882
Purines	67285886.6044491	64858493.2255259	80713516.2660282	194365009.220686	8927350.40803829	43033610.6627142	34075122.1016176	38598323.6967908	8513202.71907695	6764368.49547699	14106285.2966032	79602991.4391819	76715024.4301628	9980522.18125786	11610972.0499948	58200792.0759212	74040324.1140435	32555537.8349697	29750656.1889243	11717589.7272598	30460421.342069	19083921.6313983	21311694.8878299	21692319.0164088	70592493.3436847	40769043.4208428	4878675.76386026	51236048.7128254	55746291.1006975	19915278.2173114	59860952.1651115	22510415.4209749	29072379.1133322	56237192.4146661	40454122.2743363	35714661.7311371	84842329.682783	15378592.9636149	37539598.9456245	91390836.193585	45751251.3483579	25396604.6793555	39882867.3278155	49369392.4995636	89494588.3585524	51690590.428631	96672792.5149729	28508352.70018	126548692.448913
Pyridine alkaloids	21568698.3470287	17076727.5003064	19798029.5704159	16777630.7736237	16611390.7096771	21211318.0685196	28043894.4414403	19061532.4865849	18775579.9129764	17184926.6262702	25830602.3057528	22372701.4845929	80177739.9204416	33067827.5744416	27122499.3261875	62560285.9032558	45476850.2172894	35795630.1380871	29964480.8808993	43824999.6781394	43483877.9592286	54786396.7182017	44572361.3797836	30461204.253654	64399229.5368645	50562526.1251473	35975152.1977009	70692415.6911806	60372429.3106762	29861601.4220255	10594184.9128908	24845271.6788319	64090287.156367	44472952.421502	70907949.1184181	55015712.3201662	34738099.8584279	43383398.4504027	31554444.3693781	58789205.160927	52640423.4934322	36134755.6747766	65352953.3863069	32604797.9635011	56731092.7778664	44484129.4396148	65618598.7921486	50632142.8358045	59190332.2366341
Pyrimidines	51935121.2326276	41853559.8777067	16019574.0694793	27834735.4654838	41818310.705012	30920141.1742211	72528824.6556797	55301409.7738662	42230073.2641103	52724169.9621805	55062517.3500403	55266701.8089744	58581993.7516378	69620742.0660748	47743132.2930421	64448217.9955362	59659256.8319428	47209915.3668735	58866848.0261391	51501156.0090867	71609327.0099752	59483079.1601162	51326813.3769086	101470440.139506	55158297.6135585	58112879.3689909	15688947.2159334	55460139.8751654	40222002.8524478	72638308.2321638	57815906.2264379	40192441.7603465	30068404.5747539	63861832.2294162	75021758.0228961	64477879.2362875	63695569.7154523	57161730.776539	49277051.5988177	89738699.9236891	67674076.4064812	29573906.1035683	88365797.8571202	37226720.1545485	65891980.7337591	30928014.6408208	57719643.4061085	68993478.0380834	49477872.7794893
Pyrrolidine alkaloids	41610573.1562549	19568408.6605964	21090530.0399185	22715147.8899681	29276778.0337259	22703916.7608121	101117454.52136	15341025.3910304	22826433.6143512	42706445.7840813	21182354.647146	14828189.1607629	19814787.8398044	20870948.1102921	38316398.2731867	24215756.604126	34759042.2389883	15118651.4910648	30927470.2706527	21465541.7467244	18605681.7885551	18466793.3121953	67822711.2924042	34251583.8432315	18281659.8661942	14452445.8109899	11049279.0671481	21918702.5709445	14155063.3330387	34369569.8344286	13476494.0912978	10561693.6869577	12176050.0620649	7631872.2840741	14174085.2578566	22379886.9529136	11493033.0815405	8932305.29654882	11510403.4686907	16588629.0087581	24379093.7345508	19721830.5648644	23465570.9959477	10046641.8534963	13146053.4922905	13242788.0104138	17612104.8581575	15490960.7696306	20729049.9067862
Quinoline alkaloids	6878689.75891605	1263524.53527162	767776.769796002	1805352.89969202	700883.996303164	2309945.73827948	2336930.93198244	2414756.48975757	35734.2155548256	88120.8152589602	371622.911850926	695260.127162995	1867421.62633198	6088589.83711832	5296748.44919304	8631287.6423904	11674629.0966058	1516663.22347716	9380324.77171291	2277583.22074466	3242215.4705786	1767915.7185086	15719490.2123093	2764263.48652044	2829595.13458742	1120863.92748278	489337.368990357	2357787.52022267	1437657.48903427	591151.486706212	12387634.4649448	5273611.43423533	1258089.81801761	2210822.15552526	2163774.20647557	577751.827944692	1139015.76662898	1286608.91097885	1441453.42805891	3600240.77957658	6798191.2930693	2352222.89596636	2600967.31840743	3619058.44313428	2707724.53632228	1383117.17044452	1652719.0622315	778016.202424914	3876856.03568284
Ribonucleosides	4921346.44381647	3162999.84509409	1353050.52037402	1967995.04849428	2721754.57114099	2097122.42653987	3709387.40990933	5729861.23264348	4042097.46739617	4865598.8459336	5307063.33996468	7375354.69301129	40393408.6061504	36637395.3980485	6461126.89404507	24708818.0280562	58345295.1390387	8702484.97035005	12611059.7507808	18864672.5077947	40471720.1978142	29131676.8122346	13642184.9179237	8649918.02610222	9805439.39981174	10524560.7267287	3805466.40498462	17397883.2682047	7554586.35530332	7877905.39232765	8948386.2307744	9646300.33677995	26510619.3432424	10862967.4361823	14689721.7127642	24999946.755391	15446434.4757599	7934996.21713194	11578508.9526009	49415739.7121727	20765275.6879499	4004375.57589705	20318469.9944064	8152017.02596887	23577743.3850804	18564786.6994644	25703653.9873184	4142054.70303405	83015334.0951792
Saturated fatty acids	4144245176.11361	5587724162.90528	6302824748.75973	6096447321.25296	6509668330.95983	4781520308.03181	2872279766.0695	6552557493.93083	6813365931.06569	8463312148.96247	7033794804.19306	7735343705.19926	6216091665.22566	4674446817.24673	4309768351.35177	5008992490.23711	4594877656.46223	5221161134.27092	4890585259.9216	4293944319.11208	5969152827.29865	7400049697.6254	3117652064.53795	4206348517.24483	7057138640.07309	6923748543.45209	8060679400.97366	5164105630.95431	6104118799.6768	3951576074.65442	5497506627.76936	5328783066.75943	7615381490.60817	6433077930.29601	7700471846.83962	7570352527.78825	5093935855.31007	5216772393.70867	4858996372.55512	5575294476.07519	4146378422.74823	7126137089.96581	5209656297.81651	4677865176.02035	4988361737.40293	7353810341.44703	6505372518.52431	5625352555.47957	7379409930.29149
Sinapate derivatives	793685.024613485	482950.48851127	680260.275602921	809219.653711657	540489.586545111	706276.622363612	259307.963421735	693964.274982189	54102.9320562471	97487.9478803226	786690.405347792	825307.386852904	4102637.17645094	1314154.92521235	388383.183539589	924381.971896218	1242899.4474323	499837.948552463	524382.805365937	701632.033232079	1941757.45858694	1252920.31019473	372822.770275467	2089313.93229973	2584806.27052743	3139023.98659206	321322.996036771	4836146.11041796	2149826.13529891	506074.77146974	2036318.11039369	1888501.14429766	719313.987368991	3727872.44328349	4110235.07558988	1352596.02941854	858529.854052629	1583153.21083612	1036540.88406923	2860639.99713469	1236189.27295857	1165799.64811275	966205.108601958	979689.425523653	1058149.26518816	2231669.34473199	2444039.84462006	2231806.16776605	4790237.74493265
SP0101 Sphing-4-enines (Sphingosines)	140946653.694632	33905431.5897849	47473251.7137662	47131613.6554973	72270323.9270311	135846395.177823	39418719.7665142	112066057.809902	70279613.3256928	10676006.4312588	17966049.5212704	17350129.4556742	50486791.400734	38590720.1438684	27749674.3981506	73045968.4053056	48204397.5775566	70199916.3261521	16212028.0217344	51567675.6650444	38388780.6769535	42605897.9619089	40011387.4390669	107058761.745455	78131679.412475	17436646.2026647	28946550.1849787	145365996.78792	101766287.653479	121527596.426236	120365581.638869	18927274.3522037	55009625.2356307	8496119.24606538	54444825.3597892	46011018.5871584	17920977.6485674	89755467.1643206	154898913.87316	103506046.135263	152820695.364156	200854098.237639	137177946.333888	41740849.20566	14984204.8717499	11086697.885514	18312304.8682126	122596269.15224	148366419.223698
SP0102 Sphinganines	308653795.104525	160859413.216004	552820757.061143	162040174.843859	133414565.402552	192387201.763643	84363221.9479622	143647794.550368	144577123.71317	147913131.526276	105675365.052203	151309380.689302	589267418.079111	176722058.475521	86433941.5244361	191777452.293778	73055562.3051425	166292393.003466	118649405.164794	94506612.7188809	88246550.1185774	69833474.9143344	94190669.7838657	248251274.324001	163280754.981984	184816800.604104	95685783.6036272	221888654.84824	236265955.343661	133671096.153155	376351315.724807	192908321.702371	267325848.205809	277953583.49656	82084362.6112079	639555797.329363	119458675.17173	279333154.52398	204029414.000464	275521728.223183	306454115.611718	485892765.067543	167056466.408471	157196374.499725	294129677.367114	336782011.431905	167066800.825209	530704553.610586	349984409.321937
SP0103 4-Hydroxysphinganines (Phytosphingosines)	43445803.7032352	62953448.9086715	41147201.5788861	45446634.0649699	62539318.9412901	49490349.9174509	38365572.1081804	51528993.5924239	204322293.0677	51618433.8442309	45600122.3029364	58578211.5060604	55488939.3581525	49307586.7041496	34959257.4799656	30678520.119399	34797568.3336785	52002311.0725921	52632284.1464149	49852090.5654398	49604531.3597563	65877580.7699315	36293114.9673507	40908459.7049692	31936199.7687105	60487663.0809489	14219453.4502618	46975177.2771492	87517930.0904984	35508135.8426553	39605403.0973251	34134501.0165852	36320039.9338744	31807669.9064567	56168108.8443859	38102618.4654586	45629130.4275368	48614088.017415	65357127.9195585	40631159.6282639	41326728.3784394	54950207.4560876	42416950.1823502	49605563.9084359	51920894.3996378	61282558.5820812	56707366.1229403	65016748.496453	43220109.9293073
SP0105 Sphingoid base 1-phosphates	846070.94912769	234108.018949671	20732.8753093085	850334.291803967	163423.324554918	834516.017094327	540038.517546939	62814.2630559609	122958.706621137	790463.288907284	75796.0540710953	430012.490421669	869548.913862634	711865.700536527	997356.900936541	2229314.0187482	1344944.50287988	426868.395369819	540662.751785338	477150.220100941	382692.140121249	889917.783542793	271078.797836515	5414917.07294318	1214146.75995794	1730600.99700118	2239745.79316229	3381361.96287341	1018493.96487475	1251995.09716092	3864620.08024975	4900761.55205463	1642490.73919302	4472278.88424546	3480741.44760389	3023270.02676079	3532572.91806709	2340248.45541555	1821228.70891817	1829616.92745403	2290299.87039403	539351.936282076	2021355.88733166	4743519.90357595	2769980.88401769	1749426.10322259	1371557.26915972	1942276.9549345	982260.388214191
SP0301 Ceramide phosphocholines (sphingomyelins)	422482.365506042	838823.303663886	1052347.8758656	1153299.35101297	854526.798201386	641626.866345442	219482.17366437	1143560.32076467	1188575.60717305	1175526.53156599	1224195.20275996	1357925.87099126	435233.645500469	542266.025389496	0	279092.624794078	340391.373012445	676950.594490823	497722.590426512	293496.09447363	350944.924495842	403112.033825374	170636.961277443	211024.406945361	539573.384259027	625905.629553941	567843.716789365	441703.363340061	475182.846702669	392362.622322221	801148.272914273	354294.414730167	399817.857587159	270942.875656575	264907.521170239	590160.980336871	408479.933671871	441679.810819683	214680.857629753	383514.5260297	410674.007300059	637207.769671147	427005.888385795	417201.972570533	393480.659059544	455928.179765909	394346.320028133	362710.520508076	810427.608699701
ST0101 Cholesterol and derivatives	14641807.1130815	14990881.6766917	15142767.6250596	15603840.9382016	12345514.4752465	16487267.3443188	8460156.18339227	15592332.5271906	15944419.8184937	20714421.9266514	17324146.0349192	22933579.5088621	30319410.3238054	14306651.6157742	9416572.01843669	14543324.0599805	6527033.49384769	20009908.0255842	14280893.9905475	12868965.2937599	13660451.3437455	17271704.7620859	6207706.58921186	19885115.5251778	24936994.0540099	21757498.0169301	21906091.0823041	21147939.4472204	29150045.2891002	16385812.8956556	27810320.4418204	21824467.2038343	24343547.4586829	25668860.1637162	20330225.1765585	17421086.5136609	20498428.9431239	24416428.7622009	24302516.3111794	20211457.4726703	15671145.9165606	31164920.6144853	21305053.1413278	24337639.1257969	22732603.88089	29441788.4102927	32353383.2797943	16705398.2575	19162658.2081111
ST0103 Ergosterols and C24-methyl derivatives	334113.425402088	450346.73700608	455247.561726078	407761.151698711	384457.951025822	351528.971623207	203090.598844719	601778.813387662	684686.209686307	684270.127955596	490520.619618409	539111.514671401	772870.340043388	1007076.2284547	520414.829025996	688590.262380994	343034.396182336	564061.307268464	791796.430653823	1056792.294623	630007.020915758	1492628.54271844	137111.730389042	492327.947109122	741352.681674828	805735.344057689	1015953.17001915	795607.797662596	887077.438000316	899743.689118488	167566.581276227	747441.260195238	640643.100754051	778568.854561714	849724.007142295	685966.176024228	975949.877547648	818166.972133879	1105663.6891352	493516.945662462	451866.470529153	499565.56614859	1226684.12318141	1007177.57395229	777425.831736792	971264.678625109	724908.064763966	768208.289561467	837956.995535038
ST0201 C18 steroids (estrogens) and derivatives	1193619.24181846	1585416.20506174	1074869.2454731	1228716.93129043	2403563.2732027	1038566.19204768	1372684.01252513	2629927.44956236	1879061.98233435	2657592.05690738	1633662.43258668	1140111.02378038	3250972.62236709	1897951.66652394	1107051.39512471	2990890.79111685	2126410.37729148	2372351.40877097	1305963.32947866	1089605.561151	889036.924402201	3265903.85240093	1929349.08523349	725576.275303022	3968810.2587719	3581717.36538293	3195245.28454466	3864466.67690228	2959206.51348544	1271355.55748962	693285.752412941	1908036.89566873	1466213.18456361	2493001.58933335	2857071.55097214	3245968.94651866	3507392.31200792	2010752.89295932	2375030.24309961	3221013.81641683	2260450.78063507	1519984.05136481	3759421.37655586	2895018.34047888	2599954.90859308	2235780.76790747	5703987.51333438	4044466.3143769	4828821.24207002
ST0202 C19 steroids (androgens) and derivatives	20164563.1187034	14908753.9180348	17009836.2127572	20006400.8178203	10503244.4875635	8148913.96395043	11158448.5477668	7384023.88098786	8415674.3659014	13954574.1414038	7492679.79895167	5739750.71471334	39133854.1012503	25387261.4162589	11620375.3978081	20520345.2539788	12022278.5424962	21673202.2235062	21116773.626228	16864460.6605724	21272537.1571437	46929157.5329591	26405954.4170141	29558117.7196751	48522230.992244	30666856.7197022	22783070.6654784	52906536.4486424	42664357.0009726	21608023.8296631	36801262.8055196	21811373.0167764	39234529.7145374	30864359.8157132	43926443.5447964	20322288.708915	34054273.9348155	30860326.1865447	31856424.2606677	28199475.4997325	24737530.6509188	44932653.6825586	22698324.2053596	30357327.9588939	23353096.1401364	31528089.1217995	68253544.1984247	27033668.8843636	44674498.36716
ST0203 C21 steroids (gluco/mineralocorticoids, progestogins) and derivatives	88180213.9940909	16199306.0934347	14516457.3593117	26809852.4817455	70307796.178874	54271543.9387672	47150346.9356591	34995432.4380637	26303906.3271852	127602284.169065	20146140.9454573	18958216.2978488	14692232.3066511	102469852.888433	138586822.07807	112475178.154889	28000733.3266625	24013152.0655601	140761120.944143	199708274.066957	50866538.3515135	27170984.5911111	69531406.5504647	54582123.9779058	25042077.911701	20721591.2830693	21424559.4636155	24641621.1738445	22308465.8434621	82863014.4923691	24890318.4157085	14788398.7652868	18886479.0646731	20602132.0194864	32148579.3924068	20052531.6794286	26108572.2921144	30255844.4249877	22631737.0048029	28345001.8748177	24943896.5513299	19536337.6799667	32532366.1943377	14837981.7806611	24094847.8805911	17166061.8651811	26089543.9630274	21667604.2204323	25603164.3432883
ST0301 Vitamin D2 and derivatives	25578006.3953469	22172789.0372646	14423507.1042828	16724449.4874048	73713756.3105523	59661883.2558065	11703460.1658696	31037738.3575651	12190759.2482679	34976013.486329	9145879.6372772	6398253.1800838	14963430.5041673	52485352.111874	46578222.9167343	112941207.35558	43184566.7260484	20198445.0517133	104591538.479201	42092075.0633028	34425935.0385143	12401125.1380168	45426789.089395	19908936.3086767	19541150.4846257	19255045.851091	31044630.8113324	39100489.5527388	29967209.0268333	27360518.7475626	87490991.2633452	11502712.7677207	19339072.8640136	20631625.435746	11997467.2103299	15615745.0104678	18512204.0470037	16336679.2691005	25418887.049695	32278775.7809302	15827154.2638814	10179800.6115525	23806590.219572	12472626.1631254	43924003.7086367	11769520.4635791	9847324.51270585	22315455.1507374	16646465.4380574
ST0302 Vitamin D3 and derivatives	37100684.4236339	19966214.8235069	13939345.7976617	28091679.2474679	18637808.2031355	27047987.9924366	65426716.7088057	20751448.86336	14163422.5960342	23446660.0864309	14849873.3830867	20131959.9499808	41133925.6964057	31224961.9586909	44280609.502174	45002704.0977372	56853490.0481433	41348468.4129418	34857079.0865675	28744862.985037	24545473.4565715	25654324.7226027	37413153.9402667	27380077.273401	21503994.8921515	23190160.8122442	23718027.2600057	27349537.2720868	27818221.6193281	44888612.9464263	47584467.4525449	20874347.829769	27767569.8901111	22697816.0737015	27649825.0807341	22101457.0519547	23447581.821177	24145412.9931755	25235394.4546716	23697847.7841239	23003982.940709	24527606.2192366	25885171.5939877	24777418.1464085	21914886.2619084	24470400.4999586	23702445.3931853	33075998.3217486	17899836.576307
ST0401 C24 bile acids, alcohols, and derivatives	7534825848.02147	4119347481.72499	1770278890.47412	5003564757.25695	3495610475.42836	5132001063.94128	6157901101.44468	5124867239.60602	5494206300.48034	6902316071.1697	2865659135.13026	4115088142.27743	5314356394.77474	3362118207.24972	4249629108.463	4306104667.84987	3884633877.14831	5746622324.31623	3982279105.73545	3427406699.42741	2890228959.50187	3962437398.57308	3328666443.33541	6895591815.50414	4703960742.54019	7655484157.60062	8810329414.38633	8762981687.30729	7505190906.69202	5117377641.63922	6272649628.12081	14660994857.1064	8103326900.78286	9216404412.83539	7448388592.60545	6798721733.85643	8843319454.86793	8584126521.18656	9263850361.9163	7573752730.80987	7610682425.26598	6124958158.23899	5140557056.63283	7697799382.60686	9472962202.00717	8299253198.43351	6632352815.189	8145045325.58916	5799962876.20687
ST0402 C26 bile acids, alcohols, and derivatives	32952867.2442306	4061530.33776633	14956598.1208343	11496059.5794592	19460526.7941233	30357005.6401673	36717627.7947385	15475742.0973146	35076535.3717253	19268263.2947352	68936021.6175567	8397567.32452151	47142121.0493334	10125178.7153517	52785650.6277872	30855996.9593344	83211864.5587534	18151363.7471395	11250879.3966193	13646680.6173173	22354753.282753	27959506.3524495	53321329.3271729	31377697.5299773	36514273.1829265	19930487.1649668	130910186.311738	55553237.4165709	29479630.8155257	17746277.132449	85714281.7742657	91634638.1508004	37942500.6171351	67310408.35599	31170710.4574811	11216836.6709043	43289048.1487622	24688921.5400429	52276286.2696048	42476952.6401208	35789859.413656	10578130.6064488	119879416.672271	41329925.248404	36036931.6558053	75180194.9694329	54696253.4821399	18780227.1058841	33345717.0102984
ST0403 C27 bile acids, alcohols, and derivatives	122393747.895329	39765815.5031013	21677058.7427799	48126505.2478129	145800618.402879	145191734.934683	202481739.693237	70191818.9744638	63417959.6838742	148630236.314954	33495699.3476715	20284964.1668788	36370080.4893941	148918075.97013	171423433.807607	212837961.971391	97575688.6381169	88241850.2758563	203147428.121875	222670291.76553	77679962.4153408	48349297.0743038	152170956.107255	62699278.8505958	38377725.1263821	37849218.7060309	56318268.0656396	60713228.959939	47267888.4336	83783946.1120429	118062185.354096	34062479.9566617	38301407.1178137	34855689.8353367	28571694.0526109	29900523.3979188	36655320.3211646	36583442.6932231	50752887.0319052	53026742.5025386	35398588.4750332	36295113.6481731	49194330.9386529	35620709.5919797	58039607.7898243	22898972.1027403	19633522.5385779	49185974.8184533	29728573.1171546
ST0501 Glucuronides	630188.592441364	221598.860675791	240146.383394263	385396.662622911	1154662.87862392	2634177.03931042	766685.940708972	415850.428858784	2229158.1491093	821920.071250846	658726.128954269	151191.68005995	1444736.52036166	1825279.61192022	2011217.82470012	1410897.79157565	884167.389780332	2044730.03832142	1490986.4821673	1442602.83784583	5551444.60230559	7014164.23472847	5160005.86900323	390407.086820804	7353936.71040551	1211931.21348761	953934.588487369	2287955.311313	1059126.43083873	415176.290560364	113439.227314201	231658.159508704	3165654.92440037	1465547.37028088	3580115.21790551	1282149.0501361	751937.147460344	1422324.93302167	706187.354607818	2103915.70647462	6250316.96392816	5172285.90647096	3907498.46711663	354150.891432035	599552.871708789	871922.542012884	2329702.43133806	1102443.58630418	2070579.38127807
ST0502 Sulfates	89733032.8210353	27945603.3405897	24943376.9520667	116984457.240112	52986745.6854057	91407282.84128	109651753.859105	82107639.2936912	58947684.4258977	198088065.832293	76340498.178108	36705177.2488363	56928985.4807961	128997742.501117	112785524.670136	134280834.419541	73396580.8269794	103659861.730543	148703578.292639	105083138.124751	104865450.205577	86840752.3427002	104300439.369292	79077728.583355	52033565.8269927	85646040.8217837	267987555.153206	58057695.5182743	50454717.1942815	162543420.03648	100866136.030172	65583744.2269023	75992682.9227082	48536750.9749203	58899797.1172779	78984207.1495722	70600104.5525624	66052909.4439357	74326153.0553051	59000881.8601859	69920211.8473212	26538574.635161	76201974.1178371	73702542.3081922	51278647.6115922	36089039.6044028	41182293.6251319	55283684.3368404	79380585.4761951
ST0503 Glycine conjugates	24835508.7095746	3323218.51809829	14629849.9373758	7055334.51092316	14768050.6505554	26604313.071742	12582810.7294116	12289872.1661826	31945517.541928	9083860.58537261	65054034.2786771	5873359.85960392	42032784.9658783	4301029.3122007	2979274.66344345	21923459.8620585	64943383.6211645	5115041.75414422	3802801.33893566	6014823.72258075	12027090.32458	19470126.7804707	44370799.3093747	2286657.96095646	22030356.9501481	11286003.9880178	102032479.956662	46967317.0512629	21969255.7615474	5353049.27551793	11575020.9717534	8757570.48387074	19638055.2207466	19975473.1093108	15993029.5782286	7805497.15108473	12632904.8247999	12683431.9212378	21287912.7586681	25120102.6625794	19103671.0219533	7496011.65695208	112875025.801682	9364239.55318505	26096046.9780043	43004099.5786777	34687943.6502366	14314557.3209506	26864220.8335565
ST0504 Taurine conjugates	12695621.7932448	1257703.4394262	819480.859990224	21724970.2036696	6197053.48800655	5218411.54960184	50966749.9328644	3849842.98188764	5234100.57987966	19461170.2323635	6087192.47034467	3768467.3392281	17982789.4126624	7231585.05437319	101015932.562002	13550274.0424276	24108334.5508356	32381815.3691411	11793273.184101	13077818.4453523	16305693.0457001	11526117.5851556	12794295.8277431	103128337.477784	31922972.5766834	36531413.2648133	57512011.0448011	42991797.5534106	19372157.1320577	25811311.1691991	95687694.3089043	446014202.617063	52699586.4981271	176089227.117532	41720804.4505313	17621760.4471966	94127960.2494958	25803645.6297132	80943175.9322569	51736087.1661446	56704581.0895082	6280439.20995423	12939515.4869208	134577848.895271	39271066.2783297	119074339.41759	48934159.5274135	14803269.0492306	18551848.1188153
Sugar acids	41003.947224397	6645.47484254892	48390.7404573676	35467.7532447646	15202.6478715041	0	90111.6874441991	24764.502801439	18229.6849975597	6708.22524351844	89248.523940887	9558.49784119451	88270.546044386	61136.6365587473	9915.72514180114	28958.8857848979	668898.828678211	17602.7709388986	33644.4722102794	44501.6965891598	31716.2974952036	27992.6769674726	244547.758461335	88615.2340193916	97572.72740199	150228.9536789	23641.4556099139	144413.623316976	125445.343230307	58207.0178777621	7564251.39369187	113773.51958002	27987.9791901384	102819.513358784	93358.9281631487	209668.561532533	64104.4353261108	184900.425116064	120123.462990699	136353.443857496	77785.2846699518	57317.2209586594	231698.678357398	111901.963438276	42991.1926987283	74431.8908738802	118784.087753268	239709.061410619	249958.346550114
Sugar alcohols	14201285.9169701	17669554.9752662	24051975.4015865	12111041.5305457	15513316.6488628	12806987.783551	21540808.9215536	14092846.4547141	12361558.0533082	19382883.2464731	16759949.0829416	20855894.0559136	19668752.9249326	15366607.2930934	9669534.12192343	20111330.257688	24108828.7763101	12277391.0632974	14456131.5812874	15756664.4356517	17480630.7658476	15539848.6123662	17217420.1389244	19843301.6324268	34416397.4754722	35827623.2432801	17622384.4797632	27878070.4338319	32988521.8561701	20247210.1579828	27662423.8623089	24007379.4311473	21452350.974085	28490338.1952012	32190743.8171529	29224524.8370219	24361689.266471	24740577.1262254	20603900.6188887	27090617.8810352	21161160.1372058	34099435.6203081	31186319.2329488	28396498.9560478	26090905.0044801	26240317.6786577	29525997.5278633	16635654.5625393	27552399.8907386
Thiazole alkaloids	4740219.41094667	97579033.8311647	97742396.3613873	110729684.668052	35600889.9905311	90635427.7975169	34217656.4698384	180466574.582078	154949420.519517	28264063.9351579	171430833.296266	146184937.8918	8090694.92526698	5758178.99764988	8767017.44270136	7483177.45700328	2046811.97654169	37725319.8888344	14889470.9389015	15576230.3722596	3729957.32851013	5846222.93906051	25940084.6737211	8604172.80851817	11037224.8554575	7545532.13186871	1519539.64831112	9128111.89401159	6834480.62906844	8348239.8293228	1365442.43429938	1847114.56904875	1858227.1994912	3335731.25633608	5389488.19467107	4130133.56197517	7713543.96070204	6735004.6732974	6939779.56753013	3871004.77246901	4204991.36446028	1326192.11236624	10637390.1370491	1119212.04144256	6821759.5553433	4019577.3103116	4899459.4026526	11277957.5836582	16471726.043037
Thromboxanes	30474656.645225	4963836.84232622	5473005.00227683	8574716.72122601	11474243.5347409	22553448.8576804	20058242.1906798	20415229.9874847	21632880.925102	85248847.8796935	12410757.4319539	3722129.77816224	3005968.76377764	4675254.90558685	40635118.609962	3535145.21274193	1536713.35220438	12812883.2336634	19324023.9380121	15894168.5394518	11127667.9568148	3254994.42071676	3478556.26901041	2715431.0851648	1485684.31642744	2564928.9892519	8165969.98551548	2286382.37410142	2063789.55447725	32817443.6841114	3202439.45999421	2061808.33052783	2471814.33720874	1810074.61968439	2002967.83286723	3522025.72408058	1700453.52228735	2411520.22794481	5931670.49332551	1829666.18176784	1647323.92668778	2806553.86825562	2048845.84779708	1951626.35158133	1908634.96939277	1747587.97807195	2926126.09344328	2223828.97256212	1769335.33913049
Tricarboxylic acids	1342145.61998244	1067757.91422053	1193813.04183595	1334701.92894724	1258608.68872835	1180840.26462503	1542169.88233538	1284382.55859649	1641144.16869494	1609722.81839425	1136821.80296557	1075543.61365962	1191213.97629259	1399546.9574125	820842.133964448	1276793.82428488	1849122.62060742	1249594.74056206	1057385.33116282	1198816.49044699	1404027.88488454	1589373.29002351	1813047.99510953	932349.696474943	1216597.3239421	1626825.76834044	1710830.79667272	1971282.01510142	1823892.00925168	1473572.8458201	1684160.91247243	1610593.96257432	1965507.53184506	1328204.02384836	1668147.49399726	1462200.41083362	1352724.14143234	1481003.67584012	1503216.04591238	1806420.0200297	953614.935024519	2001789.27987504	1138033.65975146	1168475.83840736	1482252.87820889	1713890.26590257	1240398.91846798	1592009.44405323	1940301.14070092
Tyramine derivatives	12924366.3746532	144003273.505315	41730591.561194	83064633.6866176	10639147.6815441	78517631.493458	40241804.9356462	4741592.54782223	2637199.99566288	716202.115256449	1257716.63441477	6964624.83363656	5652545.09381032	104719916.24873	8530475.33488024	70702586.7501437	17284891.3291079	8257582.27542484	5669979.91967582	4057451.16225715	5216570.14687635	6288272.60276307	35277091.7894214	9740748.28450679	0	143577.03163382	6117574.08697252	49211354.486432	2233290.09829087	3155065.47035543	8521721.74225797	4538702.84673828	13643667.5432112	8756113.4944169	1203728.05619423	0	11248947.0129859	995891.106300006	1793570.65150655	41870266.8143337	6000590.59363114	16209425.5828839	3404028.10197241	1011663.42576695	19289846.6865843	11649246.3130829	14429624.9158254	77955519.3179415	2483149.17222552
Unsaturated fatty acids	18263623703.3243	23285695583.5859	25759816998.7572	20835516982.9612	22319475679.2293	16102896653.314	13623160201.8325	20214730949.4132	21884392046.5741	15287729954.7372	22777991261.591	24308634850.9933	15750586796.1825	14686023768.8858	9601634413.66724	10597604799.6741	13052634561.8876	12416267181.0594	14830855131.4921	10964509568.0679	14458758686.3039	14973489109.9676	13418054688.815	10210465234.9663	17793177497.6752	16804602590.9977	15904613651.5175	14635264043.845	15107761809.5032	13162879518.1665	19926603817.9162	10763553632.0852	15622606651.0299	12414547254.3675	13590134778.924	19317218809.3238	13360866461.2484	12852416038.8908	12214333960.7021	13902588384.7756	14948900902.9158	20735315628.2612	16953882018.841	11481831606.4081	13799942024.854	14525776756.7641	15383494158.6383	13414276293.1642	15506656059.2034
Ursanes	10773179.1174322	29311878.8525423	24216158.2300148	21702685.9589892	22305678.602345	19991110.9093657	43244.5076811764	35669637.7811242	37794571.0417866	25466745.8597142	39570137.6418231	33980264.6265972	42127123.939229	27118226.8073104	13110490.707676	24103128.7581305	6384569.84201103	33476672.5996716	22776478.3666157	28350711.5675569	34197416.2422437	53708768.5056922	2959038.29867697	17140137.920707	41759245.4621992	38913429.3920904	35567577.0859636	44644582.434686	48205126.3356073	20949854.4678586	46033199.7966853	22967038.0414595	40018214.6805291	28998723.2957417	42002417.4846413	26874250.3042847	31104240.7030426	30172908.5281842	34718144.6910544	20013785.5913666	18286998.2016906	39719928.8408829	36837977.7275351	26400059.8295375	28877309.8425099	28625396.9763251	39287193.0017183	32733598.1948977	37030890.5485068
Water-soluble vitamins	119519948.414739	260898460.088003	315324038.401719	130096740.410614	110257083.607049	252439859.660787	167600481.469369	502080372.920984	100331534.288678	359480845.155752	492324099.715618	434305543.757758	171028521.39329	45519097.8382521	49295960.4078514	132058887.550464	164387229.251518	138853213.564513	54311803.9214869	62791288.909268	76198840.9226802	83715197.9919013	222411051.400884	144224796.349641	126341604.309458	102870395.595883	74755855.1174008	174229066.18702	132663209.640259	116940637.555688	43442678.790814	95658786.0498893	97534265.1851715	83066049.5757724	150077686.631016	138916421.839072	96744945.8718529	93972981.339196	75970251.1430099	123212307.834592	111105806.105866	101492115.633832	140456171.631961	53620791.1232316	120426401.522413	73258166.008651	103402529.872559	141502822.30467	263721752.901163
[truncated: 22 more columns]
