# Supplementary material for: Post-transport recovery trajectory of the canine gut microbiome and metabolome
Source: J Anim Sci Biotechnol. 2026 Apr 12;17:65. doi: 10.1186/s40104-026-01385-z (PMC13070285; doi:10.1186/s40104-026-01385-z)
Supplement: Supplementary file 3 — Additional file 3. Raw data of the metabolomic compounds. [file 40104_2026_1385_MOESM3_ESM.zip › mix/KEGG_compound_summary/Metabolite_compound_table/compound_summary_level3_Group.csv]

	Mean_D0	Mean_D1	Mean_D2	Mean_D3	Mean_D5	Mean_D7	SD_D0	SD_D1	SD_D2	SD_D3	SD_D5	SD_D7
2-Oxocarboxylic acids	51814404.8827122	26366232.121732	42428348.9158297	28602683.3258104	40274817.5043299	47317910.6292245	36520010.2030808	8200494.24455846	12193164.9502416	8168601.38740083	15161014.0029736	24323660.2043211
4-Oxocarboxylic acid	3141746.72687551	9722543.35351712	8664592.02195944	2415129.15152104	10009409.6269512	5496894.42207441	3945255.39994108	3332151.33834505	5410114.52549502	4485127.17435822	1158423.4453648	4404128.35118469
Acetylcholine	1860455.84097221	1263366.31189333	596443.145639334	704290.542815223	591625.246973358	808627.145336783	1763314.02117174	492404.332115242	412873.420561412	161750.669578339	127987.540226104	283389.896148152
Adrenalines	2507411.15222331	2801717.02162959	2777315.07159551	2171717.30551222	2131811.09376233	2122158.20468137	1202395.44736119	1095340.35379478	1743862.4242227	866214.582222786	433865.387552189	515111.088082327
Aldoses	2166696.40000433	2705740.21642169	5993608.52782492	4327729.20574367	6766999.24854546	6862296.91671075	2689029.14402218	1217533.94790904	4108827.90869029	3474196.77638876	3740366.64039147	3779997.25622056
alpha-Pyrones	396318.963218602	248249.40115922	438154.765373244	236667.961665517	180817.843875191	212084.306158197	689193.577435699	304652.305836906	841138.792356803	221831.633531222	248560.923594076	244430.305992792
Amines	6009369.31041349	16080589.5169184	9667183.73698044	11525088.5144527	14368472.7221754	9268345.39816263	4691318.29715048	23567510.3395735	4581865.69606416	9017476.10005433	10670713.6390008	2572230.03088154
Amino acids	19383494.0246497	9355031.48649549	13705336.9071159	9119858.76628939	15642200.1362382	14425810.9971541	15927312.3949652	11266373.9766392	12505348.5666387	7725968.24640408	6229981.11425008	2930310.72457711
Amino sugars	48424090.691071	24879379.7004096	25139040.7767168	20959365.069698	27663189.233563	31501430.6320163	15536533.0876798	17857682.2910348	23867246.6392011	11546603.1135674	7347519.98700296	6224364.49109202
Androgens	1264716.5692757	867348.115418239	1537477.60596674	1235735.25656939	1181704.02117467	979186.065990375	995798.261576982	501835.889529668	1074615.58163453	412327.29327017	502906.352518364	496538.682860508
Androstane	1161676.73137317	761317.49607523	868843.466942118	927308.991951469	791337.511716891	835842.243458705	1066237.1346733	570519.672933822	515513.165123646	371177.807979108	347684.896727581	406221.628853018
Androstane derivatives	5048378.3345734	5287909.72032712	3629490.71943584	3622012.48657551	3218063.30818814	3483764.53957506	2158473.58060081	1031042.36183052	1112726.0220505	867165.28139164	657780.117974681	476932.089771283
Anthocyanidins and anthocyanins	289739.281685065	536186.529959864	417396.448848788	599122.456342583	480684.215738254	454156.423181327	200421.512465851	326017.972745054	288911.497742091	338144.484108957	166999.960428435	106218.862885823
Anthraquinone type	475616.10764797	1059956.840635	942729.408272926	694155.635607577	532536.68400477	338129.754721633	264769.675444112	1731415.59004579	614004.916699133	546089.259723335	434252.111451277	131247.81522271
Apocarotenoids	1589578.66815266	713623.856515192	786324.068330891	709207.740959455	857864.724135172	763811.338785417	924349.395697576	387771.36974357	628878.707195063	445953.39967234	589191.400172473	332702.539584076
Auxins	4021520.67229077	4613868.51064627	4774228.44239967	4756842.90057635	5137309.29066906	4733051.60587312	1554152.30652606	1709081.66858928	1955240.83247495	1472062.76915845	1666649.71932716	1833790.7989692
Betacyanins	24620.7371900568	244170.599280853	125275.754569025	208833.007993184	51653.9308203828	6681.08460781209	15858.9329814068	705438.375128265	173789.42082329	544623.817751723	158165.997841639	13163.6845094211
Betaxanthins	14529403.7635534	6523410.37194297	11076501.239327	9992397.56458917	8147921.07489572	6661563.69964836	7080257.70743601	3547879.97503205	5865056.731763	3748344.99183811	3536549.35370601	3112425.49041081
Bibenzyls	217747.50484166	397727.603637016	507455.927137072	512150.087515241	486699.943865285	481066.245843458	77807.2526832993	197116.174091824	210193.94462458	131050.144739073	102586.955144519	182168.378005958
Biogenic amines	134782990.537224	58005730.3126689	38371361.1282399	42943645.6590127	50021397.2916818	45871452.6718609	116653206.194093	43995871.9056811	23694421.3743174	24700338.1174316	33799382.6119609	23065313.2241448
Cannabinoids	87654.1658302683	45996.4094530628	60921.3286626335	7677.86896894245	63164.6176402714	385055.550813207	87777.7799430938	71224.398981339	171138.172460363	7295.55165581434	114510.524779115	665698.59774756
Capsaicinoids and derivatives	760338.015082266	1135259.71824022	1411796.76727563	1421692.49682162	1565408.23113171	1547268.03565117	377742.987242265	370890.698067571	754897.826786606	485126.580740491	621025.74404169	590531.903775199
Carbamate insecticides	9680609.11119739	6751070.73781316	8790483.56834285	9506307.04293923	9530017.96655734	8884985.86420361	1705935.30580233	2541575.45821188	2953292.44031412	1755201.59228468	1680240.44909864	1049435.91833433
Cholane derivatives	3525904660.58969	3034551585.13599	5629576320.19361	5382567076.64342	5242593459.89309	5083486073.14722	1195643979.07531	595519607.128868	1591291296.51686	840077141.094704	660394100.158751	906761151.407725
Cholestane	2400827.72056669	421443.087123243	584383.319441351	593138.865174102	479839.514421041	384967.937267271	2192743.43634826	369571.7011158	453060.790325212	609585.957489261	365621.581061398	411835.294586162
Cholestane derivatives	8172360.12295645	8025650.13725586	11438884.062978	12920535.9665826	9819325.93701521	11846993.4898163	2854311.48362533	3896074.30890456	1627742.31834303	3375827.87143182	1596085.78308724	2942320.99270873
Coenzymes	5763193.0115142	7167382.94374868	7874438.45968889	8292950.51200836	8001158.34275646	9948860.41092842	1845936.56542362	3614510.4211203	3266373.25130581	3112075.72878672	1919932.28601463	3583447.07210816
Common amino acids	325387112.046638	333662233.752132	480148021.897956	389168750.076186	582631646.689811	471084578.923423	148403620.204008	255068832.252826	225389006.249654	233349415.611573	177603053.127553	128776038.956616
Coniferyl alcohol derivatives	17080554.5927514	30174933.4532292	79559599.035877	58368367.0790432	190775561.317934	186787020.863394	16993866.9449881	17545760.7212601	59231538.3291138	43266319.2837507	71341122.0443628	61396904.8627399
Coumarins	2646112.02439498	896522.805292393	636713.903305068	807313.115864536	717445.496671983	814257.976541135	1113632.798124	742710.140766539	253306.839282762	423494.525186184	265217.417454442	324339.668218773
Cyclic monoterpenes	3869920.29617757	7916819.55975986	5361813.60549467	4812908.17967512	4415144.98376136	4543258.48882757	1072939.44168234	5200340.80963204	2251450.93215877	1414641.63447058	986023.45685245	1322171.88637065
Cytokinins	356580.763549641	1125610.36414699	257697.997042163	306055.721697466	368473.615526186	354806.257012686	339801.560504858	1781432.54557631	128573.687549691	276087.364401152	221624.187708626	239101.088144187
Dammarenes	7132806.32604186	28925478.7427973	25577057.6243401	29310677.9815791	24722550.8339537	31173745.7415251	967027.420812884	15328978.8900338	11676889.089034	9898533.46409276	11220865.7136003	17617160.6478037
Deoxy sugars	14378063.8141658	37319769.0434422	62426074.8475808	73704008.5466838	84919694.7670401	63896029.2634882	12693580.7609306	27505589.9705793	46372005.2664963	32903979.9541515	45369121.7055608	47848642.2192793
Deoxyribonucleosides	18573885.0974552	20778517.4105234	16351419.1114379	29086659.2768581	10984327.1315054	16839324.8973414	6953643.97162428	8380615.46856298	8912050.95809608	11711309.6914024	6095141.19347996	5922251.74568339
Deoxyribonucleotides	202612.092689027	352393.16559097	1013681.83632162	509928.443997017	791271.841758655	698300.788736181	142279.390727083	305274.891409197	1096365.39311945	363961.043945625	590006.302119277	349666.565594338
Diarylheptanoids	1248034.88167436	899353.285214199	4058672.0468054	4627618.98799008	1530026.4015821	6354852.0663452	956919.364166743	492769.294925774	3315799.53382238	3638818.16279129	789161.959956626	8601584.89973971
Dicarboxylic acids	288602913.675052	255865757.338304	60782927.3494071	80046409.7296614	28434706.5927685	36195550.208844	420336006.154269	512373802.250799	66342414.7176832	105337207.507818	11206977.3276193	20515148.4051503
Dihyroflavonols	46878441.439097	60578473.3087558	129338684.24665	179177184.921918	153854454.80152	79397009.4546036	100819963.065769	120460501.529509	85849473.4711244	127236365.089796	123391932.103942	102322433.025687
Dipeptides	14005586.3253587	16617253.3322369	20434950.7892318	23944340.3083319	18711049.8932094	25247567.7708277	4048327.55103222	5378611.75899041	11084798.5289613	9654306.50743243	7421888.60259478	17384481.1149327
Disaccharides	1054244.53371086	1304467.68274168	3955548.09849577	2388767.13203354	4098096.54278596	3293106.267767	592730.553299298	530696.012865718	1732271.19634772	1269670.19802791	2025484.68250078	1832868.53056472
Estrane	265656.995792576	894870.734028523	1439918.73983196	1695820.99611746	1814322.38920149	2103232.81645779	148466.05883771	768797.639750768	707048.37769352	809214.939198734	812399.811977092	1408355.48066897
Estrane derivatives	1653149.1705492	2020498.81944194	2415332.24206922	2944562.99582266	3120189.51534172	3207356.48068731	605086.467532781	875032.518115829	1178078.0219714	1090448.21897139	1057790.28443972	1253749.75982875
Estrogens	1653149.1705492	2020498.81944194	2415332.24206922	2944562.99582266	3120189.51534172	3207356.48068731	605086.467532781	875032.518115829	1178078.0219714	1090448.21897139	1057790.28443972	1253749.75982875
Eudesmanes	10955122.1449598	10161215.1261591	5805663.81004788	7443588.41633144	4782054.9359416	8709442.23119119	7508975.4166839	5612377.39257519	5221223.82461033	6154046.46138899	4994164.33132542	4638985.58579139
FA0101 Straight chain fatty acids	4637048804.47152	3526921074.87664	3917357517.48059	3478144478.30065	3932129874.24407	4177596334.52957	1386979640.74027	942920423.872316	779588241.734766	515447920.599276	572606740.551489	1081683426.9752
FA0102 Branched fatty acids	201977747.505553	325944962.69069	199772579.036519	282005904.551932	246361409.33164	210428914.221383	91159710.0649089	112028838.499225	90901195.7233863	104988467.861939	114233038.812915	80075111.1703217
FA0104 Hydroperoxy fatty acids	11918760.6859328	10675236.254868	5760146.6660689	5578980.80941021	5399325.31434299	5973694.77043407	12820672.794025	7355738.25911625	3356388.8735508	2379934.07722282	1321432.38714029	1494663.01886835
FA0105 Hydroxy fatty acids	2193610335.31052	536493269.980579	429842393.252885	608776918.314906	373224196.009939	384613594.712079	1288980606.94833	391006150.19012	248185287.591861	450012743.718005	144079998.204673	131923258.036619
FA0106 Oxo fatty acids	30713232.4636694	36350901.3231898	47410044.7092039	39413961.7296239	46196253.7803082	48522938.1602532	8753103.04923802	8953067.08456935	9771131.03531864	6324916.57941827	7220751.60952479	6618816.91169781
FA0107 Epoxy fatty acids	2195101.82952839	3501319.42320092	2783376.90879877	2069432.21353268	2141164.84848151	2379567.63069168	1963535.24210057	1094246.78566413	1698405.03837408	906266.927294984	515669.541140679	899545.25801355
FA0110 Amino fatty acids	104121458.626907	106678925.645894	152078227.637058	138734748.204825	150009891.740688	121773134.015096	39022969.3771694	63817338.0771478	42442784.3848424	58728433.3339396	56825268.2748324	28479318.5390342
FA0117 Dicarboxylic acids	498264495.822949	586513553.385765	232327548.657538	222556345.515419	169338387.855423	226808304.847819	437574018.33821	448020994.414386	119838130.109356	99002687.3639858	35765984.0650618	55915890.1949623
FA0200 Other Octadecanoids	2294657917.63348	519814840.568163	457957835.518339	608319204.11878	408385142.275475	459017317.974648	1454315494.89558	362151717.384517	236469647.21952	384027394.48091	107567311.983122	117316678.113974
FA0202 Jasmonic acids	1565912.14584409	2263568.89379796	1320185.94304328	1190680.80938796	1214221.14363583	1720296.42254783	979057.63601551	806948.624726851	524571.806934208	636433.806882042	664393.629387075	1236663.44522699
FA0301 Prostaglandins	3340746.57794398	3181110.41064656	2849013.71428942	2389011.39856076	2491343.50693768	3028862.6881057	6426597.33187837	727380.299918245	1452884.78437474	501270.642278252	411032.525345519	578710.776149267
FA0302 Leukotrienes	13515842.7614265	11727053.862864	8485936.52711233	7594370.82337537	6956383.12401165	7788687.1992112	10426265.5242302	5200253.15547216	5225335.23699077	2322163.9527012	1697099.7157896	2691372.31080817
FA0303 Thromboxanes	20583499.6497126	10843681.3819947	5304061.21411101	2536002.93205299	4500820.99360701	8309443.55344686	22023372.2911832	11576953.7602163	8840105.59455894	1218214.06072203	3917508.71511338	9160192.25914833
FA0306 Hydroxy/hydroperoxyeicosatetraenoic acids	11918760.6859328	10675236.254868	5760146.6660689	5578980.80941021	5399325.31434299	5973694.77043407	12820672.794025	7355738.25911625	3356388.8735508	2379934.07722282	1321432.38714029	1494663.01886835
FA0309 Hepoxilins	4465341.85993792	5074063.8112124	3927369.75440261	3832339.72438396	4062898.17927951	5813880.4076562	2330134.40915035	1987318.32802493	1252929.97248047	1274711.44933513	1448898.84371102	3048238.52882819
FA0400 Other Docosanoids	905321567.782278	914036442.368684	753990840.543132	803557390.420392	733853307.373643	751213055.648292	223304223.575326	250681385.968469	224294476.006197	271500722.827372	146567110.017692	76439738.8068709
FA0707 Fatty acyl carnitines	5611675.64586502	9137475.96972816	6062488.96103599	7733988.84675709	9203596.79320434	7580726.30220508	2934093.33625584	14975645.3657077	2098143.24192079	3389461.71324558	2485806.25608445	3142649.2306073
FA0710 Short fatty esters	609497.741836185	933966.254071352	780884.362648738	821101.284747047	823856.719103057	754345.545376861	269992.7550455	303286.830121517	209486.320726245	290461.535516104	173660.200500268	88456.0359890676
FA0801 Primary amides	31293683.455262	36832775.0329687	50582684.3479073	49538874.4546551	69151974.8482238	42029248.4141828	17035301.101613	15611425.3370871	18258168.0444734	22619890.5787028	39307534.661056	31557213.4910965
FA0802 N-acyl amines	760338.015082266	1135259.71824022	1411796.76727563	1421692.49682162	1565408.23113171	1547268.03565117	377742.987242265	370890.698067571	754897.826786606	485126.580740491	621025.74404169	590531.903775199
FA0804 N-acyl ethanolamines (endocannabinoids)	87499326.7168943	84887978.9229008	92832885.1502578	107142056.920101	121816592.129694	113066176.552282	34853869.9189196	40100811.3873142	36612984.037853	41224830.9542603	32210785.3321015	19029631.0066335
Fat-soluble vitamins	2123009.69446573	4888646.6684833	3759583.49610081	1780730.65557861	4150712.73597324	4985676.85373573	806303.570131557	1986536.62031614	952517.925623739	2039654.92872842	1640510.13083402	3338913.95349563
Flavanones	5823824.46952929	6576236.84502448	13800792.7815603	16789778.5161477	16233338.2281498	9023740.6223043	6320763.5827542	6897562.22410568	9292102.49829822	11414351.1627993	11921358.4251766	9391739.34051611
Flavones	153166619.321578	154485794.81678	142517878.111957	156832305.817699	155688980.114739	155824848.887723	77060381.7959816	43577855.3177443	56182118.4051954	36753811.2030879	38973709.3607942	35750780.97572
Flavonols	1423725.67112813	1979932.51570003	3149914.98571154	4377144.62653409	4998369.217579	2464766.67934517	1993851.39719594	2733460.93001094	1752924.01928649	2717715.4107899	4371605.37869197	2548530.09740479
Furanocoumarins	501380800.91077	492268919.984971	443132078.223404	485906537.054349	441104438.951126	510144772.345581	144016165.363804	108377538.959851	143504718.181469	75060487.6502554	74306745.780292	65835919.3620794
Gallotannins	445125.239098682	641074.207844486	904393.769872624	552251.829862219	716521.721540551	866622.344174692	126903.430578698	150102.168344116	420836.843828979	100712.919335093	211549.064842215	310100.432005527
Galloyl derivatives	1147920.08916636	1422028.05091507	1520150.49110851	1015639.60782002	1491825.71346979	1364204.69363284	242950.872033326	352405.973630224	498421.634901491	201524.901967452	240091.287980795	223046.34365062
Gibberellins	1025454.60511282	778178.244913548	790980.879840536	695973.443358895	862468.232411868	806745.012710251	422959.74287426	426982.199591424	373089.26149359	171762.47040134	354137.249600667	164774.265908329
Glucocorticoids	484126.90861255	1593524.04514303	2628815.51206172	2489006.78353665	3149676.5437583	2384331.98554493	110557.698023696	1749621.90461647	2556704.82697775	1417846.50512861	1865311.58604313	1483039.6790761
Glycerophospholipids	85993162.049649	203452638.17397	291266433.537193	272757373.863867	371708257.073736	319839738.307403	74438311.2577007	111472419.297753	104642856.371117	80072880.9499969	93118566.1012453	104297237.35589
GP0101 Diacylglycerophosphocholines	1204421.61311945	886123.347598434	1520238.46919457	1337496.84043822	852381.625498481	841966.324412041	1053292.28347236	411406.929543044	1356717.85144629	781882.727884573	264432.971226493	263626.960928075
GP0105 Monoacylglycerophosphocholines	218318510.266096	537648782.874784	782517134.397464	779380437.169762	960072583.446622	786901822.895026	216415391.3397	301260151.354608	276804029.783838	234181746.031473	229334094.5818	315939457.779961
GP0106 Monoalkylglycerophosphocholines	5337714.91826281	3931189.6369937	8234540.83417892	2769078.47457859	3725851.95187019	5541959.32913447	3337917.05904336	1974463.06111241	4979798.72837176	1742386.15898449	2956638.15237892	3137973.3271287
GP0205 Monoacylglycerophosphoethanolamines	2316310.43873935	4776574.30758227	6777929.37473286	6691559.99833332	9871218.71556247	8789757.11469568	2070739.64278726	3220573.1218479	3134727.37634414	2505762.09235365	3083201.55666588	4545560.83289637
GP1007 1Z-alkenylglycerophosphates	2002188.7085223	1191519.75595161	173993.39427114	196083.046819277	411326.49401807	566558.500889253	1778893.52393803	1121814.27399916	183255.254475355	227084.523317785	327898.755492617	518787.574533593
Histamine	32617050.6357338	4746157.98421948	2022091.89777846	3024465.12781062	3441724.22458273	4785482.49261925	33880930.9536491	10040625.3914552	2734327.28598316	5193362.2603308	3991460.86882575	6112021.8996098
Hydroxycarboxylic acids	140402019.52056	87561901.2527512	95842442.3332787	172303422.813482	211643071.940113	175574885.176519	130293118.322321	44984520.9492927	34708136.5677012	153845855.253287	71709076.3754939	48801563.1386866
Indole alkaloids	32077586.8093862	21581802.0245681	16672640.6823903	17606641.6215943	17544839.0690869	18865537.5203277	22882919.4819803	2746842.21021152	6085867.2207098	5146799.45351441	4738241.65129049	8297665.47948217
Isoflavones	49500129.870387	76345995.1523485	216540634.391893	202354938.210584	138049206.601694	79343147.9902674	55514133.0742921	91476877.4894903	120957218.786031	143723452.578408	98959157.3473711	103372451.322367
Isoquinoline alkaloids	13574192.6141688	45323172.7783315	10582553.968275	14841140.2919517	3313549.3564038	3606653.73513978	9936900.29826408	34249153.6742737	15099452.1454654	11071600.1603878	2178018.23062215	1997088.59279531
Kaurenes	5966061.68740261	9266729.14377346	7951142.51374834	6931175.89918787	5567242.80122546	6252731.24027234	2584377.86604788	2123676.227842	2968028.03050018	1481889.44340395	1768794.50219491	1575597.23685148
Ketoses	2585454.1888187	6999246.70108986	2884689.46708533	2624855.53145538	7326258.18146575	3008913.34709765	4345957.82431529	2505184.01163949	2238159.60973553	3250352.25821632	2970763.18391653	1720815.33401153
Leukotrienes	14945386.3563885	14904994.749687	9784184.55911415	8824593.26172445	8480687.66989257	9494656.63320621	11057091.3268138	6976167.86306725	5854341.92590763	2793422.60562392	2289654.51938979	2894371.25166808
Lignans	21213047.6722274	44325240.5016176	12492814.4013546	16882833.599497	16357827.5036448	19116159.0520362	10142553.0158299	25306346.6955367	4189544.92707662	6503828.66718281	4642809.29365646	4424899.26520464
Linear diterpenes	291830.134444603	310867.093195412	65598.5982506171	31514.8477982255	42526.7168286077	95169.9889445737	430563.2923837	361816.557136176	111825.429223769	32664.5764137639	43772.5906805149	62571.3847471389
Linear monoterpenes	1776431.21843902	1044692.89486591	791206.171575919	1151083.59651919	1269538.02893974	1203776.13406089	964441.611976122	613681.043106784	471002.550776479	650371.108204137	471131.976135573	531245.641908005
Liner triterpenes	90186317.4314889	95458418.3452139	68144444.8712952	81712447.9071992	69831875.4724276	66516308.8021379	52366219.7909597	61325060.3638428	34245218.6700103	40390992.8765336	15604431.5448855	23582076.0781827
Melatonin	2019210.02165454	2996194.96954285	580495.938502826	516795.409336759	895423.552369743	1065207.49117616	1978880.61872122	2353527.99545272	506335.275328175	299902.51974554	252888.960508953	566097.055358882
Mineralocorticoids	12922865.3825353	34659880.3109512	7484686.0084063	4401581.50927787	3834881.45313636	2949851.24987343	15615620.7532998	32231428.458501	10697307.9324235	2936897.99487674	2434207.85147043	1580204.4007855
Monocarboxylic acids	6636796.74215291	5939184.33861326	6523060.304295	5153821.8635172	6245660.28897379	7377625.01778359	2725717.6579976	1186984.54741429	2673403.03708319	1065122.97538043	2357366.48186609	2449431.77596743
Monocyclic gamma-pyrones	26490627.8817923	10079933.6853203	24866933.9966103	14810789.6407668	13407356.9332527	30049191.1784149	21030773.8710208	2080405.01560132	18883306.597684	5871072.62964126	4781554.27073525	15535450.044996
Oleananes	35896615.6367257	25474674.4697196	22812260.293584	20016792.4086625	18601381.9301297	27223039.6425781	31661245.8438931	24603950.8031505	21124760.355424	28745910.2602767	19653958.6104365	30528357.2799773
Organophosphorus insecticides	12903759.1880873	585617.768158379	4271467.01271963	4025402.17917308	510445.670140373	4425615.57046488	9327543.09540082	478899.617632383	2821374.61583384	2720753.45208437	1564675.45003089	3841525.10970116
Other amino acids	54521295.725546	61286199.8331115	83415256.3159989	73755606.4944744	86099084.7478029	79639224.4204531	18531106.3794637	49528838.0446504	40330491.8245281	46116710.6043592	31847097.5379578	38263384.3710089
Others	213927192.543963	185826614.184408	228116020.522052	196928647.008069	353494636.613244	356180829.682582	56551476.9896492	77705019.2112812	104627749.875637	68834998.4296193	78452151.5688387	45935468.1647978
Paracoumaryl alcohol derivatives	9879182.88513925	9785251.65805517	13638451.3108201	10243783.3571411	26713017.6152554	21108208.4919423	3523455.02421094	7218327.80806051	6454764.83146483	4842625.00587058	6964198.59474703	4350614.22901436
Phosphosphingolipids	939364.355626219	362713.351607828	445392.242664255	431196.74210575	563427.950638182	531553.698214534	352366.22214045	183569.465051931	169232.640575463	105104.079412187	112142.84817035	104167.345274296
Piperidine alkaloids	43914091.8209833	75381130.9887699	40625272.580352	43360724.1231991	37710430.0906898	42336007.1230448	14807575.1135255	30088195.8964155	11710728.7903019	9452460.47767581	8845039.69250426	7041992.77194885
PK1201 Anthocyanidins	289739.281685065	536186.529959864	417396.448848788	599122.456342583	480684.215738254	454156.423181327	200421.512465851	326017.972745054	288911.497742091	338144.484108957	166999.960428435	106218.862885823
PK1205 Isoflavonoids	49500129.870387	76345995.1523485	216540634.391893	202354938.210584	138049206.601694	79343147.9902674	55514133.0742921	91476877.4894903	120957218.786031	143723452.578408	98959157.3473711	103372451.322367
PK1211 Flavones and Flavonols	156993709.801594	157095727.873629	147257849.564339	165757272.11421	162838818.909686	160670552.4373	79668273.4056878	45394475.4025175	57771667.6502857	38606518.9990673	40979870.5453904	37847049.4473117
PK1214 Flavanones	52404021.5730756	66481567.4487352	142194396.821866	195014773.774771	168642999.101827	87306707.6737449	106581906.414898	126871057.684219	93360497.6438866	137709700.22634	134170796.842701	110868292.603162
PK1304 Anthracenes and phenanthrenes	842331.774135248	1073750.59763697	1152844.00860492	959033.23415187	565340.6256633	526016.531904653	265453.030454755	1733507.32991505	589517.647333917	546875.542193506	475767.405084277	262574.986418374
PK1309 Diphenyl ethers, biphenyls, dibenzyls and stilbenes	1717294.29325603	1656207.68181478	6256159.10008061	2926573.88032011	2453636.80325838	1771832.42280175	4854793.02582019	1529707.11747845	8556370.11948741	2575538.14110332	2050070.39712502	1365089.98109526
PK1312 Other aromatic polyketides	87654.1658302683	45996.4094530628	60921.3286626335	7677.86896894245	63164.6176402714	385055.550813207	87777.7799430938	71224.398981339	171138.172460363	7295.55165581434	114510.524779115	665698.59774756
PK1502 Alkyl catechols and derivatives	1248034.88167436	899353.285214199	4058672.0468054	4627618.98799008	1530026.4015821	6354852.0663452	956919.364166743	492769.294925774	3315799.53382238	3638818.16279129	789161.959956626	8601584.89973971
PR0107 C40 isoprenoids (tetraterpenes)	18447143.9413175	26928023.1388489	43122191.8133297	45419536.0272012	41792792.8104214	90782020.1178656	15794130.4514634	15678331.3328826	29898576.5115512	24666963.1011133	26790019.1195974	55596366.9083497
PR0109 Retinoids	4322876.53623907	19411339.3808903	28015605.8291401	25780835.4634822	29421223.3331846	38889425.7882308	1704523.27482268	13562521.0938183	9651273.59904775	7424594.8775935	10639904.8384997	9629470.78434204
PR0202 Vitamin E	5808623.10466732	13912497.8720643	10228387.2309265	6494363.88106031	8117795.04258296	8143249.67747696	2501345.12001082	6253758.90866029	3971885.04570875	1762944.60541254	1892894.60978562	1932434.1309709
Pregnane derivatives	15895978.5179009	38955236.394976	13102562.4541797	9962432.40028273	9828070.94915228	9176762.51058095	16032727.8439253	32262431.3991908	10790387.6976221	2890369.15559552	2622743.77263838	1891570.85165897
Progestagens	4258445.39342669	6185306.87798328	6165747.60646778	6232687.77213881	6353692.85427247	6371818.622464	839777.75811268	2938878.78760509	1123505.63711997	1825320.1664585	1166487.40158925	1489344.9653431
Prostaglandins	3340746.57794398	3181110.41064656	2849013.71428942	2389011.39856076	2491343.50693768	3028862.6881057	6426597.33187837	727380.299918245	1452884.78437474	501270.642278252	411032.525345519	578710.776149267
Purine alkaloids	197301206.183357	173639920.859807	413471919.726867	360750123.439557	354793108.440588	502625017.879753	102532730.831598	73099949.4299064	223427137.676384	129537091.334941	71892078.3873337	227855052.080722
Purines	53403680.0113491	34129768.7694392	39413767.5803377	55260342.2228328	52592833.2658443	73299996.4068721	52257574.7749863	24503383.7484103	19914009.9384225	27993947.87916	39275540.5573599	63747939.4193651
Pyridine alkaloids	20359419.3522657	45530268.1541778	46436266.9854382	48087300.9739124	50491474.5649266	50039357.7019588	3661408.15588441	15541480.3083906	20060899.7424509	12550429.7479315	13249662.3858219	21736130.4585761
Pyrimidines	45291261.6116152	58186407.444303	55475946.5093014	58477589.212766	63985378.0224307	80021017.0225448	15189125.6090695	8221260.07245983	22502017.5312028	19554815.0030297	18210382.098116	17428368.8364596
Pyrrolidine alkaloids	31247271.4716673	28216707.5425449	17208208.3090189	16043195.1098477	15563852.6506924	16379097.2319868	23749804.3749427	15052972.0120305	8777631.39845287	5435850.32949234	4856951.04101209	3247246.93113398
Quinoline alkaloids	1639049.93248551	6132988.11536098	2907049.0410619	2429922.61939697	1833703.46185523	1364824.94108955	1865323.42694423	4710401.83516653	3249121.95776354	1680340.57663638	1142950.68011708	938154.067091723
Ribonucleosides	3937802.65369319	26360894.8383852	11356146.2194339	19205162.3724285	30636489.5710427	20312708.4089007	1779239.09977078	16278448.4867532	5879240.4706797	11924910.2145908	25113614.3626496	14375417.8261763
Saturated fatty acids	6074423658.12034	5063338389.39001	6170244714.10848	5693577767.44687	6196030148.84631	6317902822.64682	1545973192.8279	1139451061.41992	1361279156.92471	1145914917.45841	848712156.078711	1954348517.11372
Sinapate derivatives	560811.880157437	1205982.73006718	2342396.24696469	1481100.15710403	3884143.83469651	2707305.00317704	279427.304461156	1077346.30905902	1428572.50222703	664742.248432647	2183268.98973452	1643132.60613568
SP0101 Sphing-4-enines (Sphingosines)	62110853.8390706	45187567.0924068	71456412.0204805	82422435.0146074	92627999.9330021	59960254.8078415	45391654.0307319	16572443.0048408	47291220.8473788	66482604.4755995	42476464.3177605	51829094.8248099
SP0102 Sphinganines	190638493.739251	158997776.216537	206706979.299961	286039748.3717	320850897.716343	221621710.375485	126599251.259765	149053171.253152	83179015.1031466	150004409.153644	111896239.013189	58252078.6001532
SP0103 4-Hydroxysphinganines (Phytosphingosines)	62919698.628003	46499434.9888028	42965728.5011517	49712032.7906838	53897355.2553499	71025818.0171753	45239722.3445734	10851564.5944936	18459026.0613064	8626373.5628976	13184776.5925744	37594644.4364017
SP0105 Sphingoid base 1-phosphates	414272.399788664	831036.375065494	2884346.19594337	2336035.74088328	1395545.04370018	1010870.20809037	341653.686562523	561566.147879904	1560282.09524452	1087670.6581191	390959.661238292	389745.510943777
SP0301 Ceramide phosphocholines (sphingomyelins)	939364.355626219	362713.351607828	445392.242664255	431196.74210575	563427.950638182	531553.698214534	352366.22214045	183569.465051931	169232.640575463	105104.079412187	112142.84817035	104167.345274296
ST0101 Cholesterol and derivatives	15848427.9310091	14492056.5015254	22928909.7295842	23654704.3643319	18720138.2473363	22272815.1202589	3644971.50755162	6707595.93131264	3589271.91527621	5203244.96547865	2531380.85820064	2913262.71897667
ST0103 Ergosterols and C24-methyl derivatives	465576.140220507	727671.216605085	735145.15596431	811512.997453393	725544.53455135	997297.809036281	144557.738887377	368130.082765059	222160.440383805	252619.611433271	163398.455230886	207672.218006394
ST0201 C18 steroids (estrogens) and derivatives	1653149.1705492	2020498.81944194	2415332.24206922	2944562.99582266	3120189.51534172	3207356.48068731	605086.467532781	875032.518115829	1178078.0219714	1090448.21897139	1057790.28443972	1253749.75982875
ST0202 C19 steroids (androgens) and derivatives	12073905.3307129	23904200.0299287	35112263.5228101	32596112.8790639	37893452.4124784	38549788.492263	5040899.1006083	10692533.9992029	10578602.3161454	12970651.7745454	10620369.4312795	5053896.8906219
ST0203 C21 steroids (gluco/mineralocorticoids, progestogins) and derivatives	45453458.0966252	82570572.3022233	30241613.4836274	23882893.5992705	22708172.0755575	25167300.4263516	34708399.1840856	60658104.1130784	19409713.7785842	5294832.50646591	3076756.04348628	2958712.13336622
ST0301 Vitamin D2 and derivatives	26477207.9721709	48117153.406777	28094987.5270013	19665775.9250208	24500964.4819865	24099976.4584514	20913659.0913153	32897631.2238963	20331071.3324511	10188332.7214975	14618056.1016148	8126191.82608348
ST0302 Vitamin D3 and derivatives	25296150.1729617	37369004.9006489	28535221.533542	23909133.7633747	22497242.7504871	25653546.3837538	14289914.3023582	9673743.12127373	8680763.27964844	1188405.17067039	4510277.75333378	6309102.97816267
ST0401 C24 bile acids, alcohols, and derivatives	4809638875.57963	4041316653.30683	7929390063.0934	7670194670.08429	7485082348.95303	7214542826.26409	1652425735.76761	857177368.39862	2542060006.25116	1315430277.405	1075079405.05144	1429701312.88128
ST0402 C26 bile acids, alcohols, and derivatives	24763028.7680977	33709574.9667283	52940360.7424856	45619896.4431328	31673221.3534478	25469157.6563349	17612035.5868836	22923263.5811411	34609898.0834807	29521570.8589399	11396424.4559576	9409820.63112012
ST0403 C27 bile acids, alcohols, and derivatives	88454824.9089721	132671366.057891	53405250.8808958	38666646.7526443	43459811.3894936	53634787.0738024	61324001.9576864	66523055.5848521	25796758.0703708	11909220.599303	19455279.5643175	17998640.6125334
ST0501 Glucuronides	859141.901334232	2752748.47297362	1852406.87761025	2145995.35547567	1148590.43105207	842489.554632893	793685.222324133	2097860.51668049	2067419.45433259	1945954.5384479	828094.512919034	404506.890277401
ST0502 Sulfates	80486776.476535	105440262.542188	92139986.2005295	60323128.3176	73497192.5759319	90456363.1157622	47882399.6101461	26539425.5859478	63709469.413708	17541191.3018367	20421705.5223856	23100975.7620233
ST0503 Glycine conjugates	19003810.8799537	20634601.4231665	23988689.1923353	27679740.6299218	24064066.9816222	16510637.2708625	16956435.6695694	20923824.222113	27121675.1050199	29005915.3203118	9627320.01818031	8530271.20893576
ST0504 Taurine conjugates	11440063.7392089	23797084.4617722	94123459.6009089	57334548.2774828	25045716.5317149	32222897.5957782	14143293.3167911	26526433.9572484	119272754.074998	41851242.6571105	13821608.4211489	29411052.538362
Sugar acids	32110.9738257817	114289.663170036	715859.640759933	119171.720631089	241429.528163337	194467.966316086	30674.5949793387	195249.555655695	2157058.91869044	61716.1548041446	70060.5453548115	70257.9624538904
Sugar alcohols	16779008.5059739	16513921.8155748	26885562.1299019	26893495.3239295	26389524.8925954	29282254.4258042	3957825.56672718	3922668.46646718	6204838.51026832	3926021.76065496	6227261.38474949	8873609.2636268
Thiazole alkaloids	96045094.896188	12350287.9036773	5567775.4542004	5201504.03829995	19377389.1560049	8501712.9010331	59886891.2576844	10799686.0127194	3460469.17605861	2712598.36738388	17192219.5323731	3831736.19340789
Thromboxanes	20583499.6497126	10843681.3819947	5304061.21411101	2536002.93205299	4500820.99360701	8309443.55344686	22023372.2911832	11576953.7602163	8840105.59455894	1218214.06072203	3917508.71511338	9160192.25914833
Tricarboxylic acids	1305637.69191548	1349978.65861375	1584330.3650284	1442001.67247383	1848726.63635433	1686519.74187127	198157.176320594	309087.612701445	305417.917873121	298744.569672462	212395.001893682	213325.807814305
Tyramine derivatives	35619898.7804351	24696123.8775537	8938795.26175083	10658591.7670728	13658843.5336254	9408022.6496964	45022703.8695972	33298270.1119895	13374636.5197369	11862777.6939175	21021360.3663133	15526265.4795168
Unsaturated fatty acids	20388638738.8594	13159128973.273	14661350873.4162	14956380562.6353	14895369137.715	15358578035.9627	3804154032.99526	2036821666.34432	2832260354.59157	2792561294.32126	1497234143.72939	1048352902.622
Ursanes	25068774.4274513	26210238.694074	35599962.1998474	30076516.186511	66429439.8483565	39680591.2563251	11514049.8234778	15010089.9263411	10520693.6094479	6833909.59457304	40214028.9902497	5361385.32650629
Water-soluble vitamins	270388250.657589	109142826.650192	111817085.915668	102714907.493853	174234638.921129	133811413.50215	150073954.883823	59695669.6710544	36308665.6238242	26365332.8930795	51347332.0568796	45137820.3960526
