# Supplementary material for: Post-transport recovery trajectory of the canine gut microbiome and metabolome
Source: J Anim Sci Biotechnol. 2026 Apr 12;17:65. doi: 10.1186/s40104-026-01385-z (PMC13070285; doi:10.1186/s40104-026-01385-z)
Supplement: Supplementary file 3 — Additional file 3. Raw data of the metabolomic compounds. [file 40104_2026_1385_MOESM3_ESM.zip › mix/KEGG_compound_summary/Metabolite_compound_table/compound_summary_level4.csv]

	D0_1	D0_10	D0_11	D0_12	D0_2	D0_3	D0_4	D0_5	D0_6	D0_7	D0_8	D0_9	D1_1	D1_10	D1_11	D1_2	D1_3	D1_4	D1_5	D1_6	D1_7	D1_8	D1_9	D2_1	D2_10	D2_11	D2_12	D2_2	D2_3	D2_4	D2_5	D2_6	D2_7	D2_8	D2_9	D3_1	D3_10	D3_11	D3_12	D3_2	D3_3	D3_4	D3_5	D3_6	D3_7	D3_8	D3_9	D5_1	D5_10
(-)-Salsolinol	16854900.5119018	6694947.83635992	3668760.5908291	18067354.0932922	16791910.6198819	33580441.4313433	26105949.1225451	20307641.7421864	1977844.92926113	6587306.62837971	7257211.38553508	4996042.47851015	3218375.6320433	44943318.7685852	74554936.5916242	40635651.5052599	12331472.3820235	17498595.7479092	98035702.2761227	54912414.0243792	25642519.2959236	22726619.6717284	104055294.666047	3788114.21197195	6839463.41521771	2709280.56254627	55895943.8231798	2132767.62737429	2705170.5420138	5239400.43112136	1727628.66596864	17683670.2429475	14346816.3537762	7744167.77608552	6178223.96709748	5666694.93794005	9810546.55856018	3580942.06705383	23397593.84546	3953059.13573304	20859872.176244	25415870.2198601	37713312.6535978	23174970.472113	12735053.7838147	8643684.54111297	3142083.11193122	9081179.35428538	3184975.58152242
(-)-Secoisolariciresinol	6762300.44817179	12203982.5774249	2256138.907294	4695538.4998552	12329595.6584414	5129298.34801975	7542326.97160851	7376687.16569371	4509117.61971367	3318506.01542295	10843304.4240834	10846769.1933198	1397776.37475283	3586898.8745341	7098109.84151737	6602893.9597828	3064775.78915214	8682588.60236629	7201643.42578748	9898212.63494426	5641389.11413093	3730796.85058164	5897400.10650253	1179397.8730094	406154.325951395	3386498.34949561	7457725.8119717	2119238.34703568	1061819.21500191	5348742.43122915	1941967.90126666	1267052.7026089	934700.428489667	321754.125612754	695997.652859628	1757613.30090461	6289204.90707904	6533727.17222839	10388753.1356967	2765805.58396299	2537495.95333509	1610424.09729903	1862283.78847178	5107921.57927192	3706832.94951399	545331.683376865	5297955.959546	5877119.91817911	649795.411966438
(10E,12Z)-(9S)-9-Hydroxyoctadeca-10,12-dienoic acid	17754204.0610807	63682235.8915559	195142424.18852	30418280.0098394	98282178.4398091	246553801.785032	12693551.9283073	6865562.18590536	29629127.3182918	3026987.42766802	11800292.2742125	7801744.80153087	8637007.70467522	6288077.22556714	3933395.65807773	3102089.11816178	1158289.78848387	7590035.29395617	4905889.21188962	4009163.64161831	4798185.381029	5849109.29912682	6969813.23881656	4339920.84076407	8580612.14735494	7392890.85894061	3457522.71255322	7633109.97335637	9688907.15293228	5863268.32932193	5220277.61541647	18207191.3055992	8145770.3144484	15244020.0588103	8757857.61679309	4989238.60470366	5980652.38466439	4681865.2998629	3478650.43319113	9280374.40069633	8694933.63913438	14191774.9547705	5100346.72380224	7001850.61887256	7583393.61772235	13689947.1522719	9795062.70127048	5745294.60470093	6855776.49612774
(12Z)-9,10-Dihydroxyoctadec-12-enoic acid	6478475.61544438	10895594.5117986	8373948.45024074	8598848.75802959	8266974.69574226	6812079.65503156	2072520.52574046	15165451.3057082	8256255.87987987	10645017.3221632	16407786.6075127	18396663.0525789	10574058.7979419	9935695.98450739	3480059.48608295	10569316.4762837	2771226.81852798	8756597.8491117	7233004.45405765	7949768.45011001	12372332.1941878	12376183.3400449	1301333.71558832	5782381.02496426	10617859.6249642	16128919.0321738	5541273.19386708	8950040.68257442	21500298.6057053	4921328.23951789	10778385.0542653	11425322.3463564	17095948.7935266	15049499.2495294	15100313.5911778	5149186.79154008	11055220.6849153	17389775.3515506	5057804.1539412	9089637.69759174	14778590.3654543	18326686.1233963	8023093.98353134	13022722.6174683	13123565.156617	13417614.7960193	11301411.954573	7822282.60850577	14313737.9162435
(13E,16E,19E)-Docosa-13,16,19-trienoic acid	1135668.21446062	1806370.18741969	4830327.26282481	593273.900575309	1809599.31747385	1437436.71926123	4428055.11972223	3204518.6977077	11757006.8540283	953319.531645043	1687544.38010992	2968566.42834949	2175587.45444629	507386.998230283	198493.195049129	3042375.95267469	4613242.33289677	4231818.14634755	1677214.10227019	1748844.23075631	442123.64633147	974515.615716719	7020622.51989944	947424.821704209	3741892.57255906	3289595.44364953	3964331.27577261	15477663.7573506	15100087.6453674	8531237.75959935	5001348.27826363	1171844.48218841	366123.764517887	1075290.22257699	3317219.67222437	3675478.76053991	1124365.32733296	3330764.81835869	13739998.9017696	5905358.79998048	30193667.1307471	149724044.385923	22801746.7855996	20409480.0462456	59082219.7871656	239028782.706916	42798463.1333808	7935284.28761135	14591014.2993564
(13Z,16Z)-Docosa-13,16-dienoic acid	2916556.61607028	2087053.38999255	8604909.35742634	1437464.56443099	4388269.90824025	5349189.50310588	3032810.54872606	6944774.54423759	6423978.90190724	3045141.34993528	2793499.8179085	2966487.25285011	4395979.65389166	4100807.5897902	2571160.49468623	4445893.12887756	2385431.98247222	5401824.11874496	3092497.2946192	2992201.25718598	2715488.76142179	5274597.11628826	2232871.47898915	3832153.14873433	7110239.74535094	7821015.67399608	3515789.63828782	7478687.03361363	9945193.47426605	4724497.62245715	5751858.57239116	5996466.87682167	5464456.20925217	4230031.44649993	4948832.36878634	3208956.74518291	4380437.75412024	6596890.23917129	8794890.43611242	13421873.5626252	4396500.14495636	16712420.5314816	14034995.7546432	5620547.51704236	12402216.3546249	31229959.4940988	12399575.3423259	15269113.9216021	31514871.9666039
(2E)-Dodec-2-enedioic acid	62623315.5926825	41272848.3511732	33996494.0452359	55757100.9242028	84892793.2964584	35331650.9843987	76622313.638391	32831422.8673833	18611756.4846967	26413753.9347952	35420078.9047669	30282441.7534275	27922366.0917334	166598124.794783	92485041.448743	88340941.9340274	31254979.1236535	99309353.8014808	58121597.0586193	66912744.8607521	71534184.4461615	55602752.6783332	119567678.125408	57204339.5564465	30679805.0323955	34068988.6781382	27141173.7621192	30217067.6044067	19722930.9322298	106675500.410932	8515518.73316033	6966184.84622585	26753989.4484239	11911538.3246099	22446525.4544032	21115071.922097	40834496.0340861	49065312.3239078	46999455.6971801	28861608.0945982	24603059.7752046	21031778.3529584	36169046.3793281	28092408.7224492	16471022.047715	14266354.1202785	22954034.6556573	23340593.9623623	33918561.4667796
(2S,6S)-2,6-Diaminoheptanedioic acid	1009484.37275757	1177561.93393648	1043042.0018551	1018284.05031126	1254076.34239751	902003.015678907	1127405.62884116	1699026.49878655	1828933.57538045	1766639.95504878	1783822.04246291	1630607.79651492	1868635.47032734	1755957.24215366	1308697.41825667	1285808.80514113	1134920.59939881	1288714.00950754	1526705.81048931	1479336.18802381	1286829.82426641	1192649.55346047	888048.952586852	966193.312840913	1617493.2462691	1261872.35957097	1631309.92521535	1418381.46890308	1932863.41120546	1412586.6409744	1657863.22103401	1290937.07049018	1636772.20055324	1101866.06853406	1357520.00546454	1006604.37970998	1138772.78283378	951298.285334722	1258624.50646352	1120339.72228084	1167528.57713366	1913417.81970978	1616044.81782466	1418155.0580782	1263062.56635645	1258548.33194173	1534556.09034903	1189239.23908703	989870.735523174
(2S)-2-Isopropylmalic acid	367862.819650066	348646.664324692	398916.422535045	946258.749094863	177041.577963281	256612.061334756	0	371845.783836107	323473.93453184	162454.71197747	289789.47911287	595428.544901934	935660.474164239	300496.736689698	102445.618537089	443183.68194803	1142076.23913732	376816.957532615	270932.892539492	155675.087426052	497856.57279596	1057324.09527489	569573.594625113	403697.452013821	1540188.65336038	2611089.11734605	499141.956638536	1373684.89203736	611824.600112389	799394.406005995	65307.8204393373	655971.02115827	856088.077571454	1428656.9197285	2757404.63706795	1985180.87245575	1100540.30929839	1886833.06946646	1353071.41317266	0	0	2724.42521942264	2491578.53758339	1681717.72595897	710734.504161057	661683.776711287	1420995.01379654	3615754.82930251	3673921.86066021
(3Z)-Hex-3-en-1-yl acetate	449022.22830647	451463.922618578	402545.46815446	492232.053879359	605072.626065681	498986.972902591	846030.093944681	466028.160050303	464677.359771382	1369536.13555184	688666.009823103	579711.870965775	1059558.33288651	1476180.8292829	714726.694982447	1241449.53481005	583373.80681857	936406.58570115	610834.649869167	1233527.5941985	964780.283947929	904235.113698232	548555.368589415	1143029.52113892	791620.018169871	740373.353645544	741400.301406896	691704.040572655	1121886.0690124	716972.786275741	565476.806660498	534958.847286016	946288.750227585	503222.754671247	873679.102717478	567984.51393836	1525667.91660502	908338.083521113	1192020.46382006	641750.034393197	1000539.53502525	768267.618983622	614403.538167056	684150.049724127	620346.874421003	712940.076696329	616806.711669434	699178.357451799	698039.583208241
(5Z,8Z,10E,14Z)-(12S)-12-Hydroperoxyicosa-5,8,10,14-tetraenoic acid	2186517.88621429	603705.513295509	777217.134421509	1324986.38345613	1458181.35440162	2989729.87366219	3500070.66343932	1659942.68336965	788079.095208295	2884948.0088509	965925.991335485	1345023.70005459	3493722.63507138	2433994.20820336	2686057.81049029	2377000.23720937	1704971.98485499	1777744.48530107	1433783.39892636	3280986.62057522	2444083.2815406	2163395.32505383	5902567.29000082	2442197.14643644	1933001.73370166	1940227.32092744	1068001.46001186	4978029.82335718	1491310.45508829	2112684.30893133	3767248.5374364	1017226.95660093	1643163.48866518	880491.845039961	2855850.91883119	1504231.51484137	1716083.70985031	2015729.7096052	1597801.76247399	2717380.23963996	5842308.61141823	1845999.87412056	1963011.64754161	2001115.47191482	1082805.89291867	1218853.81366194	4956010.38425378	1935282.83313259	2065703.71838382
(7Z,10Z,13Z,16Z,19Z)-Docosa-7,10,13,16,19-pentaenoic acid	222397244.70016	212453320.812309	277178177.218039	230909174.6999	108044758.150506	176088499.707607	357258916.101905	107208937.054297	138331542.413946	97454115.8646804	132760740.683966	123639908.756553	176609446.377384	130645522.47559	168825235.2956	137937893.182865	280132713.442468	123432679.082929	199974330.982158	154101317.96243	184128522.293094	126530524.839599	355889795.778419	144729674.568569	117099183.382678	118994880.856063	165336367.537323	116883016.884793	177308568.181239	204284070.294789	250066795.07367	91580189.6254752	126657104.670356	76281923.2232981	96698511.4969854	232372574.418301	100003340.349593	86032492.2436366	103671751.713795	139215648.674295	222237637.48627	220114379.736919	225652477.888742	71744752.8739896	118902461.33257	110109412.465303	132756349.094767	105432169.775847	182968380.564721
(7Z,10Z,13Z,16Z)-Docosa-7,10,13,16-tetraenoic acid	465272377.031204	518313848.143301	408381534.650396	483646732.671564	520787211.317902	584519803.458927	508851262.580732	410790721.78918	513244190.754083	529039717.615374	578931290.858402	328663110.095456	385207358.87188	394975097.539422	498101863.66483	366809173.610696	840792845.290211	322004802.958217	596140280.664808	467800391.50109	340191279.43741	469837698.12799	771976852.312757	410705402.661786	368824041.186535	321149162.497073	562883083.864647	275362860.941828	356515230.746096	507197496.027548	621256729.305252	297625971.19632	286028882.374857	209395975.889381	269198138.713172	477536548.352336	325258124.480527	263106668.465903	373355219.738462	313475891.166683	543314300.354716	624695613.355628	697277409.096896	257188483.036859	244599662.772132	250437224.843578	273643264.027334	263888427.957651	306448510.003358
(9Z, 11E)-(13S)-13-Hydroxyoctadeca-9,11-dienoic acid	129875264.885671	155134374.294126	779876721.733775	172182408.045254	372579574.372435	138396978.741189	144686092.201675	118599961.366293	226922200.298099	121856390.351365	130026892.448942	43274393.159445	22637322.4669344	31036097.5862853	40218523.6220435	65032947.9340461	6426760.80526061	49274089.1682666	39539842.0270938	68235162.219692	25643959.3776056	26159349.9493422	28179038.7810221	77033545.6749758	29378727.0687393	90354741.0588188	17263299.6676765	79898827.1416615	66173607.2953063	44600791.2297693	188469359.034546	16364168.8524455	19664175.5945612	74052088.0744095	16804038.2148857	25213079.5393221	70195265.1420236	76662350.9633021	20435802.8228135	90095009.2006299	24577849.3874099	38910050.6847133	74444853.0352955	91164323.2223116	18030013.8162237	68493258.3063892	69974950.0346289	21087504.3818347	20975321.1094379
(9Z)-(12R)-Hydroxyoctadecenoic acid	1876551636.25741	2899434198.83924	4418702114.10986	1643652650.49556	3077754771.93878	1995951184.90527	1180321086.65862	606849201.410918	1505441521.80626	360518433.952277	1229911371.28632	1531260215.73282	402211451.191723	498441605.620755	263305960.720587	195775034.299798	236595389.796407	473077719.52627	415195856.488102	230376993.327891	118959907.932937	154719305.959816	1427982357.88696	454683702.702573	192351339.554668	220276261.691423	596558043.084203	120006623.604067	197554048.950587	182750125.501549	216863181.736049	732123895.090708	146619453.582214	756953530.972385	85804946.2608844	1493647565.42153	732497080.023753	211749114.042946	553898579.618611	249685032.22391	417189759.433495	786350735.992785	248031800.712193	123820665.262372	217322178.868327	666833156.489621	111141876.061279	580888079.496272	299809967.351374
(9Z)-12,13-Dihydroxyoctadec-9-enoic acid	63194626.9526126	135080328.184271	394838108.363084	81843971.6959218	211066942.704756	439376350.850975	41875469.4547873	40944897.3078518	90400209.81351	41185645.7816861	61264676.5264103	49157556.8858634	41405776.133355	98761821.2304023	25992999.6269473	39657861.0759444	16145482.3551249	41151498.0134002	51957564.1960782	30287929.193173	38191753.9115875	51153716.7947112	22895004.9947633	47311642.3655776	43366378.0576208	34455102.280053	22878650.0239419	43096707.7744414	52830034.942268	23498340.1488914	31024433.9508083	32777087.5297205	33182215.3282076	41248211.091934	41379948.3540276	34844184.2317193	33764263.4078672	35017665.4832564	30973963.3845691	48754021.2248399	43271144.9505149	58165082.3370048	46937053.8589854	38319074.1948303	32640215.8214172	39524935.1104969	56392131.9006803	34754364.8815646	33876272.4157575
(R)-2-Aminobutanoic acid	69733.5937275738	899383.998767786	1257313.23243928	920208.868189888	358027.925547842	159274.349043537	0	41499.5491461236	102400.742464232	155911.54201937	241710.681490342	185094.139335009	1040447.93109597	586004.758394471	718512.151131151	815783.940295343	1925617.13386426	934092.8735189	845340.90759591	736872.795504087	775331.951954638	764806.455342986	1651151.4676046	781473.585265346	1002944.37815152	789125.258223028	584284.617167668	794532.913174236	723044.821136922	898248.722786696	1034095.27383437	788607.618959532	653604.983218624	403926.165127636	479725.034313129	719164.566246482	139040.565916316	393181.638781778	870494.491450236	220352.046182547	1623132.2372901	1089378.06447372	84362.0234367396	42111.9722558158	1738877.80979134	243459.998753493	1227782.60333892	1192535.63136284	611218.716489127
(R)-3-Hydroxybutanoic acid	16706564.5563951	29676131.0300994	3915638.2512995	8832809.69564062	9060970.97998171	16150988.5222786	13773620.2281036	5620937.53302494	12478391.8242183	6490702.68147454	8608660.37074817	4392730.88561021	9030822.92078539	10288175.6183636	10769945.0375911	8195024.62411226	16637085.9223967	13926293.7379677	7327768.92993832	6354509.23430136	5971367.69266349	12440561.0309816	7326691.13247158	19125292.2844663	6454658.07465241	5059775.73372836	3537980.55742844	9725186.08279472	18052513.2030954	4947574.43049499	9408572.13588905	3779484.24257225	4233036.38328912	5283670.27994142	5433655.69714463	7106457.39762784	5305453.4798609	3142737.99502876	5680604.04772078	54805218.7409143	4727080.51392795	5080395.25069171	3370212.64162613	5305764.56109045	4645655.8166951	4930008.3661916	8300129.61330031	5309013.41810645	14082108.4423734
(S)-2-Aminohexanoic acid	508132.35317062	1195706.02190592	2391754.31262925	479186.566076918	442897.642075772	2263824.99017303	1427067.62622587	326453.074768008	454573.901190793	597604.237312736	453400.868551434	1972223.47906361	66224354.0598943	205285.982102863	245056.098136319	37986935.8319374	45351290.3487572	5670086.01996322	802248.406832591	541378.928483915	11117754.7194571	5828675.24178307	1367437.75766912	17959591.4000065	72862518.9546652	47603974.2581596	2433825.45701292	76611633.3906476	81843755.565776	1343790.89550607	5661887.83156066	21369328.4550492	63779264.398044	33993333.0785593	48375820.5214971	65533156.1083822	904592.128833235	400454.152923929	253358.313303276	40101008.2805415	67414353.257274	16237898.5661594	1023655.28527363	16027372.8013429	52497338.777313	45864985.4131733	78993321.8031487	27338212.8524233	75923283.6875505
(S)-2-Hydroxyoctadecanoic acid	9979455.74310712	8948614.84634862	17076674.4948451	24399675.371867	5407723.65861389	3643884.93691902	24751132.2081641	8148207.06783181	7064949.12253574	16037838.6442401	16945852.0881237	39482572.914211	20218391.8751135	29305247.3024098	19996609.45247	31262653.1047693	30888090.0487458	25586829.1200856	47535226.780504	5787385.02415355	33508427.1295056	21791114.6005004	30896554.4693601	7760745.6796548	12441160.2400684	30180177.857328	6971914.82122282	8636309.53284403	49887012.2989678	18600592.3857046	7931493.46836065	3074952.91631006	9732679.49840597	8777591.82000868	16425203.8496858	11264797.3782625	5688238.17925903	5695581.39807641	6206156.2188241	10146725.0700747	6324806.76438217	6734092.99684621	5902119.24233155	3560563.13860098	4284054.92395437	10290166.7613493	10561660.9337644	9350066.68376273	12246387.9811833
(S)-3-Aminoisobutyric acid	18521322.0373004	22277248.6715799	20903174.1218112	6178190.29446792	17802649.506328	21051460.8344183	45104820.6558346	6605516.95681156	9628661.66850353	28241861.941386	8277655.46463938	4745540.51416945	16353662.651099	4150998.13041215	4560085.08499794	7847240.97036	31058299.6566585	3224210.98570111	4887180.28302986	3643985.98974752	3448600.9568343	2256938.80746296	33947542.5650807	15843168.8372089	17587636.5192244	5938689.31459013	2614452.19503224	17421122.2981057	18713120.8668858	19555284.8640819	13946324.0560751	17863232.9875314	7549806.56977865	10892740.4944836	10963300.024758	8917742.83563855	8172343.09275328	6557279.27478839	3666109.67376212	20682952.8993982	21050397.1024942	9580107.33920536	5450043.87923215	3925959.14978337	13110878.9605056	12743885.1717606	15690424.4077173	9547778.6418996	12469135.8889679
(Z)-9-Octadecenamide	31946469.0957133	16514969.0264494	24144059.728423	27851129.8590863	44964436.3332648	64899174.2804488	21762142.4138403	32026070.3924157	35607758.7611869	16587987.1096997	10141739.4962826	10241555.5282284	22330149.5192453	41691932.7767404	10950884.1337905	35371501.8630078	56275446.3367984	27584685.4854861	18655950.6127802	29109301.5459428	19677736.47396	37738560.1742303	26198668.244364	40012612.5829667	33196708.321238	30543202.8359054	19903226.1771403	62398036.0541331	38484853.9910483	83200483.441304	52617384.2628615	32885566.0855479	43551156.6310822	29301086.5444401	19139739.726041	18732201.5532017	17088638.1512949	60726765.3427652	67093827.3822924	75800474.5763439	48809961.2988731	71164147.639124	60013041.5500909	40118399.0052465	32583837.7808464	15028806.9094824	10551653.2102435	54248881.6970241	50295470.2197883
1-(1-Alkenyl)-sn-glycero-3-phosphate	4461603.85031107	1985307.32282188	365526.826190796	317509.150662048	4140997.16519098	2283818.00918058	2713383.97189218	1700692.11400591	67451.4363488513	288163.139712679	5072506.52258368	629304.993366921	129507.921191959	543313.271548697	714793.420332809	1020427.98611145	765051.386614276	171827.314442875	2597910.53749078	2653340.31859392	716243.066083284	444245.307050481	3350056.78600723	94630.2251400579	99412.5849734887	162949.756822981	18309.7070991381	348740.449681715	166644.99603902	348898.854927868	624376.514328173	9640.55208409796	43825.3007175903	16500.1489864416	153991.640453107	279422.555344932	33980.2156268528	136041.11726119	70088.6426708399	804354.311987584	192390.020218586	135325.840573069	453668.312554782	82231.4707163285	83450.9070003174	21614.2304503793	60428.9374264669	229300.135684565	255172.914351224
1-Acyl-sn-glycero-3-phosphocholine	55182744.0585619	26786074.3806318	166251061.691583	84246410.1368046	15794203.4022438	84264543.4684894	22168168.0010547	77102847.7068815	68784515.503869	33300471.4593643	103657230.642989	279926614.785882	342775666.385482	168739034.592057	92867712.8117567	210477018.983802	158645172.38878	327044832.812493	62666146.4754892	134150579.296793	342573408.341522	315591232.630175	72700858.3717419	122514156.61528	266877377.723084	378175262.312259	324905029.684728	260335700.243428	307335429.646968	112440579.917069	198812513.480028	407652825.607424	394926718.716595	427452507.07594	275526239.793183	282799370.509658	193022651.507873	378625659.833836	302868356.196304	188871343.50572	156343150.392716	152270047.102403	325902521.734596	335336713.791511	289014232.197396	374703122.38161	277281355.127517	341860000.243345	401204557.026653
1-Alkyl-2-lyso-sn-glycero-3-phosphocholine	3883417.39823471	2162155.99841199	3625886.53244581	3895732.06276393	5840991.7884665	3795752.3428173	2524104.42727268	14402696.0321089	4886797.90538818	3912767.626625	8064883.61299608	7057393.29162261	5321362.64645964	2598217.2186026	2319836.9935791	4666005.27487261	7884718.39513774	6411524.54111973	1521669.83789655	2753164.88324723	4105394.14688128	3426539.54781988	2234652.52131438	16906568.3298236	2885626.18419078	15111665.930289	835984.041763616	7654482.93803029	2527341.49484956	7734089.60265196	7000643.72317428	13688313.8586367	8808692.14150406	8792996.41007402	6868085.35515916	3859734.13064452	543116.458913992	1073974.00223491	4534238.32681733	1883676.46300278	1496830.96523679	2576237.23286221	1257911.30379855	2725435.87900362	4099622.47243669	2571539.67650486	6606624.78348677	2327450.63988465	3251412.93995057
1-Linoleoyl-sn-glycero-3-phosphocholine	46089535.3276378	17201833.5576383	201108916.560305	122394257.893875	8630147.68221265	101525967.880456	5895111.48978449	63323389.4580014	22365469.8063892	13948515.2162206	51788187.5441545	303886813.748331	322299720.457628	290328839.27263	127675827.087149	241458964.13542	34533270.9491216	467208346.818608	82795400.0576463	151935687.807429	326005905.213984	363783152.365872	25486186.8685427	253039016.578078	313451336.306281	536740602.567055	211612792.622871	383819060.990433	357348881.987909	148465714.762052	204931898.598372	521393238.673311	529129166.53324	466387974.93149	297387305.924307	392562874.540274	205443714.956602	546741713.357256	302451875.803273	315071887.774094	315007723.608333	144293368.521086	299049481.216749	528876901.678744	495022930.330529	459506573.532085	374654903.641533	379084987.726993	481966976.941314
1-Methyluric acid	625590.387853162	1551790.20767102	1536117.83119687	1299564.85446637	1476780.44533683	1098082.63165538	16385571.0423009	1004407.04932281	438471.704532863	489038.611519411	3892182.38016359	1315098.28025545	2064930.15794881	16386036.2215403	779302.057072303	18892915.7329415	5332864.13506944	1353731.04996604	4299544.71545933	159953.802663548	9515025.20726412	15922225.0728148	30103681.817923	16811929.6424413	8017461.79658336	5523609.92507325	4561730.77742367	1725636.04777114	1448482.48437192	698301.751650302	504966.789921797	9165019.07382773	6870479.47398224	8552070.91861627	4044949.04409773	11446255.2017759	8077667.49078147	7378979.30121135	12969512.7381945	806015.221675089	4079721.38351221	0	12742568.5832844	14780699.1020217	1616307.9881965	6892395.32563779	2604341.42184782	5373909.39908187	3901747.24695921
1-Methylxanthine	4968438.53074449	10290890.146285	9347453.7097894	12640194.474122	418108.390204182	5159880.16194723	141373.58374898	4030078.95203689	152643.737485029	54608.8764324752	4604525.49050962	10936486.7631396	10677881.9138082	10189431.9969244	280790.162233736	5787133.06862811	12675705.3645934	1905330.27323491	1738975.12442853	370399.234180858	8127398.68480867	6408651.14882532	12118488.6759754	4954353.0608029	5194129.35532488	5949638.19113066	9191489.27664229	6826938.53931318	8320490.46539395	155678.637968409	6167780.30318455	3496707.21479038	8127066.81090817	4136774.75146944	8559533.96593797	6000131.33477655	5443533.58136278	5398487.40119074	7832206.6385668	6515196.44905678	9167385.13162926	7156422.38944464	3416822.36934901	2683215.26998485	10059990.3968294	7396692.57343982	7882583.39910991	11365946.0921734	8204253.00244738
1-Naphthylacetic acid	87285.4618435228	71845.0480639241	122316.94727026	141790.52461573	0	236836.108155179	61337.6531697916	7233.21856148527	0	0	0	184678.350640316	289536.594377742	134200.062163834	14115.9106270376	112344.18373798	826323.158615661	35427.7079432627	34957.8644547007	21976.6894855466	87458.9554425976	135452.546674572	218106.597463939	97615.5686246984	211162.772473081	367354.18647635	173412.120909211	302696.026954183	446903.807720065	24506.9213759281	244771.225844618	403798.841309017	541266.586199357	373654.532259612	241260.660008023	248994.722026475	65824.8063761377	52481.1747386031	39526.6185982851	253246.247441063	698685.869522103	179013.630199621	83915.6058774089	139434.816304925	480246.985737085	327122.198715966	118114.075544376	34023.0476302795	133096.478631096
1-Octadecanoyl-sn-glycero-3-phosphoethanolamine	1546749.09180315	724350.935143794	4282809.76161025	3182259.29360428	572896.887287934	2107631.98588239	800537.42787282	1883272.40574024	1687463.06408225	871104.274541467	2220108.39626553	7916541.74103807	7796406.78240598	4989175.93923105	2112505.09357887	4979320.75897182	1253962.93405911	10328967.3109919	1638717.63053727	3039518.66311083	7523177.91259022	7871504.39968376	1009059.95824414	3192450.89587071	6092709.07348235	12035782.3385733	4616002.09297503	6879173.73120738	7947541.98794231	2851485.38430126	4451812.34626756	6939124.33485896	13111697.3578376	6752958.61297251	6464414.34050532	8642139.61478248	2838474.64996188	10000538.6527474	4794548.69856179	6572401.43401832	4416272.00604326	3029521.70077208	5825705.69811563	9765750.01931582	8821290.37484687	8009061.10425215	7583016.02658216	8546584.22770593	12441036.5141777
1-Oleoyl-sn-glycero-3-phosphocholine	28990054.4732913	14492036.4836964	184258916.140219	65018774.4447756	6138212.24398922	50304720.7795708	8409859.26761591	42329708.8765062	29207544.4802197	13735210.9342085	53375631.2810168	147938422.384689	152089911.2666	145182736.452765	47154303.0822941	96586839.0237205	79475225.013376	159986544.042008	45472178.328028	94628236.2970274	176842781.664535	202797419.066389	52177473.261761	77293495.4490425	148110357.680817	197551012.524252	108063988.736932	128557257.894234	155236602.204166	80698156.6539665	106810890.706662	179950339.471882	232274674.813118	166142449.305403	108855056.037713	139542596.986311	87396491.0708951	187163579.11556	130790908.955207	101746376.511686	83479958.5946651	79609644.7252021	209475963.627773	192770693.478164	173402895.981602	159765584.748392	171698078.999993	156854672.019487	184373318.879814
1,3,7-Trimethyluric acid	474916.642819164	2365943.8016911	3044020.84792435	2806806.84976388	789636.677426549	2900900.5712563	434460.668812174	1570859.9649191	602957.543194999	329070.024959109	1514522.28160616	4323702.45695012	4057357.32586399	2004838.33265531	1168571.87358464	2211973.5258286	1370557.82162401	1940250.45155729	818365.169037732	1389937.98762125	3246910.11743775	2501294.15672466	192839.972559393	782069.88610849	2076876.20669753	1394194.96295598	1174186.47127405	2865227.8519494	3409781.60042644	265520.783895249	226681.995890787	388489.28050181	2057452.83748332	1722596.0003917	3287799.49598253	1768245.5848057	787765.78011746	952773.3514535	956821.297338887	2313830.84750992	2252952.77639005	2212604.94218487	958467.619672582	500681.192907273	2151088.97265582	2097749.42166987	4089732.9080465	1118387.51568365	2176910.7022733
11-Deoxycorticosterone	63047.4444585901	454257.315986342	154078.787725383	170553.054441641	124373.104620812	118741.227798363	211675.743290574	654782.35207555	99439.9222134837	172461.659232712	155266.073078209	197939.529132411	860102.38118143	275681.826238905	712023.726799065	583844.291108205	3146831.03228145	255950.539426676	275383.52846829	389984.135100975	592644.481920626	535409.347443626	223131.400594149	562133.158858266	3974126.9998882	1721192.58770547	583378.460730503	4698204.00889752	996756.643340201	270577.310601125	594105.246071222	324972.005782924	301339.164807632	5942219.3098938	9581390.84215186	939708.278430567	4799453.43294987	612249.360142831	327822.756346702	6146570.60653609	5754332.61478437	1616632.85940868	438537.253808577	271416.463669797	1681785.30003531	2145742.75210541	8342265.22963806	1552302.78348966	7299180.29268288
11-Deoxycortisol	26730.5569413072	118051.900487466	38145.8780729248	134340.559324193	46994.8022236541	22767.723853113	149639.356865257	132296.349624159	32625.2326418848	146306.629398964	121676.258830721	122938.335619615	1182862.76751501	414163.635624372	192875.593946999	749525.831804832	6337069.91452298	324353.427182993	253761.743013267	423968.499982956	1497842.85548709	420427.659405581	324038.26682121	433977.264615618	5824014.48195717	2011020.00219161	326431.125377359	2539398.63992788	1232391.69367172	93263.8514230791	465992.046260593	901285.135096955	528493.048889529	1707817.37034823	8432084.07811629	1042411.32028624	1347263.10049551	823485.661079644	403563.561921417	5654797.67624	1952658.7351563	1876093.82880719	734014.374109259	719666.674648872	1454271.29366009	3259177.82986747	3146478.92755006	1757606.53232064	3803055.28216726
15(S)-HPETE	22428119.3275092	4262916.10067044	5559062.35333721	2111572.14004718	2968990.80430561	3193000.18613573	35582370.276934	154582.381578637	3042973.3857747	22891638.3918286	1835811.55892665	1355239.89689354	2472718.42630807	2548820.91458883	3699680.10801835	4474748.66812286	7033060.17805783	2079773.30641851	3706710.0014355	6463318.18273044	2008819.19467027	1818931.84311715	16465360.9478	7786378.80042454	1809402.93859618	1724669.6057023	1166090.25096781	1769226.64438584	1799223.37252339	3662025.44151424	4836359.47029091	761317.049178471	560597.582559897	656897.573271419	881160.884362109	3783899.79669077	1252211.50374997	1399566.87682046	1686804.10218784	1831569.2699388	2941256.65112365	2616271.65543095	3581182.4523337	740637.376126127	1776487.42103811	1495970.67863662	617910.036416002	1615207.38189954	980578.118345115
16-Hydroxyhexadecanoic acid	112125650.694985	123768826.84475	407804935.910735	173100994.965159	121770581.026452	130020416.615711	139192800.489363	216705800.141454	104697144.244611	40949149.8054908	137356819.456325	195412191.345457	57537347.5803555	92704319.4231483	27186783.5099879	24581669.1334867	15625224.9284221	78835582.668223	49478107.4038789	27120703.8795813	20317499.1153676	27542982.1525792	108947063.057901	69708682.3959314	38068038.6585027	34034680.5778266	25180865.8496416	15512620.2277338	29096963.7995236	14870082.9041261	24620897.4326309	49097956.4223	18722492.878873	52107364.870578	13603345.0633517	255669905.281928	38070996.0733994	33835405.4067453	27203854.2513987	35174587.7279643	61102020.8610795	49436419.1561596	49388099.6913078	14062694.9579849	29580685.5516118	41682319.659887	17051379.6517763	64965212.8194608	57077315.7345558
17alpha-Hydroxypregnenolone	330971.648431952	865440.949783325	1465593.26212544	2468935.98652158	279418.615738942	1589100.32356534	966511.639484796	1772173.18140661	211140.613675971	98133.7641560259	1232758.94633223	2059419.99463999	143319.261141272	2186641.37625307	0	27256.5050715268	38991.8879580173	1057531.58291079	525443.173387526	879378.754243845	293744.622291703	726354.949135146	1068208.27884289	0	277683.714086533	158140.388260292	2142590.95684952	675996.533772637	380145.260648186	19232.3670880064	88295.1050980483	37801.0426562833	1048478.11412321	347672.364619234	311504.968505952	454682.561799089	34633.641292365	341281.052150093	208209.674664326	550378.057778209	214271.319403309	1138993.33983923	570319.845275409	82362.5667479407	653742.784980443	178227.849099525	308031.541386001	907387.641201041	168875.369345753
17alpha-Hydroxyprogesterone	207538.531511739	316798.938739171	194357.971427013	178244.077344678	666340.435597912	452081.159967986	167446.620459203	2316116.22549192	216696.088586336	1907587.92828315	67288.3410904472	110901.17183781	408204.551986144	257522.54415485	211767.671055455	2901088.32230115	770393.578741143	231999.330333425	7755790.45160423	5807690.428725	269044.184519267	436947.527550108	200014.052602816	91825.3093509393	248937.597878963	325002.507368966	310082.614618302	1764234.42296855	2379333.66141068	206584.806934379	1498364.70170218	422915.177106931	307591.552497538	261413.846513327	320244.321138381	127579.70927893	328112.016579987	342337.946716487	148617.092330804	1210060.70454842	448038.665227269	259939.08931107	4023510.2873954	263904.719740147	2824726.75693241	362999.99322668	441279.776521571	375555.415341532	460387.900536384
17beta-Hydroxy-4-androsten-3-one	37646.5713168118	608316.125099297	155930.621091814	465104.758382684	1662918.00765677	1441220.1493438	47266.2449248753	1304861.76673965	3014627.16122571	3065552.48417778	1555651.5947041	424077.51392934	99673.5117126305	88992.5986166073	271385.862086061	123208.389887706	26331.487734529	181413.020419049	1056212.63015537	288653.460961159	239426.567202302	763980.650241397	132904.327645584	93674.6648655345	130937.521243814	189724.004590378	561002.543055172	274694.131582422	257874.521501883	212318.548842563	160743.430316618	121738.185965093	259279.830378573	83033.9901724312	416825.825517904	140916.894681792	95510.1954053351	242815.432558327	337112.835885678	321281.182378407	0	30275.3613877205	318021.057834464	80219.7289658588	138688.720375711	68440.7661959194	110259.463391783	471383.853411097	101338.508634163
2-Aminoisobutyric acid	3614462.86951441	2793088.87064589	3002061.76387499	1855584.78468618	2880784.53287872	2794978.21707293	5112879.38887949	1288676.94074694	1309121.75492003	3627888.65028324	1754090.06172265	1809543.54351111	1388625.97340113	823761.373852291	1055558.82255905	955938.232130328	2730131.24717166	949867.859957857	1266862.64890377	1113175.89095445	1200969.32857048	1187789.34035178	1565634.04800039	936012.222318797	2089409.16014692	827223.157521112	1086662.77195983	1204509.30573937	1877778.1361172	1456159.72560162	708693.553659917	1956547.31778266	231986.60835178	723048.28216296	979837.527102987	764969.648829787	1496202.32895443	1690811.26330523	1551744.15995012	4362314.53767446	1848869.25483231	2361091.3955621	1333777.28188991	1124810.7697646	1175429.688339	1200954.66357102	1894190.03545357	1734713.86335142	1440399.60294589
2-Hydroxyglutaric acid	163473.142013795	400619.197421872	236547.32396508	311538.884962324	685939.237337432	386584.318792185	482617.663644163	728543.411802924	629074.645062722	921544.972504799	561519.125017976	369194.312652646	479759.189060295	354985.605840658	381772.431585	360360.837712663	375570.213664013	827426.409687582	433509.70075475	445324.117021622	425297.799665186	632865.2036515	224472.792421133	312245.285772192	276054.727952252	397027.581423271	389278.029002476	260561.427524781	362234.936536043	2141782.00002313	321684.149901942	123425.513286714	461173.329539395	130135.169868505	362418.311287988	319075.364226679	417590.733545139	392167.50098421	697338.91585408	293816.69868099	113763.068910314	105839.010692169	349849.316114541	219587.388298557	224612.878509044	213696.291599067	152043.176208071	583580.119465276	393695.670853233
2-Hydroxyhexanedioic acid	2887297.97389086	3789185.772311	2833784.6681803	3019331.76849248	1876823.35956028	2585152.85815108	12188006.3766201	2554588.04387879	1991031.10792584	3785573.78267299	4092342.0116727	2702380.32135794	2152423.70062221	4004822.02463499	2776404.9408696	3035914.80349671	6035186.98187645	3135719.18327295	3147434.83814347	3380978.67580823	4302851.64063773	4064713.22142035	4596508.87084651	3362313.52176696	3939212.59097172	6597061.23998926	4979892.82809585	4376650.98438056	2923630.20806279	3796683.34897132	2032911.82686015	3224734.00947594	2663234.1911211	4534069.59059597	6468514.92315216	4276298.29770769	4159839.8818654	3908337.43034362	4536932.17861949	7698378.96061549	5954184.44338786	11437760.9187977	5826167.42797541	3118931.96406782	3309619.73235681	4797243.5647387	3799124.32353255	3392261.80653989	4882878.11375695
2-Hydroxyiminostilbene	496798.487244	32796.3043190224	74795.9296192187	22037.7426506783	50263.8314147607	16765.875463471	16932696.5858209	55764.5339415289	84322.5710101042	70669.5834624125	110143.709823433	47506.3062029626	2450390.90814064	129484.49771375	581204.082417055	1505631.09901165	2590289.41536452	232753.292998458	260787.458199267	772685.322071813	166183.5222016	20077.0860183658	5133794.17581823	32345775.0524909	3556430.43965502	4368325.18399733	226001.397443562	7172933.52955172	2417086.3337517	1579831.28469176	540652.973454802	4877399.06630015	3372508.88897791	4117683.82707111	4409810.09793645	9472206.84959412	1329505.1528271	930735.583830339	229048.796978074	1959342.21090932	2356764.70782456	1821517.20022697	52400.7464540625	2459194.74014774	5410829.86469179	1956590.77017568	994948.889998649	598980.569608195	3529358.94169473
2-Methyl-3-oxopropanoate	15278960.6943948	5883161.09740745	7849649.32440321	4718549.13660392	12089461.1473248	7832292.21421578	31374261.6606288	9658230.66686771	8036839.1706659	17751121.9258881	14077640.0271673	11089462.0657794	17304528.3898545	12380438.7844378	10705505.122165	14979047.6634246	24698496.1493101	10417145.5364871	12039636.9328245	11129481.4885575	13061688.5376506	12548739.6242706	22525294.7706883	18306222.974789	17038822.8066076	22473366.196519	10988785.1531333	17196620.9053314	24359158.0577567	15506970.8966813	41574443.778217	19152129.0017903	14178648.3176904	18825861.1065074	19494450.0674105	15647502.8861303	14770412.5995153	16662747.5318369	15128820.1583774	15232404.4216344	13143026.1962872	12307464.1767554	22823975.49528	15058471.3021369	13942565.047359	13004043.095575	17017746.4828719	16621805.3719123	21018046.9274226
2-Methylpropanoate	249030587.24323	161967128.694823	285937530.903762	160029337.250571	262026650.375303	148683422.792842	420393539.938556	179307045.690635	99787692.0134297	101529826.061932	212108878.633663	142931330.467893	408566630.718744	268663022.904195	300835311.953594	249385195.250128	607180987.702575	306045321.523212	272531286.00606	281582504.64557	409213499.029663	201161964.55959	280228865.304261	180127327.1193	248974646.547427	198554621.18346	221366466.646777	264615290.997338	371616998.49402	110096661.97645	41495082.6697741	109504762.912349	244767096.652569	130290303.241251	275861689.997509	162083093.994964	186887223.698292	220202338.628559	230778528.706743	246292867.328648	394939914.328473	371160154.71099	206342453.81205	156058183.181085	367378163.434163	390176659.178416	451771273.620798	247068176.608369	288734307.894902
2-Oxo-4-methylthiobutanoic acid	4179.0615345973	0	0	0	0	0	0	0	0	7405.46816185404	0	0	2244547.7083223	139607.8360626	233509.439914826	1716168.12839565	563322.718351138	81326.4817247968	651178.851085178	147813.316201988	2029045.6198956	80433.7539684037	69503.3174440707	576400.753355906	435080.651716305	227624.61095636	226997.717029546	27170.859612794	38517.4769308925	153749.524042683	6498.70654907321	21090.3352595405	4504.14360341321	133273.929476254	240682.214624653	52125.803908069	935722.788403832	406293.313595488	291634.168558923	47717.3340732951	1079963.72554652	1386113.18589072	71623.9688438259	237318.159726535	299921.424192819	400380.356104669	1046125.86918116	76836.8212319517	292978.452779446
2-Oxoisocaproate	59726468.5176977	3433059.43791113	3094154.95632234	2915775.03073092	35000545.8461083	30492191.1093504	88191523.1572596	5607827.75832696	28462966.7079862	118882091.266184	19808374.8091842	3250304.09249557	3593878.11012025	1967530.09258188	4358719.14663893	3330232.18605243	3179385.46699778	1669405.63625112	5121747.15849556	3805292.80172521	2037778.15503947	1822546.26249137	29028583.9386077	20006474.6778351	8995812.15909634	9473041.84458853	1875841.59096391	2766277.13111657	3115991.40198567	42057966.6011436	47874596.5753029	25448082.3472253	435832.455167989	10114267.1907482	9242536.68992729	4149477.65883765	19531549.3694897	4440507.47310914	2980681.54578322	7390553.97444422	2349142.9138719	3707196.10230431	2839481.60500137	6344080.94861059	1722510.6906713	3428026.20045709	2375570.16344325	10468751.584661	15309110.553408
20-Hydroxyecdysone	5385.14646003539	145752.135131231	933811.090231404	153628.78438235	0	290603.075654989	0	6516.25683025495	0	0	0	732199.779839979	906349.666534587	0	0	6246.86308811777	379758.61966797	20738.0500720792	0	0	433873.517635468	22642.014732301	0	247264.330072689	902055.208461827	20654.5841498125	7914.54388099737	1265323.67085488	1224064.57444594	6878.28897115689	399441.965467852	141278.127052257	321934.694778836	848287.216561662	971541.211378571	19155.5815006815	46803.4989048563	10472.4103678074	0	725908.639696502	672649.031183911	130185.244822973	0	0	154007.61890294	1279311.24469345	2088039.3677701	33227.5143968523	766868.864739492
3-Dehydrosphinganine	71348932.7590614	23298271.5218215	39784529.498512	40227272.2446467	63248242.4394071	113902409.036665	32444638.1351763	93807478.2276943	101701049.075781	43922934.1895433	18385420.1038794	17517049.0621507	42331825.8697413	29143251.8752582	23811491.3522254	59342783.218539	38771866.0315846	55663947.2904481	13871185.1078682	41208414.2783061	31468745.8948587	41908044.4834538	30114548.0977573	28507570.1587116	64724684.5417831	19572291.3916123	21970155.4367954	107159528.335576	80019698.1355482	92009951.9714123	91070821.9715711	15422084.540039	46042716.5208161	8635725.54776204	34539739.3003618	25608126.3427165	18172956.6839771	54718235.7928469	68343788.767848	98320770.4338964	114979982.793631	163533073.857462	101289293.14762	54085381.4192424	13445519.6324024	9524259.11794893	16587356.4963839	100220458.506154	108335350.29148
3-Hydroxypropanoate	0	0	1637520.72271146	7983281.85436863	0	0	9761848.75931915	0	0	0	3376603.13077757	0	11616997.6700201	3263769.97935992	2386074.72806424	2757665.97278044	3258740.1674042	6293147.56384056	3218711.86667894	5411608.96162756	4951588.26160104	13135007.8083428	1373512.87640115	3861633.4457855	5087198.69598263	5470357.45467613	3896890.24464401	3755876.93535738	6138011.25636763	3090580.05196298	4189387.41984106	2090068.65870731	1153222.97522475	3565582.21385743	4906920.86303	3455336.14596543	0	2762574.97572943	6898126.28061714	0	0	0	0	4548667.77007684	3936598.84622198	0	2669880.95107669	5487211.72185711	3562894.17179958
3-Methylxanthine	340373.997842708	630761.374155378	1177108.74622221	916699.061909328	326584.244728272	674611.531102149	191361.036675536	600230.636863534	283221.751508537	295671.336533447	414384.575362714	518236.411299255	291500.214445781	112960.967679565	100108.909579541	237050.026928913	93409.2065773472	231273.806072155	234320.288658789	242920.020169688	296587.03388133	393327.019190113	266473.108470127	90994.9941971503	250584.005802202	198275.485430416	437264.417536722	262297.975687429	397154.223879626	145774.686321429	264073.663632278	189028.885166602	334590.493035011	279643.986981598	277991.898525661	162874.748693368	229644.611432217	349666.747230405	406932.06167652	356550.031416611	269634.864435369	327451.925516331	262266.810484975	326054.813502659	252835.927400529	255336.045720319	432763.472628788	365619.081367221	222341.073337192
3-Sulfino-L-alanine	112908.406916046	184769.402123469	140898.212877902	91050.2836334078	157411.58919199	209827.166281007	118301.326927994	236009.427218737	19732.9183825251	152458.011492504	152243.644096038	493836.948282911	3102732.57778875	124463.650485309	74362.4766372213	980272.006185782	1794823.5311579	100410.492058433	82577.8696156664	164032.391120631	61971.9886711204	135341.253664489	57286.7809131341	642687.985995577	8457983.77154127	897968.748926111	319776.371360574	4526163.78805213	3258062.661346	114176.403509067	448073.782002561	5235026.66614866	2453807.04773077	4756424.13351849	6256836.4250265	2745413.6372745	761386.306530248	620579.436434439	235861.984858709	3132501.36094204	6465114.88164822	3113876.477172	169766.355955863	2488062.60365231	5015005.52085744	5682674.46781427	5426586.47716191	266839.852933561	3163442.42951063
3alpha-Hydroxy-5alpha-androstan-17-one	2727783.30856066	1785380.85528532	2503345.28112164	2470943.14412079	4278438.56876003	1205613.22664647	3669522.29717932	720297.034167464	896966.806370458	4636419.35674962	1037069.65221531	836303.325659142	1263016.60807749	1377892.24508157	2267455.07090292	1916090.40860559	4338003.40139327	1405857.51615341	2671997.61550713	3228467.20658339	2837359.78748177	1435569.3073772	3515342.10055551	2710932.02827632	884253.654632941	1181993.30391276	1169619.62557731	968032.530635591	1275233.78483979	2007898.99387212	2725100.22024248	479565.596153779	1417379.73628709	765642.418370362	961481.732132384	1716169.27114793	798464.494657833	798562.972831721	1623732.48090356	1561744.63156561	2900450.59758447	1313042.66068442	2380504.75832209	448726.646878819	1183058.4629599	1022658.7180417	1352172.35264394	1470220.89477057	1243643.25134021
3alpha,12alpha-Dihydroxy-7-oxo-5beta-cholanic acid	18705609.2104252	9744626.92962625	1847401.32841003	5026528.23907443	4382750.15343092	9110079.44776543	41477304.3662816	5483331.61339818	7897330.63363575	14739173.1176298	3753904.37987013	4311864.39775999	11999568.1738444	7325789.78918925	17875794.9773764	8475595.54087059	14141787.1607296	25203238.6294623	13720089.7796462	8757661.12813414	11331828.7256273	14517900.4552038	7172284.38528234	46417587.7267765	16658443.0497269	15178390.9150294	11319964.1081594	5801444.35068803	10679729.2479215	27179750.1792009	95954388.7772883	20602596.9933261	7933254.04616831	38032360.4467937	15223726.1337421	12280738.9591556	13183677.6952373	31242416.5201385	18762450.0249044	26291951.6451182	13617486.3651469	8788556.85488979	232330.279380586	0	30738292.1529595	25894663.7137746	18441060.9490086	17118577.0763036	7261073.66707484
3alpha,7alpha-Dihydroxy-12-oxo-5beta-cholanic acid	24083988.51401	14586603.4979475	3501631.85715602	6096990.23025789	9290348.01214337	9466575.67168952	19799928.3262973	7194026.98732373	14492697.7467304	13083618.6135783	10427104.1970294	11698164.3846814	18562418.7441884	19755837.0962905	20630669.7454602	39797552.1861682	28025975.8628265	23104641.8108384	19250334.7478596	16566603.7805048	35469027.8103706	17349939.90613	16765227.6611606	41533028.1357088	34435486.4952965	19315418.6639844	15678570.8778595	19466585.688144	20142566.3020819	50088024.4183149	15931216.2384158	26326721.9925952	21213946.835769	27882814.218052	12541426.5658873	13646116.5668928	18091714.1107237	26218144.9005847	23449255.0734904	24032493.0120933	29544838.5290481	27284898.7604843	23411047.1886346	89733231.0522876	32063562.541484	34254548.3127494	17860411.2427248	36179288.1716705	22407299.7704735
3alpha,7alpha-Dihydroxy-5beta-cholestanoic acid	84659340.8431825	11619571.5248163	3773642.55632757	21461711.7507247	59039502.6277452	52487238.3767798	169380798.928493	18251357.9191968	39727368.0262289	82789162.4364744	14560852.7903139	6903540.44054793	7955129.09862416	85405267.505982	102555811.447142	73817097.6891714	42847445.6579213	42049221.1613246	61275845.5202787	122532132.478035	33785629.1155695	26337605.0066322	97652317.7790797	33861663.7937224	12615291.6640922	10094246.7565588	13905245.3405014	7170884.76736348	7754848.11496722	33934970.1866595	8303799.02342378	10287742.8467435	9491939.84930198	5747159.51325519	8483705.71294341	5746954.84008978	12147644.7049916	11105383.5547664	16574578.7138169	9233928.390771	8889515.03456954	16605453.4775129	9817348.18688541	12642938.8832446	3933635.9902692	4521023.05123582	2836401.60471731	13048661.5264937	5471407.32200706
3alpha,7alpha,12alpha-Trihydroxy-5beta-cholanic acid	318095314.026256	462666187.387177	124433850.08429	15502012.0299804	9630002.01389828	23726895.4488141	843403129.25363	13016983.2317363	28508427.6925186	133700633.327474	7829379.89457622	79334500.8378397	21606018.5983208	11926752.2444021	106616158.428539	17769463.0817014	20210519.4286129	29493210.0436884	19079873.4727944	15891474.8334142	11087594.6121562	21181140.2176972	41187868.9332394	55506854.1624861	20895945.4406771	43793234.0658224	42350716.1358377	45506178.2305915	30995611.5760746	27226951.2683637	528514656.779064	92626167.3489665	44106814.3022153	62832460.8485194	44609956.2578563	33993255.3820061	47848693.3154587	46184114.4668042	57548482.3705108	516727096.533038	23711250.2033121	27363479.9136671	22770565.8914252	42459409.35874	471522032.203314	42194797.4550556	35655974.7067499	39991569.1045875	41300328.8588707
3beta-Hydroxyandrost-5-en-17-one 3-sulfate	20465.1305197235	4905.78796343609	308654.912536987	111978.695454304	0	6868.56566517873	368531.201254227	0	21819.1357139993	33385.9174711222	53042.4366931986	306826.271558114	88694.5282689665	153067.844360068	118409.836044735	0	245746.342972705	123255.184876051	0	9687.36051389613	51939.1145832845	20796.1196960217	354740.481457371	112111.648299486	2010473.53096411	1724396.98324938	656333.677639368	58959.1759104788	20200.6466483051	72355.7089592854	66155.0093896086	75488.4655197816	1919084.60542978	1180402.84977827	127647.36650759	96433.2695848905	536710.758861919	1134817.66311179	217477.505089319	19781.8555333064	182239.940122111	13558.752311303	0	131919.509814513	14824.9681682558	1153892.56310875	199458.389708904	71032.7961578132	1180704.99256288
3beta,5alpha,6beta-Cholestanetriol	1816302.80529754	2442692.79219426	912790.719029299	3113985.75151984	3148501.1429733	3065265.39110768	701735.159554597	1860464.51540649	1718071.90891767	2776300.32555232	1453365.12653569	1641318.80710279	528123.346744939	470100.149270586	1980805.29238078	1794264.41670483	892690.873957002	525581.96460235	2868923.56102451	694458.436146098	844160.670006426	1000195.04880904	2541948.06804423	686107.972806258	972375.553989949	948476.972824377	2232916.49735446	267069.176324214	720725.434309587	1133577.4781067	2032766.11792433	441991.87347694	598686.273919132	405031.542142915	647296.070312365	703504.495856184	711438.340286233	572255.696890639	1649597.85404222	1335975.62968285	1204798.6467709	655977.241560874	1402804.31497134	793332.91391842	301410.32250321	218547.358665449	544896.558579887	1027892.31408353	966954.180078836
4-Aminobutanoic acid	2567364.44488241	6821988.20360856	7397652.98909374	3803662.46401574	4481959.41037682	4238776.0029722	1873253.97903265	6153647.98514046	3381436.68184638	1144385.25922417	5338436.67257654	4922194.78209588	1263336.51113357	842980.410713386	1612660.28034403	1960965.81881426	1605389.07722595	1159906.46161225	4654968.06981657	1599036.11033355	598479.864756815	1064344.19206888	1447762.30869974	559068.322466381	635041.90213111	1191845.11180644	1341406.36890427	1664627.72241283	1308070.50160628	1619604.62640169	653473.885766577	489603.658613735	1183952.01284897	692638.196164601	455981.404308307	2205283.95568633	213930.925950713	2076178.58384094	1896136.87520423	3170654.64986131	740587.380166452	844458.72005184	1214278.7410958	790688.476889319	2140956.44087029	631109.700490604	770068.915456679	2167074.69679373	434737.390358281
4-Coumarate	4043618.84987204	1967027.1472182	1277212.22890228	1500122.0633024	8600699.27439753	4357778.90936808	2789651.70209799	4219619.89353488	8423095.45140153	3889726.99937718	5144272.02221419	2113798.05316021	1193779.99699743	1832427.68404654	1263221.46404378	3300331.0127431	326704.219820501	2325426.04455619	3897259.32410434	2921986.31505658	2540690.80579557	3458841.00728108	1621672.5672833	4646897.67277797	2677938.85244494	6985899.50190158	638637.648948469	4032166.34335969	2456489.98842055	5757823.2838848	5899869.60385338	979835.0280214	1385660.32016933	2742910.96907858	2873635.1567043	4253206.79249877	1382999.78321556	5959405.68483577	2129704.81331564	1856056.08747757	430017.064524045	682297.199709635	3783395.4466098	4881197.97497288	2910191.80453917	1386442.15343149	860907.179542111	8441310.56039047	4182684.9536153
4-D-Hydroxysphinganine	43445803.7032352	62953448.9086715	41147201.5788861	45446634.0649699	62539318.9412901	49490349.9174509	38365572.1081804	51528993.5924239	204322293.0677	51618433.8442309	45600122.3029364	58578211.5060604	55488939.3581525	49307586.7041496	34959257.4799656	30678520.119399	34797568.3336785	52002311.0725921	52632284.1464149	49852090.5654398	49604531.3597563	65877580.7699315	36293114.9673507	40908459.7049692	31936199.7687105	60487663.0809489	14219453.4502618	46975177.2771492	87517930.0904984	35508135.8426553	39605403.0973251	34134501.0165852	36320039.9338744	31807669.9064567	56168108.8443859	38102618.4654586	45629130.4275368	48614088.017415	65357127.9195585	40631159.6282639	41326728.3784394	54950207.4560876	42416950.1823502	49605563.9084359	51920894.3996378	61282558.5820812	56707366.1229403	65016748.496453	43220109.9293073
4-Hydroxycinnamyl aldehyde	6557797.96674288	5693030.82701315	5911854.63310061	5316297.99454848	6376000.8965984	5732293.17212603	14716240.1361459	4153147.61221533	3362075.88296003	4876208.24083575	4573156.73830258	2955467.92623526	14487437.0905133	2701002.76697484	3421809.50325769	8616992.29774453	28172902.6334189	1562662.54198788	3923136.53284991	4024086.66800758	4258392.99465925	1921635.53722004	9865369.23024458	11631920.2542058	17823890.5146946	8027086.83093389	1577490.04607548	16505546.5228963	7234181.72114191	7941971.1076827	15364151.2135493	8603478.61548479	1629488.63966869	10871976.8493523	15372469.044591	6743875.09449411	8909836.79766863	2893925.58330808	2062444.16587864	18674686.0315055	17501312.6682782	6421082.01193495	3529242.86698539	2335060.90443228	3934129.00136832	6787562.25839786	12616420.916769	12061296.9864461	29861962.3297217
4,4-Dimethyl-5alpha-cholesta-8,14,24-trien-3beta-ol	1421731.11479225	1693818.85681246	3323065.46739413	2565087.74971116	1077086.52688034	2175259.42788416	857173.746825769	152812.474566273	451818.748157943	293134.449854106	1901539.59249099	4753707.40772688	5970788.48132258	2065114.51942496	883783.632342039	2521898.41393324	1149364.55430419	1661830.66365462	1634283.75723678	1175254.87268231	1998848.74021073	868033.690656488	757899.897671212	1780412.90509771	4970324.39008843	3163788.72100791	3730708.77563764	3802728.36278846	4465187.50877276	939712.221321321	6365126.03130523	2938304.6404495	3266990.87068059	3206166.45243385	2236973.21469152	2154322.19206952	3078901.34072454	2527136.14798754	2480506.58640802	2873375.0380495	2739587.41132742	7884362.29714033	1891482.70838469	2327428.77537124	2280521.15156339	2405309.41857193	5299574.74058485	1685455.44542669	3332500.20915017
5-(2-Hydroxyethyl)-4-methylthiazole	4740219.41094667	97579033.8311647	97742396.3613873	110729684.668052	35600889.9905311	90635427.7975169	34217656.4698384	180466574.582078	154949420.519517	28264063.9351579	171430833.296266	146184937.8918	8090694.92526698	5758178.99764988	8767017.44270136	7483177.45700328	2046811.97654169	37725319.8888344	14889470.9389015	15576230.3722596	3729957.32851013	5846222.93906051	25940084.6737211	8604172.80851817	11037224.8554575	7545532.13186871	1519539.64831112	9128111.89401159	6834480.62906844	8348239.8293228	1365442.43429938	1847114.56904875	1858227.1994912	3335731.25633608	5389488.19467107	4130133.56197517	7713543.96070204	6735004.6732974	6939779.56753013	3871004.77246901	4204991.36446028	1326192.11236624	10637390.1370491	1119212.04144256	6821759.5553433	4019577.3103116	4899459.4026526	11277957.5836582	16471726.043037
5-Aminopentanoic acid	71675471.4650957	61483400.1601885	42308298.5037245	43264609.1278401	68429580.5593412	61701970.3517047	132194561.303631	42027175.7036764	38825705.1237452	79985333.9495369	55806824.0734099	41548705.3634097	111465302.802905	39519996.0015211	48174119.9818331	61332045.4236389	140313467.843605	46013317.5346199	52645694.852329	32177257.1541069	64118870.0123437	51982365.8309629	53347021.0529111	111667399.262486	124008393.569133	66557818.6951042	56394167.840023	66651272.7800277	78280031.2462912	69061456.2359786	128694624.611721	78465266.7417779	75528175.8331205	80058512.5650586	113014012.85666	50395286.7453557	91349348.5620844	49031231.9249724	59822044.1259746	127228579.205715	120156968.911207	74445621.1985677	64736965.622522	47043831.7005817	74464792.375586	100916104.3693	116725055.81068	67370067.4416714	131275382.70817
5-HPETE	1884597.72194696	377842.828782646	522283.032960166	1276781.23952622	1863138.85729538	1619704.04454005	2753350.64934702	292088.687781993	1535249.49678546	2459618.42385807	1190280.60716287	1379587.54955627	1188390.40262063	2771332.46047237	3453859.00064224	3371581.36141502	2962286.7057906	1725054.81738036	2275650.20800733	6080706.15881232	1483855.76416875	1259141.51032465	8385491.36541815	2879894.78647054	746099.775663295	1143160.70630676	385320.730546968	1006865.3139531	2227845.1386686	2632811.09711822	1065775.04596172	672562.090493489	1355041.21708621	421424.796124683	1042175.68562826	1293273.51519868	775128.773680472	950863.058794093	838586.28987569	801163.348599583	2472511.00207984	941301.423489567	1854351.92990117	496898.827619383	1407226.57986453	495692.175494056	2435672.33559194	1257593.93675436	1486183.99881764
6-Aminohexanoic acid	11981140.2238295	13472209.9745352	12640502.5013244	13896582.3334838	23035773.2913867	21431441.3495516	23261192.7903449	16996412.1587252	11116566.3018407	14318992.7327488	17788342.5702013	20057304.9934437	12300990.6454115	13659931.4264028	11474314.6997821	14509939.3389903	21114184.666967	13951304.3557265	12668663.8311147	4589123.42848662	4616035.60898755	16295361.8231436	13637518.0749688	12635348.1986383	2761917.48234264	11395399.5632966	10562531.6035839	18714816.4227684	15680830.2190721	3339291.64452217	11774021.9391613	2827869.1734654	2504558.55891281	3590821.00209782	13235795.5119545	8342324.06879265	15748957.3529295	13095841.8931115	13368398.1443308	5150026.95765838	23332855.4049948	13451698.675459	5360711.48116539	2622670.38597278	10312104.3502489	12661287.2804582	4363816.82391267	15022194.570439	9488285.54212758
6-Benzylaminopurine	523870.045316349	268901.421266724	317470.173722553	246926.498090719	116194.288438112	371017.942434756	1364703.04319202	128395.799714522	336244.353157383	101934.150114249	311818.19267991	191493.254468392	1277746.58948741	531642.347643117	401235.743391858	356716.068953895	6400026.59466151	328032.305002459	411357.008479192	573459.362209512	677273.486141707	248665.691483077	1175558.80816312	268583.975184812	274362.756637007	301415.576607483	217265.437325918	178491.945007151	358562.961918316	255666.699722421	152283.686551727	130937.00942212	254453.087238513	108149.70991201	592203.118978475	306470.79619469	95779.3394404111	79693.3174741136	116286.83250041	895759.352867832	698339.767477792	174100.719616655	130218.416837887	83359.1177431507	292611.165918368	188370.619292196	611679.21500608	383971.008121307	598072.402367561
6-Hydroxynicotinate	575103.408660498	34659.6462604666	825922.882115572	547605.546439217	0	0	0	0	0	0	0	0	993626.957768608	1093451.54424669	726597.880324827	979273.148449893	580946.549465186	870404.015210978	1646509.38091273	1251812.73515315	947995.576519228	1106399.80674566	863222.015787617	1440324.10419823	768557.775744079	1295350.53465873	509897.749765757	646452.760110968	880212.651065237	417176.180210959	1400726.90043008	699777.310120914	202446.897441206	723643.877229391	620323.422341352	1877627.15602625	0	867890.734245547	540369.816281233	1121144.28055397	0	933179.099289048	941925.761262208	1155320.76754298	526721.409286787	0	0	3970169.99272691	1004327.7979309
6beta-Hydroxytestosterone	7456.91987353164	0	7666.39871523195	0	110981.847597897	18270.2929179	325052.794937801	104173.264445808	75937.5574943361	0	0	0	357427.877487956	459994.863061533	131561.112760381	1001848.17716464	488905.006809857	582258.648491683	310783.20639836	97114.0595625831	114934.996574846	404085.51259239	0	3862071.01547888	584397.215647673	429781.302231842	211756.53904669	389420.610929643	98671.5701666731	2723416.55580437	824622.266550996	313971.0186938	428046.537311939	1568402.42426821	324882.506531361	452985.166358535	872510.461005728	447756.157062466	478106.904937754	1296410.99170894	125999.654176001	158882.016995026	581733.586547467	1495366.19522543	506437.405375625	1098079.69581505	544010.8950522	204356.671971152	49776.51709301
6beta,7beta-Dihydroxykaurenoic acid	7124522.01330655	2687634.13672208	3013900.06585119	3918899.53259549	5072244.50767725	4390064.95903437	8485816.89523446	2614299.68983939	894699.737682042	3243169.05058854	1858852.0771669	3622476.52738743	5094171.0275659	5781167.17526946	6900700.60583098	9825485.80376627	7324820.80699599	3990538.44073385	6045521.21020979	8826699.05114716	2951461.81821012	2597207.15481421	8984272.68454018	7177672.84777102	3176425.33666431	3141917.56169834	2532976.3046644	5887855.69366445	5419757.07550572	3071782.12818116	5079105.66631413	1712355.19774435	3978621.97161924	1560006.79641214	2871407.24619261	2358374.88240931	2864987.14403742	3131037.61029689	3225877.60677887	4149601.68970793	4754367.45456421	2542373.08188234	3124606.27463732	2622906.31359324	3137508.66242784	1659164.7839662	2848650.33174302	2434814.2972073	1996438.81651577
7-Methyluric acid	14061969.1186493	1974090.40137644	2047999.85356991	1714450.34987436	6883272.37735903	1704914.78170082	26123751.1995841	1385149.54830814	568618.481570806	1218508.11709566	6073167.95246034	2052118.79548646	0	69442.4581693106	1750.29570838294	207130.642384151	76935.1734938353	8261.69183263891	24610.2892920785	0	74580.3771606178	129456.090364541	74747.1937933443	86723.1892159307	13017007.9651099	1123206.98178605	7162377.40212751	25634.1095472989	3393128.25354008	1685027.12909344	1029559.21903045	13815029.9126803	11960552.328442	14292246.7323496	5526989.53504155	832340.942276498	12432406.1071417	10651432.6155957	19103162.3745689	1400011.19669986	6096298.70414779	2634462.63542612	21955704.9123562	26369084.503094	2371023.90771125	9877350.72300519	3891901.49454035	42035.1397024085	4962.35345702695
7-Methylxanthine	308056.448858803	1280241.17347932	1178924.16703434	1372439.41552415	526672.069242222	180717.211684734	167813.096190099	618001.495823393	569049.157238357	522833.682096694	648645.071845262	652452.57766314	1505623.1084999	523702.862996078	415576.796792426	709527.796035038	969250.046876484	619588.477060801	545923.681154996	556784.556487403	1150756.72647961	494293.201441656	224557.676798045	450590.951597277	244308.397563552	225469.178386953	0	1103527.5726535	1011261.67866493	662036.379442594	241901.368374426	659008.560562133	1013042.89410996	771812.262310696	984196.771011616	0	399875.346573292	778356.752716933	895204.648637738	794534.467131362	910229.989858067	169526.164088487	440062.468152348	283879.054958952	526105.576913358	890890.615538	1740834.97393191	863476.816938882	1105251.87047641
7beta,12alpha-Dihydroxykaurenolide	2143415.47950098	1501659.97254355	2726195.51211911	2343165.58414345	2110338.3813166	2212054.79171712	2751093.69542609	1844057.43438791	738524.754979921	1636817.56534733	1512257.05566815	3146580.82859546	4547058.10286409	2292998.93369613	2446141.37997079	2628065.68308104	2562236.51653966	3116559.03883766	3413342.54091749	2748225.37176932	2463197.27167428	4887410.67580781	2506739.28726587	3570449.1673379	3428381.88405839	4159689.64490852	3674285.08800951	4393486.11649113	6915513.4688036	1581426.07290829	6584824.37582725	2326517.90214626	5264936.74287593	2246243.76048283	5658072.11469866	2218134.29704466	3082928.12099041	4281286.70543917	4291409.01339478	3229807.93607508	4907631.05232428	4433135.10103604	3904793.40362238	3188530.37224568	3975679.25482465	3202146.43395232	6039173.26326046	2649774.50167531	2187427.11278617
Abscisate	291081.850353983	1714657.68122831	823222.312767925	931062.622939961	1620918.89205406	1917653.62549328	95420.7850608603	2114295.96011605	3352416.39487405	1658946.52600263	2266317.63329742	2288949.73364341	522669.093573146	1513411.46998683	373839.299943404	480143.443842023	293899.4121895	791336.830209146	1203410.49202425	584801.658229191	668323.049939995	1038245.56701468	379782.104714956	654006.244405457	1985061.86067932	629449.844850217	460769.403837454	1985442.76422083	685715.347703081	266999.147019508	152470.192668918	233050.774093015	521246.038830351	1268235.67992619	593441.521736348	523366.825210816	454143.222446726	407256.809173941	1019001.66120232	457611.25212466	1323409.49600718	334650.184450142	586810.136214073	587229.813100585	522833.296443267	486801.411509642	1807378.78363011	515814.084247467	640524.699193639
Acetylcholine	1430753.58368993	672887.690746611	696823.747660653	959249.450658649	766729.809632179	1400870.76942251	1315809.31499475	1503843.31862841	2576599.8305537	7120868.34462504	2394376.1383843	1486658.09266983	1246405.74890777	828523.664943574	1837831.98565125	881782.692064981	2146121.34104191	686301.637119521	1337806.78890401	1067874.59924526	734094.630915303	1299302.92488398	1830983.41714912	1244668.38123195	165779.24571902	56601.1304053865	50203.9329230309	563314.770893307	558923.396091144	1135055.32583703	1112861.90115147	391743.775148135	478900.671304065	552452.07778358	846813.139183884	804416.844930469	669923.893054297	763561.249700888	609601.968590511	638798.177421316	724583.010529065	426691.688297398	840333.444801425	615865.687354119	502907.688058774	1016592.26346971	838210.597574708	569859.74858086	708512.456407384
Adenine (Ade)	65317541.5638188	62830579.6932518	72317042.4080403	179580812.83773	7936848.63734361	37114053.0046955	32690401.2209379	35816598.6672348	7850996.56718243	5628514.70062755	12967000.6410139	73697205.7310932	65609343.3156962	6860079.67245851	9893628.84222918	53731316.4518688	56746808.9643196	30729825.4662676	27521946.1079544	9186955.5539026	25254793.9570926	15918530.7934663	18578482.4782012	16488943.6419134	49376471.3731844	36340413.8898441	4142512.97497141	41935951.3676792	49657275.1635594	18800130.0023464	44578126.5553801	10955609.0791905	26550638.5041928	46584543.8613356	27007546.6318452	32373254.4543458	74444251.2693586	12413520.7053531	32772087.916672	64451987.4591053	34467589.065847	20963338.8937705	37108025.0291052	43762655.8340436	79843492.2842876	36560997.4500713	70078127.2996193	25134237.2667786	45384665.4424475
Adenosine (A)	2732085.93520411	1529395.06007233	609367.167807747	890528.436544157	1036894.81310227	680158.206263079	2706327.73656767	3362484.86686189	2124900.64726096	3153478.46339305	1823649.80680709	5298699.90827935	11004136.214488	5256996.60011924	1739462.72424235	8404042.49458311	13132146.9408069	2309346.79680508	3117124.11564966	4498366.65887168	9781838.68823112	5962852.41422594	4151846.47888449	3284584.37368653	5391124.53410129	6046216.28851341	1727038.36146825	10174849.3426995	4682261.40979661	4246871.17027105	5754286.32563024	4127378.6954595	14117424.7136754	7017582.15891148	5245766.06517013	4871279.20438676	11434665.9410741	4177686.92861691	5836817.06345156	23920021.0094528	10086716.2388978	1772900.85052448	8408277.98451331	4436659.77541146	15025400.0002592	8701893.11117071	11471732.2044487	1398014.19442005	6632500.52100541
Adipate	2764706.73437404	4509534.20769532	1732647.72560425	4594105.73112089	2780585.56560659	3573526.35077468	1347963.58667403	7062828.6198524	2211284.2136873	957187.774197535	3888713.58688998	4588003.90645975	882838.092646821	144578.585599921	83653.7206403472	474840.57307295	591493.314480199	500996.002727025	577552.189580872	557125.982038356	435439.723495577	478170.850969524	94218.8280402828	215433.729972537	946975.120598088	883945.094798622	511317.322624094	211962.165013456	672848.235767775	104200.326968336	143408.889983379	299725.866235695	63815.2856666071	65170.455811231	523068.708087055	820014.91032395	536245.687775942	939292.545936879	547353.484239355	999766.992993255	708805.912042201	1898751.36712094	1702394.11488479	493899.886796556	1020430.37333951	523599.843861539	989422.263142114	1349316.9875932	193368.237527184
Adrenaline	4167887.76428343	1194173.59641362	1951789.56714057	2551070.86656801	1959206.42606193	2161880.60145453	5513315.60070045	2635293.10054223	2102623.83529854	2443941.90463932	2003833.54527383	1403917.01830324	2138176.3234302	2404097.29313857	4875700.83974549	3027581.51419107	4630702.68784653	1485961.21874186	2797967.37184825	2354731.02928546	1910268.21060063	1928995.80695504	3264704.94214238	2146396.55357796	7968029.47864042	1791734.06284362	2111004.90243173	2293517.0853294	2265395.73194046	2006062.90226379	1593577.03992142	2532801.09320042	4055645.43408799	2188140.74550066	2375475.82940829	1318875.54125705	1964434.91008103	1404327.03818832	1897877.97241221	4516201.89089383	2774338.80252864	2476712.13329824	1726891.34523993	2629297.92414198	1793095.94488691	1842595.41367651	1715958.74954193	1795717.75822068	2948459.23721412
Agmatine	13259.1499481892	57022.6633683637	271818.988201912	475979.275554199	122811.050480188	153008.891363449	0	87258.4067345558	131146.175743545	13652.5627933599	145175.069864277	118956.546580927	1951246.99305068	671052.200112427	49929.5040287638	240681.273626254	42220574.0946435	375174.349445937	403828.852790435	103488.419777407	187766.952906737	1307804.24789697	204248.569262529	116262.446376013	1278629.79960114	68111.1498882525	444255.249196565	3606853.92053681	3753076.75049907	9227.29149072401	0	23209.327705854	2049791.30510887	170069.584569349	49200.5536717751	2774338.15023192	74858.936680096	465764.68607643	189700.410792224	4012982.49406985	8652662.01459589	21531081.3901968	296949.45819048	135778.267759233	2994964.9900625	1173451.20508295	6283926.45695218	5942731.86287007	7133.47523102903
Alanine (Ala)	22259850.03033	15611518.2473852	19934819.0003051	12060367.9410315	18657009.1883389	15939274.6538364	45788423.4947925	8741656.25005335	12681067.2661342	30229491.1377109	13888994.4812244	9151092.62523659	30894862.5251056	10098506.8229984	5761020.75342103	14578797.6280361	48327620.2775771	7178625.24611025	10549833.3136854	7333869.25619775	8998583.52113762	6008026.61818074	41028062.1588988	21199743.2177016	25861363.1014353	14061383.561725	4934489.31290996	22885824.191131	18072735.0525129	19364223.1802384	39453167.3925435	13655321.5635017	9429108.09147698	17589426.9431249	23770559.4367719	17727282.0262407	13881559.8931045	10353678.0375767	8488314.46326285	50563115.805281	22455987.4128341	16363333.2019525	13449564.7405756	9637020.60723235	16748719.5093815	21035856.8383984	26773606.7741851	15789048.9734349	36800521.9722357
Aldosterone	203190.114641681	49015.9872168732	12881.7057214423	166654.919507961	118301.122763943	162156.008894049	182804.626402884	109443.624181864	0	340533.691854379	28307.4236649095	46360.5205786286	119115.569445343	491253.723307526	1020374.34735857	1270162.97433961	2632338.14238746	279521.686976318	1336900.26489289	711470.682109642	537227.328923507	266754.773808761	328462.272287297	510011.791903795	96041.5580221502	155059.28925501	155613.549998903	102158.047470708	108099.392670082	200652.84565246	83910.484219911	44194.7366727826	179628.79957084	175263.765670782	181855.62539416	104169.949967154	119474.789548826	198294.890362251	300747.46403781	103799.710818423	189637.494145025	286289.128419072	460237.737553824	543857.002337867	179332.520045702	118605.615573564	136509.871978763	206377.189932478	46125.5046826272
all-trans-4-Hydroxyretinoic acid	192170.457987405	336795.50311613	281506.855105423	308150.750579508	173082.596735559	307752.093962611	135441.407048996	344931.630853553	55378.588253556	38195.8781874718	168999.374264888	588974.43624943	1975180.21089011	788782.188479088	320724.420586759	918720.534324525	346272.113813852	676888.882356052	458762.976645161	608989.887907308	945257.615953882	1152266.44486198	206893.699197933	1273482.48314925	1018092.42621702	959335.119940186	415994.620394943	1645215.24540668	1434459.13909643	324352.789353117	1336163.6369933	695975.345846417	27341.7602393043	552931.652218459	1237933.57117666	856850.253291869	617475.099084622	944321.158201077	618612.11591104	1337744.91819566	1297674.98877075	288199.72151343	280187.459321834	941259.423549309	195895.887103362	696196.884426416	1841488.38294708	1272568.41905311	651749.742688562
all-trans-5,6-Epoxyretinoic acid	1319784.38886313	3262445.49896647	2124971.07728942	3387377.42334749	1275293.11225265	2713575.82595	1756254.76803711	5019843.61703023	1185374.88810214	982742.221001785	3738958.69215836	4919492.93101265	1636631.36487033	1034551.42360388	969387.731938242	1583072.05172611	881981.435513005	2251054.14832809	1828333.93714576	1534976.36788859	1190021.08377791	1116447.48780125	769853.246988613	573957.680152174	1220546.15401691	697922.711701495	575756.547453122	943712.501244159	997960.233516679	692933.72413942	1351152.42663768	456092.326499298	1019318.07208547	684853.622961349	1114140.03924062	904249.322877875	686207.24395969	1024348.32761445	754085.806394976	777186.128247407	676386.761479995	1139900.2980919	772044.356873233	902962.566019293	753495.607834174	837280.037829563	978509.358837061	777189.673831588	633714.322302273
Allotetrahydrodeoxycorticosterone	779266.771230684	656900.285378926	184463.263000493	956563.561864144	1381819.38062281	794086.195116118	1337699.83771222	826085.4222453	1050063.22483461	949716.757760661	1399592.20129202	647177.336817845	793114.377183329	607109.060996785	1130439.4832514	619281.309133701	952526.24072906	825301.190988228	990021.84946935	792371.110158315	491912.656611572	1202140.32824407	1541143.58252592	983891.068795561	918121.877712335	773992.669418027	1295607.66767145	460418.849300155	600732.21644316	1226720.37807542	950580.131598684	872567.959212236	552891.178665369	594646.926326233	800360.486478805	771908.482185929	844722.680658309	740165.007333996	932803.582750032	531250.042269338	716318.910370174	1403308.47160599	1204003.51400512	625739.479774067	439578.199096278	453096.443547704	433208.571395546	702226.412546509	599854.206483328
Alloxanthine	1886122.83476295	51385749.8196446	26874815.717121	39530176.5778625	4342131.31266566	10556827.025714	5747648.26393167	26778103.8136559	6872619.58203252	3705803.75397284	23074104.8527646	20611623.7416822	45876203.5930211	41067084.0598716	32037381.1448111	48561055.7117629	19912451.2191591	31550610.8527421	14115907.9023854	6564449.07326818	10849771.8323856	38062633.9853698	7610705.15256163	17108350.8517395	16922139.3967819	51306459.4976827	13728362.8828558	44931992.2156972	61082012.331926	7909966.93501384	107055859.234681	59958179.0422188	19410323.5433185	42683130.9771583	75369524.8508828	37111615.8869577	87647398.506897	6574819.00907185	59674288.6619489	57648905.8805998	39248674.4245996	5163418.2709655	46619798.6582137	50520254.4398434	72132508.3391822	24818948.3624228	57873801.8857115	67218277.0224694	20572494.7026743
Allylestrenol	2285545.55097986	1717100.37519413	2065516.91466529	2998614.43364122	1863795.83661706	2747045.50481366	3001506.49089649	3235910.27978668	2074849.67179966	1927328.14204054	2475379.02821195	2496105.003811	1123700.39053083	3510160.14898745	714869.36938082	866247.728602643	844960.095324776	3069936.23562786	2944818.28510588	1981116.08173135	1341217.60132711	1267998.46517937	3394761.10431144	3311887.00935397	1329745.72443654	1478381.27817512	124297.158105555	653820.532079568	1930376.33838346	1088363.41666889	916596.123385868	86131.1591790633	1228795.16162042	26176.6449956251	383282.964026865	2662248.23656856	690466.284081746	1478371.26696885	136753.262080276	952699.083509388	1060433.53078032	1216662.92690524	2347950.68030794	651339.874870636	1954445.77550658	108099.18780159	542492.97070695	3701804.52291491	1746452.16007137
alpha-Curcumene	3576805.34967162	5958698.84871282	5101972.59395988	4795669.95435854	1503998.44765669	1814172.6279332	1021763.62307496	1409347.25427269	1071284.89077079	670335.687107745	2306207.25803229	10104056.9245172	7065814.77782317	3686414.1666048	1295445.52500525	4397017.62466732	577100.186389816	2970317.91466261	2675758.70455413	1408714.58296218	2093481.86812255	997025.360162189	1484066.86409233	2508199.80011507	7373615.43140007	2634916.29136224	1411976.40350245	5339876.177407	3700525.16204543	563808.889196753	3517946.40683581	1606490.06007517	2731250.25887512	3310134.12572739	2789475.00074976	4188695.03237454	3128209.97535103	2354990.30933332	2336645.88178692	1929009.83530986	3139485.87633222	4755832.08941711	2632207.35088074	1399404.66329053	3078312.28106121	2889364.52373044	5639688.04184161	2915081.12476522	3650481.37743678
alpha-Linolenic acid (18:3;9,12,15)	1106031127.72985	1702373524.99349	2360307808.88206	1725271046.70834	1427414623.19666	397610720.26796	281744115.74531	1382251789.97367	1338907846.23599	775264241.884685	1677257237.62965	1630345866.35206	731308148.285138	1011367072.13832	651894272.723637	712732958.223416	389867112.79959	766963552.796427	1434759564.00034	740861359.623855	1003434438.86497	1018481532.97254	656539450.706947	621412236.587796	939054676.438504	1064592194.47955	725629701.642646	943189275.948411	979939625.770924	875299337.444301	1432517568.21728	622296346.125491	992852190.00671	796912243.804668	719736261.300488	990679334.037828	655749622.608929	775106644.726901	731431764.833501	849821014.115451	828069364.17311	1047221335.19518	932550531.591678	786497988.25334	903260322.622549	740229360.989246	906275780.885825	784407170.422625	1193640677.24303
alpha-Tocopherol (Vitamin E)	0	452410.578770316	754414.133673154	599162.202788375	401465.294493481	0	420821.812578202	895000.023226194	1047185.34809248	519169.357820105	704138.211582615	431236.760934111	1548030.37825394	2417283.29289853	1150162.12685771	582391.034482315	2926189.08014838	3036105.63002898	4497062.94916192	2320632.86032737	2623254.42010201	6163536.789398	3896392.2551453	2265372.96703764	4164912.22691833	2520025.98716149	697751.005075976	2429442.26993192	2566967.40075938	4915006.61487866	2354924.10435598	2644601.86559089	3292202.84208257	2906738.78984184	1733696.59318503	1001840.1433082	39101.736116173	127788.271076075	876017.477998362	19860.6137072775	49255.6463517028	1536115.59133004	15729.3328519451	38043.3651493214	15600.1011002578	76313.874040229	21344.6688671208	1086184.36672003	3939402.84856573
alpha-Tocotrienol	6520098.89770182	6751339.15702212	3049796.33246324	8618986.42936097	6107462.98677297	2732916.99503719	3024936.70402164	2390939.2957387	1127733.79730168	2372355.77106717	2828183.86447711	5006828.96238832	2541938.19924921	15507968.2652243	5624788.81872959	16973810.9333369	12864224.8228575	4140383.32238633	8359794.45909831	2228398.110841	10045075.7670792	7890995.23993511	16807756.7567884	4178690.05438503	7214419.97685867	5123304.73893759	6286255.01400432	4948776.79251952	6278203.58159664	2403550.46163911	18200779.2907584	7021264.78431296	5695189.83597387	6265554.4444834	6249286.91426256	1440160.64442744	5907073.31912667	3788704.66417383	5393105.62726957	5168391.86677288	6507768.43453689	6199356.27155669	6645087.83817791	8183010.72911926	6156380.19135377	5302650.24172735	4327483.47289754	3263554.31063823	5433634.59310878
Androstane-3,17-diol	2555931.2188946	811277.085779972	865872.57541278	772345.99445519	1700371.25642131	1515577.6069854	3147415.87745603	1846816.04913402	1557702.89996242	2236081.7999503	1590679.44507685	1272264.57203766	1672309.20179033	2574475.93085539	2599115.09763844	1824544.98054978	943812.388025001	2658164.18668625	3942242.27667338	1781132.63322326	2220447.65845073	1445311.82433185	1873907.02082711	2988988.77758651	1226343.64153578	1017197.78720742	947578.520350667	1713557.40598432	1127470.78739256	2174319.80053084	1607627.07651811	981084.996969248	1138115.99475809	713733.625177824	944614.990980421	1460131.05808379	1269500.77404807	1538765.2132494	1276958.00155237	1352540.7795694	854868.88062769	1601175.22692679	1336155.98846968	1399657.06174164	933074.521075517	815049.877866938	1399276.50405516	1357454.92736095	914986.285432895
Androstenedione	0	11188.7440814768	7298.68607451328	23119.0883837539	16522.3157244939	4025.02934654675	14714.9745768582	4959.5243736289	3968.90085551067	42190.6964479058	11298.2292557727	17661.5887649836	1182286.74233218	480480.065697765	27024.6230480646	544170.962244117	32863.9445817232	291429.850664082	170590.932789928	389064.261180854	777076.421332911	1207322.14629351	0	88722.6119089769	843076.141293446	761784.894435195	426843.752654983	1018861.30810515	1282322.49583134	22922.6242222595	163152.575000711	180344.360753983	1212500.60492749	601867.509202639	1061875.52693686	918803.643609641	214746.83525676	565403.60398912	790003.982769117	746218.592938795	427480.105815541	1463195.7730754	924332.649690745	470226.7437135	960540.317866875	587521.280322579	1175692.73530856	803250.536065461	476575.350334798
Anethole	79536.8371991839	3745629.56767208	2416937.64345821	6047845.57984203	4621319.75339235	3393788.09407323	21368.2436084601	7664349.93815101	6052558.7938939	3466007.58224341	7084802.30267003	4705867.38358345	3681.71700581917	0	2988.40173505107	0	0	251111.848186082	34472.5251979182	30018.393255569	0	0	224960.464585982	2537.78176385262	0	0	0	0	0	0	0	0	0	0	0	0	0	0	0	7933.97443436527	0	0	28678.8331159336	0	0	0	0	0	0
Anserine	2106585.99965041	6858684.29835374	8260340.30738665	6999841.75989754	8854242.4643106	8518359.98546742	2401261.17097462	9576016.61066131	11666744.9163421	4165068.07616517	11175819.0045934	10484480.3910182	8476232.67378107	6491940.76094701	3552130.97272133	10609185.0193147	3991694.6951897	8079328.55237331	3746143.18677916	8543346.23770133	8813381.65991336	12271164.1134773	2416549.80181028	1700163.81264515	10095681.605223	7737441.61219319	4555541.89622189	9451699.17777233	8162017.90453701	1950585.15967695	354613.493072749	3994195.5370918	7106401.81017094	6131500.54264499	8848712.12490221	6509845.16190199	6059762.21355142	5545139.7080426	3900761.44550728	6100096.13004754	5896927.32494063	5074149.8320421	7393890.08366564	4176644.2632504	7298437.48089554	6367930.02761386	7657424.21186674	6816593.87933344	10476845.1286609
Apigenin	3115964.45194	5345660.54053384	811737.596776111	854456.351142545	409022.974464096	2655480.72949972	359505.662563359	623488.865901265	280151.068808958	188761.936248997	543261.061937993	7574582.22347095	20845032.1608752	3305025.74033807	238595.909034762	5998804.7954342	14845353.3238239	7074895.15033375	453666.091624376	336878.599454411	7510442.44841816	1202659.9094046	670376.472291294	9305587.54516249	40665614.2834872	12752442.5796452	5533478.73636519	25917895.8996596	8599152.45858863	275991.584188543	17825426.5462208	22881816.1422584	16517154.126468	20828102.5828718	21102750.6120346	15460100.1393698	13102307.9644328	11990486.7298793	6386710.71154173	25523415.6421977	21552764.2929731	22699093.9523507	1199900.7164002	11358817.4907948	12495293.1362114	31537709.8337133	40260386.2354479	12887426.5245372	17697157.4939723
Arachidonic acid (20:4;5,8,11,14)	3155764556.61683	2660306399.11225	2357765651.19412	2610139430.49558	1492762725.81928	1788187699.2452	4910117891.2821	1210316205.67253	1457886992.42431	754718403.763247	1808856112.25865	1242307918.58367	2008229790.19315	1512443932.81094	1378617191.76873	1949744078.40535	3872841488.95662	1315213239.14777	2044474448.53691	1784040074.91809	2099291356.97122	1808732527.21801	3929790967.67552	1598349079.81865	1403603635.79746	1317291788.95885	2115461633.70425	1365682614.44824	1843590511.43965	1935552914.32207	2894170551.46426	1049706853.82976	1370334513.00545	838822825.9113	1426278914.6927	2251960666.32806	1057677140.99909	946705475.722903	1735319737.35005	1634368154.13431	2705703430.36661	2151903085.77544	2793712460.09651	778400720.37185	1390702830.23709	1433988547.41445	1739942758.37699	1154383235.61581	1328849358.66029
Arecoline	225316.702438293	1122810.32263738	1207627.03363405	771071.254200633	1088173.07919193	1396734.22533855	144355.738140646	2253803.3857062	2190364.34858322	915280.244985085	1538819.95197287	2068627.00648209	18794425.028344	8722032.87892272	8822227.63005157	9880251.4824532	6704292.38547518	7505342.66245398	6678593.7261242	17558300.0816357	11182582.5660742	14865472.7164307	99429.383470642	2751620.60487417	17360826.1709215	12973808.2420667	6580636.47663262	10166811.685566	16028382.286456	2401480.81160527	444147.922915066	5493021.87064826	15563433.7764827	7813252.7311376	16191728.6751448	13789427.1264872	10647354.1671234	11220646.4923805	6681402.52403147	12056754.6959948	2854822.40121739	4163057.05199177	10509599.2545559	7713178.64085712	17460669.3383554	13388680.3140767	10651039.7652812	14661929.5584091	11222273.7082512
Arginine (Arg)	2702453.33132227	2738227.45670385	857115.73157928	2889293.84300056	3732214.95190562	3227098.13902982	838631.067844415	1380343.90850513	3484571.87838763	3474294.49524049	3300818.72921104	515286.675132882	3561754.8743486	544335.352768965	1295027.3620659	540550.187646542	1980802.17198641	2835515.60192278	769600.276743798	306472.775687726	413861.102411031	1280457.48544366	543290.588850492	748574.992525808	4795233.71406766	1889057.91466037	4371819.47109096	273733.744689021	5225690.39543495	931447.848431906	4240490.65035885	3947145.87166436	4831113.65574138	492344.416908271	1390946.37510948	1145825.07246467	2179394.02968878	734916.550705394	1123420.10856749	2491107.60074864	896823.908671435	4921498.13884093	3719214.52530889	3286907.74384112	3020888.92986626	3426400.37875518	3699537.13525409	3101653.43105995	1376938.86729541
Aspartate	2561020.03959816	142231.964807263	619638.695385254	1440361.67702981	1600249.73383371	925810.040150394	11550296.1793383	46003.6705113801	446302.449191538	757897.358720897	170138.936172302	216080.742609099	1146378.89501045	171335.484158972	175134.361151182	97119.2275153425	4724594.23534164	3362.32230940428	390506.422104512	122292.038776698	137554.391731953	37166.0068607231	8167804.60384987	1102688.23304629	1584194.02328465	847815.764402692	181159.841944884	1083471.33970933	565793.057850596	891707.300008269	7416674.34838659	2514838.49686275	296334.095995802	814321.823337024	1990998.85913501	1140001.56298005	1366736.22120954	335418.48049564	190228.841231289	1909720.25854783	657347.828318965	470085.666943216	386872.782508666	188841.307147311	401531.904166558	815587.803816444	623078.870465782	822840.546849543	5616894.41865048
Behenic acid (22:0)	0	11308.3874796522	60690.8149664248	24468.8774516179	0	0	0	217001.058494556	24836.3076798355	0	0	40760.9130287342	414831.961764589	1970847.70763423	2873175.98808765	144549.149826064	226093.011892779	633155.007182373	825213.447586884	609014.732281772	218758.527153708	4573674.01380088	331146.939191959	5123466.41377904	52035.0008406409	355586.374908921	134639.451177924	221943.853046765	1039730.90728766	81521.7032544489	1988922.45191924	264341.964454585	751521.18632619	340685.139658807	305632.959957052	611730.425272652	46318.0817135382	67925.3364237195	64882.3708961366	82530.6643719714	16764.7808219297	44477.7391819615	0	18179.2684688662	61786.2657354303	16278.8386273684	78065.278708123	149495.001399299	639805.602158488
beta-Alanine	2091257.89706386	2146703.48866029	2150073.15403275	1894148.86084313	2118633.64341566	2127058.24850068	5664434.34558292	1335671.51407684	1378190.41526729	5445287.20062748	2421090.40605092	1580562.74491374	3685488.79102018	1058942.58962242	681096.932014987	1807881.1405575	7418014.85674226	3109411.68176361	1244714.24860837	722579.169867994	791879.582589714	2647920.30207815	3924472.0824037	1538310.13640139	2884507.53522086	1297440.11191973	0	2745284.38565735	3144819.62868584	1464822.55944427	6868507.6634204	1895065.1576609	918811.001132471	1544087.97304074	2011391.00382078	2830956.16517997	1434201.37978665	1027607.22793528	761699.794938418	6766898.54176657	2485068.62707255	3770368.5900147	1196672.45263438	909110.471010289	1477001.38379304	1908462.30658775	3000969.90793444	1861888.6337321	3468311.66758833
beta-Muricholate	122919145.857242	62762173.9244958	20209386.3061313	38805868.3463845	27562463.5318726	50837905.7908435	181212943.431034	36973717.723849	29615460.6438695	49765142.7689093	21915746.3718616	44228599.5192204	48495250.5159648	101512579.83066	93266691.531566	82988549.2882607	84651831.4890771	156718286.839648	35246733.4615285	31969750.8246886	36995788.8127668	43342753.2112125	86759356.0143014	105897522.081625	51281102.9087824	68277473.1412132	91415695.2817226	165279593.708957	62153212.2460981	25273376.2957495	62199730.4839572	535630355.740788	75241283.9147395	92358271.983894	75966460.6745695	41437861.4012636	74976423.0019166	55293015.1015451	112354687.584542	75761694.4250697	43622585.4605335	253794693.190986	42770540.0027811	174458565.197332	120299806.765198	64003709.9055992	63443986.4169221	50652205.4825894	62980693.8243587
beta-Thujaplicin	4826206.46543964	3729380.63470758	2345419.00177682	5016888.24960347	5745905.35070749	4803568.72656227	4078227.04811312	3453491.20173783	2365036.61660938	3637226.65853381	2822061.99609172	3615631.60424774	2796573.86715823	4439767.76030924	12554746.4729079	8200912.98273016	9090608.04346748	3603708.69519505	9352797.1731516	6232142.62873274	5223970.96068285	4707432.24727041	20882354.3257527	2976449.02764682	9777562.19766992	3334162.46442503	4907529.97448062	4286538.00199471	7281679.26361757	4307783.60471282	8161915.11817402	2835489.56614312	3589076.07246515	5893360.74347972	6990217.23112652	2484735.27910956	4372131.42635268	4621560.22741042	5411705.783027	4865376.18176087	4686956.51403853	5311286.75740403	5142773.95231936	3715692.88435561	6442471.87850426	2984607.05308633	7715600.2187328	5137324.16270427	4541660.32580447
Betagarin	227221.039667103	297408.56374617	216494.496427989	172908.289695977	223514.939434855	88238.0020011912	16495.6067961721	235631.972831279	168518.401436262	93502.4464427482	302223.570887076	265047.934864331	0	0	0	0	0	0	0	0	0	0	1060.55291973801	0	546018.595453379	403730.600147253	406241.798806532	268299.22380969	177889.644408543	39867.081194328	17349.4305388104	775389.004957759	360233.853380673	495622.216731988	462137.339688288	0	585642.859328547	474081.445993258	495468.354717865	176877.980328668	259930.135185365	150955.935383885	144458.638456138	597554.507655818	206361.576754523	674425.663085551	300402.997723783	0	0
Betanidin	11103.8094690328	22054.3102703835	8389.27134496386	27436.7758429521	25580.2891057495	35737.8660517266	0	33015.7645346416	32847.7717135908	13468.155901374	24965.2731852857	60849.5588609816	9985.20583025705	0	6114.14643907054	0	2358612.02869429	4735.0908431952	18073.5898866097	0	8104.71620242346	18940.0637473262	261311.750446213	45713.4998145747	510493.798486568	17061.4952621131	0	85024.990151585	0	0	251769.983628192	370739.00744805	0	222506.280037212	0	21178.7142616108	19327.1205584245	0	8693.05381007554	18907.2006152625	1909303.60407442	8576.6350402337	6084.537319941	31323.7403816695	0	136750.281614236	345851.20824233	12882.7067409241	4795.85001472945
Bufotenine	607917.488835082	1126954.81637961	1401492.93550411	1163713.45134605	1861167.88179543	1369912.93919464	524821.595139645	1148590.331565	1754791.62850482	704880.024239927	1594732.77950652	1697059.00551028	1512311.9947828	1716006.69447542	1058939.11949895	1221061.08371506	733996.97158966	1549709.262553	995640.534669461	1493440.77157515	1674542.90257722	2207379.38826304	1106264.22918198	817056.526380806	1715671.75722029	1388893.70543805	961087.598250642	1402083.79726388	1749640.2158925	703703.62098463	239948.163579933	448836.928147132	1226623.5542701	756246.525877298	1368019.58930296	1059093.47869755	1224501.09976062	1139971.80650817	1124693.64839875	852929.778601493	1224363.90856326	1068295.21038901	1574690.97130111	804643.029696714	1240793.41051866	1089917.88629296	1678669.42880576	1231511.32312412	1693342.79704579
Butylamine	6225993.79433789	2494904.55493902	2292949.91549199	8929708.62094863	10198869.3166985	2654275.90331973	6637423.40626391	2551277.11002816	6024202.11738723	2388347.75331524	2054319.08628907	7609568.5820734	6395660.56169454	10570256.8053614	2748139.65271354	9484861.33953112	10133778.2810494	2398950.30882576	9992491.94957794	11020683.2840423	2320086.08234331	8770898.28838148	9953241.75734531	9553875.98967107	6517566.80431744	1872037.53846142	2001026.60062794	13378036.2119738	5825552.55174552	12398609.3715109	10599977.601019	2584488.55603786	14551839.7000921	2575680.08514311	2747316.68240566	344350.310563847	3407490.25299874	2801425.69064167	2154631.81896912	7137859.13328335	6279833.06303896	3341182.22777258	1755418.21361943	1439849.32856026	2683878.4654628	8548780.33109887	1799003.56244319	1197499.24810568	9382358.27178045
Caffeine	626894.638174419	802874.824732151	276579.038749145	716428.410338623	653130.414530669	746813.290133182	765920.698577805	542701.066500069	329824.222499094	537834.756047897	716372.747410878	551182.97474731	2699102.04726012	374988.765192584	325988.29635868	485579.359665187	1644202.74472192	381595.600708158	349357.382844199	658693.011030066	369573.618744633	474594.274054609	329795.012277932	593042.565785995	2971613.32277205	624428.321453328	316177.324476967	3254110.73135982	1241730.95822203	973121.962148247	693325.882683663	2019263.99964939	1387036.21126745	2293144.92995097	3762181.13057242	1798026.24975491	422507.322020213	463482.06048523	401810.439256927	1317600.76826385	2356886.87141207	506687.793722363	334955.09800681	622675.625569128	1152167.80571413	2650609.5437869	3245742.44443595	302273.285542546	3084083.98804114
Calcidiol	1297232.67197252	2272557.58332102	1595648.14417101	1227604.96140526	838977.560741977	1149901.63837937	455901.589442015	1669622.05908308	1282247.95111046	1709116.25382237	1817794.77184708	2366154.40065467	2569583.88445162	1355088.81011084	1774842.63320028	1063043.02109674	1691674.10196969	2988490.09240087	1045138.77520675	1591816.23105288	1388224.65731774	2015461.85625405	41816.2243290196	1335841.3866576	1917283.18814651	2220007.41586687	1693107.71935875	2139007.36778488	2800340.69696273	2199401.3608966	2849333.48613975	1457407.6611906	2023831.89453501	1887318.14381784	2495879.63282721	1703208.20737242	309437.378875607	2231078.83638734	2096185.30462108	2153172.07710601	1259493.34994468	2039624.36501193	1921382.64802545	2978334.56557429	2616545.32618968	2148164.99894382	2419943.58805552	2175727.85245633	1443515.2195246
Calcitetrol	14331234.1388901	8098766.13743025	5424841.3733772	14189525.3045628	6845160.52759351	7969836.83436207	49290681.1555455	4370568.88419972	4953459.56313882	9598085.83793067	3647806.56671147	6772027.38932532	18708755.837927	8459034.01935381	14002095.2629633	18258833.7327884	26570988.0451713	18191187.3749462	15694359.6826174	7824511.90783518	7370725.15164437	7236867.96604348	16766835.6062933	10123383.8469876	6221286.65649987	6537700.44956472	8216090.28808228	12178010.8335762	8419447.0413962	20288405.7409027	22063957.3947355	8244248.74226191	8836421.37307341	4754583.78470905	9318399.22940421	6329048.41073377	3894947.39545613	6428324.54881176	7794074.83987085	9332334.49090804	7782601.1685764	7871926.88472167	10188858.2600428	5365904.18581992	5833853.5769876	4323638.02538471	6262224.45790207	14595464.3216132	4725357.17693422
Calcitriol	2641206.83054313	130734.415398331	283759.562281202	1039190.69300742	16614.1535601833	2481887.29554904	4139513.00159608	56856.2318595024	0	377244.943570162	173796.354673659	37206.896626324	873230.995974003	1140314.21711186	3511177.03588074	3380496.05245121	2655600.61251277	4859833.19604251	2094195.58228536	2402295.73754894	1816449.14825932	1772178.19650971	973779.124497571	1748699.46196762	737662.876772118	388521.839910645	374269.952081285	1256954.19724449	1371684.50270744	9272619.80386246	5027616.72644717	1130403.83866488	976058.724232654	1216149.64511279	1185672.76713592	293393.562589938	199729.306170694	207739.019817419	583725.116764202	86954.6887385454	0	87171.2514187155	28655.7984143887	0	54879.0512315289	942141.76270078	1009764.42289926	1169699.52218509	550106.113170395
Capric acid	8495795.84865855	8426247.98274825	12747903.2591633	10160592.3396796	10653861.8085055	8808734.91739443	10090048.4574215	9541351.61636687	11317501.3444199	13613783.6756889	12031286.5152272	9723009.71954653	9311430.89719203	9359867.79949448	8042526.04112828	7397486.37936911	6475923.52217014	10158766.9878277	7715018.74681968	8670464.51407658	9877443.77465964	10056107.5579833	5149781.44362708	5086375.16282669	9921217.03349203	9582648.34462915	8004671.64679328	8518865.97312064	8759869.39733164	10309331.5838486	6643600.6973033	4559363.42044205	8905387.55507461	5850609.80203784	8101680.66669753	7685053.53505655	7767193.916577	6580654.80504367	6475487.75198948	8407320.32271614	5333129.28099726	10941294.6484388	8657454.25376241	7215534.97215765	6931382.15354205	6497440.63182676	9626468.16445632	7217519.01660343	8512492.74596901
Caprylate; Octanoate	3664571.57229524	4523411.35844065	5063140.00774386	4986051.06063917	9007424.78808262	4458533.08053321	4610236.43722825	9236123.8953208	5123500.4430392	6841049.35485317	11547022.5544695	10580496.3531893	5240232.46890634	6039396.51967229	5037290.75775438	4812538.17407912	5126019.52804157	6266155.0637043	5344587.23835287	5915162.166392	5934993.11614464	6502372.89380758	9112279.79789072	6155283.88736616	6725733.04672231	5770818.49758236	5413607.60645604	5183282.20683843	7047408.59721387	11650388.4061052	11650914.4013955	3504570.09392255	6898357.05430282	3312629.86481273	4963729.98882208	5494279.21580023	4684057.79715639	4129298.08522589	5296632.25607053	6057243.34210881	3899449.77241485	6408158.08819267	7349178.4981842	3882670.52065093	4820088.42010283	4439971.34826142	5384835.01803766	5182141.19449571	4904458.85373486
Capsaicin	539571.121352169	698701.388934099	561161.127540412	481669.970778314	782149.803626085	548393.159532369	425410.62385448	895704.984834812	791072.915131759	775063.028518723	1866078.94643544	759079.110448537	1040689.57911102	805816.679189416	999951.210316424	1474262.53606472	1566128.38873395	832124.046742301	684135.655738036	1143033.08205231	1438782.14174147	1763641.14984171	739292.431111005	420352.229898555	1196807.64351602	1275427.58390313	1389267.64215016	3139155.40693285	2134811.62557427	1732013.05279611	222364.461970649	1144455.93381652	1691207.54474149	1400259.00608984	1195439.07591801	2026105.61852026	1332625.47345957	1181827.56234837	1388116.44857811	1040366.92061009	686996.346512243	711452.250626493	1694208.83930338	2113628.4298924	1468596.84646838	1356140.68502481	2060244.54051532	2065666.26044412	2795329.63350464
Carbofuran	217682.057572217	1446516.47259642	969629.822255142	1524197.15002279	1555170.87057231	1070435.58813059	388126.193038579	1829121.97256406	1581562.29374531	1290354.56129717	1524905.56963113	1213566.80733047	613893.582252903	416387.666281778	285041.045191941	499541.433876207	460414.781588011	590003.853824526	249249.687935588	675722.515053618	414290.043560629	768541.012345005	393346.93764721	185526.616428516	598385.928229549	471462.805387711	455284.892220084	496417.828657832	419546.161092712	309231.984989304	0	394927.750983853	369728.064013155	405548.616573074	592984.20037624	466657.996447417	475308.859456001	466827.345512607	396024.725637747	362936.380265309	371717.807953008	183450.458065714	350538.374914363	388150.282200198	411211.668870749	477604.951718701	513561.97676713	427969.257502576	549323.570395954
Carnosine	1227683.33819421	1312420.08418844	1282545.41678904	1102067.7201181	1610129.90012297	3302550.12694992	997124.10241231	1572576.76833442	2579463.14367816	1363130.77500581	1718583.42767807	1676303.3442683	1240317.21105772	2152381.34079459	1215135.88637358	1640236.74278324	726870.88870714	1648301.55725873	899971.364241223	1122146.27953056	1424211.09405463	2248947.43019345	1567417.25909872	1220802.67099264	1264883.58261309	1414680.1984732	981035.42235579	1319449.40151387	1616610.1382618	1241198.35206876	513891.796589488	485599.440076891	1381020.62650197	754170.945536394	1256185.51714482	1292292.38110564	1298716.18741702	1310974.6589426	1117128.4569148	1068628.37488425	856122.973966445	859294.095049451	1456437.95302439	1974555.06304706	1161930.7467745	870542.929031824	1275692.62499535	1269481.07128045	1445350.57308849
Chenodeoxycholate	7329383.61838331	1314078.02767363	594798.277602233	6629386.13775515	822321.454681615	2550460.52020789	4822405.45996146	851462.816492447	1493400.54438555	7890449.28901728	556253.342890324	1253709.71051282	2787336.04457464	1116569.46699358	3124889.31216236	3364175.20344056	3219157.37847738	3657696.16130324	2851065.04636189	2004061.59451457	1591562.40701584	2907304.26367934	3675127.50405451	7506712.75495532	4194585.96105809	5058588.91830167	7066543.57973619	22279073.1756931	6263742.60662278	2865499.73149038	3559112.54195074	23932536.276604	5344383.93399243	12288037.0672821	5147304.86673041	4978348.89137127	6246089.20173958	14106251.8474436	9689453.28646825	4298048.43021926	6802530.84583674	1373958.77389792	5002925.56736973	5656305.71366516	8871653.74445818	7606404.99569863	4309020.30387807	6256385.4512414	6010045.61599423
Cholecalciferol (Vitamin D3)	1845302.88140355	688132.22357181	439560.359420134	640235.89081581	2612833.26826269	2398711.18668236	1441969.13170411	3014164.76368851	1151221.1340852	2127254.07819215	1180840.32758101	1710887.36422235	1877742.8363404	1792099.66004324	7943212.16239418	1252331.6176002	1398588.5896815	690643.945747827	2267016.7793464	2329169.00420677	1297613.19531354	637821.633240249	1127833.11259751	1489422.40602737	71174.5637908178	741772.144998441	1350091.15687198	554843.098206617	1393123.3849498	749521.511517535	2686240.52395245	1257332.27777093	397934.406231031	687152.171416222	1244751.64065677	142668.41054666	7247278.95158802	450554.760526502	694346.333136287	671474.278012041	2901297.91237637	2273487.63683326	659064.379671061	967432.121485778	500380.043541829	1009952.62198042	33819.5953483895	1471405.10595988	320011.015112191
Cholest-4-en-3-one	2727170.88937668	1611853.88264149	2306411.85175628	3410004.14183919	1656114.24482167	2518711.25554815	1277662.68135417	1789028.84497557	2101417.12750588	782502.96001764	2092095.73608229	5520224.07060783	6679396.63340159	1312382.62752709	1732182.52186155	1439569.30018164	348903.314333732	2226820.35397088	1429336.92132928	2348819.06986455	1284900.94419319	1104721.55540169	75921.577507317	3168125.26755043	4993237.0211649	3839358.31586276	3453140.65880544	5107130.02282613	6164343.61391405	2083253.07121725	6761952.6014179	7288710.93786335	4443974.6728638	5337386.80562111	3994991.66374746	215895.700811985	2905602.60521548	4148718.18369264	5727988.62224543	4546454.84892152	1891201.1481564	9296251.91505367	2318612.48180668	3365947.91709759	5221448.77749853	2345747.02407542	7786096.4618365	1580817.42871399	3350152.23697569
Cholest-5-ene-3beta,7alpha,25-triol	12156400.6567993	5973454.94102034	3479909.08216955	9940344.00968338	13047359.4645814	33042613.3020971	21397480.5988747	20902722.6977019	11499832.4093774	30865060.3921502	9788966.92008043	6983170.54624708	13451520.8866026	11027456.3522739	22289399.4437304	26079656.9266396	11543676.2541472	25994184.0628185	37280044.1223953	58046084.2241922	9468398.26125709	9610566.92965474	9091849.23877986	8928678.74819678	6221282.97766426	8499926.09838114	11368391.9138058	14441854.6398367	9545831.29179951	22488457.1778207	22267395.067327	12272024.3421975	9470394.40449808	8476904.88633553	8090521.12933753	8537823.54736122	5995471.56916938	9141379.8693562	8759421.26839328	11514038.3308374	10681919.1765822	9509859.55910767	15570392.5321955	10505144.5456098	10181968.0909184	6608428.58792539	6949796.42115475	13821858.1412222	7610700.35709014
Cholesterol	886658.315675502	919986.736790409	1421600.61344521	392402.314401646	2615008.34811566	4199182.33069731	1001674.81346267	659601.30317442	3515105.82795281	8184860.10139636	2207691.70083253	538263.972325483	219194.042784011	220986.612099544	251662.008129732	62268.4106009015	10752.0317428339	254938.270159519	324794.983195826	261931.778319169	28505.1503991784	87870.9102274464	1143361.02896699	77326.11502966	29550.3094243962	58872.1410439377	66694.1526669097	17084.5006142126	0	113293.301786345	37782.8561438212	89721.5336656349	91694.9753279264	50284.9467516139	23656.5847652658	165599.447458399	654553.124987248	253860.028368833	64430.478366493	74147.038365959	10973.1498075674	388337.052415772	105361.661901834	102402.658185473	86197.3202375773	64004.3363889975	21267.4477618518	148642.350380701	127810.457485736
Cholesterol sulfate	89712567.6905156	27940697.5526263	24634722.0395297	116872478.544658	52986745.6854057	91400414.2756149	109283222.65785	82107639.2936912	58925865.2901837	198054679.914822	76287455.7414148	36398350.9772781	56840290.9525271	128844674.656757	112667114.834091	134280834.419541	73150834.4840067	103536606.545667	148703578.292639	105073450.764237	104813511.090994	86819956.2230041	103945698.887835	78965616.9350555	50023092.2960286	83921643.8385343	267331221.475567	57998736.3423638	50434516.5476332	162471064.327521	100799981.020782	65508255.7613826	74073598.3172784	47356348.125142	58772149.7507703	78887773.8799873	70063393.7937004	64918091.7808239	74108675.5502158	58981100.0046526	69737971.9071991	26525015.8828497	76201974.1178371	73570622.7983777	51263822.6434239	34935147.041294	40982835.235423	55212651.5406826	78199880.4836323
Choline	174797682.831318	136601281.968246	292175176.779613	224096855.492273	92343578.9536507	181923287.800755	219666072.199806	119355258.709097	123951256.150117	150279715.304817	222707533.72671	228452020.327922	272691970.746311	90306766.3547466	79457256.2371203	167362179.795316	263579629.851681	105610635.523746	76809253.0645059	134169907.629983	98450073.6929415	128892391.586736	253634625.745276	172549078.71542	136093114.682309	313693685.502518	93803190.3580151	171660945.959951	178584876.30227	289205705.472645	450040651.102104	138640258.685815	85304749.1263508	166876745.634534	193846811.914728	180576387.579671	153301696.917931	229368260.067852	141933092.042851	250831921.673506	79066054.6556164	153175035.828357	334875694.580636	168117739.757415	159841967.23213	117359658.498422	128881973.976074	273485638.012318	229472325.999841
Chryso-obtusin	716679.175710912	264009.814037751	367957.377097384	325798.028814071	257370.985016217	574922.866201784	960969.806502877	603414.858565944	46042.1033122712	574305.736704585	761386.721855104	254535.817956741	377650.837841222	113368.227268285	386226.379433349	356491.050782333	5234106.19469014	237082.302689416	361796.809606234	258896.124565299	171924.611407756	413020.14853917	3748962.56016177	532870.183244139	1643627.1157202	404504.549580927	980898.796211032	931212.26633669	568325.934234769	374336.824242999	2071446.16860586	1897058.02946991	358815.407989283	1049760.78121712	499896.842422186	490643.840945651	336994.910492173	371479.865727859	407892.496313869	930052.135587973	2029989.9257736	154696.806659182	403278.089423982	744196.197474555	308488.623187938	710972.110421212	1441182.62528293	466985.300134426	145752.184377243
Chrysoeriol	688453.789514117	538473.759926704	2628898.5182519	3380597.06557586	48341.3334076932	3137581.68843888	28756.046659293	171241.35519275	41345.2846928835	0	184297.665144363	9607297.32179972	8312467.94098287	147357.437889167	22801.1693102864	414866.288249932	2717960.29971846	174252.030856645	100222.222627523	71410.4871363173	7372466.48613343	320739.896078754	176197.414807456	1733752.91884722	11936589.1048981	1272663.22177103	591100.347466069	9191774.18597254	7295688.13541373	34192.5850875757	5228199.46654245	2090446.04730475	3594183.90952364	10557684.3404388	10984769.3161711	356752.962082682	943766.063087322	714220.309570211	250927.923341612	6621419.94448282	7350856.380067	4041144.83395271	217412.344012107	325896.627493513	2790509.46534398	9485998.61685968	13818518.9668665	512808.070385168	8711671.88363939
Cinnamaldehyde	415792.974962706	1822669.36442272	1138607.99039683	1081507.876372	1823180.09147383	1910076.01746468	273714.378057568	2407014.16775253	2235807.31293739	851374.638391567	2566734.5235916	2392798.13576528	2891680.46744051	1990876.58590846	1515083.54988317	2401194.44388504	1110721.36648479	2575446.36043078	1440570.54235618	2274405.77467179	2163611.17961388	3578786.48134657	88364.4817998471	1537521.88883955	1505858.35767505	1287202.9541946	1642222.1457708	3872445.38054268	2751500.29677399	210695.483566385	136200.240088775	1341815.9149973	4114721.22992311	1919939.55711768	2479319.31817333	1369741.36111	1003403.28895891	1190786.56277862	1480083.85886537	926309.884123043	1384853.22220081	1023640.54049464	2040663.65677776	1611587.42359696	1795909.331792	3344764.53492077	2281883.55539578	2108548.56682949	3333921.55659785
cis-2-Hydroxycinnamate	200963.933492329	151016.279414086	91441.1495226878	110481.230476737	441820.509330763	32137.6823900876	997405.970210384	96518.1775081116	87314.6447665134	62896.5277794676	308486.433241292	195995.467669487	596619.015075401	189375.493401678	237815.204685645	396701.112546472	675940.703351693	238221.282109533	232710.376081719	257853.414641667	294542.134750608	230465.861382483	221675.420384537	557979.151186951	1449743.71509275	380332.458533285	255301.291845479	586360.412820446	1240795.21203436	773755.189401448	1359078.07534328	810797.486814378	187073.673893205	930188.650208441	1427369.77338743	316591.432448511	827949.515298247	378820.719193663	315592.017704966	1059838.10114395	1803432.75311246	130304.13267515	134451.166578649	33163.469979324	185744.216291024	157185.483200212	548317.144045588	257004.267381848	1025184.77699648
Citrate	1342145.61998244	835481.970872489	1076690.82824241	951189.2334102	1258608.68872835	885094.990355108	1146185.17620015	879434.464611664	1190599.20936129	1445730.93124477	1014035.15952755	1040582.66698703	1101466.51133891	1242265.61205787	658612.885789653	896809.026457117	1402352.71564779	892896.613727645	906073.156656383	833622.527135971	1016992.25637321	1381125.02611536	1401359.12783302	797613.289564344	1094117.57788967	1233875.18107871	1316363.34615311	1487445.38333042	1328278.82168329	1142255.26403657	1246434.34532952	1444422.46701365	1496705.00070343	981989.93313183	1199892.88406673	1128813.34897887	1280392.6207771	1078850.02287132	1390133.71110532	1392331.98633256	953614.935024519	1491117.53178372	1135908.0667857	1036639.59030828	1082084.17226552	1288803.42153284	1117053.29242701	1191037.31970127	1719872.43699022
Citreorosein	351589.144306678	480358.745059354	457395.337191104	453952.758619697	565686.188405842	230010.910552596	22767.6068232667	442052.790967184	66343.0080126623	420500.368774704	377725.94504781	532205.194086437	23979.7926216113	16995.9361939624	11284.6517210236	3774.34897077835	20398.5130440221	9990.45524310135	1706.25475008593	19921.6700609536	6772.89170307429	22287.5442798726	14619.2684332121	0	268045.14995295	338655.854791802	352857.12885787	264443.926735309	255097.702275772	12159.6105066611	0	171860.055087984	558775.653877658	121648.164149329	177831.957748604	44924.9044775533	159934.413811796	399442.443470249	347511.095226604	207485.494702518	180522.455192274	128768.601064685	220036.638055765	611040.618029002	376111.261367562	343381.939611085	159371.31752243	26731.4564491695	10055.4993042979
Corticosterone	35068359.0122986	529472.910553469	162593.523245878	2190349.15634768	25377945.4768644	17702421.6047458	11985392.2689741	7459539.45614828	3358980.93461676	46570107.087855	630558.746274932	42398.4530155351	115230.668822219	47896777.1906429	63368487.0066451	50740956.5228027	211855.549813709	1079807.50902483	59794763.5367992	96696184.1678936	19593823.7737887	5965447.23910681	18950781.7987228	20412722.7252647	86048.0741011438	463072.508781927	918311.241866752	114111.982836553	188149.94618375	35302152.6061575	240050.918966719	80211.6455643931	195962.290041488	172572.157615198	99980.3782651198	37366.8706501954	1082151.95844616	8426604.88150149	1609286.6221965	493116.250631889	166104.089351426	61186.1757480694	4542088.10524276	89740.9128661849	168499.578885249	321271.646456103	4087.9367138146	127134.916402386	52142.9790894217
Cortisol	418193.868711656	317684.653734714	308458.587487868	450412.070057139	440393.438497738	369926.000525636	182459.729924225	349651.895753284	579669.242288897	568728.541686052	354666.489450221	376764.801349916	676249.657174968	339883.318959392	372628.57710357	466048.063910278	359699.571779198	549374.777101838	463258.073614338	618468.178702675	332682.563604175	892023.455115026	337558.064200622	516831.127630212	382946.213706577	497263.253062272	363245.846933908	698615.187919976	754487.012491054	1161474.43575955	189024.477288862	516795.040226962	717939.576729582	541038.037685291	709957.197430407	747316.019188897	886135.523429279	749985.794120421	908273.658967636	370542.46894233	449810.695287663	285960.80749597	553914.150103997	628092.369246733	569175.917706554	694760.021412991	610230.992715312	378801.085533882	735625.476865297
Cortolone	5083483.15965831	985422.987744819	1761920.21944323	2293560.25860528	1939047.18033374	4954809.3029822	7003556.71573639	5430789.18649138	6460530.04819219	18420096.0919247	4340629.92361171	1505140.39759789	652051.356026751	924996.45022601	8594657.7792711	700542.286882306	163113.287310817	4855435.83586885	5313538.5469582	3223319.66782482	2047376.61843841	601528.466105548	182260.872793634	329384.997707084	320294.931773036	607847.507048242	2088071.21791836	408465.837976147	419617.376928991	9255161.32951567	785993.786743617	324710.370916116	445034.917520781	410940.746850319	325024.338976426	326736.384573838	222262.444875826	615217.052722647	1609219.17868957	475033.692290608	313368.599270437	623745.258054517	474307.405057895	350695.436418542	437016.281734011	831730.97700727	496225.297812583	283488.388642559	308622.83181648
Curcumin	763084.021165051	605811.1281148	3040800.60767725	1859679.08206459	844664.216369034	509880.724115586	1113393.65258552	1932765.30765434	30928.6602816711	90807.4724334878	1647197.73138327	2537405.97624771	562693.799103821	1728772.64126976	258177.04806234	1010689.47317416	1218377.67415851	346027.98182848	811329.451547908	496485.30282089	1670285.28429288	1019657.38936481	770390.091732638	333467.855174859	5776112.55171381	1897164.83611767	566760.415124513	4829893.34808172	4049840.77793923	441880.328428741	11128952.9411992	2592083.43075439	3586069.93069554	4918987.57436636	8582850.57206872	1280498.59601497	889956.002248002	4856549.52314087	2542473.99295358	4591945.79487911	6479750.26973088	5885519.49808018	4429479.69683268	1098880.60026543	7935928.65668884	1944618.04310362	13595827.1819428	458517.706261694	1547230.81586889
Cuscohygrine	33288246.1850167	11220669.5704417	14479326.2840674	14131289.7127263	18545283.1352941	14401035.7830293	87346467.4307615	6263167.13829062	13138701.9049195	9845342.2780199	12332001.3854845	5069022.14048982	4857980.69296294	11895661.8208565	27259180.4319404	11387740.7763583	15610733.2931067	7169550.23228279	18205841.0701395	9029619.76440072	8795545.87155476	4864698.35419881	50511018.1383365	23774958.1580766	3271434.71622651	4828605.93596147	4350478.64791137	5740464.15970232	4623976.77367424	13351195.8209929	9461646.22904782	2779736.96047995	4014016.16819245	2120994.27700925	3299888.34469282	12811546.047268	2910461.04988476	3080670.59590616	4941010.53928923	6538626.71658564	10148438.3617214	6041231.21768953	14690645.006546	4573964.40012898	4325095.93827912	4144882.38654225	4380847.9402795	7022468.30481031	5819665.04864624
Cytidine (C)	477450.860039728	367479.696923372	93776.0246298314	178006.685129593	268065.910088727	152407.410230173	298679.358615928	613690.049133447	422149.814573246	196200.699696686	530522.325267656	469497.681496597	2155856.55430255	915788.951331453	11186.7165586204	1380731.96052412	2471747.63432724	455070.189142359	658120.424211308	788658.674766748	2523759.11360094	1349600.91858403	815356.90388946	1079626.84548286	866536.090149695	1106258.86075256	313183.993908251	1402496.87669312	267860.484973701	791324.817547611	475270.576817644	1189883.68925382	1874971.9199201	226932.472952854	2213515.60929561	1057920.97450825	232536.550621937	398008.132592281	1302247.16315707	3647706.54236484	277630.073005498	816285.868103146	3536855.09130139	423829.741676107	2945063.59224247	1770817.97942572	3880402.62357837	647589.888278531	3287883.2581659
Cytosine (Cyt)	1640140.17330387	1901284.68442621	3057515.71066736	5727021.27615751	1806066.77593211	1390799.53097531	5657413.35426242	2038133.85323301	1708840.87164993	4126500.29498305	1993364.52830525	2417399.37449819	12868105.6800167	5014708.66496973	3513483.89762867	6537617.6794572	18903835.4969815	1760414.87474746	7087777.09307427	6852549.16105578	23108612.2711215	6440619.77533104	4433756.00158197	9491224.86417825	6383837.74743199	6840318.62282347	1005071.76710182	7922742.03747793	7808170.77268142	4044487.22460292	6446937.00301789	3106922.92054898	6174636.48358484	14396119.7839685	12248080.6420528	4392316.41536459	5873665.74788706	3676280.07091458	4557400.73978968	16942331.0852633	11802479.9882377	3148462.13976718	13306357.400825	4862404.07942334	15662212.60383	3311157.06735512	19681123.2106964	3424812.32034583	28287345.7818878
D-Alanine	5259416.88635997	3581452.26887404	6493826.796934	2935230.93598886	4661213.36723525	10005629.945668	8186311.34380253	8643860.4324411	3682508.64582825	4988264.11260362	10887636.9449249	7088314.22033917	10524513.2633737	5676370.79938074	4803518.55794468	8000900.08308017	26741629.6394969	6013018.18513065	5842093.57563546	5454871.60285518	6055165.5246724	6775358.58743539	9680788.05499085	8039419.63225355	5910827.15046974	6360121.42000095	3448840.96505623	8782321.08593614	7428848.29156699	4993219.82292801	5042362.09249904	5619412.07311535	3782514.65717287	5787577.39015089	11780109.9159935	4260839.10339133	5947182.39147663	9395264.99608245	4503611.3297951	7659225.78546989	7130982.327845	8845953.41920766	6076251.23030886	7527552.03527747	5482598.44288513	6036932.95426818	6107448.91867436	9792332.64489175	12685852.1373106
D-Alanyl-D-alanine	4475902.51095945	10187934.8657604	6768559.68037927	6000022.86403781	2083950.18551175	3519273.10587021	3830660.26198799	3802997.7082633	2148751.24821914	3255244.75689384	5429170.27568372	5752545.30817643	14021948.5230067	11690722.005293	3069338.03728331	11910349.7960197	10543472.1533374	6671611.43209966	5736935.92494422	5587051.30324131	5673436.04734515	7115526.64317765	7892360.06075529	9275812.76127457	24861837.2154781	11875133.6989356	3436102.82385619	23143406.3072115	20757215.9153493	5369856.57759382	5794395.5884686	6052002.4279463	15865428.1007438	11807966.390633	23442168.8950099	18792049.0133378	6744394.69992191	13677502.2200914	6882675.20956129	25244717.2370694	31522528.2753923	17247167.1951521	21210028.8879283	5309282.4758145	15746003.2689068	8420115.08091473	30012295.8074126	8258077.71115543	12581071.0566094
D-Gluconic acid	41003.947224397	6645.47484254892	48390.7404573676	35467.7532447646	15202.6478715041	0	90111.6874441991	24764.502801439	18229.6849975597	6708.22524351844	89248.523940887	9558.49784119451	88270.546044386	61136.6365587473	9915.72514180114	28958.8857848979	668898.828678211	17602.7709388986	33644.4722102794	44501.6965891598	31716.2974952036	27992.6769674726	244547.758461335	88615.2340193916	97572.72740199	150228.9536789	23641.4556099139	144413.623316976	125445.343230307	58207.0178777621	7564251.39369187	113773.51958002	27987.9791901384	102819.513358784	93358.9281631487	209668.561532533	64104.4353261108	184900.425116064	120123.462990699	136353.443857496	77785.2846699518	57317.2209586594	231698.678357398	111901.963438276	42991.1926987283	74431.8908738802	118784.087753268	239709.061410619	249958.346550114
D-Ribose	3438385.89174015	369766.588410901	515544.594487508	706600.112272369	1182487.61745751	254147.742092221	9577070.16227037	45330.5762381668	3497964.57422226	3639558.59241193	1950997.00626606	822503.34218256	2280482.00400645	2104144.95517449	2986645.80643004	477580.917500315	1961832.67605699	3266064.54198163	3408713.41211385	1651470.47672036	3360871.06495048	5196403.29124259	3068933.23446145	8314127.95093468	2974629.01550695	15348809.9244327	3605931.94295492	5202082.92066454	7476075.63278366	6698322.59408795	5853159.90158532	4944783.17709977	1005659.35114198	10126371.5003568	373348.422349682	3165060.42784294	10999164.9867755	6938306.07190745	6002522.23504959	2029402.6423798	349388.913755782	222246.26363426	2392584.56811827	9112048.26606279	2181893.62020453	2260049.11916302	6280083.35403007	3750775.76892977	7357932.30139338
D-Tryptophan	15629194.3130912	11853748.4367272	1888540.2223948	3886820.00072037	10738993.2827938	6788097.62454209	37567236.2921253	27975886.2712525	6166346.26484139	7899800.76088521	17563240.8280897	51543133.7415708	79831904.8162747	8866714.29574279	8081602.19246865	37972724.1846188	122431950.967965	5605994.49947098	11342617.8452757	10035644.28779	10062981.0645381	5473217.06015375	49502131.5290229	35571075.4925875	31818960.0578222	17399854.0831975	6362506.31024744	70521591.2651224	126037412.741153	15617420.3890377	78485330.4890912	23054336.5113548	27601121.4056655	19733105.939073	36380500.9658396	36742628.3482484	24658325.3404869	8685844.47984144	7286675.52141178	104448646.214575	55939596.9890139	7846575.00387214	18637687.8701034	7740086.2434555	91811703.1089604	12003109.0889707	53665352.9718979	34351641.5748703	58715000.1553571
Daidzein	14466126.1396246	29349440.7667843	21939176.6568224	1979834.8572691	1483483.57079625	30562555.9810967	2100415.25422243	920153.062550257	481489.124278418	329316.265414886	1243888.7615925	20874250.9800414	78801813.8692048	2764562.71495026	1507561.69896425	79106987.8678715	71897136.8918944	2467542.15637012	11388661.9784916	4213511.48410889	44988260.2934556	9676717.34062787	1902361.49851333	32787181.1216251	107481760.344575	38437975.0789362	34318683.8580544	150213566.959079	111398988.232264	2301197.35990205	143464336.962566	86315910.9721395	67108442.4283142	88356544.2241576	33427281.4452636	26160509.2211809	4058983.52465635	1724526.79617045	18610112.3439119	145876693.306126	110158667.839612	84081035.5567732	5681912.55360852	89456661.5064555	71161833.3153878	92832709.6520355	163461539.43919	4993357.27139481	29368507.2900309
Decanedioic acid	30992720.1552418	15541908.48777	22057583.4952495	19640115.6873453	26481754.2583312	26464141.7839683	28180450.9886767	20191155.871401	21312057.1666076	17045279.3013579	27455320.5829078	31319386.136144	9635742.28891913	78138196.4657667	52306040.3363986	20553298.3225563	9398748.22938585	49649426.9325616	21816005.3562647	29363627.5108689	22709414.377999	41915190.2570066	81480436.7908081	25762283.8224646	12403963.2021916	23545796.6937562	14006640.0845319	9514942.49439627	10548929.5105355	47249090.6504957	4576290.9482707	4226857.15247064	19158055.32825	8890607.20960488	16833685.7134894	13092933.8183537	23916640.1205538	24013487.2508879	20654330.6817814	9351597.48355417	12748101.6652445	12389126.7896976	17080167.9364873	18848474.9901224	7473510.6374119	11016903.7076054	15963580.4032868	13977772.1873529	21257732.0255476
Demethylbatatasin IV	212661.487710604	191026.466700736	216934.434101906	296562.866357274	156102.756897837	239920.408861167	193831.916894203	262611.940394477	144351.641505499	80292.6402544937	232829.255920792	385844.242500929	766476.268251695	383150.993375897	196354.902770577	461348.47971319	237176.384383877	446580.313981672	258419.617387376	333812.63659764	515589.461260707	654531.128737033	121563.453547508	380918.319368909	606817.290615481	585891.911713728	391396.391895917	480859.95581716	734504.908626909	219504.02947449	775286.652370838	354882.986467291	776768.159492197	155949.035837634	626691.483964307	385614.494004753	466822.173856644	558632.997372158	543981.975076638	323529.87130162	524565.61447458	470491.950075596	420425.06419317	568025.009476322	475049.797996166	556971.553564161	851690.548791086	405618.525016487	413774.071567887
Deoxyadenosine (dA)	2534861.6521677	6573729.20826084	6523229.41604692	9924908.57499022	4425724.45434051	3314294.52823752	3327698.76702505	6958709.13695933	4749585.6066909	8924389.34855029	3420861.42199503	7966556.20171556	2991288.46936941	2695003.93340262	3141353.74878673	4145329.70933614	4084034.25737437	2299077.23054253	5184618.01347464	5340493.95043179	9416935.00253173	3257424.0071855	3252697.26520182	1038800.04193331	2625996.34260527	2525920.21113584	305299.733913969	3744732.45955087	3327518.79139253	2185988.00325604	1253675.96296977	1010160.80669241	940307.614640218	1546320.01254277	2651914.74581398	1997418.40160126	6231564.45891456	3207615.01502605	2792280.22608406	8263646.8014229	3664346.76146595	1462457.56685732	4761870.15879477	2855922.33400104	11018522.2978944	2196430.37670489	5519419.51693478	991784.294549047	1200116.64265331
Deoxycholic acid	3569668426.8744	1864592626.55284	916319755.91701	2657661128.69456	1880805539.45988	2319979720.51839	2416364230.72216	2189061754.37989	2786732270.90173	3546396606.24391	1387213544.61059	1999471574.0373	2381094592.30804	1510553419.23303	1727807207.81757	1793065895.75538	1528500637.97836	2417810982.76256	1561859698.52125	1521911182.05632	1235494417.78187	1883971719.06047	1774518764.14553	3123090060.73783	2200451207.20659	3665991525.43552	4472013148.69707	3861444219.17971	3540187814.30429	2270153298.35078	2967940379.34145	6980039295.81236	3937470977.04909	4235999035.10664	3567833170.43533	3362322213.60158	4222674201.90043	3940230018.46353	4405490561.34779	3259881312.10757	3783592225.71877	2734934573.18658	2406028843.46255	3283434562.35584	4314112207.61989	4051845919.35229	3008978507.66443	3732087043.14874	2620099474.85909
Deoxycytidine (dC)	136905.252739889	13644.6602522539	50529.5144780131	0	0	0	590332.651360418	95854.9702500837	190203.527141167	563237.996385072	150623.374746821	165107.123107667	328706.192061969	690643.787705605	476161.950291421	538021.149602591	353052.929302505	560226.542847952	778827.844852545	580009.779045583	4459901.29550456	1149281.22851093	360241.770891345	846118.604423391	418282.874807394	645368.002866787	243765.536507256	483213.57817848	1280713.26980517	548118.083459596	142835.602719203	235445.27926056	415135.992003554	514226.467933006	824699.660631791	374496.740052857	487300.378073936	354713.113837663	710152.354852353	707204.567954619	504508.497350629	373458.284524618	2532704.97876131	1261845.14776061	1485441.74750026	366460.016980883	4412800.00639025	117302.275867452	411147.088981596
Deoxyguanosine (dG)	944435.577468901	370159.259481009	799812.479793333	904385.129076394	850197.333386285	627039.315260417	510006.522578514	1899056.2370511	1250366.62688096	1517489.24576033	1700040.40467011	2724230.62479247	1252162.80943471	2270014.39836483	2647953.83959551	1156581.73675798	3394090.24680102	329778.308885452	2158006.70104367	554441.616163998	1407145.67353274	2793827.01389055	2096510.6451667	1306580.44008786	2162873.37348624	1112986.32344058	602263.613445962	2209784.37412918	2220621.23538191	783534.231737107	410084.124740996	1164078.26934179	412263.273446725	1283594.28458604	3213523.04410524	1383847.93718363	2314744.63707497	2299597.51268996	2638725.47328722	5627656.82641604	9575320.59784794	1598058.62281013	3174224.41539569	1577107.46962463	5996190.37729201	2792817.35112651	5583932.36457988	412170.735510562	791353.153235754
Deoxyribose	14324038.1742686	39298349.8172328	20944958.3993209	20777281.8228457	2204650.38231211	5071489.25138557	3094146.6933806	18162889.0800345	2369990.75513354	2224335.65370454	10163006.6146321	33901629.1257386	70136974.3853353	40814004.2531021	5489477.36232324	70010276.8292441	64155023.3197684	20426806.8461894	7529958.61561127	3938425.73104267	53645328.7658214	60857828.0010163	13513355.3684104	57891319.551201	116952912.881489	80276501.7177801	9228218.6667472	129067532.383258	111071484.213508	7393402.18860085	7029650.19393043	24051176.649672	61557306.9291698	33965655.8737813	110627736.921833	137050358.671477	78398065.603294	108861420.027334	45476087.4817821	66969894.2698916	75840911.9354514	42641679.31283	55205918.5291151	40541098.2655917	49874673.3995539	58910384.6537177	124677610.410166	66188917.9965952	105024856.582013
Deoxythymidine (dT)	5441390.28944017	5917806.70573065	4978779.70728182	7173531.75009609	6968437.39263044	3973773.64400023	3690313.1687448	16971610.976522	9624148.09027647	5519836.17958355	12213685.8134188	9599133.56950339	5362019.89750612	17242140.3920163	17869885.8393766	12582657.5863832	12273908.5467104	4842100.42378703	18714070.7150043	17289971.3316156	23427001.5351886	12013162.0586348	9817149.70604302	9406476.7273903	11047576.7967487	8296811.65874667	2441855.16230478	10044243.7923737	12983621.6527139	14690869.6736764	2112270.10472281	3517502.974659	2130696.01131488	12114472.3371169	12745182.3238942	10164185.7729068	9594695.47439228	12180511.8246268	12641333.969541	20748595.0187828	13545937.5246967	9628405.34221557	21910891.5230364	9561016.79130512	21244454.4767004	10425091.2368481	22555955.5069779	6634772.64983864	15515671.8116742
Deoxyuridine (dU)	1906994.30705377	2642913.8671384	1249816.8627436	1758568.55568332	5236334.80279952	2253298.15691033	1535994.72411533	6129390.23276896	8836954.3147547	4008436.35564244	7080104.05794763	3477161.50103536	66006.2679273784	50862.8410492443	176727.641877317	78737.9856132663	68562.43701457	60941.3865677645	87453.2835332353	112819.025674815	119378.106580401	126302.813108865	37988.6466528464	356269.51088982	6384088.01202057	4811254.08453011	761671.723963449	4164544.62292425	3418157.23488612	13482396.2898149	1421063.91117634	3875327.25286573	506440.113838411	4358277.35546867	4509215.74224158	123123.771137457	4130887.82950795	8513025.21820075	5555109.27023427	7235132.11843953	6029128.41322243	2489982.17938315	7718376.98376307	3751885.12241818	5598776.46016257	4357356.35581756	7231249.80291021	82985.7094760254	78941.6243742598
Desmosterol	2009059.85482084	564660.612572529	695583.991439996	1043530.51231056	550702.275494558	450051.177197651	755132.050449449	839574.513981383	632796.852841805	1639157.22825801	1749673.74531505	2115062.31189399	2287678.26857345	2171105.58330703	1114168.63327756	912001.107814246	1951591.55649924	4191111.97721971	1742475.72708263	1621413.57878302	1583054.15479348	2298521.76252067	542883.513684935	2565322.39883669	1693864.60444701	1892881.22674357	3982937.01458917	1052539.45321765	1716068.74379398	1621014.93199987	1695315.60739307	2789572.60047934	2175631.94185412	1308793.35154508	1024610.87740706	1553701.04510922	1173457.33428122	2224601.94758265	1181422.86340903	961737.173993046	2087204.5066399	2464379.59584918	2393927.59704686	2069277.23701898	1196890.70115966	6670146.12004288	2750727.49186317	983940.996897118	1812971.61964549
Dicumarol	174761.786382992	37210.2247626508	68429.9288068195	142727.857443268	137771.695657133	54557.1656097688	18421.6098922836	74210.699463739	86037.2127654418	76127.8944595563	91108.4317467991	62196.5524085328	59088.9991035128	56574.4767802557	27600.6457110528	79320.3631617456	397619.574188012	38566.6866953365	78471.8931256112	80750.5257200455	66943.6879075346	96144.4585865173	1971427.12995027	287808.38944543	9737.25539057932	40227.3091486672	24844.0242352457	26779.8877855868	75521.3435942676	3434.13029536442	7133.2536007007	6543.92361358303	0	14393.0782763696	104919.600283668	113499.02915386	30798.3030233084	22610.7181062969	75307.2807039775	57861.022705983	254006.708762775	12424.5152819227	320252.573999576	22879.1155542149	35514.9387825911	34142.3796908311	43486.0649595246	38360.0456548931	38429.2966168817
Dihydromethysticin	331821.74552137	6045.47164195612	0	0	483598.152061623	251676.9465942	2467786.15342408	59513.592208526	83089.9743914809	652372.704865203	419922.817914788	0	147869.073765549	63983.8056425582	249064.282702516	998165.315625143	576128.884322506	78962.1521397062	107044.954514492	27747.2637493215	19250.8656282104	52398.4888379434	410128.325823474	2826133.18529065	58222.6283135191	84591.6244406596	31196.1279367127	13435.8519523685	11738.4761659406	950494.471271346	1083308.59728583	55162.1385967766	57166.834426959	59127.6112482219	27279.6375499439	485635.822727698	317704.523735923	52597.9052267603	92122.0624715683	328042.060528881	147483.912449781	102341.63244403	428421.106856932	729266.561201725	84179.1160378961	52017.1821990047	20203.654106011	132879.023758817	20496.7154057841
Dihydromyricetin	378596.267924381	177652.301746466	399926.446700786	55813.4711687359	404360.185338123	162790.373959244	10626.4412747521	2088994.84666096	258516.796081556	71200.9649619515	532896.074449224	3039430.32634438	11069941.5398024	3446909.80273737	620357.939755407	2725125.59794791	2318666.23039271	1154014.23494046	1506436.8733259	1679046.65750101	4195092.01418635	1928657.21120101	334191.864627137	6582269.00607658	3964707.14176178	7284417.89167705	483169.438350226	5200119.87876409	4250612.53796207	4799506.92943746	5648983.57931249	1540510.50031098	2075626.93109674	3939562.73326173	3498565.45847287	5191741.5172308	3162735.66893792	6784273.81310463	3074395.50479045	4913526.7395105	1265483.4696164	2294189.30734686	2012786.35697763	4770678.65653529	7996493.90548889	2325846.78356233	4095933.34054672	4153499.87442112	4651508.29643941
Dihydroxyacetone	0	0	4024449.64219257	8973560.56101457	0	0	12805846.2289314	0	0	0	5221593.83368593	0	8281923.60076438	7724280.55883569	3662219.43485331	10166948.5591252	5463413.18130569	7044458.40350965	4848689.97090391	5931420.07948979	5736193.08445653	12318278.0660879	5813888.77265643	3759379.1581478	5435349.45287607	5714536.94656024	5361554.73776659	2638760.45886224	1489496.55955876	1268685.51941811	3711646.65477889	0	0	209898.049373676	5026966.06768153	1013743.0625532	0	3627146.40262443	6943967.364743	0	0	0	0	7798878.01499525	4988363.91047622	0	7126167.62207249	14307608.1392407	4843590.08225074
Docosahexaenoic acid (22:6;4,7,10,13,16,19)	426498103.412838	329051998.733784	375914357.386112	271089126.663998	102954217.661524	222869902.217715	447714551.361023	98598107.3724487	121856994.748724	45363200.7058461	153901295.35396	147277998.270567	301089270.115487	214118948.719883	125823204.321979	170727262.473114	220951111.566511	177651226.821294	215575375.26758	208665780.783486	395788769.276269	205169455.565126	260553858.381367	204457187.461048	190943497.399677	235058974.567519	250961668.673752	209354804.754588	329720867.576655	222406905.711787	359807074.085833	126976369.619698	230137666.618369	162390870.639221	220807656.703468	350608660.745705	129066621.28313	141801607.768603	160602091.656242	213150851.883119	148831277.642172	280568670.249336	251636002.591855	124413357.035101	240711896.722575	210547914.605544	259034410.431739	184012472.644689	253885772.87549
Dodecanedioic acid	76596998.3846216	20606663.7455131	47207591.5630474	114148469.840263	33749370.9329243	47747580.8669935	178743214.050405	26310955.0198663	17138836.295293	13466119.0196488	89557454.7631095	71463074.778409	36196141.9306115	233705478.250341	200089413.045767	35871153.6803877	62520258.2066903	220831361.584415	34469003.2954131	20045513.9411319	161769618.32392	143410167.566789	201715054.471427	60755994.3489452	63424269.6812722	82438243.2035722	65925606.7082808	13834770.1685167	8847501.93534519	265392292.148511	6558302.09127527	8479810.7883192	75848593.1060676	42088360.6666097	60917847.266305	28350360.184804	73340296.1720851	79295853.2411483	91607970.3617357	15568257.6544303	41972709.8322328	13689888.9570768	31227591.2215436	20816042.0390327	7024742.25900793	38738575.5588292	42187082.5474111	47226636.2400519	64513262.4452009
Dodecanoic acid	59814941.7667713	59292761.7389538	47746315.7557252	50439006.1397793	102349211.520056	97164886.9986911	61388315.0880373	45753069.9144137	85850539.3533064	151141570.117422	162221170.987016	28569770.4946802	38917993.4840716	39570449.2677405	47697364.0899511	29511244.9034716	40279166.7842838	36402865.9594354	38243274.8752658	39304303.1891544	66616063.3946358	50508614.5528016	90650856.8975857	37714126.6083662	43336546.1724108	38357247.1855076	21803100.6959816	36689749.0629685	36856896.7787473	57182340.0930796	49417268.1747025	30973295.0880369	26754769.3549061	23245770.8571451	54792045.3322729	93863946.5482115	27391378.4712116	33249900.3074163	24277524.2240926	51327806.9025788	26045276.8712188	64289398.7499746	50393767.8211212	28694374.5540634	26981917.4375954	31403821.2020324	45420356.8187124	44141868.6569332	54730711.3558585
dTMP	528740.419051237	60530.5417051209	40223.880281415	83992.3284648865	100637.185241948	216103.911544426	216037.842981988	271935.702503024	394208.323956059	165180.476585202	158323.108244257	195431.391708766	385554.440154714	80230.7962078795	106146.664465645	476711.71241068	1025202.65800101	417173.991943677	116454.631123107	133733.213780689	755117.872230395	241884.611782926	138114.229399944	446335.659782979	1636824.46654189	662974.607761513	1276335.67034567	593212.814778793	302234.708238652	542149.244274088	4271158.25274621	898647.972884064	661053.602919583	438521.23796821	434733.797617743	400650.551442578	198514.537966038	357668.058610894	1082507.00179748	479713.599418664	370467.732177367	295303.688530737	285320.562727689	212537.206481572	308825.959743917	801278.071454097	1326354.35761317	654605.45552206	99119.9653601305
Eicosapentaenoic acid (20:5;5,8,11,14.17)	184006789.770627	118443993.07162	145331968.157479	111687320.367344	36487498.3141105	65215878.7300127	153874735.709746	42569209.0062518	49381365.7534965	17466652.2425296	73607723.8133198	60241979.8822646	105003155.748163	78383212.0626745	36898873.7028829	91777342.2306341	251213986.127993	49604331.0102721	73008462.4998216	61865032.1134742	92426848.7393443	51404595.4846409	156850722.007024	69126727.5208939	63291942.2463188	69529942.7248432	63063146.647165	69748798.6169216	78675193.1933195	53617785.3254781	167699290.656517	28907499.1747971	59840405.3470449	39482838.499928	54438230.185174	124646608.117042	40101416.8988186	41105908.5236745	48053436.765261	84641891.4219531	119207740.217774	83704442.7821594	169344620.403282	33206611.5097305	81522326.7897972	68848121.8786236	84711009.3745487	56494959.3651995	74598598.2919195
Elaidic acid (18:1;9)	2174100559.62499	3032920599.45463	1362979054.65551	1343148593.10202	2769431687.81614	2349394656.60422	1595818373.10304	3289915891.05849	3609243298.01871	2383268024.40954	3387467652.21668	3846862314.93155	2450601926.12188	971109585.230663	1037847827.81088	782786545.057419	826188707.301008	1089624091.27163	1095765808.90081	1008734330.16171	891023084.76282	1047006701.10304	1343675690.04092	953685061.789243	3383725825.18324	2791202845.14833	2590003930.23852	2412875310.90406	1016711367.57344	1172327783.51226	782718426.668457	657081457.251761	2514925871.4244	1780012383.13774	2073563607.62231	2551475567.43218	2273746903.4247	2044460043.45098	1807499309.65536	2108667821.61648	2091219986.85132	3414054481.82188	2968816233.63389	1899492678.2948	2194279552.31401	2196546332.05795	2573942481.03708	2014637324.26065	1030331919.96032
Encelin	2451713.78703413	114772.540655539	75297.5662689486	1818776.89579988	117273.494675079	211072.887176546	8690324.37696281	61554.5715022861	11432.7525443539	230083.521026588	103494.114215649	400753.754588043	2178554.83444154	2441336.24847956	845593.539857051	9206133.76148759	839462.189855927	1023016.0755122	5511437.30555924	713138.039440682	1616354.76523574	158563.799917472	6493009.83529568	5616109.90098654	314423.991155621	1791357.25691365	158422.978321696	185363.639396652	162096.119581629	1428175.94849024	211119.802710791	57008.3413574747	779843.282951028	805185.90204229	1601015.30982106	1582566.08514504	1037894.57636672	6255418.59274549	2353582.73553387	54869.5030437192	2141711.54725884	5060832.10325349	1877431.23471016	4067185.18037023	3560205.72190174	403646.738101017	605231.010295113	3733380.83085264	1154932.87101048
Eriodictyol	196599.118815447	4380763.23167636	749821.847390572	771553.499518231	109988.455216698	1505173.20960138	44529.1938656921	672536.793250953	115059.584581089	54023.056163093	546991.283243872	7221462.97454981	11855215.2033942	1359267.98714103	238086.001188616	3434258.89888401	634523.020852194	3040886.22001523	553091.779121403	643296.999959395	1304635.72650335	1771243.22532943	136792.528779	722262.493810455	5415167.3139756	2828440.63540105	2016294.37888692	8542655.19267858	6033509.99123231	145660.106931854	2342966.95237779	1982201.56710703	5900336.66909547	3900611.13018898	4567220.30060706	7352533.26341037	2672147.03302919	3740235.07766709	1979095.29982772	6835683.16440116	3840009.65711288	12582442.1552806	1478841.78151864	6384375.98733666	6387775.4799428	4124971.05769966	6855032.48856264	6260154.81194335	4068246.84833402
Erucic acid	2001455.37832233	7625544.44352778	7085739.11832899	7118829.6139504	13339882.131484	2877183.5904534	1298857.48146575	19385597.2941124	10214557.423372	7822845.4603148	38587783.163064	11809254.3657928	13708542.0234092	3756864.11534004	951710.740054299	4298384.39747731	4636701.74882146	2610463.96584143	1851535.66417816	2503985.8606917	1846570.98249059	3157350.91464836	676243.686033403	1557477.32902466	9982530.54236196	9815947.46696744	7417669.71292001	1847084.05743307	2867271.47302348	2559846.8225485	3178673.9057156	3288905.80032403	3233824.34223511	2781956.08536199	7295263.16795572	14769193.7682115	9088617.30246823	5764807.43749108	5904232.2309636	4616790.94385193	3547318.84041605	6823970.22982411	9161842.87691136	6221980.85690877	8975597.99772768	7485392.57734721	7970094.61646274	3788968.38243951	2175518.51549221
Esculetin	972397.696368763	2992031.98177735	2568430.14895044	2889046.22105861	4136871.43768031	1994270.92437248	1068984.30027357	3827938.1455936	2938486.60058401	1044228.29363653	3820248.7344289	2476848.74861621	281315.974130482	1099263.78394238	445810.873756973	584559.98729422	288155.948951737	704570.375915611	635175.950937122	726553.000506198	376654.783097775	701465.326548008	1065716.41220592	546320.94087158	709717.179752817	435645.913796099	926392.532751211	395527.511918784	720873.213892323	642735.558787091	252689.239644186	150899.820863778	904890.002975092	715387.703366592	638145.025371803	756730.707796067	422227.164782878	381524.147143418	991495.264477361	821030.800602662	459940.85557002	558145.191337312	1627874.26811552	648384.045681319	1024358.70960024	512744.965648109	460518.618894662	872946.370343476	445119.262920764
Estradiol-17beta (E2)	546683.090845107	139356.080864921	18278.2285813322	0	553650.498270852	422786.850062584	533256.366850432	1240333.59042213	644483.41188321	497919.525263186	571696.527785733	512584.556664096	24637.4541243915	0	0	0	16024.7010411926	58835.0751125331	16472.3300823727	19099.3036361954	29453.9697855815	16184.1445346786	0	11171.4531052208	46248.6611746592	138406.698052863	178463.861082507	0	0	0	0	7955.06661199007	0	0	40971.0446722038	99574.0356927186	720758.36297199	404832.807686468	221044.804546683	188532.21572852	140425.876961703	269237.202701624	669575.259176509	597438.313645886	402558.575760231	461823.278345072	405445.016841435	139456.555261449	96438.2352179022
Estragole	207855.882511293	1302526.05304247	1048372.24714211	1630191.33690957	1414059.84797112	1336577.48841375	395802.634937144	2056269.06838051	1942049.85786079	1390500.24798877	2003253.45905762	1661008.13530756	207436.357201189	23864.4932295267	51343.7750163656	131798.436871723	161905.48507667	234101.621824395	64854.5108855846	193975.69019063	81734.578277487	182965.839947602	207924.221669564	44050.6285919535	178777.257765184	190743.139651326	306598.214555854	28801.2502485401	42867.962906148	49491.1383741305	40590.0101560323	48795.5442697941	232462.708124974	0	80649.2657534655	370581.019749475	192877.266079213	177208.584270495	173574.143782978	222174.207629014	166169.407800041	299879.457855801	190619.178267731	151056.995894742	209471.190193936	196171.063577396	223150.559380822	92461.7560988899	60863.5925032741
Estriol	577718.66511219	1166755.04138108	786547.173086535	990945.286515664	1569138.86036406	455193.51261968	710564.234339841	745403.677129919	988858.132965567	1815061.58178102	691367.878757375	471323.325532942	484675.589748275	1126109.05528185	764107.593341719	1823732.82682231	629724.467358588	1786214.24396381	1010506.44098064	626478.565193175	395886.208438514	1786797.37035244	1766969.59974931	186588.741259051	1815970.48260708	2028459.26387988	1331833.9008873	1529100.30079031	553406.528472884	746623.13573061	296011.054641003	533746.140823749	467035.59391415	959114.620018036	833855.479123624	593664.053222346	1214497.72509936	471697.78784424	711382.992264381	610729.732708526	441152.815873661	652619.230739982	1087965.36768724	1188152.44257872	975536.850593873	676173.398931064	1780085.84886013	1892445.77848864	920479.370977119
Estrone	69217.4858611643	279305.082815732	270043.843805234	237771.64477477	280773.914567787	160585.829365413	128863.411334854	644190.18201031	245720.437485573	344610.949863172	370598.026043567	156203.14158334	2741659.57849443	771842.611242085	342943.801782995	1167157.96429454	1480661.2088917	527302.089694622	278984.55841565	444027.692321633	463696.746178106	1462922.33751381	162379.485484181	527816.08093875	2106591.11499016	1414851.40345019	1684947.52257485	2335366.37611197	2405799.98501256	524732.421759008	397274.697771939	1366335.68823299	999177.590649459	1533886.96931532	1982245.02717631	2552730.85760359	1572136.22393656	1134222.29742861	1442602.44628854	2421751.86797978	1678872.08779971	598127.617923202	2001880.74969211	1109427.58425427	1221859.48223898	1097784.09063133	3518456.64763282	2012563.98062682	3811903.635875
Etiocholan-3alpha-ol-17-one 3-glucuronide	630188.592441364	221598.860675791	240146.383394263	385396.662622911	1154662.87862392	2634177.03931042	766685.940708972	415850.428858784	2229158.1491093	821920.071250846	658726.128954269	151191.68005995	1444736.52036166	1825279.61192022	2011217.82470012	1410897.79157565	884167.389780332	2044730.03832142	1490986.4821673	1442602.83784583	5551444.60230559	7014164.23472847	5160005.86900323	390407.086820804	7353936.71040551	1211931.21348761	953934.588487369	2287955.311313	1059126.43083873	415176.290560364	113439.227314201	231658.159508704	3165654.92440037	1465547.37028088	3580115.21790551	1282149.0501361	751937.147460344	1422324.93302167	706187.354607818	2103915.70647462	6250316.96392816	5172285.90647096	3907498.46711663	354150.891432035	599552.871708789	871922.542012884	2329702.43133806	1102443.58630418	2070579.38127807
Ferulate	14443282.6581591	6176251.03060628	19865475.3601736	16979823.8766561	2862600.50816546	12135993.478792	962949.95232187	46727832.3045684	1387173.80434198	993989.15108363	39256063.0167671	43175219.9713808	12630426.1693725	41522641.3141182	21633733.9809652	54872487.405337	1957861.6211985	23530014.5095224	35824397.0128461	38537431.6507765	48101261.3219587	44969911.3428819	8344101.65654405	89182295.8526583	33102397.619445	198032070.60616	7323083.3316779	141029964.816015	83066809.0390636	38962319.1537975	149110845.317459	36421547.0570728	18568890.3813248	104755887.868236	55159077.3876148	85912344.8233142	52391008.6741516	149151874.552347	55131797.4648178	60493057.6492743	9669189.88346394	11145763.7937757	69628524.204332	114731909.655635	60488046.0363855	18424740.3465817	13252147.8644393	208352430.853368	85249904.3021715
Galangin	1324588.25298684	13883187.7956217	281629.165808326	101330.608352735	1799386.53491957	1733753.25222337	425597.305779892	1030399.0206927	750979.49821212	355135.544657298	1477110.61029452	5677280.11710277	576944.246852456	876287.511778912	555020.566072355	153579.626214896	123805.086673353	648548.962926823	471439.891411257	998461.139307228	1110231.95182121	1382483.54186623	33203.427717813	828049.63159144	1654550.71575854	3296764.26686863	144712.574223401	386729.792011889	1180432.14706902	677513.412705217	592429.217616119	613308.78757425	6323793.24519825	1127476.98869513	2254916.82072631	9216799.04853727	1864414.42023641	2707280.11677849	958814.138428376	4091291.96158736	1663470.83244162	10140562.0241844	3048538.00125252	5799870.04528062	6005184.85668363	3619138.88133754	5458495.71297359	6133188.96152857	1833373.29367417
Gallate	635367.102457144	1192020.95071429	1053790.63241144	1227366.02174246	925055.848955335	1182215.5732935	1094354.00548592	899152.209750849	1336913.2803422	1329136.14156616	1488480.50823287	1411188.79504414	1454181.11436398	1349313.28583313	1025991.93726996	1177364.50846337	937352.67466469	1305408.14589383	2049591.94278007	1414446.18037286	1512591.19608136	2027931.42885284	1388136.1454897	1178052.43448601	1241045.37400594	1053972.81866744	1071598.64342277	2503705.08849731	2236556.40094214	1578777.70919484	1794585.85614517	1320992.44349276	1926659.02679148	936830.863381809	1399029.23427446	1057978.23994151	1085343.61819896	1198313.38736869	1157010.27809262	794681.024122882	809458.12456757	1278272.51838269	1072202.99863127	878020.685320746	902050.785477646	670236.425170042	1284107.20856566	1185561.81303988	1630701.57460285
gamma-Linolenic acid	7391694.32618231	22072787.9477274	64532508.9445154	11725535.9389412	33678270.4193953	79000254.2700938	5402825.70372466	6129204.01198764	12171221.8077732	5799994.39964634	8533384.6984402	7262422.49099998	9082228.42407961	5981979.65320122	3944815.31067968	4925223.92839089	1889400.72045127	7219966.53682307	5486102.56597141	4304198.14761209	5055005.92983702	5960764.46301709	2990447.76598818	5418544.42588887	8542784.38776827	7793872.42514123	2811045.06407895	9162801.76130679	10796958.9924084	6244386.92538559	5911676.30841199	17980301.2769779	9278132.6199369	17056655.9049091	9788347.59536614	4991102.4953117	6683764.54111386	3944274.14394661	3921258.46403034	10251644.0805985	8236487.52305681	12538479.7511722	5230332.26405987	7439493.96245995	8025566.58277379	14579243.0503128	10859951.8318242	6115485.5909455	6930769.39102314
gamma-Tocotrienol	3000182.82897153	552871.06148954	675188.461789835	1429573.37802234	861528.975167388	945384.713677185	1283965.42991177	1385766.41898485	628838.633999515	774648.618688871	596811.066471795	812134.751521255	794975.184664352	3002435.02837957	2494072.7619038	1074620.42792054	3558837.00946315	1234378.45310895	1744875.52055479	877491.762333725	1009539.54938728	760560.530038923	2339514.85262162	1142426.99675888	422785.790442952	764093.118418968	1208537.40232596	220773.856751852	612760.163236548	815859.26508431	1557821.33620127	1604664.80057011	833551.925601831	76176.6036283066	1124276.95554492	591461.589150296	877722.553851348	951731.801636098	1568347.57400101	265245.437647937	949761.93855266	705309.987417019	548607.093807912	1062830.6481941	762299.872024998	261012.117772786	551851.835631048	945623.971302225	447521.522579379
Garbanzol	5521745.8928985	101243149.976049	5028776.64231766	7969070.41072926	0	83347151.4569956	571255.724983071	715639.829162855	307925.851282063	138769.593260366	2664983.89383577	343873091.474431	404635413.80093	29575681.5753001	331795.164537026	45640237.630061	49513479.5429945	65616791.9750067	1463397.10368464	518890.291888622	23552717.4552061	3445205.49278661	3686586.64200483	53262283.2952474	288476338.884809	100934380.784353	42208451.9638297	238765634.07202	166857451.982441	772021.641904095	60657681.6876637	80845490.1323036	184856792.460934	158257290.907966	115561378.643714	158166792.891969	65408691.7500815	104864738.703677	27658987.5431134	208844735.382978	276030764.226279	330766000.580599	3029162.03069081	133934053.953107	136643178.28767	205884092.633071	439580660.056592	117357979.563915	184578682.694476
Genistein	18980851.9587742	24816281.0649612	2393836.22364688	3013152.43505355	1413615.5323513	15313880.0586529	1385588.266006	2696863.24913951	760677.637556839	352593.520795938	2481882.78924065	45662088.0428006	125119551.675377	17243761.8226933	895040.611185723	29845043.0736763	89350856.0849216	34046415.1997935	2324213.66085906	1115456.09861929	35126214.1251916	6402658.94653088	3278294.73343032	49388110.6013041	245392055.895421	74541312.1412099	30432669.7698534	158732645.367003	51086742.4691266	1234538.34040674	100866370.460806	131761342.083255	101923090.514721	122895552.087595	125014964.667724	84281738.3830107	74522001.109141	72570933.4349902	33250736.4962198	171556970.861727	134094631.17401	141931391.56973	5645778.06552533	69403397.990112	73917482.0479462	197726450.939665	220601247.04372	86302792.5419228	99682885.3098809
Geranylgeranyl diphosphate	622732.759900627	64669.9645194197	18925.1296890401	34717.3628031196	494737.713847955	229734.512900402	1503337.59567689	150677.929296752	61021.3744398714	288010.260513058	25811.6544207793	7585.35532732184	0	205239.929685239	594600.142206753	232213.012891986	104797.125399592	182618.297168944	257625.483258737	335851.660128444	79802.6908184198	132530.641801091	1294259.04179032	223628.450022653	13863.7615784781	43270.1497836871	60546.6622516187	0	0	362030.779275744	33266.3647097181	24927.2439241797	0	0	25649.7674613263	30027.6667937558	17575.3252200088	71452.9224176573	77742.9025799083	8849.55632362088	0	0	79454.849522687	63449.8202192386	29625.1305018292	0	0	106654.432732359	0
Gibberellin A53	352433.757943739	1683537.07544944	674542.487404969	899192.135642838	1364968.81320809	1055900.39445016	301457.155983279	1414640.90724373	1277868.71472373	887882.444714952	1126746.9136395	1266284.46094937	720085.147293023	1899601.62100232	597834.098683951	384094.277043729	649689.296152177	439029.751401965	1037909.53040315	1023313.19198713	518705.462573571	723540.319906839	566157.997601175	1840304.32958837	719550.174957359	669729.780911892	993614.846978511	562143.373996646	684704.237900745	370621.527017642	529881.075018332	988505.856752539	717977.815780445	741597.485069451	673140.054114504	731624.610222035	797014.611554473	639076.171368649	981295.164189582	479750.170117087	517229.469603218	457140.593414627	789925.367681246	899834.736113732	839915.829146103	552105.59207306	666769.004822925	773623.715159879	759612.965709215
Glutamate	17269909.1352844	1160928.96188749	1813690.38080862	5243507.48063893	14960826.7506405	7134274.74106387	46875206.5049536	2683689.91784228	6180305.56133864	20173766.5645535	3358965.58226117	2808253.61173916	4258112.22377294	2314867.62818676	2080303.88132051	1319391.78229985	4815740.81879217	992641.204894525	2889246.22088503	2014725.48573544	925016.57738374	1199357.20756221	27024245.7524301	7546674.93642476	7214924.39605479	4775450.65572737	1844050.20681936	4981729.84888228	2462598.9453606	11574470.7190499	29688921.972907	8188059.07555016	1786713.22568476	3669100.24584773	7458483.69884587	2622138.18356194	5366025.17136396	4144599.28527488	1748409.4708786	22701536.881966	2847731.63220477	843085.03250164	5058546.34148829	3170265.72210972	4748230.56450903	2612092.66824246	2939913.45295787	1605381.17384955	16748826.5647135
Glutarate	19038672.7298316	37358806.6586008	14678853.2451399	23595190.2271557	34347991.1925302	20984076.7807912	13955233.1122717	38183412.0410231	15239078.0661372	5268200.50568171	26833129.880909	35527536.693627	14240613.6348458	6659324.28117726	3921777.19909973	8909987.48553767	9153629.59948109	5145032.05496155	6299840.23628245	5728287.16633017	4534645.25907176	8192144.61346107	8985646.63208332	20664041.1963162	50158335.1692967	22702112.2988741	9213911.46937647	34986980.4463195	29975256.4381102	15148340.1680918	12217032.0087678	19457311.4365732	16746035.0748144	19292472.8800565	28547485.9883277	8746470.24146633	16937512.5007547	17908039.3102861	11520156.0225308	31761505.1501715	37690860.2150564	27077240.2780144	21959388.5489634	14731842.4084704	22698346.1885572	28202386.5978526	46122165.4584916	6787448.62686299	11945284.9295889
Glycerol	2645915.3927048	5535290.73171164	11010499.8931016	1169575.077933	8145377.48612571	2642368.58733033	3963628.83272961	2327959.63058609	3711891.62618466	8709092.8809572	3292369.94228985	1402055.44110223	1328420.29345794	1511534.88201998	1982113.21506719	5496001.90440571	1778453.31098262	1315147.96957766	3567433.73909453	3640554.43896478	993389.721770264	970950.577144402	1246305.93714323	3615867.50094474	3906890.29506573	2797861.19209751	1585438.63831234	1617721.18578352	2033109.79316957	6670067.21623218	411775.786207135	8297240.18426967	3198515.73018892	2537048.7931502	990634.789540294	5160571.04490347	4843888.38202071	2817532.9221399	1711577.18960492	217622.36618944	2025053.71457991	13918255.2544982	7063357.25995394	6962321.02415548	2759023.08053546	3664832.53785065	1385160.1797369	1018200.40072609	1267375.33793051
Glycine	3572188.71903592	2843522.52398391	2873412.50120436	2641948.20037427	2341218.86635984	2173351.01863268	5941925.90947532	1303853.25060912	850294.158279874	2416560.19543232	1932822.07484467	1446715.32233774	2474501.49887085	1211406.52719291	978742.814844661	1926943.60358278	2828040.41714576	388994.923570635	1747313.78878007	1266096.80060798	1135095.19486094	1102882.55343414	5028602.35096661	2867606.46192246	3796783.28312884	2652749.80542984	579800.344951485	3661916.473884	2403298.97851165	2322105.58616312	13424105.0832116	2699838.92031596	198514.068135064	2821766.44567589	4759068.6095108	2339360.91184485	2479020.07641715	1463408.16346894	1372089.17366647	5023699.34255524	2034068.33233251	1210775.80519815	2645661.93781742	1567468.32336965	2487024.79841471	1047424.53280222	1785944.49713049	2738908.9856385	8337095.05220804
Glycitein	13183186.477677	17914020.5611865	68156801.0371873	66114475.5183141	341775.237682367	65602480.340425	2914797.1240764	286982.970869431	407148.459746537	122772.103304716	8205351.73636051	105750324.678341	63948416.1222437	1706949.87499721	539902.714731276	2956855.55033249	46152545.0991165	572607.682228282	7006013.46857154	235112.620907843	52865384.3627867	1111054.00453918	9248481.34864751	12971338.9332991	69054986.2059043	23784156.4777859	15238798.004608	55313497.7194079	73421598.1430049	245819.269547004	63820029.3025044	25538541.0654294	53697069.3476984	53856731.1270407	62663783.7211806	2906367.91104166	14538910.3342643	4321682.2844395	2583360.40756689	46856941.5243718	48351599.6555393	30181526.2795192	1079686.03003924	1735913.79977678	33126898.6834147	64994128.9942052	84814298.4519186	1390400.48463755	37128319.3315409
Glycocholate	24064411.5668533	3243716.43798777	14586555.8184173	6703926.13483693	14579658.1310695	26248069.9243786	9551986.56368523	12091134.5869843	31611978.4087531	7826295.07884272	64826465.36731	5748640.86842028	40595626.0471726	3851781.49771119	1828553.65846049	20259166.50207	62868728.9102288	4058444.39821161	3261070.08371137	5325234.3697957	10916723.566317	18728621.1709262	43659476.5400507	1376837.65668891	20038915.0917944	8890059.67393432	100595784.524569	44709958.3559459	20542624.5562458	4072908.1692368	9530654.00834589	6825240.19716755	17795977.6085924	15997137.6219787	13205471.5959336	7041582.53421953	10037242.7860297	10449152.1902308	19516167.7759004	23006013.0694567	17328347.2708362	6716686.25462316	112079593.460506	5448222.07923704	24986377.3647673	41257417.532513	32089704.5776271	11863787.8097415	25365701.1530518
Glycolithocholate	305226.440955028	48317.731394823	5861.12635511904	115100.514395596	143210.12315079	159317.324263819	790690.890611759	85214.1106152001	84749.4019094926	716859.967414952	70428.1710428893	6447.98434589265	589262.845677539	141198.310503907	214535.104515269	796297.174522765	720081.315546104	497701.239477879	304219.961159516	294911.310743292	632791.395730623	606565.89833423	109014.101948621	405229.784838912	897386.683180165	1428570.10637464	1071682.69638675	1655624.44817806	627973.638417527	656059.385904578	934629.53816923	1049984.00379656	1314108.15538339	1421700.9982675	1535543.48162021	234184.682130271	1308037.9422098	1054745.07247807	1123015.50111964	1082956.06845785	1367170.68910344	386229.379299156	583888.762337791	708089.564721758	718900.535041602	1053609.51578367	743872.577033209	444463.666830507	1049998.78178038
Gramine	465020.601778774	1228612.54799892	1329993.32281704	1394789.76919992	1091536.69585837	1334541.02593177	919660.781368473	1557020.84831742	1351718.87640681	525644.858572577	1731409.54105968	820379.282445871	521184.788979135	1193401.16476116	1599409.48205962	1274282.05635869	1546642.56859901	2109404.74028967	1281901.26676792	1596545.10011359	2975788.68290654	3530228.26211298	611630.503400706	1364925.72130336	2500055.04530803	2306633.8486944	2419350.87909717	817523.293799179	2004111.72929623	1389534.19402497	1062449.86579793	1110362.43018017	2497180.80600222	2204263.19590891	2589488.32098508	790257.766260258	2472039.85339887	1745936.63561703	2149363.98149498	1659978.7974043	1834628.39456643	1278397.58093559	1896160.935846	1692658.44118991	1490326.31485554	2554761.30555956	680506.410834006	1577541.47193583	2314093.85596869
Guanine (Gua)	1968345.04063033	2027913.53227406	8396473.85798792	14784196.382957	990501.770694676	5919557.65801867	1384720.8806797	2781725.02955593	662206.151894523	1135853.79484944	1139284.65558932	5905785.70808869	11105681.1144666	3120442.50879934	1717343.20776566	4469475.62405239	17293515.1497239	1825712.36870215	2228710.0809699	2530634.17335718	5205627.38497646	3165390.83793208	2733212.40962863	5203375.37449537	21216021.9705003	4428629.53099869	736162.788888852	9300097.34514616	6089015.93713812	1115148.21496502	15282825.6097314	11554806.3417843	2521740.60913946	9652648.55333051	13446575.6424911	3341407.27679128	10398078.4134243	2965072.25826177	4767511.02895251	26938848.7344797	11283662.2825109	4433265.78558504	2774842.29871038	5606736.66552004	9651096.07426486	15129592.9785598	26594665.2153536	3374115.43340132	81164027.0064659
Guanosine (G)	639249.528670975	268905.200678493	83942.5630865017	270361.74090444	152218.692371074	26362.7732958153	332479.379586061	623632.14543334	284226.176076153	326044.378749284	453515.371939152	842088.408617977	2557403.5508348	1982243.8993879	439451.326487242	1742972.85388575	3893596.42948877	442444.339722701	680186.312360941	1323765.8629084	2722388.43333975	2064289.2627707	1401436.09597779	1987124.1859147	2332097.59747097	1778780.0032009	858337.855006698	4340751.66674041	1868580.0356226	830819.624218073	1344818.80560216	3394735.0008473	2347136.97055027	2017494.59888366	2797566.13815315	1037130.56583138	2238004.74577261	1363270.10954224	2105445.84971779	10497338.0404506	7232540.4724389	656584.616884116	2196127.52707715	1210501.67852297	3383945.55115487	5237064.11445524	5548989.30718784	319462.52053323	11643848.8898657
Harman	185006.477763893	923066.513413461	786781.849024464	833943.49522667	524637.289635408	820432.198588055	252753.777418287	1964553.44107845	2718232.80110307	1041859.09904111	1411065.63489657	1121645.34774592	1130345.71653773	502100.493424246	431756.738430885	527932.436991047	621459.840960732	1248715.64452432	319585.825770506	637811.439060319	893439.141653873	1032542.10091579	90567.6700418383	265266.604745695	794851.970462433	840807.506901657	339109.14456342	855351.563954856	881854.166435689	516468.33988528	822700.803739524	213071.427479151	657207.657282233	381386.685918298	769480.249577136	684865.757482284	815045.478018565	1019058.52780234	686233.47244403	655499.464973153	522388.075309717	756773.416612485	503513.641358397	336000.700991941	673947.505184049	591486.465931779	837994.691148591	379094.491447717	646685.377879817
Hepoxilin B3	3618929.68395295	3523472.85479752	4013894.93331686	5256602.72364003	2731510.83275261	4740219.27263359	9030173.51666974	6559942.09131445	1646747.31429102	922179.968883257	4176360.99668914	7364068.13031392	8337362.10445143	4529277.57487242	3193249.95743582	5337345.36567869	4177297.26600863	7214846.4498034	5243389.7405729	5554747.06994456	6878856.02930999	4177242.96376217	1171087.40149633	4722304.82054469	3979655.42328307	3434104.33208462	1771131.00252242	5107489.12607845	5745762.30926519	2012627.15723034	5038759.35938947	3093417.92795582	4315615.42390244	3149866.05260809	4757704.11796674	2609422.66199588	2707174.35200381	3852285.31649597	2484446.78990475	4940452.13389386	4060795.97304544	5981131.59793224	2487462.52133224	5003248.83194008	3153669.06372723	3086501.8613006	5621485.5890354	3651844.90494306	3238917.64186705
Heptanedioic acid	0	1869637.22502121	117538.397753244	568076.736668842	0	136275.965029275	0	45403.3628157517	0	4340.21787881649	26978.2689737472	61797.5666358562	1286667.55234067	1061253.73473823	289946.998029135	1030318.38216701	1728515.12634502	768212.458705748	543381.277449349	254905.407528871	2271256.60146155	5264127.19511566	401881.042632046	3217813.94794959	1101687.35093086	4304649.00162661	350670.281056008	3141351.99818348	2133268.99910198	147174.682905923	70435.5618360622	29283.38585608	3027125.23448268	426277.740970624	1839389.82905433	2307835.74317681	1002638.83683123	1495349.57820372	265567.872909271	832988.917417003	0	53090.8565661709	0	0	867308.119467535	57108.9923008285	12102.5275011314	1470575.11796251	1247422.76693216
Hesperetin	382069.410885114	508355.784390027	2951566.93261758	3601909.0896513	6837.03914689038	2909096.10780659	0	282056.594377132	15254.2055402364	4957.07374530795	204284.303826743	6311283.64599635	9320236.44297074	269818.700194159	66624.6143434156	477320.475485575	4340024.16932668	455001.737550014	230702.649281823	150224.483175881	5348294.90199902	367466.165508223	144832.60357849	3031959.05383421	16922582.3867584	893373.935692649	565334.321940057	16246235.6214182	10699203.526069	59183.6465379618	7468188.22122459	699744.343024627	1743099.08224826	12542806.1726964	13459343.4515522	468152.715323201	505436.609063611	488810.562865302	292619.73924654	11423442.650405	14962844.5508197	4453900.51927526	285874.952707094	449547.703795959	3107957.5310837	15627808.9959619	31455773.913522	562617.100062828	10661035.3476235
Hexadecanedioic acid	21815598.3492504	2451041.41978091	21563561.3071339	38003146.3086026	7168527.29937567	17782129.6946805	103151414.899391	4841667.86540053	9701998.87459391	16173100.4923558	32696439.8039095	41426497.5248606	15755160.9298148	88330580.3948273	83167145.6671972	9344629.49127677	27832376.1100922	82961702.7394539	7090414.61631516	2638556.27920852	69428464.5630004	44464609.2543541	59008127.0896236	16050300.9226976	31741928.9360729	25822395.9188481	19083922.6770295	3417675.08510408	3976520.50594715	87649510.8770084	4135291.79959976	2194058.42273045	29354061.9952959	13752486.6920185	35354054.3353704	3503016.45492147	22131501.3263349	25442885.1415407	27695290.6145558	5007296.63177399	13673996.6461657	4237546.54702329	5851954.46872147	4251258.02782632	3758582.23697276	13469022.5574415	31441380.5326491	10965374.1323898	16876143.7915729
Histamine	16241956.4724214	106616165.657598	76676759.0339984	45884730.2844399	3587902.19642833	65537273.8804433	5858978.03145859	17872651.1108732	10665167.1167255	175367.02731922	13783518.0040321	28504138.8130683	1866397.4141856	3656890.02599945	252378.715336706	3316423.69613879	34367531.8592102	376128.118017542	450616.15850214	540508.191968057	178444.428032554	417193.048627477	6785226.17039572	140289.83200816	1248956.95282196	4999069.3726951	346959.034208958	8840938.33919723	1618609.45351108	139798.058503105	322546.949434464	343117.850252534	4690217.14556655	365159.906739347	1209439.87840299	4594166.76907045	273930.580889049	3667203.25497112	678991.000673191	18842769.5991352	565088.960719365	2651058.8012882	218016.664220135	218674.958117809	2201230.06010984	422206.64043338	1960244.24409972	13187294.1808946	2146918.17058348
Histidine (His)	1555052.77247856	493422.578697773	716027.867778194	360638.418985232	907968.781023573	435483.202064818	3463822.70193132	564211.811407083	440998.255409935	960804.175352869	740745.680399423	327351.460342127	1826003.60246496	1863179.66529851	971583.754112589	1665562.3250117	4900903.6925089	1235339.23971064	1615513.30799861	1743748.59355986	2078956.85378083	2299964.78304805	4193229.34926838	1556397.12624963	3342511.44149213	2302147.12643095	2113664.86492767	3490257.53652376	3276334.97783551	910389.385655833	9123555.92618809	522135.083128433	1367338.10335739	1059365.43581238	3017262.14570688	2208973.49086256	1831908.62123207	1180817.53446674	1711809.66886852	4077404.6481722	3299274.90988151	971666.314148251	1121070.95982529	587877.326172349	1330474.75665868	2046304.05568141	2689878.82778974	1285286.47301571	6005907.1333518
Homostachydrine	1941334.56459442	281341.727050524	78125.9381054787	446700.186442767	2616873.82385242	1838025.88401495	4477262.54286607	2115883.30595427	3210078.94575587	23793845.1882197	814348.316075793	325325.684103438	655075.961469448	784827.982480589	4700214.9108595	969800.61257477	1600998.7054751	4856114.79186955	7097397.02162707	5063469.30838372	2767800.6777501	1968050.5523355	1961662.6826038	4607207.30895349	659106.570739358	725271.698702573	907740.665546096	206093.320968302	450098.773533426	18561955.1265264	1665554.20503758	345027.119165948	373899.450104545	469110.373388361	912937.140232899	165880.866206944	1126926.03271305	618232.540091767	1370510.82505689	260143.686922788	129545.809298122	1745307.94257499	2112744.94823817	1125028.40467234	585748.7582058	234015.842488311	355532.677496453	555697.657857645	607913.789626109
Hydroxyproline	4552349.92270931	6233325.07019153	3794514.18262968	2240845.11407898	4849955.12253954	962922.441654409	4467788.46331274	2838039.61825201	2727282.31179417	7700427.26521543	7307255.32192509	2749259.84013161	4534144.048205	4838198.66867661	3058389.80160322	12733904.3429644	6259739.54019972	7950711.78485345	4850842.7781252	4099317.62289285	5942779.1908281	6419478.39044949	3687063.41485822	4819874.07626266	5417118.99965367	3182699.3378029	3108776.97912339	9199622.15279296	7049984.95087273	3951938.08958917	2677688.777868	3304598.73381002	5290262.34032812	3239179.34304002	3859907.69945294	3619704.95298719	2565049.16065574	5172354.91836909	4240003.27486218	7035006.51724666	6665499.48507375	5901247.52139176	8617586.69977367	3006073.26175924	7993137.79724695	7321084.43723854	7054981.94644673	3287445.87260091	4630670.70791932
Hyocholate	29290535.6235294	2311957.02445481	0	0	8357553.49344893	15153417.9582008	28058576.2055771	11312207.137278	17881497.6492805	25117720.5704927	9200400.54323564	9239199.31185306	920453.343192063	0	0	1298214.7074768	0	0	0	0	0	0	0	0	400040.809059406	0	0	0	0	0	370304.202477259	0	0	0	0	844214.943556514	2313547.10523646	2602153.46511211	0	15497508.9609272	15057670.0101635	55449877.3629533	17604188.8182994	69670638.6309951	23901779.6709696	4689823.39383138	9843085.7715053	0	0
Hypoxanthine	14763339.9794848	43891054.9945977	54036755.751249	65745340.9168097	9879678.12731406	36288470.8466835	2977186.69104462	80495525.5612239	9136924.48424083	4116460.14278669	88283653.9603161	38774331.2230503	101133071.154869	58533994.2120211	19808086.5861219	70405773.9519523	128814044.436391	40514327.089118	85535829.6803014	68446569.8539972	73894185.5935699	88897575.1530844	23752362.6761889	84241133.0767967	105270098.1682	171334698.378359	54589516.5696535	130503474.396876	93875063.7298447	4366059.44053814	296564816.246394	89347436.3135936	28758960.2758132	131198538.927292	209360507.363644	107875150.020344	160391374.826079	87042124.2157464	119440310.546543	162579814.365546	77925307.0369325	38658330.6129352	136930575.378203	65436266.9204608	60301449.4340798	62934927.9657306	92419146.0239993	229893733.289133	240783826.500542
Icosadienoic acid (20:2;11,14)	96492156.2669671	114274449.856092	164972346.632487	158578436.48329	81086058.5670314	119863981.186273	108218653.774315	112019943.619837	95446985.4775303	89628262.7633254	155588507.73197	131159062.423264	110510385.698858	120189216.455539	105757158.193822	88416089.2896779	97310836.5721132	111052008.646836	116373878.51292	94708844.4289742	99559694.0174858	108375396.907057	132359384.820835	107253426.10109	127474632.831185	116751184.260687	168331651.988555	85618766.2851159	123566196.51738	127581137.810046	159447673.145448	79490082.6308617	119038570.9362	87091929.4159007	80199363.6626364	182318989.578639	109150953.663821	92936958.3428082	76054352.4924437	93367487.567351	133617721.519698	214714201.08787	186358153.965406	71965729.9614389	86668190.4245671	82497595.9032211	93869501.7778475	98140125.5334004	120339245.318184
Icosanoic acid	4096112.47642879	4236474.83449561	7378295.11460136	9107655.35539609	1286409.84356928	3903590.83386264	2308466.98093138	88246.3923811219	6832543.22715153	0	6848576.23803325	3464336.32257097	1189711.88629091	4992034.09932013	3130587.77250914	2187250.76842309	5415784.06234561	9432803.32946705	1406753.16673817	1167146.58666339	539760.171608902	17131494.3120219	4138997.59060056	11221306.2492039	9457407.06444274	7943812.04094515	5044454.36072821	12160356.6785803	14226012.2238241	8205187.58707391	12112614.2974375	2893255.85778137	725912.361834454	520475.60697807	13336788.7763643	6763466.76860762	6606479.46520135	729427.646535216	2572929.17822975	4026644.8314605	1567054.71425065	9974050.16584647	22634467.1272461	2167756.25550114	2145684.44397901	1622906.519908	13657710.9361938	20607004.0165125	26291281.8957696
Icosenoic acid (20:1;11)	14167484.7006096	10770556.2157433	11182775.0476941	3789781.4967393	65318760.2192029	31841184.1844057	23916979.1712488	62097510.2932087	67493675.3380041	59155142.6283986	44092907.1061866	65428312.3742314	10761967.1187144	8744364.13707007	74504605.7965382	9786431.98415119	4023280.29067806	89542904.5248033	5462120.35664586	97712366.4956081	4528077.52353108	12310656.0241986	61445620.2565815	88513885.169756	43403971.6167481	45925479.1362024	71170847.1018283	6754541.36631188	11741033.2143075	97108823.9243384	3392893.45170197	138870273.782377	13738086.5637371	17162067.9783514	25836723.9430249	30335082.7654544	58656172.988993	40581495.8220032	39981923.4926163	53610182.8748177	30738817.6573546	97229537.4257423	32621024.7361239	102245469.520841	66625459.1541041	78626912.1256912	98492088.5135418	29404801.7946368	17494329.0751681
Indicaxanthin	3891922.27055699	19739698.7260043	10495746.1745204	11541351.1693921	20511705.5673225	16719650.257914	2776269.91575451	19327193.5514249	23666620.0167163	7108951.54367378	18856936.0280615	19716799.9413	15465228.4591544	8397256.06061999	6077571.65859085	7660937.16831543	4453730.98281912	5330963.37903331	3575837.63163968	8217755.78243157	3912100.16722706	6235134.61568151	2430998.1858597	4949051.0307054	17004715.745871	17196618.2022989	14947750.4423194	17224521.8613528	13743230.7483854	3593197.67948927	479598.554235173	6903696.20773778	15634012.8992606	9768251.28809366	11473370.2121744	12228507.5628571	7163440.28717693	11924703.2229861	3684616.78949522	8338299.27340905	9235195.01489316	8216400.36132014	4768783.28222857	13817954.2061888	10900781.6357491	15887494.7292393	13742594.4095266	4113760.40298308	8350795.35919156
Indole-3-acetate	2632466.82327871	3677218.54467183	5375759.17865107	3339078.05137683	3189970.86230942	7264096.69326537	2894208.94366397	3721306.23808655	3595520.10940114	1698568.02162914	4556484.05032692	5400247.23850814	6647977.47803664	5044339.33132546	3569548.98406245	5048698.08575434	2696426.06729907	6393182.38457272	2515952.26037088	4250177.66524015	5689108.8401882	5786855.58108455	1200386.66818758	3277388.6507646	6323430.96084111	5109124.05003401	4059881.88965306	6756996.11073691	6268710.818624	2510213.76348565	1212500.94132873	2250892.88464648	5979298.30814423	3773894.92239078	6340004.75799232	3316568.20811967	3469326.48175927	3750271.3726621	3575512.0994643	5060333.40615515	5380428.1747411	5952569.04770513	3725317.53561496	2292215.17340823	5254326.51583862	5430110.4789552	7188529.56141047	4162259.54634792	5449943.20179373
Irinotecan	6878689.75891605	1263524.53527162	767776.769796002	1805352.89969202	700883.996303164	2309945.73827948	2336930.93198244	2414756.48975757	35734.2155548256	88120.8152589602	371622.911850926	695260.127162995	1867421.62633198	6088589.83711832	5296748.44919304	8631287.6423904	11674629.0966058	1516663.22347716	9380324.77171291	2277583.22074466	3242215.4705786	1767915.7185086	15719490.2123093	2764263.48652044	2829595.13458742	1120863.92748278	489337.368990357	2357787.52022267	1437657.48903427	591151.486706212	12387634.4649448	5273611.43423533	1258089.81801761	2210822.15552526	2163774.20647557	577751.827944692	1139015.76662898	1286608.91097885	1441453.42805891	3600240.77957658	6798191.2930693	2352222.89596636	2600967.31840743	3619058.44313428	2707724.53632228	1383117.17044452	1652719.0622315	778016.202424914	3876856.03568284
Isocitrate	0	232275.943348039	117122.213593539	383512.695537042	0	295745.274269924	395984.706135231	404948.093984827	450544.959333652	163991.887149488	122786.643438019	34960.9466725933	89747.4649536748	157281.345354631	162229.248174794	379984.797827765	446769.904959634	356698.126834411	151312.174506434	365193.963311015	387035.628511323	208248.263908155	411688.867276502	134736.4069106	122479.746052434	392950.587261721	394467.450519616	483836.631770993	495613.187568388	331317.58178353	437726.56714291	166171.495560672	468802.531141627	346214.090716528	468254.609930526	333387.061854753	72331.5206552406	402153.652968798	113082.334807059	414088.033697135	0	510671.74809132	2125.5929657556	131836.248099089	400168.705943371	425086.844369728	123345.626040974	400972.124351958	220428.703710698
Isodeoxycholate	561412892.209578	274292751.38182	99577675.2739139	398962763.900509	264288170.311318	354052105.883374	362583443.411458	333380434.666026	440407495.203044	531883707.627263	172472365.242017	283619144.208338	335096095.517672	185305512.929972	225665786.438849	250474436.059083	188239709.611155	331567615.694097	202796768.243346	189460923.385238	138494715.117972	219700979.394254	218176257.870002	450652656.238086	292546954.005158	539561718.809193	672217679.765544	570222539.018401	516183100.509987	315267964.061714	429743315.60003	1107058196.42742	561123338.343018	618003840.291796	527756941.799184	469344199.061572	635386762.677985	609622578.132497	644305245.852527	503613068.203333	593410167.484895	394796851.222054	366081404.942384	519019659.940527	668443585.235476	622817618.50947	454255651.952066	589146617.502853	375545508.848477
Isoleucine (Ile)	10690978.8050367	8393200.06055481	8646430.16871921	20816460.1471557	20116304.7968836	0	0	378180.531441366	12031489.3721964	14771828.2077757	11955950.0377137	4593645.26649906	22187942.3476757	5263506.8419224	13895244.7109832	9530883.6974301	27866548.0700041	4938682.67136416	9470071.67464503	9568429.54377168	11355809.0757247	10753765.2958175	22606678.0227272	14059923.3508598	1851857.56769998	2765634.83898182	0	4584515.40088982	5376210.23872329	18094020.8339262	28354148.5756665	17636959.8766364	5184295.32867494	13721548.6204006	9607913.61441771	5358316.45393725	6965718.32369201	1778447.41013707	6527148.40055647	20385161.9890952	2746257.88138695	1015926.23070222	158661.397922483	505879.663585437	7774122.5771153	13336803.4680214	11318906.0779314	15269759.7902981	12781034.9614561
Isolithocholate	208357217.07121	119476250.997609	18845723.2790906	161021368.626357	174575357.377774	225712011.288658	266581508.856644	404802145.223342	295245066.725617	349760236.306609	175285456.71455	96791046.1764402	134299862.393018	183722900.607193	333481133.002719	243003463.785673	131870045.145419	368625262.916686	330965089.064448	237196644.768419	186591498.375684	237743494.584199	94150511.6108048	351572372.153943	219177047.845068	352925429.99598	336125146.894357	243083395.462355	193180297.24337	358789630.251127	118977587.113762	327666841.211721	275249938.283336	326078556.685901	308369300.169252	258092794.339059	590295747.373046	436326320.400802	458427682.925834	252934272.990106	238155315.043595	268849819.28689	329640226.972949	484117119.273965	235196615.144678	247039029.417681	175946574.296191	408171822.457387	245916527.100949
Isopimpinellin	455015.011603426	1126763.5822303	909711.84887278	1169856.23354033	1359233.91873666	1071709.20961711	604815.13432482	1980454.69397924	1588550.55063955	1148811.80471087	2307026.33675141	1751114.83960889	454762.105732043	1553602.16577729	1421128.90401358	652411.448806309	447734.977687626	919292.064728281	621585.787991627	1429943.14330508	1052271.14680136	1627958.30818652	527918.073465424	287349.974109845	771361.332827097	899898.861793749	1093292.20269787	900517.054563402	773009.988144949	1209756.49655006	23252.1298742043	457250.469103325	801649.62212871	697921.110489454	1003587.52355995	612546.367178715	854313.929183187	1009073.99135488	712717.966601689	408479.360057458	654631.03479265	246380.472744315	705778.797059959	790416.898705903	863146.535842743	848623.424367317	620995.201369911	667908.722150565	829519.203534363
Isoprocarb	5925264.1082097	8959805.5828908	6352820.03680482	8158688.8914552	8989961.24760679	8171948.11768136	7803727.50074975	8924810.4165721	10121111.7058464	9848191.58307029	9854836.84370894	8444873.94101635	6671084.95456019	4736167.40122028	4501027.10629549	5441554.67490908	7175607.13416227	4770802.43848384	7402495.69276485	3631077.16562486	3979030.79555723	12127723.3212448	8458774.87156438	4422655.01108866	10503626.8392864	7302667.95006514	6701799.25522711	11634030.735799	12357026.8984035	6000973.95430003	7309909.24674528	5435755.64064029	12103721.3446952	6192764.19375483	10821826.9011567	7104299.48211052	9813805.85017118	8203560.13351273	10642775.4480829	7215002.69774717	7555640.08821203	13303615.9820619	10088371.0236815	8214782.77747792	8980949.41000472	10229285.5783413	7859605.21605799	9573404.12022102	10530432.3937508
Isoursodeoxycholate	1320522350.17096	687995250.387421	296999252.016152	773903566.001469	322628139.915616	848223541.945552	563241007.361671	795702643.895164	597295362.113681	688985253.525116	325490212.127457	767718837.291225	744461011.722348	390912819.360597	477523390.08376	551309862.341502	360424498.346654	776343480.519598	467254784.691171	338134415.216729	285239914.241156	467421746.845143	357170445.992616	1383611935.03648	537056566.438627	1289937144.38212	1344668961.5374	1968814971.91795	1274532163.22772	542605896.777278	484533750.488059	2879687159.49837	1408278814.19927	1824134081.33519	1088489524.94296	1187024492.68367	1460386194.07534	1624185646.29905	1615613905.67831	1430148215.08832	1209597414.16364	711665328.6011	666205325.481709	1399489508.91356	1776452397.53268	1403347117.66859	1042920221.00416	1446290705.63963	943224442.798112
Jasmonate	3363746.23913472	1548658.36012045	1321126.92102865	1288481.6373772	1743666.14632498	1213641.66116302	3711960.40149579	988746.993405209	432755.748630047	1109145.68751524	927488.63206722	1141527.32186652	1208777.43157928	3351959.35402666	3089046.54160874	2358396.24295644	1971159.81488149	2360349.75046152	1651768.7794952	3384683.44265055	2095029.54460688	950614.453025446	2477472.47648539	2357562.41245442	1259053.65730684	1554068.19668901	1104412.09557573	1282234.99632563	1592790.80530424	1917225.2242712	379829.824576634	745288.231800034	1549500.89280322	1063461.99489613	1036802.98451628	812451.24857185	811309.011356582	2980568.59316282	801374.980910033	1359145.4012983	1463537.893122	1176838.78412121	721515.952651049	888352.099007007	686562.535785573	1044690.73469765	1541822.4779715	533321.431693463	762721.796613916
Kaempferide	16134.238424559	272076.810702296	471268.239795681	400419.968795095	11974.1081036233	260458.571170851	22006.4676116633	126531.412984515	27314.8311212364	0	185827.594748752	738961.295875541	514176.162923743	28519.2575429349	7667.7166964686	46278.70423526	252743.407492287	34109.4062978622	63685.4849847864	11461.9396584235	300641.611975166	79269.1818863151	37951.6815743022	25994.2863498956	611551.288123511	307987.840038411	191903.715027432	475002.671162887	426554.264241133	0	300489.793209869	86081.0771167993	485503.418944757	268270.189160531	331864.109112598	112184.412430374	223358.923080865	146139.93058384	67439.6046873055	370517.225759128	313888.618739131	207001.311399063	38310.8257677759	51247.8586264064	268230.280028606	404909.790373474	522931.59933266	31662.5305801239	615404.709904391
Kaempferol	200977.896582344	2946638.44075267	539963.81968579	515684.521917245	235761.861243204	660409.4401436	145809.573624265	425941.823945175	181783.622445879	304063.022443606	316906.277052745	4289321.73451526	7306698.80316583	1043904.28648324	114188.694770599	2348019.89330119	1296325.6706888	1182526.52610602	172308.659458935	395806.939393418	1292985.84055233	1421800.09669114	101894.411905596	866548.889130027	3156156.35748336	2936558.10863171	1471819.29457624	3291567.73487046	2257192.41973312	48327.9697361739	1821251.26984444	2563371.70213318	4224780.6919178	2429301.99910622	2437025.64607004	3749096.93997215	1564719.16285957	1854362.8482752	772063.279433942	3504935.13979309	1866324.54821858	7794652.78142896	829306.542805387	2327662.20601875	5827391.92398161	3433500.3493672	6024065.66370341	2229467.60888027	4429523.32207158
L-Argininosuccinate	310682.581883769	177938.812982574	477825.125314193	201418.851109775	84123.9197539827	150431.372408854	3745454.56165234	0	38132.2235913968	471382.839533071	117611.530328577	34919.1110849613	5583.32286057054	732266.978736409	2348571.43412157	165531.844520033	50794.401805174	168085.849315602	167539.578821892	65180.3509695428	457615.270854771	74777.9808642028	7097570.74595242	32966.7103928608	21443.7702716802	35296.542545442	50044.685270536	0	0	226832.986045099	0	4571.7578345004	22069.8836764507	32178.8793393542	30015.5032658742	0	7014.6119634028	11949.192435407	17997.1381151945	0	10441.8658114402	0	0	0	0	0	5175.32291994943	0	5315.94587722607
L-Citrulline	6632488.36785562	1900936.65670241	1268175.38570747	1177864.19890218	12466267.4115523	5235148.10288403	11175090.3980705	4168457.2309233	8312826.77527633	8717727.8697682	6698674.97792679	2118947.9539376	1477324.45374635	2528531.65124762	2909484.9206288	1930061.54684283	1897442.30657921	1474830.80966175	3040690.15285583	4156671.07589279	2989110.45138637	1934204.05148593	5685992.63330969	4728425.98739929	18783509.3834512	5631482.98142156	3720764.93541833	9240936.85870107	4631676.17526016	8385224.37337769	23781790.7341841	11874932.9411409	2599340.14320788	14705108.8041805	18593880.8127998	6728800.64976544	13420370.6175518	4533649.08982043	2941605.41392451	8203946.60263889	12526395.3669489	3908150.36825465	8159037.98908915	2090921.93246538	4877975.28432577	6995734.45127041	11747158.4247682	5780811.49935779	22187014.9308747
L-Homoserine	1233117.92183357	1282620.68057539	778656.032705687	2456305.04535536	696396.013172917	1222111.38102359	1549555.424907	994605.853824428	393983.587617826	392721.646248446	1571175.1543158	1109709.43264971	493453.637875927	604954.297840456	777331.331658342	903583.146581112	1052098.17383653	313046.102198028	747741.257888653	723246.967094528	379553.626200065	441976.815407862	2727456.16998361	1307005.61344	2129373.95511931	1297360.8681388	331494.464089062	1486915.59280782	681381.126805126	477498.758352454	9051165.77322838	698313.024224215	593666.722336465	1168578.94351631	2049199.30326395	1655461.50210196	1737581.39093181	1101467.11495633	391001.51665562	2526463.6683846	1154705.26807542	1201162.15389971	1024308.28081747	312787.875892639	406761.460083051	592406.050199354	881978.762838458	1775030.20473909	3755199.74702384
L-Lactate; (S)-2-Hydroxypropanoate	101658774.670017	79087535.9297988	112636379.429124	471970769.566342	45699944.1056294	281071652.370613	67531920.3027643	60614326.551639	29603929.4145297	27020789.0435103	79861872.6746485	146723503.286526	154004486.934161	34995545.7217679	34431681.2818028	56429924.2090928	101244258.010257	54647674.4306624	65403384.4176352	34122481.0003274	34171053.2145193	36057390.7406685	126724051.325044	76685065.7570513	93385980.5102087	142125681.297268	30372993.3890902	73598391.98809	108819283.497424	72637014.6640616	106805580.528991	45491927.6822721	43947804.4540625	82209145.8654455	66906898.2476316	95447160.8163904	135536132.71631	114907049.595881	83651321.679492	559376073.710377	36539616.4428867	219093327.270517	65679545.6263732	173995371.962574	112678538.845	56677599.337026	142770197.186531	398807605.04819	126844847.179911
L-Octanoylcarnitine	8745.6826028347	4693.35972310901	18387.1144269667	0	0	3785.15885620412	26700.5286788669	37951.5013135831	0	319742.847808251	4048.51130958914	62608.7984328398	72462.7441032457	29799.9712563268	23779.5040456236	62693.813693633	430891.889115522	27309.5147243037	18126.068527908	36965.7951079249	69783.6917446531	60501.9835103605	41905.9503310903	44213.6083321165	153863.904350646	128476.304369404	140010.466505885	282702.8390148	167710.843063492	23307.354543607	41931.8800136849	66635.1830863945	127756.442611933	230712.69092984	432571.361542607	126855.551371492	160080.792312172	71898.8024386684	37269.9794972225	1197613.16280895	638624.009000647	461715.414546196	101606.037553471	45197.7940184156	383434.69847032	141206.440157734	1125498.37691094	130471.536123701	336064.762212234
L-Palmitoylcarnitine	1311741.43538588	1151781.34736845	860083.209935291	690141.558997346	811688.365773126	607499.539762185	610150.243691431	890383.549808614	517483.600428286	602814.777323346	622227.948480081	618336.387727166	435635.053622669	223926.333867991	591320.738109701	447284.909212585	672215.051980524	696219.678763052	157225.377809313	156066.55201801	87986.2664104802	343173.117556372	829882.15267844	412722.242610846	859157.022056644	305192.335529123	789022.336331919	938118.066300794	331771.909056809	1072297.11470158	291973.560822197	482703.992089422	226905.913677509	184464.885398805	498672.95809059	496348.763317011	101934.59005855	186232.382308515	185237.159236127	1250615.52380821	252294.499184735	611864.570416304	897944.883677462	152875.692139284	168777.581569403	41528.7008164674	299571.568419575	365041.390975052	1286749.95733243
L-Pipecolate	8812466.00654666	6230950.28925316	9930875.5944332	5490271.11810453	9695168.58377173	8564632.24289626	16935139.4478515	8420052.19359692	9202089.99115947	14191708.472398	11040874.17316	10480308.7210252	7517035.21948784	5174111.52483453	5663487.32864241	6826057.54182825	5030327.46286833	7562060.71748264	6318566.46389573	7919793.41211111	4590492.0812037	8599427.5312667	5355332.66029542	6096875.41490075	7587268.66832879	6063105.66134968	5402921.51369374	6531239.45480816	6101279.52733356	9122938.02719119	9961219.6513188	9907635.17250207	4288898.98721931	4262059.2123706	8665166.88329583	6937883.28495328	8385532.59725346	5804368.54637214	4378503.26067952	5263850.76528807	5834564.35336674	6352852.63740106	6491088.21612092	4266366.36215606	4816669.09227423	7349448.08897266	6148458.3681459	6723040.05563142	9639271.1634279
Lactose; Milk sugar	210789.021017095	20396.4608671839	873413.298489507	665969.589291885	0	276780.116099512	163332.577512842	369471.30014857	408564.61317288	228820.981054114	109580.602941945	1907695.02726587	318553.677408298	576370.892060852	109572.990020354	541461.204632356	876888.221857875	405162.134445219	262662.582510942	261357.930620679	914988.795551555	841191.902651752	124968.560994477	1033753.65305041	2880600.09492033	3728395.27151998	949964.159741008	3620779.00870334	2923483.67747968	546318.550878001	6235403.82023828	3350269.43843505	1975443.78112254	4836065.73692189	2895897.86323848	1324492.00000275	445091.264996533	1381670.15187731	1093732.14610857	3041988.18095002	666112.776084732	359271.631131859	740889.827210073	1124851.75948544	1541071.69767272	4330549.75781961	2300532.242964	820682.969830362	4710290.44550875
Lathosterol	1222538.43214835	2186438.84334808	1095058.18103279	854296.128556461	826481.081640836	894465.720948656	911713.693863949	1563362.16473395	1532209.8363961	1703522.51470223	2320760.80361398	1623842.33230121	1684366.37010818	1658811.05651547	582857.031780431	1931943.22820396	158070.922816548	1810148.63461251	1368794.46865389	915943.047321231	1072846.11827528	3133006.20307582	232766.323168468	2226273.17375459	1547506.13217681	1639743.21423345	1446437.72560384	1700742.43974945	3061341.7566917	1652300.15408332	2369363.34521095	1522315.70331195	1718654.37915807	2376868.67149006	1673073.17711322	2221239.74898415	1987544.39079387	2250262.06568611	3179126.80920291	2017405.39167527	912179.986108015	1535295.33360845	2493833.41298923	2421785.87294711	2620233.55413966	2149408.14300735	2088160.55768289	2236895.45637766	1100829.14178516
Leucine (Leu)	9752350.01357025	11400717.1856903	9993841.42796911	3102926.49566206	5664838.53836858	3937013.6946479	5926603.0373901	7051137.95405361	9266353.13265605	11410056.7315473	3837681.47396756	4653303.88086683	4869967.38008515	10486080.2303405	8225334.11009846	3340182.46116222	9143220.31717234	10376684.5567768	9664701.19920903	2035651.28368314	2449384.46494215	12002062.0188542	2829550.32705818	7282686.46779766	1588357.63626295	8610700.13843429	7541669.55922671	17880678.5642892	12435755.56126	11895854.8048368	9878099.31723674	3198496.62917796	1397497.68784796	952170.628632307	10361732.7467572	6024799.53190501	12446035.6541477	9731532.41189648	10482895.5692629	10896089.2026508	4806263.59909114	7205632.49030372	3451966.72446883	4240230.28289712	5941809.6869587	11316076.395559	3975850.38721167	11776007.0687937	10643993.6657256
Leukotriene A4	5973206.09550714	650685.707640821	638323.803876273	1604484.41111332	1779656.42023595	1669237.46507005	6322947.80875039	1187863.84097659	1565478.93426237	3106277.28485279	871068.720045334	971991.462009576	2108296.72845406	4017046.18697742	2794933.45369158	4832193.71587763	3896828.69731481	2894055.68701761	3016859.19284637	3913261.25691858	1834349.28015557	3778795.51395847	5427893.94199798	4690777.50525384	2991877.5002981	1486227.58541336	1357291.31181194	2059400.97865391	3495082.00878579	5272539.44489835	6019883.96632515	1736188.96595786	1290805.52987247	1418057.69204112	1582390.41627338	2694552.37859799	1713290.43914989	1367498.68421356	1771994.16982709	2208192.77712316	3915969.08149932	2363275.75567276	2070504.57635719	343026.42910474	1540569.00103603	1747091.9772439	3097221.29256656	2012843.3126063	1850825.9710451
Leukotriene B4	17624007.6341703	5500495.3604254	5791026.3680785	10535820.8689994	12850643.2486343	6135424.14776515	31148111.6557063	7274507.51987107	3658941.93130145	23961689.7042134	3913133.66171868	7455089.08189374	3098623.43339071	4259631.16503482	11353279.6950245	13254585.9700528	9480167.5255693	2825427.9619338	6581824.77027284	6476215.26129942	8092458.28905224	7748624.40492031	17312240.3597436	15385072.4958865	4060691.5732433	3408959.26592038	4131095.61879629	5855825.98906596	7612844.85612962	5685333.94429425	10192655.4372033	1441772.6500563	3678781.29958017	2142887.99140917	4834794.29817742	6171805.98947936	4915351.40907397	4374640.46182989	7012922.64048928	5965851.60042759	7100019.41647383	7957783.68365872	4566260.39035713	2806491.39249929	4789023.47758399	3744840.842168	6894272.01407118	4374176.16150373	5022359.34528051
Lignoceric acid (24:0)	34315.8683057125	242442.962607403	130132.272683947	24853.6865818325	168177.658232843	33396.6378714608	16948.5976646425	113929.048326072	77375.7017459065	47268.5447812288	57187.89236244	15692.0753647837	27280.361935661	405341.962623703	666250.076748305	42884.3938706637	6858.21146290977	160159.455918831	192537.555926002	410194.34352863	267393.88814775	960207.969700787	209348.962262847	411987.669464795	100253.817098884	41279.9140563841	55751.9360726192	1206881.39211693	939362.449884278	788521.784997453	462651.418272473	701896.326159251	834633.236116617	444599.429596212	170586.338975726	21371.6200798821	177179.049489822	806631.77281523	44450.4100341498	19068.2365638798	40223.6405581651	59167.7054617612	143388.155319816	73227.8279786523	324695.191530553	270981.568759329	117466.24050555	69221.2701284469	1001708.35097783
Linalool	1582553.40686015	3545998.51143049	2613344.01401784	2068944.71318282	2351403.7415026	1244881.85612509	694860.538899911	2053854.84756817	442641.438070182	335174.944208601	1863448.59217338	2520068.01722906	299990.502971812	1699679.90108961	2157933.19355908	1293248.4069542	262587.146227695	713386.916882396	909342.909879509	333243.699152238	1077548.03386756	1471491.57988292	1273169.55305798	600692.238777737	409454.66640538	1291725.49269012	1351725.35728993	1568681.05150591	1115991.23416668	193628.288270077	241278.112980487	345028.634172351	1077423.54757831	611516.823361678	687328.611712383	1075692.09879893	801540.840204983	1664665.41191847	2081506.9709908	2366464.46328041	661154.838408564	187094.405770624	1272391.87499517	1087589.46374023	1441825.39534547	521984.353654509	651093.041122103	1220651.17972056	925868.96477904
Linoleic acid	3690175934.78992	4827174918.11909	5057632185.03052	4991358966.30983	4885047703.85346	3222053264.0456	1741586406.8653	4825289272.43023	5140732667.20731	3361364526.00831	5408175039.44681	5846473082.33997	3707667432.89039	3972899944.86121	2162921012.77952	2639983233.48762	3066204910.73601	2916365022.55243	3711747381.04899	2606392068.23171	3839573695.93819	3962551676.22151	2073009524.84895	2157482063.98613	4102260428.841	4136915874.78006	3747717620.60763	3624866667.94679	4071289418.47718	3225557339.92352	5674644558.22044	2765387891.43569	3876760167.96888	2928386616.74894	3184998606.15952	4283904463.95776	3005625534.07998	3078865344.42428	2811638844.55752	3443242640.80874	3421037832.6896	5071981890.03856	3494172230.68107	2888138976.6163	3373785031.78119	3545975652.11709	3629022077.42184	3212369073.15595	3987595279.65837
Liquiritin	97437.3929687775	167627.757330227	325814.361545842	547467.720969632	483135.634585343	278880.251474681	18312.9484912532	322802.139622202	208209.650479899	62478.0750602084	183164.16820816	746877.676757514	110850.454127831	78137.6973310109	62404.8241959751	141964.578587004	363904.368333595	92965.0376491111	130618.536414477	197321.281150849	245842.496699887	127071.061004009	70777.4260504514	89146.066168407	270577.781219259	106406.838145058	185611.420692695	120073.102005385	364360.647218547	47571.4271618728	50496.9206727451	364975.409316927	145006.18543025	143693.862122657	186936.104580453	95500.4652310179	102786.401372851	177027.35168339	196068.29236521	267995.66062569	90858.6823771692	129272.918981188	130979.499400651	296496.819746806	241857.345748361	274392.748767068	136766.653930443	85223.7306898751	216670.597699073
Lithocholic acid	1117491682.66412	572593257.160469	239883289.323853	846943418.056192	705185290.435245	1065275441.21831	1057995097.51086	1193977375.39041	1146763885.74795	1348100026.13223	682927139.649386	741690542.5824	1483721810.65502	757519146.160531	1099377909.18325	1156605495.17553	1267798350.91257	1375204585.51564	1149851974.13116	847574499.810173	808892176.388327	923359039.253807	507887021.687767	1128516381.51079	1218946995.64069	1490123911.90758	1626067581.06816	1844606657.09281	1732205143.33278	1287388395.05215	1464861679.11518	2374458233.15078	1597247795.23984	1767789267.23832	1646016159.11672	1304115702.81939	1602229370.94006	1621113021.89279	1679375159.73755	1373375946.30892	1533081250.38759	1407546858.06837	1150443752.77932	1431868761.83961	1628326017.99852	1651298841.55362	1696858092.06365	1647914260.87727	1376242297.54674
Luteolin	226185.229935471	7149793.03785066	1020110.12846966	2086177.67430304	307305.928185049	1828684.85551236	50005.1982500278	358990.360327218	116648.459073843	183682.688401158	397077.637113804	12631524.8775763	11893291.162887	1307374.04480513	53120.4474999786	2069501.46029022	1434397.44980703	707861.045592682	176552.478913964	134452.760943666	1465294.24376573	1499967.09918473	93389.8962223304	1112073.84410655	11594536.0987003	5521745.90450257	2345486.85638575	13379143.8818588	10533254.7003973	20500.9422263584	2044612.23057378	2168674.40058547	7550940.69445648	5556178.67144602	9220101.04644769	8435037.96940514	4270056.16610225	3225902.19427448	1483305.08950062	13360219.6841163	4222261.81194792	3790068.95294808	2145257.18509491	2851756.95322092	6577933.7528092	7847901.39279583	13379954.7888961	8126604.70769315	7893022.60482009
Luteolinidin	238948.009612884	173500.284718772	14373.221697417	141622.527683892	305854.390492363	376769.553667689	621830.990604604	207339.049341721	155763.901817879	451647.614212685	656270.825768873	132951.010602003	247281.739394501	392912.920179878	436172.196194249	730587.194723467	283442.351181135	248846.028655291	419136.889580324	521470.631369616	1136489.94570045	1132381.62826612	349330.304313468	1106258.72276042	199353.057115971	488966.17533263	690636.228441732	286648.580081334	282378.743189462	448202.162679792	16979.2406071083	180100.15234363	379793.976269869	295159.32033899	634281.027024515	619611.740782489	1188288.66558647	625987.279989497	795805.223624555	188600.341415027	765079.665721767	59098.4654951443	1028494.5794762	799876.329918602	383701.001059906	416037.643004122	318888.540037216	630836.58724343	698885.520062172
Lysine (Lys)	6914641.60227866	538427.247217771	1432275.93798268	1120618.17989904	5563541.33452815	6820766.72463941	27391344.3124406	3022450.29870963	7461294.87330471	10887843.9756389	7576548.1038483	3513439.36026389	9929208.16246496	1473756.09655178	4062206.81466278	4397731.41752812	7780360.74858567	3818455.16745508	6183638.99772539	6736069.53758627	4469826.11842787	6082928.134416	5337491.33165767	10587624.3927542	11808333.1310204	7052803.27438568	4082312.25829153	8489674.94248761	5282891.38083696	11986021.7759432	26263886.7264585	9098198.4209629	3965939.32833957	7558644.38158086	17173148.0075973	9251624.17634963	9524186.19002437	5280077.86512884	2735359.85715104	6140205.46473649	7007915.79513205	4748243.80951613	8808517.17475339	2466362.89073121	3803401.54851743	3140544.71273914	7816438.2537941	6551515.7067238	23312020.3626056
Malate; (S)-2-Hydroxybutanediate	1613368.32158878	1703264.12499553	890046.986461619	1688026.34429409	714910.773380863	1336909.52223944	2031325.52706065	3652032.67861823	973686.49657711	1103894.84126805	2831640.56919355	4336329.68984981	4840886.19347042	3589282.52935185	1804294.2760185	7849598.29604471	17028000.7456308	1366071.32880365	1824915.36607932	2844513.60109596	6447818.36902642	9853796.76125393	7564733.28985575	2499757.97613424	1602335.97129454	6149682.02970436	3476954.83952743	14093455.8980998	6901406.72239476	1439897.50947848	1603935.80665388	3386831.33347856	8413453.97948634	9115421.84222762	6193276.88833408	5615083.32320354	11292424.6739002	6935133.38247084	4672292.48960991	21014998.7465305	30096713.9669916	2896805.65790773	9070242.96025489	4348320.16777118	8046755.06505519	7122149.5292301	23507315.215138	872007.612185879	49864112.260956
Malathion	1673759.56825367	6011928.27310742	4461242.65484491	4744369.3896288	7747816.24178861	5622753.80019421	2012146.9773097	8793378.23477453	9445551.48162961	6754193.17049018	8952235.88236454	7954192.71791151	19202.3217184875	125072.449618165	395128.040470709	128809.601577354	76886.8823249689	1227934.5224472	891962.820200368	365209.835918409	98856.8747776232	26386.1970836309	1453845.59976781	27128.2384263995	11629.2819763892	23896.1632795607	33337.0096395508	0	9140.33140427271	268837.713483727	0	0	10018.2746200458	0	0	97027.1676333833	15054.2752170316	5466.83176215766	14109.2768021085	0	0	18408.2440792788	13656.4112571474	29135.7956915687	10508.5415479683	0	0	7708.42569600766	7548.4424533102
Maltol	17619429.1153319	30796961.0665891	4542694.43688872	5912018.03842309	16669006.1143273	24367331.2504135	77182850.785285	25783162.5902347	19188109.9083786	15045267.4316461	58009829.6806657	22770874.1633243	10347554.1606938	13006880.0214629	13616288.4849306	6823030.81722623	9227389.34346156	10743647.2982406	11291479.5641255	9126688.11326605	7827099.37968861	8415546.15425552	10453667.2011719	71666470.069747	18480777.7782339	44055017.572999	3680112.81768844	31346777.1499699	15613605.042918	37716745.6739394	12223469.5654275	13092260.6137897	12648160.7743739	13303397.9462692	24576412.953968	9560754.95991409	21912856.6943367	17888657.6573609	8970399.62442853	19355086.6781228	15282336.509755	6298884.03825531	21349371.503238	8594787.70573113	16145819.7540635	9968312.55521864	22402208.0087768	12091976.4987372	10852225.6367997
Mannitol	0	4770673.00823782	2158497.87259221	851869.932432452	0	1664100.06467384	1748076.15706914	1734616.53683051	3398077.67526457	4581968.33816705	2552283.16721346	6326391.98632443	3487333.74687034	1373011.28742048	1312336.19281545	2767759.52149923	1830436.63216778	2041522.71590575	1677585.5836897	2840740.72172934	2933004.72557307	2148594.67082128	2354371.93204453	3023286.45316031	6915755.00759505	6172876.08597435	4668610.99521614	2497069.21639758	4596245.02156686	2286607.97692565	1954053.88683308	3453480.37045318	3733559.34585568	2465019.44872866	5416078.08129835	6175717.53027075	4461255.76534798	1254892.09671594	1660519.043192	0	0	2116881.00197352	4029673.68905931	2467209.30697938	3573272.01185582	3963273.4902901	2662072.95310808	2358407.18119901	1816899.40294186
Marmesin	23518.1023811612	352141.4223779	303717.480250428	423824.524487326	0	19775.5597507205	69140.0694089532	62864.6377723246	0	2908.41961147526	60949.4704042232	347879.688504027	902057.4746978	655663.434025498	202642.938743009	957250.219200535	3565853.23982156	231411.627719143	311848.023139892	396722.748435523	1013243.03654803	325372.730344129	119070.163550929	680956.933075473	2324882.02595475	1311179.34777748	689286.269090889	3292294.92118182	1235514.4482687	137614.609563907	60721.3439390067	175351.023146278	705108.469352462	1155228.83763757	2640739.83327849	1738697.72319244	1079408.00990132	805022.581501115	631944.477212861	4452802.44490226	4988683.07907782	1460042.53409943	586927.872013628	654519.936625846	2008877.3231374	1446800.95756821	4564996.48240572	2432016.23764954	2254483.28571751
Melatonin	7388266.61669299	692677.39829093	206599.374292057	1812707.40628322	3561416.41074945	1535257.30341316	2659701.24365702	2406469.14155894	925963.518856236	2096678.00794137	443200.972574041	501582.865545041	367993.898826272	2259412.35107697	7437974.88263748	2737538.83018903	1204865.84060707	905056.268376149	5806355.3277792	3505690.98464928	1445751.96619619	1503250.31307494	5784254.00155874	1419626.03486114	411926.089702977	622354.547566731	275127.667531366	140733.034584997	267816.69333759	1651335.31204211	869744.778152125	180609.649169855	206976.599501876	192909.902433309	726790.953149843	277958.331378876	928953.606258075	727116.842197018	507445.681529104	219606.433540418	391810.337258435	661944.962932776	1020002.43457787	778513.668308389	342152.885219897	220605.133184021	125434.595656234	984722.052402673	1089057.48325684
Methionine (Met)	14817000.1224391	12651561.9979859	11518807.730005	11696310.6652208	17408340.1523445	12615207.055239	33215111.3526921	9568673.47804119	8318651.28485586	17314669.0763048	13017934.2479925	7070607.47095124	11669331.266985	6561975.59868283	7737350.10354268	6489084.22386326	30267162.8065469	4506778.72623832	8784791.96487668	9369426.27037493	8299719.61546954	5231476.34801653	22626248.3797632	19819413.6962132	29452140.1262845	18546827.318787	6451907.94071428	26848640.3212827	12646636.2490558	16854111.4135326	33237643.2565319	20017893.7616672	3144921.00702745	27133570.5375366	43057238.0855646	14097945.1574899	29738314.8457883	10017797.7527212	6524024.73955703	47688690.1102353	26844105.2946483	9319298.70573493	10530285.6828858	5279380.89836012	11774876.1653566	12646753.1103478	32575461.7433016	26891185.010309	71859429.3710923
Methylmalonic acid	5440201.82701838	9785864.4712271	10397815.7040567	15903198.0284888	6486138.94566598	4575867.3263863	6767243.37888411	11174299.791259	7662152.6657852	12460949.8457296	6083368.6197487	15295870.0979317	8678981.2086956	6747820.24226354	5513458.68095067	10644270.198513	10765035.2094122	3904331.32438848	8714675.55423265	9356350.575004	16930491.2465637	7201212.74989015	6992788.31941927	3026308.9817773	6777313.64363229	6180264.15151804	1319298.20872591	9848193.61143654	8657293.16241715	5830160.56124559	4183367.32513915	3019072.35685252	6539687.97294862	5248486.10062088	6843905.41552591	5031808.8225912	12866294.103952	5283193.83895269	6571583.5650525	18093534.4101599	8814692.9522358	2905824.53203741	9284004.0349102	5741906.90342217	20154513.1389288	6117813.53190925	13053008.5715816	2290108.80870246	4479708.80380599
Methyltestosterone	14715870.3825754	11501474.8878145	13057771.7895972	16002620.4515767	2682740.34679163	3896164.33379766	3187971.37035778	3151538.30335962	2752193.80979745	3864375.98658301	2981943.30557822	2643804.46194357	34221826.5106195	19985406.4006158	5906518.38966015	14724828.9390158	4374464.04691724	16295883.2505361	12669242.3759113	10675302.2554609	14661661.4574325	41350843.0606901	20265215.7565437	19420977.7467285	41006151.3980359	24340433.0469826	18490828.2464203	46427375.7638115	38113575.1230082	14241238.1613851	30768421.8569531	19470528.3702247	32718888.8239736	23548519.948302	35071409.8479491	14899737.0331737	28238175.037511	25735031.0183221	26890965.3941559	20921079.104057	17937782.1262209	39721832.5979871	16678507.606732	26155577.566843	19035939.7452896	25895461.6912293	60707423.5904608	21693439.8080976	36179075.0238025
Monocrotophos	3039576.30882868	2184375.96878139	1140178.48487854	1329499.67358038	14196134.0767946	5114044.40606959	741574.171834229	4194945.83874839	24328701.1724406	17721572.1649437	4632313.90245315	2048625.69539673	185302.048755932	74303.6738107718	243155.030837923	38304.9840461694	0	116456.726558076	94120.9907499973	173726.069685888	268120.271145753	435016.871792367	3993.63645456889	2024323.53913293	8616599.00955905	5160117.81929368	1016583.78131556	8113597.36027687	6753118.48265624	1508383.35449813	2394409.19102968	4315616.90507003	6308.90727577318	4894977.22000511	6069581.56969254	6001.71740380391	2918001.33062288	3022962.74130183	1425716.77525909	6112725.90754353	7481335.89040643	4237432.73662085	3561631.28338094	2857653.49271517	3196069.41539248	3107923.21307951	10174005.1023598	27818.8271767948	24926.6456671795
Morin	0	1737676.47181859	165877.388527967	172664.276138205	89010.6427223468	107662.464155828	16668.5828884712	143076.887770251	6125.73988527481	37858.4498944617	125395.865792102	1186455.71025845	1957678.34233006	175743.712188369	32586.9463015094	642791.029694635	73777.1235403494	125814.324327626	76222.9569753836	81806.6115870035	139487.890427914	399382.464081219	21001.8934615984	0	427790.566787958	760435.869671556	232278.449628259	1623244.22558303	1550913.72932222	0	69454.9053365287	74067.5211470804	1309903.56246804	129770.496626821	606015.766246371	2561629.69074214	87048.3703315568	658457.571731839	159045.250376329	1779664.78064538	251199.058773059	1176279.57016456	758899.791448786	498429.588253638	1233577.1374348	203527.509867929	883735.431972583	2130392.30624997	530246.351889322
myo-Inositol	10428493.4961761	6004512.07370903	10057499.3359304	9430513.8162663	5812638.52478271	6945361.15419617	14503289.1976841	8636126.02864799	3365940.06430365	4033296.66980095	9064044.07724334	11429622.9402763	13857903.671673	11447978.9214894	5015460.20252061	11144949.8937897	19318303.6793113	7502193.18539125	8369921.55670266	8304073.58179596	12154175.7702457	10682755.3200565	12406381.7455146	12122931.1229876	21744703.4961479	23423931.5970621	8835260.75916841	22028262.0629627	24693246.7956285	10199774.748403	19350382.7786456	10889698.8062283	13265494.5442399	21964377.6173609	23738806.8640786	15540296.0031749	13381849.810989	19565718.6179991	15929910.4135219	25735149.3721936	17954310.4156751	15950854.5301821	18471148.5203772	17325262.9196225	18424235.7279494	16885400.3028896	23664161.0515666	11916343.7807899	22807063.4917447
Myristic acid	447160311.244731	816064146.746347	1130812149.5617	968002181.270813	603381616.008597	693592876.942236	399871264.741404	807688853.758582	842805067.662394	980381547.071514	948406014.87721	1011937647.55701	791976561.656486	921144703.852766	550622109.326108	601905574.160954	652202233.30853	681259109.173293	955966800.398477	622168796.534581	875847588.089782	1173993323.06272	437312979.96066	403149745.327423	896316040.070043	691341074.135307	420816316.849212	781595468.039799	668280732.680022	581884075.773734	756945382.11673	510477535.10117	537156430.214238	535971899.934746	1299733176.46584	521887528.464937	455374251.609811	583818920.08088	427383626.867427	529562974.85951	536425390.596415	465317400.499987	539808972.158772	356910328.428117	434424421.495275	306264940.903219	849683150.014988	507230765.613599	1030051691.23102
N-Acetyl-D-glucosamine	23919636.6761331	33783804.578015	24939594.9772976	35491157.386444	37778211.9471247	32893386.8007074	55723869.8790971	50193825.2812185	37000819.79064	28157875.4123733	62370899.7324572	44562710.7444092	12185357.0123801	12500970.1992986	6915221.19977037	16727430.1052184	39570757.7716272	11126299.8539023	9852590.14423394	16627515.5823172	6711185.85272272	15290042.9963983	63362006.092898	7917261.28201161	11626843.3167161	14799659.7678497	10826776.6066625	12379464.8813344	12521999.1483371	12697391.0767148	92219766.9061627	7059450.48434975	8351932.07551033	7465417.39027449	8041105.24882989	22887403.0790404	12684216.4626961	12586817.010175	10137151.0026336	7289486.59069174	13383374.8497257	11382792.6211084	38707377.4785092	8090484.29194537	8245527.22991051	7450804.40620834	8687900.90207628	16510538.3060929	9164757.94947253
N-Acetylmuramic acid	14746564.8997304	4430142.92865079	3116854.62763348	4511833.98149152	12217359.5945361	5917848.80349235	18138315.9896496	14039102.8130337	9172155.04647362	7979451.36493542	14688210.4038063	5315454.63350131	2117820.24950163	5891780.93254348	8010762.18551004	3177684.57131945	3520905.38390071	3126033.10868641	11980953.7299291	7715271.12375741	4545751.68475333	3882481.35679577	8834355.56704096	9872246.71085937	5944255.31401489	16316545.9061163	7398681.35432075	8028221.59909004	5546802.21499927	12772867.9517931	6729448.58296215	5805290.18678001	4106188.59770848	4957437.10897392	8283435.60822961	10237653.7952277	5390312.57678912	12402578.7689055	13901029.0257447	7276770.54655525	3348480.84824201	2636671.82833639	13094478.8296482	4810345.34532619	7452446.82703122	5190073.47963302	4238203.04021554	17228739.2476892	7783367.64549593
N-Carbamoylputrescine	0	9735905.67952178	9270026.43574243	5544901.94106121	12006109.3965299	7736398.1839615	13322741.2762549	5295255.28209025	432538.118398866	0	5626675.73877985	1551790.89198825	12044518.8146398	5817017.2677605	7230178.50109921	8005565.56894586	44324321.3139698	14027780.9297191	6753650.88370024	4549450.50259407	9252639.75438652	9740672.75674362	7424892.93500243	7976520.48077276	10804037.0336734	8967141.69470471	6693330.86797997	2390211.53082194	18274556.6949904	5451227.56587064	12231195.2794766	6806271.0968535	10209241.1067516	6764321.11213922	7869463.00108606	3934964.78845734	473592.462270136	6379139.05093646	8443689.61356445	15142034.5965007	13769820.0402778	8870291.18628784	6481554.82883649	0	6466353.68477039	9109454.37292798	10643709.0879129	5997042.40765559	10527183.8551031
N-Formylmethionine	966007.864341016	939510.835841909	1475427.97361139	2421087.71585889	0	2176396.62624665	1281705.52344075	0	2452447.94138648	0	1949479.97369113	17369.5302278816	0	17823.8129152164	20776.3552620603	11291.4885004753	7690.57636160049	7932.43117826086	7395.36935803622	27660.691216628	2744.11130480008	29140.4759206583	15039.2841322859	99859.3290617483	1819381.66859792	686281.247324125	558825.61593586	1281941.6133403	727692.11815034	1028471.64557868	653141.340368557	415771.124248728	301889.699079303	1189621.03711225	1541951.77631756	20714.0742464459	7976.98118893396	571673.849523943	545409.874562822	2639027.8977039	0	4030.14174351022	839214.765636388	4450.39137951959	0	8501.86128132603	13476.056873971	11072.8750733461	35851.1151242499
N-Methylnicotinate	521156.283781409	431531.702358879	365152.034684113	372857.541843345	423107.335763946	346879.022816495	464513.437984299	391775.224047805	699742.898446668	707476.826497311	474095.661164135	398296.119404639	494628.323630618	543421.959740884	334860.550781668	299287.5114629	1095975.10246595	412340.034319675	357672.263595844	426262.139782725	322341.851744629	556707.610110761	1102946.17586681	429916.45750858	485786.267759165	621385.146241051	470467.289120726	572793.542422169	551154.3721084	585461.392814756	736626.319121682	564570.018938098	588994.48586516	418737.873115463	362841.960329381	569841.935030273	363126.912023179	298456.869432579	439030.897017278	380257.113027236	394172.821766257	406015.874739353	275986.213733377	342471.925734863	399920.213097653	377504.415949672	481396.893044828	539869.333540462	634194.372425596
Naringenin	220862.520781111	7635002.17972858	3035931.11967919	1523262.759111	749088.901326044	2832471.48087123	512053.475706659	1739263.01787249	570880.045267454	128672.384278617	1363717.47324362	6700170.77229625	3293481.57089619	2268279.98468632	1323665.14605825	1860128.87403203	1518161.04945332	830522.776357385	788023.085711981	758184.451971021	2459891.30936209	1856626.6949494	212307.747250039	503063.619554221	2923662.0742146	3731097.51377629	2326401.7894163	41604.6972826752	3812689.75351902	524460.692889878	3644331.68801992	336977.705334598	269450.401841817	361846.689029164	1036949.22857453	3945593.05350456	1236809.99288985	2303060.96832428	1955658.95688461	4041933.64054598	2343458.64030586	2747932.31955285	2769026.40089304	4009487.12910282	4149282.16757762	1885588.42308391	4701758.71686555	3168658.66759681	2351974.66727348
Neoquassin	1968536.9505903	3608351.32628463	5375685.80997214	3904178.50111571	669660.316631382	1417502.14669082	2714903.25622532	3517454.7782978	250833.128028971	324448.831309978	1451584.87221079	2039260.88274726	37924061.2591762	40467906.4465471	11371385.2562606	26398312.2484583	3090612.46187331	15705788.5744677	8542869.14356138	21454984.3623534	20499654.0364421	26681247.0926465	2081261.13835353	9662824.53456127	19139997.0974482	21682905.8080672	3923999.39947776	30769242.7518054	32585272.4330324	4221623.30460287	6117391.17347812	4743841.22600154	19746194.4675413	7076551.67923294	18626470.3833224	21323125.6930751	6471886.24056825	11601786.5277032	11696288.5498232	20304814.3512014	12567900.2476043	12604859.1380736	22860276.3643352	10842087.3658353	24986051.3287037	6625405.12087777	30132038.5470846	12545072.5142841	22735820.1560821
Nervonic acid (24:1;15)	0	0	165008.559779846	153291.049676937	0	0	0	0	0	0	0	0	860400.08257058	835741.706391411	8562322.00965417	6952149.08990547	666740.138496649	3967096.57659565	1950576.11729144	1616064.90391778	6421517.18441138	6324603.91144858	799020.30325614	1306333.29024196	13112.0420678461	0	0	5990172.04069416	1335752.1855795	665543.612965345	557310.216498935	3611971.82419735	2679967.24311051	975628.353082399	473990.368077688	0	6731.29963352341	4426.94408659238	301851.571231867	0	0	0	0	0	0	4704.09812490625	0	435415.973891344	2312034.14348358
Nicotinamide (Vitamin B3)	2781187.52086757	1047682.90284246	1619286.12713137	2657255.82781626	3176733.12654417	2129164.67260896	2907992.74180691	2543302.39936346	3581491.22346312	3556149.34082015	3676031.214126	2309544.84603033	15887175.5383449	2181144.63093618	1036414.34437225	6619924.62678391	3106171.90930884	3811771.9558423	2292715.03599118	2446482.36097518	2444900.20872559	1995202.95275863	1065766.98623381	1676643.60801442	3482822.05388872	2837880.20075168	2137243.12303734	2331839.55887101	2835540.09900163	2305412.52630653	1629515.3529596	1409632.19524374	22163409.2364709	3116410.73564904	3032967.28558087	750030.791599667	0	58848.6683455309	2556397.54352679	7118250.67843347	3350111.14450202	3843438.10746843	4928470.94444504	7406036.22150164	8164955.08448933	5012688.28452871	3967686.6269331	8530435.2235221	664096.406912478
Nicotinic acid (Vitamin B3)	17465934.431281	14440042.9262072	15780041.4928508	12428840.6033242	11923377.1681771	17338540.1477556	24527032.5235085	13872651.4774674	12303981.4424834	12006020.2139676	20141655.4784898	17596233.5126759	44007884.0723536	20527776.5605951	16202398.9206571	44781549.1341059	33989464.2705743	23195771.4702601	18988990.4742753	22142142.3605926	28586057.756165	36262613.6321559	41440996.8184247	24162699.4790586	42301237.268551	32834102.0014291	26276907.5591444	56974518.1442104	40077139.9020449	24152070.511088	6383168.4174644	16678270.2838809	25572002.760107	32400907.2043705	50700087.7750217	38028785.3110228	23727618.7792813	30937555.6859985	21337243.5885213	38112798.3929175	46041317.1259466	26789065.541288	48696971.2123104	15987790.4078645	30178826.7326372	25705256.4250597	50518475.5068895	22929738.727606	45665439.9511139
Nigakilactone A	5315882.2298641	4452123.48845095	2267335.28418863	3953301.07786924	6187303.87103551	4651976.65215632	4127650.43533065	5132993.97875969	5188213.68541575	7640419.98232653	4544028.60765489	4688296.87002846	13777966.4150645	8253962.79455194	6757673.94064437	14950035.4120672	5153355.04833984	8870564.41448079	9068421.61253503	7954982.2056017	9565383.79448626	13731939.6891697	4482296.22870506	7300212.68094521	10655468.2078021	8898104.73551483	20490741.3545604	15354703.2563889	11534444.9748924	8673315.02182002	5268001.55186128	6541773.28429289	8837334.89340189	8990758.14944402	11391425.1735478	7317151.50103675	8777297.2780826	8073492.00102389	11779297.3459548	11451752.175234	16228374.0179264	11944561.7973774	23224223.7015486	11625104.6811451	12392515.2306814	17616419.0310203	16075949.7442316	9736772.70816606	8318712.07490778
Nonanedioic acid	19699532.6873665	40932147.0780901	36126181.3248061	34177393.3605194	36508845.3688743	30501347.0878303	13543179.4043805	55331937.8100075	54617679.3167781	38007717.0810318	53122281.8349905	52303758.9179187	24664626.7004556	38022752.9253802	27295438.1907457	34035081.5841438	15804114.9969962	32789874.6787132	28315503.7954093	37181168.1139027	31930226.8201561	62927263.6418991	11948162.3947442	18137751.599227	35448469.2362286	30926109.1579325	19662240.3069327	38354357.5190885	43091445.5612553	20075565.4757846	9429860.10669535	11665809.9798078	28932503.5061399	16170791.0642767	33315677.0696858	27040312.9242701	27212291.0720041	23493035.7863787	21077432.3860252	29481785.7990864	27151361.2560349	25248552.6328807	34231671.239119	22202965.5185025	31939453.6265653	20287854.0604127	33773898.1865139	26578617.3972322	38923631.8319636
Nordihydroguaiaretic acid	29351640.6956988	8610454.73417882	1547589.3585013	20085075.5375979	22264047.8118114	13348379.2149983	12192585.9083905	23593855.0415156	2510450.79717322	3248481.74732723	6316382.70232736	3998149.8988184	2972041.49215559	36764113.5294144	70154841.3485791	41552828.6680078	9516041.34803318	10941365.8968682	78649486.909309	45921913.3402697	16492491.0385919	21883187.4241532	51540348.7318442	7329144.35932326	4952961.25857684	7435238.95419501	12702618.0582092	2124794.00869736	2909108.34012593	6360019.77190724	1883503.33466297	3909838.94364703	8692790.42477372	4860789.25595489	9587092.54564595	4686826.90932655	13707077.986568	10046553.340782	13420801.0655144	2598434.06634239	6904008.73881973	8792744.81059714	22112454.9093579	15366446.2702315	9498786.85719769	4910772.36835913	1765390.437951	15349349.4520914	6249828.68262299
Norethindrone	1904076.37249738	571316.158221889	820260.737815974	1331767.85680262	2007979.55742896	1238565.47475654	1526093.45719694	1123866.0715757	1099936.2021529	1365527.40456362	1832626.82261184	1045314.03250788	1351286.81822574	913491.608621095	824831.175376062	895941.782824254	479674.071768912	940028.403257554	953203.346302345	1234964.82561272	1446657.09570535	2092905.73607367	3076017.52318953	785754.169125758	1692951.77165637	1673373.82550704	1567631.00781238	1035130.18349271	1343736.868706	1218898.17628682	250143.707580878	1194822.3479094	1607123.08917385	833128.419434942	1010868.46745469	1049743.33609097	2035425.68996038	1197396.53541768	2367753.79084948	636238.933669652	820228.581681033	746985.608171228	2400664.28116089	1382437.58581718	1424655.05184244	1043126.3411243	1656857.07169972	1163775.08823526	835082.652837205
Nortrachelogenin	478519.634723245	957959.425321645	1189303.34968626	1049631.04541648	346309.664299773	570901.85241147	495140.746987503	894588.116602043	435564.358008693	359811.815191422	210628.613997163	883920.425165901	1394658.2769513	618302.486086196	66928.7709489406	276836.423793129	1351599.15599369	377176.943363022	344870.69555989	380004.16471678	687625.534458171	534855.520251525	2820246.10121393	679806.441687211	1247435.14027451	471202.347238058	339411.064667405	3821951.26646946	1168836.31371832	88707.5491536901	450598.846232159	1052249.96691387	535817.104961108	1409518.99514079	1493298.20884565	266532.553839485	286701.356611105	253723.150556521	629185.504876779	1918730.97357362	4058011.92028859	353586.549858276	375269.393885594	266231.230779437	428827.18728288	1573634.55423301	2724139.33551024	341149.179235622	2944878.00345066
O-Acetylcarnitine	4125677.62089072	3063229.24482423	3393817.26096626	9493241.68048745	1982290.47698119	2910849.79287891	10612679.0210538	2966692.20525298	1374653.08845753	7535814.28907499	4354566.95682876	5745600.64484996	4266960.84801215	4490971.94099004	3558295.39405909	4540804.53920144	11399957.9482708	1647377.50206406	2820398.44612306	3674549.18835656	1364576.240402	4632294.42224984	52600893.039091	8064624.92823611	8777950.35102815	9120679.2348728	4130810.0521952	4352569.37633834	5589175.83839236	4033642.58313527	3390669.57547139	3186551.85148442	4019130.96233512	5129750.74276831	4721416.82114381	12968785.6857219	13588223.8435184	7125095.62521685	6955587.49509745	6964636.13305163	9331579.33952521	2559305.43454596	4889784.5256541	4812394.52517984	5676428.95487176	3903964.16837492	4895853.45628913	5647572.13441698	9781198.30467103
Octadecanamide	4492215.89926474	1078919.09569514	2096122.60191239	1240314.96949216	13185984.969876	1924538.00953447	1194599.02928027	893212.869828551	2826130.48925311	7319850.13392895	481245.013072406	2103576.35696595	6672874.76089299	1194056.36967268	0	26660977.0141199	6847497.57294901	8579845.53513067	2058837.18792776	4699814.36991063	18427356.9395407	1838909.03870163	2595539.40746419	14011935.7641621	6079544.61702963	129188.838852498	46374338.0978186	8478046.0117757	10920166.8318629	4681900.16896152	3549347.03689331	8201689.51869306	8662308.72368881	6243784.34846998	4425905.56297079	22969275.2489243	7515084.54502938	6491458.09684082	10223323.0630641	2189129.16090018	2342226.65851065	4361572.60570064	845793.527267496	7855649.29906089	1940372.15909477	1577438.31017538	8443416.38148764	8381182.35838303	2096317.05564413
Octadecanoic acid	658982154.731554	532336589.453359	458985434.019381	495431616.820399	1381253591.89785	526227453.529618	348456385.784478	814975748.519131	955081113.216949	884126269.834183	915639043.606378	902238419.231281	762948555.899351	389282408.886594	949598420.422994	877472597.823941	755966923.347389	685592514.452583	646299337.97976	760988282.468734	866621105.277259	936905781.222765	426773595.447967	848692538.381135	1000013107.30792	1072638963.02997	1367611447.21591	301834471.04866	689025265.608803	540481810.318438	427441104.441191	810594135.967534	1741906654.10606	1464482068.21084	994181642.364432	1468479781.32277	789985519.962746	768406476.879455	872220785.987264	750629942.103444	346654788.993788	1144367681.81286	840783876.039312	731573331.923476	732562691.98553	1980037335.45455	769013777.461487	997004240.317392	603800292.840845
Octanedioic acid	4054318.86952121	7111919.59053147	5360996.68114631	5518790.19983025	7166261.77353982	6077565.75629595	5343468.38090329	9505389.04744012	10023873.5458472	5520922.94836674	9005014.58115182	9051628.79980453	5730939.27495173	9296445.18194158	5813309.60562187	4620303.74979043	2132681.14705028	6055617.33843465	4502293.99920585	7106714.46807813	6789599.07806827	8298828.568255	6382307.7454039	4077827.29447468	5926220.00174959	5495623.81742449	3214141.67323858	5375414.69465439	6703457.96632043	3599230.10944171	2396368.87345325	2219440.42687063	4483949.21047445	3414396.23581429	5801221.86037446	4646634.31456895	4703504.15504197	4608208.82945177	3216636.2873171	4792262.65177112	3250008.81950187	4005028.94373463	4919368.96245975	3499581.77006992	5145174.94312866	3785914.17788529	5307687.15735532	4466332.18983934	6700370.81412061
Oleanolic acid	15418263.5876482	56944952.7227608	11145871.4562755	29144638.3938741	74287086.7452984	96911545.1365847	4601151.4367469	12892607.5099919	12352840.0214214	11384699.3722775	75987377.1397622	29688354.1180673	17547329.2052363	22805374.6886446	12156960.8180124	15510584.2693669	1922142.94054275	7649073.85140736	29807931.1157455	27026669.5766698	70517806.3551015	72912399.944109	2365146.40207913	8878530.80695053	10649187.2257797	26573903.5895709	19067505.7662634	19849322.3453457	66840003.5230504	2217236.8530583	33421870.5106727	2140532.42797214	17010400.2226543	7443208.66216839	59655421.5895219	11530724.9482894	8374077.37971397	8552840.80717709	13721630.263918	6826731.90491024	5437038.94181828	20168769.6087354	108298582.072121	6068052.35704145	26576504.1431132	2975507.42043005	21671049.0566821	26727342.0701148	16368370.0781276
Oleic acid (18:1;9)	1156526.73928444	52792966.5305605	210229517.072025	189865299.697668	3047330.17083693	22986922.5552506	0	0	1702781.12426398	33302457.6802781	39091696.309611	244718155.229892	152520623.673067	67837077.0155668	37915820.2326012	24098854.1505559	34478397.6801618	158755935.869153	103397363.911049	97729229.6007754	92666127.3104979	171243259.500157	139353488.394454	123463444.746899	175326256.039268	180878882.088359	168756789.887338	103564276.975622	151879126.625072	114974161.20045	147961527.983094	97118384.0261866	156627438.878377	117305882.698707	103902403.647912	256259424.276317	155462349.395049	144923189.488852	114831496.583773	0	2155862.53774775	105708843.431451	180773544.015978	0	955119.185910187	2820410.50077743	114023493.031437	128632559.562362	185904422.114462
Palmitic acid	889891542.482215	1368849919.46951	1488553379.71024	1510059661.91903	1146817960.78414	1056587379.39463	609406691.246415	1588721387.28656	1499609176.12703	2195528220.15518	1460175693.37201	1901109565.97064	1498032874.1778	964661029.508832	587549576.238981	981043561.561555	831743255.560732	1180755117.43401	789395375.329838	707943892.19239	1158787004.35401	1499873377.21195	585251719.710322	785825422.757582	1562697107.43212	1635863482.16017	2201483586.69253	1435245237.91808	1626353802.42023	765599120.969179	1482322181.59487	1300774087.7233	1484174396.85328	1182592526.01698	1474735933.69594	1680379791.80343	1255024138.82587	1211000277.82695	1091184092.43657	1437543240.89312	1153227244.54393	1861696499.42569	1135128738.9322	1208433798.17375	1286090548.90394	1346486985.04071	1559763162.44932	1231108633.28779	1960273376.4449
Palmitoleic acid (16:1;9)	912339615.629683	1288375887.95748	1924728910.20269	1275197342.80962	1695273602.61502	1235566654.6198	710200541.325508	1849964476.93097	1650520452.29186	1989767005.01138	1611659799.23483	1699776389.63516	921529605.304083	1065108407.39572	736845885.407567	613417913.100885	458041748.579649	1064257937.52856	875888412.057402	647260189.005825	917890733.21443	1118200642.11269	492336285.839332	760455519.54888	1413498818.24588	1122946717.42943	723452566.491387	963922408.683645	1018667486.86239	886242066.608807	1119651324.64212	775470725.400181	1027366206.59647	890769893.496792	1131065214.84062	1104100342.66002	962481883.231207	1033675818.26569	579930058.403593	842422418.775036	792282717.612928	1123712066.26692	988333727.3182	875591399.54731	910710638.29985	926780690.246213	978875382.534162	890040487.622977	1387604158.16233
Palmitoylethanolamide	142679443.045668	103569939.84773	149715300.533906	95079343.8190004	75583498.4788145	76721535.2039708	105123324.166952	55872091.0116094	50352589.2081449	31666905.8129343	81313991.2047496	82313958.2692507	169398586.329823	94165433.5732056	48122974.0278558	130793111.342769	44319268.8345196	112736131.342481	76145690.4381333	66556772.9993986	55253440.3730786	44467817.6758372	91808541.2148063	169496039.980897	61506306.9963251	80664464.8599559	59348809.7568694	94902031.9975112	93837251.1098888	100276537.926524	154185850.595553	81283200.7516059	93692784.6501938	82481890.4313057	42319452.7464645	210398670.461976	75332958.2036476	108631737.682747	104628261.58878	83250449.9052837	99617331.7187071	168419479.570437	79119057.8208424	80197718.6139915	104752238.696495	95459499.1498797	75897279.6284205	164027304.274643	111256823.624075
Pantothenic acid (Vitamin B5)	32499840.2716255	18603581.9811841	9785122.8798096	14465207.6152887	20186077.0947822	17240103.2569296	43648138.2966304	14486086.9464385	18282851.8018182	15873957.5201539	29212326.4638434	12079220.9486966	75054531.457008	10973085.7285698	21425243.5329677	60372842.377726	114244633.396287	17658445.2620802	18975032.1076905	24451469.6457496	32472353.606708	24404154.5348199	92059486.5021512	105238327.790475	59987304.863345	48587303.8901184	35463036.4996434	84531467.3366149	66946268.5429899	66261964.2316536	28380227.7766212	68863085.2066479	41507761.1340381	31590972.9658564	59753303.4373044	76957446.7168207	53532736.4307654	42647250.7708183	33853857.5038746	60208515.0688393	43107042.9699253	57240604.2271419	48400567.3127448	18834001.5873507	70183116.9283151	29258460.4627655	29450938.2828134	97003775.1072502	168997974.499481
Paricalcitol	25578006.3953469	22172789.0372646	14423507.1042828	16724449.4874048	73713756.3105523	59661883.2558065	11703460.1658696	31037738.3575651	12190759.2482679	34976013.486329	9145879.6372772	6398253.1800838	14963430.5041673	52485352.111874	46578222.9167343	112941207.35558	43184566.7260484	20198445.0517133	104591538.479201	42092075.0633028	34425935.0385143	12401125.1380168	45426789.089395	19908936.3086767	19541150.4846257	19255045.851091	31044630.8113324	39100489.5527388	29967209.0268333	27360518.7475626	87490991.2633452	11502712.7677207	19339072.8640136	20631625.435746	11997467.2103299	15615745.0104678	18512204.0470037	16336679.2691005	25418887.049695	32278775.7809302	15827154.2638814	10179800.6115525	23806590.219572	12472626.1631254	43924003.7086367	11769520.4635791	9847324.51270585	22315455.1507374	16646465.4380574
Patulin	484521.392138172	2164826.31951492	1654191.34517545	1920644.68599347	918925.902840804	1137929.46649238	501032.76452475	2178477.22583764	540518.040362556	444799.290672689	1911584.15132715	3357286.39767831	7476371.18186211	6985310.20969005	2368128.46968332	6479981.13334054	3996730.58387568	5853055.78266719	1794014.26569762	6055773.80744378	8438407.56741156	7951175.87346843	366035.410227722	1636168.84195342	4334342.60330016	1953408.33057135	1503316.36462502	3408549.51706501	5614696.71778941	263315.509690358	291545.484861916	1264259.81802599	3339761.89633873	2344767.58863761	3965571.59677039	4594636.95790733	1515280.48469399	1622234.77823218	1133983.34378185	2922566.80353372	2985978.41615993	2025763.34183661	2723332.17288147	1019294.91867488	4608724.09749149	1966214.97825563	4589729.83737789	4292021.48940852	8248359.04575859
Pentadecanoic acid	283862061.142737	1714117410.01748	924346389.907744	1531069415.43167	1629832820.43209	786576085.288107	506151902.400209	2235427530.48678	2129507345.92365	2233968481.01606	2233054852.05558	1506939324.21795	349416042.10129	848101438.462287	846947209.342681	769385758.560479	646064991.88498	638087160.995544	1209071732.09309	896881151.400435	1109685687.96456	1896542497.9425	284238872.221984	430636278.487634	768725311.97924	1165744866.43091	464720966.857923	838693435.496634	689681528.686826	646929272.560129	1037564147.83688	685470420.942587	684775019.74139	511679628.732173	1106746033.88772	523817847.849887	770748713.083432	747132547.262322	737091798.464942	207041004.337037	549899676.100971	258179011.682238	737916963.220819	607468388.195155	485717717.480984	504477654.648793	476918041.076987	552010754.102165	996392929.460811
Phellamurin	347748.50327838	628605.1076695	175785.975732404	386105.664818546	360979.324024897	209524.503744942	307383.972536107	262785.407926313	172607.411283058	200348.155829658	171242.166000743	355815.833763258	1041416.20993187	570519.66742629	176163.676795617	1225638.80655977	1003669.28870953	524985.688728624	174392.739369859	417787.692450585	719974.26124074	484499.432273102	1065522.29200937	428812.010527547	1349331.05581985	946579.948313941	191814.622093243	1798193.6022678	915991.010043453	289951.729367507	183727.199938945	738194.14079527	919634.666526295	1439705.27297946	2139027.21745666	1115321.21856375	962278.659961489	444032.510521557	322981.177371217	1485104.07682241	1377122.98312713	550562.195519935	920613.858929285	1092204.4756975	907690.05268546	696692.783814779	1551671.96652507	1772735.50276944	3224977.37095133
Phenethylamine	13676375.0070499	16415738.8203182	15402284.6064633	3342952.33769201	15684363.5758399	16767266.0202336	14680651.2671706	4242651.48568871	4617188.87210292	16288378.0926925	18589530.1300127	20680732.6664293	4336822.44938267	9537637.01336847	4032660.08416144	16528165.2275759	14905796.0889662	16871102.6065406	17544312.1411274	16046975.992762	4219460.6596757	4081061.30351894	14801950.9347774	18246675.1853445	21747874.1127715	19726822.4457267	3135242.21368084	25096823.6662954	24179655.9976032	4320598.79246924	20077780.936403	15000302.3431175	4360003.73405358	3761150.52693516	21426681.0005864	4140593.50241477	20675506.4430966	18916882.3312718	19695454.9392279	5058241.4619245	5884583.2372923	28708462.7704077	19659568.643615	3624803.62527182	16960508.0187387	22038432.3241758	19733961.4928252	32346351.2802001	18390096.6778549
Phenylalanine (Phe)	137728688.482938	126872824.961793	136883186.637777	132395732.215862	149412629.577939	119089733.295258	298706281.538267	86535128.2506897	77685934.7654753	123981244.862421	89054698.9592862	68160887.0726313	298493315.107324	54391918.2517925	69477442.096135	147817466.209859	446241559.980204	28233771.3673929	84153192.8250074	80714951.3114181	85647515.0018404	34589773.2107622	176927062.817638	204069226.349101	446577820.709169	138776684.660966	34317750.340519	264891126.321365	147114294.951567	182683361.309003	334086443.036144	194790267.076865	24018657.0406904	232261037.224805	348859171.867627	95011704.051862	201589447.413337	66300495.1345473	53133317.0462025	479767395.500153	343131778.745493	149650972.319975	77186109.4224079	52488792.1858261	105156894.505434	162348877.616711	263219864.557405	153140547.08196	457731412.545841
Phosphatidylcholine; Lecithin	3383634.04071524	1797839.6594571	3030148.4693393	693041.818784483	708720.779141138	806223.996752746	1722079.25614335	589916.895708445	387743.41896601	287493.976434606	418680.102764262	627536.943226774	1568672.01938183	573053.262561495	579565.554507674	819321.590027331	463154.180417615	1421074.90273051	1392851.87660093	404348.806968067	806067.869901306	1044638.1432557	674608.617230318	3334260.9607034	814886.01327487	703918.011198506	1860401.63345814	481320.495735865	1109171.04643914	2395020.85010011	4806023.95636575	484528.0541123	839621.048765709	770679.563485994	643029.996695089	2116990.38408044	1633903.16122365	55819.6857899745	1041490.15036046	1080982.10879351	2350480.78799113	1516037.60306461	2793753.77585076	1211054.41999796	726830.020265749	789433.421457308	733186.56638308	646825.00838464	839273.197321357
Picolinic acid	11702653.3664972	12595399.5055898	14339940.9476997	13713127.8773357	9217098.41105038	14764978.5453687	21022797.2407528	14818940.3692544	9140928.24448627	11539209.9498588	17050063.339357	16549262.9062935	33113444.1542773	13885034.8250965	9929667.27903862	34901603.6684242	32348478.5812457	11925395.5158408	18497257.8151381	21314319.0823658	17451142.585912	26603879.093739	28727230.8711297	14475550.0780965	29197816.8604601	25652369.9450494	19716577.9405217	43316266.8288903	32818039.2971978	14349544.2625559	10313222.7984047	13115748.4341835	20570111.4034412	21601626.8919673	46019976.9457465	26748823.2787676	17623565.0440441	22173452.7287722	12063353.2127076	25589251.0351424	33484215.1879307	18186861.7410485	31771275.1155546	10907390.8187445	16274073.2901601	19039785.942833	35028867.3813258	14115182.9939694	35839426.2670296
Pidolic acid	10818485.9440586	7829031.49732799	11010695.3964287	9333588.88442156	12452324.3170992	11950794.8121115	12706918.6217956	9269367.91010459	11134750.9780839	17312604.9077595	10680394.4835906	10657776.5719405	7641620.39631796	3892854.21796498	3180865.89618874	4618489.11285862	7619828.78227028	3972757.74493721	3787375.88846206	5264343.67053154	3447681.71020667	5418911.38619295	6504237.83518428	5060401.16438516	6945040.1419779	6521636.07502708	8334646.87055261	7105373.82505896	5986124.16253879	11245839.7795605	7514003.37106594	5860698.4196392	4306908.13792228	8374940.47714968	9537861.7275127	5307025.36063786	7927687.72351425	5052322.42515066	5315595.16976993	31436912.7239444	4741118.62639014	3356505.5253018	7769769.09930235	4847102.98464204	5104865.58694541	5660225.55070449	5031959.95755699	5580175.23374412	10169804.519421
Piperine	43219560.2601035	14191917.044402	2847305.60645422	31177821.6297286	35915612.6345008	22238135.561493	30883798.6538447	33068502.1328419	5831282.40441473	6381419.11899788	9236363.24959617	6528446.01768124	4710406.79834206	51200871.3073778	90420824.8672712	56134598.5029029	15771906.6482422	15997828.1817081	98693529.8944286	52866040.7533652	21780699.2860919	28046255.8200723	74315333.4005424	10699261.1588185	7050035.68030769	10015869.0412973	21983892.2859648	3574826.59089879	4304014.09234649	8368255.64352608	4033696.27239319	8507497.58030271	12968052.7505809	8109007.18208091	12751402.824879	6247917.23111252	20766922.3317818	14556411.989331	21318027.5650412	6037872.04127426	13119905.7212489	13255626.7549662	30675635.6051236	26009232.1046786	15589621.7528516	8740233.37053622	3090782.6604282	22447657.2905974	8918281.15268455
PLP	4229879.90073757	7533010.14195639	5606461.86601614	5089864.58423565	7470009.70762648	8130560.81168092	8194415.86085371	4886238.6961076	2463840.54996401	3873980.44760307	6803576.90392117	4876476.66746766	9137059.24894588	6670780.033283	5684393.15235725	9268627.87159815	16748338.8396669	5726983.63514909	6890728.75810432	4639848.46401867	5072410.82780463	3806826.65585555	5195214.89445207	11036779.281393	12490378.008888	3946000.48172124	2461616.75861276	8514725.78223198	6622744.87048484	10914376.0661299	10826958.0652988	5369711.53992036	4386429.62546561	8421940.30092438	9501600.73519582	3389498.76139337	7672920.62951537	5926535.98498185	5445764.54009438	10330650.0300401	11080234.6552667	12366883.6559179	5797673.52578051	5907254.09566854	8001511.12688773	10512663.9813944	13083815.1571595	5873154.77936145	8055006.98127041
Podophyllotoxin	346112.441278553	127029.294217801	531390.603215228	263439.22987618	223685.928647836	145697.40520721	110779.97004478	406369.042919093	794505.571455091	561925.528414019	171025.197482509	2051436.69123591	9001664.02575583	593409.62339093	126259.886196556	596090.0508888	4141833.25318953	272038.163917603	285579.618928786	248524.987653537	1706114.07988052	526658.541154501	268117.335279306	2930663.84466253	1819271.78904735	2460350.84195971	416285.831430753	1946318.76594565	3894495.43477443	2051609.40881104	7043166.4922742	2427420.21600699	1346439.46355149	2561267.88113831	2293385.99757564	708203.916519386	1923952.43548661	1233874.84305771	942194.716659902	4188496.20510379	743038.215148762	219935.77416152	492386.786896893	2494562.37192318	2720794.85711436	2282526.57610928	4447847.89746776	1077629.27455245	1979604.68982957
Prednisolone	284885.107404666	288984.984982758	678766.038594824	162293.016690784	285423.446685369	104723.768660794	59907.1186177003	45509.3558839325	104171.178242255	63848.2618731915	42270.2632196167	33443.8852467981	16454.7151851782	37752.5896116112	65206.558116381	38275.5865357054	0	55836.1448510806	200206.699404284	53123.3395550849	33402.6457557775	21084.1153174063	20270.9122398741	44216.7705027441	44462.3734339842	33831.4200755638	6278.54527600179	33456.9556271138	0	126125.232584491	275767.663714377	9981.72744544576	20666.4503106497	41572.5234695632	5464.76879590638	38915.3018841457	25498.5541860511	15109.2960410633	24806.667215301	16057.2106910997	13538.4314742658	42723.1238486932	9301.19641160969	29809.707177889	22110.7867045624	23741.7940418741	8237.673107439	26581.23141153	36191.1492275559
Prednisone	1781561.01342909	968012.863744424	688825.059548367	896935.713233793	951562.680957936	859903.22651833	1954409.03845925	948596.243587888	873842.000619188	871369.262700604	945201.32061211	2099967.7771807	885952.505118551	2125633.2952957	1804770.60478018	920736.913583377	967721.723882427	1052577.36531881	919553.387981148	1113500.32515358	880969.949683824	1164647.05651033	1439871.68159858	879929.532812683	1289003.03213869	1148964.55189695	1200557.67379769	2632772.77585664	2277227.96875915	1268439.83790051	1264053.97110374	911778.167836599	2163692.83386793	2401644.23654016	1131191.70732616	865911.072708149	990966.721655796	854481.968436011	1018189.39475272	713987.739122597	1423817.18580043	1116538.38980764	816301.818325068	784289.770476199	2348768.16890696	689868.698430075	861160.031287908	869186.90156815	864483.411448108
Pregna-4,9(11)-diene-3,20-dione	334113.425402088	450346.73700608	455247.561726078	407761.151698711	384457.951025822	351528.971623207	203090.598844719	601778.813387662	684686.209686307	684270.127955596	490520.619618409	539111.514671401	772870.340043388	1007076.2284547	520414.829025996	688590.262380994	343034.396182336	564061.307268464	791796.430653823	1056792.294623	630007.020915758	1492628.54271844	137111.730389042	492327.947109122	741352.681674828	805735.344057689	1015953.17001915	795607.797662596	887077.438000316	899743.689118488	167566.581276227	747441.260195238	640643.100754051	778568.854561714	849724.007142295	685966.176024228	975949.877547648	818166.972133879	1105663.6891352	493516.945662462	451866.470529153	499565.56614859	1226684.12318141	1007177.57395229	777425.831736792	971264.678625109	724908.064763966	768208.289561467	837956.995535038
Pregnanolone	17209944.3497716	172327.230045089	38506.0377862042	957217.951303394	17043934.7020603	10990455.213125	4427646.02895697	4158863.94022327	1796190.67932832	28561646.1259682	325925.443396694	0	0	33753128.66985	45589865.3483386	37733319.401647	69836.0451065373	485006.541217129	44414889.7446711	72730478.2625361	14242001.1543958	3563120.77410371	14087305.776152	10045361.4206995	0	145602.890306954	603433.864189022	0	87112.301374875	18066533.0120754	93112.1182593545	0	84259.5834008458	0	34307.9121882022	0	561552.431575889	3650999.06906841	857983.797890679	15196.1047813845	8280.81207989367	31521.3374809824	3173837.8612867	0	0	131616.445025648	0	0	0
Pregnenolone	1236484.78429545	1957641.52177345	2408747.80759245	1319186.26889489	2346385.57657907	1251138.86329326	1836925.44246347	1010650.01739016	1685459.29103766	1760467.70812491	1752756.22431355	1034195.28233099	3372555.99636729	4526193.43839732	2396772.65655573	2293386.3781829	822033.11835121	3533740.27684437	2834882.12830689	3343131.30928339	3923828.64906153	3964791.18444065	2918259.82809498	3515983.59927928	3312457.74176975	4224002.04908867	3011065.66826195	2531506.84213552	4413795.40134659	3662151.7243393	3103925.57448931	2126014.02268781	3862108.10165574	2737985.54333163	2993112.64346299	5398938.87845579	3232545.90437249	3619066.27688994	2310324.17484844	2170110.33789665	2366710.13214064	3074049.51899521	4823311.96707895	3129158.70138509	3422447.03317057	2238311.45854721	2841229.49620942	3614743.42242935	5007459.14429483
Progesterone	2022295.74128219	645449.868229367	258707.716762931	1297778.01510274	655453.14178496	807023.230666345	1160199.31477067	824744.767933636	1036545.75197766	1638531.82588047	389735.869387182	623844.273053216	949675.158780831	547404.36453781	738557.157681287	730632.367841329	529584.285042827	1105854.5234123	630781.125931159	1049689.85044044	459607.417861954	502241.699249992	667439.70834052	2023673.3529848	698408.374952518	1725321.461462	1895927.26761047	1745986.37514751	1369720.11142379	1049214.08779566	1173307.81263867	3935016.24993156	1522156.70965737	2243595.27680737	1488463.95015601	1739617.4956962	1984633.24844607	1929934.16222297	2350503.73375964	1627883.84852433	2053375.92069925	850164.343404576	963218.962174047	1905358.97349254	2098062.29980335	1965283.42470199	1181771.98052518	1749621.28317938	964341.251975278
Proline (Pro)	41625387.1931512	41599223.3994721	27445302.8409609	39760625.4963777	53734225.7505464	57620762.8036873	95922488.5063122	44861239.9314828	33983930.1403943	47459083.0275135	41642828.9776195	34944455.8917136	9624935.180507	32222941.0403973	34228025.6033553	21354498.324917	9446566.03225676	19405469.6701423	17599055.0703449	31268673.2910013	9241948.7252574	14575635.7765941	51917543.3635564	24981840.9848218	23827001.6085819	27370281.9214017	12484363.1690528	20126501.4073214	11417158.85632	39020536.3446942	67321209.2353268	36970771.9824401	7132179.43924341	19780628.4260663	34514231.0193235	24487727.6338546	33489481.3492464	23901635.0489571	9382984.99370481	14461625.3815865	11538086.365396	10235059.4445257	20889737.6992616	9016129.79955895	7493495.96041568	11278335.6822057	10280816.5995942	37843195.5656685	52083191.9966289
Prostaglandin E1	23630820.6680532	1090258.56530639	1828232.10619035	418035.305461207	891997.737253505	1598356.99450316	1570054.04158397	1308876.73110492	1461272.05671847	3158682.96433694	2100554.38950683	1031817.37530879	3020352.13136776	3807767.16851857	4880906.50347685	2812130.61646999	2193787.74379841	3243670.99457791	3059457.82601247	2911780.5033818	2336466.601094	3387604.95268199	3338289.47573238	6961025.43430259	2543838.56106854	2569767.72763177	1932296.68249191	2487293.06908523	3040242.29427475	3980398.69167719	2251214.39117266	1785506.94929367	1346404.85681398	2538697.57519446	2751478.3384663	2011898.50638212	2494521.79902085	2505378.9172479	3207719.59912427	1790195.55584836	1948214.5408874	2551855.93509646	3428632.48098034	2164738.90744118	1995348.10937255	2144052.40520733	2425580.02612035	2450902.45662147	1871491.28846345
Provitamin D3	4552960.55451035	5425677.81720129	4454445.71073046	4070905.55548037	2471620.85532012	2893728.96528023	2955064.03788167	8720972.45352228	5992999.5167215	5334944.3468707	5599019.33004866	6008960.82706397	12043513.514336	6408151.06762948	2871112.89866459	5875132.31945358	1635901.62052617	9318738.11129248	4912284.57202458	5851144.51064355	6414262.04823174	8756713.57666241	912926.180168704	9134283.36202977	9828080.83425653	10193722.8410643	6985341.71376564	7935321.82084539	11798313.6571722	8835783.44816965	8148571.91695726	6612571.7875353	11725979.6501004	12136041.1771699	9758082.37714307	10387668.3018708	9940128.30793046	12429122.2816247	10019443.0975053	7676453.71228564	6152552.03656648	8810131.93403403	10699030.9642271	13257463.751258	10871894.4348851	14309314.7648472	11774620.653715	9008526.75122343	7704571.49825055
Psoralen	296004.733535606	60064.0840701464	57728.6114091065	62816.4479490767	29740.1263467283	45366.6503574801	28241.1756819319	62397.7110673457	68368.832296388	40580.6878383438	81407.7596118691	81275.3973044572	10572089.2159111	16448697.7926724	7652445.47168403	7729712.06506389	5734327.99330882	14995270.9727237	4593261.42159595	15026000.2564793	11393936.9645277	10353878.1182747	36165.4478993534	2315659.96928723	10751909.4510312	15146999.1549886	5753998.74744804	11253058.9038721	18051090.7384921	2391183.68630286	176792.774845758	5225405.15871342	14323052.0423603	5545518.91737241	8492282.37082301	4738038.05574208	6468223.95923143	12231880.1733857	4433437.77543227	8781480.03072225	7235033.06668901	3502727.86701447	5293741.69288743	4753104.4033426	14918087.6872915	8541481.9838608	6561027.31121885	8624887.82581539	10997645.541423
Putrescine	8066900.42662016	8975660.7931097	6850571.44797431	4255112.51580608	5040331.46869634	6122288.93774423	4517726.99455696	3075870.08736888	4104403.87554916	1100126.11903786	2551892.90988749	1690482.22705394	1608775.43914119	4210372.77079651	986084.953666592	2267784.37954958	1175367.3251125	789772.372521258	1720082.0039795	3177094.50011741	1259785.20297657	1623816.18295748	6312671.01131297	103910.859133161	1331402.44713938	1924633.48267791	771088.97397238	2530799.16919875	1067324.07994985	9309.34969227081	0	1133482.14359933	1981505.71124161	948014.849907308	1716802.79117053	2958319.40441711	1041461.1253832	2017587.88647827	614867.496683337	4517093.82750084	1830159.7102	3597371.03398775	1333250.66956461	566472.075604861	2730801.58379332	1005459.45113761	1538849.76606486	3071223.63804963	1692910.61760055
Pyridoxamine (Vitamin B6)	810278.405239908	1008151.6710126	834979.307683328	1371219.11953435	2060769.83723135	1075306.16854599	2311566.12818713	2979265.4938127	1601220.96452964	1366748.90355259	2547146.17284538	2743358.87151758	1792269.39972724	2473553.05808575	1556850.56217287	1698312.16443462	1589019.95066106	1268050.72313389	1890259.24825394	1904608.59156091	1560500.27014906	2944988.32732092	1488904.72783987	1101082.96634707	2436188.83877572	1304308.08836452	1963066.9447692	1738593.62847103	1558326.13525245	1486144.24595713	722229.126827004	778550.879943279	1133928.08673585	1027468.6813268	1951319.11707738	1660573.6380611	1427215.44399482	1391001.8231963	1574854.25109781	1153922.48086051	1828822.01969341	1411908.02299505	2922311.84844544	1285996.01502069	1203944.76525069	1445941.74240425	2037669.67948104	1451050.11842564	1659090.78281201
Pyridoxine (Vitamin B6)	920606.898622898	1238844.13374092	1923485.82999779	1790102.64662116	1585646.42852913	1297551.39580431	2821024.48396776	3464812.66322677	1877123.34430043	1709227.48079664	3483341.42636336	3269562.52230327	3775814.19710293	2048593.07329723	1901391.33565467	2058962.04068243	1911897.16742381	1440607.11611718	2504396.88693963	2189142.15621429	1812544.04647712	3337502.32140466	2047743.37240731	1358101.59647112	2670866.00107416	1648410.17583022	3365835.02304547	2005505.5813667	1983277.98899408	2299616.7974594	817151.9247782	993349.69341031	1409646.82097405	1217928.099973	2184271.20468132	1867534.8820774	1677287.50842548	1604267.00597593	2516740.41322147	1277895.96032791	2075665.70777077	1233957.59822002	3450676.6006906	1384386.5137699	1308512.75920381	1190107.2880216	2397592.61979653	1593298.45114515	1968870.25449157
Pyrogallol	347125.974007165	400625.392218532	575810.123798086	597792.216365633	348412.386249683	337439.766967973	226939.298553437	428893.512265462	411543.916861017	529189.183458353	475207.770077446	662523.328361392	661024.439991338	578643.796779893	454940.355647171	758853.78375937	803194.561860883	532496.406184523	562688.902821921	631563.600622984	746363.666070765	902171.200535012	419875.572015486	492187.794181271	1711531.66433011	933292.111370547	676240.873806127	1146561.08760726	1709029.22533944	482723.59983352	698879.099253316	658483.610434972	749468.462813789	655265.069724445	939062.639776697	481475.379649085	510136.721300125	615690.78757697	687260.64912339	551988.287711282	438621.08190736	665493.742610018	695536.875408072	433856.725048768	616150.465246539	426112.958547734	504698.284217286	811080.392929428	867676.175703032
Pyroquilon	518289.738204767	2156644.23868946	2093750.61627955	1990877.78392627	1037923.13716443	2419192.34184762	451523.202308559	2252283.22652624	779402.909643026	185922.132685127	1929242.40239089	6231795.51078746	304585.568967317	279524.30728613	336281.742536435	219268.12607201	308455.351244076	267822.715300048	309259.100696586	159816.859582947	319084.373382679	194527.576887731	225561.425730161	362943.969402355	159474.070637935	102367.089099322	66514.5799292649	190122.164761317	267268.486119863	145072.945853384	206115.190083965	98389.1174260839	197979.283718298	136348.354589081	223388.161520504	41454.8118080381	99954.581140276	157937.400007878	152555.454105483	161983.006578804	86679.9633964661	158786.27073775	107436.056955904	99496.1126101626	107209.445850787	136829.907408907	221262.158803897	105496.149173648	162787.435382771
Pyruvate; 2-Oxopropanoate	18113684.8284657	13249856.145202	22404466.8873108	15122529.4185356	13073853.8503818	23787098.914917	20619227.0347509	15072328.2427338	25046835.0890095	10265162.9308228	22293845.3844437	23858687.1764155	30911943.9368957	17542433.5199769	14551862.0444491	14177208.3645085	20382749.6977044	20841313.1260923	17638024.9524801	17107621.9902357	29711748.7814591	35111400.9762043	12137146.9940444	15907796.3467157	34224918.3723651	30985742.8308045	30976728.5503724	19829562.7493866	40482355.0574353	18322059.1644751	19233975.0998644	25764664.9882209	35730518.5706084	25275753.0967487	30999391.4978582	13147662.3058432	21223849.5109105	19012342.614359	28841451.4642425	22750780.6346667	16875321.4556087	39356124.0882635	15629893.2262721	26160683.4838272	25765901.7903091	26910064.2615463	26299346.4278518	25943914.3100404	14955586.4916096
Retinoate	1501297.14518182	1043681.38468663	1079986.24053491	1650931.98280472	1470143.40609536	1872066.32062788	1348267.2931418	1379277.77906289	1270073.02162288	1111659.90098445	1633719.21766783	1895920.72610171	42416385.0790878	17657565.1336092	8003435.57568654	20248330.6745223	3867030.53370811	14176060.4318616	7558355.07157061	15312988.2820922	22547217.4119517	37059661.253659	1482654.48744594	22683994.9242117	28887295.2348327	20686946.3396662	16684339.8533978	33778259.4836235	34507279.8679655	16677474.7668521	44997874.5464014	16166853.1283067	28616568.1781312	19003014.4824249	32247745.314187	12229699.1075254	25467409.5567151	23874471.5516716	25680333.7466513	23174081.8420982	25390907.907054	35523512.1368784	24365071.3717938	19377668.0983746	17145569.5458207	18927343.3355845	38091395.2532428	15583791.5050028	22229608.9564052
Riboflavin (Vitamin B2)	3114999.1529827	2313573.1128101	2093837.31389381	2272683.57719642	1652473.92847958	2395940.67893403	4796968.01621499	1260881.8678247	1060052.17711877	2444540.05158129	1581038.77578554	5353098.03245504	11460840.9612045	1688278.57616399	1848006.64515198	2257740.9570449	2984370.81197426	1551092.6967755	2083578.82941361	1357854.11842991	1679694.97841911	1672797.80404721	4332915.39308274	4226631.59243261	7982193.00221389	1407665.89371443	1038953.97702176	5487381.75341605	5565303.4828327	2276764.45328047	3345326.27117535	2526797.09848367	1729202.75108648	3568552.9660648	10182762.8941704	5826867.01447156	1848272.53382813	1641285.62870946	1232456.18171934	4611907.1131356	4082081.35607217	4090586.2992483	2537091.38782003	1245663.61000073	4851111.06717105	4142610.28084403	8389567.04988345	2695126.88659732	5044424.27966165
Rishitin	1172649.39782958	1842568.52483326	1341775.46367809	1253375.49518866	2105783.76006235	1664399.27282397	1163514.22162549	1487470.6175643	1750518.03340625	1399954.13897551	1912940.26068516	2256492.24028455	1705274.06597221	1570179.64873893	1856611.51423203	1324903.43163554	2171958.6430958	1509808.82256683	1927795.88047416	1221167.46445711	1322807.71533122	1938455.57891853	1577876.58847727	1733912.89588729	2203173.27218689	1555987.07482018	1813101.00928227	2406608.63150676	2384461.88944626	1362431.58339905	2536676.04802302	1773723.052842	2118768.28187004	1095039.95593041	2366684.13163625	1374611.9106468	1608245.57420627	1417506.9041677	1596486.00983329	2468617.32886839	2069108.41236264	2789073.49462872	3582847.20332979	1569570.3210764	1533984.12998672	1530752.00933552	1460933.39546924	1676244.74374104	2758746.245711
Schaftoside	201136.422332778	1996100.81716027	854822.050025368	595367.534166774	4417.13721605585	1128745.35217742	0	101771.484590219	0	0	44130.553488282	1894150.98881976	3161355.06683013	52092.9509069744	7305.27191763862	142003.575953245	3974715.03542942	116213.679020249	65931.5240975531	22261.3300903424	267710.432748467	333297.372318644	0	1235716.94791633	1546060.2600974	286509.736625746	410781.3884805	1887420.28100059	1218287.39844318	0	1208452.70543887	234356.065919974	351407.412455737	3078137.4500038	3529136.96138798	424541.552793664	232234.691356817	176952.871547131	215706.098033349	3924253.37323005	7718817.9219915	461318.722024501	247308.757030309	197405.872584628	1234901.69699475	5788379.32083895	11557056.5149047	211702.409631598	2814869.22910382
Secalciferol	12432747.3463142	3350346.64658416	1741090.64768165	6924216.84219618	5852601.83765701	10153922.0721835	7143587.79263627	2919264.47100692	783494.430978241	4300014.62604488	2430616.03222477	3236723.07208814	5061098.62737668	12070274.1844417	14178169.5090709	15172867.3543471	22900737.0782819	5299575.69251188	8844083.69508698	8745925.59374964	6258199.25580477	5235281.49389283	17589963.6923806	3548446.80973109	2728506.77268568	3108436.12083924	5099126.42984577	3285399.95442925	2035312.33613973	3542881.0810774	6808747.40431273	2172383.52234539	3807343.84193859	2016571.15147566	3647039.43356692	3245470.15884116	1856060.48115606	2398593.54600781	4047619.76277386	3777458.53707362	4908038.47324506	3445264.14721704	2388179.54360681	2208283.52227042	2037333.82907267	1737188.32610167	2202072.67526498	4655174.76831068	3156275.55331502
Selenocysteine (Sec)	66961.207128221	0	51545.3212774448	8303.80326224787	0	0	4899804.16939462	0	50115.8052108959	93178.9117354896	0	0	4432420.5927613	7557.38864958439	38223.754631873	63475.4237447502	2491841.15271722	0	0	0	24232.8169039918	12045.2307915811	328851.525677074	2494671.17133222	2282869.80909065	3297913.435574	321693.357874781	5188052.39773569	3323151.34019211	45552.7443907713	2507874.27040587	21425247.5022664	6349891.58342897	8006495.6017773	4101120.93297972	3107146.14475236	323917.991381319	146467.775997388	178964.702737536	4138572.70785607	2891342.32357797	273293.569975422	45995.2345289554	1115660.34098058	4077154.80162692	7707172.12213808	7931630.41014295	89146.49368993	1004294.50048766
Serine (Ser)	3292036.02003867	941000.345952051	1110929.62196449	2048127.31084589	1851443.84093806	1481205.20068078	5018802.40826887	777629.62995289	1150215.87332553	1599560.24195188	1601084.60834439	679200.812418046	587422.739612288	1297864.42490596	659269.113327817	797300.955745265	2152756.06391568	320676.040696924	1557319.6629407	1003953.81598573	752318.508472028	1215411.70268397	5515506.97771799	3757870.68957793	4564879.21672197	3896234.80705611	407042.681698547	3163302.20372366	1303018.50505864	2993489.61000127	16679616.3914614	3414303.38007147	510153.626787108	3480668.74085609	6112705.98316174	3339101.87802374	2652353.12243617	1609673.04007483	767909.785161552	2154173.20404952	1958725.85967602	965178.260624608	3523386.20202654	1051202.55745551	736077.793796438	1207713.62736275	1546470.94925332	2982684.3601465	13962968.0798738
Serotonin	2515957.76273522	6357075.89116085	10170264.1526176	6332372.34010817	406969.845545517	5481710.45511635	3645141.64005564	749120.433879873	553053.603150179	871324.150501225	708939.852177333	1128870.13204227	2430620.13465002	2003375.22288717	2190130.23365814	1861621.27401803	2473332.70683575	1858044.42322036	1179878.5190587	1138786.23322978	1566421.92928557	835917.95576681	1577634.75175862	3498355.41178876	1668632.2901028	1861691.81366457	529145.466257358	2382983.73906211	2950318.65879372	776006.636475498	1389123.1711137	555148.817226819	1181452.62116033	935780.184169697	1584640.34495162	1737399.20729145	1590241.75102841	1041503.48785305	839918.940924458	2220177.59459505	2713569.55252672	948556.233031993	594707.998635703	925680.9507812	2281874.09812093	697136.38194413	2239650.27045764	1808694.99467469	1393884.28535996
Sesamolinol	227212.631704264	64200.6083092629	21584.3092055761	96324.9867037064	107033.686398543	147560.331791082	668570.33348373	226907.188663503	220476.343845262	4195850.2119663	20623.8328988425	73892.3725648167	166085.895314674	323838.315167291	2129836.35320269	178504.511275871	1106742.95276527	1340517.30093185	1160108.74475111	4178182.62176932	265698.969182991	121047.180837822	796543.731743545	305104.947448699	41007.2357963541	248828.223481897	1889337.4170962	41049.0773926324	59986.3810606676	3517964.17285161	77214.9119488626	465560.322523695	216732.860130245	59107.5141910439	173422.119601293	121526.379768959	183024.516123473	85794.9729466102	1686594.86680196	22490.4378567266	27888.362774093	508408.895188863	185719.425489504	539629.432986703	1345544.6845298	75914.0285395234	65431.0122795609	79088.7778494102	60151.6184999337
Sinapate	793685.024613485	482950.48851127	680260.275602921	809219.653711657	540489.586545111	706276.622363612	259307.963421735	693964.274982189	54102.9320562471	97487.9478803226	786690.405347792	825307.386852904	4102637.17645094	1314154.92521235	388383.183539589	924381.971896218	1242899.4474323	499837.948552463	524382.805365937	701632.033232079	1941757.45858694	1252920.31019473	372822.770275467	2089313.93229973	2584806.27052743	3139023.98659206	321322.996036771	4836146.11041796	2149826.13529891	506074.77146974	2036318.11039369	1888501.14429766	719313.987368991	3727872.44328349	4110235.07558988	1352596.02941854	858529.854052629	1583153.21083612	1036540.88406923	2860639.99713469	1236189.27295857	1165799.64811275	966205.108601958	979689.425523653	1058149.26518816	2231669.34473199	2444039.84462006	2231806.16776605	4790237.74493265
Sorbitol	1126877.02808923	1359079.16160769	825478.299962328	659082.703913967	1555300.63795441	1555157.97735065	1325814.73407079	1394144.25864956	1885648.68755529	2058525.35754785	1851251.89619495	1697823.68821067	995095.212931372	1034082.2021635	1359624.51152017	702618.937993412	1181635.15384849	1418527.19242273	841190.701800524	971295.693161632	1400060.54825854	1737548.04434395	1210360.52422204	1081216.55533418	1849048.67666359	3432954.3681462	2533074.08706632	1735017.96868811	1665920.24580514	1090760.21642196	5946211.41062306	1366960.07019615	1254781.35380046	1523892.33596153	2045224.08223562	2347940.25867268	1674695.30811338	1102433.48937041	1301893.97256988	1137846.14265224	1181796.00695078	2113444.8336543	1622139.76355841	1641705.70529036	1334374.18413943	1726811.34762736	1814603.34345179	1342703.19982429	1661061.65812147
Soyasaponin I	92603.1703306264	4989.34805860458	41122.0900458029	0	0	0	0	0	6570.03342979625	0	12951.8603185836	43512.4471331372	132203.527377971	0	0	13470.2510070991	1126020.13353909	16973.9425628172	0	0	69116.4238127818	9143.08375125124	28675.2329325702	336794.032789299	252231.717350159	27676.3050987982	193370.753110141	252648.368088616	107884.933114763	11601.6649966924	2525559.99181953	340897.866944182	109789.661563983	409280.565282295	124358.088879348	0	89712.542397196	59947.3373084811	81079.3917222548	836960.77072003	257657.627043343	149507.907794239	23108.2567687739	75241.2396018209	142954.406335684	746481.427996618	742826.891112042	16138.5879967925	115903.766842005
Sphing-4-enine	140946653.694632	33905431.5897849	47473251.7137662	47131613.6554973	72270323.9270311	135846395.177823	39418719.7665142	112066057.809902	70279613.3256928	10676006.4312588	17966049.5212704	17350129.4556742	50486791.400734	38590720.1438684	27749674.3981506	73045968.4053056	48204397.5775566	70199916.3261521	16212028.0217344	51567675.6650444	38388780.6769535	42605897.9619089	40011387.4390669	107058761.745455	78131679.412475	17436646.2026647	28946550.1849787	145365996.78792	101766287.653479	121527596.426236	120365581.638869	18927274.3522037	55009625.2356307	8496119.24606538	54444825.3597892	46011018.5871584	17920977.6485674	89755467.1643206	154898913.87316	103506046.135263	152820695.364156	200854098.237639	137177946.333888	41740849.20566	14984204.8717499	11086697.885514	18312304.8682126	122596269.15224	148366419.223698
Sphinganine	237304862.345464	137561141.694183	513036227.562631	121812902.599212	70166322.9631445	78484792.7269779	51918583.8127858	49840316.3226738	42876074.6373885	103990197.336733	87289944.9483236	133792331.627151	546935592.209369	147578806.600263	62622450.1722107	132434669.075239	34283696.2735578	110628445.713018	104778220.056926	53298198.4405749	56777804.2237187	27925430.4308807	64076121.6861084	219743704.16529	98556070.4402004	165244509.212491	73715628.1668318	114729126.512664	156246257.208113	41661144.1817422	285280493.753236	177486237.162332	221283131.684993	269317857.948798	47544623.3108461	613947670.986646	101285718.487753	224614918.731133	135685625.232616	177200957.789287	191474132.818087	322359691.210081	65767173.2608507	103110993.080483	280684157.734712	327257752.313956	150479444.328825	430484095.104432	241649059.030457
Sphingomyelin	422482.365506042	838823.303663886	1052347.8758656	1153299.35101297	854526.798201386	641626.866345442	219482.17366437	1143560.32076467	1188575.60717305	1175526.53156599	1224195.20275996	1357925.87099126	435233.645500469	542266.025389496	0	279092.624794078	340391.373012445	676950.594490823	497722.590426512	293496.09447363	350944.924495842	403112.033825374	170636.961277443	211024.406945361	539573.384259027	625905.629553941	567843.716789365	441703.363340061	475182.846702669	392362.622322221	801148.272914273	354294.414730167	399817.857587159	270942.875656575	264907.521170239	590160.980336871	408479.933671871	441679.810819683	214680.857629753	383514.5260297	410674.007300059	637207.769671147	427005.888385795	417201.972570533	393480.659059544	455928.179765909	394346.320028133	362710.520508076	810427.608699701
Sphingosine 1-phosphate	846070.94912769	234108.018949671	20732.8753093085	850334.291803967	163423.324554918	834516.017094327	540038.517546939	62814.2630559609	122958.706621137	790463.288907284	75796.0540710953	430012.490421669	869548.913862634	711865.700536527	997356.900936541	2229314.0187482	1344944.50287988	426868.395369819	540662.751785338	477150.220100941	382692.140121249	889917.783542793	271078.797836515	5414917.07294318	1214146.75995794	1730600.99700118	2239745.79316229	3381361.96287341	1018493.96487475	1251995.09716092	3864620.08024975	4900761.55205463	1642490.73919302	4472278.88424546	3480741.44760389	3023270.02676079	3532572.91806709	2340248.45541555	1821228.70891817	1829616.92745403	2290299.87039403	539351.936282076	2021355.88733166	4743519.90357595	2769980.88401769	1749426.10322259	1371557.26915972	1942276.9549345	982260.388214191
Squalene	1017333.83764781	1721946.22083585	1930116.30416059	634366.264720439	3507269.92012679	5157844.25004333	466327.146240443	544868.440165033	2351951.26700142	3905685.67547993	1921562.96481607	761422.067828824	286055.742505618	34874.933472957	78756.3105532968	22520.7256531794	0	88190.8345517051	159887.641012826	39471.1801498958	0	92230.3357477004	804052.366780574	0	46048.5001933332	45595.0252336516	0	67465.7708652265	26646.5045617482	31092.0811375689	0	58276.5158918606	30745.3491123919	0	5668.57014551954	138811.533765098	414851.796673933	279910.143427929	0	159489.704146854	0	289616.524177101	70733.8965541561	54586.9978293742	29613.5260294908	12552.6230408783	5073.4580803838	218492.354449198	165576.850334437
Stachydrine	6380992.40664378	8066397.36310416	6533077.81774564	8137157.99079904	8114621.07457942	6464855.09376787	9293724.54773265	6961974.94678555	6477652.76367585	9067258.31784174	8036004.94558567	9433841.33616964	14301731.185372	8190458.306955	6357002.93038678	11858215.2151929	17547310.2404066	3092986.46691244	5624232.1788862	7372452.67393992	7042335.23925028	11634044.405661	15350030.4714639	5869418.37620137	14351118.5792283	8898568.17632587	5791059.75369068	15972145.0902739	9080987.78583103	2456418.8869093	2349293.65721239	7436929.60731183	7788134.44376789	5041767.63367649	9961259.77293087	9402460.03943866	7455645.9989427	5233402.16055089	5198882.10434455	9789858.60524967	14101109.5635313	11935291.4045998	6662181.04116351	4347649.04869499	8235208.79580555	8863889.78138329	12875724.2403816	7912794.80696267	14301471.0685138
Succinate	2450692.92043911	1563127.56373285	1054534254.11538	718719181.773729	21434030.2003034	225306044.126468	2882587.82836211	3294869.57936559	1052042.10107252	1740558.87400224	1477782.67227259	1017188325.2937	1409346588.34242	2108249.37741271	3913440.26316904	2394426.01543858	1118215386.42994	1428817.29193116	4633236.03426896	2597690.51179919	1979896.85790413	2607169.01852689	97077088.6195838	12868601.0659137	43168525.3920257	4714753.42978726	3197982.17566909	3874226.2180609	1426647.30825237	1022858.36164669	50518725.5193829	236640058.836316	1023619.86911669	5532217.55430597	9159306.50771086	48479821.2749057	17501699.9638867	1049507.44573662	3811990.14523299	15478994.3624826	1003943.25427614	142641473.448269	1974560.82847183	1366135.77713581	1557441.36400196	353911070.628773	16470385.5030315	3317924.88205971	25002520.3445267
Succinate semialdehyde; 4-Oxobutanoate	0	7889411.09192067	8593462.13023472	7586245.60227624	0	5569479.2211177	0	0	8062362.67695677	0	0	0	11079853.9651192	6804604.86729536	2792799.84607064	11425389.8183658	11457048.1190764	10913148.8704393	11171088.400581	12815071.760604	6108620.26464696	14044842.3611071	8335508.61538245	5688356.8988852	13067889.3597527	12388554.8077519	16390697.295608	3060406.340508	13933957.7912786	5627051.99837762	7259442.38884011	2384847.37856225	14520620.3634851	0	9653279.64046383	8743770.16712869	0	0	7878707.91834298	0	0	12359071.7327809	0	0	0	0	0	7563484.7700063	10105855.13429
Sucrose; Cane sugar	101302.603283691	306438.30353445	132442.503822563	257390.370266449	288313.934612388	336454.5447376	248280.946243543	151549.192525029	401150.990445488	419131.888104808	186802.057878188	360197.851747204	313423.862880502	219599.165511203	360022.416272386	268560.617174502	232652.514148047	164867.432574728	136001.946201294	387274.595027548	250708.698065842	591238.699527461	211594.792175373	252049.257752576	218074.71966108	414366.082163533	345405.650015176	459453.044965966	500073.21764274	216516.351197054	221504.80253023	436873.525409073	482938.097161353	248372.230914057	437710.4804227	444084.996980461	443450.844636141	256023.395977304	164738.43204318	350200.980496665	175118.901891549	468278.71169723	378261.047685823	161266.847910859	208212.329856815	406360.305841203	432589.606047331	347308.003709392	315277.365449154
Sulfolithocholylglycine	465870.701766269	31184.3487156944	37432.9926033815	236307.861690639	45182.3963350786	196925.823099495	2240133.27511459	113523.468583114	248789.731265407	540705.539114942	157140.740324191	118271.006837748	847896.073028173	308049.503985601	936185.900467688	867996.185465694	1354573.3953896	558896.116454731	237511.294064779	394678.042041763	477575.362532418	134939.711210265	602308.667375371	504590.519428643	1094055.17517358	967374.20770883	365012.735707119	601734.247138985	798657.566884145	624081.72037655	1109737.4252383	882346.282906631	527969.456770838	2556634.48906451	1252014.50067475	529729.934734925	1287624.09656041	1179534.65852896	648729.481648095	1031133.52466486	408153.062013729	393096.023029764	211543.578838464	3207927.90922626	390769.078195465	693072.530381002	1854366.49557633	2006305.84437863	448520.898724294
Taurochenodeoxycholic acid	2817039.02552862	350204.21396883	76056.9230737204	2354113.06323821	1483853.46172387	1058450.25011958	1546466.76443633	898059.048995721	759537.178943056	400524.277353798	1045122.15794171	1647934.75998165	844090.701593307	3716234.71345759	6585218.53411938	5280191.5020751	8308817.41833228	1590311.48849147	2139088.95683814	993287.46037121	3614348.97175787	4597531.35296606	3782281.62038197	3370784.56157377	3355999.93968198	1552904.77559434	3438793.78282584	1174645.01405854	681448.067189204	2157220.76151355	2551747.84960748	1472885.016678	1804752.13606205	2076081.81720791	3687555.1942793	461435.459825862	2723962.65895662	1941013.89743523	4114529.54226921	780840.499883863	5068360.76076955	459385.063929877	1935497.82627082	2168926.37331234	691005.253447823	1215723.00529883	1403004.76287398	863860.928676644	1454474.73833989
Taurocholate	5395267.26352158	363629.753503304	230002.666747862	2021086.00552115	3279967.15229328	2462868.37462516	17201888.2328405	2255687.0129558	2327133.24970717	10282348.9997917	2695407.17911899	616251.645789833	2723014.42167049	1943937.37134664	41566490.1059993	3884040.62050498	6870525.7130994	8880815.18097468	5146131.4436226	6406730.45063494	6300438.99943225	4267114.74165508	5032668.17187617	20384205.2092376	9352658.43149313	4829848.29275482	22491055.9175841	4325680.8449568	5996648.0769267	8622666.39208763	37185526.3372527	43222126.2150906	10573350.1392655	28151164.7944801	8685209.3326962	2109391.05152518	19985879.6737321	4097351.35992072	20190796.0075559	10329095.1309045	7483569.49943352	2796088.02403328	4970328.17879183	13455378.4811505	4377101.05671077	20718818.208023	9908596.04972981	2140398.92994384	3944729.57805837
Taurodeoxycholate	4273036.8176337	471073.888363331	486871.550176587	17169144.620738	1361367.22128782	1306401.65691265	26041241.9769258	578758.940140462	2018333.34817287	8559907.55558605	2134776.96042216	1237811.88996462	12284190.4835298	1266237.34071824	50995021.4931435	3821439.77062883	5119772.29770061	18847792.136668	4040975.16525789	5151050.2398725	5345238.69179651	2430172.1148426	3734751.70799635	73632068.1239241	16541669.6607249	26458359.9814896	27562621.9933387	32750252.7399246	11233808.4396619	12762023.9263634	20613803.9682227	362087150.946337	33081032.9463553	127332590.872585	25007580.0896585	13976236.2452468	62163778.9833236	12743410.9384301	48831786.9202006	33296281.1201453	38651222.0087021	2812090.88115837	5351235.85399418	101904073.63533	28611281.0654871	85844634.5110507	28181977.118477	9893135.5974666	11020353.160293
Taurolithocholate	210278.686560849	72795.5835907327	26549.7199920538	180626.514172231	71865.6527015839	390691.267944442	6177152.95866184	117337.979795655	129096.803056561	218389.399632033	211886.172861804	266469.043491998	2131493.8058688	305175.628850732	1869202.42874036	564602.149218653	3809219.12170333	3062896.563007	467077.618382398	526750.294473667	1045666.38271346	231299.375691843	244594.327488643	5741279.58304833	2672644.54478343	3690300.21497452	4019539.35105243	4741218.95447071	1460252.5482799	2269400.0892345	35336616.1538214	39232040.4389576	7240451.27644431	18529389.6332587	4340459.83389722	1074697.69059876	9254338.93348345	7021869.43392722	7806063.46223119	7329870.41521085	5501428.82060303	212875.24083271	682453.627863945	17049470.4054779	5591678.90268401	11295163.693217	9440581.5963327	1905873.59314354	2132290.64212405
Testosterone propionate	99409.586962648	186210.432010814	103295.948206943	160288.685446797	51272.1446114056	61174.7592474709	397973.787079857	251377.938767677	92458.0944815134	76567.9000240519	262995.135428232	238812.980820538	248619.120961258	266951.467970102	298905.405667319	385653.39651115	1572151.92406191	134940.565679575	295704.588792496	395039.423086435	369691.154085352	301248.911736629	263844.729984767	280639.226530971	1836597.8888904	1021545.39709266	319107.760733858	2055635.52168333	489008.071583886	153553.43604652	485440.37054804	188652.022496008	141233.581470823	2402757.05044141	5017705.74824078	637112.37227479	2028655.3780688	397174.12541977	242067.15537393	1980418.36198109	2308709.34637209	630691.293190865	479068.55776315	175634.505711203	580531.999024893	886984.529219181	2765250.26780332	962529.396528996	4528398.43795958
Tetrahydrocannabinol	24245.3630921993	4012.44946025384	10891.886085236	4922.7946569266	100515.391503023	60704.1730137329	194988.581754735	102287.158514149	158226.829098561	281763.628652063	96694.5907777875	12597.1433545518	4245.30019735244	14187.8390413425	7790.27267092507	13049.2921509178	0	236965.61076776	26174.0934267242	78079.8654794476	18530.3007215294	5741.90111394592	101196.028413746	14133.044598415	7779.82145186224	27280.7051355871	0	0	16478.2085466339	603634.778041671	0	22752.7534387944	14445.1809302779	8455.10818677143	16096.3436215888	9287.36071149894	11441.5898719666	18884.2603210825	19854.6069431074	0	4129.88351212411	3756.94266722911	15851.2919629262	5602.91379814697	3325.57783922749	0	0	16465.9938495933	15993.7207457209
Tetrahydrocorticosterone	19274639.9665462	5585427.16161847	3274633.84829597	8836445.58206178	14778627.6794964	10106599.1094847	10996473.5054479	4596414.06826415	5623766.24497737	22239893.2857616	4051501.57007895	6516305.5031286	2042356.13196622	3662059.646728	10848695.0224098	10937931.8883178	9674104.78166203	4310896.695217	11153925.0582328	8659434.44790299	2882554.75213708	3547161.8143213	20771881.4271464	10134540.6790208	4546833.44418703	3579523.0934652	4832035.59659741	4547343.99843533	3826783.6496804	8647469.0735108	12917094.5465865	2999201.97706138	4120318.49214033	2164444.84938465	4339484.74253856	3745277.78166399	6923273.86955983	4660864.20381287	7116878.59150154	6677279.40656727	6992970.83367809	4905543.47266338	4996846.75504022	3380111.54199145	4416230.13158058	2600401.38721172	5079476.5937791	4251011.405283	2675284.72976455
Theobromine	2050580.4451855	450423.463750236	1078099.97608258	19494319.7334643	946279.690847424	4127004.25140078	755429.297848602	928843.184727655	387780.066479913	461324.804576804	3451099.94769995	1691091.95855459	857724.350689702	414744.531818037	2814409.63886825	381324.285884388	708554.012569361	586330.060226423	2710765.94404278	406769.35198378	30356325.3203078	1134886.30355225	966739.491083842	1080376.49971506	281762.119630775	1335037.71879022	466183.186736968	377899.215334093	1023565.28754424	685359.647369562	298177.401463405	164197.426376554	1014003.01358436	3216600.99310306	9600376.23920194	1028168.99575114	6062406.08889824	1898806.45869693	699174.080228177	292823.837763318	268483.012052057	167762.634530217	575715.455403747	236765.001932281	827462.221192419	8379221.02909564	1538901.65840589	2281035.20622729	19189532.562839
Theophylline	31560792.0834916	11961011.5343281	34960685.6629064	35496197.6926808	13103985.6054058	14635380.8780959	78872043.9332908	24651596.4351481	19026866.8851225	15270939.5688264	47983621.7332545	54801949.4805236	95497745.29563	71584288.7964015	23880225.7250797	80464781.2252206	163717405.671468	53754966.0014984	42106383.571452	39300080.2171585	92856462.543139	106040829.4934	64919002.5126671	60694605.3048062	77276086.6157651	205519958.638433	75722133.8512597	187123165.693479	246612353.048434	55167667.4928836	142051310.788057	73839582.6012398	110378194.643034	148313033.472676	110893406.503795	95475817.006922	99850533.7940198	124824022.884886	95311776.2756257	114409355.886872	89038541.7808415	53040417.5215606	115964603.830459	151993387.807228	88219352.6142268	88829251.9833066	210818248.00713	65472106.012721	148110440.733383
Thiamine (Vitamin B1)	61927101.7341195	222246583.360205	283287285.450352	95111431.020833	69672006.0233058	210963253.340208	86587759.2790533	463473372.07285	61624813.3349645	322524201.644879	431682560.184164	390954525.024079	19050005.7675486	5626666.21060405	5325655.06687475	14269556.2496866	6561671.74528848	89927474.3403033	7576831.33892266	8299589.67574559	7642790.05603626	13097938.4193941	79975237.6007439	6461309.31684262	7480992.28160958	14250725.3456751	4510811.99073918	21159760.1840697	13697353.4891433	18158664.7899432	2165059.92098829	4409100.69227958	4018314.39575911	10143808.9225319	22272974.9171804	13825183.4850185	14531815.1755578	15692771.7561521	12898701.6610486	10729018.1400779	10620765.7819554	6882555.83747014	29520082.3255043	7476916.76772349	4535934.18534549	6503101.52502721	6640600.10676162	7299397.79012366	39721856.7266907
Thromboxane A2	30474656.645225	4963836.84232622	5473005.00227683	8574716.72122601	11474243.5347409	22553448.8576804	20058242.1906798	20415229.9874847	21632880.925102	85248847.8796935	12410757.4319539	3722129.77816224	3005968.76377764	4675254.90558685	40635118.609962	3535145.21274193	1536713.35220438	12812883.2336634	19324023.9380121	15894168.5394518	11127667.9568148	3254994.42071676	3478556.26901041	2715431.0851648	1485684.31642744	2564928.9892519	8165969.98551548	2286382.37410142	2063789.55447725	32817443.6841114	3202439.45999421	2061808.33052783	2471814.33720874	1810074.61968439	2002967.83286723	3522025.72408058	1700453.52228735	2411520.22794481	5931670.49332551	1829666.18176784	1647323.92668778	2806553.86825562	2048845.84779708	1951626.35158133	1908634.96939277	1747587.97807195	2926126.09344328	2223828.97256212	1769335.33913049
Thymine (Thy)	2756512.87668806	2715143.51514304	2582078.85198527	3336471.78898845	3760803.65586732	2154477.45145408	2351564.32726307	7913451.54512138	6885605.60302691	4673036.71946788	6183712.19849511	5586239.82854099	5815114.16277851	7766296.86650481	8262733.16456977	5523846.10727709	4725600.82377053	2402011.88259318	9033505.79143181	8756097.1153767	8989587.57021719	5665750.52563168	4062040.78384434	4726780.82853934	4665037.03859497	4013410.40831746	1092519.93233698	4438998.372001	6311796.29861155	10013525.7941526	1556931.88228275	1837710.28175186	954922.766258697	5277738.60722026	5228351.90351448	4222219.73129592	4021396.05065316	4916126.40005281	5338428.75195441	9221434.13191546	5548755.8259984	3769483.42244154	8863053.10318177	4743744.46991843	8210070.53872887	3898469.0499986	9642668.97439468	2862287.22098669	5998972.98744326
Trehalose	307194.61268222	317369.784714216	338835.662920435	371206.965238566	240987.624473395	279011.634437359	442508.725689206	403284.278357663	350670.753589962	294161.582449175	404579.640336025	476854.364579267	367853.409866938	775146.372524922	503849.564969496	278734.784880966	237263.879302603	773340.959494541	380582.833995918	691896.634273056	738009.984175673	1011986.50910608	221355.945255062	354576.893251112	657802.100807838	768758.845158627	345520.595554429	516400.900312215	1565444.92489997	738644.08535788	406303.174310206	753589.366270146	402257.690167869	804152.108812357	943413.980962062	691334.677250858	499856.4419441	457836.612464342	321457.712221818	325284.959718584	455219.783374053	971255.268037912	290823.474956202	366509.743060338	435381.78381209	772474.086583517	838931.203610521	308429.332171664	781667.457121935
Tricetin	58487510.8140538	184620268.626605	96407605.7949434	149957996.610875	222257936.345124	196683775.04279	0	226839090.538726	124538460.280453	86559745.3964765	206579609.735	208673246.967026	173553948.935941	148944782.568171	143051004.393316	148990804.407148	112425620.381506	180890131.486613	140061996.772998	186643861.873923	132944763.885251	174177934.867581	46368332.808081	71015014.2950882	177773545.587556	129541822.10856	133893693.315807	152396671.796279	133322774.698313	68365753.3342971	18088679.3311701	103738111.284527	118110857.160223	110679026.256598	140538615.619224	112949558.6742	150503526.579335	143388234.772256	130188003.718458	60670010.7802711	147851120.010616	162965719.767083	99535739.1425835	111202809.197018	129890046.782311	117610764.962655	150979190.808689	146967732.102529	125953833.869611
Tricyclazole	2227664.74443552	11652973.1422059	7229545.10250501	9503759.94698046	13679563.4152284	2536818.63785587	2795750.825107	20353690.3988566	18003640.8407754	7186198.67622424	4916097.2993702	4439086.6155452	7340022.01193506	5602816.26163458	5092286.36374625	7393879.94086621	1843236.12498013	7226885.33826459	3921216.22473464	8893363.26354644	7430566.74623655	14644429.3589521	1376957.62999739	1223138.71916749	7763326.70421902	4826688.53578861	3278000.91362251	8208560.72647505	7577285.53034673	482299.740489096	277442.81035226	987904.553123094	4876967.96535938	4279661.19402761	7289061.84226061	6158376.14426171	3470490.59320857	3845745.50876087	2253489.55269404	4458900.80812203	1004738.22789725	1124250.75235996	7867631.35554652	6091320.82012926	6054742.86115177	4123203.43874045	1737515.76888461	4395283.32551229	7461890.85257977
Tridecanoic acid	55937339.1585594	69871367.3004525	56928779.4335523	64616220.9772482	74828502.0725248	65971582.3785815	72217569.2557914	77301947.9258524	82109021.4175131	125440112.184481	85003797.9490968	54787359.5165951	26875909.8756994	47976494.0383739	56997869.0069569	42422874.0240707	116075561.987561	42873246.9264058	64947279.1062221	55417183.6305919	75225566.1113898	118666466.608531	37650933.0027802	35784568.3355583	46473927.203921	58069027.364462	41734758.9703081	44189173.7836072	35442515.6220471	45578291.2242789	53766594.9743065	34648705.2658935	36605133.3331478	39761196.0518987	85465239.1607124	37107241.7153027	64078129.8905137	36911596.4224605	50513851.242817	62999406.1393787	47224105.2952142	30693236.0461746	72551643.3193138	41814941.3386797	29350307.9517823	45545111.7446474	62859785.3424948	33825281.6304688	52103853.0578405
Tryptamine	12966644.0268461	40185747.0834491	63181728.4038928	34370708.0289029	3378146.31202279	35470471.5393298	22431621.3610412	4815020.42235232	2204637.52444411	1588376.34819437	4574758.35312443	7976596.08070819	8567143.1360676	11173319.0019449	8394778.48380826	8417624.67726574	12555454.7110526	9385372.56184343	5913622.5817704	5128884.97204714	6095798.92376228	4113884.93724061	15791408.2704419	6493110.85783343	8737995.17256538	6636156.84237973	4969207.62038738	9358456.53834444	12691394.7897844	2131044.46031013	3523295.42350939	2237832.62804056	9409433.55606965	5506759.61218768	5854184.77787698	10321358.0487096	7963628.49706723	4565374.09773773	4096284.07076453	10368464.3054121	15049241.2622173	4748910.65243808	2110804.22007001	4255483.05815571	12427973.2278464	4657476.59660559	9876844.71428671	9916368.35928492	6291565.44840079
Tryptophan (Trp)	20445884.6161539	16254634.2803118	2647176.59937517	5470296.70646106	15160933.068795	7799182.20526809	55308990.8534518	37340162.124013	8803333.29870342	13186296.3291468	24301535.7805185	83146992.8113976	113877314.115852	12345371.8271141	11937137.922326	50851284.2766372	171309334.189032	8603355.21101053	16556240.9642072	15701992.9758274	15362205.855378	8636371.50467484	70968506.1086787	46419748.4082632	43960002.2170715	24349573.3285921	9915680.46919991	98132457.4594223	173130008.538139	22197606.5052719	124787096.920982	38201195.8510602	42429357.4360569	28198455.4529957	54444462.2222429	53159761.1977547	32705062.1785808	11446165.3003199	11469318.2974339	144609986.415238	70452407.9759644	9342238.7405131	29081061.7781282	11435239.8309558	131541781.018148	17226378.5792562	73854210.7568154	44673808.8954865	78790173.4947469
Tyramine	12924366.3746532	144003273.505315	41730591.561194	83064633.6866176	10639147.6815441	78517631.493458	40241804.9356462	4741592.54782223	2637199.99566288	716202.115256449	1257716.63441477	6964624.83363656	5652545.09381032	104719916.24873	8530475.33488024	70702586.7501437	17284891.3291079	8257582.27542484	5669979.91967582	4057451.16225715	5216570.14687635	6288272.60276307	35277091.7894214	9740748.28450679	0	143577.03163382	6117574.08697252	49211354.486432	2233290.09829087	3155065.47035543	8521721.74225797	4538702.84673828	13643667.5432112	8756113.4944169	1203728.05619423	0	11248947.0129859	995891.106300006	1793570.65150655	41870266.8143337	6000590.59363114	16209425.5828839	3404028.10197241	1011663.42576695	19289846.6865843	11649246.3130829	14429624.9158254	77955519.3179415	2483149.17222552
Tyrosine (Tyr)	33109673.707926	6889056.74771841	5285857.07385506	5530072.02173775	43501445.7474861	21270603.0403851	117404743.879289	18562570.108911	17990390.6864346	21462567.431522	32518288.3103286	20635618.4606207	85943670.9706464	7238480.58658336	21065514.2100056	43538369.9451949	164732943.036313	11830572.5774728	23838994.0811666	25339355.7481195	25097830.9966512	13780419.9950268	30556281.7086471	70400230.5559583	118621830.659674	46289155.7533441	14270093.6210859	76196812.9707122	58981400.4727074	49672747.9861778	102779288.049196	54555224.8445262	11123456.3175091	73509009.0499104	118028767.565671	34953083.5366383	66293322.984716	22366865.456429	17293333.1201403	89817445.4063253	136877827.726146	42310492.159122	33907494.2090226	19845303.5791971	31684804.6700658	51516493.1528857	97112583.1118194	35389153.2899953	150395524.035506
Undecanoic acid	27809652.4582127	16754188.2416822	39911587.8239851	65484971.7084311	20802634.6012452	34684256.0092059	188547330.83028	33815541.7458842	21148759.4709714	34522103.2118471	48335933.290678	65878667.1802094	62382481.6295464	102798419.568421	88710572.5961839	27304815.32658	78396729.6598101	106127642.355068	29949984.2631552	14637703.3606037	142500101.986773	70373223.4384154	43362851.9340105	52064479.0001863	19062059.9022305	39036594.9174807	30047740.4859568	28777293.4569599	15400392.5343132	49326104.149651	15438807.1612068	10499550.7276164	47338323.9578921	38887986.0659185	48977346.9701836	24799769.35176	37962547.2483831	41020121.2254878	35795991.3905332	30029276.0295435	44801777.4579369	17956487.297818	23636406.5734326	19992014.2674553	16347480.7186911	34740557.4963976	60077060.3072102	30002944.5090942	41929090.5280566
Uracil (Ura)	47538468.1826356	37237131.6781374	10379979.5068267	18771242.4003378	36251440.2732126	27374864.1917918	64519846.9741542	45349824.3755118	33635626.7894335	43924632.9477296	46885440.6232399	47263062.6059352	39898773.9088426	56839736.5346003	35966915.2308436	52386754.2088019	36029820.5111907	43047488.6095329	42745565.141633	35892509.7326542	39511127.1686365	47376708.8591535	42831016.5914823	87252434.4467884	44109422.8275315	47259150.33785	13591355.5164946	43098399.4656865	26102035.7811548	58580295.2134083	49812037.3411372	35247808.5580457	22938845.3249103	44187973.8382275	57545325.4773288	55863343.089627	53800507.916912	48569324.3055716	39381222.1070736	63574934.7065104	50322840.5922451	22655960.5413596	66196387.3531135	27620571.6052067	42019697.5912002	23718388.5234671	28395851.2210174	62706378.4967509	15191554.0101582
Uridine (U)	1072560.11990166	997219.887419896	565964.764849945	629098.185916089	1264575.15557892	1238194.0367508	371900.935139674	1130054.1712148	1210820.82948581	1189875.30409458	2499375.83595078	765068.694617371	24676012.286525	28482365.9472099	4271026.12675686	13181070.7190632	38847804.1344158	5495623.64467991	8155628.89855884	12253881.3112479	25443733.9626424	19754934.2166539	7273545.43917199	2298582.62101814	1215681.17808979	1593305.57426186	906906.194601428	1479785.38207167	735884.424910415	2008889.78029091	1374010.52272435	934302.951219325	8171085.73909662	1600958.20543428	4432873.90014536	18033616.0106646	1541227.23829129	1996031.04638051	2333998.87627448	11350674.1199045	3168388.90360775	758604.240385314	6177209.39151454	2081025.83035834	2223334.24142392	2855011.49441274	4802529.85210349	1776988.09980224	61451101.4261422
Ursodiol	236949302.181364	47011718.453448	48066126.810507	93011726.9944117	88082539.2690427	207912908.249485	372361526.539108	133111156.541115	127873404.877897	192893503.647475	68587628.0568019	75730959.8198602	131311976.758562	192466880.530867	144259477.941749	157951964.724786	257551363.834433	238893323.422706	179402694.575876	217939482.029279	139040435.228923	130941381.381292	221203577.530645	201286704.965463	107916366.739461	165321321.365872	191405406.440473	16477029.4819945	118667526.09507	210538855.253053	100063507.439181	292966752.653492	170116354.635418	211005687.613003	156434621.643217	110641795.206907	169687033.470741	177002839.696266	238833478.034383	91191123.105154	120489691.053459	233109263.017124	110365905.246017	197891620.330339	163034251.397533	144260724.155157	103840228.817715	171236850.676876	98975183.31673
Ursolic acid	10773179.1174322	29311878.8525423	24216158.2300148	21702685.9589892	22305678.602345	19991110.9093657	43244.5076811764	35669637.7811242	37794571.0417866	25466745.8597142	39570137.6418231	33980264.6265972	42127123.939229	27118226.8073104	13110490.707676	24103128.7581305	6384569.84201103	33476672.5996716	22776478.3666157	28350711.5675569	34197416.2422437	53708768.5056922	2959038.29867697	17140137.920707	41759245.4621992	38913429.3920904	35567577.0859636	44644582.434686	48205126.3356073	20949854.4678586	46033199.7966853	22967038.0414595	40018214.6805291	28998723.2957417	42002417.4846413	26874250.3042847	31104240.7030426	30172908.5281842	34718144.6910544	20013785.5913666	18286998.2016906	39719928.8408829	36837977.7275351	26400059.8295375	28877309.8425099	28625396.9763251	39287193.0017183	32733598.1948977	37030890.5485068
Vaccenic acid	964278.601358547	19948599.9222651	25473284.0385397	16037892.7941638	1103487.40797752	1643698.30744106	1423741.72637883	1631215.126987	1626028.16001312	3188793.91753656	32419548.6708188	30706087.0664011	16597457.3428782	35120736.3317245	30693347.1829965	11013797.3618919	20088157.4255106	35750533.7131889	28454953.0218994	16557178.360506	30545235.5185786	33462351.28142	29092764.1871239	11091341.302674	22982988.7074242	19450315.9763466	19605855.2716382	1837969.99336588	3981494.74694541	19689060.4177843	982467.582176448	0	20443929.2815966	17910894.3389892	23946580.9937262	10288323.8369663	21149083.2037362	17020605.7862065	19944242.3508888	787086.15909558	15405866.501848	1326217.96344595	1432841.04295699	1384136.71563111	1543143.67146793	21141374.7239969	22182677.9656421	14310445.5060585	13458988.6341749
Valine (Val)	20455096.256436	11160580.2303458	22716368.7306602	20129387.8225543	23066727.9914862	17004840.1907117	18671358.2192416	18320107.5736721	24399708.8409694	26861718.1301816	23686396.8347709	20114018.1583285	7492032.56978941	24729392.5489453	22185951.1755122	20824671.4250754	19358594.6756905	22179913.9531335	23213666.9461193	23445395.4649925	23377792.368702	29960065.4905077	11978109.1379243	4626278.52955016	26884706.8580993	12879745.2889724	34962858.7473296	27431206.2405238	37413154.9926064	26262846.888916	27986381.7327793	11138188.4857072	31851611.2740648	22701780.7807035	26381827.037341	30986701.2607776	13740286.5916254	87076383.7246553	25300071.1983249	38033004.8524964	24902298.9946274	15381466.7040377	15363688.659824	8370199.0930899	24870008.1481809	28466361.8352878	30203387.8002445	25955684.968933	17857110.7762072
Vulgarin	12874440.5240634	5411767.71674188	3740412.03426343	5733027.00379842	7393764.19083086	6577402.58743259	4827216.59739425	18444489.4643989	13181033.8660139	29087971.8410843	7092752.56681635	2810637.08422975	1040688.47303489	15377053.6272452	7544270.27400433	3432318.22545373	169606.070224127	9080144.33825882	6487871.30246056	14413284.689541	2137815.40964131	16758138.920455	4305574.66234809	5416513.5054177	1422457.96368296	13570356.2103769	5649010.70547062	749069.097272282	5375695.77666499	8268492.56430793	2260768.14178958	141432.420038914	12195707.1502985	113897.192912092	1394442.51861344	1611373.78364448	12582079.8030898	12230126.3295841	10586314.137544	1179595.0948504	51098.5380427852	1176054.85949644	11507786.0378041	1526897.77005001	7385682.26081625	335894.280485648	149583.07184378	6399944.7190665	2844516.83045591
Xanthine	134176942.05943	154766736.573411	142777773.489546	226296592.169765	35212650.652713	123505237.271756	21529527.5893543	154611369.446148	26552602.6834505	9181100.21502289	143095895.931867	112218699.248263	6483883.96646257	2159494.3250241	12307914.7905462	1817769.43539545	5595961.3726563	1942901.74255377	2393075.88196779	2486084.82604083	2837420.33104965	3167865.39675813	1580276.60314227	55648283.4818321	132227949.033823	207857732.429957	35814741.6314748	164000523.906127	125618127.967281	19798361.5298369	402460567.380391	139865220.512576	21908611.3163691	167158585.509155	273047047.807355	1649161.11956835	173702823.181938	125510464.896235	124185200.79621	304028337.301067	29470251.2227261	62769117.377119	183336372.520697	95323670.6798013	122611582.700271	78009385.2958803	137813305.850518	3620538.55178103	1706685.34385055
Xanthosine	1285859.97192446	76617.8258036168	150308.675081519	44637.8842219843	612646.893349518	1157525.23119001	2959139.38577327	2299344.57409026	465251.068460222	1369548.04067491	3669499.56091567	578061.861170263	2162139.31264665	1442493.32253925	1299947.61738004	711224.894405069	2263471.64462495	373452.500979448	742203.279324211	4464410.0083137	1596853.01482765	915943.094649354	1128585.15470347	5960792.97581616	1907711.94513062	3307902.66279709	547518.224107542	719517.464236805	1772985.39166873	2955577.59919601	7917361.22327523	4043335.451434	765992.025467275	5841355.16600841	5574307.29600677	1981152.22740568	4067934.12073147	7387025.97905357	2613363.67559049	9529104.93670068	2828389.39014121	478752.78406707	3616623.72473822	1692938.87775069	1310116.33947189	1660005.80345658	4000933.61465113	42709.4132026769	2473342.70027672
Xanthotoxol	302141656.344064	524020404.055969	380109365.917269	461888384.600987	634551098.901772	524733288.252097	243796023.2948	653001479.461102	561902237.004321	405366109.047451	694946209.491947	612059579.800425	525747489.941543	515742433.774463	433015755.21862	455481629.217527	356491070.588854	559793192.269096	494553873.595081	587958749.399377	497280135.24829	612059677.878373	252908583.220596	253674728.577035	592791442.201236	468378853.06132	578489178.192558	481475932.850605	518833544.992369	323323351.844334	131585102.526501	387063570.046299	541209502.212118	418621359.658749	499383695.774081	388567355.357612	550236819.52864	499909726.392596	497999984.266224	281129764.228175	505133550.804155	536820928.617953	481089692.982172	445095363.201939	471824149.541226	535119831.656884	517747186.666901	438629547.039623	404532659.620465
[truncated: 22 more columns]
