# Supplementary material for: Post-transport recovery trajectory of the canine gut microbiome and metabolome
Source: J Anim Sci Biotechnol. 2026 Apr 12;17:65. doi: 10.1186/s40104-026-01385-z (PMC13070285; doi:10.1186/s40104-026-01385-z)
Supplement: Supplementary file 3 — Additional file 3. Raw data of the metabolomic compounds. [file 40104_2026_1385_MOESM3_ESM.zip › mix/KEGG_function_summary/Correlation/function_summary_level1_p.csv]

	Metabolism	Organismal Systems	Environmental Information Processing	Genetic Information Processing	Human Diseases	Cellular Processes
Metabolism	0	2.4056717637534e-05	4.30708232830003e-12	4.07579678133364e-08	0.724142115446261	0.108036304060317
Organismal Systems	2.4056717637534e-05	0	0.00216235590280429	0.0968084025219401	0.764500456294881	0.805494406435276
Environmental Information Processing	4.30708232830003e-12	0.00216235590280429	0	5.44583007499386e-09	0.0793405778431171	0.0245037367791083
Genetic Information Processing	4.07579678133364e-08	0.0968084025219401	5.44583007499386e-09	0	0.552957195312352	0.000452320693627534
Human Diseases	0.724142115446261	0.764500456294881	0.0793405778431171	0.552957195312352	0	0.836593484913716
Cellular Processes	0.108036304060317	0.805494406435276	0.0245037367791083	0.000452320693627534	0.836593484913716	0
