# Supplementary material for: Post-transport recovery trajectory of the canine gut microbiome and metabolome
Source: J Anim Sci Biotechnol. 2026 Apr 12;17:65. doi: 10.1186/s40104-026-01385-z (PMC13070285; doi:10.1186/s40104-026-01385-z)
Supplement: Supplementary file 3 — Additional file 3. Raw data of the metabolomic compounds. [file 40104_2026_1385_MOESM3_ESM.zip › mix/KEGG_function_summary/Correlation/function_summary_level1_r.csv]

	Metabolism	Organismal Systems	Environmental Information Processing	Genetic Information Processing	Human Diseases	Cellular Processes
Metabolism	1	0.478772635814889	0.709557344064386	0.596344735077129	-0.0426224010731053	0.192354124748491
Organismal Systems	0.478772635814889	1	0.358182427900738	0.198625083836351	-0.0361837692823608	-0.0297451374916164
Environmental Information Processing	0.709557344064386	0.358182427900738	1	0.625586854460094	-0.20962441314554	0.266800804828974
Genetic Information Processing	0.596344735077129	0.198625083836351	0.625586854460094	1	0.0715962441314554	0.405432595573441
Human Diseases	-0.0426224010731053	-0.0361837692823608	-0.20962441314554	0.0715962441314554	1	0.024916163648558
Cellular Processes	0.192354124748491	-0.0297451374916164	0.266800804828974	0.405432595573441	0.024916163648558	1
