# Supplementary material for: Post-transport recovery trajectory of the canine gut microbiome and metabolome
Source: J Anim Sci Biotechnol. 2026 Apr 12;17:65. doi: 10.1186/s40104-026-01385-z (PMC13070285; doi:10.1186/s40104-026-01385-z)
Supplement: Supplementary file 3 — Additional file 3. Raw data of the metabolomic compounds. [file 40104_2026_1385_MOESM3_ESM.zip › mix/KEGG_function_summary/Correlation/function_summary_level2_p.csv]

	Lipid metabolism	Endocrine system	Digestive system	Nervous system	Immune system	Sensory system	Biosynthesis of other secondary metabolites	Amino acid metabolism	Circulatory system	Carbohydrate metabolism	Membrane transport	Signal transduction	Metabolism of cofactors and vitamins	Xenobiotics biodegradation and metabolism	Metabolism of other amino acids	Energy metabolism	Nucleotide metabolism	Translation	Metabolism of terpenoids and polyketides	Signaling molecules and interaction	Cancer: overview	Aging	Folding, sorting and degradation	Development and regeneration	Glycan biosynthesis and metabolism	Excretory system	Environmental adaptation	Cell motility	Cellular community - prokaryotes
Lipid metabolism	0	0.00726974018846365	0.702582632943015	0.00226931183886339	0.0114774561237554	0.00108255280354592	0.198099767949654	0.000835489383568553	0.0105936238616675	0.0787525514557207	0.00129239858564037	0.0222116296780333	0.000364510044529879	0.030402254785708	0.230892946348513	0.0257230099743568	0.253925188170115	0.357642482472588	0.61058830696977	0.852022678698303	0.106231906372593	0.0038735875125211	0.000559701363914023	0.277104375202414	0.578967252583553	0.632405974000311	0.602419031191971	0.955068095084318	0.0179402090470722
Endocrine system	0.00726974018846365	0	0.0143101759753254	2.33962051944002e-69	3.0382246986592e-66	5.35940097076075e-28	0.647928226985699	0.0113226439261927	9.11003481204681e-65	0.385051063791406	0.0375037841578851	0.1125541082424	0.0224531006176171	0.12564185629502	0.906535034659947	7.83199437378916e-05	0.531170939218631	0.390741450325701	0.792835924160917	0.24261806992814	0.807644958994871	0.549420492633254	0.0274624425817253	0.356910889948489	0.556878840319265	0.471045282764262	0.047991843461464	0.118219858788376	0.398353779784192
Digestive system	0.702582632943015	0.0143101759753254	0	0.0265108158632365	0.0171129110018883	0.00749486568189818	4.13053640197732e-07	0.470530128431536	0.0176701285891851	0.0521574743855641	0.0533240472185851	0.0053598314838346	0.543303851159569	0.689224572768687	1.36191897518734e-09	0.243414044626022	2.34504059203652e-05	1.01695193426445e-07	2.57534192874217e-07	0.00185832758774678	0.807429839462594	0.886549204917463	0.407634621602426	0.000114529994825951	0.13970599694025	2.85571325356829e-05	0.863358523393924	0.000357910679131147	0.000151410644988737
Nervous system	0.00226931183886339	2.33962051944002e-69	0.0265108158632365	0	2.86912585428685e-54	4.96148144270801e-27	0.372617788130205	0.00259812229232528	3.97932528987771e-53	0.218193005130758	0.00988011835010695	0.0594027998415062	0.00738817383112743	0.0772014249030276	0.613713004944006	2.8388278052707e-05	0.81820294397883	0.221480838944462	0.535567309965491	0.21556663097855	0.855289671865134	0.760476636729538	0.0108597561112988	0.188137700251705	0.367683611607603	0.335112008953655	0.0595587593704148	0.177812227576618	0.192444644003194
Immune system	0.0114774561237554	3.0382246986592e-66	0.0171129110018883	2.86912585428685e-54	0	1.60374915218464e-28	0.75371403368441	0.0327351097934216	9.33512220574444e-99	0.701551831753534	0.0792914426635496	0.278847960534839	0.0694974021141091	0.25427689023684	0.874940732428634	0.000481227612429238	0.518631924701651	0.453197124885803	0.877129072785888	0.292672354483485	0.957279365825086	0.480543507316385	0.063443602347097	0.450510586124584	0.505352574257397	0.44799998897021	0.0636904722733133	0.122852636253236	0.425270564848817
Sensory system	0.00108255280354592	5.35940097076075e-28	0.00749486568189818	4.96148144270801e-27	1.60374915218464e-28	0	0.837244223003603	0.0413395955446853	8.34413457578158e-29	0.647128487990145	0.240805426767603	0.355304634981275	0.091740613108392	0.549048843784988	0.747601327747232	0.000120650435423428	0.194575868261382	0.952193951225473	0.717900162815787	0.58680171513061	0.991363459696395	0.737727563880336	0.156742911180961	0.687586933964536	0.562504076654148	0.695583825405148	0.232102483727805	0.183620766401856	0.908735043322671
Biosynthesis of other secondary metabolites	0.198099767949654	0.647928226985699	4.13053640197732e-07	0.372617788130205	0.75371403368441	0.837244223003603	0	3.54532144282088e-11	0.773629837430126	1.23384301588293e-05	2.37264708822387e-11	8.28593284201206e-05	9.95906189228051e-08	0.00292192366746514	1.97223231580522e-25	4.60317860086206e-06	2.12958532406591e-08	4.11267976576322e-37	1.18799198022524e-20	0.000985250861272253	0.0624232882721709	0.665823815978884	0.0158367510317417	1.62863040978414e-17	2.98497714897977e-09	2.38296062121854e-07	0.321923361262672	0.00461125927272471	2.39399882478497e-14
Amino acid metabolism	0.000835489383568553	0.0113226439261927	0.470530128431536	0.00259812229232528	0.0327351097934216	0.0413395955446853	3.54532144282088e-11	0	0.0329980019777017	1.22042300009689e-08	2.83213095079443e-12	5.48703753054222e-07	1.80522228943931e-17	2.18964814946684e-09	6.67937499716013e-06	2.02287154879531e-11	0.00131642216356398	1.93561429195147e-08	9.17220041442827e-06	0.000360976665292992	0.819498018095977	0.353993750346212	1.55965537303088e-07	7.30341354107858e-08	6.51743523706623e-06	0.129124111640065	0.332867250601354	0.577824788727699	2.28051065137091e-07
Circulatory system	0.0105936238616675	9.11003481204681e-65	0.0176701285891851	3.97932528987771e-53	9.33512220574444e-99	8.34413457578158e-29	0.773629837430126	0.0329980019777017	0	0.722267623559975	0.0896103838443389	0.278972781025412	0.0733838134613315	0.276855885993656	0.9030164860998	0.000465459487901939	0.464883559135735	0.476732018917026	0.907634952363867	0.270080618043128	0.926137860723172	0.473797905970198	0.066414950602804	0.428849310109638	0.471217068486416	0.454712181041454	0.0737540061795179	0.108663981828787	0.457750649299518
Carbohydrate metabolism	0.0787525514557207	0.385051063791406	0.0521574743855641	0.218193005130758	0.701551831753534	0.647128487990145	1.23384301588293e-05	1.22042300009689e-08	0.722267623559975	0	9.1299528327389e-05	1.62041796268949e-18	5.60182425824715e-06	2.49470652069418e-07	0.000206208318522523	3.80738227220047e-08	0.0401392208727148	0.000156848021899023	0.00120809953629243	0.00532496310390072	0.97033185644654	0.00210732564032171	0.151574827697456	0.00188178292690142	0.0347126843958799	0.556878840319265	0.786846924752634	0.148759085373467	0.000182080017863852
Membrane transport	0.00129239858564037	0.0375037841578851	0.0533240472185851	0.00988011835010695	0.0792914426635496	0.240805426767603	2.37264708822387e-11	2.83213095079443e-12	0.0896103838443389	9.1299528327389e-05	0	3.87410424442954e-05	4.95771031746667e-13	5.9963371647852e-05	2.80936912694325e-08	0.000172015326759896	3.22025478672167e-06	4.13716145231839e-12	1.80111023310028e-05	0.0488156108644387	0.910055378288251	0.516286365296847	7.73823062162933e-12	3.18998212617711e-08	0.00567231999996995	0.000348003621234218	0.00206207446903335	0.0212346402681919	6.80819749010126e-15
Signal transduction	0.0222116296780333	0.1125541082424	0.0053598314838346	0.0594027998415062	0.278847960534839	0.355304634981275	8.28593284201206e-05	5.48703753054222e-07	0.278972781025412	1.62041796268949e-18	3.87410424442954e-05	0	0.00013362880828379	1.2888809201823e-06	0.000413911118302509	2.13474286351446e-09	0.0268921066544333	0.000114376894250995	0.00293653062308108	1.06919180034388e-07	0.0437083043789024	0.0146673616724751	0.031377787478645	0.000780539207784627	0.0616567610242262	0.375325987086361	0.297205224362981	0.249962371474611	0.000169141117146707
Metabolism of cofactors and vitamins	0.000364510044529879	0.0224531006176171	0.543303851159569	0.00738817383112743	0.0694974021141091	0.091740613108392	9.95906189228051e-08	1.80522228943931e-17	0.0733838134613315	5.60182425824715e-06	4.95771031746667e-13	0.00013362880828379	0	2.19521203314055e-09	9.62668429723579e-05	3.08888224000536e-07	0.0264908751015247	5.42471287504335e-07	4.20697996003903e-05	0.0130095938920531	0.427708764687225	0.812381161122942	2.33793651077874e-12	0.000195171261459553	0.0360857396730878	0.110500209166616	0.0230842959556975	0.645130884895895	0.000165019745356376
Xenobiotics biodegradation and metabolism	0.030402254785708	0.12564185629502	0.689224572768687	0.0772014249030276	0.25427689023684	0.549048843784988	0.00292192366746514	2.18964814946684e-09	0.276855885993656	2.49470652069418e-07	5.9963371647852e-05	1.2888809201823e-06	2.19521203314055e-09	0	0.0143928410937078	3.07027906194349e-05	0.123614912198372	0.00256160999920469	0.0310801272744043	0.000540965269603357	0.068007261461307	0.935183868849181	6.96901824892221e-06	0.175996531755342	0.445663796268649	0.717900162815787	0.0687052709680512	0.648728363538333	0.0105212138492729
Metabolism of other amino acids	0.230892946348513	0.906535034659947	1.36191897518734e-09	0.613713004944006	0.874940732428634	0.747601327747232	1.97223231580522e-25	6.67937499716013e-06	0.9030164860998	0.000206208318522523	2.80936912694325e-08	0.000413911118302509	9.62668429723579e-05	0.0143928410937078	0	0.000118894316492588	3.15638114796073e-07	1.83026313501122e-30	3.74869166534942e-15	0.000489293004331286	0.0773458006419559	0.515925988086681	0.145118038126624	1.28581896034016e-11	5.94474114514998e-06	4.1824019885392e-09	0.189947624310044	7.9078313979317e-05	3.36921170641798e-15
Energy metabolism	0.0257230099743568	7.83199437378916e-05	0.243414044626022	2.8388278052707e-05	0.000481227612429238	0.000120650435423428	4.60317860086206e-06	2.02287154879531e-11	0.000465459487901939	3.80738227220047e-08	0.000172015326759896	2.13474286351446e-09	3.08888224000536e-07	3.07027906194349e-05	0.000118894316492588	0	0.236872854571192	8.46460396648418e-06	0.000435328721938358	5.99905872868533e-08	0.460630517370137	0.426082414692704	0.0142279207749704	0.000137747922614217	0.00249248686559921	0.0182573448718368	0.0404223691404626	0.92128767909353	0.000952846912217508
Nucleotide metabolism	0.253925188170115	0.531170939218631	2.34504059203652e-05	0.81820294397883	0.518631924701651	0.194575868261382	2.12958532406591e-08	0.00131642216356398	0.464883559135735	0.0401392208727148	3.22025478672167e-06	0.0268921066544333	0.0264908751015247	0.123614912198372	3.15638114796073e-07	0.236872854571192	0	1.58210197705776e-07	1.20600661091633e-11	0.105676698994095	0.838112043153783	0.373068330366335	0.248920502329903	5.65999833761647e-05	0.00611204818812293	0.000158493271095098	0.482281355159115	0.00550132961635119	3.265500353434e-09
Translation	0.357642482472588	0.390741450325701	1.01695193426445e-07	0.221480838944462	0.453197124885803	0.952193951225473	4.11267976576322e-37	1.93561429195147e-08	0.476732018917026	0.000156848021899023	4.13716145231839e-12	0.000114376894250995	5.42471287504335e-07	0.00256160999920469	1.83026313501122e-30	8.46460396648418e-06	1.58210197705776e-07	0	1.14191959373484e-18	0.00036718079982279	0.0701630995006065	0.873190732585331	0.00468170375368607	1.5535789189439e-16	4.52670532587609e-06	1.4860392702299e-10	0.0411951528431584	0.000288230283103942	2.92464508650508e-17
Metabolism of terpenoids and polyketides	0.61058830696977	0.792835924160917	2.57534192874217e-07	0.535567309965491	0.877129072785888	0.717900162815787	1.18799198022524e-20	9.17220041442827e-06	0.907634952363867	0.00120809953629243	1.80111023310028e-05	0.00293653062308108	4.20697996003903e-05	0.0310801272744043	3.74869166534942e-15	0.000435328721938358	1.20600661091633e-11	1.14191959373484e-18	0	0.00417181422586721	0.016718417491555	0.471904549255468	0.215985347261068	8.81218222863158e-10	2.68298092664319e-05	2.6863441871389e-08	0.52843232893839	0.0120643139309968	7.42871559290382e-08
Signaling molecules and interaction	0.852022678698303	0.24261806992814	0.00185832758774678	0.21556663097855	0.292672354483485	0.58680171513061	0.000985250861272253	0.000360976665292992	0.270080618043128	0.00532496310390072	0.0488156108644387	1.06919180034388e-07	0.0130095938920531	0.000540965269603357	0.000489293004331286	5.99905872868533e-08	0.105676698994095	0.00036718079982279	0.00417181422586721	0	0.0503276360508014	0.775544566536667	0.166077977947613	0.00144579107473558	0.0329261294217773	0.0604224856878349	0.209149546917106	0.702995103378401	0.00242257081887364
Cancer: overview	0.106231906372593	0.807644958994871	0.807429839462594	0.855289671865134	0.957279365825086	0.991363459696395	0.0624232882721709	0.819498018095977	0.926137860723172	0.97033185644654	0.910055378288251	0.0437083043789024	0.427708764687225	0.068007261461307	0.0773458006419559	0.460630517370137	0.838112043153783	0.0701630995006065	0.016718417491555	0.0503276360508014	0	0.464201640445264	0.232212659392473	0.0660746477091067	0.119027519038362	0.218932403351366	0.0590918750618754	0.930108197161999	0.397573032872939
Aging	0.0038735875125211	0.549420492633254	0.886549204917463	0.760476636729538	0.480543507316385	0.737727563880336	0.665823815978884	0.353993750346212	0.473797905970198	0.00210732564032171	0.516286365296847	0.0146673616724751	0.812381161122942	0.935183868849181	0.515925988086681	0.426082414692704	0.373068330366335	0.873190732585331	0.471904549255468	0.775544566536667	0.464201640445264	0	0.648528292171628	0.667644101931596	0.34950140053146	0.246960639181579	0.0133719055495015	0.464713028395748	0.247535968871532
Folding, sorting and degradation	0.000559701363914023	0.0274624425817253	0.407634621602426	0.0108597561112988	0.063443602347097	0.156742911180961	0.0158367510317417	1.55965537303088e-07	0.066414950602804	0.151574827697456	7.73823062162933e-12	0.031377787478645	2.33793651077874e-12	6.96901824892221e-06	0.145118038126624	0.0142279207749704	0.248920502329903	0.00468170375368607	0.215985347261068	0.166077977947613	0.232212659392473	0.648528292171628	0	0.0540774472263457	0.805924402392671	0.0776835140817248	0.00216458366729748	0.830092187948629	0.000544154298956717
Development and regeneration	0.277104375202414	0.356910889948489	0.000114529994825951	0.188137700251705	0.450510586124584	0.687586933964536	1.62863040978414e-17	7.30341354107858e-08	0.428849310109638	0.00188178292690142	3.18998212617711e-08	0.000780539207784627	0.000195171261459553	0.175996531755342	1.28581896034016e-11	0.000137747922614217	5.65999833761647e-05	1.5535789189439e-16	8.81218222863158e-10	0.00144579107473558	0.0660746477091067	0.667644101931596	0.0540774472263457	0	4.73610433829461e-10	7.14142041206406e-06	0.989370516448526	0.0432858717702245	5.68116288135123e-10
Glycan biosynthesis and metabolism	0.578967252583553	0.556878840319265	0.13970599694025	0.367683611607603	0.505352574257397	0.562504076654148	2.98497714897977e-09	6.51743523706623e-06	0.471217068486416	0.0347126843958799	0.00567231999996995	0.0616567610242262	0.0360857396730878	0.445663796268649	5.94474114514998e-06	0.00249248686559921	0.00611204818812293	4.52670532587609e-06	2.68298092664319e-05	0.0329261294217773	0.119027519038362	0.34950140053146	0.805924402392671	4.73610433829461e-10	0	0.0322380943250821	0.0720088101745312	0.69353013901434	0.000689034340650803
Excretory system	0.632405974000311	0.471045282764262	2.85571325356829e-05	0.335112008953655	0.44799998897021	0.695583825405148	2.38296062121854e-07	0.129124111640065	0.454712181041454	0.556878840319265	0.000348003621234218	0.375325987086361	0.110500209166616	0.717900162815787	4.1824019885392e-09	0.0182573448718368	0.000158493271095098	1.4860392702299e-10	2.6863441871389e-08	0.0604224856878349	0.218932403351366	0.246960639181579	0.0776835140817248	7.14142041206406e-06	0.0322380943250821	0	0.000620951885030242	9.57461253556848e-05	4.3626329738396e-06
Environmental adaptation	0.602419031191971	0.047991843461464	0.863358523393924	0.0595587593704148	0.0636904722733133	0.232102483727805	0.321923361262672	0.332867250601354	0.0737540061795179	0.786846924752634	0.00206207446903335	0.297205224362981	0.0230842959556975	0.0687052709680512	0.189947624310044	0.0404223691404626	0.482281355159115	0.0411951528431584	0.52843232893839	0.209149546917106	0.0590918750618754	0.0133719055495015	0.00216458366729748	0.989370516448526	0.0720088101745312	0.000620951885030242	0	0.138339204041536	0.0172784709163531
Cell motility	0.955068095084318	0.118219858788376	0.000357910679131147	0.177812227576618	0.122852636253236	0.183620766401856	0.00461125927272471	0.577824788727699	0.108663981828787	0.148759085373467	0.0212346402681919	0.249962371474611	0.645130884895895	0.648728363538333	7.9078313979317e-05	0.92128767909353	0.00550132961635119	0.000288230283103942	0.0120643139309968	0.702995103378401	0.930108197161999	0.464713028395748	0.830092187948629	0.0432858717702245	0.69353013901434	9.57461253556848e-05	0.138339204041536	0	2.86419094181039e-05
Cellular community - prokaryotes	0.0179402090470722	0.398353779784192	0.000151410644988737	0.192444644003194	0.425270564848817	0.908735043322671	2.39399882478497e-14	2.28051065137091e-07	0.457750649299518	0.000182080017863852	6.80819749010126e-15	0.000169141117146707	0.000165019745356376	0.0105212138492729	3.36921170641798e-15	0.000952846912217508	3.265500353434e-09	2.92464508650508e-17	7.42871559290382e-08	0.00242257081887364	0.397573032872939	0.247535968871532	0.000544154298956717	5.68116288135123e-10	0.000689034340650803	4.3626329738396e-06	0.0172784709163531	2.86419094181039e-05	0
