# Supplementary material for: Post-transport recovery trajectory of the canine gut microbiome and metabolome
Source: J Anim Sci Biotechnol. 2026 Apr 12;17:65. doi: 10.1186/s40104-026-01385-z (PMC13070285; doi:10.1186/s40104-026-01385-z)
Supplement: Supplementary file 3 — Additional file 3. Raw data of the metabolomic compounds. [file 40104_2026_1385_MOESM3_ESM.zip › mix/KEGG_function_summary/Correlation/function_summary_level2_r.csv]

	Lipid metabolism	Endocrine system	Digestive system	Nervous system	Immune system	Sensory system	Biosynthesis of other secondary metabolites	Amino acid metabolism	Circulatory system	Carbohydrate metabolism	Membrane transport	Signal transduction	Metabolism of cofactors and vitamins	Xenobiotics biodegradation and metabolism	Metabolism of other amino acids	Energy metabolism	Nucleotide metabolism	Translation	Metabolism of terpenoids and polyketides	Signaling molecules and interaction	Cancer: overview	Aging	Folding, sorting and degradation	Development and regeneration	Glycan biosynthesis and metabolism	Excretory system	Environmental adaptation	Cell motility	Cellular community - prokaryotes
Lipid metabolism	1	0.315962441314554	0.0461099932930919	0.356606304493628	0.298423876592891	0.379946344735077	0.154560697518444	0.387726358148893	0.301576123407109	0.210026827632461	0.374513749161636	0.271093226022803	0.411435278336687	0.257142857142857	0.143997317236754	0.264654594232059	0.137189805499665	0.110798122065728	0.0614688128772636	0.0225352112676056	-0.193326626425218	0.33859825620389	0.399396378269618	0.13075117370892	0.0669684775318578	-0.0577464788732394	0.0628772635814889	-0.0068075117370892	0.280214621059691
Endocrine system	0.315962441314554	1	-0.289570757880617	0.994500335345406	0.993226022803487	0.909423205902079	0.0551307847082495	0.298960429242119	0.992521797451375	0.104661301140174	0.247417840375587	0.189973172367539	0.270623742454728	0.18346747149564	0.0141851106639839	0.451240778001341	-0.0755533199195171	0.103420523138833	0.0317236753856472	0.14047619047619	-0.0294097920858484	-0.0722334004024145	0.261737089201878	0.110965794768612	0.0708920187793427	0.0869215291750503	0.235546613011402	-0.187089201877934	0.10177733065057
Digestive system	0.0461099932930919	-0.289570757880617	1	-0.263313212608987	-0.282193158953722	-0.314822266934943	0.558651911468813	0.0870221327967807	-0.280851777330651	0.231421864520456	0.230315224681422	0.327129443326626	0.0733400402414487	0.0482897384305835	0.644097920858484	0.140241448692153	0.479342723004695	0.582025486250838	0.56673373574782	0.36307847082495	0.0294433266264252	0.0172367538564722	-0.0997987927565392	0.441851106639839	0.177028839704896	0.474916163648558	-0.0207914151576123	0.411938296445339	0.434775318578135
Nervous system	0.356606304493628	0.994500335345406	-0.263313212608987	1	0.984875922199866	0.903085177733065	0.107411133467471	0.352146210596915	0.983668678739101	0.147954393024816	0.30429242119383	0.224849094567404	0.315358819584172	0.211099932930919	0.0609322602280349	0.475050301810865	-0.0277665995975855	0.146914822266935	0.074748490945674	0.148792756539235	-0.0220321931589537	-0.0368209255533199	0.300603621730382	0.158014755197854	0.108517773306506	0.116063044936284	0.224714956405097	-0.161737089201878	0.156505700871898
Immune system	0.298423876592891	0.993226022803487	-0.282193158953722	0.984875922199866	1	0.912676056338028	0.0378940308517773	0.253755868544601	0.999228705566734	0.0462776659959759	0.209657947686117	0.130281690140845	0.216700201207243	0.137089201877934	0.0190140845070422	0.403688799463447	-0.0778672032193159	0.0904426559356137	0.0186787391012743	0.126626425217974	-0.00647216633132126	-0.0850771294433266	0.221462105969148	0.0909792085848424	0.0803487592219986	0.0914822266934943	0.221260898725687	-0.184808853118712	0.0961099932930919
Sensory system	0.379946344735077	0.909423205902079	-0.314822266934943	0.903085177733065	0.912676056338028	1	-0.0248155600268276	0.242790073775989	0.914386317907445	0.0552649228705567	0.141012743125419	0.111334674714956	0.201643192488263	0.0723004694835681	-0.0388665325285044	0.440543259557344	-0.155767940979209	-0.00724346076458752	-0.0436284372904091	0.0655935613682092	0.00130784708249497	-0.0404426559356137	0.169852448021462	0.0485580147551979	0.0698859825620389	0.0472501676727029	0.143628437290409	-0.15962441314554	0.013849765258216
Biosynthesis of other secondary metabolites	0.154560697518444	0.0551307847082495	0.558651911468813	0.107411133467471	0.0378940308517773	-0.0248155600268276	1	0.687491616364856	0.0347417840375587	0.493360160965795	0.691851106639839	0.449865861837693	0.582360831656606	0.34822266934943	0.891549295774648	0.513749161636486	0.606103286384976	0.951710261569416	0.847451374916164	0.382796780684105	0.222300469483568	0.0521462105969148	0.285412474849095	0.808081824279007	0.633769282360832	0.568041582830315	0.11924882629108	0.332494969818913	0.756371562709591
Amino acid metabolism	0.387726358148893	0.298960429242119	0.0870221327967807	0.352146210596915	0.253755868544601	0.242790073775989	0.687491616364856	1	0.253386988598256	0.614218645204561	0.713715627095909	0.553688799463447	0.807444668008048	0.637894030851777	0.506203890006707	0.693561368209255	0.373943661971831	0.607511737089202	0.499631120053655	0.411703554661301	0.0275653923541247	0.111636485580148	0.575083836351442	0.587290409121395	0.506706908115359	0.181824279007378	0.116599597585513	-0.0671696847753186	0.568779342723005
Circulatory system	0.301576123407109	0.992521797451375	-0.280851777330651	0.983668678739101	0.999228705566734	0.914386317907445	0.0347417840375587	0.253386988598256	1	0.0429242119382964	0.202951039570758	0.130248155600268	0.213816230717639	0.130818242790074	0.0147216633132126	0.404627766599598	-0.0881287726358149	0.0858148893360161	0.0140174379610999	0.132662642521797	-0.0112005365526492	-0.0863849765258216	0.219081153588196	0.0953722334004024	0.0868879946344735	0.0901408450704225	0.213547954393025	-0.192018779342723	0.0895372233400402
Carbohydrate metabolism	0.210026827632461	0.104661301140174	0.231421864520456	0.147954393024816	0.0462776659959759	0.0552649228705567	0.493360160965795	0.614218645204561	0.0429242119382964	1	0.44748490945674	0.821763916834339	0.509792085848424	0.567270288397049	0.426760563380282	0.59738430583501	0.244198524480215	0.433869885982562	0.376592890677398	0.327364185110664	-0.00449362843729041	0.359020791415158	0.1719651240778	0.362676056338028	0.251039570757881	0.0708920187793427	0.0326626425217975	0.173138832997988	0.430013413816231
Membrane transport	0.374513749161636	0.247417840375587	0.230315224681422	0.30429242119383	0.209657947686117	0.141012743125419	0.691851106639839	0.713715627095909	0.202951039570758	0.44748490945674	1	0.467940979208585	0.730248155600268	0.457679409792086	0.601978537894031	0.43148893360161	0.520824949698189	0.709959758551308	0.485177733065057	0.234708249496982	-0.0136485580147552	0.0783031522468142	0.703621730382294	0.600067069081153	0.325083836351442	0.412709590878605	0.35972501676727	0.273038229376257	0.766331321260899
Signal transduction	0.271093226022803	0.189973172367539	0.327129443326626	0.224849094567404	0.130281690140845	0.111334674714956	0.449865861837693	0.553688799463447	0.130248155600268	0.821763916834339	0.467940979208585	1	0.437961099932931	0.538262910798122	0.407914151576123	0.638229376257545	0.262676056338028	0.441884641180416	0.348054996646546	0.581220657276995	-0.240107310529846	0.288564721663313	0.255700871898055	0.389738430583501	0.222937625754527	0.106807511737089	0.125452716297787	0.138329979879276	0.431924882629108
Metabolism of cofactors and vitamins	0.411435278336687	0.270623742454728	0.0733400402414487	0.315358819584172	0.216700201207243	0.201643192488263	0.582360831656606	0.807444668008048	0.213816230717639	0.509792085848424	0.730248155600268	0.437961099932931	1	0.637860496311201	0.446177062374245	0.563648558014755	0.263346747149564	0.553890006706908	0.466029510395708	0.293427230046948	-0.09560697518444	0.0286720321931589	0.715593561368209	0.428202548625084	0.249228705566734	0.191046277665996	0.269416498993964	0.0556002682763246	0.432562038900067
Xenobiotics biodegradation and metabolism	0.257142857142857	0.18346747149564	0.0482897384305835	0.211099932930919	0.137089201877934	0.0723004694835681	0.34822266934943	0.637894030851777	0.130818242790074	0.567270288397049	0.457679409792086	0.538262910798122	0.637860496311201	1	0.289336016096579	0.473272971160295	0.184439973172368	0.35261569416499	0.256136820925553	0.400368879946345	-0.217840375586854	0.00982562038900067	0.50533199195171	0.162407780013414	0.0919517102615694	0.0436284372904091	0.217303822937626	-0.0549966465459423	0.301844399731724
Metabolism of other amino acids	0.143997317236754	0.0141851106639839	0.644097920858484	0.0609322602280349	0.0190140845070422	-0.0388665325285044	0.891549295774648	0.506203890006707	0.0147216633132126	0.426760563380282	0.601978537894031	0.407914151576123	0.446177062374245	0.289336016096579	1	0.440912139503689	0.56327967806841	0.923708920187793	0.770892018779343	0.403219315895372	0.210999329309188	0.0783702213279678	0.17468142186452	0.698356807511737	0.508584842387659	0.629208584842388	0.157377598926895	0.451006036217304	0.771696847753186
Energy metabolism	0.264654594232059	0.451240778001341	0.140241448692153	0.475050301810865	0.403688799463447	0.440543259557344	0.513749161636486	0.693561368209255	0.404627766599598	0.59738430583501	0.43148893360161	0.638229376257545	0.563648558014755	0.473272971160295	0.440912139503689	1	0.142186452045607	0.501307847082495	0.406505700871898	0.59037558685446	-0.0889671361502347	0.0959423205902079	0.289805499664655	0.437189805499665	0.353521126760563	0.279476861167002	0.243863179074447	0.0119382964453387	0.383802816901408
Nucleotide metabolism	0.137189805499665	-0.0755533199195171	0.479342723004695	-0.0277665995975855	-0.0778672032193159	-0.155767940979209	0.606103286384976	0.373943661971831	-0.0881287726358149	0.244198524480215	0.520824949698189	0.262676056338028	0.263346747149564	0.184439973172368	0.56327967806841	0.142186452045607	1	0.574849094567404	0.699027498323273	0.193628437290409	-0.0246814218645205	0.107310529845741	0.138631790744467	0.459054325955734	0.322367538564722	0.433601609657948	0.0847417840375587	0.326190476190476	0.632562038900067
Translation	0.110798122065728	0.103420523138833	0.582025486250838	0.146914822266935	0.0904426559356137	-0.00724346076458752	0.951710261569416	0.607511737089202	0.0858148893360161	0.433869885982562	0.709959758551308	0.441884641180416	0.553890006706908	0.35261569416499	0.923708920187793	0.501307847082495	0.574849094567404	1	0.82374245472837	0.411234071093226	0.216197183098592	0.0192823608316566	0.331958417169685	0.793561368209255	0.514084507042254	0.671294433266264	0.242957746478873	0.417840375586854	0.804426559356137
Metabolism of terpenoids and polyketides	0.0614688128772636	0.0317236753856472	0.56673373574782	0.074748490945674	0.0186787391012743	-0.0436284372904091	0.847451374916164	0.499631120053655	0.0140174379610999	0.376592890677398	0.485177733065057	0.348054996646546	0.466029510395708	0.256136820925553	0.770892018779343	0.406505700871898	0.699027498323273	0.82374245472837	1	0.336016096579477	0.283165660630449	0.0867538564721663	0.148658618376928	0.649664654594232	0.476324614352783	0.602649228705567	0.076056338028169	0.29644533869886	0.587022132796781
Signaling molecules and interaction	0.0225352112676056	0.14047619047619	0.36307847082495	0.148792756539235	0.126626425217974	0.0655935613682092	0.382796780684105	0.411703554661301	0.132662642521797	0.327364185110664	0.234708249496982	0.581220657276995	0.293427230046948	0.400368879946345	0.403219315895372	0.59037558685446	0.193628437290409	0.411234071093226	0.336016096579477	1	-0.233199195171026	-0.0344399731723675	0.166163648558015	0.37102615694165	0.253487592219987	0.223977196512408	0.150871898054997	-0.0460429242119383	0.354460093896714
Cancer: overview	-0.193326626425218	-0.0294097920858484	0.0294433266264252	-0.0220321931589537	-0.00647216633132126	0.00130784708249497	0.222300469483568	0.0275653923541247	-0.0112005365526492	-0.00449362843729041	-0.0136485580147552	-0.240107310529846	-0.09560697518444	-0.217840375586854	0.210999329309188	-0.0889671361502347	-0.0246814218645205	0.216197183098592	0.283165660630449	-0.233199195171026	1	0.0882629107981221	-0.143594902749832	0.21934942991281	0.186686787391013	0.147719651240778	-0.225117370892019	0.0105969148222669	0.101945003353454
Aging	0.33859825620389	-0.0722334004024145	0.0172367538564722	-0.0368209255533199	-0.0850771294433266	-0.0404426559356137	0.0521462105969148	0.111636485580148	-0.0863849765258216	0.359020791415158	0.0783031522468142	0.288564721663313	0.0286720321931589	0.00982562038900067	0.0783702213279678	0.0959423205902079	0.107310529845741	0.0192823608316566	0.0867538564721663	-0.0344399731723675	0.0882629107981221	1	-0.0550301810865191	0.0518443997317237	0.112676056338028	-0.139201877934272	-0.292320590207914	0.0881623071763917	0.139034205231388
Folding, sorting and degradation	0.399396378269618	0.261737089201878	-0.0997987927565392	0.300603621730382	0.221462105969148	0.169852448021462	0.285412474849095	0.575083836351442	0.219081153588196	0.1719651240778	0.703621730382294	0.255700871898055	0.715593561368209	0.50533199195171	0.17468142186452	0.289805499664655	0.138631790744467	0.331958417169685	0.148658618376928	0.166163648558015	-0.143594902749832	-0.0550301810865191	1	0.229610999329309	0.0296780684104628	0.210764587525151	0.358148893360161	0.0259221998658618	0.400201207243461
Development and regeneration	0.13075117370892	0.110965794768612	0.441851106639839	0.158014755197854	0.0909792085848424	0.0485580147551979	0.808081824279007	0.587290409121395	0.0953722334004024	0.362676056338028	0.600067069081153	0.389738430583501	0.428202548625084	0.162407780013414	0.698356807511737	0.437189805499665	0.459054325955734	0.793561368209255	0.649664654594232	0.37102615694165	0.21934942991281	0.0518443997317237	0.229610999329309	1	0.657411133467471	0.504828973843058	0.00160965794768612	0.240576794097921	0.655164319248826
Glycan biosynthesis and metabolism	0.0669684775318578	0.0708920187793427	0.177028839704896	0.108517773306506	0.0803487592219986	0.0698859825620389	0.633769282360832	0.506706908115359	0.0868879946344735	0.251039570757881	0.325083836351442	0.222937625754527	0.249228705566734	0.0919517102615694	0.508584842387659	0.353521126760563	0.322367538564722	0.514084507042254	0.476324614352783	0.253487592219987	0.186686787391013	0.112676056338028	0.0296780684104628	0.657411133467471	1	0.254460093896714	-0.214822266934943	-0.0475855130784708	0.393393695506372
Excretory system	-0.0577464788732394	0.0869215291750503	0.474916163648558	0.116063044936284	0.0914822266934943	0.0472501676727029	0.568041582830315	0.181824279007378	0.0901408450704225	0.0708920187793427	0.412709590878605	0.106807511737089	0.191046277665996	0.0436284372904091	0.629208584842388	0.279476861167002	0.433601609657948	0.671294433266264	0.602649228705567	0.223977196512408	0.147719651240778	-0.139201877934272	0.210764587525151	0.504828973843058	0.254460093896714	1	0.396411804158283	0.446311200536553	0.514822266934943
Environmental adaptation	0.0628772635814889	0.235546613011402	-0.0207914151576123	0.224714956405097	0.221260898725687	0.143628437290409	0.11924882629108	0.116599597585513	0.213547954393025	0.0326626425217975	0.35972501676727	0.125452716297787	0.269416498993964	0.217303822937626	0.157377598926895	0.243863179074447	0.0847417840375587	0.242957746478873	0.076056338028169	0.150871898054997	-0.225117370892019	-0.292320590207914	0.358148893360161	0.00160965794768612	-0.214822266934943	0.396411804158283	1	0.177632461435278	0.281790744466801
Cell motility	-0.0068075117370892	-0.187089201877934	0.411938296445339	-0.161737089201878	-0.184808853118712	-0.15962441314554	0.332494969818913	-0.0671696847753186	-0.192018779342723	0.173138832997988	0.273038229376257	0.138329979879276	0.0556002682763246	-0.0549966465459423	0.451006036217304	0.0119382964453387	0.326190476190476	0.417840375586854	0.29644533869886	-0.0460429242119383	0.0105969148222669	0.0881623071763917	0.0259221998658618	0.240576794097921	-0.0475855130784708	0.446311200536553	0.177632461435278	1	0.474849094567404
Cellular community - prokaryotes	0.280214621059691	0.10177733065057	0.434775318578135	0.156505700871898	0.0961099932930919	0.013849765258216	0.756371562709591	0.568779342723005	0.0895372233400402	0.430013413816231	0.766331321260899	0.431924882629108	0.432562038900067	0.301844399731724	0.771696847753186	0.383802816901408	0.632562038900067	0.804426559356137	0.587022132796781	0.354460093896714	0.101945003353454	0.139034205231388	0.400201207243461	0.655164319248826	0.393393695506372	0.514822266934943	0.281790744466801	0.474849094567404	1
