# Supplementary material for: Post-transport recovery trajectory of the canine gut microbiome and metabolome
Source: J Anim Sci Biotechnol. 2026 Apr 12;17:65. doi: 10.1186/s40104-026-01385-z (PMC13070285; doi:10.1186/s40104-026-01385-z)
Supplement: Supplementary file 3 — Additional file 3. Raw data of the metabolomic compounds. [file 40104_2026_1385_MOESM3_ESM.zip › mix/KEGG_function_summary/Correlation/function_summary_level3_p.csv]

	Biosynthesis of unsaturated fatty acids	Linoleic acid metabolism	Secondary bile acid biosynthesis	Bile secretion	Fatty acid biosynthesis	Phototransduction - fly	Serotonergic synapse	Arachidonic acid metabolism	Inflammatory mediator regulation of TRP channels	Regulation of lipolysis in adipocytes	Aldosterone synthesis and secretion	Ovarian steroidogenesis	Retrograde endocannabinoid signaling	Platelet activation	Fc epsilon RI signaling pathway	Long-term depression	Vascular smooth muscle contraction	Fc gamma R-mediated phagocytosis	GnRH signaling pathway	Oxytocin signaling pathway	Cutin, suberine and wax biosynthesis	Fatty acid degradation	Fatty acid elongation	alpha-Linolenic acid metabolism	ABC transporters	Phenylalanine metabolism	Protein digestion and absorption	Biosynthesis of various secondary metabolites - part 1	Tryptophan metabolism	Glycerophospholipid metabolism	Tropane, piperidine and pyridine alkaloid biosynthesis	Glycine, serine and threonine metabolism	Aminoacyl-tRNA biosynthesis	Mineral absorption	Glucosinolate biosynthesis	Phenylpropanoid biosynthesis	Sphingolipid metabolism	Biosynthesis of various secondary metabolites - part 3	cAMP signaling pathway	Purine metabolism	Cyanoamino acid metabolism	Phenylalanine, tyrosine and tryptophan biosynthesis	Arginine and proline metabolism	Propanoate metabolism	Tyrosine metabolism	Pyruvate metabolism	Flavonoid biosynthesis	Lysine degradation	Glucagon signaling pathway
Biosynthesis of unsaturated fatty acids	0	2.19541683329255e-29	4.12880574011364e-05	0.00053338095129315	3.23683770207758e-06	8.11603688673555e-10	3.13375877215502e-08	9.57049670935291e-08	8.06926480240996e-08	1.81296250487283e-07	1.40209071370952e-07	5.44458317384192e-08	5.24803918260389e-08	7.73451526695549e-08	6.73507146620194e-08	5.08021823569543e-08	5.15789180179128e-08	5.50370450820798e-08	4.94963578703449e-08	4.94963578703449e-08	5.71615615614773e-05	0.000601755149414939	0.00060667951457132	9.79367029223244e-08	0.00602288202773606	0.00255901962345939	0.440349504781982	0.436881409290147	0.438365848335851	0.801412330998998	0.518993257378561	0.279222533499119	0.991584901311001	0.514126018458585	0.656550369482291	0.595841307594864	0.987599065418486	0.902137137288241	0.43737590741691	0.8874263144929	0.840716655402888	0.813027531389121	0.0519127230430955	0.871222708313414	0.0251834059292033	0.621751326187784	0.478635736049265	0.000200491786360261	0.347052951004342
Linoleic acid metabolism	2.19541683329255e-29	0	1.48084421557168e-06	3.57623375778724e-05	0.0371582333925079	9.56502198443557e-10	2.68825684099411e-13	3.37680945308912e-13	2.07964800080077e-13	9.9551649567595e-13	7.55588242845065e-13	1.93479363914736e-13	1.49740282775207e-13	2.39216381557015e-13	1.62933097180771e-13	1.54414375081945e-13	1.39177456317998e-13	1.61689089533286e-13	1.33909293890667e-13	1.33909293890667e-13	0.0919613294637181	0.290615388167707	0.295775688646616	4.1970700516307e-06	0.00573034955741394	0.00180840644960507	0.381691207257076	0.746759403157856	0.625097349463987	0.12926778626275	0.263778029584323	0.652333876949798	0.972545007656686	0.334409499736206	0.567023496147425	0.388582480480871	0.87428441191797	0.866415287712487	0.361461628494885	0.917321469304479	0.697434012806006	0.746759403157856	0.0592083166694046	0.934080235710204	0.0387206379300583	0.813243015852657	0.108789855304252	0.000105955758732022	0.489266035706331
Secondary bile acid biosynthesis	4.12880574011364e-05	1.48084421557168e-06	0	1.11018141007955e-48	0.208740240246742	0.000113158867592817	4.49645053121061e-06	6.20451320850816e-06	6.98038953232418e-06	4.7756994366827e-06	4.59547717162362e-06	8.09097219369495e-06	8.10404639347697e-06	7.51043166224694e-06	7.795651832549e-06	8.41025842685714e-06	9.76208115804882e-06	8.51927752629127e-06	8.47824153314535e-06	8.47824153314535e-06	0.672710468196479	0.284122431917848	0.288057589309131	0.0380136274881966	0.200971488257272	0.000166960318516312	0.792193666947579	0.964799992394659	0.361461628494885	0.000263494108599492	0.955510322707357	0.136532520035657	0.153773955369106	0.602806950495284	0.0909713829687566	0.0186087739303628	0.00206420935856939	0.11203789484881	0.160598170043082	0.00776752733500525	0.0380136274881966	0.118287002810451	0.493306219157656	0.635180633740871	0.161530375916259	0.796049264391157	0.209047166980586	0.0125923831488019	0.143555963399726
Bile secretion	0.00053338095129315	3.57623375778724e-05	1.11018141007955e-48	0	0.26498229263126	0.000879968814271374	7.84278691371157e-05	0.000104398005307197	0.000115761620557754	8.2632371579504e-05	7.87524707888978e-05	0.000134514491755792	0.00012673438768425	0.000120650435423428	0.000122105013310871	0.00013309998032436	0.000147882705418443	0.000133276041688066	0.000132397875571408	0.000132397875571408	0.495597507002255	0.208331501626293	0.206905386066219	0.0340919470849588	0.486815354352083	7.72482155528187e-05	0.517187866468682	0.849846058588533	0.241144584736743	6.09822304036994e-05	0.647528307744821	0.0349636088358442	0.0502936232632328	0.321238529001779	0.028697686396022	0.00580496219564751	0.00260074803218445	0.0399138886187964	0.0994230997676637	0.00227396650307078	0.0100436131341247	0.0491817283145312	0.764924380307375	0.76746936710209	0.217876658104736	0.608444090407746	0.438365848335851	0.04304600031011	0.0766738838150274
Fatty acid biosynthesis	3.23683770207758e-06	0.0371582333925079	0.208740240246742	0.26498229263126	0	0.598352537864722	0.267644696730967	0.143089809603038	0.162210849542146	0.119365289834109	0.130566327712026	0.175364243718961	0.172227653953225	0.153446670230372	0.166077977947613	0.177084319444319	0.17151651898663	0.16939601568505	0.173298397804797	0.173298397804797	2.22036331278352e-21	9.59914864534547e-19	1.06927365294127e-18	0.000145000738310828	0.1125541082424	0.0840684545696053	0.820793573925727	0.0175574574677163	0.000100935930609775	0.0383385942460319	0.856379211778696	0.246960639181579	0.98007116882555	0.491723199744071	0.882165716330255	0.856379211778696	0.443168284349716	0.99645674769286	0.936949934437862	0.767893770926787	0.716653964088197	0.941366407447823	0.0117428695915284	0.915339112763462	0.0224877779864509	0.601255933779494	0.00415184785153696	0.0320270319706994	0.34475830668498
Phototransduction - fly	8.11603688673555e-10	9.56502198443557e-10	0.000113158867592817	0.000879968814271374	0.598352537864722	0	2.33744852034071e-17	8.23942560692325e-18	4.94337820467763e-18	3.93730818887006e-18	3.47137802308066e-18	3.37315524736641e-18	2.49823503376223e-18	5.92254998271811e-18	3.93730818887006e-18	2.70943733933741e-18	2.67824448615677e-18	2.98910546497136e-18	3.27761535678292e-18	3.27761535678292e-18	0.535934481884442	0.317828339900195	0.318236332871086	0.963693810055278	0.541456892632078	0.475868035619504	0.495950505386972	0.734166504960675	0.784924487050608	0.0365533689711832	0.906095116547965	0.901477702680927	0.657354730480177	0.699285961414316	0.478462503191955	0.149800336876367	0.146140193236994	0.702995103378401	0.753080977016585	0.0702522445081749	0.553143639561976	0.675147512953221	0.493130196386383	0.749918136555545	0.00807029607658791	0.75371403368441	0.174733614836209	0.0014257591224368	0.629241122597115
Serotonergic synapse	3.13375877215502e-08	2.68825684099411e-13	4.49645053121061e-06	7.84278691371157e-05	0.267644696730967	2.33744852034071e-17	0	1.93023005032935e-60	4.17245735335669e-61	7.10151635012726e-59	4.79326518775875e-60	2.65944128170889e-63	2.03262027247412e-62	6.73390801797096e-61	3.69798475252938e-61	9.14162203990794e-63	3.90108012030139e-62	1.36632107056206e-62	1.36632107056206e-62	1.36632107056206e-62	0.437211039707941	0.221480838944462	0.222228033120306	0.328961830394055	0.0462197285587468	0.134225316444771	0.0256453300181672	0.706917823135155	0.906755004242143	0.0462197285587468	0.0873070263147167	0.241031495548375	0.293575276400955	0.0300015257505387	0.489967421946003	0.784924487050608	0.545524243009734	0.320144734691083	0.846800673520705	0.481238245689442	0.577444198161771	0.348491919527476	0.100839961373191	0.758572819663077	0.00276825145520015	0.89730284575621	0.159838418527455	0.00275163047214993	0.830958380553525
Arachidonic acid metabolism	9.57049670935291e-08	3.37680945308912e-13	6.20451320850816e-06	0.000104398005307197	0.143089809603038	8.23942560692325e-18	1.93023005032935e-60	0	4.2391934727949e-90	2.76577958603974e-95	8.24661844334235e-96	8.24661844334235e-96	6.40292882330945e-97	1.41314302129033e-116	1.0498396383697e-88	8.24231726785243e-94	1.81138600513984e-92	2.76577958603974e-95	2.76577958603974e-95	2.76577958603974e-95	0.211204610089539	0.0815768368100922	0.0843260521946355	0.38566384091778	0.106789373090365	0.239002134590928	0.0891782671453388	0.780657010594815	0.469843729512034	0.0223666060389214	0.143012227872899	0.499664896985511	0.515925988086681	0.0738932128540187	0.818418756070947	0.552398043465995	0.512329248829462	0.571938654617637	0.926799461177412	0.3114802483368	0.811734915866378	0.64213917459643	0.264620625328175	0.814751793431331	0.0223838822529986	0.985827674182876	0.0388029146876355	0.00837594840947896	0.696200358250817
Inflammatory mediator regulation of TRP channels	8.06926480240996e-08	2.07964800080077e-13	6.98038953232418e-06	0.000115761620557754	0.162210849542146	4.94337820467763e-18	4.17245735335669e-61	4.2391934727949e-90	0	2.12789560274213e-84	3.9679859960943e-87	1.65563895940932e-97	1.98882624478092e-102	2.75797740932618e-94	1.28600624782247e-121	1.98882624478092e-102	2.01525176964029e-99	2.76962099546426e-103	2.76962099546426e-103	2.76962099546426e-103	0.225666256439016	0.089448147262163	0.0919061112971498	0.403057197971904	0.0897728520621437	0.198198301478835	0.0735224611551894	0.849628457848603	0.508030105935332	0.0253174004392167	0.119162539326105	0.461309570549313	0.477943005720451	0.0683991865765171	0.778312641278792	0.598739297578204	0.550164154113616	0.53098814640192	0.824899307332158	0.365750825414909	0.769592065802396	0.597579351326893	0.219038175169456	0.749918136555545	0.0141111211730515	0.92657892216981	0.0505321089130427	0.00568809460692412	0.800982945109213
Regulation of lipolysis in adipocytes	1.81296250487283e-07	9.9551649567595e-13	4.7756994366827e-06	8.2632371579504e-05	0.119365289834109	3.93730818887006e-18	7.10151635012726e-59	2.76577958603974e-95	2.12789560274213e-84	0	6.93041072387199e-119	1.0498396383697e-88	1.97745678671145e-87	2.38159991382688e-93	1.14358702909488e-83	2.95740417263084e-86	1.06030647783316e-85	1.97745678671145e-87	7.85305778785216e-87	7.85305778785216e-87	0.170277209702607	0.0638141979389286	0.0660322088306234	0.416559055240374	0.132679207455068	0.25781214581154	0.10060273126017	0.741084187168437	0.464372069044163	0.0194820382035055	0.162210849542146	0.544043492562	0.562504076654148	0.0867781174355197	0.865323359413374	0.517909640958261	0.478289303846813	0.61332204063941	0.967233823862307	0.292414712127126	0.863795082625803	0.675757296229208	0.313362557639411	0.812812060769402	0.0212346402681919	0.967233823862307	0.0358795113285255	0.0103866049759143	0.652333876949798
Aldosterone synthesis and secretion	1.40209071370952e-07	7.55588242845065e-13	4.59547717162362e-06	7.87524707888978e-05	0.130566327712026	3.47137802308066e-18	4.79326518775875e-60	8.24661844334235e-96	3.9679859960943e-87	6.93041072387199e-119	0	1.23068962953672e-91	7.5586384225945e-91	8.90292557769334e-95	2.95740417263084e-86	9.72979007739024e-90	9.71409140934175e-88	7.5586384225945e-91	4.2391934727949e-90	4.2391934727949e-90	0.18747403341829	0.071645649843064	0.0741722564090582	0.400074599294375	0.122576337144359	0.248112215623661	0.0945296638678894	0.759841872741837	0.489616662705138	0.0214837325498467	0.153283222063341	0.519716304012025	0.540350191253345	0.0808758155660987	0.841802415738861	0.536852953726969	0.498071248395638	0.591025278554763	0.95153077228081	0.296684871364901	0.840065341288638	0.654741981246721	0.300208828853349	0.804419668467219	0.0199629755998998	0.978521501659726	0.0394942195766069	0.00985451651672801	0.666228158050075
Ovarian steroidogenesis	5.44458317384192e-08	1.93479363914736e-13	8.09097219369495e-06	0.000134514491755792	0.175364243718961	3.37315524736641e-18	2.65944128170889e-63	8.24661844334235e-96	1.65563895940932e-97	1.0498396383697e-88	1.23068962953672e-91	0	8.22614019817998e-113	7.52932385250088e-101	4.05098227143363e-98	8.22614019817998e-113	3.11596393535159e-111	6.93041072387199e-119	1.41472226176813e-114	1.41472226176813e-114	0.250542473233035	0.104085408652534	0.107162275409778	0.361903902618155	0.0936300285651941	0.228378087307285	0.0730151086449057	0.874940732428634	0.549606362544289	0.0290406215064671	0.130132385447141	0.432772858210241	0.469329285694976	0.066414950602804	0.75793853135688	0.607275902268236	0.532634404606034	0.52080182616604	0.893350279667627	0.363528410305118	0.754980632480648	0.585460728240576	0.221267678671259	0.805279430019634	0.0148245131290283	0.973208994100812	0.049281968702898	0.00706330071109178	0.750128865347357
Retrograde endocannabinoid signaling	5.24803918260389e-08	1.49740282775207e-13	8.10404639347697e-06	0.00012673438768425	0.172227653953225	2.49823503376223e-18	2.03262027247412e-62	6.40292882330945e-97	1.98882624478092e-102	1.97745678671145e-87	7.5586384225945e-91	8.22614019817998e-113	0	3.69449649810389e-105	3.69449649810389e-105	5.83558930620208e-125	1.41314302129033e-116	2.85716547103609e-129	2.85716547103609e-129	2.85716547103609e-129	0.237655795139058	0.0973269922044733	0.099893650464728	0.367832544726347	0.093854305170381	0.220629060829195	0.0732453750036571	0.869911124474336	0.52624651642579	0.0272780176824578	0.127054438790229	0.445164068342404	0.470530128431536	0.0659050239884984	0.763440948452598	0.610393242748488	0.542195307969948	0.518090164172165	0.869036929435179	0.360725241848016	0.75476948782751	0.583738650591071	0.220522750335455	0.799695140741904	0.0148975326157395	0.96634875852764	0.0508400941771245	0.00647454351386591	0.767681560497693
Platelet activation	7.73451526695549e-08	2.39216381557015e-13	7.51043166224694e-06	0.000120650435423428	0.153446670230372	5.92254998271811e-18	6.73390801797096e-61	1.41314302129033e-116	2.75797740932618e-94	2.38159991382688e-93	8.90292557769334e-95	7.52932385250088e-101	3.69449649810389e-105	0	8.24661844334235e-96	7.52932385250088e-101	4.05088249015144e-100	1.98882624478092e-102	3.42222919577546e-104	3.42222919577546e-104	0.218932403351366	0.0865672636238305	0.0892321917856053	0.371417955107417	0.102152528312947	0.233316413077162	0.0827389737429298	0.810658119365101	0.483499833970857	0.0250120098574395	0.13496633083891	0.48002280452132	0.499133386784408	0.0698518066630378	0.799480558363551	0.570613395928612	0.528797070187305	0.551839163170361	0.904555625923752	0.33230754812614	0.787488020418056	0.621161641939296	0.251239807972374	0.811734915866378	0.0188313436622715	0.99712110435522	0.0428966393912554	0.00778138569430927	0.725809690123149
Fc epsilon RI signaling pathway	6.73507146620194e-08	1.62933097180771e-13	7.795651832549e-06	0.000122105013310871	0.166077977947613	3.93730818887006e-18	3.69798475252938e-61	1.0498396383697e-88	1.28600624782247e-121	1.14358702909488e-83	2.95740417263084e-86	4.05098227143363e-98	3.69449649810389e-105	8.24661844334235e-96	0	3.69449649810389e-105	3.42222919577546e-104	3.42027621578956e-106	1.67830613499854e-108	1.67830613499854e-108	0.229797174596153	0.0927371240214571	0.0953223904561961	0.38673760188719	0.0926815402611862	0.197804377637252	0.0734762219959249	0.853111403338168	0.516106160736536	0.0269932124957479	0.123406661565389	0.458596641789201	0.486990187610686	0.0701185610527316	0.790053807766207	0.591987082721819	0.545894735954737	0.53887631281038	0.818418756070947	0.363528410305118	0.777460631151094	0.605331101798252	0.222548799036839	0.74339466894565	0.0135058007488411	0.912256474820939	0.0541496504744396	0.00600629156325133	0.816045566660565
Long-term depression	5.08021823569543e-08	1.54414375081945e-13	8.41025842685714e-06	0.00013309998032436	0.177084319444319	2.70943733933741e-18	9.14162203990794e-63	8.24231726785243e-94	1.98882624478092e-102	2.95740417263084e-86	9.72979007739024e-90	8.22614019817998e-113	5.83558930620208e-125	7.52932385250088e-101	3.69449649810389e-105	0	1.41472226176813e-114	2.85716547103609e-129	2.85716547103609e-129	2.85716547103609e-129	0.249730587923733	0.103357275464695	0.106231906372593	0.370669251318378	0.0883724744249101	0.216929552292259	0.0704308071862357	0.879537307896713	0.540534564613217	0.0301346058366523	0.123962592654393	0.426244890717881	0.461309570549313	0.0646440054522819	0.751815351089585	0.625885751829666	0.554076312643547	0.508924231419072	0.850281293615788	0.366196301592268	0.740034721186145	0.573075728228715	0.215252969292263	0.785351584985443	0.0143337526802714	0.948878389280998	0.0526145165066055	0.00644509840072325	0.786205970366426
Vascular smooth muscle contraction	5.15789180179128e-08	1.39177456317998e-13	9.76208115804882e-06	0.000147882705418443	0.17151651898663	2.67824448615677e-18	3.90108012030139e-62	1.81138600513984e-92	2.01525176964029e-99	1.06030647783316e-85	9.71409140934175e-88	3.11596393535159e-111	1.41314302129033e-116	4.05088249015144e-100	3.42222919577546e-104	1.41472226176813e-114	0	5.83558930620208e-125	5.83558930620208e-125	5.83558930620208e-125	0.241031495548375	0.098662145920233	0.101434943980135	0.36649346954586	0.0988373457204967	0.22523445895163	0.077153347412538	0.864886658378834	0.540534564613217	0.0296271456871362	0.136233145538863	0.443002195101117	0.484894379682764	0.0698074269091402	0.778099614267402	0.602031221913559	0.537404408166303	0.533183718192692	0.86685212898091	0.368428644559493	0.766408656140161	0.598545903860054	0.231002722915606	0.7984078688814	0.0142513805282659	0.961039255242921	0.0503276360508014	0.00699353571637816	0.775757396851476
Fc gamma R-mediated phagocytosis	5.50370450820798e-08	1.61689089533286e-13	8.51927752629127e-06	0.000133276041688066	0.16939601568505	2.98910546497136e-18	1.36632107056206e-62	2.76577958603974e-95	2.76962099546426e-103	1.97745678671145e-87	7.5586384225945e-91	6.93041072387199e-119	2.85716547103609e-129	1.98882624478092e-102	3.42027621578956e-106	2.85716547103609e-129	5.83558930620208e-125	0	2.40449588459231e-135	2.40449588459231e-135	0.240918442892916	0.098662145920233	0.101434943980135	0.372767932226116	0.096521232520195	0.223513041419687	0.0745924003786224	0.861830888245084	0.537956140813073	0.0287403658859368	0.131364738940506	0.440846204419816	0.476040765077448	0.0674443383032821	0.769592065802396	0.607081299493922	0.539797255823366	0.524610127586031	0.86423168253272	0.36160901636265	0.75899576686524	0.589295804678899	0.227399225335934	0.786419606105811	0.0144165352203762	0.952193951225473	0.0508400941771245	0.00672659115209353	0.773842518821976
GnRH signaling pathway	4.94963578703449e-08	1.33909293890667e-13	8.47824153314535e-06	0.000132397875571408	0.173298397804797	3.27761535678292e-18	1.36632107056206e-62	2.76577958603974e-95	2.76962099546426e-103	7.85305778785216e-87	4.2391934727949e-90	1.41472226176813e-114	2.85716547103609e-129	3.42222919577546e-104	1.67830613499854e-108	2.85716547103609e-129	5.83558930620208e-125	2.40449588459231e-135	0	0	0.245354592148555	0.101315729239945	0.104024579074667	0.361903902618155	0.0919061112971498	0.213585538693552	0.0725105617375879	0.874940732428634	0.540165848662426	0.0294741353473632	0.127622844238358	0.437046206997247	0.471045282764262	0.066414950602804	0.763864699712581	0.613517509353303	0.54164145041671	0.520258922345692	0.85746901947417	0.37081891870987	0.754558361096612	0.585460728240576	0.224049992736459	0.785992350369712	0.0146793990480309	0.950646584833961	0.0519825559177914	0.00669614002730634	0.780657010594815
Oxytocin signaling pathway	4.94963578703449e-08	1.33909293890667e-13	8.47824153314535e-06	0.000132397875571408	0.173298397804797	3.27761535678292e-18	1.36632107056206e-62	2.76577958603974e-95	2.76962099546426e-103	7.85305778785216e-87	4.2391934727949e-90	1.41472226176813e-114	2.85716547103609e-129	3.42222919577546e-104	1.67830613499854e-108	2.85716547103609e-129	5.83558930620208e-125	2.40449588459231e-135	0	0	0.245354592148555	0.101315729239945	0.104024579074667	0.361903902618155	0.0919061112971498	0.213585538693552	0.0725105617375879	0.874940732428634	0.540165848662426	0.0294741353473632	0.127622844238358	0.437046206997247	0.471045282764262	0.066414950602804	0.763864699712581	0.613517509353303	0.54164145041671	0.520258922345692	0.85746901947417	0.37081891870987	0.754558361096612	0.585460728240576	0.224049992736459	0.785992350369712	0.0146793990480309	0.950646584833961	0.0519825559177914	0.00669614002730634	0.780657010594815
Cutin, suberine and wax biosynthesis	5.71615615614773e-05	0.0919613294637181	0.672710468196479	0.495597507002255	2.22036331278352e-21	0.535934481884442	0.437211039707941	0.211204610089539	0.225666256439016	0.170277209702607	0.18747403341829	0.250542473233035	0.237655795139058	0.218932403351366	0.229797174596153	0.249730587923733	0.241031495548375	0.240918442892916	0.245354592148555	0.245354592148555	0	3.44682781892425e-44	1.34015055281775e-45	0.000654188129772777	0.0132832808755231	0.199581453524761	0.13970599694025	0.00787199426732253	5.31854498735505e-05	5.00338124557203e-05	0.350946662081043	0.00111278083725746	0.144335416604858	0.433100735158688	0.104695225543159	0.0651460557847019	0.0337239786237127	0.14582511168543	0.0661171085659429	0.214209753615423	0.0594807381269897	0.112166776655655	0.0181126020875247	0.200871971551023	0.0160565831440865	0.0389954588409298	0.0010130127792052	0.0712839586697033	0.00880693546568146
Fatty acid degradation	0.000601755149414939	0.290615388167707	0.284122431917848	0.208331501626293	9.59914864534547e-19	0.317828339900195	0.221480838944462	0.0815768368100922	0.089448147262163	0.0638141979389286	0.071645649843064	0.104085408652534	0.0973269922044733	0.0865672636238305	0.0927371240214571	0.103357275464695	0.098662145920233	0.098662145920233	0.101315729239945	0.101315729239945	3.44682781892425e-44	0	3.08663964293086e-91	0.00206634623074902	0.0134164092267382	0.283743508227116	0.0456202105941408	0.000531500072751057	1.96478585828513e-05	2.80117429592317e-05	0.197509302643051	0.000350135741385667	0.0360599072038305	0.234978856701737	0.0204540120694383	0.0113708267944635	0.0431058649218487	0.0327112977276278	0.148918925154654	0.203470849933994	0.0103955320437413	0.023173142624	0.00351118582188986	0.342330644787229	0.0243734003120824	0.0726478877837535	0.000114223982444973	0.136307942658605	0.0162395863071156
Fatty acid elongation	0.00060667951457132	0.295775688646616	0.288057589309131	0.206905386066219	1.06927365294127e-18	0.318236332871086	0.222228033120306	0.0843260521946355	0.0919061112971498	0.0660322088306234	0.0741722564090582	0.107162275409778	0.099893650464728	0.0892321917856053	0.0953223904561961	0.106231906372593	0.101434943980135	0.101434943980135	0.104024579074667	0.104024579074667	1.34015055281775e-45	3.08663964293086e-91	0	0.00172848449176931	0.0132832808755231	0.30191524233514	0.0561662737783368	0.000856501224099691	2.41652158735909e-05	1.47413649845982e-05	0.218615303177791	0.000313914463750814	0.0441952480459131	0.266069292571986	0.0249172173612276	0.0114774561237554	0.0386111611502762	0.0400545979278075	0.130711218855837	0.221587473033235	0.0122690666546467	0.0288258852377547	0.00534486327911538	0.292157218799705	0.0302904926609308	0.0589369088377177	0.000189493093341408	0.169483984269049	0.0145594076763289
alpha-Linolenic acid metabolism	9.79367029223244e-08	4.1970700516307e-06	0.0380136274881966	0.0340919470849588	0.000145000738310828	0.963693810055278	0.328961830394055	0.38566384091778	0.403057197971904	0.416559055240374	0.400074599294375	0.361903902618155	0.367832544726347	0.371417955107417	0.38673760188719	0.370669251318378	0.36649346954586	0.372767932226116	0.361903902618155	0.361903902618155	0.000654188129772777	0.00206634623074902	0.00172848449176931	0	0.166598675705286	0.00841300163427428	0.660777587719139	0.976971913773438	0.519897145055313	0.287420466945046	0.911375956255967	0.694967489325153	0.365305680200889	0.661180735151283	0.225342354177976	0.853546969953737	0.112424883294453	0.333287417876552	0.923712423149826	0.487339953626722	0.290871987425453	0.337083977057604	0.63597431712402	0.912696773685911	0.905215364991654	0.876253625471233	0.570613395928612	0.757727137312101	0.846800673520705
ABC transporters	0.00602288202773606	0.00573034955741394	0.200971488257272	0.486815354352083	0.1125541082424	0.541456892632078	0.0462197285587468	0.106789373090365	0.0897728520621437	0.132679207455068	0.122576337144359	0.0936300285651941	0.093854305170381	0.102152528312947	0.0926815402611862	0.0883724744249101	0.0988373457204967	0.096521232520195	0.0919061112971498	0.0919061112971498	0.0132832808755231	0.0134164092267382	0.0132832808755231	0.166598675705286	0	3.74684439930354e-05	2.5645598332713e-11	3.88972670015804e-07	0.257220632912172	0.00286414218646232	1.42679897972153e-16	6.12808712154444e-12	3.67801031357674e-13	2.2592821606587e-14	4.03052993871874e-11	1.24256642099264e-10	0.297465624513464	7.5137013447837e-12	0.000232359646378433	1.46728982143061e-05	1.24978742543143e-10	5.91466191218917e-11	1.76683495771575e-11	0.0174873512477792	0.00872228490479988	0.00248238958963158	0.447164854242785	9.36043764863873e-07	2.84725889438996e-05
Phenylalanine metabolism	0.00255901962345939	0.00180840644960507	0.000166960318516312	7.72482155528187e-05	0.0840684545696053	0.475868035619504	0.134225316444771	0.239002134590928	0.198198301478835	0.25781214581154	0.248112215623661	0.228378087307285	0.220629060829195	0.233316413077162	0.197804377637252	0.216929552292259	0.22523445895163	0.223513041419687	0.213585538693552	0.213585538693552	0.199581453524761	0.283743508227116	0.30191524233514	0.00841300163427428	3.74684439930354e-05	0	0.0110184511898368	0.00271865571421316	0.0804276909740166	0.691888772921294	0.00483913202360672	0.303100296801	0.285514683921004	0.0693207421468819	0.460630517370137	0.31282400931217	0.312554958845232	0.371567805901198	0.00115511570125396	0.528979487800629	0.379562306630466	0.271426693766277	0.00931382892521399	0.00072888979836483	0.0238761644489946	0.0021116813822217	0.114440765776534	0.000297304984381834	0.00171940048002081
Protein digestion and absorption	0.440349504781982	0.381691207257076	0.792193666947579	0.517187866468682	0.820793573925727	0.495950505386972	0.0256453300181672	0.0891782671453388	0.0735224611551894	0.10060273126017	0.0945296638678894	0.0730151086449057	0.0732453750036571	0.0827389737429298	0.0734762219959249	0.0704308071862357	0.077153347412538	0.0745924003786224	0.0725105617375879	0.0725105617375879	0.13970599694025	0.0456202105941408	0.0561662737783368	0.660777587719139	2.5645598332713e-11	0.0110184511898368	0	1.50317027371726e-13	0.0140646335631662	0.0351148891884149	4.82944808476287e-24	6.35242442757055e-13	2.78810465941301e-28	1.82449697470964e-26	3.87707043651035e-26	1.75117839137871e-16	0.0662871719304134	1.52249574376954e-27	0.000735592128081952	0.000100256360924048	6.39326900150777e-24	4.82184090459008e-29	1.46319145435289e-12	0.00636909180885325	2.98087735984964e-06	0.00124418009211449	0.000542238832469343	6.74519850970379e-06	0.000133982434952893
Biosynthesis of various secondary metabolites - part 1	0.436881409290147	0.746759403157856	0.964799992394659	0.849846058588533	0.0175574574677163	0.734166504960675	0.706917823135155	0.780657010594815	0.849628457848603	0.741084187168437	0.759841872741837	0.874940732428634	0.869911124474336	0.810658119365101	0.853111403338168	0.879537307896713	0.864886658378834	0.861830888245084	0.874940732428634	0.874940732428634	0.00787199426732253	0.000531500072751057	0.000856501224099691	0.976971913773438	3.88972670015804e-07	0.00271865571421316	1.50317027371726e-13	0	1.84925640442477e-08	0.0177125397481427	1.30570656767673e-08	3.58733821515068e-08	9.07318534228787e-13	8.33276462253138e-09	8.59629282052226e-15	2.1344545245274e-10	0.636172801912256	1.5620301700537e-13	0.268617286876402	0.000166095264480788	4.19307519268173e-12	7.95521939490069e-15	6.33367097504243e-12	0.234978856701737	2.44567740454085e-05	0.0761967990187148	3.16175193725567e-08	0.00116019079383496	0.0226967997504311
Tryptophan metabolism	0.438365848335851	0.625097349463987	0.361461628494885	0.241144584736743	0.000100935930609775	0.784924487050608	0.906755004242143	0.469843729512034	0.508030105935332	0.464372069044163	0.489616662705138	0.549606362544289	0.52624651642579	0.483499833970857	0.516106160736536	0.540534564613217	0.540534564613217	0.537956140813073	0.540165848662426	0.540165848662426	5.31854498735505e-05	1.96478585828513e-05	2.41652158735909e-05	0.519897145055313	0.257220632912172	0.0804276909740166	0.0140646335631662	1.84925640442477e-08	0	0.00530512839678392	0.639153133513108	0.00091114349239053	0.100721291881435	0.33202792000484	0.0164775077951171	0.0621803986662815	0.569100568894041	0.0485507515731836	0.404316916955253	0.152305251611413	0.143322744302251	0.0199159945406215	0.0132943311155124	0.955068095084318	6.77219785636915e-05	0.744025193776937	4.59124163386884e-09	0.719562903263848	0.984942003656664
Glycerophospholipid metabolism	0.801412330998998	0.12926778626275	0.000263494108599492	6.09822304036994e-05	0.0383385942460319	0.0365533689711832	0.0462197285587468	0.0223666060389214	0.0253174004392167	0.0194820382035055	0.0214837325498467	0.0290406215064671	0.0272780176824578	0.0250120098574395	0.0269932124957479	0.0301346058366523	0.0296271456871362	0.0287403658859368	0.0294741353473632	0.0294741353473632	5.00338124557203e-05	2.80117429592317e-05	1.47413649845982e-05	0.287420466945046	0.00286414218646232	0.691888772921294	0.0351148891884149	0.0177125397481427	0.00530512839678392	0	0.0640208387669009	2.41386324365697e-14	0.00143189598531411	0.0209226588724788	0.000473847086038344	1.50740442485686e-08	0.000389670866903532	0.000794862337599012	0.000269488662060261	0.000437944713795424	0.000425517524175046	0.000821432389655288	0.549420492633254	0.00379193375337011	0.30402409392543	0.000150620029200876	0.117750669002393	0.276980112025791	1.2612468541912e-05
Tropane, piperidine and pyridine alkaloid biosynthesis	0.518993257378561	0.263778029584323	0.955510322707357	0.647528307744821	0.856379211778696	0.906095116547965	0.0873070263147167	0.143012227872899	0.119162539326105	0.162210849542146	0.153283222063341	0.130132385447141	0.127054438790229	0.13496633083891	0.123406661565389	0.123962592654393	0.136233145538863	0.131364738940506	0.127622844238358	0.127622844238358	0.350946662081043	0.197509302643051	0.218615303177791	0.911375956255967	1.42679897972153e-16	0.00483913202360672	4.82944808476287e-24	1.30570656767673e-08	0.639153133513108	0.0640208387669009	0	1.93288095917322e-09	3.75033931915742e-22	8.43604011940161e-23	3.89257555597352e-18	2.69373369037192e-15	0.125010112550699	5.46625902942382e-20	0.000331776263986673	1.61001931659207e-05	1.63609700837614e-20	1.74012514409317e-19	4.06318034118385e-10	0.017140409425675	0.00385862620700235	0.00420393765196091	0.0602646937153481	1.15492806179955e-05	0.000111056067419861
Glycine, serine and threonine metabolism	0.279222533499119	0.652333876949798	0.136532520035657	0.0349636088358442	0.246960639181579	0.901477702680927	0.241031495548375	0.499664896985511	0.461309570549313	0.544043492562	0.519716304012025	0.432772858210241	0.445164068342404	0.48002280452132	0.458596641789201	0.426244890717881	0.443002195101117	0.440846204419816	0.437046206997247	0.437046206997247	0.00111278083725746	0.000350135741385667	0.000313914463750814	0.694967489325153	6.12808712154444e-12	0.303100296801	6.35242442757055e-13	3.58733821515068e-08	0.00091114349239053	2.41386324365697e-14	1.93288095917322e-09	0	4.72366208077341e-17	9.47370234035995e-14	2.21539428183021e-17	8.86756913084991e-22	0.00291901007019088	1.0513210320011e-17	3.12046218603542e-05	5.13905914356766e-06	7.42418321661081e-15	4.34443518561769e-17	1.88709613829239e-06	0.000526513905705026	0.000239809623224658	1.61998036911186e-05	0.0290837299506904	0.0367103631505241	3.63378001277657e-07
Aminoacyl-tRNA biosynthesis	0.991584901311001	0.972545007656686	0.153773955369106	0.0502936232632328	0.98007116882555	0.657354730480177	0.293575276400955	0.515925988086681	0.477943005720451	0.562504076654148	0.540350191253345	0.469329285694976	0.470530128431536	0.499133386784408	0.486990187610686	0.461309570549313	0.484894379682764	0.476040765077448	0.471045282764262	0.471045282764262	0.144335416604858	0.0360599072038305	0.0441952480459131	0.365305680200889	3.67801031357674e-13	0.285514683921004	2.78810465941301e-28	9.07318534228787e-13	0.100721291881435	0.00143189598531411	3.75033931915742e-22	4.72366208077341e-17	0	2.42031010932637e-38	1.67896929382346e-54	3.96041687961837e-26	0.0338217772398689	1.04196753016104e-59	0.00186806853679898	4.89677891805437e-06	3.25833980597214e-41	1.56710865575445e-47	6.95422146503557e-13	0.0281476928971564	0.000626018940738828	0.00458508559936182	0.00890009937525967	0.000161410722178396	0.000199213046508546
Mineral absorption	0.514126018458585	0.334409499736206	0.602806950495284	0.321238529001779	0.491723199744071	0.699285961414316	0.0300015257505387	0.0738932128540187	0.0683991865765171	0.0867781174355197	0.0808758155660987	0.066414950602804	0.0659050239884984	0.0698518066630378	0.0701185610527316	0.0646440054522819	0.0698074269091402	0.0674443383032821	0.066414950602804	0.066414950602804	0.433100735158688	0.234978856701737	0.266069292571986	0.661180735151283	2.2592821606587e-14	0.0693207421468819	1.82449697470964e-26	8.33276462253138e-09	0.33202792000484	0.0209226588724788	8.43604011940161e-23	9.47370234035995e-14	2.42031010932637e-38	0	5.28683158013808e-29	4.21629652300348e-18	0.0655668295425293	7.1266336458122e-33	0.000759493458340465	2.42014829917374e-05	5.3259863272221e-26	2.82762834263087e-30	9.47492965766683e-11	0.020873757548956	0.00072888979836483	0.00442235344739962	0.0744988711077259	1.52526306034486e-05	0.0002153379928973
Glucosinolate biosynthesis	0.656550369482291	0.567023496147425	0.0909713829687566	0.028697686396022	0.882165716330255	0.478462503191955	0.489967421946003	0.818418756070947	0.778312641278792	0.865323359413374	0.841802415738861	0.75793853135688	0.763440948452598	0.799480558363551	0.790053807766207	0.751815351089585	0.778099614267402	0.769592065802396	0.763864699712581	0.763864699712581	0.104695225543159	0.0204540120694383	0.0249172173612276	0.225342354177976	4.03052993871874e-11	0.460630517370137	3.87707043651035e-26	8.59629282052226e-15	0.0164775077951171	0.000473847086038344	3.89257555597352e-18	2.21539428183021e-17	1.67896929382346e-54	5.28683158013808e-29	0	1.18707763774542e-27	0.0309890177471097	3.24300202160166e-57	0.00567231999996995	9.71547726145818e-06	3.57677655032287e-41	9.92643326483241e-52	4.13716145231839e-12	0.0409362096679519	0.000343774966245146	0.00752174884000975	0.00201769695504444	0.000598957586895138	0.000680364019614212
Phenylpropanoid biosynthesis	0.595841307594864	0.388582480480871	0.0186087739303628	0.00580496219564751	0.856379211778696	0.149800336876367	0.784924487050608	0.552398043465995	0.598739297578204	0.517909640958261	0.536852953726969	0.607275902268236	0.610393242748488	0.570613395928612	0.591987082721819	0.625885751829666	0.602031221913559	0.607081299493922	0.613517509353303	0.613517509353303	0.0651460557847019	0.0113708267944635	0.0114774561237554	0.853546969953737	1.24256642099264e-10	0.31282400931217	1.75117839137871e-16	2.1344545245274e-10	0.0621803986662815	1.50740442485686e-08	2.69373369037192e-15	8.86756913084991e-22	3.96041687961837e-26	4.21629652300348e-18	1.18707763774542e-27	0	0.00355954745584055	3.60323662628391e-27	0.000779651839762807	2.98087735984964e-06	1.03901129506628e-28	2.29186537999633e-26	1.05294376681066e-06	0.00291028483021306	0.0236036594905538	0.000445346016814725	0.0335047962681375	0.0807760613694534	5.08231364834839e-05
Sphingolipid metabolism	0.987599065418486	0.87428441191797	0.00206420935856939	0.00260074803218445	0.443168284349716	0.146140193236994	0.545524243009734	0.512329248829462	0.550164154113616	0.478289303846813	0.498071248395638	0.532634404606034	0.542195307969948	0.528797070187305	0.545894735954737	0.554076312643547	0.537404408166303	0.539797255823366	0.54164145041671	0.54164145041671	0.0337239786237127	0.0431058649218487	0.0386111611502762	0.112424883294453	0.297465624513464	0.312554958845232	0.0662871719304134	0.636172801912256	0.569100568894041	0.000389670866903532	0.125010112550699	0.00291901007019088	0.0338217772398689	0.0655668295425293	0.0309890177471097	0.00355954745584055	0	0.024615923391031	2.85148316153711e-05	0.106108331892843	0.013528228881636	0.022872243633163	0.493482274835682	0.0900441477298646	0.345331078394122	0.0537894196506878	0.112360313738488	0.952636088539374	0.00297481414874773
Biosynthesis of various secondary metabolites - part 3	0.902137137288241	0.866415287712487	0.11203789484881	0.0399138886187964	0.99645674769286	0.702995103378401	0.320144734691083	0.571938654617637	0.53098814640192	0.61332204063941	0.591025278554763	0.52080182616604	0.518090164172165	0.551839163170361	0.53887631281038	0.508924231419072	0.533183718192692	0.524610127586031	0.520258922345692	0.520258922345692	0.14582511168543	0.0327112977276278	0.0400545979278075	0.333287417876552	7.5137013447837e-12	0.371567805901198	1.52249574376954e-27	1.5620301700537e-13	0.0485507515731836	0.000794862337599012	5.46625902942382e-20	1.0513210320011e-17	1.04196753016104e-59	7.1266336458122e-33	3.24300202160166e-57	3.60323662628391e-27	0.024615923391031	0	0.0019134702956962	7.70779143394423e-06	3.11034395030443e-40	9.11003481204681e-65	3.90739693191536e-12	0.0191467641880399	0.000127577888630651	0.00315109830488845	0.00354913464635828	0.000265478572727032	0.0001753875031499
cAMP signaling pathway	0.43737590741691	0.361461628494885	0.160598170043082	0.0994230997676637	0.936949934437862	0.753080977016585	0.846800673520705	0.926799461177412	0.824899307332158	0.967233823862307	0.95153077228081	0.893350279667627	0.869036929435179	0.904555625923752	0.818418756070947	0.850281293615788	0.86685212898091	0.86423168253272	0.85746901947417	0.85746901947417	0.0661171085659429	0.148918925154654	0.130711218855837	0.923712423149826	0.000232359646378433	0.00115511570125396	0.000735592128081952	0.268617286876402	0.404316916955253	0.000269488662060261	0.000331776263986673	3.12046218603542e-05	0.00186806853679898	0.000759493458340465	0.00567231999996995	0.000779651839762807	2.85148316153711e-05	0.0019134702956962	0	0.00467284640103698	0.00147710511769002	0.00121603474429429	0.252521692382375	1.07348248140299e-13	0.000411426562502039	2.3847731215855e-18	0.123129410910918	4.29888626740169e-05	2.32047312795782e-31
Purine metabolism	0.8874263144929	0.917321469304479	0.00776752733500525	0.00227396650307078	0.767893770926787	0.0702522445081749	0.481238245689442	0.3114802483368	0.365750825414909	0.292414712127126	0.296684871364901	0.363528410305118	0.360725241848016	0.33230754812614	0.363528410305118	0.366196301592268	0.368428644559493	0.36160901636265	0.37081891870987	0.37081891870987	0.214209753615423	0.203470849933994	0.221587473033235	0.487339953626722	1.46728982143061e-05	0.528979487800629	0.000100256360924048	0.000166095264480788	0.152305251611413	0.000437944713795424	1.61001931659207e-05	5.13905914356766e-06	4.89677891805437e-06	2.42014829917374e-05	9.71547726145818e-06	2.98087735984964e-06	0.106108331892843	7.70779143394423e-06	0.00467284640103698	0	9.12823268267108e-06	1.04866759609189e-05	0.0164642118156167	0.827062110414288	0.253690904189495	0.150766309611245	0.577063723091008	0.0524031687786294	0.00102545081720126
Cyanoamino acid metabolism	0.840716655402888	0.697434012806006	0.0380136274881966	0.0100436131341247	0.716653964088197	0.553143639561976	0.577444198161771	0.811734915866378	0.769592065802396	0.863795082625803	0.840065341288638	0.754980632480648	0.75476948782751	0.787488020418056	0.777460631151094	0.740034721186145	0.766408656140161	0.75899576686524	0.754558361096612	0.754558361096612	0.0594807381269897	0.0103955320437413	0.0122690666546467	0.290871987425453	1.24978742543143e-10	0.379562306630466	6.39326900150777e-24	4.19307519268173e-12	0.143322744302251	0.000425517524175046	1.63609700837614e-20	7.42418321661081e-15	3.25833980597214e-41	5.3259863272221e-26	3.57677655032287e-41	1.03901129506628e-28	0.013528228881636	3.11034395030443e-40	0.00147710511769002	9.12823268267108e-06	0	2.35934965680173e-38	2.86672221566586e-10	0.0268315967802474	0.00214460765558532	0.00306486536996582	0.0063342786906395	0.000922443823873328	0.000132048104307843
Phenylalanine, tyrosine and tryptophan biosynthesis	0.813027531389121	0.746759403157856	0.118287002810451	0.0491817283145312	0.941366407447823	0.675147512953221	0.348491919527476	0.64213917459643	0.597579351326893	0.675757296229208	0.654741981246721	0.585460728240576	0.583738650591071	0.621161641939296	0.605331101798252	0.573075728228715	0.598545903860054	0.589295804678899	0.585460728240576	0.585460728240576	0.112166776655655	0.023173142624	0.0288258852377547	0.337083977057604	5.91466191218917e-11	0.271426693766277	4.82184090459008e-29	7.95521939490069e-15	0.0199159945406215	0.000821432389655288	1.74012514409317e-19	4.34443518561769e-17	1.56710865575445e-47	2.82762834263087e-30	9.92643326483241e-52	2.29186537999633e-26	0.022872243633163	9.11003481204681e-65	0.00121603474429429	1.04866759609189e-05	2.35934965680173e-38	0	1.77242014842819e-11	0.010952863768919	2.03467000171779e-05	0.00183321433159614	0.000548003736511385	0.000205420074078306	0.000118577565594941
Arginine and proline metabolism	0.0519127230430955	0.0592083166694046	0.493306219157656	0.764924380307375	0.0117428695915284	0.493130196386383	0.100839961373191	0.264620625328175	0.219038175169456	0.313362557639411	0.300208828853349	0.221267678671259	0.220522750335455	0.251239807972374	0.222548799036839	0.215252969292263	0.231002722915606	0.227399225335934	0.224049992736459	0.224049992736459	0.0181126020875247	0.00351118582188986	0.00534486327911538	0.63597431712402	1.76683495771575e-11	0.00931382892521399	1.46319145435289e-12	6.33367097504243e-12	0.0132943311155124	0.549420492633254	4.06318034118385e-10	1.88709613829239e-06	6.95422146503557e-13	9.47492965766683e-11	4.13716145231839e-12	1.05294376681066e-06	0.493482274835682	3.90739693191536e-12	0.252521692382375	0.0164642118156167	2.86672221566586e-10	1.77242014842819e-11	0	0.607081299493922	3.43045941715578e-06	0.267280586540484	0.0024798709961191	2.35459676414451e-07	0.0454009573199393
Propanoate metabolism	0.871222708313414	0.934080235710204	0.635180633740871	0.76746936710209	0.915339112763462	0.749918136555545	0.758572819663077	0.814751793431331	0.749918136555545	0.812812060769402	0.804419668467219	0.805279430019634	0.799695140741904	0.811734915866378	0.74339466894565	0.785351584985443	0.7984078688814	0.786419606105811	0.785992350369712	0.785992350369712	0.200871971551023	0.342330644787229	0.292157218799705	0.912696773685911	0.0174873512477792	0.00072888979836483	0.00636909180885325	0.234978856701737	0.955068095084318	0.00379193375337011	0.017140409425675	0.000526513905705026	0.0281476928971564	0.020873757548956	0.0409362096679519	0.00291028483021306	0.0900441477298646	0.0191467641880399	1.07348248140299e-13	0.827062110414288	0.0268315967802474	0.010952863768919	0.607081299493922	0	0.000110018239085016	1.77974770075092e-38	0.101256162811992	0.0126452158837347	2.02234548745925e-16
Tyrosine metabolism	0.0251834059292033	0.0387206379300583	0.161530375916259	0.217876658104736	0.0224877779864509	0.00807029607658791	0.00276825145520015	0.0223838822529986	0.0141111211730515	0.0212346402681919	0.0199629755998998	0.0148245131290283	0.0148975326157395	0.0188313436622715	0.0135058007488411	0.0143337526802714	0.0142513805282659	0.0144165352203762	0.0146793990480309	0.0146793990480309	0.0160565831440865	0.0243734003120824	0.0302904926609308	0.905215364991654	0.00872228490479988	0.0238761644489946	2.98087735984964e-06	2.44567740454085e-05	6.77219785636915e-05	0.30402409392543	0.00385862620700235	0.000239809623224658	0.000626018940738828	0.00072888979836483	0.000343774966245146	0.0236036594905538	0.345331078394122	0.000127577888630651	0.000411426562502039	0.253690904189495	0.00214460765558532	2.03467000171779e-05	3.43045941715578e-06	0.000110018239085016	0	2.31700299166156e-05	1.31241695147684e-06	7.79514500269272e-09	2.31004249267651e-05
Pyruvate metabolism	0.621751326187784	0.813243015852657	0.796049264391157	0.608444090407746	0.601255933779494	0.75371403368441	0.89730284575621	0.985827674182876	0.92657892216981	0.967233823862307	0.978521501659726	0.973208994100812	0.96634875852764	0.99712110435522	0.912256474820939	0.948878389280998	0.961039255242921	0.952193951225473	0.950646584833961	0.950646584833961	0.0389954588409298	0.0726478877837535	0.0589369088377177	0.876253625471233	0.00248238958963158	0.0021116813822217	0.00124418009211449	0.0761967990187148	0.744025193776937	0.000150620029200876	0.00420393765196091	1.61998036911186e-05	0.00458508559936182	0.00442235344739962	0.00752174884000975	0.000445346016814725	0.0537894196506878	0.00315109830488845	2.3847731215855e-18	0.150766309611245	0.00306486536996582	0.00183321433159614	0.267280586540484	1.77974770075092e-38	2.31700299166156e-05	0	0.0402805886586113	0.00134229744857328	2.26849170736966e-27
Flavonoid biosynthesis	0.478635736049265	0.108789855304252	0.209047166980586	0.438365848335851	0.00415184785153696	0.174733614836209	0.159838418527455	0.0388029146876355	0.0505321089130427	0.0358795113285255	0.0394942195766069	0.049281968702898	0.0508400941771245	0.0428966393912554	0.0541496504744396	0.0526145165066055	0.0503276360508014	0.0508400941771245	0.0519825559177914	0.0519825559177914	0.0010130127792052	0.000114223982444973	0.000189493093341408	0.570613395928612	0.447164854242785	0.114440765776534	0.000542238832469343	3.16175193725567e-08	4.59124163386884e-09	0.117750669002393	0.0602646937153481	0.0290837299506904	0.00890009937525967	0.0744988711077259	0.00201769695504444	0.0335047962681375	0.112360313738488	0.00354913464635828	0.123129410910918	0.577063723091008	0.0063342786906395	0.000548003736511385	0.0024798709961191	0.101256162811992	1.31241695147684e-06	0.0402805886586113	0	0.137433622993288	0.0258203897157386
Lysine degradation	0.000200491786360261	0.000105955758732022	0.0125923831488019	0.04304600031011	0.0320270319706994	0.0014257591224368	0.00275163047214993	0.00837594840947896	0.00568809460692412	0.0103866049759143	0.00985451651672801	0.00706330071109178	0.00647454351386591	0.00778138569430927	0.00600629156325133	0.00644509840072325	0.00699353571637816	0.00672659115209353	0.00669614002730634	0.00669614002730634	0.0712839586697033	0.136307942658605	0.169483984269049	0.757727137312101	9.36043764863873e-07	0.000297304984381834	6.74519850970379e-06	0.00116019079383496	0.719562903263848	0.276980112025791	1.15492806179955e-05	0.0367103631505241	0.000161410722178396	1.52526306034486e-05	0.000598957586895138	0.0807760613694534	0.952636088539374	0.000265478572727032	4.29888626740169e-05	0.0524031687786294	0.000922443823873328	0.000205420074078306	2.35459676414451e-07	0.0126452158837347	7.79514500269272e-09	0.00134229744857328	0.137433622993288	0	1.82050334871293e-05
Glucagon signaling pathway	0.347052951004342	0.489266035706331	0.143555963399726	0.0766738838150274	0.34475830668498	0.629241122597115	0.830958380553525	0.696200358250817	0.800982945109213	0.652333876949798	0.666228158050075	0.750128865347357	0.767681560497693	0.725809690123149	0.816045566660565	0.786205970366426	0.775757396851476	0.773842518821976	0.780657010594815	0.780657010594815	0.00880693546568146	0.0162395863071156	0.0145594076763289	0.846800673520705	2.84725889438996e-05	0.00171940048002081	0.000133982434952893	0.0226967997504311	0.984942003656664	1.2612468541912e-05	0.000111056067419861	3.63378001277657e-07	0.000199213046508546	0.0002153379928973	0.000680364019614212	5.08231364834839e-05	0.00297481414874773	0.0001753875031499	2.32047312795782e-31	0.00102545081720126	0.000132048104307843	0.000118577565594941	0.0454009573199393	2.02234548745925e-16	2.31004249267651e-05	2.26849170736966e-27	0.0258203897157386	1.82050334871293e-05	0
Sphingolipid signaling pathway	0.620572195614147	0.38673760188719	0.00020203622607815	0.000325321531227399	0.519354717170771	0.206296320091705	0.498425163785811	0.405263216332297	0.445497185567073	0.382758339115752	0.400544671178373	0.434249410781387	0.443168284349716	0.425757568684098	0.446997931277246	0.45639884502164	0.439357047845283	0.442670121033865	0.444498250764538	0.444498250764538	0.025937656786577	0.0376106439823979	0.0328305032738142	0.353702849077273	0.253105838331473	0.523883662792596	0.0122278769231553	0.485243348794004	0.342900895172914	3.36817564995281e-05	0.0660746477091067	0.000433765982006941	0.0112938193818145	0.0204860425581339	0.00751502013539474	0.000991850151607587	2.22110985450655e-33	0.00582106160968995	4.3265552246151e-07	0.0528973969699335	0.00387733588180925	0.00361554279715781	0.648528292171628	0.0238579147933803	0.0693207421468819	0.00925717478746345	0.00985451651672801	0.545894735954737	0.000278368334848077
Styrene degradation	0.213897485496761	0.151493830842633	0.713541700438324	0.759841872741837	0.62845094642673	0.286022073828734	0.429665043356199	0.681458597554102	0.581255287667575	0.724142115446261	0.708778621172302	0.636371312253857	0.630427165528295	0.657153603791643	0.567400881312094	0.604748194332865	0.613517509353303	0.616061044340814	0.605719843505074	0.605719843505074	0.0258008888639501	0.0416879702861818	0.0396616454819783	0.030898132534167	0.000309684298943005	7.32970685221411e-06	2.46037770712938e-05	0.0961775087882625	0.159501605763635	0.0125502546721271	3.52441548528882e-05	0.000158700040115022	0.00412800015735456	0.000592015393605649	0.016384629331521	0.00126601754546279	0.000473847086038344	0.00662355127362341	5.89928161775596e-09	0.00408852402940867	0.0067388056441088	0.00381404985508638	0.0667566640437087	5.76138253027405e-06	0.00465076789850749	1.88042857723925e-06	0.008346408693226	0.0482541968112521	2.25365624071466e-08
Cholinergic synapse	0.306540753569044	0.464713028395748	0.157075401097186	0.0377177570599187	0.49066933692139	0.225126599816609	0.92657892216981	0.972545007656686	0.995570942625128	0.908294986279514	0.928784557806634	0.997342557032077	0.993577902371405	0.979185635356469	0.996235295983763	0.990920578435979	0.994685142896722	0.991806343559628	0.99933563813174	0.99933563813174	0.00841300163427428	0.0138685329196521	0.010104439315154	0.0751555478684431	1.92242098435749e-08	0.24409773562029	0.00252299953367896	0.0646440054522819	0.608249324404725	6.63319525675213e-15	0.000151410644988737	1.45812956533745e-15	2.18143386514086e-05	8.95749113837518e-05	6.09822304036994e-05	8.90604776467457e-10	0.00120283541514294	4.21912792199884e-05	6.63582695794397e-06	2.76782138607213e-06	5.74847758037965e-05	0.000148465389597063	0.122438365780605	0.00100293795169436	0.80893597443038	0.000158080476581855	0.185211439804632	0.577063723091008	1.55987259069624e-06
Nicotinate and nicotinamide metabolism	0.151170165851224	0.290871987425453	0.992249229892213	0.875815957270877	0.16349243629448	0.036631795984885	0.0295177846002682	0.111010949031101	0.0785573151334057	0.112812901685206	0.107973690989565	0.0851545647031497	0.0813259206240802	0.100661997965726	0.0761967990187148	0.0788992319227714	0.0802787552443229	0.0799320907085759	0.0812257258393621	0.0812257258393621	0.0162002211556615	0.020326316941504	0.0245410840758591	0.201968590804593	0.0207600331914716	0.102032657305581	0.000112253210990421	0.00217127931178258	0.0037809184997393	0.0929040323571468	0.0146192972251866	0.000111503609322473	0.00236163466487207	0.00346340975529381	0.00171577891349422	0.0197290130967889	0.198889017927723	0.000423477912351989	1.41797945963893e-05	0.321649316597486	0.00415184785153696	9.60061582134405e-05	0.000603861119859545	1.13147335542261e-05	8.84217695095576e-21	1.73385853511056e-07	1.26803840846974e-06	1.7085506387071e-06	5.46815914099373e-08
Caffeine metabolism	0.826413133986804	0.739405268578081	0.00701883446303803	0.00355954745584055	0.150927755483958	0.256276129523046	0.473797905970198	0.243641795236561	0.28780262866744	0.226965115838798	0.229687796742362	0.296294997993625	0.295256975633263	0.261858899631188	0.297335405800274	0.306009811811151	0.309471597931834	0.300470943877138	0.308803912167429	0.308803912167429	0.0187717702309652	0.0103331825368606	0.0127195040508171	0.71748468147497	0.00213358143887294	0.894228407287483	0.00214239833360694	0.000263164689803973	0.00575689926333192	1.23772354078113e-05	0.0101306057231788	7.69531578124948e-06	0.000847848226048002	0.00684341843759514	0.000473847086038344	0.000144051634782283	0.572128094030141	0.000561672931087011	0.0245224044024401	4.51429975945064e-18	0.000750877497063037	0.000371671843263775	0.0406500785256553	0.881508494091415	0.0437083043789024	0.0946990973273495	0.0329022010488563	0.105001172591335	0.00104726064169519
Neuroactive ligand-receptor interaction	0.35603419702389	0.976750550880549	0.154841216578654	0.136682393368229	0.117016259816882	0.893350279667627	0.215148486905228	0.298639270409016	0.241031495548375	0.306806448184096	0.297595880502934	0.288185125480369	0.281602597916027	0.285768304436982	0.250774771138768	0.27785073436584	0.284122431917848	0.280473526017223	0.280598829726319	0.280598829726319	0.584121135028854	0.424459599254833	0.401642767078785	0.278224415497923	0.0224531006176171	0.320554628123035	1.21652071800718e-05	0.544598544820217	0.5302572874153	0.949541434218029	1.12968768786583e-05	0.0432858717702245	0.00036718079982279	5.36395532843067e-05	0.000995164781470068	0.0244664376585956	0.000451241218690162	0.000278021910577158	1.76726889187619e-06	0.0400545979278075	0.000762964905173489	0.00012859691823213	0.0120034685966741	0.020727637702287	1.291237587852e-05	0.0253557952369202	0.0606598014663797	0.000111653159252241	0.0010519053215148
beta-Alanine metabolism	0.970995779106044	0.407159694497721	0.0194360257072791	0.00785799460963501	0.319462324180842	0.368726914854855	0.731865261308181	0.496656895639389	0.52788545213828	0.453365326704704	0.470873530843342	0.5610013930149	0.543488715596253	0.504461681895437	0.523883662792596	0.566080548315375	0.549792262767553	0.554636277620341	0.546821501849143	0.546821501849143	0.00446892534425058	0.00112879916698706	0.000961392210185343	0.314036581887532	0.00116784122322066	0.798836900131594	1.1622356877636e-05	6.1583942152037e-05	0.00248238958963158	1.16849566987615e-06	0.000308539710282157	1.3204160048385e-10	1.91857876145732e-07	2.11325166568964e-05	8.29415740969691e-08	9.82068009103093e-10	0.0611366992130598	3.54974701574378e-07	0.0506004176212717	0.00263244248699174	7.75803274272016e-09	7.01513782592678e-07	0.0139835982802084	0.176902682130071	0.370220469285837	0.0481556765609431	0.182411064378727	0.811519528632514	0.0173617648103148
Primary bile acid biosynthesis	0.0598716751410961	0.247420829578526	0.188042787044449	0.152712173256624	0.00100071145642224	0.21745536389234	0.162551878707322	0.153364929951751	0.14590383435098	0.13932531678905	0.140852734915026	0.15632803310618	0.157241842006	0.154430082231348	0.149479374296394	0.158829555933289	0.162296057285254	0.156576862077654	0.158578078404714	0.158578078404714	0.000561015040370122	0.00118327900047502	0.000853608033829475	0.000187312833383055	0.782149899493388	0.110563952202685	0.118085658462167	0.779164912124528	0.163235523600677	0.00675103962779502	0.137885853043035	0.574973178299806	0.0935180480451508	0.0506004176212717	0.106975698333473	0.820577614643715	0.269836358924546	0.0755801324179054	0.523883662792596	0.740034721186145	0.236426261432813	0.0888552582390188	0.106479390108082	0.196920098121884	0.242958982461377	0.130566327712026	0.773417172659245	0.102512799092126	0.229469149713755
Two-component system	0.000495716363973147	5.5649151319253e-05	0.0048803631194602	0.0132061513014885	0.732074368184577	1.05033342377786e-05	9.50072693249719e-06	1.55624625098406e-05	1.22035039080845e-05	1.73340888893015e-05	1.52999197730963e-05	1.57074316370462e-05	1.3874094082406e-05	1.42461138108173e-05	1.19942555746816e-05	1.420186894601e-05	1.62748881758671e-05	1.38309277405252e-05	1.49717448333259e-05	1.49717448333259e-05	0.778525684585064	0.453197124885803	0.431462756414702	0.950646584833961	0.00131073358631801	0.00227396650307078	0.00441814104487613	0.344615206423696	0.357349734745259	0.137358360199415	0.00632271159345204	0.199878738286064	0.0187717702309652	0.000231187554422246	0.0755801324179054	0.484196840567036	0.879318332051194	0.0248416025881028	0.000290745275590033	0.851151897416062	0.0723734436095849	0.0229780620037853	0.0188910787351959	0.000656460373027804	5.53733377517853e-06	0.000506992614920474	0.703613969367064	1.65448736636241e-13	0.00031237013970373
Alanine, aspartate and glutamate metabolism	0.00213798581087949	0.00431810450585393	0.769167390382122	0.674944298175237	0.130928784248094	0.0122690666546467	0.012890725506694	0.0247661822602994	0.0175293861187171	0.0301346058366523	0.0277099779254615	0.019806739034173	0.0192985449551596	0.02292510095018	0.0176842559603883	0.0186235415604748	0.0199316443941959	0.0191770384317924	0.0195897627607962	0.0195897627607962	0.0117428695915284	0.0369996448440044	0.0369732683011837	0.752659029402766	4.03740795781029e-06	0.0167049547172161	3.58668192593723e-05	0.0200257641610883	0.797121132807639	0.0158624785387767	0.000163099941475641	1.47288727595928e-06	1.39390792254771e-05	5.5099082865005e-06	8.56281166690623e-05	0.000388728806033495	0.0765305089526362	1.25532723629983e-05	9.04863508316134e-10	0.0625450205751685	8.84821724374165e-05	2.15522182052993e-05	9.26760421574801e-05	4.35013450510786e-09	6.01449602463815e-09	6.84624957601055e-11	0.38996957285262	1.91164664159848e-11	1.54749912411213e-12
Thiamine metabolism	0.000836434229655808	0.0008177202741018	0.00810616363271143	0.0205341685035967	0.000940157917042013	0.452692726202545	0.099893650464728	0.16349243629448	0.141159723729683	0.206905386066219	0.195940889673981	0.155583306397451	0.150041396036771	0.161615319642841	0.147802736092362	0.146534761392157	0.163835450110197	0.159165318358367	0.154923540923153	0.154923540923153	0.00315109830488845	0.00474412252429076	0.00588043009883153	0.0231909467602011	2.09548768519877e-13	1.25335979765794e-05	9.77123284852195e-05	0.000291467528108238	0.871878630369531	0.748864766689026	2.40204881085041e-07	0.0135957064827952	0.000156848021899023	7.91872050212507e-05	0.00100740440078223	0.0126452158837347	0.77065404986653	0.00040551910558529	0.119095014515203	0.11385266457255	0.000605973795841211	0.000618073206571561	8.72305101845902e-13	0.496833575134415	0.0272167754514172	0.289718464053445	0.453197124885803	1.76413177672238e-06	0.038148750793098
Oxidative phosphorylation	0.000298780982569741	1.76019977993443e-05	0.00116401032841344	0.00312005567282078	0.555009737917633	1.42855181352234e-06	3.54937286133866e-06	4.05790579094598e-06	3.33802889409933e-06	4.42164013361035e-06	3.98322038319226e-06	4.47388384550311e-06	3.81824407045368e-06	3.75406453633324e-06	3.18732767966678e-06	4.02379667949615e-06	4.45889837260295e-06	3.8053264716772e-06	4.11304441882518e-06	4.11304441882518e-06	0.447498804170938	0.201569327375815	0.190234544664378	0.997342557032077	0.00885341036107592	0.000995164781470068	0.0338462639181197	0.672710468196479	0.260664247354946	0.0604224856878349	0.045494816414239	0.535934481884442	0.13334016574121	0.00343636970737603	0.346047876902417	0.984277762615169	0.950646584833961	0.156245155340586	0.00083738004485943	0.768318242826713	0.332867250601354	0.13932531678905	0.0994230997676637	0.00118846575445583	4.8627714509722e-05	0.00146450689541736	0.985606254908046	2.08731164486542e-11	0.00148980091363893
Pantothenate and CoA biosynthesis	0.610978516533744	0.335112008953655	0.0405645632022225	0.015926954622755	0.963472581722124	0.425757568684098	0.932756039680008	0.852240401631443	0.87537832621372	0.812812060769402	0.824899307332158	0.914017827036292	0.899060348005476	0.859649430247708	0.865978486350721	0.921508081137354	0.899280070010885	0.906755004242143	0.900378792977387	0.900378792977387	0.11529436986406	0.0514260392686615	0.0498531691159677	0.314036581887532	0.000301753130669459	0.506779685912609	3.19826813868109e-06	6.94389539482742e-05	0.010174347533926	4.15457237727958e-07	0.000253138072942405	2.14963725778437e-14	1.22728545866393e-09	2.00561403901703e-07	4.28055327664484e-10	3.03066067780235e-13	0.0367628192150273	3.02251881066483e-09	0.036631795984885	0.000546075927745755	2.45999764297157e-09	1.16744573873308e-08	0.00552181047242168	0.0688806700063701	0.186528872744634	0.0241513334453234	0.326743258627176	0.780443805157736	0.0115555488589744
Fructose and mannose metabolism	0.990477699911839	0.987599065418486	0.702582632943015	0.625491498279607	0.860303758414317	0.126983523806115	0.992692118560683	0.889839058108454	0.968561495556338	0.872097290227274	0.890058448265895	0.917762061696586	0.922610179470048	0.901038116521602	0.983392124553472	0.939599599131207	0.93054945248411	0.937391498578857	0.942912596558352	0.942912596558352	0.0594807381269897	0.059675946914852	0.0429264772482713	0.269470248217162	0.00987157797377023	0.0102094592919405	0.00168349223981642	0.0666283559551941	0.491020492539406	6.064084350894e-05	0.00133074120159998	1.78737601722713e-05	0.00562522747617656	0.0072762758578666	0.0101655860398047	2.96338037655675e-05	0.0311029397544655	0.00620237500203168	3.265500353434e-09	0.0420387722498267	0.00350775389881266	0.00530017992802633	0.784710961824512	2.96751877272566e-16	0.146692811639538	4.10092086846729e-17	0.136307942658605	0.697434012806006	3.92149142867726e-11
Glycolysis / Gluconeogenesis	0.848758167083221	0.961039255242921	0.017140409425675	0.0117826394595646	0.425595198710442	0.0300236713943745	0.34090761564947	0.249846461333522	0.306009811811151	0.219355705955705	0.227725187112803	0.278972781025412	0.287165878614227	0.266795624692282	0.318917066501849	0.296814903702558	0.296944973314521	0.290871987425453	0.297335405800274	0.297335405800274	0.00220730398546187	0.00181410441149921	0.00144114593294267	0.339063225822753	0.000506992614920474	0.0202944996420292	0.000768199092791969	0.0185645311473571	0.453197124885803	1.47889025472444e-07	0.000254092850687294	2.04228360891339e-07	0.000623118893391958	0.0015781005737222	0.00166403158378315	6.27624494451782e-06	0.000741502533047232	0.000812180633024677	2.05610379620311e-13	1.61998036911186e-05	0.000331776263986673	0.000875032202283197	0.197312761096911	4.24907244073057e-08	0.110500209166616	7.63765783997678e-12	0.0495165150445092	0.219673559816638	2.11081602438921e-17
Butanoate metabolism	0.000738964241114424	0.00275716086743618	0.514845622764471	0.944238069208437	0.0155941244433873	0.0167318895810683	0.0440730942743537	0.0703414803828463	0.0508744094765307	0.081627093690096	0.0750614548993745	0.0565020163650507	0.0546208916570603	0.0661595914088115	0.0508400941771245	0.052438345110773	0.0548760192811856	0.0531815192228441	0.054985656779396	0.054985656779396	0.00157140181266222	0.00736170996348343	0.00708243327482582	0.745076441393813	0.000123247509529087	0.00605618412450446	0.000413911118302509	0.039801616702896	0.784924487050608	0.027585976047987	0.0013336218164337	5.36395532843067e-05	0.000734751286621484	0.000371220489859228	0.00361554279715781	0.00516810329198795	0.134892090555573	0.000701019362141359	3.76194151937018e-10	0.195062590346378	0.00198652546590434	0.0007018250595245	0.000231187554422246	7.66598543365819e-09	5.01341276887118e-09	9.81406385421691e-11	0.200275609795763	1.32699917983071e-09	3.09424302518684e-12
HIF-1 signaling pathway	0.868599890556944	0.986491938346982	0.0154425403219093	0.0107213847383557	0.424783879343578	0.0329740298795234	0.361461628494885	0.266432292052036	0.326328337244522	0.234534738527149	0.24307269312715	0.296944973314521	0.306142491316607	0.283617274739939	0.339204879236138	0.316606373569465	0.315522715840786	0.310140215893908	0.316606373569465	0.316606373569465	0.00206634623074902	0.00163262312087614	0.00131642216356398	0.378197506902804	0.000429623680288261	0.0196206345066542	0.000436896599899948	0.0126982404112343	0.428034458400611	1.13806559289779e-07	0.00015320351755819	1.0212112747114e-07	0.000371220489859228	0.00108135927947398	0.00102431440194314	3.1224184343887e-06	0.000498661411879996	0.000437420370282031	4.14044716928362e-14	1.617484735616e-05	0.000174934394188848	0.000438995122460745	0.168430570684745	1.07048441518279e-08	0.0720998302757051	8.14858164101848e-13	0.0304246487344795	0.183247933004065	1.18352796948245e-18
Sulfur metabolism	0.176177490478913	0.241031495548375	0.506601183727433	0.372467680687449	0.136083644268461	0.108915841557062	0.207108691446454	0.426082414692704	0.347340448432216	0.438365848335851	0.420901870799339	0.372317609900605	0.352105534919581	0.393372615616504	0.339913703169981	0.346909257851771	0.361461628494885	0.355158833367927	0.353993750346212	0.353993750346212	0.040082789115369	0.044872099413688	0.0590531025296964	0.256158232471208	0.000132222883376845	0.0452137179563305	7.29677120550672e-07	0.000239507465682696	0.145982588827193	0.176630480776045	2.43470583936733e-05	0.000216161113092846	5.28625669596504e-06	4.92954888721948e-06	1.12079873840975e-05	0.00126601754546279	0.126205446167318	8.19168224995802e-07	1.40209071370952e-07	0.0305817947211353	1.33018108017681e-05	1.5853334551489e-07	2.56177491164014e-05	9.71843948470904e-05	1.7838381776119e-15	1.39801493292843e-06	2.65911343620773e-05	1.70111280639925e-11	3.57099982796848e-09
Glyoxylate and dicarboxylate metabolism	0.0050959913454458	0.0141577413337208	0.987820493702373	0.603000951379055	0.0264908751015247	0.0194820382035055	0.0508400941771245	0.110054802469915	0.0826881746457788	0.121956400551266	0.112942470295926	0.0865146134449283	0.0840170098778086	0.100247702021548	0.0815266044879395	0.081627093690096	0.085258579836384	0.0833504944031219	0.0853106250649547	0.0853106250649547	0.00335967336266189	0.00734191667429983	0.00836116713916616	0.672507532400952	2.58869024342884e-05	0.0798826644811106	3.28145114717782e-06	0.00142729111116982	0.46454253169644	0.0546936863350262	6.14114660740982e-05	1.20889499166311e-05	4.14786171227283e-06	4.34799687821895e-06	2.05951512639646e-05	0.000620951885030242	0.19928448480573	2.42156303927577e-06	2.03965630435715e-08	0.0382300163291176	1.1751279672528e-05	2.58701968582622e-06	1.09279086747626e-05	1.7085506387071e-06	2.43632127400072e-12	2.85346849225718e-09	0.0263516442938481	6.37550590319702e-13	6.58909632285659e-12
Isoflavonoid biosynthesis	0.636569848137008	0.283743508227116	0.0369732683011837	0.0473410853749075	0.234423799903665	0.87909936523344	0.59256450233725	0.948657381973618	0.951751828303406	0.933418115169121	0.950867626165949	0.953520405811428	0.942691699383898	0.990034824257437	0.931652681858306	0.927020005685891	0.935625356335508	0.93496313240812	0.934742400857164	0.934742400857164	0.0256065645174035	0.00730247012605226	0.00956007303845029	0.171250398375242	0.0887477937291733	0.954846986337625	6.66806828861296e-07	5.63899089179246e-06	0.0001421705669846	0.0162527262796047	0.00272686613190447	3.81274853322015e-05	9.29041683711573e-06	0.000185633042317498	8.25283064246356e-07	0.000100799677490125	0.0496173148583388	5.4350537653579e-07	0.00485741874988211	0.0495500962991771	4.86421302085115e-06	3.40191609239248e-08	0.000413413113633661	0.00924910594010318	2.16723393342273e-11	0.000720589912302366	2.74257807320243e-15	0.00914476813595497	0.000419425445483983
Carbon fixation pathways in prokaryotes	0.0273803464951016	0.119500603639771	0.88063232197568	0.5302572874153	0.0178260629451053	0.0432258005943922	0.172494884988337	0.26293724582431	0.209149546917106	0.27363904266536	0.256158232471208	0.215985347261068	0.214418110921292	0.246501035504448	0.205183008775917	0.205890984247623	0.210586597404274	0.207007021039699	0.213273913101176	0.213273913101176	0.00121338445941322	0.00546056895766314	0.00544535258360883	0.516646870116103	0.065104098487678	0.326190104572324	0.0124559115796872	0.0635669404782963	0.17635858483567	0.0303798746868811	0.0789481736862497	0.000958179623087606	0.0238214509786918	0.0416588465212339	0.0311486068783484	0.0708339046965554	0.241937232207735	0.0119832460251758	1.76726889187619e-06	0.748022400568086	0.0211356944956606	0.00900199734506201	0.0186531069067305	5.45635909406785e-08	1.41102023295016e-10	2.89889027707701e-10	0.00678785878965124	1.06712813319998e-05	8.85899649029091e-10
Vitamin digestion and absorption	0.00872228490479988	0.00976959410716044	0.0175013532580903	0.025918081058293	0.00753522210015933	0.781509993506143	0.152386571294794	0.25333975426984	0.221800849132926	0.311882985143354	0.29929260067213	0.248689379747513	0.2425045055628	0.255451624005737	0.233869652155646	0.238665057407348	0.263657806695285	0.256394063430355	0.252404973556736	0.252404973556736	0.00418383489955855	0.0130639376685064	0.0136295541913667	0.0554628184190142	9.34036451111819e-10	2.30310145357366e-05	0.00248743364363046	0.0273189104120262	0.545524243009734	0.811734915866378	8.28593284201206e-05	0.00865355512582634	0.00605062253539332	0.00178577510242628	0.0219213875434256	0.065230035814869	0.327020059012174	0.0135619314216507	0.0236941997149412	0.467274560194717	0.032426682689044	0.0191770384317924	1.34836979033687e-07	0.157575115964431	0.054803026707734	0.148599373742793	0.859431341782082	0.000230020890407282	0.0245224044024401
Citrate cycle (TCA cycle)	0.0170443304929934	0.0650202492913889	0.815614254240484	0.554822992744006	0.0124141788673714	0.0397735897111811	0.196038653172497	0.331608756742695	0.265223589149195	0.346191347770541	0.326604914272793	0.269836358924546	0.262577464461437	0.306939351425631	0.258404580776763	0.255333984882424	0.260306571906258	0.257693769474635	0.263778029584323	0.263778029584323	0.00336297602022781	0.00884564969782931	0.0100609594152579	0.579538873346478	0.0294741353473632	0.291899874496417	0.00364738327497663	0.0127195040508171	0.157325111469037	0.0890704948860705	0.0345379337419597	0.00147079385104315	0.00815661263016339	0.0166377803930661	0.0110184511898368	0.053897282857354	0.251588971565726	0.00373714133158452	2.79666733238239e-06	0.265102922390802	0.00832431375597704	0.00286414218646232	0.00370820743710001	9.73098875582109e-06	6.56743961507381e-12	1.98021539248535e-08	0.00286414218646232	1.25966192724197e-07	1.07960468419475e-09
Steroid hormone biosynthesis	0.709606189237563	0.429338644313115	0.0129446395831311	0.0321441453667191	0.00423628031427865	0.336801821491322	0.107100055057281	0.029780823563733	0.0353428340428102	0.025298221500659	0.0268719239062962	0.0384746770592334	0.0399138886187964	0.0339443589299039	0.0385838321879287	0.041051128508468	0.0395778590374339	0.0391887960126854	0.039998264899613	0.039998264899613	0.00285556352181686	0.00107185385058478	0.00156639455548516	0.533733311812396	0.216299760131316	0.0669280509486123	0.015772589228741	0.00123607913875466	0.000545434699025741	0.0102799994044621	0.232543404201626	0.0155814437158541	0.0843260521946355	0.248804922683919	0.0297588286278712	0.0749674560341664	0.00312005567282078	0.0228194898941788	0.00511513370216177	0.0990127883235561	0.0340426915430633	0.00740143703313568	0.0113418957579381	0.135114904048382	1.33642927913802e-05	0.0161347948186878	6.62430501524772e-10	0.0507030225324063	0.000468798136587839
Methane metabolism	0.975422410883517	0.655947354066492	0.629241122597115	0.445164068342404	0.731865261308181	0.633000119723287	0.0481556765609431	0.116418000202369	0.0843260521946355	0.122300513135857	0.113983152163109	0.0924594667759243	0.0926815402611862	0.105369224728883	0.0849987301981154	0.0856234241864398	0.0916304111657027	0.089718670239547	0.0893941198404493	0.0893941198404493	0.407001457215892	0.189852053514726	0.216824497423637	0.40227104299434	1.01501308187637e-06	0.0950386782177516	6.46713381338083e-23	2.81910819269633e-10	0.0263318047504244	0.0598324878951064	9.04047279778191e-16	3.11446086454031e-09	8.38330373725332e-17	2.45406837407156e-14	2.89593348628905e-16	1.81032399869945e-12	0.154265855820881	3.67204901132312e-17	0.00438875366929215	0.000549292384423565	9.71969436003702e-17	1.66886626087282e-18	2.89218091799799e-08	0.0116933210458543	8.37641905473783e-07	0.0049497725599378	0.000266475933997679	0.0011563825898126	0.000664086446955458
PPAR signaling pathway	0.0765782767982642	0.0191770384317924	0.600674757140997	0.706711173251001	0.264741144101707	0.857033064389506	0.971217091050315	0.789839906697546	0.76068825980599	0.824034549037124	0.83312473885489	0.81345851414462	0.800982945109213	0.805924402392671	0.772354098636578	0.81022749874723	0.803560138223889	0.814536212492098	0.807214734173143	0.807214734173143	0.700109612471664	0.787274306190224	0.781083469847684	0.000118419482094653	0.0735224611551894	0.24069244716967	0.774055216820008	0.395547318225256	0.00482090623841503	0.810658119365101	0.242164031866259	0.742344168359953	0.834425150058591	0.82792759197103	0.48002280452132	0.945121801763404	0.598739297578204	0.685337520314025	0.556504779969695	0.0741722564090582	0.703820300732393	0.55072221824207	0.266190255383699	0.617432512830676	0.147405616247199	0.54164145041671	0.00392635873779854	0.306407962195546	0.823169999627322
Longevity regulating pathway - worm	0.0472764106509964	0.32799003286867	0.537220559096072	0.352976242680686	0.00192949297584183	0.72101886686045	0.489616662705138	0.446497370443131	0.447665831122139	0.4127205732858	0.436387226243514	0.466590737370997	0.470530128431536	0.454038478444527	0.455386434113315	0.485068847614842	0.487514886369817	0.482107420140589	0.478462503191955	0.478462503191955	2.10145463921777e-06	0.000467126091083392	0.000329342130625058	0.186528872744634	0.617432512830676	0.918422996561733	0.867507465428112	0.931873343212892	0.0322851550305686	2.23138290571371e-05	0.908955082124949	0.0086687873628211	0.873190732585331	0.878880407459594	0.799480558363551	0.269226359707712	0.0592471719009234	0.813243015852657	0.0111886738501816	0.413838007292259	0.636371312253857	0.75793853135688	0.200971488257272	0.0142279207749704	0.254042385377366	0.00596773697847781	0.241257710460776	0.781936581450919	0.00518748480420132
GABAergic synapse	0.00785799460963501	0.0101393409614605	0.410331969224539	0.811950317036316	0.170630626403835	0.0854147908843156	0.191673829818301	0.195062590346378	0.159501605763635	0.215148486905228	0.207007021039699	0.184836269871831	0.176811914401711	0.19186632480519	0.166251410682048	0.178542311932255	0.188232648025186	0.181299555944527	0.183154810437081	0.183154810437081	0.124800070437584	0.244440075258568	0.248804922683919	0.95153077228081	9.42511091325933e-06	0.00353184017734787	0.0022300905371456	0.200673043653553	0.0357767663327358	0.943133498027242	9.05566857092424e-05	0.0294305404067761	0.000542876637687538	9.95810166194345e-05	0.0044604255402489	0.0234773965443107	0.390278214971381	0.000903004027951146	6.37311493573283e-09	0.0917957531270838	0.00136420972113002	0.00152197163865371	0.00128262207378391	2.95025198559437e-06	0.000430139485475101	3.69084101405923e-07	0.892691767798515	2.49491667421528e-14	3.9228881287869e-09
Pyrimidine metabolism	0.834425150058591	0.813889552152267	0.221587473033235	0.295775688646616	0.598545903860054	0.825548012536125	0.126417288101676	0.23620318337054	0.230563834210304	0.232212659392473	0.221267678671259	0.206397742552724	0.219143982873769	0.233205874268124	0.233648247505313	0.21254803528201	0.215880614532532	0.212030620735843	0.215775917578462	0.215775917578462	0.917101182413121	0.694762087752718	0.665217481018972	0.804849520390852	0.00191147588535587	0.844626765061244	0.000152205079332176	4.11689925667096e-05	0.000290384764459194	0.0156958903380075	0.0032267267183606	2.33036682851843e-06	2.14546810870236e-05	0.000110610182995493	5.00403361188338e-06	3.04302480798784e-06	0.592372001063867	1.60506022440761e-05	0.796477966714634	0.0197600721561104	4.71233668899607e-05	2.68298092664319e-05	0.0466017034779001	0.24261806992814	0.267644696730967	0.356910889948489	0.673116409730792	0.929005151080963	0.940262118634189
Valine, leucine and isoleucine degradation	0.928563969884759	0.387198330771409	0.378803719222108	0.114113754886102	0.176177490478913	0.501438717889673	0.350079061114197	0.306540753569044	0.294221338487414	0.347340448432216	0.351091391729317	0.305214517853209	0.307338284886051	0.304817374277718	0.301258183762292	0.311211943558922	0.308803912167429	0.314846641231606	0.308537098880303	0.308537098880303	0.360578075073052	0.494010639236333	0.476732018917026	0.883918695761742	4.59247541690997e-05	0.922830616644087	0.000170241313747372	0.174733614836209	0.0138456182164429	0.821873569346176	4.45621251919084e-05	0.00461125927272471	9.53466223462876e-07	5.02595933905648e-07	1.32396013745307e-05	0.000651169597864969	0.422032014010841	3.59191663121274e-05	0.0456202105941408	0.000781427492489712	2.37339358709583e-05	0.00035703906743077	9.12823268267108e-06	0.743184531377222	0.974537021022091	0.373669566362563	0.0543667324303807	0.026751095834542	0.0452448802297476
Cysteine and methionine metabolism	0.345187829870475	0.260425760128461	0.655947354066492	0.386277200330044	0.156992229639439	0.940041274284656	0.305877169595016	0.378803719222108	0.390432590469479	0.373068330366335	0.359108434817921	0.367832544726347	0.383674445324526	0.382453261979994	0.393062523111403	0.374271388497423	0.393838026018943	0.378955363646349	0.375627630433866	0.375627630433866	0.925035304525729	0.533916571874334	0.53666919744585	0.0109155377863607	5.74038139499729e-05	0.859867529185593	1.15953274169666e-07	0.000866209531163912	0.798193375573175	0.211514096974792	7.90700847269602e-07	1.96777722716416e-05	1.21056222837583e-10	9.92966360804408e-11	6.53594128322999e-10	6.74947565054563e-08	0.225774296064693	8.85899649029091e-10	0.670276781319189	0.0478937636686244	1.7537730015364e-09	7.03323816219032e-09	0.000649665086737403	0.193895922367867	0.514485756643916	0.120587349073039	0.777673609188699	0.070029552230294	0.208025320286576
Chemical carcinogenesis	0.461649302162947	0.259830188245471	0.0962347294525879	0.0531459358998278	0.988706215847206	0.455555083348049	0.693324891130775	0.749918136555545	0.748022400568086	0.721435038448778	0.708985481715059	0.735003901419417	0.729775265955606	0.75730440239554	0.746338551618384	0.732910990154977	0.747601327747232	0.733747922595282	0.735841606097974	0.735841606097974	0.536118114322623	0.733957204110923	0.781083469847684	0.61136883418544	0.610393242748488	0.458258141954305	0.304420566302494	0.0247097443860566	0.00303759808677172	0.764076601295656	0.851369576137341	0.932535357938942	0.614886542273564	0.720602776064278	0.333427547994474	0.193992952901835	0.14270221662866	0.487339953626722	0.0093544811764008	0.015007642867194	0.530439955302585	0.413518561870324	0.6656216805601	0.629043539580032	0.727061206455289	0.749286059759686	0.291899874496417	0.101554267949097	0.0257619245279254
Taurine and hypotaurine metabolism	0.363380543689562	0.179274575197248	0.000539694432487634	0.000164377513015796	0.877347957627597	0.652734982442715	0.806784566383937	0.907194964377145	0.947110439927697	0.865760100674883	0.883699542753753	0.967012553785779	0.977636012793165	0.933197418311615	0.954404779056944	0.989149082091668	0.967012553785779	0.975422410883517	0.973872998705883	0.973872998705883	0.318372405063983	0.0892861421097954	0.107911106017854	0.00116912071778967	0.00185832758774678	0.0709237327093726	2.56126763344264e-09	4.98205227303696e-05	0.136158379411029	0.0428966393912554	5.72346129482926e-06	1.49956782867804e-06	1.58029951345609e-12	7.10246583904069e-10	4.12500248507349e-13	1.4488928781095e-07	0.127338400183492	9.54816300948732e-14	0.0323322732909972	0.00440132697534918	4.05462823436762e-12	2.4012062317029e-13	1.68180673439598e-07	0.454543703770241	5.01764754375823e-05	0.0815768368100922	0.00033959336324693	0.000602456395674738	0.00705057089652564
Chlorocyclohexane and chlorobenzene degradation	0.0590918750618754	0.141159723729683	0.630822720446294	0.974537021022091	0.120723722474396	0.0784598415338157	0.355888210758787	0.404947639448489	0.329378873235313	0.39897902717238	0.384591863198072	0.364416382929239	0.356764682169863	0.390895934676843	0.332587324994567	0.353557453876772	0.367683611607603	0.352685858873676	0.359989776563614	0.359989776563614	0.060304110351775	0.146376838590288	0.146771884571115	0.729566374069517	0.0097358041574948	0.0256065645174035	0.00676942720722972	0.114244472799223	0.6583607277574	0.398041372687041	0.00487576659007319	0.0346876748920079	0.0105483169878847	0.00661753356152095	0.0278760447536275	0.0521574743855641	0.623915532345135	0.00764377218722169	2.22639700134274e-07	0.522613564524812	0.0130857300927245	0.0056986324969199	0.0625044218241469	2.45999764297157e-09	1.41830385340067e-06	3.00583283519514e-10	0.117016259816882	3.18998212617711e-08	3.97157370234753e-09
Biosynthesis of various secondary metabolites - part 2	0.808075240726665	0.641740707349035	0.0267913207729438	0.00787199426732253	0.881508494091415	0.88808423523734	0.53226835123874	0.782149899493388	0.745076441393813	0.834425150058591	0.808075240726665	0.713541700438324	0.708158165627957	0.76068825980599	0.747180328572304	0.695789314508533	0.72497574330475	0.713334381222415	0.714163782184627	0.714163782184627	0.144491687239181	0.0218366388496107	0.0258008888639501	0.145196474782285	6.45302860765206e-08	0.708778621172302	4.12124693696301e-18	5.9485392345455e-12	0.0760541362939574	0.0002576220251743	1.79965247982509e-13	2.83011319572378e-15	1.31816786436726e-31	1.54119028460242e-19	2.9057134696568e-33	2.46887321040033e-24	0.0665429276333835	3.26685914908575e-35	0.021004378062015	0.000153805470564482	2.70798917811004e-30	9.89753445208505e-32	3.22216545809236e-10	0.0754856152183683	0.00171577891349422	0.0105392758678071	0.00455904359433336	0.00452022623246389	0.00116528602963435
Drug metabolism - cytochrome P450	0.72497574330475	0.624900314360401	0.313632055495227	0.195745467519651	0.0531459358998278	0.48944133267185	0.0903160883538278	0.0826881746457788	0.0888015131726476	0.0882654705090029	0.0841199241955767	0.0883724744249101	0.0864093889623857	0.0800310160832611	0.0869893765681591	0.0832993979840522	0.0916304111657027	0.0861467700045776	0.0869893765681591	0.0869893765681591	0.900598560044396	0.783003331782257	0.836159720242938	0.844409437575142	0.00228564060576302	0.74339466894565	0.000212885868732434	0.392133115175501	0.013461040860552	0.07445214162633	0.000108697034423535	0.000352710053368774	5.33364204030688e-05	1.39047718386083e-06	0.000331369435315157	9.4071699663589e-05	0.0135957064827952	5.5649151319253e-05	4.62548346754916e-05	0.331888161727075	5.24365183020417e-05	0.000153003348934727	0.209149546917106	0.000139758995127679	0.0935740251629388	0.000411426562502039	0.153937792438451	0.0367103631505241	0.000705866183072961
Monobactam biosynthesis	0.720394760997753	0.490844898225615	0.0172507825629943	0.0053349049965885	0.799695140741904	0.795406323816595	0.64772825493554	0.932756039680008	0.904115835647213	0.982506506510428	0.958163965098406	0.855725455569402	0.852458135577874	0.908294986279514	0.901477702680927	0.837678108936224	0.867507465428112	0.855943363568027	0.85746901947417	0.85746901947417	0.103236305914369	0.0130639376685064	0.0155181730932527	0.154265855820881	1.23176557198361e-06	0.601255933779494	5.39963103301071e-16	2.51230679739546e-13	0.0183592531102929	5.94598739902851e-05	4.04282276041935e-11	1.37974979595218e-15	1.21030643504853e-25	7.6698924764636e-16	4.17010669320445e-29	2.8719487223693e-23	0.0616969136764289	1.308779545406e-29	0.034762748589394	0.000219203997768656	2.12448934561931e-26	1.12221680130252e-28	8.69678918423958e-09	0.0817276811544062	0.00117296680583872	0.0115653427986246	0.000876017511318099	0.0189210069957479	0.00167639207490737
Ubiquinone and other terpenoid-quinone biosynthesis	0.00872228490479988	0.00409245650824148	0.0538613088522552	0.109800908009557	0.0116735524724723	0.875597137091343	0.238328308489131	0.374421935594206	0.327574106462837	0.430972048582112	0.413358892719446	0.350801969425994	0.33623795615566	0.364268295488336	0.337366281209186	0.33398844023349	0.364120244845637	0.353266774353607	0.34475830668498	0.34475830668498	0.031400783151739	0.0126770075489514	0.0176419028657486	0.0362151335774496	1.06930827060001e-13	0.000112554350987419	1.27800446809361e-07	4.12073463951212e-08	0.78556515766424	0.720810811356443	2.14027330191939e-11	0.00356302442714639	2.64450601446368e-08	7.933751747063e-08	4.20304066564447e-07	7.09988712295911e-05	0.871004086853981	8.98604668963317e-08	0.133193071175636	0.0159916559477968	3.14400597132519e-07	1.2992766382223e-07	1.46301409547886e-16	0.438365848335851	0.011496936237699	0.261022255178978	0.0869893765681591	4.86500085189596e-07	0.0429862044380732
Pentose phosphate pathway	0.650730439134685	0.0781679982419898	0.0131184776799171	0.0155308094990419	0.0113901497281112	0.300208828853349	0.343471738973735	0.111395198618284	0.128980558369152	0.0977897818691491	0.107473797372358	0.145039633218009	0.139553631040424	0.117216203471191	0.130711218855837	0.148599373742793	0.146613770581994	0.146850989383048	0.14386736489349	0.14386736489349	4.14074416449275e-05	5.8187054839513e-06	7.02604840749351e-06	0.462499228783595	0.10287405775716	0.848323089238871	9.50072693249719e-06	2.0754097151162e-07	1.95418696706599e-11	1.42085934400542e-06	0.0161871176769198	2.56267687469686e-08	2.43470583936733e-05	0.00108973900341877	8.58097375240047e-07	2.0754097151162e-07	0.046793663154025	6.42204199176714e-06	0.142006536275203	0.0152922262220266	4.48139426000874e-06	8.75772259137164e-07	0.01296625977467	0.0925149459290421	0.000459943246550578	0.0167453709909045	2.79680747714787e-09	0.573075728228715	0.0144878195679192
Novobiocin biosynthesis	0.742974412520201	0.974537021022091	0.233205874268124	0.0714194209431773	0.803345291919551	0.409220042659609	0.755614173828906	0.895545836161987	0.850716573267241	0.944017146515855	0.924594321360474	0.849410868312265	0.849410868312265	0.8874263144929	0.867289010027805	0.836376596495618	0.872972025091408	0.857905017085489	0.854200401722455	0.854200401722455	0.380169833928245	0.139553631040424	0.148519565968245	0.296294997993625	3.65272723298439e-12	0.605914255344541	7.56220788569634e-16	1.6713947682381e-10	0.570235013558662	0.00235681957804598	5.42751535783769e-19	4.95603142835263e-12	6.3591585714357e-30	5.29219750930437e-21	1.76577010357873e-26	5.4250508854554e-23	0.160598170043082	2.69459370000504e-26	0.0123000377942433	1.040375395501e-05	4.84372459691505e-26	8.74838530187897e-24	1.4086250365879e-09	0.0882654705090029	0.0910809613700694	0.0223666060389214	0.130421558465591	0.00264575009973557	0.00152034835982913
Parathyroid hormone synthesis, secretion and action	0.000859403304097785	5.91543129889452e-06	4.94669116317288e-05	0.000131177397610106	0.0454322259334811	6.07332778354225e-06	2.46621367878389e-09	3.54453745435625e-09	4.78620240276332e-09	4.07067480493899e-09	3.45767066719629e-09	5.1121175104148e-09	4.86874757154869e-09	3.78957110916002e-09	4.62508836453376e-09	5.3800869303154e-09	5.77217448036429e-09	4.63642325445455e-09	5.41944166109855e-09	5.41944166109855e-09	0.0620996056104766	0.0137429061870979	0.0131294092809377	0.314711538143187	0.00896268587910669	0.0193595445586776	0.0536817327573133	0.992913563729166	0.502860119324329	0.0252790548608294	0.0590918750618754	0.407793002376528	0.178999720962008	0.00116273588943963	0.477077847346526	0.953741493916809	0.417521884255173	0.271426693766277	0.425595198710442	0.82771120237999	0.660777587719139	0.289334626671468	0.195062590346378	0.344043176090802	0.0654824999467821	0.584886446001916	0.189565549029846	0.000695402974252332	0.726226782864501
Staurosporine biosynthesis	0.568911597327301	0.514305871555287	0.581255287667575	0.270814285040151	0.911596075960597	0.675757296229208	0.163321128065582	0.458935278685664	0.42251689318587	0.496833575134415	0.473625614023934	0.413358892719446	0.420256855552764	0.443832989314452	0.426895148176737	0.408585444103048	0.430154906181452	0.423649518516573	0.416238397174281	0.416238397174281	0.0980218206913586	0.0282317244818751	0.0324030587132861	0.766620764148165	7.07897346306118e-14	0.0724648326031784	2.32225793762273e-16	5.7572863324327e-11	0.00435953969253987	0.00122135100597575	3.10477472130695e-12	5.93960429610208e-16	3.84997755586781e-21	4.27143253305089e-20	9.1914196895883e-20	1.50477930732499e-12	0.120860213891269	5.21788900178557e-20	0.00240536841244081	2.48258233458202e-05	4.69213552702296e-14	2.1189848499445e-19	2.95713734596077e-11	0.0810256302567785	0.00035703906743077	0.0235675256980838	0.0108319583125854	0.000771706640090009	0.00140295649540223
Valine, leucine and isoleucine biosynthesis	0.940041274284656	0.857033064389506	0.0327351097934216	0.0036687485558175	0.876691330685883	0.512508781561669	0.709192363249226	0.944458996096054	0.924594321360474	0.852022678698303	0.852675880521723	0.938274683227343	0.935183868849181	0.946005600378326	0.915779592365726	0.929446353620999	0.936066863183905	0.927020005685891	0.928343387331836	0.928343387331836	0.959269784928507	0.936729159471064	0.902576797081528	0.678402091203592	0.0502936232632328	0.0918509191874707	0.186151774270339	0.853546969953737	0.00367589500546751	0.289078921291597	0.136008940104514	0.0731071455740483	0.00478012014493365	0.00908107223577923	0.0116834331317371	0.0256647313786841	0.339630062228617	0.0277099779254615	0.323983445521792	0.11203789484881	0.00612889567560055	0.11595431417854	0.00595676151569606	0.763864699712581	0.127694030719588	0.677791408469527	0.0118425133020166	0.67230461993682	0.205284042021206
Prodigiosin biosynthesis	0.00514878580060753	0.000404054398757636	0.00134810945629181	0.0115262102135602	0.146534761392157	0.62647732832997	0.122990964110467	0.0774903914438726	0.0741722564090582	0.0864619885603309	0.0867253660028834	0.0830442880210197	0.085571228133831	0.0793897372343402	0.0782165786785809	0.0841714187633943	0.0925149459290421	0.0893941198404493	0.0861467700045776	0.0861467700045776	0.496833575134415	0.719147096109154	0.677180932725187	0.00688690737169703	0.00066562129364011	0.103417801554141	0.37081891870987	0.623718654723105	0.0262921635306167	0.428849310109638	0.0132612042157302	0.817339830501951	0.301258183762292	0.16349243629448	0.712090901226991	0.586610060382832	0.994906592269865	0.732492640304877	0.56966765944347	0.187568739330732	0.53666919744585	0.939378768360391	0.0466017034779001	0.809366426157145	0.184181046443298	0.740664344115307	0.000448552809112233	0.04030891171103	0.903456204212387
Isoquinoline alkaloid biosynthesis	0.784070481291086	0.66420739864776	0.749075404068795	0.582974024226789	0.320008178066536	0.961039255242921	0.0819291511154705	0.146613770581994	0.109420915512808	0.151493830842633	0.144569870097112	0.124940068584204	0.122783516910826	0.135412421225364	0.111074919461956	0.11595431417854	0.123962592654393	0.121201959121609	0.119636034951845	0.119636034951845	0.945563692879666	0.565703575420556	0.618216795697433	0.606108694493406	3.74146188569551e-07	0.0501577604773821	3.99241661021944e-21	2.15875703376411e-08	0.249267461549627	0.125431005291961	3.98253633438877e-18	4.46817286083659e-08	9.76925600800029e-17	5.59674730526937e-15	2.04491456005741e-15	4.8321111904299e-13	0.108224311940188	1.44118018949346e-16	0.00219824794894654	0.000867185829016566	5.22205627520417e-16	1.16722122236402e-17	1.16677317958575e-07	0.00664163329088339	4.02278789850467e-05	0.00617968379548383	0.00366161446304975	0.00242997692646924	0.0010175198136182
Histidine metabolism	0.000607385981177469	8.19549434245492e-05	0.000389199576009063	0.000478945590477291	0.176449182889786	0.0396337003238776	0.00126877141859092	0.00808462639084074	0.00468170375368607	0.00891571010296941	0.00776060626925819	0.00636909180885325	0.00610083920379272	0.00759611399684919	0.00487576659007319	0.00589128152562541	0.00644509840072325	0.00632849281599568	0.00595676151569606	0.00595676151569606	0.263778029584323	0.350657313766036	0.388736456584341	0.0241513334453234	8.34689174804076e-08	1.36879055883274e-12	2.11005491051642e-05	0.00388860033050025	0.0568018241033463	0.44533060958978	1.6025860202783e-05	0.0238396769719345	0.00442235344739962	0.000220600084626724	0.0224531006176171	0.0881585687793533	0.385051063791406	0.0123725673181512	0.00721764002979069	0.186151774270339	0.0382029118380961	0.0100176425532122	1.38797310394995e-06	0.0763873479742918	0.000101345710598376	0.0975581725339086	0.098662145920233	3.24793742967822e-06	0.0300680039072205
Phosphonate and phosphinate metabolism	0.749075404068795	0.454880692717358	0.118488610397933	0.108852834329828	0.239789925038404	0.0393551465898967	0.167381971491352	0.163663876960641	0.150041396036771	0.149961010854145	0.161955424424197	0.168781173136497	0.166859474261294	0.165472011432112	0.157158605217377	0.174823603165366	0.176268020700484	0.174104643268529	0.174373999693529	0.174373999693529	0.0413685343672259	0.0620592409505841	0.0493154193990833	0.303892011043348	0.973430326973498	0.30920441176148	0.533916571874334	0.460291195904063	0.192541152245395	0.000324522821897781	0.945121801763404	0.0192681068045623	0.262218015747181	0.63875542520928	0.223727713813458	0.0605806124162522	0.319189620813322	0.233316413077162	0.260306571906258	0.774693410303299	0.150282744434226	0.289846484333559	0.681050766454538	0.020326316941504	0.67291342731067	0.0221601742642496	0.434413647712717	0.0546572791106761	0.0871480872040008
Phosphotransferase system (PTS)	6.61365395340794e-05	0.000129967293764196	0.327158515041065	0.873190732585331	0.23309537178746	0.106603299481739	0.167033506616168	0.187284725184543	0.18624599718195	0.211617330487877	0.211720599616569	0.172316697286555	0.181484465101891	0.186906522944229	0.185869312294087	0.181022448702676	0.178359586675282	0.184087580569872	0.181022448702676	0.181022448702676	0.221587473033235	0.20037491552906	0.19186632480519	0.0357254859372047	0.00160174918815579	0.240579504096347	0.945342745265447	0.583929878547273	0.816908354914763	0.0523328740015584	0.602612977095958	0.0163713977686572	0.483499833970857	0.4543752609097	0.688610290818972	0.222014369152496	0.823602248159439	0.674334792962347	0.82727846158604	0.135635883731427	0.859867529185593	0.992027786425593	0.217350129925601	0.465054123910042	0.137508916885037	0.718523537827277	0.00089292239160807	0.570613395928612	0.608833703901118
Aminobenzoate degradation	0.851151897416062	0.870785475034299	0.446831042984998	0.236984593917496	0.220416475778779	0.256512034195256	0.696405912863178	0.71603114111334	0.758149943106646	0.644931261978156	0.65333682481398	0.733120194193609	0.74192409940443	0.720394760997753	0.733538660427812	0.742344168359953	0.722059447074902	0.725601173564665	0.726852570828869	0.726852570828869	0.442338186243442	0.212651625128765	0.236649485158509	0.842888470383966	0.000693008494091051	0.561189124499008	0.000432208365034597	0.000273895521356673	0.802700840266126	0.53428318522865	5.74847758037965e-05	0.00712725298751499	2.77682663813836e-07	2.67898922884188e-05	6.30143219857207e-07	8.57453169314503e-05	0.392907531198609	1.26803840846974e-06	0.806354455749661	0.0362410587179855	1.51307783656283e-06	8.74128874536966e-06	1.45223885837043e-10	0.979849783164708	0.321649316597486	0.747180328572304	0.475350048958638	0.0237668439085529	0.284754715556699
Sulfur relay system	0.000293644157948625	0.000244076711778598	0.00344648762341301	0.00734191667429983	0.00436370253462309	0.300208828853349	0.0385019417472775	0.0659473969779981	0.0570275284465719	0.090534105861246	0.0838114802989253	0.0665429276333835	0.062666944820133	0.066414950602804	0.060699427439606	0.0620592409505841	0.070029552230294	0.0682247740352407	0.0651880348912081	0.0651880348912081	0.00958500689417395	0.0246721796989624	0.0265907057740292	0.00589128152562541	4.02746943890843e-12	3.09043067665871e-06	0.0021735153157844	0.0333109692353388	0.986491938346982	0.787274306190224	1.71751722032906e-05	0.0286763666752193	0.00468170375368607	0.00069620280363128	0.0236398402862675	0.0915203132986122	0.395702925516048	0.0132832808755231	0.0665429276333835	0.184181046443298	0.028569968057594	0.0232622795101469	1.71864637786944e-08	0.590448533634754	0.119771583827002	0.450342970898056	0.925696821477846	3.89664168799274e-05	0.068007261461307
Photosynthesis	0.000120489805620056	1.32433595930689e-06	3.68199900254235e-05	8.33149712540076e-05	0.173656391523272	3.13314984049415e-06	1.164718869111e-08	2.06765810202456e-08	2.53403875437111e-08	2.37919368506946e-08	1.99378479350818e-08	2.59162185251421e-08	2.37383309092923e-08	2.0489500034516e-08	2.31561790046772e-08	2.52834768226632e-08	2.88572947172888e-08	2.32085369104426e-08	2.60328645764683e-08	2.60328645764683e-08	0.158243233782354	0.0564646311425309	0.0542581028563598	0.200871971551023	0.00424440038473048	0.00903355485073768	0.0538253544525356	0.827062110414288	0.644332543444277	0.0221601742642496	0.0591694821241263	0.498602170519537	0.204476765847807	0.00156639455548516	0.528250005319995	0.966127498487557	0.306142491316607	0.306275208111402	0.461309570549313	0.917541762404444	0.653537487990583	0.320281328575736	0.138263567637717	0.445164068342404	0.059715050974585	0.606108694493406	0.269714284960907	0.000245926694303277	0.67230461993682
Toluene degradation	0.63875542520928	0.348059840137657	0.761746637637146	0.822953895029666	0.124520433095139	0.246615881427554	0.594298274959227	0.707744633803736	0.744655886497922	0.654541171218196	0.643135783446036	0.70443942274756	0.713956400933083	0.699903667318884	0.71064112060871	0.713334381222415	0.698051133798015	0.696200358250817	0.697845405079521	0.697845405079521	0.434413647712717	0.35486734095281	0.376080369923081	0.220416475778779	0.00212041709639797	0.95197288795716	0.130928784248094	0.0486168554933426	0.163321128065582	0.83550916463428	0.0103154282800364	0.146140193236994	0.00181030398053703	0.0118125434788537	0.00434707228184174	0.0168942831147454	0.575922991660785	0.00491727357605592	0.918643320458238	0.028783098816152	0.00665975869737335	0.0142279207749704	1.14766333642862e-05	0.521163920538968	0.650129556791568	0.63577585790096	0.154019759619457	0.0387754729760943	0.643135783446036
Indole alkaloid biosynthesis	0.276483430751636	0.30561199703062	0.886110701028878	0.918643320458238	0.725184200141572	0.431626396060416	0.0120643139309968	0.0895562792564845	0.0738003850839429	0.094812185133533	0.0869893765681591	0.072831312966569	0.0734762219959249	0.081878746726933	0.0727854219561792	0.0702968510832718	0.07445214162633	0.0735224611551894	0.0721453748714227	0.0721453748714227	0.060818431243435	0.0368153377071472	0.0433761078702529	0.881289437722724	1.38328924925677e-09	0.0165041274276808	1.14139554692928e-15	9.51552588506713e-09	7.30954671989845e-05	0.00879921040969312	2.07586185603666e-09	8.3259537630774e-13	1.09967831905851e-12	2.14963725778437e-14	1.17622779721477e-12	3.900648058912e-08	0.0549490911182155	5.42154130795435e-14	0.000634792912228354	0.000793058994780892	3.98137955405925e-09	2.10136958856568e-15	5.18029008758156e-08	0.0117428695915284	3.40652703501881e-09	0.00438038916323299	0.000270499821728029	0.000137204093340141	0.000650416946683134
Prolactin signaling pathway	0.397416991838465	0.321649316597486	0.0286550602953456	0.00904936979835325	0.82381839206285	0.642737064412175	0.712712547864311	0.955510322707357	0.923712423149826	0.989370516448526	0.968118928676952	0.894228407287483	0.892691767798515	0.940262118634189	0.933638817032401	0.882603908605128	0.915339112763462	0.900159033379862	0.900159033379862	0.900159033379862	0.298639270409016	0.0646440054522819	0.0751084896170721	0.0910809613700694	2.5296866264903e-07	0.683294962960524	1.08069710983627e-17	4.00490093679193e-13	0.0630747478691001	0.000742350388416612	9.69877404864685e-14	1.68645755084462e-13	1.42673194743011e-31	4.1911303617709e-19	4.90175196988792e-36	3.70067987106787e-25	0.0808758155660987	3.33441995112369e-35	0.0392996313713219	8.64516366030033e-05	2.88358842444629e-31	7.00912020310736e-34	2.18335605964073e-08	0.0899355521213514	0.00580496219564751	0.0230311269526774	0.00322991270887504	0.0107122147349455	0.00506739653791002
Biosynthesis of vancomycin group antibiotics	0.378197506902804	0.303759965449563	0.0324739739329047	0.0127407985039518	0.821225532338315	0.560250764523953	0.777886603565752	0.966570021101801	0.99822836957492	0.929446353620999	0.950867626165949	0.971659721425586	0.967012553785779	0.982285105252644	0.990699138823533	0.957279365825086	0.989591951606228	0.974315678309885	0.974537021022091	0.974537021022091	0.298900490673537	0.0597541758194637	0.0696744234552427	0.105246429602824	2.96963377771894e-07	0.692709279583518	3.97369471524777e-17	6.68298371051369e-13	0.0632384685976172	0.000587885315273677	2.24335315472323e-13	1.5620301700537e-13	3.17223959561739e-30	9.59914864534547e-19	3.69618865736443e-34	4.04459309241233e-25	0.0887477937291733	3.42528205661315e-34	0.0345628530302413	0.000103836809111849	1.50086235898829e-29	1.99353890759515e-33	2.97067303999984e-08	0.0860418991601342	0.00505789650724399	0.0196825026862718	0.00212918520450063	0.0117428695915284	0.0039301524294919
Dopaminergic synapse	0.528979487800629	0.486291053659844	0.0484517341184669	0.0159140414068199	0.909835305489935	0.692093866468622	0.617628543598027	0.838112043153783	0.801412330998998	0.875597137091343	0.855289671865134	0.782149899493388	0.776821795223437	0.822737803564975	0.812381161122942	0.767681560497693	0.800338976567366	0.785992350369712	0.785138028109241	0.785138028109241	0.265585811434936	0.0640208387669009	0.0739396617350864	0.132386245947117	2.82196132779307e-08	0.950867626165949	1.47433005725728e-18	4.14025596591461e-13	0.103660181513712	0.00109696831947841	2.98646282959284e-15	1.66083449017422e-13	1.63361463974072e-33	1.11542254271801e-20	5.56709096458651e-37	1.01619529846864e-25	0.0592471719009234	2.39032963077469e-37	0.0160826174079329	5.28097539867341e-05	4.44585217262702e-33	1.25619441570493e-35	5.49897392752286e-09	0.0487824387167848	0.0039682687742777	0.0103420696343317	0.00555265793822096	0.00319502050306315	0.0016034505194884
Melanogenesis	0.436387226243514	0.374421935594206	0.0363189269825372	0.0115751439410727	0.824683098229785	0.618020685042724	0.719770837289926	0.940482967476858	0.909615239458065	0.975643763018712	0.955068095084318	0.883480398450279	0.881070390236432	0.925696821477846	0.920406130209138	0.871004086853981	0.904115835647213	0.88896158014798	0.88852289099653	0.88852289099653	0.30468506766382	0.0694090269895526	0.0793897372343402	0.121201959121609	1.13570370019996e-07	0.760899900398455	1.39079106761558e-17	6.53934366117897e-13	0.0886404316803915	0.000775228720559693	2.58922824605708e-14	2.3297759229765e-13	5.72001964733886e-32	1.72906404139937e-19	4.02982355702777e-36	7.60310083022233e-26	0.0759591462627651	1.9099260085354e-35	0.0347878032926054	0.000139575059103644	7.17699862423066e-32	8.9226331420087e-34	1.78690158880314e-08	0.0719178821423299	0.00825833569178997	0.0194054023235349	0.00468613800164783	0.0111032791331395	0.00468613800164783
Biosynthesis of enediyne antibiotics	0.462669316501086	0.392597656070468	0.0393273808464853	0.0120744807692693	0.831824774067499	0.652734982442715	0.701139661518793	0.919745031261931	0.8902778466578	0.954404779056944	0.934080235710204	0.86401337750288	0.861612695775055	0.90565522661492	0.90125790589916	0.851587265935385	0.884357027826534	0.86947400745044	0.869036929435179	0.869036929435179	0.303759965449563	0.0698962090644014	0.079783884907455	0.122714427283213	1.004274544603e-07	0.759630319874993	1.39840369591221e-17	8.41602268534281e-13	0.0953223904561961	0.000752593554943213	2.89316958980845e-14	1.84835170301927e-13	4.4775106760347e-32	1.46416389018626e-19	4.39699137205657e-36	1.23537462883966e-25	0.0686614773460075	1.68528360287181e-35	0.0312859460323086	0.000128086469520244	8.84771421648979e-32	9.43135737420881e-34	2.33662854215268e-08	0.0718724526328281	0.00855511464900766	0.0190260754506076	0.00535483797432656	0.00944446144375503	0.0042566063751272
Betalain biosynthesis	0.435893358420114	0.372317609900605	0.0386932445815688	0.0123725673181512	0.823169999627322	0.64453209124031	0.708571781634502	0.93121137457935	0.901477702680927	0.96634875852764	0.946005600378326	0.875159524654115	0.872753327092559	0.916880901746801	0.91247662096855	0.862485527467004	0.895545836161987	0.88063232197568	0.880194289438413	0.880194289438413	0.313093208910962	0.0719178821423299	0.0825359256850517	0.108036304060317	1.24671286264345e-07	0.770229205655031	1.33861018694543e-17	4.57316987110325e-13	0.0837088649150439	0.000913188719760196	3.014215137953e-14	2.96342502998362e-13	6.20400447092876e-32	1.52157494043805e-19	4.30226997394459e-36	2.09522721242315e-25	0.0805768461324035	2.66025836672128e-35	0.0355975531412546	0.000126902675555996	7.90614483599174e-32	8.9226331420087e-34	1.92242098435749e-08	0.0760541362939574	0.00785799460963501	0.0205181158192968	0.00453313269399651	0.00946090235386483	0.00469501765407921
Vitamin B6 metabolism	0.0739861339571183	0.296554876301139	0.0188015367630981	0.0355975531412546	0.00623084215809351	0.478462503191955	0.238440521659374	0.300470943877138	0.294868332199411	0.31027405134855	0.298769861901369	0.26886080485531	0.288567957404963	0.30191524233514	0.296035268776614	0.277353012994106	0.276607545357838	0.281728236270477	0.276855885993656	0.276855885993656	0.0026752387339975	0.0133497016016353	0.0113418957579381	0.0470828223824533	0.137358360199415	0.0438903863687106	0.178085754039241	0.0137315344668566	0.000652677276899642	0.0319802868696003	0.277477387611652	0.0188313436622715	0.435235358582556	0.588335973540105	0.364120244845637	0.105369224728883	0.333007269178867	0.517548690023801	0.49824818974199	0.64992931208837	0.32577562993349	0.429012386255957	0.314036581887532	0.260544985277375	0.378046045182402	0.431135582670455	0.68554190012453	0.488039883453246	0.991363459696395
Carbon fixation in photosynthetic organisms	0.275863414786837	0.501083692980918	0.146771884571115	0.0611765773969692	0.277104375202414	0.230673501999044	0.0748735512111533	0.193120932382323	0.165212810229247	0.220097867695087	0.202768808553629	0.150685634967955	0.153855857690366	0.179091304961872	0.161275742568168	0.145353443360233	0.150524382236523	0.150524382236523	0.151170165851224	0.151170165851224	0.0233517073521569	0.00536482910509175	0.00612327530753061	0.195355042453482	8.77395949422539e-07	0.947994383298596	4.86510282942448e-14	1.77061382376452e-08	0.00350432496107414	0.00110181192944662	9.04293508665859e-08	8.12842662535684e-14	7.26534523676944e-15	1.62224606614691e-11	3.35423048636735e-15	8.34932459825107e-11	0.0887477937291733	9.5624869762879e-16	0.0171129110018883	0.00172484572073184	6.99534349472577e-14	2.0794017728234e-14	2.48530903021066e-10	0.0596368636326531	4.81574422998966e-06	0.00325229324022124	0.00206207446903335	0.000661026403465325	0.000240112130447814
Axon regeneration	0.733120194193609	0.986049094525428	0.337225110560878	0.21254803528201	0.967012553785779	0.912916932956621	0.154923540923153	0.492074751213616	0.463690559032191	0.507851377623669	0.484371175439922	0.437211039707941	0.440515036439174	0.47070181273024	0.460800229393366	0.431299151949683	0.446330586204876	0.44350056724913	0.438200770749282	0.438200770749282	0.115426127080598	0.0282317244818751	0.0338707654195153	0.684111714828211	1.53548840049836e-08	0.334690391922167	2.14963725778437e-14	1.01055057759687e-10	5.71615615614773e-05	0.000713193525955214	1.93120700358452e-08	2.63385428426531e-15	1.5535789189439e-16	1.3114757414875e-15	1.23307303597414e-17	2.63721612502742e-11	0.0922378114157231	1.54571011841309e-18	0.0119428894805959	0.000651169597864969	1.13459352190866e-11	2.31510224008487e-19	6.80738464182269e-08	0.0731531988380908	7.83359212782715e-06	0.0298468904074968	0.000261850786667907	0.00530512839678392	0.00669614002730634
Glutathione metabolism	0.0182428261651052	0.00922493621434434	0.771078961388357	0.920185757893026	0.557065915417292	0.257338861739154	0.0588982188832402	0.130349219536884	0.0953223904561961	0.149720048068768	0.143478192090048	0.107661046974609	0.111909127306302	0.124032218218578	0.0970386193487118	0.106789373090365	0.111267001526251	0.111395198618284	0.1096107844588	0.1096107844588	0.324258756584046	0.353848281234414	0.379714133683121	0.353266774353607	2.77220977826846e-05	0.00330071737822696	0.000129795263976279	0.060897872092373	0.834425150058591	0.507136787257294	0.000129280432776165	0.00662355127362341	0.00351805863297517	0.00160515347733135	0.0181270320017456	0.0108876158981296	0.570235013558662	0.0155055455368691	0.0834527617291415	0.00200934192807574	0.0133607995885424	0.0267913207729438	0.000539060034459279	0.607081299493922	0.145118038126624	0.429012386255957	0.468301312640181	0.000549937742972137	0.0866726398951567
Lipoic acid metabolism	0.414157595511693	0.278224415497923	0.162978908734801	0.0379327447518945	0.410968143416898	0.435728805886583	0.421870458544836	0.56966765944347	0.593334787865846	0.499664896985511	0.505709157987237	0.577444198161771	0.59256450233725	0.576683363596564	0.584312420025465	0.588911787449425	0.589872042248036	0.579920097681079	0.580110752965526	0.580110752965526	0.469329285694976	0.374120878023044	0.36219893621818	0.671696022660012	0.0263913612786894	0.193024215349856	0.440018546161081	0.881289437722724	0.00413196631213546	0.162210849542146	0.118825208541232	0.0749204918712396	0.0126452158837347	0.0369996448440044	0.0384746770592334	0.0278968619894771	0.384897960516616	0.0324739739329047	0.314171498579347	0.0674875065238828	0.0274624425817253	0.138945418195851	0.00728936266704686	0.685133163023591	0.145274943191364	0.788556826047228	0.00359796067518121	0.163578140070018	0.147088495164181
Benzoate degradation	0.415117216600715	0.803989874370869	0.88961967620171	0.731447105993015	2.35563583035921e-05	0.658561999893169	0.853982580241352	0.654139624507312	0.729984177456245	0.633000119723287	0.650530120326905	0.745286746723518	0.738356560428632	0.684315959323003	0.748443546920244	0.75413616145934	0.759418784596919	0.751393620620766	0.753080977016585	0.753080977016585	6.03012267204266e-05	3.152792563406e-05	4.57933345847234e-05	0.945121801763404	0.831391552259373	0.182411064378727	0.0394663723865489	1.11902880117064e-05	1.07348248140299e-13	0.0693207421468819	0.97143840516238	0.032497641214297	0.38673760188719	0.896643908977352	0.138945418195851	0.404947639448489	0.679420354794334	0.176268020700484	0.983613532233836	0.419612408589521	0.300602057314277	0.0816773751356382	0.00910491265865176	0.337225110560878	2.12178773836465e-07	0.13392977379311	4.33565647121458e-11	0.239902612517442	0.193895922367867
Amino sugar and nucleotide sugar metabolism	0.000450702363318337	1.98883584825921e-05	0.0231020421073184	0.11476849750599	0.565515133206212	0.110627723637613	0.0276479183503389	0.0201360498016543	0.0210699491071512	0.0222459897120357	0.022872243633163	0.0216175961316012	0.0226095075524711	0.0215171320964579	0.0221773147916163	0.0234414268891481	0.0237668439085529	0.02393098448053	0.0229780620037853	0.0229780620037853	0.582400854476227	0.477769906952918	0.496833575134415	0.00691186705271862	0.000627473564306371	0.0254134798265055	0.936508389262114	0.576873528891678	0.0287190194641339	0.925696821477846	0.216299760131316	0.323570758242659	0.738146875855787	0.321786320303702	0.81345851414462	0.605136771952845	0.736051080321294	0.87909936523344	0.557814515075533	0.206296320091705	0.755825390026393	0.622144581047518	0.737727563880336	0.661987318353127	0.0166646222337874	0.531353763246012	4.84800623017619e-06	0.43031826423921	0.982285105252644
Carbapenem biosynthesis	0.443334408400904	0.220204034462206	0.73165617390632	0.740454450904658	0.673522444437868	0.211927244736601	0.892691767798515	0.915118882488765	0.963915041122189	0.863358523393924	0.875159524654115	0.922830616644087	0.914898658586914	0.912696773685911	0.940924678575392	0.923491962884885	0.88676846961085	0.902576797081528	0.909395180209025	0.909395180209025	0.427383212159295	0.421708938549559	0.40242820199567	0.191193200290013	2.82500277162584e-09	0.120860213891269	0.000698607310601608	0.122783516910826	0.054402981699489	0.216719478363409	1.51876532191416e-07	0.00291609906621722	7.63322016756902e-06	2.27004692934306e-06	0.000315077290149907	0.000118894316492588	0.668048870234285	0.000292553988821305	0.0694090269895526	0.000358784236182417	0.000168702872599654	0.00154815729389504	9.1299528327389e-05	0.398353779784192	0.433264726329536	0.331329500526945	0.0445326126587232	0.0166109756896338	0.0647274629753878
Furfural degradation	0.341476382074659	0.506958220425183	0.482977428761199	0.350079061114197	0.13841487162234	0.171339071627559	0.607470532274918	0.720810811356443	0.699697743749498	0.694146014583513	0.690248821277128	0.708158165627957	0.695172912800203	0.709813133664611	0.67596060359256	0.707331186270078	0.69250411981292	0.70052156747397	0.698668450120677	0.698668450120677	0.444831090059909	0.416559055240374	0.472592570315878	0.644133020712876	0.0259964590017531	0.404947639448489	0.313093208910962	0.637562910262074	0.731447105993015	0.00273784781497995	0.0919613294637181	0.00509121566180584	0.030045830777775	0.039998264899613	0.0388853366603448	0.00104958065695113	0.304156214095916	0.057899497372544	0.932314681269724	0.000756036359143057	0.0504979829063984	0.118555871457887	0.657153603791643	0.584886446001916	0.0016395563026755	0.52770322259212	0.0011897656484058	0.159838418527455	0.680846885087212
Zeatin biosynthesis	0.70052156747397	0.899280070010885	0.151331933873701	0.153038292678241	0.29305909745758	0.436057945994298	0.815398618511191	0.987820493702373	0.936508389262114	0.981399513733639	0.987377638068889	0.958827447681021	0.94357531378207	0.99025626171758	0.936508389262114	0.954625880989631	0.935625356335508	0.944458996096054	0.946226560229617	0.946226560229617	0.835942856171366	0.589295804678899	0.583165137978119	0.853764769646482	0.11203789484881	0.271549286754482	0.00573034955741394	0.044872099413688	0.371567805901198	0.637562910262074	0.00643335338489843	0.0333351461801555	0.0232622795101469	0.015785403670614	0.0255291822253871	0.106170105189862	0.0646857233512804	0.00941984680742672	0.000465459487901939	1.4915163374074e-06	0.0478611070380195	0.00456770966769278	0.180284999843403	0.0349887843693559	0.00317927176203277	0.0129554457771178	0.042451125400519	0.0361892238992894	0.000551230532546258
Arginine biosynthesis	0.824683098229785	0.899719536658525	0.165644978430667	0.0588982188832402	0.535567309965491	0.640944075596364	0.923271508367971	0.917321469304479	0.969667953896719	0.864668322986698	0.88063232197568	0.972323682955482	0.969446657593309	0.942470806520443	0.96634875852764	0.972545007656686	0.965242484000852	0.958827447681021	0.967012553785779	0.967012553785779	0.308937374743766	0.125220424106315	0.141313406624212	0.439026508237053	2.54988269324464e-07	0.871441339396529	2.61500085585616e-08	3.91930075837322e-05	0.568156004406112	0.0124768234616649	6.37311493573283e-09	9.53466223462876e-07	1.30840877137518e-13	5.43962619852151e-12	3.35670309480067e-12	1.90019892072987e-10	0.506779685912609	1.63255571578713e-11	0.341903346485279	5.09650156190301e-06	3.41400516867479e-12	1.29967925979451e-09	1.48884154974484e-06	0.814105091837162	0.428686269224832	0.603777229540528	0.837027298183403	0.00389612610400452	0.111587707975492
Ascorbate and aldarate metabolism	0.646528945106546	0.387659386892388	0.00290158287625184	0.00215790653942318	0.00311079620206469	0.74970742601742	0.578967252583553	0.302046765907021	0.328683987887885	0.276731697104757	0.291128735682	0.376835667459767	0.367832544726347	0.330632010905472	0.353266774353607	0.382148330686813	0.389352724221921	0.378349005169971	0.37986599725234	0.37986599725234	4.32993322628679e-05	9.30875744383101e-07	9.49957499030182e-07	0.883261262867502	0.10518507370596	0.468815146679053	0.000778765387585225	7.68285900712176e-06	3.60413499678237e-06	5.22536904434024e-09	0.134299279120513	7.62945796288864e-09	0.000354003690054008	0.0146313005884634	3.75775447328477e-05	1.35091701302307e-06	0.0975581725339086	5.147751368085e-05	0.212858911791185	0.0085100117835223	5.15507022117753e-05	4.01116537896118e-05	0.00822187930677896	0.126487962223894	0.00138793797726083	0.00906520891651515	5.83823627977399e-05	0.978742877962914	0.00415184785153696
Biosynthesis of siderophore group nonribosomal peptides	0.906974980819997	0.653938887849515	0.66906120394871	0.589872042248036	0.0829424175542305	0.592757031664745	0.458258141954305	0.940924678575392	0.861830888245084	0.9608180610123	0.932976726476405	0.832474700447915	0.857905017085489	0.92172848907736	0.856815102834488	0.834425150058591	0.834858719079003	0.835726004296586	0.840716655402888	0.840716655402888	0.0440425994242008	0.0285062886466465	0.0361892238992894	0.218404082425918	0.695172912800203	0.384285911542598	0.0033366355188257	1.36316442201908e-06	8.23680977874757e-13	0.108098945237448	0.466249029755751	0.00771230994036952	0.0691884840266905	0.264018586302049	0.0206952853233377	0.0828915194726401	0.44933800546334	0.0432258005943922	0.314171498579347	0.418003779371984	0.0874661941067433	0.0207114561268542	0.0209063475934514	0.632207976964112	0.000181143161163	0.424946072467221	1.44665344344186e-06	0.437211039707941	0.80893597443038
Bisphenol degradation	0.552211719849319	0.986713361792627	0.369174595713004	0.178542311932255	0.737308328226135	0.0382571368084487	0.0939104401085855	0.191097178564471	0.199482428841857	0.17347732716954	0.169044476240277	0.180561286941524	0.189947624310044	0.186057585821793	0.187758254771245	0.187001021738189	0.17872517337113	0.179825204163316	0.181854693991889	0.181854693991889	0.599126168139839	0.843322974207322	0.844192121672178	0.897961851814752	0.00324908758541405	0.424459599254833	0.333707919762804	0.788984457447247	0.00022285081063306	0.48315153050868	0.00501063214638848	0.139401390268452	0.00251279172188145	0.0104044657876352	0.0124768234616649	0.00184863229620808	0.435893358420114	0.0106208891535905	0.470015278487494	0.0395220830770847	0.00646864504153867	0.0449340530303805	0.0153672250553659	0.557627320290111	0.00677556617446284	0.761534927126288	0.000473283652404642	0.439026508237053	0.435893358420114
Steroid biosynthesis	0.0341906369091886	0.378652111332625	0.790267724307214	0.915999841660453	4.17066958935345e-07	0.276111309764631	0.0820805119817704	0.0403656073676522	0.0470828223824533	0.0366056380837331	0.042480706775435	0.0528265605860456	0.0565020163650507	0.0449340530303805	0.0517036848282037	0.0590531025296964	0.0536817327573133	0.0546208916570603	0.0570275284465719	0.0570275284465719	6.19432865571892e-06	4.50399642240778e-06	4.18295500214228e-06	0.000396803092847682	0.10060273126017	0.0379327447518945	0.560813691265703	0.021004378062015	0.00549111435482766	0.0626262820655138	0.635180633740871	0.513586651201144	0.81345851414462	0.87362817599405	0.707744633803736	0.26114166499053	0.156576862077654	0.744025193776937	0.850934229787409	0.281476996748667	0.391514234819884	0.585460728240576	0.134817881144265	0.767893770926787	0.498779209935598	0.844192121672178	0.0186679046336695	0.73521329872866	0.596034312215459
Xylene degradation	0.398041372687041	0.766620764148165	0.243300224206803	0.227290643732008	0.000341678312750006	0.843105716456744	0.306806448184096	0.195745467519651	0.204174620318537	0.172049668294382	0.179549736217544	0.227290643732008	0.226098631605174	0.205082010888676	0.216090115767856	0.231552149801566	0.236649485158509	0.229797174596153	0.228705025902807	0.228705025902807	0.000151807383798549	0.0001252290260598	0.000103976846566174	0.867507465428112	0.843757524678792	0.814105091837162	0.844192121672178	0.0437386079769685	0.000123575742264791	0.00046656995277006	0.148599373742793	0.0296271456871362	0.852458135577874	0.260902882303814	0.748232964559918	0.471388888003214	0.443999252520412	0.779378020461668	0.814536212492098	0.64453209124031	0.876691330685883	0.772354098636578	0.337225110560878	0.520439858576159	0.097269264097864	0.149078893136409	0.0235314388613361	0.398197558182702	0.120246931516926
Pathways in cancer	0.282482847384554	0.0953223904561961	0.00112632131838859	0.000357910679131147	0.417361323735783	0.0637316926104618	0.303232155955083	0.189470116819192	0.199581453524761	0.180745649130568	0.184930010752409	0.232433119626264	0.216719478363409	0.195355042453482	0.198889017927723	0.227073588986771	0.234312897642192	0.228487030646406	0.223191303091866	0.223191303091866	0.025259900513629	0.00642162720491946	0.00689313985639533	0.777673609188699	0.200077103765041	0.0375571824412764	0.00228798185859851	6.85625427066243e-06	0.000551230532546258	1.11549675083748e-05	0.0486830333092652	5.6243973075263e-07	1.91749614511519e-05	0.00614015004391065	1.96885853848145e-06	5.853153555151e-07	0.0160956481426482	1.00461180128367e-05	0.702376429832702	0.000724729061694225	6.04342503638545e-06	1.66295902644492e-05	0.0221601742642496	0.462159155723182	0.14231541236163	0.16834300366906	0.00307095432922378	0.58335628029616	0.101077627207171
Taste transduction	0.442338186243442	0.187190122853432	0.839197089119532	0.8274948255798	0.652133361066433	0.738146875855787	0.113592034557858	0.208229405698384	0.181022448702676	0.23144219187376	0.219355705955705	0.182782663147187	0.189470116819192	0.206296320091705	0.189756517372796	0.184836269871831	0.19234817054291	0.190521777072061	0.193508148707032	0.193508148707032	0.967676371401216	0.874065657190008	0.898620926713011	0.965021236880792	5.74428428221979e-09	0.558938311311933	7.47395675796277e-06	0.002528117336274	0.733120194193609	0.55277078120689	4.03569791903289e-07	4.96787980895152e-05	4.88368170329893e-07	7.90700847269602e-07	3.03258320564235e-06	0.000158080476581855	0.935846107347714	5.70458839278009e-06	0.458935278685664	0.00257720155713869	3.23736237372766e-05	4.23130841797897e-05	2.37821100870586e-07	0.726643955012318	0.355888210758787	0.872097290227274	0.603971367682929	0.00136273892662636	0.266311255209815
Cholesterol metabolism	0.725601173564665	0.895106661718083	0.40337191188687	0.206093581378018	0.256630041819863	0.0532171220087344	0.065104098487678	0.0697187353129426	0.0661595914088115	0.07445214162633	0.0784111408474587	0.067056823486422	0.0656512466831642	0.0676171446080555	0.0669280509486123	0.0625856406530751	0.0677036812597054	0.0664575875629558	0.0654824999467821	0.0654824999467821	0.23810399154179	0.432608972442958	0.403686769710479	0.000478376629352446	0.0309208328308439	0.458596641789201	0.0396057715113756	0.0476980983067163	0.834641928423373	0.89730284575621	0.0546208916570603	0.0647274629753878	0.00539490133977556	0.0108783224079609	0.00611204818812293	0.106727320604585	0.294997842742489	0.00596773697847781	0.591025278554763	0.478462503191955	0.0106027055200568	0.0141811012159234	0.000637742333738272	0.368279564502631	0.243414044626022	0.933418115169121	0.909395180209025	0.0908619082780845	0.775118955385188
C5-Branched dibasic acid metabolism	0.171427778496191	0.415757677329633	0.134669554911012	0.0405930517220072	0.106355592424684	0.347196681198393	0.559875628880602	0.673319415444106	0.633990877272571	0.727478537082037	0.702170248145192	0.606108694493406	0.605719843505074	0.64772825493554	0.62647732832997	0.597965889085585	0.601062180647427	0.604942469460729	0.613713004944006	0.613713004944006	0.0518081176648868	0.0200100512381725	0.0191316423941708	0.685950727253629	0.037343968299258	0.313093208910962	0.0357511184654765	0.217876658104736	0.788984457447247	0.0148975326157395	0.106355592424684	0.000463798311203502	0.00333335590930905	0.012581839567228	0.00545549266754204	0.00724364899954576	0.276731697104757	0.00304061706201462	0.362051401001264	0.140546248386196	0.00539490133977556	0.0134834047542501	0.000471597016295071	0.751393620620766	0.12564185629502	0.221694143094871	0.80248605218566	0.135189236987865	0.0519825559177914
Galactose metabolism	0.526974618238723	0.527156722235267	0.0033072222177321	0.0025745970854999	0.00607289592218752	0.400231253867713	0.61332204063941	0.305744564668182	0.333707919762804	0.286530059267359	0.302968474934461	0.374120878023044	0.369323896099309	0.333147324937641	0.352831032292967	0.383674445324526	0.379107044602332	0.373669566362563	0.379410516097423	0.379410516097423	1.87126814603812e-05	5.29195787437685e-07	6.25400790468516e-07	0.393838026018943	0.00133795328827698	0.676367287649464	1.47818742350466e-06	2.36401576146971e-07	2.22802013717344e-05	3.94547563896971e-11	0.00187197774246548	4.04954042156368e-13	7.35016545376008e-08	2.91555030293379e-05	3.56215821905175e-09	3.73999688597342e-12	0.0163713977686572	5.43262063103367e-09	0.0384474284223001	3.95351873081177e-05	5.84246442535384e-09	1.78096160704106e-09	0.00309541818797282	0.101315729239945	0.000756899291733027	0.0102270546967129	5.1258525420139e-05	0.287675204195416	0.00120546487998099
Terpenoid backbone biosynthesis	0.69045373764952	0.578776769900462	0.0185792687291961	0.0142631229150949	0.00378458708701214	0.742974412520201	0.261380595430475	0.18390075187794	0.204678372835794	0.164953908043396	0.170630626403835	0.223191303091866	0.220948207968777	0.197705984276503	0.217350129925601	0.227399225335934	0.238216131784228	0.227507843098496	0.225342354177976	0.225342354177976	0.00180840644960507	0.000735592128081952	0.000678016661225975	0.817987145360419	0.486815354352083	0.444831090059909	0.913577449924822	0.0677903069928883	0.00352839029539604	0.00056829058902392	0.221587473033235	0.0281057562218888	0.847018127378905	0.463860885432948	0.541272365562382	0.287293154165097	0.318508514524017	0.560813691265703	0.570424190120942	0.425432864097058	0.54293421416856	0.581827942197208	0.285514683921004	0.426082414692704	0.0683555498702481	0.0821815423867275	0.0300236713943745	0.432936779117203	0.040110996761318
Pentose and glucuronate interconversions	0.837027298183403	0.566834847695121	0.0505321089130427	0.0515994243316478	0.0125082482929068	0.923712423149826	0.288057589309131	0.245240149344261	0.265102922390802	0.227182098283397	0.232322871357585	0.281602597916027	0.290743669172061	0.260068306234178	0.278847960534839	0.288695642519342	0.302573233058628	0.290743669172061	0.286784275327918	0.286784275327918	0.0318403946176585	0.027544746247335	0.0262921635306167	0.525700770186802	0.110947007050074	0.170807536165935	0.281351432767342	0.665217481018972	0.0892321917856053	0.0220917247917963	0.028379288481496	0.390741450325701	0.394769824386844	0.0891782671453388	0.677587893538754	0.894887086278871	0.495950505386972	0.709813133664611	0.843974817368134	0.929887577372874	0.67453793816702	0.68942937797947	0.624112436242829	0.812812060769402	0.0685302310868371	0.258523178440265	0.173208983729748	0.552398043465995	0.13385596510951
Retinol metabolism	0.355158833367927	0.170277209702607	0.00424033862552162	0.000944370470397014	0.667037126774869	0.093966601376697	0.41912944648229	0.331608756742695	0.331050393088264	0.319598731759264	0.312689465437086	0.372918112972416	0.353848281234414	0.333147324937641	0.33230754812614	0.363232713886616	0.382758339115752	0.370968622787214	0.363824253964511	0.363824253964511	0.0484847214897989	0.021417065879318	0.0208574787721659	0.915779592365726	0.4701868613036	0.0518081176648868	0.0259964590017531	0.000899968758384978	0.00517294266108127	1.62535101910565e-06	0.224049992736459	2.85028547253946e-06	0.00103917708324476	0.0447793011060378	0.000237402123388964	5.6857737446842e-06	0.0197911729622295	0.000548003736511385	0.582591882465532	0.00159835139958626	0.000419425445483983	0.000662554818898169	0.282986665333498	0.215462041325114	0.417682480370713	0.0918509191874707	0.0514260392686615	0.18455525357062	0.0977897818691491
Insulin secretion	0.803345291919551	0.49119611985546	0.0268719239062962	0.0183738511073972	0.00754871651794109	0.891155522245301	0.275739522998137	0.208535799946583	0.225450285499054	0.187568739330732	0.193217684229593	0.24455426169496	0.24307269312715	0.220416475778779	0.235757464141641	0.24845840399368	0.258167496126338	0.249151771760331	0.245583587662774	0.245583587662774	0.00715297589352318	0.00291609906621722	0.00275992978684484	0.564573364856485	0.364712668195965	0.251239807972374	0.779378020461668	0.202268408182829	0.0253174004392167	0.00486658501992138	0.138793677411306	0.0864619885603309	0.961924061332613	0.319462324180842	0.698462656331912	0.518451306052111	0.411764166126346	0.704852277222502	0.747180328572304	0.806569503914785	0.70443942274756	0.755402975495809	0.275120621004492	0.574213849644998	0.0979637706950977	0.145589134489236	0.0775869048939806	0.481585815313695	0.0976160346296251
Synaptic vesicle cycle	0.00285556352181686	0.000815869929702466	0.028126717971714	0.0655668295425293	0.211410899073352	0.586610060382832	0.0719178821423299	0.133193071175636	0.105246429602824	0.158159604506631	0.148439790212536	0.130928784248094	0.124380793787997	0.130421558465591	0.110947007050074	0.124380793787997	0.132386245947117	0.130638758043359	0.126487962223894	0.126487962223894	0.191770059937319	0.276607545357838	0.291385632942588	0.00705693328324438	1.11609443541992e-13	2.65843415879176e-07	0.000107824380046519	0.0509774692254743	0.52770322259212	0.801841775569609	1.39347599781447e-07	0.00239558763438949	0.000281154001393611	4.09919432803956e-06	0.0039912958239767	0.00420796846919086	0.496656895639389	0.00153011147430692	0.00165000576109848	0.00311387996631844	0.00399514517882622	0.00297185353037279	8.9213723485305e-07	0.077442170601172	0.0783138116631133	0.0783624642264584	0.317556530930976	3.93636604564626e-06	0.00551668395950923
Inositol phosphate metabolism	0.653738175673183	0.52770322259212	0.171960725957941	0.241484071526841	0.00893134474263044	0.317284871041968	0.665823815978884	0.336942880700656	0.364860866016925	0.313901702476029	0.330771434434995	0.400544671178373	0.390432590469479	0.357788911688688	0.380017897335068	0.407951419013277	0.40227104299434	0.396637328612218	0.408902671714827	0.408902671714827	0.000601054646107851	2.51247851653589e-05	3.07480998551563e-05	0.1310013670531	0.000671792987047041	0.153937792438451	5.48681164412089e-05	1.12585693592255e-09	4.52425369552703e-09	5.58179133196148e-07	0.00364028614313273	3.98731088880125e-08	0.000133276041688066	0.00470391219951606	1.53473455871134e-05	4.19361341237553e-08	0.216929552292259	4.7801730771597e-05	0.786419606105811	0.000407479592728788	3.38796772647952e-05	1.86271680194846e-05	0.00583720037681362	0.576683363596564	0.0755801324179054	0.24845840399368	3.07027906194349e-05	0.837461159926444	0.155253163419986
Penicillin and cephalosporin biosynthesis	0.842671236004755	0.706297936916841	0.0994818238404955	0.0690124552782473	0.221907591150952	0.832691367490368	0.919083986564804	0.915999841660453	0.97143840516238	0.961260452406892	0.954183680556173	0.892472279899492	0.93121137457935	0.900378792977387	0.94976245681337	0.928122810164358	0.902576797081528	0.919745031261931	0.912036335259479	0.912036335259479	0.145589134489236	0.101196623668853	0.10257294022305	0.547934625697648	0.472420514421643	0.02163437890115	0.833991630264241	0.648328245615867	0.217876658104736	0.645130884895895	0.276855885993656	0.692093866468622	0.480369906279359	0.537588288148476	0.359695848494694	0.774906174578141	0.4108090461913	0.633990877272571	0.177266092603862	0.96878278255578	0.459274052594614	0.740664344115307	0.516286365296847	0.1559139702423	0.959490958160105	0.29305909745758	0.230235048349775	0.0853106250649547	0.285895170522949
AMPK signaling pathway	0.826845772080117	0.460291195904063	0.0172923293820866	0.012933841188137	0.00851751445702954	0.90565522661492	0.294997842742489	0.214418110921292	0.235201134039672	0.19447862851685	0.201071040141041	0.255333984882424	0.255216382597444	0.228814077826631	0.248112215623661	0.261380595430475	0.27093669262837	0.261619673638954	0.25781214581154	0.25781214581154	0.00497777988190545	0.00210080713493413	0.00194563602869309	0.602031221913559	0.396949085498477	0.270325025427079	0.982506506510428	0.12333730425259	0.0101918902485099	0.00137602772097371	0.214730914797273	0.0417462683902921	0.867507465428112	0.445830441688867	0.544598544820217	0.327020059012174	0.324396467975795	0.53666919744585	0.591025278554763	0.64233844602103	0.532817478005559	0.547749029013589	0.297726173769062	0.411445649743531	0.0519127230430955	0.0828915194726401	0.029780823563733	0.444165550501136	0.0528619690802535
Dioxin degradation	0.822953895029666	0.468130102430234	0.0188462622630462	0.0144165352203762	0.00885341036107592	0.919524676979842	0.298900490673537	0.217244931785957	0.238328308489131	0.197312761096911	0.203872792630518	0.258049009135339	0.258167496126338	0.231552149801566	0.251239807972374	0.264018586302049	0.274132308252903	0.264620625328175	0.260664247354946	0.260664247354946	0.00565134722548715	0.00240781918545593	0.00224616631304016	0.612149793395653	0.36160901636265	0.269104471036921	0.966127498487557	0.137207927878875	0.0109903006249091	0.00192146663819817	0.189279356295415	0.053645876271895	0.939157942148915	0.400074599294375	0.606497654675369	0.379714133683121	0.362346508266571	0.596420405033153	0.63181206026918	0.66461136013668	0.591409915879331	0.604553946580207	0.320554628123035	0.442836140660653	0.0556472383623082	0.0945296638678894	0.0305817947211353	0.421708938549559	0.0627076289245808
Polycyclic aromatic hydrocarbon degradation	0.23933954011683	0.580110752965526	0.0069809164032019	0.00254868153103061	0.000247789530336335	0.412401627932254	0.163235523600677	0.454038478444527	0.394459080140627	0.465907458073408	0.452188637803661	0.408585444103048	0.417682480370713	0.441343217974556	0.392287925896102	0.406052787222301	0.413997783554497	0.41049095909083	0.406685090306748	0.406685090306748	0.00137602772097371	0.00185832758774678	0.0025358114519545	0.4701868613036	0.129411582291906	0.000150422969951904	0.00301054739117324	2.6186327486716e-06	3.90955167202783e-11	0.878442519108182	0.168255470081082	0.169836193663106	0.253222777901346	0.361461628494885	0.122783516910826	0.685746302442076	0.703201370676636	0.157158605217377	0.680031587802505	0.820145736005703	0.293446175772933	0.0503616676896552	0.000672568095671036	0.0471795348398672	1.76279164058935e-09	0.0584739889903677	3.63320959289871e-11	0.0047665928067101	0.210586597404274
Intestinal immune network for IgA production	0.28564147556996	0.138869532192086	0.00262183951255651	0.000498661411879996	0.822953895029666	0.0924594667759243	0.396481504382437	0.315658042593459	0.316064246506254	0.304288371554906	0.297335405800274	0.355742261419908	0.337790016011292	0.317556530930976	0.317284871041968	0.346478400659949	0.366196301592268	0.354430379389592	0.347052951004342	0.347052951004342	0.0750614548993745	0.0321676110663063	0.031654670094883	0.865978486350721	0.518090164172165	0.0358024295458254	0.0245410840758591	0.00117425137365118	0.00868404303046867	1.54044179490375e-06	0.220629060829195	2.12746535652801e-06	0.000672568095671036	0.0331903045083573	0.000163312233653263	3.98322038319226e-06	0.0272371766216793	0.000378962058846491	0.542010658094677	0.00177828809016805	0.000311216464561613	0.000551230532546258	0.283617274739939	0.2067022224025	0.440846204419816	0.0794881286825451	0.0730611155122226	0.200474256413523	0.0814763967159501
Th17 cell differentiation	0.28564147556996	0.138869532192086	0.00262183951255651	0.000498661411879996	0.822953895029666	0.0924594667759243	0.396481504382437	0.315658042593459	0.316064246506254	0.304288371554906	0.297335405800274	0.355742261419908	0.337790016011292	0.317556530930976	0.317284871041968	0.346478400659949	0.366196301592268	0.354430379389592	0.347052951004342	0.347052951004342	0.0750614548993745	0.0321676110663063	0.031654670094883	0.865978486350721	0.518090164172165	0.0358024295458254	0.0245410840758591	0.00117425137365118	0.00868404303046867	1.54044179490375e-06	0.220629060829195	2.12746535652801e-06	0.000672568095671036	0.0331903045083573	0.000163312233653263	3.98322038319226e-06	0.0272371766216793	0.000378962058846491	0.542010658094677	0.00177828809016805	0.000311216464561613	0.000551230532546258	0.283617274739939	0.2067022224025	0.440846204419816	0.0794881286825451	0.0730611155122226	0.200474256413523	0.0814763967159501
Selenocompound metabolism	0.673725496699329	0.755825390026393	0.299815935939959	0.131364738940506	0.716861612738719	0.434413647712717	0.128693815663677	0.245698140377848	0.215357487430954	0.281979624544848	0.26655336591206	0.216824497423637	0.214418110921292	0.236984593917496	0.220204034462206	0.209559421897627	0.223084129038741	0.218087520270219	0.21619492005668	0.21619492005668	0.226098631605174	0.0990713231824167	0.114637318255912	0.100425094329692	3.2944750110604e-10	0.596613493208838	1.77616189392985e-17	3.30962666104318e-06	0.315658042593459	0.0363449140412728	3.93154920006579e-13	6.35468946298929e-11	1.78582539883993e-23	7.51227769772573e-21	2.37325961693579e-21	3.14724603143297e-12	0.0698518066630378	1.26161297786098e-22	0.00093910744205494	0.000795765403878664	4.03839805125421e-19	3.00934543959802e-20	1.34947366877922e-13	0.0461880140407381	2.19465086528766e-05	0.00745469893574791	0.0356486803179057	6.82193523204968e-08	0.0002576220251743
Flavone and flavonol biosynthesis	0.494891904014782	0.100070554133874	0.0178545409673357	0.0281686810045536	0.0322616174867744	0.522794912365495	0.583547451170587	0.239789925038404	0.291514137451012	0.22674827797546	0.240805426767603	0.293704414291348	0.297075080201195	0.260544985277375	0.301258183762292	0.309070874608486	0.299815935939959	0.301783756049295	0.302441560340757	0.302441560340757	0.00167285210474263	0.000318589468769045	0.000456117440260708	0.200772490017913	0.0906978905663901	0.655947354066492	8.28356576359757e-07	4.2111703842543e-07	2.38802000273872e-06	0.00331047891746236	0.00207920918908063	5.44814184576755e-05	1.39390792254771e-05	0.000439521188736165	9.10471023238203e-07	7.96241566991061e-05	0.0218197226129302	1.50495816770926e-06	0.00470836506374017	0.0460613351322869	2.90486683394462e-06	8.76186247921369e-08	0.000945426276858951	0.0166243734017569	2.87499672749977e-09	0.00149938719112302	2.44493423683631e-22	0.0242066887040019	0.000495716363973147
Phosphatidylinositol signaling system	0.722267623559975	0.494891904014782	0.168605805021632	0.237543837165681	0.0200100512381725	0.456736590145093	0.788343033706107	0.420095690523727	0.449170632265776	0.398822661185622	0.416719437710779	0.48944133267185	0.479849303814145	0.443999252520412	0.466419866574968	0.497717463825568	0.491371780166467	0.485068847614842	0.500019400316152	0.500019400316152	0.00189954857839235	7.53532021443964e-05	9.38165089674933e-05	0.170896041419171	0.000407971065331738	0.227073588986771	1.34060994188319e-05	1.49888913862915e-09	4.6067357887857e-08	1.41575268435334e-06	0.00153829049991571	2.6863441871389e-08	3.74684439930354e-05	0.00192547605151039	3.4480550984877e-06	1.30570656767673e-08	0.223191303091866	8.68528469237948e-06	0.712712547864311	0.00065570216242522	9.18690023451591e-06	3.01698379256954e-06	0.00417181422586721	0.513586651201144	0.049684608199952	0.219885641925106	2.34151871039633e-05	0.959712134441441	0.157491748442276
Polyketide sugar unit biosynthesis	0.338921609537053	0.808505579246019	0.44933800546334	0.440515036439174	0.740664344115307	0.0111411621848388	0.123823431019937	0.104329003381642	0.104878710587616	0.0920718439979037	0.0857801633598164	0.0950386782177516	0.098662145920233	0.104450966700515	0.100425094329692	0.0963492507078203	0.0964065513138046	0.0941915098996165	0.0974425287735466	0.0974425287735466	0.565138337292595	0.869255463558705	0.782789949722047	0.755825390026393	0.00911287159997736	0.863795082625803	0.158076007970959	0.00897839243664197	0.50624427637069	0.787701750298572	0.0217690408033157	0.267766140861257	0.0249361514820445	0.0394385414998788	0.0310573288401902	0.0786548850868382	0.696200358250817	0.0379327447518945	0.668048870234285	1.44145966670819e-06	0.0953223904561961	0.0522977555416832	0.0354954823088188	0.00651003381489353	0.130638758043359	0.028001144885318	0.827062110414288	0.480196338678697	0.595262461014454
Benzoxazinoid biosynthesis	0.211204610089539	0.179366261443179	0.307471337284701	0.518631924701651	0.874721949553382	0.659770140429647	0.413039661559872	0.691888772921294	0.685337520314025	0.659165961438248	0.647528307744821	0.640744980799182	0.643335180674013	0.677180932725187	0.67088488703519	0.631020536716751	0.647528307744821	0.636172801912256	0.648728363538333	0.648728363538333	0.83312473885489	0.69373540889313	0.758149943106646	0.10518507370596	0.35486734095281	0.231222384850391	0.000120009098433748	0.00956007303845029	0.0143928410937078	0.909395180209025	0.0102799994044621	0.0535742219745961	0.00122001997623097	0.000949660203882779	0.000880959161261067	0.0327351097934216	0.963693810055278	0.000419425445483983	0.736889169006243	0.185587160351611	0.00117425137365118	7.05079494111727e-05	0.00778832299490881	0.827062110414288	1.6680846069774e-05	0.989591951606228	3.04322353992235e-05	0.166685575234655	0.859213263804663
Peptidoglycan biosynthesis	0.709192363249226	0.902796637945707	0.876472473459829	0.925917338317104	0.134077483522081	0.598545903860054	0.194575868261382	0.545524243009734	0.487514886369817	0.563444218113876	0.539060439767476	0.465224722712306	0.472076503884807	0.510535687278967	0.474659870993039	0.453870138851825	0.464201640445264	0.465054123910042	0.459782470248839	0.459782470248839	0.0310801272744043	0.00816384201790423	0.0115849522906467	0.404947639448489	0.00409245650824148	0.205890984247623	6.77837158398006e-08	3.48351567137428e-09	5.35694839358809e-11	0.00708243327482582	0.000639962574065256	1.19864550698047e-07	6.92370612205512e-06	0.000122756667028719	3.82976771614087e-07	1.28317566829564e-05	0.113657148933772	6.96266783170837e-07	0.180930147999969	0.0350896379150628	1.63251245420501e-05	1.39347599781447e-07	0.00046824018240438	0.297465624513464	9.21565243087996e-08	0.108978876993274	4.17212564839698e-09	0.0266307269347184	0.0500560609628949
Streptomycin biosynthesis	0.946005600378326	0.358228420720919	0.00277381167845826	0.00206207446903335	0.145431975295258	0.469500733109238	0.899060348005476	0.492778249593622	0.527338857632051	0.470358477953801	0.489266035706331	0.58335628029616	0.570424190120942	0.529526928492753	0.552398043465995	0.593142174439654	0.590256341654767	0.582782939052489	0.589679934842344	0.589679934842344	0.00178202806178694	6.95355121710468e-05	8.55110644321757e-05	0.791123544893667	0.000270499821728029	0.708985481715059	1.17291768150715e-08	2.80309303050547e-08	1.2612468541912e-05	5.18248737095542e-11	0.000134870276937772	1.43397221984279e-16	5.29484285395484e-10	2.83227144587418e-07	2.21519877139234e-11	8.37727271273064e-15	0.0508057978404442	3.29369097537684e-11	0.0494829524632483	9.87163676468216e-06	1.33962679485219e-10	1.59168963800309e-11	0.00173578275056527	0.0799320907085759	0.00227396650307078	0.00746806682245775	0.000218647837741247	0.521888489366893	0.00188966026328464
Porphyrin and chlorophyll metabolism	0.927020005685891	0.605331101798252	0.845930972339561	0.73332941762257	0.210072565204207	0.888303558934791	0.127765247401584	0.187190122853432	0.167556404101905	0.200275609795763	0.189661015879441	0.171782942243666	0.174643660329822	0.18455525357062	0.175003681313465	0.174913625322662	0.182596795218088	0.177903369053642	0.177084319444319	0.177084319444319	0.660979149410769	0.969446657593309	0.968340210924513	0.838546025530619	3.72443319933614e-08	0.425595198710442	2.7533608456801e-08	0.00623084215809351	0.360578075073052	0.111010949031101	2.79680747714787e-09	1.84415080626961e-06	1.45807112609546e-12	6.46158135799834e-14	1.50321996847797e-10	7.86090320752494e-10	0.906974980819997	7.30870284203717e-11	0.161445465165512	0.00768483047525924	1.89862965948088e-09	2.20078937674661e-09	1.56827039243289e-06	0.0568018241033463	0.167381971491352	0.0615765191884517	0.203470849933994	0.011084379607427	0.0844809103786341
Proximal tubule bicarbonate reclamation	0.926799461177412	0.93054945248411	0.111459339900865	0.0368679186820704	0.534649922831672	0.674131670974329	0.386123805899215	0.597579351326893	0.568533742177787	0.630229426904085	0.601062180647427	0.538508151427039	0.545894735954737	0.585460728240576	0.579157764059053	0.54293421416856	0.557253020451458	0.55072221824207	0.558938311311933	0.558938311311933	0.98715621167026	0.591025278554763	0.619590314626706	0.175725347889052	3.83769754595156e-06	0.12726736460287	1.42531016278695e-07	0.000383584569682678	0.585077844955056	0.0940227889822862	2.60104107493067e-07	1.256596622283e-06	7.0368695744188e-12	1.75956662841501e-10	4.36205726322647e-11	2.7170215814134e-07	0.984277762615169	1.01055057759687e-10	0.579348304316763	0.000604564599189509	1.12291169929219e-09	3.49217144796422e-09	5.4350537653579e-07	0.55277078120689	0.0976739235457252	0.874940732428634	0.548491598086129	0.00471728198846983	0.240240893996254
Caprolactam degradation	0.0814763967159501	0.00769855946184303	0.0943041223373219	0.10060273126017	0.643933523058134	0.668251289807253	0.173030256767169	0.223191303091866	0.208638002347138	0.266190255383699	0.262697354618962	0.234091202193136	0.222548799036839	0.22794267580143	0.215775917578462	0.225882371798689	0.22362035959673	0.223942530379855	0.221800849132926	0.221800849132926	0.543488715596253	0.662996086959939	0.720394760997753	0.350946662081043	0.037959689743018	0.000273895521356673	0.100247702021548	0.103357275464695	0.743184531377222	0.0232801417784439	0.136457629900366	0.534833338204472	0.418646804327116	0.256512034195256	0.599126168139839	0.89378932756114	0.933197418311615	0.657354730480177	0.447164854242785	0.429501826213927	0.57516308300182	0.567023496147425	0.0113611760047186	0.551839163170361	0.316470785892809	0.737308328226135	0.307072291956485	0.0227317967390872	0.656751423280353
Lysine biosynthesis	0.681254670614478	0.794977772217231	0.369921464742466	0.110245520865169	0.628056014355628	0.519354717170771	0.713334381222415	0.809581673185602	0.790053807766207	0.87537832621372	0.847018127378905	0.776395986574369	0.784070481291086	0.80377499904608	0.804419668467219	0.776395986574369	0.797764433666342	0.789839906697546	0.786846924752634	0.786846924752634	0.101375322960172	0.0468898867372967	0.0459349425353834	0.556317794737169	1.97778357896033e-09	0.849193289995362	1.00935546982542e-08	2.17156977252239e-05	0.487514886369817	0.000174934394188848	1.30901614823605e-10	2.05484990290735e-11	5.63828295798675e-17	6.2841813833138e-14	4.16911198532783e-15	5.67059582619628e-15	0.317284871041968	7.32848429117147e-15	0.0552788968870157	3.44799392125429e-05	4.04201953317192e-15	1.86779254187753e-12	2.02235234865428e-05	0.174913625322662	0.511970279615605	0.0687490870374136	0.926799461177412	0.019697995740019	0.014970861804503
Adrenergic signaling in cardiomyocytes	0.419290398307306	0.137132758338987	0.00334320336031453	0.00370100515442233	0.534466538503467	0.79754998509807	0.865323359413374	0.990477699911839	0.996678199668926	0.947110439927697	0.960375681417626	0.928343387331836	0.946668492053231	0.966570021101801	0.976971913773438	0.933638817032401	0.927681672051713	0.93496313240812	0.935404610163821	0.935404610163821	0.0980218206913586	0.0356486803179057	0.0334562512698338	0.357788911688688	0.847018127378905	0.185399231231416	0.0411086880951849	0.0291917367660265	0.134892090555573	0.0153421903378572	0.453197124885803	0.00892352443191177	0.0180693713584241	0.0668851710435951	0.01276212380692	0.0383657787483405	0.437705747808368	0.01276212380692	0.561189124499008	0.643734050492068	0.00835378506498002	0.0139605195026409	0.0264709470137963	0.171161758733745	0.0260553738917642	0.0354190895500921	0.00337621557982673	0.392907531198609	0.0639381176819549
mTOR signaling pathway	0.882823017928751	0.71603114111334	0.0690564286943278	0.0618979945861043	0.555196513131769	0.147723248223833	0.592757031664745	0.624309366404698	0.589872042248036	0.524246832116793	0.533733311812396	0.591409915879331	0.587568617713017	0.603389035556331	0.582018884331771	0.584312420025465	0.588144092128244	0.595069567950397	0.58680171513061	0.58680171513061	0.192637695274224	0.147961807722712	0.152630724269643	0.450007844125256	0.876691330685883	0.910715637118042	0.40242820199567	0.965684986076195	0.804204764183002	0.891813864602043	0.856815102834488	0.573075728228715	0.366790784544372	0.432445121820503	0.356618511304912	0.573265342425621	0.0890166472518143	0.50624427637069	0.917541762404444	0.96634875852764	0.323570758242659	0.565515133206212	0.126558666429681	0.893350279667627	0.470358477953801	0.902576797081528	0.729357501811955	0.939378768360391	0.869692561094335
Biotin metabolism	0.847670557251498	0.583929878547273	0.132899250604868	0.0323087069630979	0.232102483727805	0.179366261443179	0.642936411354759	0.513586651201144	0.52497354913264	0.464713028395748	0.486640554269308	0.553703153081856	0.536118114322623	0.514126018458585	0.508566484472139	0.545339042305196	0.532634404606034	0.539797255823366	0.532817478005559	0.532817478005559	0.0213671815660467	0.00847258503710364	0.00802031496007605	0.720186766170661	1.54426086059002e-05	0.208229405698384	8.07791770980641e-06	1.36382246621191e-05	0.051460678072917	5.38359544132517e-06	2.3385222276684e-06	1.73463874995475e-10	1.19445168281843e-11	2.4720999267399e-08	5.35007825873112e-12	5.21837003999932e-13	0.159333396414812	7.43991810855868e-11	0.348636020041334	8.88450429477323e-05	2.06777620516631e-11	1.03516680968322e-09	0.000218647837741247	0.598545903860054	0.56175249726429	0.366047772763582	0.614495255850803	0.272654292625172	0.179825204163316
Gastric acid secretion	0.0130095938920531	0.0111601457787223	0.00239314800957079	0.00141052056848309	0.0509430969932677	0.378197506902804	0.154512244137676	0.337366281209186	0.283238797494095	0.353702849077273	0.339063225822753	0.331189928209948	0.326051909129201	0.333427547994474	0.290230768642161	0.327020059012174	0.328961830394055	0.330771434434995	0.321101674312967	0.321101674312967	0.156659870313072	0.251007216045619	0.286022073828734	0.0481556765609431	0.00140597772457665	1.30306470646175e-09	0.0301568340151114	0.13970599694025	0.040707171728635	0.146455784063698	0.0323794491594527	0.528979487800629	0.468301312640181	0.159417484674721	0.681866519720653	0.870348280378443	0.631614140633853	0.645530205768783	0.030201331713929	0.65333682481398	0.91445822996742	0.565138337292595	0.002875616194995	0.133266603096134	0.00372626768756311	0.241370872723226	0.0739861339571183	0.000354868523595392	0.115623979984149
Insect hormone biosynthesis	0.0459033890676401	0.00176339866130764	1.93805344174071e-05	4.54663097336133e-05	0.0874661941067433	0.012815572270724	0.000113614218683226	0.000149637103967179	0.000161620990665818	0.000126230757364931	0.000119370905847084	0.000176296960393362	0.000185394205748606	0.000171348089029513	0.000173132702008139	0.000186111564127098	0.000216436127798421	0.000187553940761391	0.000185633042317498	0.000185633042317498	0.188137700251705	0.0914103194463198	0.103538936398724	0.219143982873769	0.0778770199166425	0.00104032840978238	0.16834300366906	0.938274683227343	0.259711184627465	0.00933007128981422	0.125993874736181	0.452692726202545	0.844844104114698	0.166338176985054	0.761534927126288	0.701139661518793	0.0204540120694383	0.897083192443792	0.852022678698303	0.112942470295926	0.796906729115797	0.976307830365299	0.76746936710209	0.103115446485958	0.502326849833472	0.440184008020805	0.149399213901636	0.106789373090365	0.717900162815787
Phospholipase D signaling pathway	0.208535799946583	0.327297008293057	0.0116242578468218	0.00295414496568785	0.173925241252953	0.207210397290624	0.511970279615605	0.48315153050868	0.526064569558526	0.444664653036028	0.454880692717358	0.503037940829136	0.516646870116103	0.488740343288836	0.507851377623669	0.517007502478931	0.495950505386972	0.504996120087814	0.498956282026416	0.498956282026416	0.525155307163785	0.852022678698303	0.837678108936224	0.148838989242117	1.3595743199623e-05	0.399917980780866	0.000305884050436488	0.132825872206325	0.0411663145353064	0.045777353703915	7.53252487636487e-07	0.000179978322642642	7.83242596571337e-09	7.59309596629352e-09	2.62177455210479e-07	1.41365536077076e-07	0.483499833970857	1.3318137339322e-07	0.10095873979519	0.000246856500614552	1.09625413624904e-07	2.79184016977869e-06	0.000296937029775043	0.964578750559093	0.739615067165905	0.546450704074637	0.151251033747244	0.0370788685143021	0.0768174727695328
Cortisol synthesis and secretion	0.186717628859034	0.010095730267936	0.180100979174711	0.223084129038741	0.0428668186832566	0.0590531025296964	0.169660021943353	0.054402981699489	0.0654824999467821	0.0542942930163338	0.0575949828508251	0.0723734436095849	0.0636904722733133	0.0578232463255774	0.0668423132628954	0.0636904722733133	0.0656934881020043	0.065104098487678	0.0660322088306234	0.0660322088306234	0.0141694171206911	0.000988545520423645	0.00126189685324486	0.325499499663961	0.474314983952394	0.720810811356443	0.0033795327129302	9.17220041442827e-06	7.63668243937835e-08	0.0307170333764129	0.162893436603179	0.00304363871321089	0.00362259701532998	0.0551687828132054	0.00038731961646213	0.00113501536309323	0.627858587364222	0.00226234584665332	0.445663796268649	0.200772490017913	0.00339949652216009	0.0016552529297356	0.0323794491594527	0.550350145217823	0.040110996761318	0.517909640958261	0.00024071819539725	0.95153077228081	0.939820434444811
Circadian entrainment	0.572696587162069	0.998449823086056	0.997342557032077	0.612345100613762	0.0727395540940516	0.361019685959201	0.949541434218029	0.822521725248766	0.819282138867262	0.837027298183403	0.829009731243492	0.846583231071862	0.843322974207322	0.836159720242938	0.844626765061244	0.849846058588533	0.876910197133276	0.854636077279787	0.860740029340601	0.860740029340601	0.151980295921881	0.274008936187897	0.288695642519342	0.908294986279514	2.83462096858114e-05	0.707951389186289	0.00776060626925819	0.44799998897021	0.00519234020654194	0.517187866468682	1.49949664971544e-05	0.0106027055200568	8.76941713218873e-06	1.07633822007229e-06	0.000249351770364056	8.72824684917696e-05	0.709399265761247	0.000128426560741871	0.374572519310562	0.0183738511073972	0.000169580408615242	0.00109696831947841	0.00574095645357377	0.316199722360786	0.141544166721102	0.375778507004098	0.00256939520211956	0.12926778626275	0.331329500526945
Renin secretion	0.016424379162885	0.0402239920702129	0.0352413732170295	0.0395220830770847	0.0117826394595646	0.51179084315004	0.811519528632514	0.629438731577816	0.628056014355628	0.699080102675212	0.688610290818972	0.683294962960524	0.666025975146398	0.655143674588489	0.63955094331923	0.666228158050075	0.702788857462721	0.679420354794334	0.67596060359256	0.67596060359256	0.02691230220096	0.0873070263147167	0.0768653833663545	0.0334077651340305	0.908955082124949	0.0175293861187171	0.025259900513629	0.0115751439410727	0.0428370151170969	0.415117216600715	0.169748091044771	0.0213671815660467	0.00486658501992138	0.0204700219700355	0.00120021113277527	0.0227668395748152	0.643135783446036	0.00121338445941322	0.548120252777247	0.0192225265193944	0.012815572270724	0.00127567977679837	0.189947624310044	0.75730440239554	0.0218705048077565	0.848323089238871	0.0553156413657506	0.885014590802963	0.908074968071381
Folate biosynthesis	0.138793677411306	0.0221088202759464	0.00176154538524901	0.00276825145520015	0.932976726476405	0.973651661847408	0.596227344698456	0.344615206423696	0.388428540706606	0.344901444014281	0.357203416238309	0.40684325581752	0.401171938346767	0.364120244845637	0.396793188985477	0.422678590487398	0.40937878187131	0.419290398307306	0.401485788142067	0.401485788142067	0.201071040141041	0.127409465930466	0.135114904048382	0.00782309084838592	0.422032014010841	0.249962371474611	0.00127845261475019	0.0105121929425601	0.00760970396728661	0.00397976751082909	0.0291268922446421	0.000532753318976024	0.00110424097960416	0.00416381747621505	0.000322533893900308	0.00114251563649541	0.100780613014767	0.000379882467421545	0.0039301524294919	0.296165114749023	0.000196426151381799	0.000114836763129749	0.0903705539571519	0.0048803631194602	1.24356568434652e-05	0.000218647837741247	2.63229186652104e-06	0.0800805152458719	0.000253138072942405
Glycerolipid metabolism	0.852675880521723	0.972102360338792	0.100247702021548	0.137885853043035	0.489616662705138	0.41049095909083	0.261858899631188	0.196136451624681	0.206397742552724	0.19447862851685	0.189565549029846	0.199680513323476	0.203470849933994	0.21027807138888	0.212237479632508	0.200971488257272	0.209251962373017	0.202768808553629	0.2067022224025	0.2067022224025	0.773204524524112	0.465566022375212	0.50553084993119	0.348347856037736	0.393372615616504	0.844409437575142	0.511432066541807	0.0684865271771176	0.293188086301802	0.689839055163649	0.601062180647427	0.503037940829136	0.354721650155115	0.355888210758787	0.347052951004342	0.455386434113315	0.509640112041299	0.34777197235513	0.817339830501951	0.0384201958294947	0.65534455787714	0.34777197235513	0.237655795139058	0.346191347770541	0.782789949722047	0.424783879343578	0.247420829578526	0.521888489366893	0.884576206850967
FoxO signaling pathway	0.984056351281361	0.74970742601742	0.257693769474635	0.090534105861246	0.467274560194717	0.316877660741933	0.938274683227343	0.942470806520443	0.980292555987655	0.878880407459594	0.895545836161987	0.956615950079385	0.966791286193395	0.945342745265447	0.959490958160105	0.965242484000852	0.938716303470169	0.950646584833961	0.947773391544581	0.947773391544581	0.866415287712487	0.846800673520705	0.856379211778696	0.967233823862307	5.90942846112034e-08	0.776608882692075	0.00021261499917784	0.0743587529331011	0.0313088852201299	0.0801300387355886	8.98604668963317e-08	0.000102307842393085	4.91652232873781e-09	2.19521203314055e-09	5.32231898584233e-07	2.89446729916473e-07	0.610003195482904	1.92245622985977e-07	0.0759116867596412	0.000285380419038223	2.4504030474374e-07	6.1234735296233e-06	2.01010415110358e-05	0.508745341825312	0.653136186155633	0.292543514676391	0.0429862044380732	0.0123829588620919	0.0441341362714935
Glutamatergic synapse	0.984056351281361	0.74970742601742	0.257693769474635	0.090534105861246	0.467274560194717	0.316877660741933	0.938274683227343	0.942470806520443	0.980292555987655	0.878880407459594	0.895545836161987	0.956615950079385	0.966791286193395	0.945342745265447	0.959490958160105	0.965242484000852	0.938716303470169	0.950646584833961	0.947773391544581	0.947773391544581	0.866415287712487	0.846800673520705	0.856379211778696	0.967233823862307	5.90942846112034e-08	0.776608882692075	0.00021261499917784	0.0743587529331011	0.0313088852201299	0.0801300387355886	8.98604668963317e-08	0.000102307842393085	4.91652232873781e-09	2.19521203314055e-09	5.32231898584233e-07	2.89446729916473e-07	0.610003195482904	1.92245622985977e-07	0.0759116867596412	0.000285380419038223	2.4504030474374e-07	6.1234735296233e-06	2.01010415110358e-05	0.508745341825312	0.653136186155633	0.292543514676391	0.0429862044380732	0.0123829588620919	0.0441341362714935
Long-term potentiation	0.984056351281361	0.74970742601742	0.257693769474635	0.090534105861246	0.467274560194717	0.316877660741933	0.938274683227343	0.942470806520443	0.980292555987655	0.878880407459594	0.895545836161987	0.956615950079385	0.966791286193395	0.945342745265447	0.959490958160105	0.965242484000852	0.938716303470169	0.950646584833961	0.947773391544581	0.947773391544581	0.866415287712487	0.846800673520705	0.856379211778696	0.967233823862307	5.90942846112034e-08	0.776608882692075	0.00021261499917784	0.0743587529331011	0.0313088852201299	0.0801300387355886	8.98604668963317e-08	0.000102307842393085	4.91652232873781e-09	2.19521203314055e-09	5.32231898584233e-07	2.89446729916473e-07	0.610003195482904	1.92245622985977e-07	0.0759116867596412	0.000285380419038223	2.4504030474374e-07	6.1234735296233e-06	2.01010415110358e-05	0.508745341825312	0.653136186155633	0.292543514676391	0.0429862044380732	0.0123829588620919	0.0441341362714935
Neomycin, kanamycin and gentamicin biosynthesis	0.984056351281361	0.74970742601742	0.257693769474635	0.090534105861246	0.467274560194717	0.316877660741933	0.938274683227343	0.942470806520443	0.980292555987655	0.878880407459594	0.895545836161987	0.956615950079385	0.966791286193395	0.945342745265447	0.959490958160105	0.965242484000852	0.938716303470169	0.950646584833961	0.947773391544581	0.947773391544581	0.866415287712487	0.846800673520705	0.856379211778696	0.967233823862307	5.90942846112034e-08	0.776608882692075	0.00021261499917784	0.0743587529331011	0.0313088852201299	0.0801300387355886	8.98604668963317e-08	0.000102307842393085	4.91652232873781e-09	2.19521203314055e-09	5.32231898584233e-07	2.89446729916473e-07	0.610003195482904	1.92245622985977e-07	0.0759116867596412	0.000285380419038223	2.4504030474374e-07	6.1234735296233e-06	2.01010415110358e-05	0.508745341825312	0.653136186155633	0.292543514676391	0.0429862044380732	0.0123829588620919	0.0441341362714935
Nitrogen metabolism	0.984056351281361	0.74970742601742	0.257693769474635	0.090534105861246	0.467274560194717	0.316877660741933	0.938274683227343	0.942470806520443	0.980292555987655	0.878880407459594	0.895545836161987	0.956615950079385	0.966791286193395	0.945342745265447	0.959490958160105	0.965242484000852	0.938716303470169	0.950646584833961	0.947773391544581	0.947773391544581	0.866415287712487	0.846800673520705	0.856379211778696	0.967233823862307	5.90942846112034e-08	0.776608882692075	0.00021261499917784	0.0743587529331011	0.0313088852201299	0.0801300387355886	8.98604668963317e-08	0.000102307842393085	4.91652232873781e-09	2.19521203314055e-09	5.32231898584233e-07	2.89446729916473e-07	0.610003195482904	1.92245622985977e-07	0.0759116867596412	0.000285380419038223	2.4504030474374e-07	6.1234735296233e-06	2.01010415110358e-05	0.508745341825312	0.653136186155633	0.292543514676391	0.0429862044380732	0.0123829588620919	0.0441341362714935
Ether lipid metabolism	0.667239428170662	0.658159479831905	0.619982987520189	0.629636366510503	0.492074751213616	0.327297008293057	0.893130767698841	0.989149082091668	0.938053880060761	0.998892730442042	0.967455096406334	0.995349492150752	0.945342745265447	0.975201060599594	0.95130971990597	0.95285716255176	0.961039255242921	0.967897648830304	0.961481652487585	0.961481652487585	0.615082225687989	0.68349911698474	0.654942815707583	0.994906592269865	0.0221430450063796	0.668453732977809	0.346191347770541	0.0755801324179054	0.511432066541807	0.478116138020696	0.0915203132986122	0.204476765847807	0.067056823486422	0.0611366992130598	0.0823838990590968	0.151493830842633	0.609418327693524	0.0468257196095064	0.702788857462721	0.166338176985054	0.116484357201553	0.0522275764418898	0.0321676110663063	0.633792674349723	0.267523289635173	0.765348373216089	0.54293421416856	0.0771052937871168	0.712298096003296
Plant hormone signal transduction	0.702788857462721	0.743184531377222	0.00680633446326898	0.00333007917106336	0.0217184592234264	0.842019603186171	0.313362557639411	0.648328245615867	0.593527429303705	0.657153603791643	0.645929626611193	0.61332204063941	0.633000119723287	0.65193286977477	0.594876702802179	0.612540434775775	0.617824601005815	0.615865227103666	0.610198205582496	0.610198205582496	0.0452448802297476	0.042451125400519	0.0525792435711662	0.765348373216089	0.421224591435343	0.00944446144375503	0.0425399206783258	2.46775864043211e-05	1.44806580628041e-10	0.937391498578857	0.741504105636024	0.290230768642161	0.350512695103026	0.544043492562	0.20136990690124	0.671696022660012	0.439853119208244	0.320554628123035	0.204376015348601	0.727895946781117	0.58335628029616	0.179825204163316	0.00578355738629912	0.666025975146398	0.00266716738803316	0.807214734173143	9.85598302870654e-07	0.324121082432462	0.567589618004784
Bacterial chemotaxis	0.319189620813322	0.0962347294525879	0.00202818457354688	0.000434807238480686	0.371268140988688	0.224480202732927	0.121133550997266	0.111138918349917	0.111973496798142	0.103963777123742	0.105738277297665	0.118421378608116	0.11595431417854	0.109484176884231	0.109800908009557	0.120178936397304	0.11483413043177	0.118757830329655	0.115031202498406	0.115031202498406	0.559875628880602	0.319053325025312	0.309337986202635	0.276731697104757	0.0376641688367661	0.0104402676059496	0.0282948868251026	0.432608972442958	0.329100807464493	4.62548346754916e-05	0.0184909932100847	4.02861086925489e-05	0.000123740160624697	0.000755174319989623	0.000248101258296353	5.50079474603854e-06	0.791337538570595	0.000195171261459553	0.187001021738189	0.0102799994044621	8.81206714291345e-05	0.000701019362141359	0.3114802483368	0.464883559135735	0.163149952227765	0.12592341100534	0.234202031739696	0.589103781942164	0.0617772824876519
cGMP-PKG signaling pathway	0.0210371418143811	0.0170169644005381	0.0126346340114231	0.0144402629826253	0.161870348735944	0.203370452485098	0.432936779117203	0.260306571906258	0.263657806695285	0.291771258227299	0.288057589309131	0.303100296801	0.289334626671468	0.276980112025791	0.269470248217162	0.289078921291597	0.314171498579347	0.296814903702558	0.294221338487414	0.294221338487414	0.320008178066536	0.592949589035749	0.562128227605343	0.191097178564471	0.957721659096323	0.020326316941504	0.0504297875509119	0.00242997692646924	0.00187002222198541	0.0420094457456878	0.365305680200889	0.00288713122082647	0.00839816317475943	0.0649364872409687	0.00115132255859497	0.0107673372119058	0.666632595015618	0.0018389824754786	0.795192040461792	0.0120846550333821	0.0150445017517452	0.00149458712772895	0.260425760128461	0.969225363590915	0.0136408529266139	0.904775531808987	0.00667186644992491	0.570613395928612	0.825331764500876
Thermogenesis	0.162296057285254	0.0247661822602994	0.00789303472083195	0.00250770168363289	0.698256884219917	0.0542581028563598	0.142238146082137	0.121750288624059	0.114637318255912	0.109737505191045	0.112360313738488	0.129699538788287	0.117817608482179	0.122645367363394	0.115426127080598	0.126770959617534	0.126346644056116	0.126841784226666	0.125712199954498	0.125712199954498	0.0619382743512429	0.0437992672317442	0.0346876748920079	0.855507558329802	0.772141533901788	0.520258922345692	0.185211439804632	0.130349219536884	0.0201834735147962	5.44458317384192e-08	0.560438377010597	0.000161410722178396	0.119636034951845	0.275863414786837	0.0766260684164925	0.00172666424424377	0.222121183141101	0.115031202498406	0.661180735151283	0.265223589149195	0.0630338712719453	0.128765455877616	0.703613969367064	0.0459981030740665	0.269958469951437	0.0421856590334735	0.619982987520189	0.00056895624466067	0.222548799036839
Clavulanic acid biosynthesis	0.0750144437076419	0.29590546007596	0.199482428841857	0.188137700251705	0.00142729111116982	0.695583825405148	0.910935736818298	0.797335551473449	0.825764273517898	0.722684036861709	0.718939223008076	0.856161282309763	0.851804966794328	0.825331764500876	0.86270376109166	0.855071796191306	0.893130767698841	0.852675880521723	0.863795082625803	0.863795082625803	0.000863286614354136	0.000409448733636896	0.000444281744890342	0.0941915098996165	0.918643320458238	0.389661075926907	0.285895170522949	0.00527057464391862	0.00792821162521447	0.0361633296766378	0.967233823862307	0.0844809103786341	0.393527716201618	0.720186766170661	0.369174595713004	0.269714284960907	0.221374240824991	0.42381146384682	0.661583978729164	0.0404223691404626	0.327712711378853	0.443168284349716	0.077009258100659	0.78877063396595	0.256394063430355	0.664409367473935	0.0335534001826184	0.825980547430642	0.170542221883938
Naphthalene degradation	0.333848161410928	0.546265350886576	0.615082225687989	0.473970231611491	0.0159786976332712	0.586226836037678	0.571559863299756	0.972766334425747	0.949099400435253	0.990920578435979	0.989591951606228	0.960375681417626	0.9484363785297	0.994463693924027	0.935625356335508	0.944458996096054	0.928784557806634	0.945342745265447	0.929666962853706	0.929666962853706	0.0257814004700601	0.0309435471275307	0.0422739947713392	0.663803532555229	0.979849783164708	0.150041396036771	0.492778249593622	0.0053848607648853	1.27271204824683e-08	0.94357531378207	0.818634581621311	0.865105003859728	0.603194979736372	0.453197124885803	0.998449823086056	0.502860119324329	0.671696022660012	0.875159524654115	0.723725421404545	0.032497641214297	0.666834849052323	0.79433505829624	0.580301436981104	0.191289256735922	0.000537160914696218	0.560250764523953	3.86378002932511e-06	0.167556404101905	0.855289671865134
Steroid degradation	0.78428395892979	0.560063181810749	0.0675306969764194	0.0406500785256553	0.0187420440225455	0.0474382338822084	0.0837601601629158	0.0364229682253694	0.0448102162692723	0.0319802868696003	0.0318636742970282	0.042599202833052	0.0420681156953017	0.0396896069927175	0.0447484035391186	0.0422445325363941	0.0438903863687106	0.0412240078856813	0.0428668186832566	0.0428668186832566	0.029278385080896	0.0155561088787532	0.0226618485620156	0.74339466894565	0.886549204917463	0.558001739758966	0.809581673185602	0.0765782767982642	0.215044040266035	0.463179784327359	0.627463811527675	0.889400302561896	0.572696587162069	0.95197288795716	0.492602325586885	0.937391498578857	0.0987789188189879	0.527156722235267	0.720186766170661	0.00580496219564751	0.615865227103666	0.588335973540105	0.0353936558066019	0.215462041325114	0.213897485496761	0.758784284440704	0.0432258005943922	0.141621149647375	0.432772858210241
Diterpenoid biosynthesis	0.629241122597115	0.323295819607935	0.00111768752432832	0.00164651596879849	0.000116537576893596	0.0731071455740483	0.00173578275056527	0.00308010799647362	0.00326514405755534	0.00229736836786931	0.00261655235622392	0.0036544927088628	0.0039301524294919	0.00380297751745245	0.0036687485558175	0.00419991026028956	0.00406109045667294	0.0038735875125211	0.00413196631213546	0.00413196631213546	0.000247167151868483	9.53572951381751e-05	6.44953268189323e-05	0.0932944022671471	0.916660627321947	0.467445600778364	0.598352537864722	0.561189124499008	0.475350048958638	1.37021790332206e-05	0.901477702680927	0.191001191554534	0.857905017085489	0.446330586204876	0.633792674349723	0.0686177061635873	0.0109715683208874	0.67291342731067	0.158913447343385	0.256394063430355	0.154594438519501	0.727478537082037	0.755614173828906	0.394459080140627	0.820577614643715	0.128765455877616	0.210689510555673	0.226315035885502	0.0464422326604204
Chloroalkane and chloroalkene degradation	0.000398725058060299	0.00148820858051059	0.0169350922500936	0.0330219886643214	0.809366426157145	0.0198379025435135	0.0045159313188885	0.00450735233659089	0.00542007513414409	0.00449023767894259	0.00402605887309831	0.0046551761948217	0.00494046780700628	0.00449023767894259	0.00521667750444799	0.0046551761948217	0.00482545698092383	0.00463756517995105	0.00468613800164783	0.00468613800164783	0.338072691580558	0.447665831122139	0.430154906181452	0.00218023571846119	0.0888552582390188	0.105676698994095	0.56175249726429	0.757515760986819	0.702376429832702	0.329517961933772	0.572317562598376	0.0802787552443229	0.656550369482291	0.106541330829945	0.893569799627147	0.469843729512034	0.946005600378326	0.668858690061171	0.729566374069517	0.542195307969948	0.938053880060761	0.62450632281925	0.676977486868079	0.439522370044928	0.765984491503378	0.611173661854191	0.0927927339524836	0.304288371554906	0.767681560497693
Drug metabolism - other enzymes	0.218720967359204	0.798622377072598	0.735841606097974	0.632802045391617	8.21801804064999e-05	0.181299555944527	0.0297588286278712	0.0399419976202783	0.0343143348847307	0.0319335989789902	0.0317938780412095	0.0359309760383266	0.0352160460336951	0.037317387519638	0.0324503210933689	0.0332385264265154	0.0338217772398689	0.0322616174867744	0.0325213229441927	0.0325213229441927	0.000754313173451878	0.00359445339096489	0.00304969005163287	0.00945267878095162	0.855725455569402	0.818634581621311	0.0224357789885703	0.459274052594614	0.957942810514318	0.180930147999969	0.167033506616168	0.694556708096141	0.063443602347097	0.0205502318978688	0.0659473969779981	0.259473288134272	0.268373917087417	0.0397455791002759	0.959490958160105	0.973872998705883	0.120178936397304	0.0275241508484047	0.661180735151283	0.318644661250681	0.0374238052196544	0.369772017522258	0.216509547653119	0.154758924733922	0.995570942625128
Riboflavin metabolism	0.532085371288424	0.605914255344541	0.867725930724951	0.674131670974329	0.413039661559872	0.345044618409986	0.0194360257072791	0.0841199241955767	0.0706545224122238	0.0957207015972455	0.0899355521213514	0.0723277837349867	0.073337644070586	0.0787525514557207	0.0723277837349867	0.071645649843064	0.0761016668374403	0.0731992753120577	0.0734300061005418	0.0734300061005418	0.085258579836384	0.0474706531263733	0.0602646937153481	0.197018211362304	2.6670472420444e-05	0.325361490378542	4.99416726537799e-13	1.05294376681066e-06	0.00106595140539492	0.169924329803904	2.19099758125066e-07	2.09637062758166e-07	1.86132181283332e-12	2.57937664312806e-13	1.01700747775219e-12	4.68086058798221e-06	0.0467616247610603	2.3297759229765e-13	0.00246981947002647	0.00603951285394198	9.51465739130163e-10	5.68802151591405e-14	1.64792992993638e-07	0.02691230220096	5.758474018671e-10	0.00674492019786466	1.33018108017681e-05	3.20005730144192e-07	0.00139093003030876
Stilbenoid, diarylheptanoid and gingerol biosynthesis	0.126912638953893	0.479849303814145	0.122231631315573	0.104878710587616	0.0202309925086105	0.594298274959227	0.535567309965491	0.980956726314841	0.972323682955482	0.971659721425586	0.989591951606228	0.902137137288241	0.917101182413121	0.961260452406892	0.939157942148915	0.902796637945707	0.883480398450279	0.905435292256388	0.88961967620171	0.88961967620171	0.00552694118944641	0.00181220330067789	0.0023328757524616	0.167643670470139	0.0174454028338396	0.73521329872866	0.00153337837252285	3.69811195296256e-05	9.82454451088463e-06	0.000499252332296796	0.113983152163109	0.000110018239085016	0.00402605887309831	0.0160695957434317	0.000903004027951146	0.000826094030902637	0.224157491146614	0.000994058792237675	0.386430631140531	5.5648869924585e-06	0.00189163421951847	0.000453944325127535	0.0348881729735241	0.904115835647213	5.78096818707014e-05	0.351091391729317	0.000849764233587113	0.0694090269895526	0.0976739235457252
Biofilm formation - Escherichia coli	0.271059137293593	0.458935278685664	0.388890469013604	0.202969215461916	0.412401627932254	0.77086649722102	0.266311255209815	0.50553084993119	0.448668720288569	0.549420492633254	0.520078017835972	0.446831042984998	0.452860824628803	0.487514886369817	0.451181392495599	0.438200770749282	0.461819219203966	0.453365326704704	0.447498804170938	0.447498804170938	0.0160046232971687	0.00755547166960261	0.00757576893727148	0.3114802483368	8.74535398887155e-15	0.0520524656268603	5.72034784978222e-15	6.93500825162227e-06	0.113526948921751	5.25999713159562e-06	4.18757889609666e-15	3.99029846652228e-16	2.92464508650508e-17	4.16851049577439e-18	5.01629179020088e-15	4.75102644074169e-18	0.0573674526018062	6.46972914952254e-16	0.00139242823697687	7.22611881218542e-08	5.82111430089823e-15	5.01629179020088e-15	2.08305870913966e-06	0.0280429499627644	0.0284427288452222	0.00599525363602379	0.564385099799328	0.00243988325692888	0.000429623680288261
GnRH secretion	0.025336591682603	0.0175153648799851	0.152712173256624	0.136982512466908	0.284122431917848	0.842019603186171	0.602419031191971	0.572128094030141	0.560250764523953	0.598352537864722	0.607859873941277	0.592949589035749	0.591025278554763	0.580492149717578	0.568911597327301	0.61664865639176	0.595841307594864	0.609418327693524	0.598739297578204	0.598739297578204	0.733747922595282	0.966791286193395	0.932314681269724	0.00026119609287846	0.319735176600061	0.00063626606842643	0.0323322732909972	0.159501605763635	0.316064246506254	0.193895922367867	0.301520895334928	0.15060499251178	0.0119328187767864	0.0585509365252018	0.00427701888508405	0.034165942093705	0.886549204917463	0.00536482910509175	0.902356963523596	0.839197089119532	0.00401057558146117	0.00307400285247082	0.886110701028878	0.716653964088197	0.12564185629502	0.477423810043326	0.00492190470157044	0.792193666947579	0.630427165528295
Estrogen signaling pathway	0.0222976145163434	0.00833903802024528	0.18662323355795	0.148838989242117	0.654741981246721	0.67291342731067	0.412242208861597	0.392442772862279	0.378046045182402	0.41049095909083	0.416398708393368	0.408744039990203	0.398197558182702	0.396481504382437	0.381386640680581	0.420095690523727	0.406526960687713	0.416559055240374	0.406052787222301	0.406052787222301	0.91247662096855	0.682274532850648	0.71810793409999	0.000162887903220031	0.200275609795763	0.000101894472599141	0.0967509151216541	0.24307269312715	0.289462535223114	0.279972682943727	0.573075728228715	0.306673582231896	0.0329740298795234	0.158326895804078	0.0113804847008305	0.0961203147560786	0.776395986574369	0.0208249536812093	0.52080182616604	0.587760414204236	0.0114288811322649	0.0152051260932487	0.942470806520443	0.854853931324223	0.22914145081977	0.869255463558705	0.0152548451335897	0.856161282309763	0.870129697574391
Carbohydrate digestion and absorption	0.419612408589521	0.0281057562218888	2.65520573432107e-06	1.10626923610462e-06	0.0206145926871524	0.0147155622852701	0.0251071075393848	0.00826564391925563	0.00984599542803775	0.00763012888860148	0.00851751445702954	0.0119630529982207	0.0110655080365899	0.00982047067341902	0.0107489357145095	0.0123414379971527	0.0120338579270407	0.0119731458208318	0.0119832460251758	0.0119832460251758	6.29799807406825e-05	3.11172150704419e-06	2.99115190775979e-06	0.445997121822081	0.0418338420889636	0.0623827534559237	0.00178952922374326	0.000779651839762807	0.00207491357794228	1.56803639024332e-13	0.0397735897111811	3.43200819580087e-09	1.82328961819318e-05	0.00122135100597575	2.49865865538087e-06	2.50570441848671e-08	0.0112650585786424	3.40712943821149e-06	0.0208412108181359	0.0003261220392174	2.13495233170489e-06	1.60228839191079e-06	0.0452760602083484	0.0494829524632483	0.00616836562995297	0.00482545698092383	0.000184441681325887	0.800982945109213	0.00128401461871215
Endocrine and other factor-regulated calcium reabsorption	0.0133607995885424	0.157825414744703	0.612345100613762	0.833341443145667	0.000307398996097522	0.87428441191797	0.554636277620341	0.345044618409986	0.393062523111403	0.320828076703715	0.344043176090802	0.397260986928724	0.413678266729397	0.358668261783609	0.404316916955253	0.425108300970585	0.411127276420341	0.41049095909083	0.420418056099518	0.420418056099518	6.50381621025015e-05	0.000131525043499869	0.000177210752247878	0.319325953865346	0.299685046200354	0.01055736485401	0.740874256207965	0.226423292211785	0.025298221500659	0.34204574215555	0.973208994100812	0.663399761959258	0.802915642925424	0.676774064061203	0.830958380553525	0.976971913773438	0.0830952604215767	0.7984078688814	0.121201959121609	0.64453209124031	0.894887086278871	0.945121801763404	0.386277200330044	0.972987663246009	0.135412421225364	0.526610504480534	0.00124689104464346	0.104085408652534	0.102392599146669
Apelin signaling pathway	0.000215886419266071	3.48855845563758e-05	1.66812900945389e-08	1.43598596177937e-08	0.0574432146496651	0.192927533127504	0.0966934544288692	0.0674875065238828	0.0759116867596412	0.0711487024418071	0.0701185610527316	0.0756747440604527	0.0775869048939806	0.0711036627844592	0.0748266340461993	0.0806266133163662	0.0795373607549225	0.0801300387355886	0.0771052937871168	0.0771052937871168	0.62352180338822	0.970995779106044	0.988041922903868	3.12506187552667e-05	0.596420405033153	0.000559701363914023	0.236091698955803	0.417200798817102	0.363528410305118	0.00127015038214174	0.393217551251899	0.0135506891899751	0.0296929257660098	0.108538221072077	0.00714010427113259	0.00214239833360694	0.0939104401085855	0.0136295541913667	0.290615388167707	0.0358538020368738	0.00611204818812293	0.00686202691538672	0.560063181810749	0.644332543444277	0.433100735158688	0.812165732126962	0.049583696234653	0.472936783322774	0.326466607144959
Calcium signaling pathway	0.000215886419266071	3.48855845563758e-05	1.66812900945389e-08	1.43598596177937e-08	0.0574432146496651	0.192927533127504	0.0966934544288692	0.0674875065238828	0.0759116867596412	0.0711487024418071	0.0701185610527316	0.0756747440604527	0.0775869048939806	0.0711036627844592	0.0748266340461993	0.0806266133163662	0.0795373607549225	0.0801300387355886	0.0771052937871168	0.0771052937871168	0.62352180338822	0.970995779106044	0.988041922903868	3.12506187552667e-05	0.596420405033153	0.000559701363914023	0.236091698955803	0.417200798817102	0.363528410305118	0.00127015038214174	0.393217551251899	0.0135506891899751	0.0296929257660098	0.108538221072077	0.00714010427113259	0.00214239833360694	0.0939104401085855	0.0136295541913667	0.290615388167707	0.0358538020368738	0.00611204818812293	0.00686202691538672	0.560063181810749	0.644332543444277	0.433100735158688	0.812165732126962	0.049583696234653	0.472936783322774	0.326466607144959
Progesterone-mediated oocyte maturation	3.96978037748735e-06	4.38535963005586e-07	1.83026313501122e-30	1.1380197010571e-25	0.019697995740019	0.000595477281941146	2.12930317418466e-05	4.1527146083197e-05	4.05784321771559e-05	3.94779655071339e-05	3.77417488540759e-05	4.42432641471063e-05	4.56622637921559e-05	4.45621251919084e-05	4.12880574011364e-05	4.56622637921559e-05	4.87666579139856e-05	4.67875421331036e-05	4.50121120938196e-05	4.50121120938196e-05	0.503037940829136	0.916220097262348	0.8902778466578	0.00662957379706691	0.0587822727419534	0.000143296474401058	0.735003901419417	0.268373917087417	0.0561662737783368	0.0188761297940834	0.863795082625803	0.788556826047228	0.436222568603858	0.800768274207675	0.318644661250681	0.135337995569688	0.00221411794092029	0.368726914854855	0.148838989242117	0.0376373984919556	0.167818303360653	0.363380543689562	0.0912455235626005	0.393372615616504	0.0369469074204865	0.75793853135688	0.714371184087401	0.0337239786237127	0.380169833928245
Carotenoid biosynthesis	0.455049238791966	0.0892861421097954	0.000668700666951215	0.000197182639400132	0.799051438043208	0.720394760997753	0.583547451170587	0.62845094642673	0.619590314626706	0.651531961015438	0.659770140429647	0.661382344928233	0.6656216805601	0.647128487990145	0.63597431712402	0.673116409730792	0.666632595015618	0.665015416921739	0.657958256129063	0.657958256129063	0.30283669035532	0.262817281739303	0.221694143094871	0.0646440054522819	0.775970243639244	0.031400783151739	0.337225110560878	0.766620764148165	0.603971367682929	0.000117318327046208	0.663197912503765	0.00237371094041881	0.155253163419986	0.417361323735783	0.0957207015972455	0.0175153648799851	0.0105754808409358	0.113461892018227	0.000861342974770581	0.299815935939959	0.0416588465212339	0.109800908009557	0.265585811434936	0.0248416025881028	0.254628923671619	0.00630539580699413	0.607665189502942	0.590256341654767	0.00103458329810502
Pancreatic secretion	0.384132990346623	0.0368416203808084	1.02234758088928e-05	5.0462933089486e-05	0.149319085594499	0.155253163419986	0.0498869375119114	0.0228370629749514	0.026952731714136	0.0221088202759464	0.0232622795101469	0.0303128174250197	0.030966275430771	0.025298221500659	0.0302458845785521	0.0328066331078029	0.0324503210933689	0.0313318385194128	0.0315621490888039	0.0315621490888039	0.00156639455548516	0.000524036841128553	0.000469356697237954	0.961260452406892	0.389044517765239	0.170630626403835	0.144804608910678	0.13841487162234	0.017181728141651	0.000278021910577158	0.851587265935385	0.0274213686161724	0.269836358924546	0.779591145019342	0.125782573621425	0.00852502291389979	0.0354954823088188	0.138112388334716	0.507136787257294	0.615865227103666	0.0507030225324063	0.0733838134613315	0.847018127378905	0.364860866016925	0.147167727560723	0.171871817276193	0.000129451833714487	0.0522626563576176	0.138187962404305
Regulation of actin cytoskeleton	0.384132990346623	0.0368416203808084	1.02234758088928e-05	5.0462933089486e-05	0.149319085594499	0.155253163419986	0.0498869375119114	0.0228370629749514	0.026952731714136	0.0221088202759464	0.0232622795101469	0.0303128174250197	0.030966275430771	0.025298221500659	0.0302458845785521	0.0328066331078029	0.0324503210933689	0.0313318385194128	0.0315621490888039	0.0315621490888039	0.00156639455548516	0.000524036841128553	0.000469356697237954	0.961260452406892	0.389044517765239	0.170630626403835	0.144804608910678	0.13841487162234	0.017181728141651	0.000278021910577158	0.851587265935385	0.0274213686161724	0.269836358924546	0.779591145019342	0.125782573621425	0.00852502291389979	0.0354954823088188	0.138112388334716	0.507136787257294	0.615865227103666	0.0507030225324063	0.0733838134613315	0.847018127378905	0.364860866016925	0.147167727560723	0.171871817276193	0.000129451833714487	0.0522626563576176	0.138187962404305
Salivary secretion	0.384132990346623	0.0368416203808084	1.02234758088928e-05	5.0462933089486e-05	0.149319085594499	0.155253163419986	0.0498869375119114	0.0228370629749514	0.026952731714136	0.0221088202759464	0.0232622795101469	0.0303128174250197	0.030966275430771	0.025298221500659	0.0302458845785521	0.0328066331078029	0.0324503210933689	0.0313318385194128	0.0315621490888039	0.0315621490888039	0.00156639455548516	0.000524036841128553	0.000469356697237954	0.961260452406892	0.389044517765239	0.170630626403835	0.144804608910678	0.13841487162234	0.017181728141651	0.000278021910577158	0.851587265935385	0.0274213686161724	0.269836358924546	0.779591145019342	0.125782573621425	0.00852502291389979	0.0354954823088188	0.138112388334716	0.507136787257294	0.615865227103666	0.0507030225324063	0.0733838134613315	0.847018127378905	0.364860866016925	0.147167727560723	0.171871817276193	0.000129451833714487	0.0522626563576176	0.138187962404305
Aldosterone-regulated sodium reabsorption	0.00119890093220795	0.00109214397351874	0.921948902897091	0.680643026525426	0.0288687252018585	0.38352166984984	0.833991630264241	0.869911124474336	0.769379719634301	0.929666962853706	0.908515011368735	0.840499538826043	0.812381161122942	0.852458135577874	0.775331752709633	0.79412085064387	0.819282138867262	0.820793573925727	0.808720769762735	0.808720769762735	0.0688806700063701	0.143012227872899	0.153446670230372	0.0261144016230302	0.00740807646317616	0.0159657483485466	0.467958926132604	0.826413133986804	0.149800336876367	0.776608882692075	0.121613028731952	0.993799349575468	0.690248821277128	0.632405974000311	0.971881039823275	0.892911263737051	0.126983523806115	0.69373540889313	0.0295177846002682	0.213689485266022	0.669263741383298	0.774480662575463	0.013822736214639	0.714371184087401	0.345331078394122	0.52497354913264	0.872315959644411	0.0048619999737407	0.0682247740352407
Starch and sucrose metabolism	0.469843729512034	0.129699538788287	0.465907458073408	0.401328845230086	0.0292133785869386	0.279847565110515	0.319735176600061	0.218404082425918	0.190330254121286	0.233648247505313	0.221054662246727	0.230563834210304	0.20136990690124	0.224480202732927	0.193217684229593	0.215148486905228	0.214418110921292	0.211823904364826	0.210072565204207	0.210072565204207	0.0114774561237554	0.00302254327847478	0.00323948750582117	0.653537487990583	0.412082825534161	0.0470828223824533	0.571938654617637	0.037290822492062	0.000579026650417871	0.0220064159501291	0.761323234073172	0.183807389049373	0.40684325581752	0.907194964377145	0.153610247982679	0.306275208111402	0.722892273650703	0.32577562993349	0.403844252578007	0.73898572831788	0.185117595713818	0.212858911791185	0.599900241462366	0.781296723633668	0.0706545224122238	0.917982367164471	0.0100783317824347	0.726852570828869	0.972545007656686
Glycosylphosphatidylinositol (GPI)-anchor biosynthesis	0.735422715287561	0.612735795870523	0.0288472985237983	0.0235675256980838	0.917982367164471	0.652734982442715	0.806999643141823	0.739615067165905	0.729148649196895	0.742134124490911	0.723308807435746	0.790695603746068	0.776821795223437	0.780657010594815	0.747811854959081	0.767257190754661	0.815398618511191	0.781936581450919	0.78428395892979	0.78428395892979	0.912696773685911	0.804634587208257	0.859213263804663	0.718315725775068	0.58335628029616	0.0181993293467618	0.772779278220203	0.0746860234450478	0.386277200330044	0.479329002462907	0.589679934842344	0.593720098742606	0.214001539162775	0.327851353514431	0.149880657802751	0.360872445477491	0.849628457848603	0.205890984247623	0.0706993337849023	0.000109576200434015	0.171960725957941	0.247190661030035	0.811088796034478	0.0053598314838346	0.989591951606228	0.0497856885590461	0.637562910262074	0.979407016413497	0.283491078456025
Fat digestion and absorption	0.373815937837427	0.123820225764749	0.0181115930265755	0.0113219250254928	0.659767463794466	0.361531267956385	0.462155387354676	0.617233552716612	0.611463438138544	0.60144666000776	0.592946482801868	0.564664236795867	0.562218893278537	0.598736226500581	0.598736226500581	0.550067817191322	0.557530422443084	0.5506258389526	0.559216126022294	0.559216126022294	0.679315960657936	0.274807458825758	0.293248515003045	0.0564251418285259	0.948988467284817	0.00063251640624276	0.00746419636848882	0.00614533010430946	0.00839017739715672	0.00543481616731062	0.264315448846164	0.000176272413298812	0.00165509233139941	0.0225647922256777	0.000161073075882759	0.000145838998817364	0.949872549818981	0.000231595433253718	0.456395054332422	0.290739591474499	0.000482601063884728	0.000103123775409854	0.134963005257428	0.666933357245444	0.0100950698275504	0.392593666621858	0.0101386784037053	0.443662923281214	0.723410727746964
Sesquiterpenoid and triterpenoid biosynthesis	0.0553576858351956	0.0261553659873435	0.0518794343019052	0.0400734280480415	0.0560979720351429	0.216566590097933	0.549761355238228	0.523827689119948	0.552556230917617	0.474558388871773	0.478017749293746	0.503140348398249	0.501894896749006	0.516403583362957	0.539387770114128	0.496221789616264	0.500651042804252	0.492869282033543	0.505636034184734	0.505636034184734	0.111348976313523	0.296584735724914	0.289869189930274	0.00390685698442361	0.0257241070945159	3.10767466628536e-07	0.690978259358855	0.644997230225542	0.402895853806063	0.368540271984436	0.334621959274416	0.268983724081859	0.401166168533735	0.871969507957381	0.178647866591527	0.222184965707238	0.264617347125579	0.176279652873593	0.0364368503420809	0.65040146501311	0.221117157074166	0.133974780485329	0.377411524458632	0.474213194069668	0.440383942381654	0.472833765269924	0.248901867238831	0.0245784041543555	0.152292841317994
Indole diterpene alkaloid biosynthesis	0.20423553113242	0.969833588046724	0.0188117282632558	0.0202604703650197	4.14868200516063e-05	0.936612379781731	0.752850235598393	0.392959151305123	0.427013697862242	0.359096514113188	0.373383355718041	0.464055008143081	0.46936302408851	0.425711139769607	0.448328845434084	0.486707280826417	0.475395194029109	0.468161577679229	0.477993085498245	0.477993085498245	9.15571280788623e-07	2.70545779924322e-07	4.68515758445099e-07	0.56876309311238	0.0533355183267125	0.576548338410918	0.000325793871235719	1.75377004569287e-06	1.86651378939832e-05	0.00381897815708677	0.0331677538943946	0.000290027106543107	0.000721761565011493	0.0135050111527898	0.000120770895348583	0.00302523161657028	0.0065899471282766	0.000110258118948283	0.015610051977783	0.0316534082315012	0.000121741516462065	2.04533334050687e-05	0.000336375917279514	0.0692351704804452	2.51569857067582e-08	0.00508113202355178	7.74943252813468e-13	0.0175930057692174	0.000421737449001806
Thyroid hormone synthesis	0.222893254061383	0.0291751532065791	0.00676152350127428	0.00962943208944808	0.592263118742571	0.536824995852456	0.632801100578755	0.271468660547729	0.30401317768987	0.305601510734842	0.305601510734842	0.334336868386187	0.317889211139249	0.300918254952167	0.317753231432127	0.333565060959632	0.334336868386187	0.328193926293988	0.328124534251126	0.328124534251126	0.0915056842394285	0.0245815925749067	0.0291103206873318	0.44494662456976	0.303947113742031	0.727819173735809	0.00201842088248548	0.00125398409797173	9.22468047395645e-05	0.000790893317478489	0.0760135312076463	0.000412880665692547	0.00665798272568872	0.0207860216151453	0.0013838200902593	0.00168579740462688	0.188576507679193	0.00241247398969861	0.120510532137461	0.00640228358597242	0.00238558370354471	0.000645948187252708	0.457195378388376	0.165908600458946	0.000285856463485471	0.0527020522896904	3.01129126745013e-05	0.401111458324941	0.0356055618710826
[truncated: 151 more columns]
