# Supplementary material for: Post-transport recovery trajectory of the canine gut microbiome and metabolome
Source: J Anim Sci Biotechnol. 2026 Apr 12;17:65. doi: 10.1186/s40104-026-01385-z (PMC13070285; doi:10.1186/s40104-026-01385-z)
Supplement: Supplementary file 3 — Additional file 3. Raw data of the metabolomic compounds. [file 40104_2026_1385_MOESM3_ESM.zip › mix/KEGG_function_summary/Correlation/function_summary_level3_r.csv]

	Biosynthesis of unsaturated fatty acids	Linoleic acid metabolism	Secondary bile acid biosynthesis	Bile secretion	Fatty acid biosynthesis	Phototransduction - fly	Serotonergic synapse	Arachidonic acid metabolism	Inflammatory mediator regulation of TRP channels	Regulation of lipolysis in adipocytes	Aldosterone synthesis and secretion	Ovarian steroidogenesis	Retrograde endocannabinoid signaling	Platelet activation	Fc epsilon RI signaling pathway	Long-term depression	Vascular smooth muscle contraction	Fc gamma R-mediated phagocytosis	GnRH signaling pathway	Oxytocin signaling pathway	Cutin, suberine and wax biosynthesis	Fatty acid degradation	Fatty acid elongation	alpha-Linolenic acid metabolism	ABC transporters	Phenylalanine metabolism	Protein digestion and absorption	Biosynthesis of various secondary metabolites - part 1	Tryptophan metabolism	Glycerophospholipid metabolism	Tropane, piperidine and pyridine alkaloid biosynthesis	Glycine, serine and threonine metabolism	Aminoacyl-tRNA biosynthesis	Mineral absorption	Glucosinolate biosynthesis	Phenylpropanoid biosynthesis	Sphingolipid metabolism	Biosynthesis of various secondary metabolites - part 3	cAMP signaling pathway	Purine metabolism	Cyanoamino acid metabolism	Phenylalanine, tyrosine and tryptophan biosynthesis	Arginine and proline metabolism	Propanoate metabolism	Tyrosine metabolism	Pyruvate metabolism	Flavonoid biosynthesis	Lysine degradation	Glucagon signaling pathway
Biosynthesis of unsaturated fatty acids	1	0.917773306505701	-0.466465459423206	-0.400771294433266	0.520724346076459	0.650704225352113	0.600335345405768	0.582997987927565	0.585714285714286	0.572602280348759	0.576827632461435	0.591884641180416	0.592454728370221	0.586384976525822	0.588564721663313	0.592957746478873	0.592723004694836	0.591716968477532	0.593360160965795	0.593360160965795	0.458819584171697	0.397317236753856	0.397082494969819	0.582629107981221	0.32290409121395	0.352649228705567	0.0930248155600268	0.0937290409121395	0.0934272300469483	-0.0303822937625754	0.0778001341381623	0.130181086519115	-0.00127431254191818	0.0787055667337357	-0.0536887994634473	-0.0640174379610999	0.00187793427230047	-0.0148558014755198	0.0936284372904091	-0.017102615694165	-0.0242790073775989	-0.0285714285714286	0.231656606304494	0.0195841716968478	0.265593561368209	0.0595573440643863	-0.0854460093896713	0.427498323272971	0.113246143527834
Linoleic acid metabolism	0.917773306505701	1	-0.535680751173709	-0.469785378940308	0.247853789403085	0.648625083836351	0.735781354795439	0.733735747820255	0.738061703554661	0.723775989268947	0.72635814889336	0.73869885982562	0.740945674044266	0.73682092555332	0.740207914151576	0.740677397719651	0.741582830315225	0.74027498323273	0.741918175720993	0.741918175720993	0.201509054325956	0.127162977867203	0.125821596244131	0.515593561368209	0.324714956405097	0.363950368879946	0.105399061032864	0.0390006706908115	-0.0589872568745808	-0.181757209926224	0.134406438631791	0.05439302481556	0.00415828303152247	0.116230717639168	-0.0690811535881958	-0.103890006706908	-0.0191146881287726	-0.0203219315895372	0.109926224010731	-0.012541918175721	-0.0469483568075117	-0.0390006706908115	0.225016767270288	0.00999329309188464	0.245908786049631	0.0285378940308518	-0.191951710261569	0.443796109993293	0.0834004024144869
Secondary bile acid biosynthesis	-0.466465459423206	-0.535680751173709	1	0.977967806841046	-0.151006036217304	-0.44215291750503	-0.514218645204561	-0.507712944332663	-0.505298457411133	-0.513011401743796	-0.513782696177062	-0.502246814218645	-0.502213279678068	-0.503789403085178	-0.503018108651911	-0.501441985244802	-0.49832327297116	-0.501173708920188	-0.501274312541918	-0.501274312541918	0.0510060362173038	0.12887323943662	0.127833668678739	-0.246780684104628	-0.153588195841717	-0.432260228034876	0.0318242790073776	0.00533199195171026	-0.109926224010731	0.420254862508384	0.00674044265593561	0.178437290409121	0.171059691482227	0.0628101945003353	0.202112676056338	0.278672032193159	0.359691482226693	0.190241448692153	0.16830985915493	0.313480885311871	0.246780684104628	0.187055667337357	-0.0826291079812207	-0.0572769953051643	-0.167940979208585	0.0312206572769953	0.150905432595573	-0.294735077129443	0.175352112676056
Bile secretion	-0.400771294433266	-0.469785378940308	0.977967806841046	1	-0.134071093226023	-0.386183769282361	-0.451207243460765	-0.444164989939638	-0.441582830315225	-0.449932930918846	-0.451106639839034	-0.437793427230047	-0.439302481556003	-0.440543259557344	-0.440241448692153	-0.438061703554661	-0.435378940308518	-0.438028169014084	-0.438195841716968	-0.438195841716968	0.0821931589537223	0.151140174379611	0.151609657947686	-0.2518779342723	-0.083869885982562	-0.451576123407109	0.0781354795439302	0.0228705566733736	-0.140912139503689	0.457276995305164	0.0551978537894031	0.250704225352113	0.233232729711603	0.119416498993964	0.259758551307847	0.324245472837022	0.352112676056338	0.244466800804829	0.197116029510396	0.356539235412475	0.303655264922871	0.234339369550637	-0.0361167002012072	-0.0357142857142857	-0.148054996646546	0.0618376928236083	0.0934272300469483	-0.240845070422535	0.211468812877264
Fatty acid biosynthesis	0.520724346076459	0.247853789403085	-0.151006036217304	-0.134071093226023	1	0.0635814889336016	-0.133333333333333	-0.175553319919517	-0.16767270288397	-0.186519114688129	-0.181153588195842	-0.162642521797451	-0.163816230717639	-0.171193829644534	-0.166163648558015	-0.162005365526492	-0.164084507042254	-0.164889336016097	-0.163413816230718	-0.163413816230718	0.855264922870557	0.824714956405097	0.824111334674715	0.43588195841717	0.189973172367539	0.206472166331321	0.027364185110664	0.281120053655265	0.445003353454058	0.246378269617706	-0.0218645204560697	0.139201877934272	-0.00301810865191147	-0.0829309188464118	0.017907444668008	0.0218645204560697	0.0924547283702213	-0.000536552649228705	0.00955734406438632	0.0356472166331321	0.0438296445338699	0.00888665325285043	0.297518443997317	-0.0128437290409121	0.270556673373575	0.0630784708249497	0.336183769282361	0.254761904761905	0.113782696177062
Phototransduction - fly	0.650704225352113	0.648625083836351	-0.44215291750503	-0.386183769282361	0.0635814889336016	1	0.805835010060362	0.81224010731053	0.815291750503018	0.81663313212609	0.817370892018779	0.817538564721663	0.819282360831657	0.814218645204561	0.81663313212609	0.818812877263581	0.818879946344735	0.818242790073776	0.817706237424547	0.817706237424547	-0.0746814218645204	-0.120254862508384	-0.120154258886653	-0.00549966465459423	0.0736753856472166	0.0859825620389	0.0821260898725687	-0.0410127431254192	-0.0329644533869886	-0.248625083836351	0.0142521797451375	-0.0149564050972502	-0.0535546613011402	0.0466465459423206	-0.0854795439302481	-0.17270288397049	-0.174245472837022	-0.0460429242119383	-0.0379946344735077	-0.216130114017438	-0.0715627095908786	-0.0506036217303823	0.0826626425217974	-0.0384976525821596	0.312038900067069	-0.0378940308517773	-0.162877263581489	0.371462105969148	-0.0582830315224681
Serotonergic synapse	0.600335345405768	0.735781354795439	-0.514218645204561	-0.451207243460765	-0.133333333333333	0.805835010060362	1	0.990006706908115	0.990442655935614	0.988900067069081	0.989738430583501	0.991750503018109	0.991247484909457	0.990308517773306	0.99047619047619	0.991448692152917	0.991079812206573	0.991348088531187	0.991348088531187	0.991348088531187	-0.0936619718309859	-0.146914822266935	-0.146680080482897	0.117538564721663	0.237391012743125	0.179476861167002	0.264788732394366	0.0454057679409792	0.0141515761234071	-0.237391012743125	0.20439302481556	0.140945674044266	0.126391683433937	0.257746478873239	0.0832662642521797	-0.0329644533869886	-0.0729376257545272	0.119684775318578	0.0233400402414487	-0.0849429912810194	0.0672367538564722	0.112910798122066	0.196311200536553	0.0371227364185111	0.350033534540577	0.0155935613682093	-0.168611670020121	0.350234741784037	-0.0257880617035547
Arachidonic acid metabolism	0.582997987927565	0.733735747820255	-0.507712944332663	-0.444164989939638	-0.175553319919517	0.81224010731053	0.990006706908115	1	0.998625083836351	0.999027498323273	0.99906103286385	0.99906103286385	0.999128101945003	0.999765258215962	0.998490945674044	0.998926894701543	0.998826291079812	0.999027498323273	0.999027498323273	0.999027498323273	-0.150201207243461	-0.208115358819584	-0.206304493628437	0.104527162977867	0.193024815560027	0.141549295774648	0.203219315895372	-0.0336351441985245	-0.0871562709590878	-0.270791415157612	0.175586854460094	0.081421864520456	0.0783702213279678	0.213447350771294	0.0277330650570087	-0.0716968477531858	-0.0790409121395037	0.0682092555331992	0.0110999329309188	-0.121830985915493	0.0287726358148893	0.0561032863849765	0.134171696847753	0.0283031522468142	0.270757880617035	-0.00214621059691482	-0.245808182427901	0.310630449362844	-0.0471495640509725
Inflammatory mediator regulation of TRP channels	0.585714285714286	0.738061703554661	-0.505298457411133	-0.441582830315225	-0.16767270288397	0.815291750503018	0.990442655935614	0.998625083836351	1	0.997987927565392	0.99832327297116	0.99916163648558	0.999396378269618	0.998960429242119	0.999832327297116	0.999396378269618	0.99926224010731	0.999429912810194	0.999429912810194	0.999429912810194	-0.14560697518444	-0.203051643192488	-0.201542588866533	0.100771294433266	0.202850435949027	0.154527162977867	0.213715627095909	-0.0229040912139504	-0.0798457411133467	-0.265358819584172	0.186619718309859	0.0888329979879276	0.0855801475519785	0.217538564721663	0.0340040241448692	-0.063514419852448	-0.0720992622401073	0.0755868544600939	0.0267270288397049	-0.108953722334004	0.0353789403085178	0.0637156270959088	0.147686116700201	0.0384976525821596	0.290140845070422	0.0111334674714956	-0.232997987927565	0.324983232729712	-0.030449362843729
Regulation of lipolysis in adipocytes	0.572602280348759	0.723775989268947	-0.513011401743796	-0.449932930918846	-0.186519114688129	0.81663313212609	0.988900067069081	0.999027498323273	0.997987927565392	1	0.999798792756539	0.998490945674044	0.998356807511737	0.998893360160966	0.997887323943662	0.99822266934943	0.998155600268276	0.998356807511737	0.998289738430583	0.998289738430583	-0.164553990610329	-0.221160295103957	-0.219382964453387	0.0979208584842388	0.180181086519115	0.13608316566063	0.19644533869886	-0.039906103286385	-0.0882293762575453	-0.276727028839705	0.16767270288397	0.0732059020791415	0.0698859825620389	0.204728370221328	0.0204896042924212	-0.0780013413816231	-0.0855130784708249	0.0609993293091885	0.00496311200536553	-0.126693494299128	0.0207243460764588	0.0505030181086519	0.121361502347418	0.0286049631120054	0.273038229376257	-0.00496311200536553	-0.249496981891348	0.302347417840376	-0.05439302481556
Aldosterone synthesis and secretion	0.576827632461435	0.72635814889336	-0.513782696177062	-0.451106639839034	-0.181153588195842	0.817370892018779	0.989738430583501	0.99906103286385	0.99832327297116	0.999798792756539	1	0.998759221998659	0.998692152917505	0.998993963782696	0.99822266934943	0.998591549295774	0.998390342052314	0.998692152917505	0.998625083836351	0.998625083836351	-0.158249496981891	-0.215090543259557	-0.213246143527834	0.101408450704225	0.184942991281019	0.138866532528504	0.199966465459423	-0.0369215291750503	-0.0833333333333333	-0.272535211267606	0.171260898725687	0.0776659959758551	0.0738765928906774	0.208584842387659	0.024111334674715	-0.0745137491616365	-0.0817236753856472	0.0648558014755198	0.00734406438631791	-0.125586854460094	0.0243796109993293	0.0539906103286385	0.12468142186452	0.0299128101945003	0.275687458081824	-0.00325285043594903	-0.244969818913481	0.30439302481556	-0.0520791415157612
Ovarian steroidogenesis	0.591884641180416	0.73869885982562	-0.502246814218645	-0.437793427230047	-0.162642521797451	0.817538564721663	0.991750503018109	0.99906103286385	0.99916163648558	0.998490945674044	0.998759221998659	1	0.999698189134809	0.999329309188464	0.999195171026157	0.999698189134809	0.999664654594232	0.999798792756539	0.999731723675386	0.999731723675386	-0.138162307176392	-0.194500335345406	-0.192823608316566	0.109825620389001	0.200503018108652	0.14476861167002	0.214084507042253	-0.0190140845070422	-0.0721998658618377	-0.259221998658618	0.181354795439302	0.0945674044265593	0.0872568745808182	0.219081153588196	0.0372233400402414	-0.0620389000670691	-0.0752850435949027	0.0774647887323944	0.0161971830985915	-0.109456740442656	0.0376928236083166	0.0658283031522468	0.146981891348089	0.0297786720321932	0.288128772635815	0.00405767940979209	-0.234238765928907	0.317035546613011	-0.0384641180415828
Retrograde endocannabinoid signaling	0.592454728370221	0.740945674044266	-0.502213279678068	-0.439302481556003	-0.163816230717639	0.819282360831657	0.991247484909457	0.999128101945003	0.999396378269618	0.998356807511737	0.998692152917505	0.999698189134809	1	0.999496981891348	0.999496981891348	0.999865861837693	0.999765258215962	0.99989939637827	0.99989939637827	0.99989939637827	-0.141951710261569	-0.19832327297116	-0.196847753185781	0.108484238765929	0.200368879946345	0.147183098591549	0.21391683433937	-0.0197853789403085	-0.0764587525150905	-0.262038900067069	0.182796780684105	0.0920523138832998	0.0870221327967807	0.219483568075117	0.0363514419852448	-0.0615023474178404	-0.0735412474849094	0.0779678068410463	0.0199195171026157	-0.110093896713615	0.0377263581488934	0.066130114017438	0.147216633132126	0.0306505700871898	0.287927565392354	0.0050972501676727	-0.232696177062374	0.320254862508384	-0.0356807511737089
Platelet activation	0.586384976525822	0.73682092555332	-0.503789403085178	-0.440543259557344	-0.171193829644534	0.814218645204561	0.990308517773306	0.999765258215962	0.998960429242119	0.998893360160966	0.998993963782696	0.999329309188464	0.999496981891348	1	0.99906103286385	0.999329309188464	0.999295774647887	0.999396378269618	0.999463447350771	0.999463447350771	-0.147719651240778	-0.204862508383635	-0.203185781354795	0.107679409792086	0.195573440643863	0.143259557344064	0.207344064386318	-0.0289403085177733	-0.0845070422535211	-0.2658953722334	0.179141515761234	0.085177733065057	0.0815224681421864	0.216431924882629	0.0306841046277666	-0.0684439973172367	-0.0759892689470154	0.0717974513749162	0.014486921529175	-0.11673373574782	0.0325620389000671	0.0596579476861167	0.137961099932931	0.0287726358148893	0.278169014084507	0.000435949027498323	-0.241012743125419	0.313413816230718	-0.0423541247484909
Fc epsilon RI signaling pathway	0.588564721663313	0.740207914151576	-0.503018108651911	-0.440241448692153	-0.166163648558015	0.81663313212609	0.99047619047619	0.998490945674044	0.999832327297116	0.997887323943662	0.99822266934943	0.999195171026157	0.999496981891348	0.99906103286385	1	0.999496981891348	0.999463447350771	0.999530516431925	0.999597585513078	0.999597585513078	-0.144332662642522	-0.201039570757881	-0.199496981891348	0.10429242119383	0.201073105298457	0.154661301140174	0.213749161636486	-0.0223675385647217	-0.078336686787391	-0.262508383635144	0.184540576794098	0.0893695506371563	0.0838363514419852	0.216230717639168	0.0321596244131455	-0.0646881287726358	-0.0728705566733736	0.0741448692152917	0.0277330650570087	-0.109456740442656	0.0341381623071764	0.062374245472837	0.146579476861167	0.0395372233400402	0.291918175720993	0.0133132126089873	-0.229543930248156	0.323004694835681	-0.0281019450033534
Long-term depression	0.592957746478873	0.740677397719651	-0.501441985244802	-0.438061703554661	-0.162005365526492	0.818812877263581	0.991448692152917	0.998926894701543	0.999396378269618	0.99822266934943	0.998591549295774	0.999698189134809	0.999865861837693	0.999329309188464	0.999496981891348	1	0.999731723675386	0.99989939637827	0.99989939637827	0.99989939637827	-0.138397048960429	-0.194902749832327	-0.193326626425218	0.10784708249497	0.203722334004024	0.148356807511737	0.215995975855131	-0.0183098591549296	-0.0738430583501006	-0.257545271629779	0.184272300469484	0.0959087860496311	0.0888329979879276	0.220489604292421	0.0381958417169685	-0.0588531187122736	-0.0713950368879946	0.0796780684104628	0.02280348759222	-0.108853118712274	0.0400737759892689	0.0680080482897384	0.148893360160966	0.032897384305835	0.289503688799463	0.00774647887323943	-0.230985915492958	0.320422535211268	-0.0327632461435278
Vascular smooth muscle contraction	0.592723004694836	0.741582830315225	-0.49832327297116	-0.435378940308518	-0.164084507042254	0.818879946344735	0.991079812206573	0.998826291079812	0.99926224010731	0.998155600268276	0.998390342052314	0.999664654594232	0.999765258215962	0.999295774647887	0.999463447350771	0.999731723675386	1	0.999865861837693	0.999865861837693	0.999865861837693	-0.140945674044266	-0.197551978537894	-0.195975855130785	0.10878604963112	0.197451374916164	0.145741113346747	0.211133467471496	-0.0205566733735748	-0.0738430583501006	-0.258316566063045	0.178571428571429	0.0924882629107981	0.0842387659289068	0.216465459423206	0.034037558685446	-0.0629443326626425	-0.0744131455399061	0.0751844399731724	0.0202548625083836	-0.108350100603622	0.0358819584171697	0.0635479543930248	0.143963782696177	0.0308517773306506	0.289738430583501	0.00590207914151576	-0.233199195171026	0.317404426559356	-0.0344064386317907
Fc gamma R-mediated phagocytosis	0.591716968477532	0.74027498323273	-0.501173708920188	-0.438028169014084	-0.164889336016097	0.818242790073776	0.991348088531187	0.999027498323273	0.999429912810194	0.998356807511737	0.998692152917505	0.999798792756539	0.99989939637827	0.999396378269618	0.999530516431925	0.99989939637827	0.999865861837693	1	0.999932930918846	0.999932930918846	-0.140979208584842	-0.197551978537894	-0.195975855130785	0.107377598926895	0.198792756539235	0.146277665995976	0.212944332662642	-0.0210261569416499	-0.0743125419181757	-0.259691482226693	0.180784708249497	0.0929242119382964	0.0859490274983233	0.218276324614353	0.0353789403085178	-0.0620724346076459	-0.0739771965124078	0.0767605633802817	0.0206572769953052	-0.109892689470154	0.0370556673373575	0.0651576123407109	0.145070422535211	0.032729711602951	0.289268947015426	0.00724346076458752	-0.232696177062374	0.318846411804158	-0.0347082494969819
GnRH signaling pathway	0.593360160965795	0.741918175720993	-0.501274312541918	-0.438195841716968	-0.163413816230718	0.817706237424547	0.991348088531187	0.999027498323273	0.999429912810194	0.998289738430583	0.998625083836351	0.999731723675386	0.99989939637827	0.999463447350771	0.999597585513078	0.99989939637827	0.999865861837693	0.999932930918846	1	1	-0.139671361502347	-0.196042924211938	-0.194533869885983	0.109825620389001	0.201542588866533	0.149429912810194	0.214453386988598	-0.0190140845070422	-0.0739101274312542	-0.258551307847082	0.18252850435949	0.0936955063715627	0.0869215291750503	0.219081153588196	0.0362843729040912	-0.0609657947686117	-0.0736418511066398	0.0775653923541247	0.0216968477531858	-0.107813547954393	0.0377598926894702	0.0658283031522468	0.146109993293092	0.0327967806841046	0.288531187122736	0.00747820254862508	-0.23158953722334	0.319014084507042	-0.0336351441985245
Oxytocin signaling pathway	0.593360160965795	0.741918175720993	-0.501274312541918	-0.438195841716968	-0.163413816230718	0.817706237424547	0.991348088531187	0.999027498323273	0.999429912810194	0.998289738430583	0.998625083836351	0.999731723675386	0.99989939637827	0.999463447350771	0.999597585513078	0.99989939637827	0.999865861837693	0.999932930918846	1	1	-0.139671361502347	-0.196042924211938	-0.194533869885983	0.109825620389001	0.201542588866533	0.149429912810194	0.214453386988598	-0.0190140845070422	-0.0739101274312542	-0.258551307847082	0.18252850435949	0.0936955063715627	0.0869215291750503	0.219081153588196	0.0362843729040912	-0.0609657947686117	-0.0736418511066398	0.0775653923541247	0.0216968477531858	-0.107813547954393	0.0377598926894702	0.0658283031522468	0.146109993293092	0.0327967806841046	0.288531187122736	0.00747820254862508	-0.23158953722334	0.319014084507042	-0.0336351441985245
Cutin, suberine and wax biosynthesis	0.458819584171697	0.201509054325956	0.0510060362173038	0.0821931589537223	0.855264922870557	-0.0746814218645204	-0.0936619718309859	-0.150201207243461	-0.14560697518444	-0.164553990610329	-0.158249496981891	-0.138162307176392	-0.141951710261569	-0.147719651240778	-0.144332662642522	-0.138397048960429	-0.140945674044266	-0.140979208584842	-0.139671361502347	-0.139671361502347	1	0.970154258886653	0.972870556673373	0.394902749832327	0.292588866532528	0.154057679409792	0.177028839704896	0.312977867203219	0.460529845741113	0.461971830985915	0.11234071093226	0.379107981220657	0.175016767270288	0.0945003353454058	0.194164989939638	0.2200871898055	0.252380952380952	0.174379610999329	0.219315895372233	0.149228705566734	0.224782025486251	0.190174379610999	0.27981220657277	0.153621730382294	0.284842387659289	0.245573440643863	0.381958417169685	0.215358819584172	0.308718980549966
Fatty acid degradation	0.397317236753856	0.127162977867203	0.12887323943662	0.151140174379611	0.824714956405097	-0.120254862508384	-0.146914822266935	-0.208115358819584	-0.203051643192488	-0.221160295103957	-0.215090543259557	-0.194500335345406	-0.19832327297116	-0.204862508383635	-0.201039570757881	-0.194902749832327	-0.197551978537894	-0.197551978537894	-0.196042924211938	-0.196042924211938	0.970154258886653	1	0.998725687458082	0.359657947686117	0.292186452045607	0.12897384305835	0.238028169014084	0.400871898054997	0.48326626425218	0.475352112676056	0.154761904761905	0.412541918175721	0.24926224010731	0.142756539235412	0.274647887323944	0.298792756539235	0.240778001341382	0.253789403085178	0.173071763916834	0.152749832327297	0.302313883299799	0.26924882629108	0.341985244802146	0.114352783366868	0.267035546613011	0.214352783366868	0.441918175720993	0.178537894030852	0.284372904091214
Fatty acid elongation	0.397082494969819	0.125821596244131	0.127833668678739	0.151609657947686	0.824111334674715	-0.120154258886653	-0.146680080482897	-0.206304493628437	-0.201542588866533	-0.219382964453387	-0.213246143527834	-0.192823608316566	-0.196847753185781	-0.203185781354795	-0.199496981891348	-0.193326626425218	-0.195975855130785	-0.195975855130785	-0.194533869885983	-0.194533869885983	0.972870556673373	0.998725687458082	1	0.365392354124748	0.292588866532528	0.124245472837022	0.227699530516432	0.386988598256204	0.478672032193159	0.48953722334004	0.147820254862508	0.415526492287056	0.239570757880617	0.133769282360832	0.266063044936284	0.298423876592891	0.246042924211938	0.244299128101945	0.181086519114688	0.146881287726358	0.295774647887324	0.259557344064386	0.327230046948357	0.126760563380282	0.257310529845741	0.225251509054326	0.42897384305835	0.16485580147552	0.288866532528504
alpha-Linolenic acid metabolism	0.582629107981221	0.515593561368209	-0.246780684104628	-0.2518779342723	0.43588195841717	-0.00549966465459423	0.117538564721663	0.104527162977867	0.100771294433266	0.0979208584842388	0.101408450704225	0.109825620389001	0.108484238765929	0.107679409792086	0.10429242119383	0.10784708249497	0.10878604963112	0.107377598926895	0.109825620389001	0.109825620389001	0.394902749832327	0.359657947686117	0.365392354124748	1	0.165962441314554	0.31046277665996	-0.0529845741113347	0.00348759221998659	0.0776324614352783	0.128001341381623	-0.0134473507712944	0.0473507712944333	-0.109054325955734	-0.0529175050301811	-0.14570757880617	-0.0223004694835681	0.190040241448692	-0.116498993963783	-0.011569416498994	0.0837692823608316	-0.12709590878605	-0.115593561368209	0.0571428571428571	0.0132461435278337	-0.0143863179074447	-0.0188128772635815	-0.0684439973172367	-0.0372568745808182	-0.0233400402414487
ABC transporters	0.32290409121395	0.324714956405097	-0.153588195841717	-0.083869885982562	0.189973172367539	0.0736753856472166	0.237391012743125	0.193024815560027	0.202850435949027	0.180181086519115	0.184942991281019	0.200503018108652	0.200368879946345	0.195573440643863	0.201073105298457	0.203722334004024	0.197451374916164	0.198792756539235	0.201542588866533	0.201542588866533	0.292588866532528	0.292186452045607	0.292588866532528	0.165962441314554	1	0.468712273641851	0.691012743125419	0.559691482226693	0.136250838363514	0.348893360160966	0.794131455399061	0.706002682763246	0.732964453386988	0.756841046277666	0.68608316566063	0.673373574782025	0.125385647216633	0.703923541247485	0.423608316566063	0.489637826961771	0.673306505700872	0.681824279007378	0.695003353454058	0.281287726358149	0.309087860496311	0.35365526492287	0.0916498993963783	0.544131455399061	0.474983232729712
Phenylalanine metabolism	0.352649228705567	0.363950368879946	-0.432260228034876	-0.451576123407109	0.206472166331321	0.0859825620389	0.179476861167002	0.141549295774648	0.154527162977867	0.13608316566063	0.138866532528504	0.14476861167002	0.147183098591549	0.143259557344064	0.154661301140174	0.148356807511737	0.145741113346747	0.146277665995976	0.149429912810194	0.149429912810194	0.154057679409792	0.12897384305835	0.124245472837022	0.31046277665996	0.468712273641851	1	0.300033534540577	0.350637156270959	0.20888665325285	-0.0478537894030852	0.330784708249497	0.123943661971831	0.128504359490275	0.216834339369551	0.0889671361502347	0.121495640509725	0.121562709590879	0.107645875251509	0.377967806841046	0.0759557344064386	0.105868544600939	0.132293762575453	0.306572769953052	0.391750503018109	0.267940979208585	0.358953722334004	0.189000670690812	0.417002012072435	0.365560026827632
Protein digestion and absorption	0.0930248155600268	0.105399061032864	0.0318242790073776	0.0781354795439302	0.027364185110664	0.0821260898725687	0.264788732394366	0.203219315895372	0.213715627095909	0.19644533869886	0.199966465459423	0.214084507042253	0.21391683433937	0.207344064386318	0.213749161636486	0.215995975855131	0.211133467471496	0.212944332662642	0.214453386988598	0.214453386988598	0.177028839704896	0.238028169014084	0.227699530516432	-0.0529845741113347	0.691012743125419	0.300033534540577	1	0.740912139503689	0.29027498323273	0.250503018108652	0.880348759221999	0.727967806841046	0.911200536552649	0.89916163648558	0.896814218645204	0.792756539235412	0.219181757209926	0.906505700871898	0.391482226693494	0.445171026156942	0.879309188464118	0.91579476861167	0.720120724346076	0.320858484238766	0.522334004024145	0.375687458081824	0.400301810865191	0.506002682763246	0.437894030851777
Biosynthesis of various secondary metabolites - part 1	0.0937290409121395	0.0390006706908115	0.00533199195171026	0.0228705566733736	0.281120053655265	-0.0410127431254192	0.0454057679409792	-0.0336351441985245	-0.0229040912139504	-0.039906103286385	-0.0369215291750503	-0.0190140845070422	-0.0197853789403085	-0.0289403085177733	-0.0223675385647217	-0.0183098591549296	-0.0205566733735748	-0.0210261569416499	-0.0190140845070422	-0.0190140845070422	0.312977867203219	0.400871898054997	0.386988598256204	0.00348759221998659	0.559691482226693	0.350637156270959	0.740912139503689	1	0.608182427900738	0.28075117370892	0.613246143527834	0.598289738430583	0.724647887323944	0.619651240778001	0.764520456069752	0.667035546613011	0.0571093226022803	0.740576794097921	0.133065057008719	0.432394366197183	0.709825620389001	0.765124077800134	0.705667337357478	0.142756539235412	0.478403755868545	0.211804158283031	0.600201207243461	0.377833668678739	0.270154258886653
Tryptophan metabolism	0.0934272300469483	-0.0589872568745808	-0.109926224010731	-0.140912139503689	0.445003353454058	-0.0329644533869886	0.0141515761234071	-0.0871562709590878	-0.0798457411133467	-0.0882293762575453	-0.0833333333333333	-0.0721998658618377	-0.0764587525150905	-0.0845070422535211	-0.078336686787391	-0.0738430583501006	-0.0738430583501006	-0.0743125419181757	-0.0739101274312542	-0.0739101274312542	0.460529845741113	0.48326626425218	0.478672032193159	0.0776324614352783	0.136250838363514	0.20888665325285	0.29027498323273	0.608182427900738	1	0.327498323272971	0.0566063044936284	0.38514419852448	0.196378269617706	0.116800804828974	0.283769282360832	0.222501676727029	0.0687122736418511	0.234976525821596	-0.100503018108652	0.171663313212609	0.175452716297787	0.275788061703555	0.292555331991952	0.0068075117370892	0.454761904761905	0.0394366197183099	0.627934272300469	0.0433601609657948	0.002280348759222
Glycerophospholipid metabolism	-0.0303822937625754	-0.181757209926224	0.420254862508384	0.457276995305164	0.246378269617706	-0.248625083836351	-0.237391012743125	-0.270791415157612	-0.265358819584172	-0.276727028839705	-0.272535211267606	-0.259221998658618	-0.262038900067069	-0.2658953722334	-0.262508383635144	-0.257545271629779	-0.258316566063045	-0.259691482226693	-0.258551307847082	-0.258551307847082	0.461971830985915	0.475352112676056	0.48953722334004	0.128001341381623	0.348893360160966	-0.0478537894030852	0.250503018108652	0.28075117370892	0.327498323272971	1	0.220992622401073	0.756304493628437	0.371327967806841	0.273675385647217	0.404124748490946	0.611167002012072	0.409590878604963	0.389201877934272	0.419651240778001	0.406338028169014	0.407142857142857	0.388229376257545	0.0722334004024145	0.339336016096579	0.123708920187793	0.434909456740443	0.187323943661972	-0.130784708249497	0.49289067739772
Tropane, piperidine and pyridine alkaloid biosynthesis	0.0778001341381623	0.134406438631791	0.00674044265593561	0.0551978537894031	-0.0218645204560697	0.0142521797451375	0.20439302481556	0.175586854460094	0.186619718309859	0.16767270288397	0.171260898725687	0.181354795439302	0.182796780684105	0.179141515761234	0.184540576794098	0.184272300469484	0.178571428571429	0.180784708249497	0.18252850435949	0.18252850435949	0.11234071093226	0.154761904761905	0.147820254862508	-0.0134473507712944	0.794131455399061	0.330784708249497	0.880348759221999	0.613246143527834	0.0566063044936284	0.220992622401073	1	0.63953722334004	0.86307847082495	0.869282360831656	0.816700201207243	0.773373574782025	0.183769282360832	0.839939637826962	0.4140174379611	0.487625754527163	0.845908786049631	0.833970489604292	0.659289067739772	0.282126089872569	0.338732394366197	0.335747820254862	0.224111334674715	0.49476861167002	0.442622401073105
Glycine, serine and threonine metabolism	0.130181086519115	0.05439302481556	0.178437290409121	0.250704225352113	0.139201877934272	-0.0149564050972502	0.140945674044266	0.081421864520456	0.0888329979879276	0.0732059020791415	0.0776659959758551	0.0945674044265593	0.0920523138832998	0.085177733065057	0.0893695506371563	0.0959087860496311	0.0924882629107981	0.0929242119382964	0.0936955063715627	0.0936955063715627	0.379107981220657	0.412541918175721	0.415526492287056	0.0473507712944333	0.706002682763246	0.123943661971831	0.727967806841046	0.598289738430583	0.38514419852448	0.756304493628437	0.63953722334004	1	0.801374916163649	0.744902749832327	0.80617035546613	0.859356136820925	0.348256203890007	0.810764587525151	0.47290409121395	0.511535881958417	0.765660630449363	0.801911468812877	0.531120053655265	0.401140174379611	0.422769953051643	0.487491616364856	0.259154929577465	0.248423876592891	0.560865191146881
Aminoacyl-tRNA biosynthesis	-0.00127431254191818	0.00415828303152247	0.171059691482227	0.233232729711603	-0.00301810865191147	-0.0535546613011402	0.126391683433937	0.0783702213279678	0.0855801475519785	0.0698859825620389	0.0738765928906774	0.0872568745808182	0.0870221327967807	0.0815224681421864	0.0838363514419852	0.0888329979879276	0.0842387659289068	0.0859490274983233	0.0869215291750503	0.0869215291750503	0.175016767270288	0.24926224010731	0.239570757880617	-0.109054325955734	0.732964453386988	0.128504359490275	0.911200536552649	0.724647887323944	0.196378269617706	0.371327967806841	0.86307847082495	0.801374916163649	1	0.955600268276324	0.985110663983903	0.896747149564051	0.252246814218645	0.989503688799463	0.362910798122066	0.512508383635144	0.963480885311871	0.976190476190476	0.727129443326626	0.260630449362844	0.396177062374245	0.332696177062374	0.308316566063045	0.433132126089873	0.427665995975855
Mineral absorption	0.0787055667337357	0.116230717639168	0.0628101945003353	0.119416498993964	-0.0829309188464118	0.0466465459423206	0.257746478873239	0.213447350771294	0.217538564721663	0.204728370221328	0.208584842387659	0.219081153588196	0.219483568075117	0.216431924882629	0.216230717639168	0.220489604292421	0.216465459423206	0.218276324614353	0.219081153588196	0.219081153588196	0.0945003353454058	0.142756539235412	0.133769282360832	-0.0529175050301811	0.756841046277666	0.216834339369551	0.89916163648558	0.619651240778001	0.116800804828974	0.273675385647217	0.869282360831656	0.744902749832327	0.955600268276324	1	0.915560026827632	0.816230717639168	0.219751844399732	0.935412474849094	0.390543259557344	0.478638497652582	0.895808182427901	0.922702883970489	0.676492287055667	0.273775989268947	0.391750503018109	0.333970489604292	0.213011401743796	0.488799463447351	0.425620389000671
Glucosinolate biosynthesis	-0.0536887994634473	-0.0690811535881958	0.202112676056338	0.259758551307847	0.017907444668008	-0.0854795439302481	0.0832662642521797	0.0277330650570087	0.0340040241448692	0.0204896042924212	0.024111334674715	0.0372233400402414	0.0363514419852448	0.0306841046277666	0.0321596244131455	0.0381958417169685	0.034037558685446	0.0353789403085178	0.0362843729040912	0.0362843729040912	0.194164989939638	0.274647887323944	0.266063044936284	-0.14570757880617	0.68608316566063	0.0889671361502347	0.896814218645204	0.764520456069752	0.283769282360832	0.404124748490946	0.816700201207243	0.80617035546613	0.985110663983903	0.915560026827632	1	0.907209926224011	0.25627095908786	0.987592219986586	0.325083836351442	0.498423876592891	0.963380281690141	0.982059020791415	0.709959758551308	0.243259557344064	0.413044936284373	0.314688128772636	0.360429242119383	0.397451374916164	0.393762575452716
Phenylpropanoid biosynthesis	-0.0640174379610999	-0.103890006706908	0.278672032193159	0.324245472837022	0.0218645204560697	-0.17270288397049	-0.0329644533869886	-0.0716968477531858	-0.063514419852448	-0.0780013413816231	-0.0745137491616365	-0.0620389000670691	-0.0615023474178404	-0.0684439973172367	-0.0646881287726358	-0.0588531187122736	-0.0629443326626425	-0.0620724346076459	-0.0609657947686117	-0.0609657947686117	0.2200871898055	0.298792756539235	0.298423876592891	-0.0223004694835681	0.673373574782025	0.121495640509725	0.792756539235412	0.667035546613011	0.222501676727029	0.611167002012072	0.773373574782025	0.859356136820925	0.896747149564051	0.816230717639168	0.907209926224011	1	0.341515761234071	0.904024144869215	0.389771965124078	0.522334004024145	0.913816230717639	0.898457411133467	0.541985244802146	0.348356807511737	0.268443997317237	0.405868544600939	0.252682763246143	0.208651911468813	0.461602951039571
Sphingolipid metabolism	0.00187793427230047	-0.0191146881287726	0.359691482226693	0.352112676056338	0.0924547283702213	-0.174245472837022	-0.0729376257545272	-0.0790409121395037	-0.0720992622401073	-0.0855130784708249	-0.0817236753856472	-0.0752850435949027	-0.0735412474849094	-0.0759892689470154	-0.0728705566733736	-0.0713950368879946	-0.0744131455399061	-0.0739771965124078	-0.0736418511066398	-0.0736418511066398	0.252380952380952	0.240778001341382	0.246042924211938	0.190040241448692	0.125385647216633	0.121562709590879	0.219181757209926	0.0571093226022803	0.0687122736418511	0.409590878604963	0.183769282360832	0.348256203890007	0.252246814218645	0.219751844399732	0.25627095908786	0.341515761234071	1	0.266599597585513	0.474949698189135	0.193393695506372	0.291851106639839	0.269818913480885	0.0825955734406438	0.202682763246144	0.113648558014755	0.229879275653924	0.190073775989269	0.00717639168343394	0.347619047619048
Biosynthesis of various secondary metabolites - part 3	-0.0148558014755198	-0.0203219315895372	0.190241448692153	0.244466800804829	-0.000536552649228705	-0.0460429242119383	0.119684775318578	0.0682092555331992	0.0755868544600939	0.0609993293091885	0.0648558014755198	0.0774647887323944	0.0779678068410463	0.0717974513749162	0.0741448692152917	0.0796780684104628	0.0751844399731724	0.0767605633802817	0.0775653923541247	0.0775653923541247	0.174379610999329	0.253789403085178	0.244299128101945	-0.116498993963783	0.703923541247485	0.107645875251509	0.906505700871898	0.740576794097921	0.234976525821596	0.389201877934272	0.839939637826962	0.810764587525151	0.989503688799463	0.935412474849094	0.987592219986586	0.904024144869215	0.266599597585513	1	0.362139503688799	0.503252850435949	0.960965794768612	0.992521797451375	0.710529845741113	0.277464788732394	0.439134808853119	0.345674044265594	0.341616364855801	0.420053655264923	0.430985915492958
cAMP signaling pathway	0.0936284372904091	0.109926224010731	0.16830985915493	0.197116029510396	0.00955734406438632	-0.0379946344735077	0.0233400402414487	0.0110999329309188	0.0267270288397049	0.00496311200536553	0.00734406438631791	0.0161971830985915	0.0199195171026157	0.014486921529175	0.0277330650570087	0.02280348759222	0.0202548625083836	0.0206572769953052	0.0216968477531858	0.0216968477531858	0.219315895372233	0.173071763916834	0.181086519114688	-0.011569416498994	0.423608316566063	0.377967806841046	0.391482226693494	0.133065057008719	-0.100503018108652	0.419651240778001	0.4140174379611	0.47290409121395	0.362910798122066	0.390543259557344	0.325083836351442	0.389771965124078	0.474949698189135	0.362139503688799	1	0.332025486250838	0.370355466130114	0.376391683433937	0.137592219986586	0.74382964453387	0.408081824279007	0.819550637156271	0.184674714956405	0.465526492287056	0.928303152246814
Purine metabolism	-0.017102615694165	-0.012541918175721	0.313480885311871	0.356539235412475	0.0356472166331321	-0.216130114017438	-0.0849429912810194	-0.121830985915493	-0.108953722334004	-0.126693494299128	-0.125586854460094	-0.109456740442656	-0.110093896713615	-0.11673373574782	-0.109456740442656	-0.108853118712274	-0.108350100603622	-0.109892689470154	-0.107813547954393	-0.107813547954393	0.149228705566734	0.152749832327297	0.146881287726358	0.0837692823608316	0.489637826961771	0.0759557344064386	0.445171026156942	0.432394366197183	0.171663313212609	0.406338028169014	0.487625754527163	0.511535881958417	0.512508383635144	0.478638497652582	0.498423876592891	0.522334004024145	0.193393695506372	0.503252850435949	0.332025486250838	1	0.499731723675386	0.496814218645204	0.283802816901408	0.0263916834339369	0.137256874580818	0.172300469483568	0.0673038229376257	0.231187122736418	0.38158953722334
Cyanoamino acid metabolism	-0.0242790073775989	-0.0469483568075117	0.246780684104628	0.303655264922871	0.0438296445338699	-0.0715627095908786	0.0672367538564722	0.0287726358148893	0.0353789403085178	0.0207243460764588	0.0243796109993293	0.0376928236083166	0.0377263581488934	0.0325620389000671	0.0341381623071764	0.0400737759892689	0.0358819584171697	0.0370556673373575	0.0377598926894702	0.0377598926894702	0.224782025486251	0.302313883299799	0.295774647887324	-0.12709590878605	0.673306505700872	0.105868544600939	0.879309188464118	0.709825620389001	0.175452716297787	0.407142857142857	0.845908786049631	0.765660630449363	0.963480885311871	0.895808182427901	0.963380281690141	0.913816230717639	0.291851106639839	0.960965794768612	0.370355466130114	0.499731723675386	1	0.955633802816901	0.663514419852448	0.262776659959759	0.358450704225352	0.346613011401744	0.321059691482227	0.384775318578135	0.438262910798122
Phenylalanine, tyrosine and tryptophan biosynthesis	-0.0285714285714286	-0.0390006706908115	0.187055667337357	0.234339369550637	0.00888665325285043	-0.0506036217303823	0.112910798122066	0.0561032863849765	0.0637156270959088	0.0505030181086519	0.0539906103286385	0.0658283031522468	0.066130114017438	0.0596579476861167	0.062374245472837	0.0680080482897384	0.0635479543930248	0.0651576123407109	0.0658283031522468	0.0658283031522468	0.190174379610999	0.26924882629108	0.259557344064386	-0.115593561368209	0.681824279007378	0.132293762575453	0.91579476861167	0.765124077800134	0.275788061703555	0.388229376257545	0.833970489604292	0.801911468812877	0.976190476190476	0.922702883970489	0.982059020791415	0.898457411133467	0.269818913480885	0.992521797451375	0.376391683433937	0.496814218645204	0.955633802816901	1	0.694969818913481	0.300268276324614	0.482494969818913	0.363514419852448	0.4	0.426861167002012	0.440979208584842
Arginine and proline metabolism	0.231656606304494	0.225016767270288	-0.0826291079812207	-0.0361167002012072	0.297518443997317	0.0826626425217974	0.196311200536553	0.134171696847753	0.147686116700201	0.121361502347418	0.12468142186452	0.146981891348089	0.147216633132126	0.137961099932931	0.146579476861167	0.148893360160966	0.143963782696177	0.145070422535211	0.146109993293092	0.146109993293092	0.27981220657277	0.341985244802146	0.327230046948357	0.0571428571428571	0.695003353454058	0.306572769953052	0.720120724346076	0.705667337357478	0.292555331991952	0.0722334004024145	0.659289067739772	0.531120053655265	0.727129443326626	0.676492287055667	0.709959758551308	0.541985244802146	0.0825955734406438	0.710529845741113	0.137592219986586	0.283802816901408	0.663514419852448	0.694969818913481	1	0.0620724346076459	0.519584171696848	0.133433936955064	0.353688799463447	0.568242790073776	0.238262910798122
Propanoate metabolism	0.0195841716968478	0.00999329309188464	-0.0572769953051643	-0.0357142857142857	-0.0128437290409121	-0.0384976525821596	0.0371227364185111	0.0283031522468142	0.0384976525821596	0.0286049631120054	0.0299128101945003	0.0297786720321932	0.0306505700871898	0.0287726358148893	0.0395372233400402	0.032897384305835	0.0308517773306506	0.032729711602951	0.0327967806841046	0.0327967806841046	0.153621730382294	0.114352783366868	0.126760563380282	0.0132461435278337	0.281287726358149	0.391750503018109	0.320858484238766	0.142756539235412	0.0068075117370892	0.339336016096579	0.282126089872569	0.401140174379611	0.260630449362844	0.273775989268947	0.243259557344064	0.348356807511737	0.202682763246144	0.277464788732394	0.74382964453387	0.0263916834339369	0.262776659959759	0.300268276324614	0.0620724346076459	1	0.442857142857143	0.956002682763246	0.196076458752515	0.294567404426559	0.791784037558685
Tyrosine metabolism	0.265593561368209	0.245908786049631	-0.167940979208585	-0.148054996646546	0.270556673373575	0.312038900067069	0.350033534540577	0.270757880617035	0.290140845070422	0.273038229376257	0.275687458081824	0.288128772635815	0.287927565392354	0.278169014084507	0.291918175720993	0.289503688799463	0.289738430583501	0.289268947015426	0.288531187122736	0.288531187122736	0.284842387659289	0.267035546613011	0.257310529845741	-0.0143863179074447	0.309087860496311	0.267940979208585	0.522334004024145	0.478403755868545	0.454761904761905	0.123708920187793	0.338732394366197	0.422769953051643	0.396177062374245	0.391750503018109	0.413044936284373	0.268443997317237	0.113648558014755	0.439134808853119	0.408081824279007	0.137256874580818	0.358450704225352	0.482494969818913	0.519584171696848	0.442857142857143	1	0.479610999329309	0.537927565392354	0.620590207914152	0.479678068410463
Pyruvate metabolism	0.0595573440643863	0.0285378940308518	0.0312206572769953	0.0618376928236083	0.0630784708249497	-0.0378940308517773	0.0155935613682093	-0.00214621059691482	0.0111334674714956	-0.00496311200536553	-0.00325285043594903	0.00405767940979209	0.0050972501676727	0.000435949027498323	0.0133132126089873	0.00774647887323943	0.00590207914151576	0.00724346076458752	0.00747820254862508	0.00747820254862508	0.245573440643863	0.214352783366868	0.225251509054326	-0.0188128772635815	0.35365526492287	0.358953722334004	0.375687458081824	0.211804158283031	0.0394366197183099	0.434909456740443	0.335747820254862	0.487491616364856	0.332696177062374	0.333970489604292	0.314688128772636	0.405868544600939	0.229879275653924	0.345674044265594	0.819550637156271	0.172300469483568	0.346613011401744	0.363514419852448	0.133433936955064	0.956002682763246	0.479610999329309	1	0.244030851777331	0.373340040241449	0.905365526492287
Flavonoid biosynthesis	-0.0854460093896713	-0.191951710261569	0.150905432595573	0.0934272300469483	0.336183769282361	-0.162877263581489	-0.168611670020121	-0.245808182427901	-0.232997987927565	-0.249496981891348	-0.244969818913481	-0.234238765928907	-0.232696177062374	-0.241012743125419	-0.229543930248156	-0.230985915492958	-0.233199195171026	-0.232696177062374	-0.23158953722334	-0.23158953722334	0.381958417169685	0.441918175720993	0.42897384305835	-0.0684439973172367	0.0916498993963783	0.189000670690812	0.400301810865191	0.600201207243461	0.627934272300469	0.187323943661972	0.224111334674715	0.259154929577465	0.308316566063045	0.213011401743796	0.360429242119383	0.252682763246143	0.190073775989269	0.341616364855801	0.184674714956405	0.0673038229376257	0.321059691482227	0.4	0.353688799463447	0.196076458752515	0.537927565392354	0.244030851777331	1	0.1780348759222	0.264486921529175
Lysine degradation	0.427498323272971	0.443796109993293	-0.294735077129443	-0.240845070422535	0.254761904761905	0.371462105969148	0.350234741784037	0.310630449362844	0.324983232729712	0.302347417840376	0.30439302481556	0.317035546613011	0.320254862508384	0.313413816230718	0.323004694835681	0.320422535211268	0.317404426559356	0.318846411804158	0.319014084507042	0.319014084507042	0.215358819584172	0.178537894030852	0.16485580147552	-0.0372568745808182	0.544131455399061	0.417002012072435	0.506002682763246	0.377833668678739	0.0433601609657948	-0.130784708249497	0.49476861167002	0.248423876592891	0.433132126089873	0.488799463447351	0.397451374916164	0.208651911468813	0.00717639168343394	0.420053655264923	0.465526492287056	0.231187122736418	0.384775318578135	0.426861167002012	0.568242790073776	0.294567404426559	0.620590207914152	0.373340040241449	0.1780348759222	1	0.484942991281019
Glucagon signaling pathway	0.113246143527834	0.0834004024144869	0.175352112676056	0.211468812877264	0.113782696177062	-0.0582830315224681	-0.0257880617035547	-0.0471495640509725	-0.030449362843729	-0.05439302481556	-0.0520791415157612	-0.0384641180415828	-0.0356807511737089	-0.0423541247484909	-0.0281019450033534	-0.0327632461435278	-0.0344064386317907	-0.0347082494969819	-0.0336351441985245	-0.0336351441985245	0.308718980549966	0.284372904091214	0.288866532528504	-0.0233400402414487	0.474983232729712	0.365560026827632	0.437894030851777	0.270154258886653	0.002280348759222	0.49289067739772	0.442622401073105	0.560865191146881	0.427665995975855	0.425620389000671	0.393762575452716	0.461602951039571	0.347619047619048	0.430985915492958	0.928303152246814	0.38158953722334	0.438262910798122	0.440979208584842	0.238262910798122	0.791784037558685	0.479678068410463	0.905365526492287	0.264486921529175	0.484942991281019	1
Sphingolipid signaling pathway	-0.0597585513078471	-0.10429242119383	0.42729711602951	0.414553990610329	0.0777330650570087	-0.151810865191147	-0.0816566063044936	-0.100301810865191	-0.0919852448021462	-0.105164319248826	-0.101307847082495	-0.0942655935613682	-0.0924547283702213	-0.0960093896713615	-0.091683433936955	-0.0898054996646546	-0.0932260228034876	-0.0925553319919517	-0.092186452045607	-0.092186452045607	0.264285714285714	0.24728370221328	0.253621730382294	0.111703554661301	0.137424547283702	0.0768947015425889	0.295908786049631	0.0841716968477532	0.114218645204561	0.471160295103957	0.21934942991281	0.406606304493628	0.29906103286385	0.27458081824279	0.314721663313213	0.382595573440644	0.937625754527163	0.324144869215292	0.55784708249497	0.230717639168343	0.338564721663313	0.340979208584842	0.0550301810865191	0.267974513749162	0.216834339369551	0.306807511737089	0.30439302481556	0.0728705566733736	0.418779342723005
Styrene degradation	0.149329309188464	0.171998658618377	0.0443326626425218	0.0369215291750503	0.0584171696847753	-0.128370221327968	0.0952045606975184	0.0495640509725017	0.0665660630449363	0.0426224010731053	0.0451039570757881	0.0570757880617035	0.0580818242790074	0.053588195841717	0.0690140845070422	0.0624748490945674	0.0609657947686117	0.0605298457411133	0.0623071763916834	0.0623071763916834	0.264520456069752	0.242387659289068	0.24476861167002	0.256405097250168	0.4158953722334	0.50429242119383	0.478269617706237	0.198993963782696	0.168745808182428	0.29486921529175	0.470120724346076	0.433568075117371	0.336384976525822	0.397786720321932	0.284004024144869	0.375150905432596	0.404124748490946	0.319416498993964	0.62448021462106	0.33672032193159	0.318779342723005	0.339134808853119	0.218812877263581	0.509221998658618	0.332193158953722	0.531187122736418	0.310764587525151	0.235278336686787	0.605264922870557
Cholinergic synapse	0.123071763916834	0.0881623071763917	0.169718309859155	0.247149564050972	0.0831321260898726	-0.145774647887324	0.0111334674714956	-0.00415828303152247	0.000670690811535882	-0.0139168343393695	-0.0107981220657277	0.000402414486921529	-0.000972501676727029	-0.00315224681421864	-0.0005700871898055	0.00137491616364856	-0.000804828973843058	-0.00124077800134138	0.000100603621730382	0.000100603621730382	0.31046277665996	0.290845070422535	0.303420523138833	0.212541918175721	0.607612340710932	0.140040241448692	0.353118712273642	0.220489604292421	0.0618712273641851	0.766532528504359	0.434775318578135	0.777900737759893	0.480952380952381	0.447954393024815	0.457276995305164	0.649530516431925	0.376727028839705	0.465962441314554	0.506338028169014	0.523775989268947	0.45868544600939	0.435278336686787	0.185010060362173	0.382260228034876	0.0292085848423877	0.433668678739101	-0.159054325955734	0.0673038229376257	0.534708249496982
Nicotinate and nicotinamide metabolism	0.172132796780684	0.12709590878605	-0.00117370892018779	0.0188799463447351	0.167169684775319	0.248524480214621	0.258484238765929	0.190778001341382	0.210160965794769	0.189839034205231	0.192387659289068	0.205767940979209	0.208283031522468	0.196411804158283	0.211804158283031	0.209926224010731	0.208987256874581	0.209221998658618	0.208350100603622	0.208350100603622	0.284473507712944	0.274916163648558	0.26673373574782	-0.153252850435949	0.274010731052985	0.195640509725017	0.442354124748491	0.358048289738431	0.33943661971831	0.20093896713615	0.28869885982562	0.442521797451375	0.355298457411133	0.342454728370221	0.365627095908786	0.276190476190476	0.15429242119383	0.407276995305164	0.49037558685446	0.119315895372233	0.336183769282361	0.446244131455399	0.397216633132126	0.495204560697518	0.848859825620389	0.573340040241449	0.538564721663313	0.532997987927565	0.591817572099262
Caffeine metabolism	0.0264922870556673	-0.0401743796109993	0.317270288397049	0.341515761234071	0.172233400402414	-0.136519114688129	-0.0863849765258216	-0.140174379610999	-0.127900737759893	-0.145204560697518	-0.144366197183099	-0.125687458081824	-0.125955734406439	-0.134942991281019	-0.12541918175721	-0.123205902079142	-0.122334004024145	-0.124614352783367	-0.122501676727029	-0.122501676727029	0.278303152246814	0.302548625083836	0.294332662642522	0.0436955063715627	0.358618376928236	-0.0160630449362844	0.358484238765929	0.42028839704896	0.324547283702213	0.493293091884641	0.303319919517103	0.503286384976526	0.387290409121395	0.318209255533199	0.404124748490946	0.436049631120054	0.0681757209926224	0.399295774647887	0.266767270288397	0.815828303152247	0.390878604963112	0.410898725687458	0.243594902749832	0.0180080482897384	0.240107310529846	0.199865861837693	0.253521126760563	0.193997317236754	0.380952380952381
Neuroactive ligand-receptor interaction	-0.111167002012072	-0.00352112676056338	0.170623742454728	0.178370221327968	-0.187692823608317	0.0161971830985915	0.148926894701543	0.125083836351442	0.140945674044266	0.123004694835681	0.125352112676056	0.127800134138162	0.129543930248156	0.128437290409121	0.138095238095238	0.130549966465459	0.12887323943662	0.129845741113347	0.12981220657277	0.12981220657277	-0.0660630449362844	-0.0962776659959758	-0.101073105298457	-0.130449362843729	0.270623742454728	0.119584171696848	0.493661971830986	0.0731052984574111	-0.0757209926224011	-0.00764587525150905	0.495238095238095	0.240576794097921	0.411234071093226	0.460328638497652	0.382494969818913	0.266867873910127	0.405499664654594	0.418812877263581	0.532360831656606	0.244299128101945	0.390409121395037	0.438933601609658	0.296646545942321	0.274077800134138	0.492387659289068	0.265291750503018	0.223775989268947	0.442488262910798	0.380818242790074
beta-Alanine metabolism	-0.00439302481556003	-0.0998993963782696	0.276827632461435	0.313044936284373	0.119852448021462	-0.108283031522468	-0.0413816230717639	-0.0819919517102616	-0.0761569416498994	-0.0904091213950369	-0.0869550637156271	-0.0701542588866532	-0.0733065057008719	-0.0805164319248826	-0.0768947015425889	-0.0692488262910798	-0.0721663313212609	-0.0712944332662642	-0.0727028839704896	-0.0727028839704896	0.333601609657948	0.378672032193159	0.383534540576794	-0.121193829644534	0.377632461435278	-0.030784708249497	0.494634473507713	0.457042253521127	0.35365526492287	0.540073775989269	0.415995975855131	0.672669349429913	0.571663313212609	0.481656606304494	0.585278336686787	0.648289738430583	0.223373574782025	0.561267605633803	0.232930918846412	0.351710261569416	0.620657276995305	0.549329309188464	0.290509725016767	0.162072434607646	0.1079476861167	0.235378940308518	0.160060362173038	0.0288061703554661	0.28158953722334
Primary bile acid biosynthesis	-0.224446680080483	-0.139067739771965	0.158048289738431	0.171495640509725	-0.382327297116029	0.148189134808853	0.167538564721663	0.171227364185111	0.174346076458752	0.17719651240778	0.176525821596244	0.170020120724346	0.169651240778001	0.170791415157612	0.172837022132797	0.169014084507042	0.167639168343394	0.169919517102616	0.169114688128773	0.169114688128773	-0.399329309188464	-0.377230046948357	-0.387089201877934	-0.429275653923541	0.0334004024144869	-0.191012743125419	0.187156270959088	-0.033869885982562	-0.167270288397049	-0.318712273641851	0.177833668678739	-0.0676727028839705	0.200570087189805	0.232930918846412	0.192924211938296	-0.0273977196512408	-0.132729711602951	0.21224010731053	-0.0768947015425889	0.0400737759892689	0.142320590207914	0.203420523138833	0.193192488262911	-0.154963112005366	0.14037558685446	-0.181153588195842	0.0347753185781355	0.195372233400402	-0.144433266264252
Two-component system	0.402850435949027	0.459456740442656	-0.330482897384306	-0.292823608316566	-0.0413480885311871	0.496780684104628	0.498893360160966	0.488363514419852	0.493594902749832	0.486016096579477	0.488732394366197	0.488162307176392	0.490845070422535	0.49027498323273	0.493963782696177	0.490342052313883	0.487391012743125	0.490912139503689	0.489201877934272	0.489201877934272	-0.0339704896042924	-0.0904426559356137	-0.0948356807511737	-0.00747820254862508	0.374077800134138	0.356539235412475	0.334004024144869	0.113816230717639	-0.110865191146881	-0.178068410462777	0.32112676056338	0.153957075788062	0.278303152246814	0.42374245472837	0.21224010731053	0.0843729040912139	0.0183433936955064	0.266197183098592	0.417605633802817	0.0226693494299128	0.214553990610329	0.269617706237425	0.2780348759222	0.394802146210597	0.510026827632461	0.402213279678068	0.0459423205902079	0.740073775989269	0.415660630449363
Alanine, aspartate and glutamate metabolism	0.358551307847082	0.334808853118712	-0.0354460093896714	0.0506371562709591	0.180985915492958	0.295774647887324	0.293796109993293	0.266331321260899	0.281187122736418	0.257545271629779	0.261334674714956	0.276022803487592	0.277129443326626	0.269718309859155	0.280818242790074	0.278638497652582	0.275754527162978	0.277397719651241	0.276492287055667	0.276492287055667	0.297518443997317	0.248054996646546	0.248088531187123	-0.0380617035546613	0.516364855801475	0.283199195171026	0.469718309859155	0.275553319919517	0.0310529845741113	0.285345405767941	0.432863849765258	0.535781354795439	0.490744466800805	0.510127431254192	0.44906103286385	0.409657947686117	0.211569416498994	0.49299128101945	0.649329309188464	0.222199865861838	0.448256203890007	0.481220657276995	0.447116029510396	0.628672032193159	0.624211938296445	0.680181086519115	0.103588195841717	0.694164989939638	0.719584171696848
Thiamine metabolism	0.387692823608316	0.388363514419852	-0.311871227364185	-0.27448021462106	0.38420523138833	0.090543259557344	0.196847753185781	0.167169684775319	0.176391683433937	0.151609657947686	0.155298457411133	0.170321931589537	0.172602280348759	0.167907444668008	0.173541247484909	0.174077800134138	0.167035546613011	0.168879946344735	0.170590207914152	0.170590207914152	0.345674044265594	0.33148893360161	0.323775989268947	0.269215291750503	0.737994634473508	0.493024815560027	0.445808182427901	0.417538564721663	0.0194835680751174	-0.0386653252850436	0.567907444668008	0.291649899396378	0.433869885982562	0.450972501676727	0.382126089872569	0.294567404426559	0.0352112676056338	0.408484238765929	0.186653252850436	0.189302481556003	0.397116029510396	0.39654594232059	0.725016767270288	0.0819584171696848	0.262139503688799	0.127397719651241	0.0904426559356137	0.532394366197183	0.246613011401744
Oxidative phosphorylation	0.416867873910127	0.485680751173709	-0.377733065057009	-0.346009389671361	-0.0712273641851107	0.536351441985245	0.518913480885312	0.516264252179745	0.520120724346076	0.514553990610329	0.51663313212609	0.514319248826291	0.51747149564051	0.517806841046278	0.52102615694165	0.516431924882629	0.514386317907445	0.517538564721663	0.515995975855131	0.515995975855131	-0.0915828303152247	-0.153386988598256	-0.157276995305164	-0.000402414486921529	0.308517773306506	0.382494969818913	0.252213279678068	0.0510060362173038	-0.135278336686787	-0.223977196512408	0.238162307176392	0.0746814218645204	0.179879275653924	0.342723004694836	0.113480885311871	0.00238095238095238	-0.00747820254862508	0.170053655264923	0.38765928906774	-0.0355801475519785	0.116599597585513	0.17719651240778	0.197116029510396	0.37709590878605	0.462642521797451	0.370623742454728	0.00217974513749162	0.693226022803487	0.3700871898055
Pantothenate and CoA biosynthesis	-0.06140174379611	-0.116063044936284	0.243695506371563	0.285177733065057	-0.00553319919517103	-0.0960093896713615	0.0101945003353454	-0.0225016767270288	-0.0189470154258887	-0.0286049631120054	-0.0267270288397049	-0.0130449362843729	-0.0153252850435949	-0.0213615023474178	-0.0203890006706908	-0.0119047619047619	-0.0152917505030181	-0.0141515761234071	-0.0151240778001341	-0.0151240778001341	0.188564721663313	0.232126089872569	0.233668678739101	-0.121193829644534	0.416599597585513	-0.0800804828973843	0.520959087860496	0.454158283031522	0.303152246814219	0.558551307847082	0.421327967806841	0.757243460764587	0.645439302481556	0.570925553319919	0.658651911468813	0.734708249496982	0.248356807511737	0.633601609657948	0.248524480214621	0.40010060362173	0.636351441985245	0.61485580147552	0.326056338028169	0.217169684775319	0.158584842387659	0.267437961099933	0.118075117370892	0.0336686787391013	0.298155600268276
Fructose and mannose metabolism	0.00144198524480215	0.00187793427230047	0.0461099932930919	0.0589201877934272	-0.0212608987256875	-0.182830315224681	-0.00110663983903421	-0.0167337357478203	-0.00476190476190476	-0.0194500335345406	-0.0167002012072435	-0.0124748490945674	-0.0117370892018779	-0.0150234741784038	-0.00251509054325956	-0.00915492957746479	-0.0105298457411133	-0.00949027498323273	-0.00865191146881288	-0.00865191146881288	0.224782025486251	0.224614352783367	0.240979208584842	0.132830315224681	0.304325955734406	0.303018108651911	0.366230717639168	0.218913480885312	0.083065057008719	0.457411133467471	0.373608316566063	0.485345405767941	0.325385647216633	0.315928906773977	0.303185781354795	0.474077800134138	0.256103286384976	0.321830985915493	0.632562038900067	0.241985244802146	0.342018779342723	0.327531857813548	0.0329979879275654	0.789168343393695	0.174010731052985	0.802280348759222	0.178537894030852	0.0469483568075117	0.686384976525821
Glycolysis / Gluconeogenesis	0.0230382293762575	0.00590207914151576	0.282126089872569	0.29738430583501	0.0960429242119383	-0.257712944332663	-0.114688128772636	-0.138363514419852	-0.123205902079142	-0.147585513078471	-0.144969818913481	-0.130248155600268	-0.128068410462777	-0.133568075117371	-0.119986586183769	-0.125553319919517	-0.12551978537894	-0.12709590878605	-0.12541918175721	-0.12541918175721	0.357511737089202	0.363849765258216	0.37112676056338	0.115124077800134	0.402213279678068	0.274983232729712	0.390207914151576	0.278772635814889	0.0904426559356137	0.575955734406439	0.421227364185111	0.570623742454728	0.396311200536553	0.368276324614353	0.366599597585513	0.507478202548625	0.391247484909457	0.388564721663313	0.738162307176392	0.487491616364856	0.4140174379611	0.386351441985245	0.154828973843058	0.59570757880617	0.191046277665996	0.703755868544601	0.234004024144869	0.14748490945674	0.806472166331321
Butanoate metabolism	0.391348088531187	0.350167672702884	-0.0785714285714286	-0.00845070422535211	0.286049631120054	0.283132126089873	0.239704896042924	0.216063044936284	0.232662642521797	0.208081824279007	0.212608987256875	0.227397719651241	0.229107981220657	0.219282360831657	0.232696177062374	0.231153588195842	0.22887323943662	0.230449362843729	0.228772635814889	0.228772635814889	0.36841046277666	0.315492957746479	0.316934942991281	0.0392689470154259	0.440006706908115	0.32270288397049	0.407914151576123	0.244600938967136	0.0329644533869886	0.261535881958417	0.373541247484909	0.460328638497652	0.391515761234071	0.410932260228035	0.340979208584842	0.328437290409121	0.179175050301811	0.39289067739772	0.660228034875922	0.155600268276325	0.360932260228035	0.392857142857143	0.42374245472837	0.620824949698189	0.626727028839705	0.676089872568746	0.153822937625754	0.644433266264252	0.712843729040912
HIF-1 signaling pathway	0.0199865861837693	0.00204560697518444	0.286452045606975	0.301106639839034	0.0962105969148223	-0.253420523138833	-0.109926224010731	-0.133668678739101	-0.118175720992622	-0.14289067739772	-0.140342052313883	-0.12551978537894	-0.123172367538565	-0.129007377598927	-0.115090543259557	-0.120556673373575	-0.120824949698189	-0.122166331321261	-0.120556673373575	-0.120556673373575	0.359657947686117	0.367203219315895	0.373943661971831	0.10617035546613	0.406874580818243	0.276425217974514	0.406405097250168	0.294399731723675	0.0955399061032864	0.580214621059691	0.434473507712944	0.581958417169685	0.410932260228035	0.379979879275654	0.381623071763917	0.521428571428571	0.402682763246143	0.406371562709591	0.7518779342723	0.487525150905433	0.431052984574111	0.40627095908786	0.165258215962441	0.616096579476861	0.214755197853789	0.725653923541247	0.25710932260228	0.159758551307847	0.823541247484909
Sulfur metabolism	0.16234071093226	0.140945674044266	0.0801140174379611	0.107444668008048	0.178638497652582	0.191884641180416	0.151542588866533	0.0959423205902079	0.11317907444668	0.0934272300469483	0.0970154258886653	0.107478202548625	0.112072434607646	0.102850435949027	0.114922870556673	0.11327967806841	0.109926224010731	0.111368209255533	0.111636485580148	0.111636485580148	0.244265593561368	0.238832997987928	0.225150905432596	-0.136552649228706	0.438229376257545	0.238464118041583	0.548625083836351	0.42280348759222	0.174312541918176	0.162173038229376	0.478504359490275	0.42551978537894	0.510965794768612	0.512374245472837	0.495405767940979	0.375150905432596	0.183199195171026	0.54654594232059	0.576827632461435	0.256874580818243	0.491750503018109	0.574815560026828	0.477364185110664	0.445942320590208	0.776425217974514	0.536753856472166	0.476525821596244	0.695405767940979	0.631354795439302
Glyoxylate and dicarboxylate metabolism	0.328940308517773	0.290006706908115	-0.00184439973172368	0.0627766599597585	0.263346747149564	0.276727028839705	0.232696177062374	0.191281019450034	0.207377598926895	0.185244802146211	0.189771965124078	0.204896042924212	0.206505700871898	0.196646545942321	0.208148893360161	0.208081824279007	0.205700871898055	0.206941649899396	0.205667337357478	0.205667337357478	0.343494299128102	0.315593561368209	0.310697518443997	-0.0510395707578806	0.477129443326626	0.209255533199195	0.520456069751844	0.371428571428571	0.0881958417169685	0.229040912139504	0.45710932260228	0.493796109993293	0.515828303152247	0.514889336016097	0.482226693494299	0.396411804158283	0.154158283031522	0.52635814889336	0.606740442655936	0.246512407780013	0.494399731723675	0.525083836351442	0.495942320590208	0.532997987927565	0.715191146881288	0.634372904091214	0.263581488933602	0.727934272300469	0.705264922870557
Isoflavonoid biosynthesis	-0.0570422535211268	-0.12897384305835	0.248088531187123	0.236217303822938	0.142924211938296	0.0183769282360832	0.0645875251509054	-0.00778001341381623	0.00731052984574111	-0.010093896713615	-0.00744466800804829	0.00704225352112676	0.00868544600938967	-0.00150905432595573	0.0103621730382294	0.0110663983903421	0.00975855130784708	0.00985915492957746	0.00989268947015426	0.00989268947015426	0.26485580147552	0.31579476861167	0.305566733735748	-0.164185110663984	0.203487592219987	0.006841046277666	0.550234741784038	0.509657947686117	0.436384976525822	0.284339369550637	0.350536552649229	0.46830985915493	0.499362843729041	0.429510395707579	0.546411804158283	0.445036887994634	0.233903420523139	0.553856472166331	0.33065057008719	0.233970489604292	0.512642521797451	0.599094567404426	0.4079476861167	0.306841046277666	0.692823608316566	0.392085848423877	0.773239436619718	0.307276995305164	0.407545271629779
Carbon fixation pathways in prokaryotes	0.261871227364185	0.186452045606975	0.0181421864520456	0.0757209926224011	0.280482897384306	0.240643863179074	0.163715627095909	0.134641180415828	0.150871898054997	0.13169014084507	0.136552649228706	0.148658618376928	0.14916163648558	0.139336016096579	0.152179745137492	0.151945003353454	0.150402414486922	0.151576123407109	0.149530516431925	0.149530516431925	0.37645875251509	0.326458752515091	0.326559356136821	-0.0782360831656606	0.220120724346076	0.118209255533199	0.295171026156942	0.221361502347418	0.162273641851107	0.257176391683434	0.209892689470154	0.383635144198524	0.268041582830315	0.242421193829644	0.256036217303823	0.21569416498994	0.140677397719651	0.296713615023474	0.532360831656606	0.0387994634473508	0.273239436619718	0.307880617035547	0.278571428571429	0.591851106639839	0.671898054996647	0.663380281690141	0.31851106639839	0.49644533869886	0.649597585513078
Vitamin digestion and absorption	0.309087860496311	0.304728370221328	-0.281254191817572	-0.264319248826291	0.314621059691482	0.0335010060362173	0.171629778672032	0.137357478202549	0.146814218645205	0.121730382293763	0.124916163648558	0.13869885982562	0.140509725016767	0.136753856472166	0.14309188464118	0.141649899396378	0.134439973172368	0.136485580147552	0.137625754527163	0.137625754527163	0.335915492957746	0.293259557344064	0.291549295774648	0.228336686787391	0.648926894701542	0.479745137491616	0.353588195841717	0.261971830985915	0.0729376257545272	0.0287726358148893	0.449865861837693	0.309389671361502	0.322736418511066	0.364352783366868	0.271663313212609	0.220020120724346	0.118008048289738	0.291750503018109	0.268276324614353	0.0876592890677398	0.254191817572099	0.277397719651241	0.577464788732394	0.169517102615694	0.228940308517773	0.173205902079141	0.0213950368879946	0.423876592890677	0.266767270288397
Citrate cycle (TCA cycle)	0.282360831656606	0.22018779342723	0.028169014084507	0.0712608987256874	0.295305164319249	0.244634473507713	0.155264922870557	0.116901408450704	0.134004024144869	0.113447350771294	0.118108651911469	0.132729711602951	0.134741784037559	0.122971160295104	0.135915492957746	0.136787391012743	0.135378940308518	0.136116700201207	0.134406438631791	0.134406438631791	0.343460764587525	0.308551307847082	0.303588195841717	-0.0668678739101274	0.258551307847082	0.126827632461435	0.340677397719651	0.294332662642522	0.169617706237425	0.203286384976526	0.251274312541918	0.370489604292421	0.311636485580148	0.28336686787391	0.300033534540577	0.229778672032193	0.137860496311201	0.339839034205231	0.523574782025486	0.134037558685446	0.310865191146881	0.348893360160966	0.340107310529846	0.498390342052314	0.705298457411133	0.607176391683434	0.348893360160966	0.578571428571429	0.647082494969819
Steroid hormone biosynthesis	-0.0449698189134809	0.095271629778672	-0.293628437290409	-0.254594232059021	-0.335479543930248	0.115660630449363	0.192857142857143	0.258081824279007	0.250201207243461	0.265392354124748	0.262709590878605	0.246210596914822	0.244466800804829	0.252079141515761	0.246076458752515	0.243125419181757	0.24486921529175	0.245338698859826	0.244366197183099	0.244366197183099	-0.348993963782696	-0.380248155600268	-0.36851106639839	-0.075083836351442	-0.148558014755198	-0.218678739101274	-0.285580147551979	-0.375888665325285	-0.400134138162307	-0.302749832327297	-0.143494299128102	-0.28608316566063	-0.206304493628437	-0.138665325285044	-0.258115358819584	-0.212676056338028	-0.346009389671361	-0.269919517102616	-0.328806170355466	-0.197350771294433	-0.251945003353454	-0.315291750503018	-0.298893360160966	-0.17907444668008	-0.491649899396378	-0.284641180415828	-0.653252850435949	-0.232830315224681	-0.404426559356137
Methane metabolism	0.00372233400402414	0.0537894030851777	0.0582830315224681	0.0920523138832998	-0.0413816230717639	0.057645875251509	0.235378940308518	0.187994634473508	0.206304493628437	0.185077129443327	0.189235412474849	0.201207243460765	0.201073105298457	0.193796109993293	0.205868544600939	0.205466130114017	0.201710261569416	0.202883970489604	0.203085177733065	0.203085177733065	0.0999329309188464	0.157411133467471	0.148390342052314	-0.10093896713615	0.542655935613682	0.199664654594232	0.870355466130114	0.663715627095909	0.263615023474178	0.22448021462106	0.781354795439302	0.633199195171026	0.797652582159624	0.75617035546613	0.789336016096579	0.718075117370892	0.170858484238766	0.802984574111335	0.334238765928907	0.399932930918846	0.796680080482897	0.821596244131455	0.601542588866532	0.297686116700201	0.546143527833669	0.329979879275654	0.419953051643192	0.377934272300469	0.394466800804829
PPAR signaling pathway	0.211535881958417	0.277397719651241	-0.0631790744466801	-0.045439302481556	0.134138162307176	-0.0217639168343394	0.00435949027498323	0.0321931589537223	0.0367873910127431	0.0268611670020121	0.0254527162977867	0.028504359490275	0.030449362843729	0.0296780684104628	0.0349429912810194	0.0290073775989269	0.0300469483568075	0.028336686787391	0.029476861167002	0.029476861167002	0.0465124077800134	0.0325955734406439	0.0335680751173709	0.441012743125419	0.213715627095909	0.141046277665996	-0.0346747149564051	-0.102380952380952	-0.330918846411804	-0.0289403085177733	0.140610328638498	-0.0397048960429242	-0.025251509054326	-0.0262575452716298	-0.085177733065057	0.00831656606304493	0.063514419852448	-0.0489268947015426	0.0709590878604963	0.213246143527834	-0.0459087860496311	-0.0719986586183769	0.133735747820255	-0.0602951039570758	-0.173708920187793	-0.0736418511066398	-0.338128772635815	0.123105298457411	0.0269953051643192
Longevity regulating pathway - worm	0.236284372904091	0.117773306505701	0.0744466800804829	0.111871227364185	0.361871227364185	-0.0431254191817572	-0.0833333333333333	-0.0917840375586854	-0.0915492957746479	-0.0987256874580818	-0.0938296445338699	-0.0877934272300469	-0.0870221327967807	-0.0902749832327297	-0.0900067069081153	-0.08420523138833	-0.0837357478202548	-0.0847753185781355	-0.0854795439302481	-0.0854795439302481	0.52907444668008	0.404527162977867	0.414218645204561	0.158584842387659	0.0602951039570758	-0.012374245472837	-0.0201542588866532	-0.0103286384976526	0.25439302481556	0.480449362843729	-0.0138162307176392	0.309322602280349	0.0192823608316566	0.01841046277666	0.0306841046277666	0.132897384305835	0.224983232729712	0.0285378940308518	0.299429912810194	0.0984909456740442	0.0570757880617035	0.0372233400402414	-0.153588195841717	0.289805499664655	0.137156270959088	0.323239436619718	0.140878604963112	0.0334339369550637	0.328303152246814
GABAergic synapse	0.313044936284373	0.303286384976526	-0.0992287055667337	-0.0287391012743125	0.164419852448021	0.205600268276325	0.156773977196512	0.155600268276325	0.168745808182428	0.148926894701543	0.151576123407109	0.159188464118042	0.162105969148223	0.156706908115359	0.166096579476861	0.161468812877264	0.157981220657277	0.16046277665996	0.159792085848424	0.159792085848424	0.183869885982562	0.139939637826962	0.138665325285044	0.00734406438631791	0.49906103286385	0.341784037558685	0.357176391683434	0.153688799463447	-0.249631120053655	0.00861837692823608	0.447686116700201	0.258618376928236	0.400268276324614	0.445338698859826	0.333668678739101	0.268678739101274	0.103521126760563	0.385412474849095	0.623407109322602	0.201609657947686	0.372837022132797	0.369416498993964	0.374748490945674	0.522535211267606	0.406841046277666	0.560596914822267	-0.0162977867203219	0.756036217303823	0.630080482897384
Pyrimidine metabolism	-0.025251509054326	-0.0284372904091214	-0.146881287726358	-0.125821596244131	-0.0635479543930248	0.0266264252179745	0.183098591549296	0.142387659289068	0.144097920858484	0.143594902749832	0.146981891348089	0.15177733065057	0.147652582159624	0.143293091884641	0.143158953722334	0.149765258215962	0.148692152917505	0.149932930918846	0.148725687458082	0.148725687458082	0.0125754527162978	0.0473843058350101	0.0522468142186452	-0.0298457411133467	0.362173038229376	0.0236753856472166	0.434641180415828	0.466532528504359	0.417639168343394	0.285781354795439	0.34486921529175	0.52709590878605	0.481321260898726	0.442723004694836	0.512072434607646	0.521931589537223	-0.0646210596914822	0.487692823608317	-0.0311535881958417	0.276123407109323	0.463380281690141	0.476324614352783	0.236988598256204	0.14047619047619	0.133333333333333	0.110965794768612	0.0509389671361502	0.0107645875251509	0.00905432595573441
Valine, leucine and isoleucine degradation	-0.0108316566063045	0.104191817572099	0.106036217303823	0.189168343393695	-0.16234071093226	-0.0810865191146881	0.112541918175721	0.123071763916834	0.126224010731053	0.11317907444668	0.112307176391683	0.123407109322602	0.122870556673374	0.123507712944333	0.124413145539906	0.121898054996647	0.122501676727029	0.120992622401073	0.122568745808182	0.122568745808182	-0.110127431254192	-0.0824949698189135	-0.0858148893360161	-0.0176391683433937	0.463983903420523	-0.0117035546613011	0.431757209926224	0.162877263581489	-0.290912139503689	0.02719651240778	0.464688128772636	0.332494969818913	0.543796109993293	0.55523138832998	0.491851106639839	0.395036887994634	0.0967806841046278	0.469684775318578	0.238028169014084	0.389704896042924	0.47907444668008	0.412005365526492	0.499731723675386	0.039570757880617	0.00385647216633132	0.107176391683434	-0.229342723004695	0.262910798122066	0.238430583501006
Cysteine and methionine metabolism	-0.113682092555332	-0.135345405767941	0.0537894030851777	0.10439302481556	-0.169751844399732	0.0090878604963112	0.123239436619718	0.106036217303823	0.103487592219987	0.107310529845741	0.11046277665996	0.108484238765929	0.104963112005366	0.10523138832998	0.102917505030181	0.107042253521127	0.102749832327297	0.106002682763246	0.106740442655936	0.106740442655936	-0.0113682092555332	0.0750503018108652	0.0745472837022133	-0.300402414486922	0.458718980549966	-0.021327967806841	0.5799128101945	0.386653252850436	0.0308853118712274	0.15010060362173	0.547183098591549	0.483232729711603	0.673675385647217	0.675955734406439	0.653420523138833	0.588531187122736	-0.145573440643863	0.649597585513078	0.0514084507042253	0.235647216633132	0.640811535881958	0.622032193158954	0.395103957075788	0.156002682763246	0.0786384976525821	0.185915492957746	0.0341046277665996	0.216297786720322	0.151240778001341
Chemical carcinogenesis	-0.088765928906774	-0.135513078470825	-0.198960429242119	-0.230482897384306	-0.0017102615694165	0.0899731723675386	0.0476190476190476	0.0384976525821596	0.0387994634473508	0.0430583501006036	0.0450704225352113	0.040878604963112	0.0417169684775319	0.0373239436619718	0.0390677397719651	0.0412139503688799	0.0388665325285044	0.0410798122065728	0.0407444668008048	0.0407444668008048	-0.0746478873239437	-0.041046277665996	-0.0335680751173709	-0.0613346747149564	-0.0615023474178404	0.0894366197183099	0.123608316566063	0.266431924882629	0.346914822266935	-0.0362508383635144	0.022635814889336	0.0102280348759222	0.0607310529845741	0.0431924882629108	0.116465459423206	0.155969148222669	-0.175720992622401	0.0837692823608316	-0.306405097250168	-0.287625754527163	0.0756874580818243	0.0985580147551978	0.0521797451374916	0.0583165660630449	-0.0421529175050302	-0.03859825620389	0.126827632461435	-0.195908786049631	-0.264587525150905
Taurine and hypotaurine metabolism	-0.109490274983233	-0.161200536552649	0.400435949027498	0.432662642521797	0.0186452045606975	0.0543259557344064	0.0295439302481556	-0.0140845070422535	-0.00801475519785379	-0.0204225352112676	-0.0176727028839705	-0.00499664654594232	-0.0033869885982562	-0.0101274312541918	-0.00690811535881958	-0.00164319248826291	-0.00499664654594232	-0.00372233400402414	-0.0039570757880617	-0.0039570757880617	0.120120724346076	0.203152246814219	0.192421193829645	-0.377598926894701	0.36307847082495	-0.215627095908786	0.635814889336016	0.462072434607646	0.178604963112005	0.241012743125419	0.509356136820926	0.535446009389671	0.719382964453387	0.652380952380952	0.731924882629108	0.576291079812207	0.182662642521797	0.744835680751174	0.254325955734406	0.334138162307176	0.710160965794769	0.736787391012743	0.573843058350101	0.0901743796109993	0.461904761904762	0.208115358819584	0.413380281690141	0.39728370221328	0.317102615694165
Chlorocyclohexane and chlorobenzene degradation	0.225117370892019	0.176391683433937	-0.0580147551978538	-0.00385647216633132	0.185848423876593	0.210228034875922	0.111200536552649	0.100368879946345	0.117437961099933	0.101643192488263	0.104761904761905	0.109255533199195	0.110999329309188	0.103386988598256	0.116666666666667	0.111737089201878	0.108517773306506	0.111938296445339	0.110261569416499	0.110261569416499	0.224077800134138	0.174144869215292	0.173977196512408	-0.0417505030181086	0.304862508383635	0.26485580147552	0.318611670020121	0.189101274312542	-0.0533869885982562	0.101844399731724	0.330516431924883	0.251073105298457	0.301743796109993	0.319450033534541	0.261066398390342	0.231421864520456	0.0591884641180416	0.314084507042253	0.569181757209926	0.0771294433266264	0.293192488262911	0.324916163648558	0.222233400402414	0.636351441985245	0.536485580147552	0.662944332662642	0.187692823608317	0.600067069081153	0.6299128101945
Biosynthesis of various secondary metabolites - part 2	-0.0293427230046948	-0.0561703554661301	0.262843729040912	0.312977867203219	0.0180080482897384	-0.0170020120724346	0.0753521126760563	0.0334004024144869	0.0392689470154259	0.025251509054326	0.0293427230046948	0.0443326626425218	0.0452045606975184	0.0367873910127431	0.0389336016096579	0.0472166331321261	0.0424882629107981	0.0443661971830986	0.0442320590207914	0.0442320590207914	0.174949698189135	0.271830985915493	0.264520456069752	-0.174647887323944	0.589235412474849	-0.0451039570757881	0.816364855801475	0.706304493628437	0.211904761904762	0.420858484238766	0.739336016096579	0.773004694835681	0.929510395707579	0.834607645875251	0.937122736418511	0.882796780684104	0.218980549966465	0.945003353454058	0.273507712944333	0.434372904091214	0.92280348759222	0.930114017437961	0.662105969148223	0.212307176391683	0.365627095908786	0.30177733065057	0.332897384305835	0.333199195171026	0.377699530516432
Drug metabolism - cytochrome P450	-0.0424882629107981	-0.0590207914151576	-0.121294433266264	-0.155365526492287	0.230482897384306	-0.0833668678739101	-0.20251509054326	-0.207377598926895	-0.20345405767941	-0.203789403085178	-0.206438631790744	-0.203722334004024	-0.204963112005366	-0.209154929577465	-0.204594232059021	-0.206975184439973	-0.201710261569416	-0.205130784708249	-0.204594232059021	-0.204594232059021	0.0150905432595573	0.0332662642521797	0.0249832327297116	0.0237089201877934	-0.356371562709591	0.0395372233400402	-0.425922199865862	0.103118712273642	0.2920523138833	-0.213044936284373	-0.443158953722334	-0.41234071093226	-0.46046277665996	-0.536854460093897	-0.414050972501677	-0.446747149564051	-0.291649899396378	-0.459456740442656	-0.463816230717639	-0.116834339369551	-0.460865191146881	-0.434507042253521	-0.150871898054997	-0.43682092555332	-0.200536552649229	-0.408081824279007	0.170992622401073	-0.248423876592891	-0.392689470154259
Monobactam biosynthesis	-0.0432260228034876	-0.0830985915492958	0.281857813547954	0.32729711602951	0.0306505700871898	-0.0313212608987257	0.0551643192488263	0.0101945003353454	0.0145539906103286	0.00264922870556673	0.00633802816901408	0.0219651240778001	0.022468142186452	0.0139168343393695	0.0149564050972502	0.024748490945674	0.0201542588866532	0.0219315895372233	0.0216968477531858	0.0216968477531858	0.194969818913481	0.293259557344064	0.286250838363514	-0.170858484238766	0.539101274312542	-0.0630784708249497	0.785010060362173	0.736384976525821	0.279242119382964	0.457880617035547	0.686049631120054	0.778303152246814	0.893158953722334	0.78252850435949	0.916163648558015	0.873574782025486	0.22290409121395	0.919047619047619	0.250972501676727	0.425150905432596	0.898692152917505	0.913615023474178	0.619047619047619	0.208014755197854	0.377498323272971	0.2981220657277	0.386317907444668	0.277967806841046	0.366364855801475
Ubiquinone and other terpenoid-quinone biosynthesis	0.309087860496311	0.336686787391013	-0.22981220657277	-0.191415157612341	0.297753185781355	0.0189134808853119	0.141750503018109	0.10700871898055	0.117873910127431	0.0949362843729041	0.0985915492957746	0.112374245472837	0.11579476861167	0.109289067739772	0.115526492287056	0.116331321260899	0.109322602280349	0.111804158283032	0.113782696177062	0.113782696177062	0.255667337357478	0.294466800804829	0.280918846411804	0.24906103286385	0.743863179074447	0.442287055667337	0.578336686787391	0.596177062374245	0.0328638497652582	-0.043158953722334	0.692957746478873	0.341482226693494	0.602883970489604	0.5859825620389	0.558350100603622	0.453621730382294	0.0196177062374245	0.584004024144869	0.179946344735077	0.285010060362173	0.563346747149564	0.578068410462777	0.793963782696177	0.0934272300469483	0.298356807511737	0.135177733065057	0.204594232059021	0.555801475519785	0.240912139503689
Pentose phosphate pathway	-0.0546613011401744	-0.210429242119383	0.29309188464118	0.286217303822938	0.298725687458082	-0.12468142186452	-0.114084507042254	-0.190576794097921	-0.181891348088531	-0.198054996646546	-0.192655935613682	-0.174714956405097	-0.17709590878605	-0.187592219986586	-0.181086519114688	-0.173205902079141	-0.174044265593561	-0.173943661971831	-0.175217974513749	-0.175217974513749	0.466398390342052	0.509020791415158	0.505164319248826	-0.08859825620389	0.195171026156942	-0.0231052984574111	0.498893360160966	0.570355466130114	0.6939302481556	0.536452045606975	0.284507042253521	0.603353454057679	0.478504359490275	0.379745137491616	0.54570757880617	0.570355466130114	0.236787391012743	0.50700871898055	0.176022803487592	0.286854460093897	0.514285714285714	0.545338698859826	0.293561368209255	0.201173708920188	0.404963112005365	0.283098591549296	0.634641180415828	0.0680080482897384	0.289067739771965
Novobiocin biosynthesis	-0.0396042924211938	-0.00385647216633132	0.143293091884641	0.215258215962441	-0.0300804828973843	-0.0994634473507713	0.0375922199865862	0.0158618376928236	0.0227364185110664	0.00848423876592891	0.0114352783366868	0.0229376257545272	0.0229376257545272	0.017102615694165	0.02018779342723	0.0249496981891348	0.0193158953722334	0.0216297786720322	0.0221998658618377	0.0221998658618377	0.105734406438632	0.17709590878605	0.173239436619718	-0.125687458081824	0.711200536552649	0.0622736418511066	0.782629107981221	0.669919517102616	0.0685110663983903	0.355365526492287	0.827867203219316	0.708148893360161	0.920791415157612	0.851274312541918	0.89926224010731	0.871059691482227	0.16830985915493	0.897954393024815	0.295674044265594	0.496981891348089	0.896109993293092	0.87813547954393	0.643661971830986	0.203789403085178	0.202045606975184	0.270791415157612	0.181220657276995	0.351542588866533	0.36945003353454
Parathyroid hormone synthesis, secretion and action	0.386887994634473	0.50868544600939	-0.46224010731053	-0.438430583501006	-0.238229376257545	0.508148893360161	0.636317907444668	0.631455399061033	0.627364185110664	0.629577464788732	0.631790744466801	0.62645875251509	0.627129443326626	0.630549966465459	0.627833668678739	0.625754527162978	0.624782025486251	0.627800134138162	0.625653923541247	0.625653923541247	-0.222568745808182	-0.29121395036888	-0.293058350100604	0.12102615694165	0.308048289738431	0.276995305164319	0.229979879275654	-0.00107310529845741	-0.0808182427900738	-0.265425888665325	0.225117370892019	0.0997652582159624	0.16130114017438	0.377766599597585	0.0857478202548625	-0.00700871898054997	-0.097719651240778	0.132293762575453	0.0960429242119383	-0.0262910798122066	0.0529845741113347	0.127498323272971	0.155600268276325	0.113950368879946	0.219818913480885	0.0659289067739772	-0.157511737089202	0.393125419181757	0.0422870556673374
Staurosporine biosynthesis	0.0687458081824279	0.0786720321931589	0.0665660630449363	0.132461435278337	0.0134138162307176	-0.0505030181086519	0.167236753856472	0.0893024815560027	0.0966800804828974	0.0819584171696848	0.0864185110663984	0.0985915492957746	0.0971495640509725	0.0923205902079141	0.0957746478873239	0.0995975855130785	0.095103957075788	0.0964453386988598	0.0979879275653923	0.0979879275653923	0.197920858484239	0.260496311200537	0.254225352112676	-0.0358484238765929	0.74738430583501	0.214486921529175	0.790845070422535	0.682126089872569	0.334473507712944	0.37625754527163	0.712810194500335	0.784339369550637	0.852749832327297	0.841180415828303	0.837290409121395	0.719852448021462	0.185781354795439	0.840174379610999	0.354694835680751	0.478068410462777	0.75083836351442	0.832930918846412	0.689470154258887	0.208484238765929	0.412005365526492	0.26851106639839	0.300704225352113	0.390073775989269	0.3719651240778
Valine, leucine and isoleucine biosynthesis	-0.0090878604963112	0.0217639168343394	0.253755868544601	0.34047619047619	-0.0187458081824279	-0.0790073775989269	-0.0450368879946345	-0.00841716968477532	-0.0114352783366868	-0.0225352112676056	-0.0224346076458752	-0.00935613682092555	-0.00982562038900067	-0.00818242790073776	-0.0127766599597585	-0.0106975184439973	-0.00969148222669349	-0.0110663983903421	-0.0108651911468813	-0.0108651911468813	-0.00617035546613011	0.00959087860496311	0.0147887323943662	-0.0500670690811536	0.233232729711603	-0.201576123407109	0.158718980549966	-0.0223004694835681	-0.340409121395037	0.127565392354125	0.178672032193159	0.2140174379611	0.331220657276995	0.307545271629779	0.297719651240778	0.264755197853789	0.114989939637827	0.261334674714956	0.118745808182428	0.190241448692153	0.322266934942991	0.188229376257545	0.323306505700872	-0.0362843729040912	-0.182494969818913	0.050167672702884	-0.297183098591549	0.0510731052984574	0.152146210596915
Prodigiosin biosynthesis	0.328571428571429	0.408584842387659	-0.373205902079142	-0.298256203890007	0.174077800134138	0.0587525150905433	0.184741784037559	0.210898725687458	0.213246143527834	0.204929577464789	0.204761904761905	0.207142857142857	0.205499664654594	0.209590878604963	0.210395707578806	0.206405097250168	0.201173708920188	0.203085177733065	0.205130784708249	0.205130784708249	0.0819584171696848	0.0434272300469484	0.0502682763246143	0.317974513749162	0.394399731723675	0.19486921529175	0.107813547954393	-0.0592219986586184	-0.263682092555332	-0.0953722334004024	0.292655935613682	0.0279007377598927	0.124413145539906	0.167169684775319	0.0445674044265593	0.065627095908786	0.000771294433266264	0.0412810194500335	0.0686116700201207	0.158215962441315	0.0745472837022133	-0.00918846411804158	0.236988598256204	-0.0291415157612341	-0.159423205902079	-0.0399731723675386	-0.405667337357478	0.243997317236754	0.014654594232059
Isoquinoline alkaloid biosynthesis	-0.0330985915492958	0.0524144869215292	0.0386317907444668	0.0662642521797451	-0.119718309859155	0.00590207914151576	0.207880617035547	0.174044265593561	0.191616364855801	0.171998658618377	0.174916163648558	0.183802816901408	0.184842387659289	0.178940308517773	0.190744466800805	0.188229376257545	0.184272300469484	0.185613682092555	0.186384976525822	0.186384976525822	0.00824949698189135	0.0693158953722334	0.0601609657947686	-0.0622401073105298	0.560362173038229	0.23336686787391	0.852582159624413	0.605902079141516	0.138531187122736	0.183568075117371	0.816566063044936	0.594936284372904	0.79664654594232	0.767840375586854	0.77541918175721	0.730482897384306	0.192253521126761	0.794064386317907	0.357645875251509	0.386619718309859	0.785244802146211	0.810127431254192	0.57981220657277	0.319315895372233	0.467069081153588	0.3219651240778	0.340543259557344	0.354359490274983	0.381824279007378
Histidine metabolism	0.397048960429242	0.450134138162307	-0.40962441314554	-0.403822937625754	0.16224010731053	0.244802146210597	0.375083836351442	0.311971830985915	0.331958417169685	0.308249496981891	0.313514419852448	0.320858484238766	0.322434607645875	0.314319248826291	0.330516431924883	0.323708920187793	0.320422535211268	0.321093226022803	0.323306505700872	0.323306505700872	0.134406438631791	0.112407780013414	0.103856472166331	0.267437961099933	0.585177733065057	0.720757880617035	0.48169014084507	0.338464118041583	0.227129443326626	-0.092018779342723	0.487726358148893	0.268008048289738	0.333970489604292	0.424983232729712	0.270623742454728	0.203856472166331	0.104661301140174	0.295439302481556	0.316230717639168	0.158718980549966	0.24654594232059	0.303755868544601	0.536887994634473	0.211670020120724	0.444902749832327	0.198189134808853	0.197551978537894	0.520657276995305	0.257645875251509
Phosphonate and phosphinate metabolism	-0.0386317907444668	-0.0901073105298457	0.186955063715627	0.191918175720993	0.14131455399061	-0.245137491616365	-0.165660630449363	-0.167102615694165	-0.172602280348759	-0.172635814889336	-0.167773306505701	-0.165124077800134	-0.165861837692824	-0.166398390342052	-0.169684775318578	-0.162843729040912	-0.162307176391683	-0.163112005365526	-0.163011401743796	-0.163011401743796	0.242756539235412	0.222602280348759	0.23420523138833	0.12374245472837	0.00402414486921529	-0.122401073105298	0.0750503018108652	0.0890342052313883	0.156472166331321	0.414621059691482	0.00831656606304493	0.27719651240778	0.134842387659289	0.056673373574782	0.146210596914822	0.223843058350101	0.119919517102616	0.143259557344064	0.135378940308518	0.0345741113346747	0.172501676727029	0.127364185110664	-0.0496311200536553	0.274916163648558	0.050972501676727	0.271193829644534	0.0942320590207914	-0.22907444668008	0.20449362843729
Phosphotransferase system (PTS)	0.45533199195171	0.438665325285044	-0.117974513749162	-0.0192823608316566	0.143326626425218	0.193125419181757	0.16579476861167	0.158316566063045	0.15868544600939	0.150067069081154	0.150033534540577	0.163782696177062	0.160395707578806	0.158450704225352	0.158819584171697	0.16056338028169	0.161535881958417	0.159456740442656	0.16056338028169	0.16056338028169	0.146881287726358	0.153789403085178	0.156706908115359	0.249698189134809	0.367806841046278	0.141079812206573	0.00828303152246814	0.0660965794768612	-0.0279678068410463	0.231254191817572	0.0628437290409121	0.284037558685446	0.0845070422535211	0.0902079141515761	0.0483903420523139	0.146747149564051	-0.0269282360831657	0.0507377598926895	0.0263581488933602	0.178839704896043	0.021327967806841	-0.00120724346076459	0.14822266934943	-0.0880952380952381	-0.178001341381623	-0.0435278336686787	-0.385747820254862	0.0684439973172367	0.0617706237424547
Aminobenzoate degradation	-0.0226693494299128	0.0196512407780013	0.0917169684775318	0.14215291750503	0.147250167672703	-0.136452045606975	-0.0471160295103957	-0.0439302481556003	-0.0371898054996646	-0.0556338028169014	-0.0542253521126761	-0.0411804158283032	-0.0397719651240778	-0.0432260228034876	-0.0411133467471496	-0.0397048960429242	-0.0429577464788732	-0.0423876592890677	-0.042186452045607	-0.042186452045607	0.0926224010731053	0.149731723675386	0.142253521126761	0.023943661971831	0.393226022803488	-0.0701207243460764	0.406706908115359	0.419215291750503	-0.0301810865191147	0.0749832327297116	0.45868544600939	0.316700201207243	0.565459423205902	0.47635814889336	0.551240778001341	0.449027498323273	0.102951039570758	0.538564721663313	0.0296109993293092	0.249027498323273	0.535278336686787	0.500637156270959	0.671562709590878	-0.00305164319248826	0.119315895372233	0.0389336016096579	0.0860831656606304	0.268142186452046	0.128705566733736
Sulfur relay system	0.417337357478202	0.422300469483568	-0.342622401073105	-0.315593561368209	0.334439973172367	0.12468142186452	0.246177062374245	0.219450033534541	0.226928236083166	0.202380952380952	0.206639839034205	0.218980549966465	0.222099262240107	0.219081153588196	0.22374245472837	0.222602280348759	0.216297786720322	0.21767270288397	0.220053655264923	0.220053655264923	0.305466130114017	0.266498993963783	0.26317907444668	0.323708920187793	0.710228034875922	0.521629778672032	0.358014755197854	0.252951039570758	-0.00204560697518444	-0.0325955734406439	0.486217303822938	0.259792085848424	0.331958417169685	0.39309188464118	0.268376928236083	0.20177733065057	0.102347417840376	0.292588866532528	0.218980549966465	0.159423205902079	0.259959758551308	0.269081153588196	0.609255533199195	0.0649564050972502	0.186317907444668	0.0910127431254192	-0.0112676056338028	0.467806841046278	0.217840375586854
Photosynthesis	0.440576794097921	0.53775989268947	-0.469114688128773	-0.449731723675386	-0.16327967806841	0.521361502347418	0.614889336016096	0.606539235412475	0.603521126760563	0.604460093896714	0.607075788061703	0.603185781354795	0.60449362843729	0.606673373574782	0.604862508383635	0.60355466130114	0.601576123407109	0.604828973843058	0.603118712273642	0.603118712273642	-0.16924882629108	-0.227431254191818	-0.229443326626425	0.153621730382294	0.335412474849094	0.307746478873239	0.229845741113347	0.0263916834339369	-0.0557344064386318	-0.271193829644534	0.225050301810865	0.0816230717639168	0.152414486921529	0.36851106639839	0.0760898725687458	-0.0051307847082495	-0.123172367538565	0.123138832997988	0.0888329979879276	-0.0125083836351442	0.0541918175720993	0.119651240778001	0.177665995975855	0.0920523138832998	0.22458081824279	0.0622401073105298	-0.132763246143528	0.422099262240107	0.0510731052984574
Toluene degradation	0.056673373574782	0.113011401743796	-0.0366197183098591	0.027028839704896	0.184004024144869	-0.139302481556003	-0.0642857142857143	-0.045271629778672	-0.0393360160965795	-0.0540241448692153	-0.0559356136820926	-0.0458081824279007	-0.0442655935613682	-0.0465459423205902	-0.0448021462105969	-0.0443661971830986	-0.0468477531857813	-0.0471495640509725	-0.0468812877263581	-0.0468812877263581	0.0942320590207914	0.111435278336687	0.106639839034205	0.147250167672703	0.358819584171697	-0.00727699530516432	0.180985915492958	0.234909456740443	-0.167236753856472	0.025083836351442	0.30261569416499	0.174245472837022	0.363916834339369	0.29728370221328	0.334574111334675	0.282729711602951	0.0675050301810865	0.330214621059691	0.0123407109322602	0.25962441314554	0.319215291750503	0.289805499664655	0.494902749832327	-0.0773977196512408	-0.0547619047619048	-0.0571763916834339	-0.170959087860496	0.245841716968478	0.0559356136820926
Indole alkaloid biosynthesis	0.130918846411804	0.123306505700872	-0.0173038229376258	0.0123407109322602	0.0424547283702213	0.0948021462105969	0.29644533869886	0.202984574111335	0.213514419852448	0.199798792756539	0.204594232059021	0.214218645204561	0.213749161636486	0.207914151576123	0.214252179745137	0.216096579476861	0.213044936284373	0.213715627095909	0.214721663313213	0.214721663313213	0.22364185110664	0.248289738430583	0.24047619047619	0.0180415828303152	0.643896713615023	0.283702213279678	0.779678068410463	0.617773306505701	0.452917505030181	0.308752515090543	0.63859825620389	0.725452716297787	0.722837022132797	0.757243460764587	0.722199865861838	0.597015425888665	0.228806170355466	0.749631120053655	0.395774647887324	0.389268947015426	0.629879275653923	0.775217974513749	0.592655935613682	0.297518443997317	0.631991951710262	0.33430583501006	0.419550637156271	0.437290409121395	0.395070422535211
Prolactin signaling pathway	-0.101978537894031	-0.119315895372233	0.259825620389001	0.307679409792086	-0.0268947015425889	-0.0560026827632461	0.044466800804829	0.00674044265593561	0.011569416498994	0.00160965794768612	0.00482897384305835	0.0160630449362844	0.0162977867203219	0.00905432595573441	0.0100603621730382	0.0178403755868545	0.0128437290409121	0.0151576123407109	0.0151576123407109	0.0151576123407109	0.125083836351442	0.220489604292421	0.212575452716298	-0.202045606975184	0.567035546613011	-0.0492622401073105	0.810596914822267	0.732193158953722	0.221763916834339	0.39121395036888	0.744701542588866	0.739906103286385	0.929342723004695	0.829275653923541	0.948021462105969	0.88943661971831	0.208584842387659	0.944969818913481	0.245204560697518	0.448826291079812	0.927833668678739	0.939738430583501	0.605734406438632	0.202749832327297	0.324245472837022	0.269517102615694	0.344835680751174	0.301140174379611	0.329141515761234
Biosynthesis of vancomycin group antibiotics	-0.10617035546613	-0.123775989268947	0.254124748490946	0.294265593561368	-0.0272971160295104	-0.0702883970489604	0.0340710932260228	-0.00506371562709591	-0.000268276324614353	-0.0106975184439973	-0.00744466800804829	0.00429242119382964	0.00499664654594232	-0.00268276324614353	-0.00140845070422535	0.00647216633132126	0.00157612340710932	0.00389000670690812	0.00385647216633132	0.00385647216633132	0.125016767270288	0.224547283702213	0.216566063044936	-0.193863179074447	0.564319248826291	-0.047719651240778	0.802481556002683	0.727498323272971	0.221629778672032	0.397987927565392	0.737391012743125	0.740576794097921	0.922434607645875	0.824714956405097	0.940878604963112	0.889134808853119	0.203487592219987	0.941012743125419	0.251240778001341	0.444299128101945	0.918712273641851	0.937826961770624	0.601140174379611	0.205197853789403	0.329208584842388	0.276291079812207	0.35868544600939	0.297518443997317	0.338095238095238
Dopaminergic synapse	-0.0759557344064386	-0.0839704896042924	0.235077129443327	0.285211267605634	-0.013682092555332	-0.0478202548625084	0.060261569416499	0.0246814218645205	0.0303822937625754	0.0189134808853119	0.0220321931589537	0.0334004024144869	0.0342387659289068	0.0270623742454728	0.0286720321931589	0.0356807511737089	0.0305499664654594	0.0327967806841046	0.0329309188464118	0.0329309188464118	0.133903420523139	0.220992622401073	0.213413816230718	-0.180315224681422	0.601911468812877	-0.00744466800804829	0.822300469483568	0.731891348088531	0.194735077129443	0.379543930248156	0.772602280348759	0.740040241448692	0.938195841716968	0.847753185781355	0.951274312541918	0.893729040912139	0.224983232729712	0.952481556002683	0.284775318578135	0.460697518443997	0.936317907444668	0.94654594232059	0.625452716297787	0.234741784037559	0.33775989268947	0.302515090543259	0.325855130784708	0.345204560697518	0.367773306505701
Melanogenesis	-0.0938296445338699	-0.10700871898055	0.248926894701543	0.298088531187123	-0.0267605633802817	-0.0601945003353454	0.043326626425218	0.00902079141515761	0.0137156270959088	0.00368879946344735	0.0068075117370892	0.0177062374245473	0.018075117370892	0.0112676056338028	0.0120724346076459	0.0196177062374245	0.0145539906103286	0.0168678739101274	0.016934942991281	0.016934942991281	0.123541247484909	0.216767270288397	0.209590878604963	-0.185613682092555	0.580248155600268	-0.0367538564721663	0.809054325955734	0.727699530516432	0.20355466130114	0.389939637826962	0.755734406438632	0.737055667337357	0.931254191817572	0.834004024144869	0.94832327297116	0.89466800804829	0.211971830985915	0.945875251509054	0.25093896713615	0.436854460093897	0.930784708249497	0.939302481556003	0.60868544600939	0.214889336016097	0.311167002012072	0.276894701542589	0.331924882629108	0.299731723675386	0.331924882629108
Biosynthesis of enediyne antibiotics	-0.0885647216633132	-0.103018108651911	0.245171026156942	0.296411804158283	-0.0256539235412475	-0.0543259557344064	0.0463447350771294	0.0121730382293763	0.0166666666666667	0.00690811535881958	0.00999329309188464	0.020690811535882	0.0210596914822267	0.0143192488262911	0.014989939637827	0.0226022803487592	0.0175720992622401	0.0198524480214621	0.0199195171026157	0.0199195171026157	0.123775989268947	0.216398390342052	0.209322602280349	-0.184875922199866	0.582226693494299	-0.0369550637156271	0.809020791415158	0.725352112676056	0.199496981891348	0.390811535881958	0.754828973843058	0.739101274312542	0.931757209926224	0.834875922199866	0.948189134808853	0.89309188464118	0.217337357478203	0.946076458752515	0.255835010060362	0.439034205231388	0.930348759221999	0.939201877934272	0.604728370221328	0.214922870556673	0.309825620389001	0.277733065057009	0.327162977867203	0.306036217303823	0.335311871227364
Betalain biosynthesis	-0.0939302481556002	-0.107478202548625	0.245942320590208	0.295439302481556	-0.0269953051643192	-0.055700871898055	0.0451374916163648	0.010429242119383	0.0149564050972502	0.0050972501676727	0.00818242790073776	0.0189805499664655	0.0193494299128102	0.0126089872568746	0.0132796780684105	0.0209255533199195	0.0158618376928236	0.0181421864520456	0.0182092555331992	0.0182092555331992	0.121428571428571	0.214889336016097	0.207478202548625	-0.192354124748491	0.578739101274312	-0.0352783366867874	0.809289067739772	0.730985915492958	0.206706908115359	0.385077129443327	0.75449362843729	0.734909456740443	0.931086519114688	0.834674714956405	0.94822266934943	0.891348088531187	0.20878604963112	0.945338698859825	0.249865861837693	0.439268947015426	0.930583501006036	0.939302481556003	0.607612340710932	0.211904761904762	0.313044936284373	0.274513749161636	0.333098591549296	0.305969148222669	0.331857813547954
Vitamin B6 metabolism	0.213380281690141	0.125620389000671	-0.278236083165661	-0.249865861837693	0.321663313212609	0.0854795439302481	0.141716968477532	0.124614352783367	0.126056338028169	0.122132796780684	0.125050301810865	0.132997987927565	0.127699530516432	0.124245472837022	0.125754527162978	0.130684104627767	0.130885311871227	0.129510395707579	0.130818242790074	0.130818242790074	0.351173708920188	0.292387659289068	0.298893360160966	0.236485580147552	0.178068410462777	0.239906103286385	0.161636485580148	0.291247484909457	0.394969818913481	0.254828973843058	0.13065057008719	0.278169014084507	0.0940643863179074	0.0653252850435949	0.109322602280349	0.193796109993293	-0.116566063044936	0.0780684104627767	-0.0816901408450704	0.0547954393024815	0.11830985915493	0.0953386988598256	0.121193829644534	0.135311871227364	0.106203890006707	0.0949027498323273	0.0488933601609658	-0.0836351441985245	-0.00130784708249497
Carbon fixation in photosynthetic organisms	0.131086519114688	0.0811535881958417	0.173977196512408	0.223340040241449	0.13075117370892	0.144064386317907	0.212743125419182	0.15627095908786	0.166498993963783	0.147350771294433	0.152984574111335	0.172334004024145	0.17102615694165	0.161267605633803	0.168041582830315	0.17458081824279	0.172401073105298	0.172401073105298	0.172132796780684	0.172132796780684	0.268913480885312	0.32709590878605	0.322300469483568	-0.155499664654594	0.545305164319249	0.00788061703554661	0.750536552649229	0.608819584171697	0.3420523138833	0.379409792085848	0.583903420523139	0.746210596914822	0.765828303152247	0.695908786049631	0.771730382293762	0.677934272300469	0.203487592219987	0.780952380952381	0.282193158953722	0.365459423205902	0.74748490945674	0.757511737089202	0.665224681421864	0.224647887323944	0.512843729040912	0.344600938967136	0.35972501676727	0.394600938967136	0.422736418511066
Axon regeneration	0.0411804158283032	0.00211267605633803	0.115560026827632	0.149765258215962	0.00499664654594232	0.0132126089872569	0.170590207914152	0.0828638497652582	0.0883635144198524	0.0798792756539235	0.0843393695506371	0.0936619718309859	0.09299128101945	0.0869885982562039	0.0889336016096579	0.0948692152917505	0.0918175720992622	0.0923876592890677	0.0934607645875251	0.0934607645875251	0.18849765258216	0.260496311200537	0.252179745137492	-0.0491281019450033	0.610898725687458	0.116163648558015	0.757243460764587	0.675754527162978	0.458819584171697	0.392387659289068	0.607545271629779	0.773541247484909	0.793561368209255	0.778672032193159	0.809792085848424	0.690710932260228	0.201341381623072	0.822032193158954	0.296847753185781	0.395036887994634	0.699664654594232	0.832461435278337	0.588397048960429	0.213983903420523	0.502917505030181	0.257981220657277	0.420422535211268	0.327498323272971	0.319014084507042
Glutathione metabolism	0.279510395707579	0.306941649899396	-0.0351441985244802	0.0121059691482227	0.0708584842387659	0.136217303822938	0.225285043594903	0.181254191817572	0.199496981891348	0.172736418511066	0.175385647216633	0.192555331991952	0.190308517773306	0.184238765928907	0.198490945674044	0.193024815560027	0.190643863179074	0.190576794097921	0.191515761234071	0.191515761234071	0.118678739101274	0.111670020120724	0.105835010060362	0.111804158283032	0.475586854460094	0.344097920858484	0.43869885982562	0.223574782025486	0.025251509054326	0.0800134138162307	0.438799463447351	0.319416498993964	0.341918175720993	0.367739771965124	0.279778672032193	0.300503018108652	0.0685110663983903	0.286284372904091	0.206874580818243	0.36056338028169	0.292354124748491	0.262843729040912	0.400469483568075	0.0620724346076459	0.17468142186452	0.0953386988598256	-0.087458081824279	0.39989939637827	0.204795439302482
Lipoic acid metabolism	0.0984238765928907	0.130449362843729	0.167370892018779	0.246881287726358	0.0990945674044265	-0.0939637826961771	-0.0968142186452045	-0.0686116700201207	-0.0644533869885982	-0.081421864520456	-0.0802816901408451	-0.0672367538564722	-0.0645875251509054	-0.0673708920187793	-0.0660295103957076	-0.0652246814218645	-0.0650570087189805	-0.0668008048289738	-0.066767270288397	-0.066767270288397	0.0872568745808182	0.107075788061704	0.109758551307847	0.0511737089201878	0.263514419852448	-0.156304493628437	0.0930918846411804	0.0180415828303152	-0.336351441985245	0.16767270288397	0.186787391012743	0.212709590878605	0.294567404426559	0.248054996646546	0.246210596914822	0.261032863849765	0.104694835680751	0.254124748490946	0.121160295103957	0.218242790073776	0.261737089201878	0.177364185110664	0.315861837692824	-0.0489604292421194	-0.174614352783367	0.0323943661971831	-0.341146881287726	0.167136150234742	0.173843058350101
Benzoate degradation	0.0982226693494299	-0.0299798792756539	-0.016767270288397	-0.0414486921529175	0.479242119382964	0.0533534540576794	0.0222334004024145	-0.0540912139503689	-0.0416834339369551	-0.057645875251509	-0.0546948356807512	-0.0392354124748491	-0.0403420523138833	-0.0490945674044266	-0.0387323943661972	-0.0378269617706237	-0.0369885982562039	-0.0382629107981221	-0.0379946344735077	-0.0379946344735077	0.457545271629779	0.472669349429913	0.464050972501677	0.00831656606304493	0.0257209926224011	0.160060362173038	0.245003353454058	0.495439302481556	0.74382964453387	0.216834339369551	-0.00432595573440644	0.254091213950369	0.10429242119383	0.0156941649899396	0.177364185110664	0.100368879946345	0.0498993963782696	0.162307176391683	-0.00248155600268276	0.0972837022132797	0.12458081824279	0.208048289738431	0.307444668008048	0.115560026827632	0.569986586183769	0.179610999329309	0.685278336686787	0.141281019450034	0.156002682763246
Amino sugar and nucleotide sugar metabolism	0.405533199195171	0.482997987927565	-0.269382964453387	-0.188832997987928	-0.0693494299128102	0.190979208584842	0.261435278336687	0.275318578135479	0.273373574782025	0.27102615694165	0.269818913480885	0.272266934942991	0.270321931589537	0.272468142186452	0.271160295103957	0.268745808182428	0.268142186452046	0.267840375586854	0.269617706237425	0.269617706237425	-0.0663648558014755	-0.0856136820925553	-0.0819584171696848	0.317840375586854	0.396109993293092	0.265191146881288	-0.0096244131455399	-0.0673373574782025	-0.25972501676727	0.0112676056338028	0.148558014755198	0.118846411804158	0.0403755868544601	0.119282360831657	-0.028504359490275	0.0624077800134138	-0.040710932260228	-0.0183769282360832	0.0707243460764587	0.151810865191147	-0.0375586854460094	-0.0594902749832327	0.0404426559356137	-0.0527833668678739	-0.283299798792757	-0.0755197853789403	-0.512709590878605	0.0950704225352113	0.00268276324614353
Carbapenem biosynthesis	0.0924211938296445	0.147317236753856	-0.0414151576123407	0.0400067069081154	0.0508718980549966	-0.149966465459423	-0.0162977867203219	-0.0128772635814889	-0.00546613011401744	-0.0207914151576123	-0.0189805499664655	-0.0117035546613011	-0.0129107981220657	-0.0132461435278337	-0.00895372233400402	-0.0116029510395708	-0.0172032193158954	-0.0147887323943662	-0.0137491616364856	-0.0137491616364856	0.0956740442655936	0.0968477531857813	0.100905432595573	0.156941649899396	0.634507042253521	0.185781354795439	0.39299128101945	0.184842387659289	-0.229309188464118	0.148423876592891	0.57551978537894	0.348289738430583	0.50345405767941	0.527598926894701	0.415425888665325	0.440912139503689	0.0517773306505701	0.417437961099933	0.216767270288397	0.411871227364185	0.431991951710262	0.368879946344735	0.44748490945674	0.10177733065057	-0.094466800804829	0.116968477531858	-0.239201877934272	0.283433936955064	0.220422535211268
Furfural degradation	-0.114553990610329	-0.0800469483568075	0.0846076458752515	0.112541918175721	-0.177598926894702	-0.164151576123407	-0.0620053655264923	-0.043158953722334	-0.046579476861167	-0.0474849094567404	-0.0481220657276995	-0.0452045606975184	-0.0473172367538565	-0.0449362843729041	-0.0504694835680751	-0.0453386988598256	-0.0477531857813548	-0.0464453386988598	-0.046747149564051	-0.046747149564051	-0.0921193829644534	-0.0979208584842388	-0.0866197183098591	0.0557679409792086	0.264185110663984	-0.100368879946345	0.121428571428571	0.0568745808182428	-0.0414486921529175	0.350402414486921	0.201509054325956	0.32897384305835	0.257679409792086	0.244366197183099	0.24570757880617	0.380885311871227	0.123675385647217	0.226156941649899	0.010261569416499	0.390677397719651	0.233031522468142	0.18692152917505	-0.053588195841717	-0.0659289067739772	-0.367069081153588	-0.0761904761904762	-0.377062374245473	-0.168611670020121	-0.0496646545942321
Zeatin biosynthesis	-0.0464453386988598	0.0152917505030181	0.17206572769953	0.171361502347418	-0.126525821596244	-0.0938967136150235	0.0282025486250838	-0.00184439973172368	0.0096244131455399	-0.0028169014084507	-0.00191146881287726	0.0062374245472837	0.00855130784708249	0.00147551978537894	0.0096244131455399	0.00687458081824279	0.00975855130784708	0.00841716968477532	0.00814889336016096	0.00814889336016096	-0.0250167672702884	-0.0651576123407109	-0.0662307176391683	0.0222669349429913	0.190241448692153	0.132260228034876	0.324714956405097	0.238832997987928	0.107645875251509	0.0568745808182428	0.320489604292421	0.252917505030181	0.269081153588196	0.285546613011402	0.264989939637827	0.193360160965795	0.220456069751844	0.306136820925553	0.404627766599598	0.535546613011402	0.235680751173709	0.332830315224681	0.160831656606304	0.250670690811536	0.345372233400402	0.293594902749832	0.241515761234071	0.249094567404427	0.399832327297116
Arginine biosynthesis	0.0267605633802817	0.0152246814218645	0.166331321260899	0.225285043594903	0.074748490945674	-0.0563044936284373	0.0116364855801476	-0.012541918175721	-0.00459423205902079	-0.0205902079141516	-0.0181421864520456	-0.00419181757209926	-0.00462776659959759	-0.00871898054996646	-0.0050972501676727	-0.00415828303152247	-0.00526492287055667	-0.0062374245472837	-0.00499664654594232	-0.00499664654594232	0.122468142186452	0.183668678739101	0.176324614352783	-0.0932930918846412	0.566901408450704	-0.019550637156271	0.603051643192488	0.46767270288397	0.0688799463447351	0.295103957075788	0.623407109322602	0.543796109993293	0.742119382964453	0.707209926224011	0.712038900067069	0.66841046277666	0.0800804828973843	0.695841716968478	0.114453386988598	0.511703554661301	0.711871227364185	0.644701542588866	0.535580147551978	-0.0284037558685446	0.0954057679409792	0.0626425217974514	0.0248490945674044	0.338397048960429	0.19047619047619
Ascorbate and aldarate metabolism	0.055365526492287	-0.104091213950369	0.348457411133467	0.358249496981891	0.346109993293092	-0.0385311871227364	-0.0669684775318578	-0.124211938296445	-0.117605633802817	-0.130851777330651	-0.127028839704896	-0.106472166331321	-0.108484238765929	-0.117136150234742	-0.111804158283032	-0.105298457411133	-0.103722334004024	-0.106136820925553	-0.105801475519785	-0.105801475519785	0.465358819584172	0.544232059020791	0.543863179074447	0.0177397719651241	0.193896713615023	-0.0873574782025486	0.389805499664654	0.503319919517103	0.518611670020121	0.626156941649899	0.179443326626425	0.620892018779343	0.41224010731053	0.288665325285044	0.468645204560697	0.537391012743125	0.198189134808853	0.46130114017438	0.149664654594232	0.310026827632461	0.461267605633803	0.467136150234742	0.311334674714956	0.183065057008719	0.372300469483568	0.307612340710932	0.458316566063045	-0.00321931589537223	0.336183769282361
Biosynthesis of siderophore group nonribosomal peptides	0.0141180415828303	-0.0541247484909457	-0.0516096579476861	-0.0650570087189805	0.207209926224011	0.0645539906103286	0.0894366197183099	0.00895372233400402	0.0210261569416499	0.00593561368209255	0.0101609657947686	0.0255533199195171	0.0216297786720322	0.0118712273641851	0.0217974513749162	0.025251509054326	0.0251844399731724	0.0250503018108652	0.0242790073775989	0.0242790073775989	0.239738430583501	0.260060362173038	0.249094567404427	-0.147887323943662	0.0473172367538565	0.104828973843058	0.343729040912139	0.537223340040241	0.725553319919517	0.192320590207914	0.0878604963112005	0.313749161636486	0.216934942991281	0.134339369550637	0.274144869215292	0.207243460764588	-0.0912139503688799	0.240643863179074	-0.121160295103957	0.0976190476190476	0.20429242119383	0.274111334674715	0.273708920187793	0.0577800134138162	0.430147551978538	0.0961770623742454	0.536116700201207	0.0936619718309859	0.0292085848423877
Bisphenol degradation	-0.0717303822937626	0.00201207243460765	0.108182427900738	0.161468812877264	-0.0405097250167673	-0.246478873239437	-0.200335345405768	-0.156975184439973	-0.154091213950369	-0.163346747149564	-0.165023474178404	-0.160731052984574	-0.157377598926895	-0.158752515090543	-0.158148893360161	-0.158417169684775	-0.16140174379611	-0.160999329309188	-0.160261569416499	-0.160261569416499	-0.0634473507712944	-0.0238765928906774	-0.0237424547283702	0.0154929577464789	0.344634473507713	-0.0962776659959758	0.116398390342052	0.0323272971160295	-0.424714956405097	0.0845741113346747	0.329543930248156	0.177162977867203	0.353252850435949	0.302280348759222	0.295103957075788	0.363246143527834	0.0939302481556002	0.301475519785379	0.0871227364185111	0.244936284372904	0.32028839704896	0.238765928906774	0.286653252850436	-0.0707578806170355	-0.318578135479544	-0.0366532528504359	-0.404158283031522	0.0932930918846412	0.0939302481556002
Steroid biosynthesis	-0.251743796109993	-0.1060697518444	-0.0321260898725687	0.0127431254191818	-0.558484238765929	0.131019450033535	0.207780013413816	0.2439302481556	0.236485580147552	0.248558014755198	0.241482226693494	0.230784708249497	0.227397719651241	0.238765928906774	0.231857813547954	0.225150905432596	0.229979879275654	0.229107981220657	0.226928236083166	0.226928236083166	-0.507746478873239	-0.514185110663984	-0.515660630449363	-0.409087860496311	-0.19644533869886	-0.246881287726358	-0.07018779342723	-0.273507712944333	-0.32625754527163	-0.222132796780684	-0.0572769953051643	-0.0788061703554661	-0.028504359490275	0.019215291750503	-0.045271629778672	-0.13514419852448	-0.169919517102616	-0.0394366197183099	-0.0227028839704896	-0.129577464788732	-0.103252850435949	-0.0658283031522468	-0.179208584842388	0.0356472166331321	-0.08158953722334	-0.0237424547283702	-0.278537894030852	-0.0408450704225352	-0.0639839034205231
Xylene degradation	0.101844399731724	-0.0358484238765929	0.14027498323273	0.145103957075788	0.413212608987257	-0.0239101274312542	-0.123004694835681	-0.155365526492287	-0.15251509054326	-0.163883299798793	-0.161099932930919	-0.145103957075788	-0.145472837022133	-0.152213279678068	-0.148625083836351	-0.143796109993293	-0.142253521126761	-0.144332662642522	-0.14466800804829	-0.14466800804829	0.434708249496982	0.439604292421194	0.444265593561368	0.0201542588866532	-0.0238095238095238	-0.0284037558685446	-0.0237424547283702	0.240073775989269	0.439939637826962	0.404560697518444	-0.173205902079141	0.258316566063045	-0.022468142186452	-0.135211267605634	0.038765928906774	0.0868544600938967	0.0922870556673373	0.0338363514419852	0.028336686787391	0.055700871898055	0.0187458081824279	0.0349429912810194	0.115560026827632	0.0775318578135479	0.198356807511737	0.173004694835681	0.268578135479544	-0.101810865191147	0.18608316566063
Pathways in cancer	-0.129309188464118	-0.199496981891348	0.378739101274313	0.411938296445339	0.0977531857813548	-0.221227364185111	-0.123910127431254	-0.157545271629779	-0.154057679409792	-0.16066398390342	-0.159154929577465	-0.143527833668679	-0.148423876592891	-0.155499664654594	-0.15429242119383	-0.145171026156942	-0.142957746478873	-0.144735077129443	-0.146378269617706	-0.146378269617706	0.265459423205902	0.320556673373575	0.317940979208585	-0.0341046277665996	0.153890006706908	-0.247350771294433	0.356338028169014	0.505667337357478	0.399832327297116	0.49550637156271	0.234842387659289	0.553252850435949	0.483802816901408	0.322199865861838	0.530315224681422	0.552548625083836	0.284741784037559	0.497719651240778	0.0461435278336687	0.391918175720993	0.508249496981891	0.48692152917505	0.271193829644534	0.0886653252850436	0.175888665325285	0.165291750503018	0.34654594232059	-0.0661971830985915	0.196177062374245
Taste transduction	0.0926224010731053	0.158350100603622	-0.0245137491616365	0.0263246143527834	-0.0544265593561368	0.0403755868544601	0.18943661971831	0.151173708920188	0.16056338028169	0.14382964453387	0.147585513078471	0.159926224010731	0.157545271629779	0.151810865191147	0.157444668008048	0.159188464118042	0.156539235412475	0.157176391683434	0.156136820925553	0.156136820925553	-0.00489604292421194	0.0191482226693494	0.0153923541247485	-0.00529845741113347	0.624849094567404	0.070523138832998	0.503890006706908	0.353051643192488	0.0411804158283032	0.0716297786720322	0.559054325955734	0.462139503688799	0.555734406438632	0.547183098591549	0.521998658618377	0.433668678739101	0.00972501676727029	0.509423205902079	0.0893024815560027	0.352414486921529	0.47206572769953	0.4658953722334	0.568075117370892	-0.0422199865861838	0.111200536552649	0.0194500335345406	-0.0626089872568746	0.372870556673374	0.133702213279678
Cholesterol metabolism	-0.0423876592890677	-0.0159289067739772	0.100704225352113	0.1518779342723	-0.136418511066398	0.230415828303152	0.220120724346076	0.216532528504359	0.219282360831657	0.213044936284373	0.210261569416499	0.218578135479544	0.219684775318578	0.218142186452046	0.218678739101274	0.222166331321261	0.218075117370892	0.219047619047619	0.219818913480885	0.219818913480885	-0.141817572099262	-0.0946009389671361	-0.100637156270959	-0.403856472166331	0.256371562709591	-0.0893695506371563	0.244835680751174	0.235848423876593	0.0252179745137492	0.0155935613682093	0.229107981220657	0.220422535211268	0.326894701542589	0.300536552649229	0.322367538564722	0.193058350100604	-0.126022803487592	0.323239436619718	-0.0648558014755198	0.0854795439302481	0.301542588866532	0.289939637826962	0.395640509725017	-0.108383635144199	0.140241448692153	-0.010093896713615	0.0137491616364856	0.202179745137492	0.0345070422535211
C5-Branched dibasic acid metabolism	0.16411804158283	0.0980885311871227	0.179275653923541	0.243661971830986	0.193259557344064	0.113212608987257	0.070355466130114	0.0509054325955734	0.0574782025486251	0.0420858484238766	0.0461770623742455	0.0622401073105298	0.0623071763916834	0.0551643192488263	0.0587525150905433	0.0636485580147552	0.0631120053655265	0.0624413145539906	0.0609322602280349	0.0609322602280349	0.231757209926224	0.275586854460094	0.277498323272971	-0.0488262910798122	0.247619047619048	-0.121428571428571	0.249664654594232	0.148054996646546	0.0323272971160295	0.287927565392354	0.193259557344064	0.404728370221328	0.343762575452716	0.29476861167002	0.326492287055667	0.316096579476861	0.130851777330651	0.346881287726358	0.109792085848424	0.176659959758551	0.326894701542589	0.291985244802146	0.404258886653253	0.0382629107981221	0.18346747149564	0.146847753185781	-0.0302146210596915	0.179040912139504	0.23158953722334
Galactose metabolism	0.0763246143527834	-0.0762910798122066	0.344030851777331	0.352448021462106	0.322602280348759	-0.101374916163649	-0.0609993293091885	-0.123272971160295	-0.116398390342052	-0.128236083165661	-0.123977196512408	-0.107075788061704	-0.108148893360161	-0.116532528504359	-0.111904761904762	-0.104963112005366	-0.105969148222669	-0.107176391683434	-0.105902079141516	-0.105902079141516	0.484339369550637	0.554325955734406	0.551374916163648	0.102749832327297	0.373440643863179	-0.0504024144869215	0.535714285714286	0.568175720992622	0.480482897384306	0.686317907444668	0.362843729040912	0.732092555331992	0.587189805499665	0.474446680080483	0.631388329979879	0.710965794768612	0.284037558685446	0.625620389000671	0.246244131455399	0.46747149564051	0.624614352783367	0.640610328638498	0.346277665995976	0.196042924211938	0.390643863179074	0.302951039570758	0.46140174379611	0.127934272300469	0.376659959758551
Terpenoid backbone biosynthesis	0.0480885311871227	-0.0670020120724346	0.278739101274313	0.289704896042924	0.339403085177733	-0.0396042924211938	-0.135077129443327	-0.15952380952381	-0.152347417840376	-0.166599597585513	-0.164419852448021	-0.146378269617706	-0.147082494969819	-0.154694835680751	-0.14822266934943	-0.145070422535211	-0.141784037558685	-0.145036887994634	-0.14570757880617	-0.14570757880617	0.363950368879946	0.391482226693494	0.393863179074447	-0.0278001341381623	-0.083869885982562	-0.0921193829644534	0.0131120053655265	0.218008048289738	0.341817572099262	0.398960429242119	-0.146881287726358	0.260697518443997	0.0233065057008719	-0.0883299798792756	0.0737089201877934	0.1280348759222	0.1200871898055	0.07018779342723	0.0684775318578135	0.0960764587525151	0.0734071093226023	0.0664654594232059	0.128504359490275	0.0959423205902079	0.21757209926224	0.207712944332663	0.257712944332663	-0.0945338698859826	0.244232059020791
Pentose and glucuronate interconversions	0.0248490945674044	-0.0691146881287726	0.232997987927565	0.231958417169685	0.295003353454058	0.011569416498994	-0.127833668678739	-0.139704896042924	-0.134037558685446	-0.145137491616365	-0.143561368209256	-0.129543930248156	-0.127129443326626	-0.135446009389671	-0.130281690140845	-0.127665995975855	-0.124077800134138	-0.127129443326626	-0.128169014084507	-0.128169014084507	0.255030181086519	0.261602951039571	0.263682092555332	-0.0765593561368209	-0.190811535881958	-0.164352783366868	-0.129610999329309	0.0522468142186452	0.203185781354795	0.271327967806841	-0.260261569416499	0.103420523138833	-0.102548625083836	-0.203219315895372	-0.0502012072434608	-0.015962441314554	0.0821260898725687	-0.0449362843729041	0.023775989268947	-0.0106304493628437	-0.0507042253521127	-0.0482562038900067	0.0591549295774648	0.0286049631120054	0.217437961099933	0.13588195841717	0.163447350771294	-0.0716968477531858	0.179644533869886
Retinol metabolism	-0.111368209255533	-0.164553990610329	0.335446009389671	0.384071093226023	0.0519450033534541	-0.200301810865191	-0.0973843058350101	-0.116901408450704	-0.117035546613011	-0.119818913480885	-0.121529175050302	-0.107344064386318	-0.111670020120724	-0.116532528504359	-0.11673373574782	-0.10952380952381	-0.105164319248826	-0.107780013413816	-0.109389671361502	-0.109389671361502	0.23504359490275	0.272669349429913	0.273809523809524	0.0127766599597585	0.0870892018779343	-0.231757209926224	0.264185110663984	0.385513078470825	0.328403755868545	0.533936955063716	0.146109993293092	0.523205902079141	0.381187122736418	0.238933601609658	0.423038229376258	0.509490274983233	0.276056338028169	0.4	0.0663313212608987	0.367873910127431	0.407545271629779	0.394533869885983	0.129175050301811	0.148826291079812	0.0976861167002012	0.201576123407109	0.232126089872569	-0.159289067739772	0.198054996646546
Insulin secretion	0.0300804828973843	-0.0830315224681422	0.262709590878605	0.279208584842388	0.314553990610329	-0.0165325285043595	-0.131120053655265	-0.151073105298457	-0.145674044265594	-0.158215962441315	-0.156237424547284	-0.139906103286385	-0.140342052313883	-0.147250167672703	-0.142521797451375	-0.138765928906774	-0.1359825620389	-0.138564721663313	-0.139604292421194	-0.139604292421194	0.316566063044936	0.348289738430583	0.350134138162307	-0.0695171026156942	-0.109188464118042	-0.137961099932931	-0.0338363514419852	0.153152246814219	0.265358819584172	0.330583501006036	-0.177431254191818	0.204929577464789	-0.00576794097920858	-0.119852448021462	0.0467806841046278	0.0779007377598927	0.0989268947015426	0.0457411133467471	0.0389336016096579	0.0295774647887324	0.0458081824279007	0.037625754527163	0.131287726358149	0.0678068410462777	0.197954393024816	0.17448021462106	0.210831656606304	-0.0848759221998659	0.198155600268276
Synaptic vesicle cycle	0.348993963782696	0.388430583501006	-0.26066398390342	-0.219751844399732	0.150134138162307	0.065627095908786	0.214889336016097	0.179946344735077	0.193863179074447	0.169282360831657	0.173272971160295	0.180985915492958	0.184071093226023	0.181220657276995	0.190811535881958	0.184071093226023	0.180315224681422	0.181120053655265	0.183065057008719	0.183065057008719	0.156740442655936	0.130885311871227	0.126961770623742	0.317069081153588	0.743494299128102	0.566197183098591	0.443360160965795	0.232562038900067	-0.0761904761904762	0.0303152246814219	0.576928236083166	0.354828973843058	0.41851106639839	0.516063044936284	0.337558685446009	0.335714285714286	0.0819919517102616	0.36924882629108	0.366867873910127	0.346076458752515	0.337525150905433	0.347652582159624	0.545003353454058	0.210932260228035	0.210328638497653	0.210295103957076	-0.120321931589537	0.516867873910127	0.326089872568746
Inositol phosphate metabolism	0.0541582830315225	-0.0761904761904762	0.16391683433937	0.140811535881958	0.308182427900738	-0.120389000670691	-0.0521462105969148	-0.115627095908786	-0.109154929577465	-0.121227364185111	-0.117102615694165	-0.101307847082495	-0.103487592219987	-0.110764587525151	-0.105767940979209	-0.0997317236753856	-0.10093896713615	-0.102146210596915	-0.0995305164319249	-0.0995305164319249	0.397350771294433	0.477800134138162	0.473239436619718	0.180952380952381	0.394131455399061	0.170992622401073	0.459792085848424	0.64654594232059	0.62813547954393	0.553386988598256	0.340744466800805	0.596680080482897	0.438028169014084	0.331790744466801	0.488665325285044	0.595908786049631	0.148356807511737	0.463044936284373	0.032729711602951	0.408350100603622	0.47102615694165	0.484439973172367	0.324044265593561	0.0673708920187793	0.21224010731053	0.138765928906774	0.473272971160295	-0.0247820254862508	0.170456069751844
Penicillin and cephalosporin biosynthesis	0.0239771965124078	-0.0455063715627096	0.197082494969819	0.217069081153588	0.146780684104628	-0.0255197853789403	0.0122736418511066	0.0127431254191818	0.00432595573440644	0.00586854460093897	0.00694164989939638	0.0163313212608987	0.010429242119383	0.0151240778001341	0.00761234071093226	0.0108987256874581	0.0147887323943662	0.0121730382293763	0.013346747149564	0.013346747149564	0.17448021462106	0.196109993293092	0.195338698859826	0.0725016767270288	-0.0866532528504359	-0.272233400402414	0.0253185781354795	0.0550637156270959	0.148054996646546	0.0556002682763246	-0.130818242790074	0.0478202548625084	0.0851106639839034	0.0743796109993293	0.110328638497653	0.0345405767940979	0.0991281019450033	0.0574782025486251	-0.161938296445339	0.00472837022132797	0.0892354124748491	0.0399731723675386	0.0783031522468142	-0.17018779342723	-0.00613682092555332	-0.126525821596244	0.144198524480215	-0.205667337357478	-0.128403755868545
AMPK signaling pathway	0.0264252179745137	-0.0890342052313883	0.281757209926224	0.293661971830986	0.309993293091885	-0.0143192488262911	-0.126022803487592	-0.14916163648558	-0.142689470154259	-0.155801475519785	-0.15355466130114	-0.136787391012743	-0.13682092555332	-0.144634473507713	-0.138866532528504	-0.135077129443327	-0.13242790073776	-0.135010060362173	-0.13608316566063	-0.13608316566063	0.329778672032193	0.359121395036888	0.361602951039571	-0.0629443326626425	-0.102079141515761	-0.132595573440644	0.00264922870556673	0.184574111334675	0.303085177733065	0.372568745808182	-0.14906103286385	0.242320590207914	0.0201542588866532	-0.0919181757209926	0.0731052984574111	0.118008048289738	0.118645204560698	0.0745472837022133	0.0648558014755198	0.0560697518443997	0.0752515090543259	0.0725352112676056	0.12531857813548	0.0989939637826962	0.231656606304494	0.207243460764588	0.258081824279007	-0.0922535211267605	0.23075117370892
Dioxin degradation	0.027028839704896	-0.0874916163648558	0.27813547954393	0.289268947015426	0.308517773306506	-0.012206572769953	-0.125016767270288	-0.148256203890007	-0.141750503018109	-0.154828973843058	-0.15261569416499	-0.136016096579477	-0.1359825620389	-0.143796109993293	-0.137961099932931	-0.134339369550637	-0.131556002682763	-0.134171696847753	-0.135278336686787	-0.135278336686787	0.325217974513749	0.354661301140174	0.356941649899396	-0.0612005365526492	-0.109892689470154	-0.132930918846412	-0.0051307847082495	0.17813547954393	0.300134138162307	0.362005365526492	-0.157612340710932	0.230013413816231	0.00922199865861838	-0.101408450704225	0.0621730382293762	0.105835010060362	0.10972501676727	0.0639168343393695	0.0578470824949698	0.0523474178403756	0.0647887323943662	0.0625083836351442	0.119584171696848	0.0925217974513749	0.228169014084507	0.199966465459423	0.256874580818243	-0.0968477531857813	0.22206572769953
Polycyclic aromatic hydrocarbon degradation	0.141448692152917	0.066767270288397	-0.31747149564051	-0.352783366867874	0.421898054996647	0.0987927565392354	0.167270288397049	0.0902749832327297	0.10261569416499	0.0879275653923541	0.0906438631790744	0.0995975855130785	0.0976861167002012	0.0928236083165661	0.103085177733065	0.100134138162307	0.0984574111334675	0.0991951710261569	0.1	0.1	0.372568745808182	0.36307847082495	0.352951039570758	0.0870892018779343	0.18169014084507	0.434942991281019	0.347216633132126	0.524849094567404	0.686418511066398	-0.0184775318578135	0.165325285043595	0.164721663313213	0.137391012743125	0.109926224010731	0.184842387659289	0.048859825620389	-0.0460093896713615	0.169684775318578	0.0497987927565392	0.0274647887323944	0.126425217974514	0.233165660630449	0.394097920858484	0.236384976525822	0.640744466800805	0.225653923541247	0.687223340040241	0.331321260898726	0.150402414486922
Intestinal immune network for IgA production	-0.128470824949698	-0.177397719651241	0.351844399731724	0.402682763246143	0.027028839704896	-0.201207243460765	-0.102179745137492	-0.120791415157612	-0.120690811535882	-0.12364185110664	-0.12541918175721	-0.111234071093226	-0.115425888665325	-0.120321931589537	-0.120389000670691	-0.113380281690141	-0.108853118712274	-0.111535881958417	-0.113246143527834	-0.113246143527834	0.212608987256875	0.254560697518444	0.255298457411133	-0.0203890006706908	0.0779678068410463	-0.249597585513078	0.26673373574782	0.377464788732394	0.309255533199195	0.534942991281019	0.147183098591549	0.528839704896043	0.394097920858484	0.253118712273642	0.432830315224681	0.51663313212609	0.262105969148223	0.410362173038229	0.0735747820254862	0.364486921529175	0.415761234071093	0.399832327297116	0.129007377598927	0.15167672702884	0.0929242119382964	0.209523809523809	0.214050972501677	-0.153755868544601	0.208182427900738
Th17 cell differentiation	-0.128470824949698	-0.177397719651241	0.351844399731724	0.402682763246143	0.027028839704896	-0.201207243460765	-0.102179745137492	-0.120791415157612	-0.120690811535882	-0.12364185110664	-0.12541918175721	-0.111234071093226	-0.115425888665325	-0.120321931589537	-0.120389000670691	-0.113380281690141	-0.108853118712274	-0.111535881958417	-0.113246143527834	-0.113246143527834	0.212608987256875	0.254560697518444	0.255298457411133	-0.0203890006706908	0.0779678068410463	-0.249597585513078	0.26673373574782	0.377464788732394	0.309255533199195	0.534942991281019	0.147183098591549	0.528839704896043	0.394097920858484	0.253118712273642	0.432830315224681	0.51663313212609	0.262105969148223	0.410362173038229	0.0735747820254862	0.364486921529175	0.415761234071093	0.399832327297116	0.129007377598927	0.15167672702884	0.0929242119382964	0.209523809523809	0.214050972501677	-0.153755868544601	0.208182427900738
Selenocompound metabolism	0.0508383635144199	0.0375586854460094	0.124782025486251	0.180784708249497	0.0437961099932931	0.0942320590207914	0.182025486250838	0.139570757880617	0.148859825620389	0.129443326626425	0.133635144198524	0.148390342052314	0.14916163648558	0.14215291750503	0.147317236753856	0.150737759892689	0.146411804158283	0.147987927565392	0.148591549295775	0.148591549295775	0.145472837022133	0.197317236753856	0.188900067069081	-0.19654594232059	0.661837692823608	0.0638832997987927	0.807545271629779	0.52028839704896	0.120791415157612	0.248893360160966	0.732360831656606	0.681019450033534	0.87541918175721	0.849631120053655	0.854963112005365	0.712676056338028	0.216431924882629	0.867639168343393	0.384238765928907	0.389168343393695	0.829476861167002	0.842924211938296	0.741851106639839	0.237424547283702	0.480818242790074	0.315023474178404	0.249798792756539	0.588363514419852	0.420858484238766
Flavone and flavonol biosynthesis	-0.0823272971160295	-0.196747149564051	0.280415828303152	0.260596914822267	0.254426559356137	-0.0770959087860496	-0.0661636485580148	-0.14131455399061	-0.126928236083166	-0.145271629778672	-0.141012743125419	-0.12635814889336	-0.125486250838363	-0.135311871227364	-0.124413145539906	-0.122434607645875	-0.124782025486251	-0.124279007377599	-0.124111334674715	-0.124111334674715	0.366431924882629	0.415124077800134	0.405197853789403	-0.153655264922871	0.202280348759222	0.0537894030851777	0.546344735077129	0.558316566063045	0.526626425217974	0.343997317236754	0.359456740442656	0.459959758551308	0.490744466800805	0.406237424547284	0.544634473507713	0.45083836351442	0.27186452045607	0.535378940308518	0.331757209926224	0.237558685446009	0.522837022132797	0.584406438631791	0.384037558685446	0.283400402414487	0.634272300469483	0.369885982562039	0.864889336016096	0.267337357478203	0.402850435949027
Phosphatidylinositol signaling system	0.0429242119382964	-0.0823272971160295	0.165191146881288	0.141985244802146	0.275586854460094	-0.089738430583501	-0.0324279007377599	-0.0971830985915493	-0.0912474849094567	-0.10167672702884	-0.097887323943662	-0.0833668678739101	-0.0852112676056338	-0.0922870556673373	-0.0878269617706237	-0.0817907444668008	-0.0829979879275654	-0.08420523138833	-0.0813547954393025	-0.0813547954393025	0.362374245472837	0.452179745137492	0.446814218645205	0.164319248826291	0.408316566063045	0.145171026156942	0.491582830315225	0.642857142857143	0.594466800804829	0.536519114688129	0.369081153588196	0.602649228705567	0.468712273641851	0.361938296445339	0.519483568075117	0.613246143527834	0.146378269617706	0.500771294433266	0.044466800804829	0.394835680751174	0.499597585513078	0.522099262240107	0.336016096579477	0.0788061703554661	0.233836351441985	0.147417840375587	0.479376257545272	-0.00610328638497652	0.169550637156271
Polyketide sugar unit biosynthesis	-0.115157612340711	-0.0292756539235412	0.0912139503688799	0.09299128101945	-0.0399731723675386	-0.299597585513078	-0.184339369550637	-0.194366197183099	-0.194064386317907	-0.201441985244802	-0.205365526492287	-0.199664654594232	-0.197551978537894	-0.194299128101945	-0.19654594232059	-0.198893360160966	-0.198859825620389	-0.200167672702884	-0.198256203890007	-0.198256203890007	-0.0694164989939638	-0.0198859825620389	-0.0332997987927565	0.0375586854460094	0.307411133467471	0.0207243460764588	0.169315895372233	0.307981220657277	0.0801810865191147	0.0325285043594903	0.2719651240778	0.133299798792757	0.266029510395708	0.245036887994634	0.25617035546613	0.210093896713615	-0.0471495640509725	0.246881287726358	-0.0517773306505701	0.536183769282361	0.199496981891348	0.231287726358149	0.25	-0.320053655264923	-0.181120053655265	-0.260865191146881	-0.0263916834339369	0.0851441985244802	-0.0641180415828303
Benzoxazinoid biosynthesis	-0.150201207243461	-0.161167002012072	0.122837022132797	0.0778672032193159	-0.019047619047619	0.0531522468142186	0.0986586183769282	0.0478537894030852	0.0489268947015426	0.053252850435949	0.0551978537894031	0.0563380281690141	0.0559020791415158	0.0502682763246143	0.051307847082495	0.057981220657277	0.0551978537894031	0.0571093226022803	0.0549966465459423	0.0549966465459423	0.0254527162977867	0.047551978537894	0.0371898054996646	-0.193896713615023	0.111435278336687	-0.143896713615023	0.440677397719651	0.305566733735748	0.289336016096579	-0.0137491616364856	0.302749832327297	0.230080482897384	0.376291079812207	0.383903420523139	0.386150234741784	0.253755868544601	0.00549966465459423	0.407545271629779	0.0405767940979209	0.158920187793427	0.377464788732394	0.453789403085178	0.313380281690141	-0.0263916834339369	0.486854460093897	0.00157612340710932	0.473474178403756	0.165928906773977	0.0214285714285714
Peptidoglycan biosynthesis	0.0450368879946345	-0.0147551978537894	0.0187793427230047	-0.011234071093226	0.179543930248156	0.0635479543930248	0.155767940979209	0.0729376257545272	0.0837357478202548	0.0697183098591549	0.074111334674715	0.0880617035546613	0.0867203219315895	0.0793762575452716	0.0862173038229376	0.0903085177733065	0.0882629107981221	0.0880952380952381	0.0891348088531187	0.0891348088531187	0.256136820925553	0.311602951039571	0.298054996646546	-0.100368879946345	0.336686787391013	0.151945003353454	0.588464118041583	0.63169014084507	0.682930918846412	0.316934942991281	0.395539906103286	0.579376257545272	0.505466130114017	0.440107310529846	0.559959758551308	0.492521797451375	0.189403085177733	0.549463447350771	0.160596914822267	0.250536552649229	0.487323943661972	0.576928236083166	0.404460093896714	0.125385647216633	0.583601609657948	0.191851106639839	0.629242119382964	0.263112005365526	0.23346747149564
Streptomycin biosynthesis	0.00818242790073776	-0.110663983903421	0.349966465459423	0.35972501676727	0.174547283702213	-0.0872233400402414	-0.0153252850435949	-0.082729711602951	-0.0762575452716298	-0.0870556673373575	-0.0834004024144869	-0.0661971830985915	-0.0684775318578135	-0.0758551307847082	-0.0716968477531858	-0.064486921529175	-0.064989939637827	-0.0662977867203219	-0.0650905432595573	-0.0650905432595573	0.364419852448021	0.454124748490946	0.449094567404426	0.0319919517102616	0.419550637156271	-0.0450704225352113	0.614788732394366	0.602012072434608	0.49289067739772	0.683299798792756	0.437726358148893	0.794097920858484	0.656036217303823	0.565124077800134	0.692588866532528	0.764721663313212	0.232729711602951	0.688296445338699	0.234037558685446	0.498088531187123	0.672501676727029	0.696109993293092	0.365258215962441	0.209221998658618	0.356539235412475	0.31495640509725	0.425217974513749	0.0772635814889336	0.362541918175721
Porphyrin and chlorophyll metabolism	0.0110663983903421	0.062374245472837	-0.0234741784037559	0.0411468812877264	-0.150570087189805	-0.0169684775318578	0.182461435278337	0.158350100603622	0.165593561368209	0.153822937625754	0.157478202548625	0.163983903420523	0.162910798122066	0.159289067739772	0.162776659959759	0.162810194500335	0.159993293091885	0.161703554661301	0.162005365526492	0.162005365526492	-0.0529510395707579	-0.00462776659959759	-0.00479543930248155	0.0246143527833669	0.597719651240778	0.0960429242119383	0.602280348759222	0.321663313212609	-0.110127431254192	0.190778001341382	0.634641180415828	0.531556002682763	0.720154258886653	0.748155600268276	0.671160295103957	0.651106639839034	-0.0141180415828303	0.679443326626425	0.167974513749162	0.313883299798793	0.639771965124078	0.637826961770624	0.534607645875251	0.227129443326626	0.165660630449363	0.223004694835681	-0.152749832327297	0.299798792756539	0.206203890006707
Proximal tubule bicarbonate reclamation	-0.0110999329309188	-0.0105298457411133	0.190543259557344	0.24822266934943	-0.074916163648558	0.0507712944332663	0.104426559356137	0.0637156270959088	0.0688128772635815	0.0581153588195842	0.0631120053655265	0.0742119382964453	0.0728705566733736	0.0658283031522468	0.066934942991281	0.0734071093226023	0.0708249496981891	0.0719986586183769	0.070523138832998	0.070523138832998	0.00194500335345406	0.0648558014755198	0.059926224010731	-0.162508383635144	0.517370892018779	-0.182696177062374	0.576559356136821	0.410026827632461	0.0658953722334004	0.200268276324614	0.566566063044936	0.538732394366197	0.704594232059021	0.669315895372233	0.685211267605634	0.565828303152247	0.00238095238095238	0.675754527162978	0.0669014084507042	0.397183098591549	0.646579476861167	0.631656606304494	0.553856472166331	-0.0716297786720322	0.1981220657277	0.0190140845070422	0.0724010731052984	0.33169014084507	0.141180415828303
Caprolactam degradation	0.208182427900738	0.313816230717639	-0.20010060362173	-0.19644533869886	0.0558014755197854	0.0517437961099933	0.163514419852448	0.146378269617706	0.151039570757881	0.133735747820255	0.134708249496982	0.143024815560027	0.146579476861167	0.144902749832327	0.148725687458082	0.145539906103286	0.146244131455399	0.146143527833669	0.146814218645205	0.146814218645205	0.0733065057008719	0.0526156941649899	0.0432260228034876	0.11234071093226	0.246847753185781	0.419215291750503	0.196646545942321	0.194902749832327	-0.039570757880617	-0.269047619047619	0.178470824949698	-0.0748826291079812	0.0974849094567404	0.136452045606975	0.0634473507712944	-0.016130114017438	0.0101274312541918	0.0535546613011402	0.0916498993963783	-0.0952380952380952	0.0676391683433937	0.0690811535881958	0.298826291079812	0.0717974513749162	0.120590207914152	0.0405097250167673	0.122937625754527	0.2700871898055	0.0536552649228706
Lysine biosynthesis	0.0495975855130785	0.0313883299798793	0.108014755197854	0.191180415828303	0.0584842387659289	-0.0777330650570087	0.0443661971830986	0.0291079812206573	0.0321596244131455	0.0189470154258887	0.0233065057008719	0.0343058350100604	0.0330985915492958	0.0300134138162307	0.0299128101945003	0.0343058350100604	0.0309523809523809	0.0321931589537223	0.0326626425217975	0.0326626425217975	0.196009389671361	0.236686787391013	0.237692823608317	-0.0709926224010731	0.639235412474849	-0.022971160295104	0.616934942991281	0.481052984574111	0.0837357478202548	0.431052984574111	0.672769953051643	0.693393695506372	0.800234741784037	0.748390342052314	0.7700871898055	0.767739771965124	0.120389000670691	0.765761234071093	0.228504359490275	0.470623742454728	0.770321931589537	0.717773306505701	0.482629107981221	0.162810194500335	0.0791079812206573	0.217270288397049	-0.0110999329309188	0.27625754527163	0.287726358148893
Adrenergic signaling in cardiomyocytes	-0.0973507712944332	-0.178169014084507	0.343661971830986	0.340174379610999	0.0749496981891348	-0.0309859154929577	0.0204896042924212	0.00144198524480215	-0.000503018108651911	-0.00801475519785379	-0.00600268276324614	0.0108651911468813	0.00808182427900738	0.00506371562709591	0.00348759221998659	0.0100603621730382	0.0109657947686117	0.00985915492957746	0.00979208584842388	0.00979208584842388	0.197920858484239	0.249798792756539	0.252749832327297	-0.110764587525151	0.0233065057008719	-0.158987256874581	0.243058350100604	0.258987256874581	0.179175050301811	0.286720321931589	0.0904426559356137	0.308215962441315	0.2799128101945	0.218712273641851	0.294198524480215	0.246344735077129	0.0935613682092555	0.294198524480215	0.0701207243460764	0.0558350100603622	0.310731052984574	0.290576794097921	0.263380281690141	0.164218645204561	0.264084507042254	0.25010060362173	0.343326626425218	-0.102951039570758	0.221059691482227
mTOR signaling pathway	0.0178068410462777	-0.0439302481556003	0.217035546613011	0.222736418511066	0.0711938296445339	-0.173574782025486	-0.0645539906103286	-0.059121395036888	-0.0650570087189805	-0.0768276324614353	-0.075083836351442	-0.0647887323943662	-0.0654594232059021	-0.062709590878605	-0.0664319248826291	-0.0660295103957076	-0.0653588195841717	-0.0641515761234071	-0.0655935613682092	-0.0655935613682092	0.156438631790744	0.173474178403756	0.171529175050302	0.0910798122065728	-0.0187458081824279	-0.0135479543930248	0.100905432595573	0.00519785378940309	-0.0299463447350771	-0.0164319248826291	-0.0217974513749162	0.0680080482897384	0.108718980549966	0.0946344735077129	0.111032863849765	0.0679745137491616	0.203319919517103	0.0801810865191147	-0.0125083836351442	-0.0050972501676727	0.118846411804158	0.0693494299128102	0.183031522468142	-0.0161971830985915	-0.0870556673373575	-0.0147887323943662	0.0417840375586854	-0.00918846411804158	0.0198189134808853
Biotin metabolism	-0.0232059020791415	-0.0660965794768612	0.180080482897384	0.254359490274983	0.143628437290409	-0.161167002012072	-0.0559691482226693	-0.0788061703554661	-0.0766934942991281	-0.0881623071763917	-0.0839034205231388	-0.0714621059691482	-0.0746478873239437	-0.0787055667337357	-0.0797451374916164	-0.0729711602951039	-0.0752850435949027	-0.0739771965124078	-0.0752515090543259	-0.0752515090543259	0.272769953051643	0.310194500335345	0.312273641851107	-0.0432595573440644	0.488531187122736	-0.151173708920188	0.502280348759222	0.49121395036888	0.232092555331992	0.510596914822267	0.527028839704896	0.669483568075117	0.699128101945003	0.603890006706908	0.707377598926895	0.729778672032193	0.168812877263581	0.679242119382964	0.112877263581489	0.448155600268276	0.693326626425218	0.647619047619048	0.425217974513749	0.0635479543930248	0.0700201207243461	0.10888665325285	0.0607981220657277	0.131958417169685	0.160999329309188
Gastric acid secretion	0.293427230046948	0.299530516431925	-0.354862508383635	-0.371797451374916	0.232595573440644	0.10617035546613	0.170757880617036	0.115526492287056	0.129107981220657	0.111703554661301	0.115124077800134	0.117002012072435	0.118242790073776	0.116465459423206	0.127263581488934	0.118008048289738	0.117538564721663	0.117102615694165	0.119450033534541	0.119450033534541	0.169885982562039	0.138028169014084	0.128370221327968	0.235378940308518	0.371898054996646	0.64466800804829	0.257511737089202	0.177028839704896	0.243527833668679	-0.174111334674715	0.254258886653253	0.0759557344064386	0.087458081824279	0.168779342723005	0.0494969818913481	-0.0197183098591549	0.0578806170355466	0.055533199195171	0.257444668008048	0.0542253521126761	0.0129778672032193	0.0694164989939638	0.348759221998659	0.1799128101945	0.339939637826962	0.140845070422535	0.213380281690141	0.412173038229376	0.188397048960429
Insect hormone biosynthesis	-0.237726358148893	-0.364755197853789	0.483568075117371	0.464218645204561	0.20429242119383	-0.294030851777331	-0.4420523138833	-0.435077129443327	-0.433098591549296	-0.439403085177733	-0.440811535881958	-0.43085177733065	-0.429543930248156	-0.43158953722334	-0.431321260898726	-0.429443326626425	-0.425486250838364	-0.429242119382964	-0.429510395707579	-0.429510395707579	0.158014755197854	0.201844399731724	0.194802146210597	-0.147652582159624	-0.210630449362844	-0.381153588195842	-0.165291750503018	-0.00935613682092555	0.135546613011402	0.306505700871898	-0.183299798792757	0.090543259557344	-0.0236418511066398	-0.166063044936284	0.0366532528504359	0.0463447350771294	0.274647887323944	0.015627095908786	-0.0225352112676056	0.189771965124078	0.0310865191146881	-0.00358819584171697	-0.0357142857142857	-0.195036887994634	-0.0809188464118041	-0.0930583501006036	0.172870556673374	-0.193024815560027	0.0436284372904091
Phospholipase D signaling pathway	-0.151073105298457	-0.117940979208585	0.297920858484239	0.347853789403085	-0.16317907444668	-0.151509054325956	-0.0791079812206573	-0.0845741113346747	-0.0764922870556673	-0.0921529175050302	-0.0901073105298457	-0.080784708249497	-0.0782360831656606	-0.0835010060362173	-0.0798792756539235	-0.078169014084507	-0.0821260898725687	-0.0804158283031522	-0.0815560026827632	-0.0815560026827632	-0.0766599597585513	-0.0225352112676056	-0.024748490945674	-0.173105298457411	0.491281019450033	-0.101441985244802	0.416230717639168	0.180114017437961	-0.24299128101945	0.2378604963112	0.548054996646546	0.430315224681422	0.620523138832998	0.620959087860496	0.566431924882629	0.576693494299128	0.0845070422535211	0.577665995975855	0.196244131455399	0.421998658618377	0.580818242790074	0.523608316566063	0.417035546613011	0.00536552649228705	-0.0401408450704225	0.0727699530516432	-0.172099262240107	0.247954393024816	0.211368209255533
Cortisol synthesis and secretion	-0.158517773306506	-0.30345405767941	0.160898725687458	0.146411804158283	0.241046277665996	-0.225150905432596	-0.164788732394366	-0.229309188464118	-0.219818913480885	-0.229409792085848	-0.226425217974514	-0.214553990610329	-0.221260898725687	-0.226224010731053	-0.218745808182428	-0.221260898725687	-0.219651240778001	-0.220120724346076	-0.219382964453387	-0.219382964453387	0.289973172367539	0.382696177062374	0.375251509054326	-0.118376928236083	0.0862843729040912	0.043158953722334	0.343293091884641	0.499631120053655	0.586586183769282	0.256673373574782	0.167404426559356	0.346847753185781	0.340912139503689	0.228604963112005	0.409758551307847	0.378504359490275	0.0585177733065057	0.356706908115359	-0.0919517102615694	0.153655264922871	0.34309188464118	0.366767270288397	0.254258886653253	0.0720657276995305	0.244232059020791	0.0780013413816231	0.422669349429913	-0.00734406438631791	0.00912139503688799
Circadian entrainment	-0.068075117370892	-0.000234741784037559	-0.000402414486921529	0.0611670020120724	-0.214285714285714	-0.110026827632461	0.00764587525150905	0.0270959087860496	0.0275989268947015	0.0248490945674044	0.0260898725687458	0.0233735747820255	0.0238765928906774	0.0249832327297116	0.0236753856472166	0.0228705566733736	0.0187122736418511	0.0221327967806841	0.0211938296445339	0.0211938296445339	-0.171797451374916	-0.13158953722334	-0.127665995975855	-0.0139168343393695	0.475083836351442	0.0452380952380952	0.313514419852448	0.0914822266934943	-0.328269617706237	0.0781354795439302	0.489168343393695	0.301542588866532	0.500570087189805	0.541582830315225	0.421730382293762	0.448591549295775	-0.0450033534540577	0.438967136150235	0.106975184439973	0.279208584842388	0.431857813547954	0.379543930248156	0.324647887323944	0.120657276995305	-0.176224010731053	0.106706908115359	-0.35251509054326	0.181757209926224	0.116968477531858
Renin secretion	-0.283903420523139	-0.244097920858484	0.250335345405768	0.244936284372904	-0.29738430583501	-0.0791415157612341	-0.0288061703554661	-0.0582494969818913	-0.0584842387659289	-0.0466800804828974	-0.0483903420523139	-0.0492622401073105	-0.052112676056338	-0.0539235412474849	-0.0565392354124748	-0.0520791415157612	-0.0460764587525151	-0.0498993963782696	-0.0504694835680751	-0.0504694835680751	-0.262642521797451	-0.20439302481556	-0.211334674714956	-0.252816901408451	0.0138162307176392	-0.281187122736418	0.265459423205902	0.298088531187123	0.241079812206573	0.0982226693494299	0.164755197853789	0.272769953051643	0.330583501006036	0.274614352783367	0.376794097920858	0.270020120724346	-0.0559356136820926	0.37645875251509	-0.072468142186452	0.27729711602951	0.294030851777331	0.374916163648558	0.157377598926895	-0.0373239436619718	0.271763916834339	-0.0231052984574111	0.228470824949698	-0.0174714956405097	-0.0139503688799463
Folate biosynthesis	0.177431254191818	0.271294433266264	-0.364788732394366	-0.350033534540577	-0.0101609657947686	0.0039906103286385	0.0639503688799463	0.113816230717639	0.103923541247485	0.113749161636486	0.110898725687458	0.0999664654594232	0.101173708920188	0.109322602280349	0.102112676056338	0.0966465459423206	0.0994299128101945	0.0973507712944332	0.101106639839034	0.101106639839034	-0.15355466130114	-0.182629107981221	-0.17907444668008	0.313212608987257	-0.0967806841046278	0.138329979879276	-0.374849094567404	-0.3018779342723	-0.314252179745137	-0.33765928906774	-0.259087860496311	-0.400804828973843	-0.379342723004695	-0.33608316566063	-0.414788732394366	-0.378303152246814	-0.196344735077129	-0.410295103957076	-0.338095238095238	-0.125720992622401	-0.4280348759222	-0.441784037558685	-0.202481556002683	-0.330482897384306	-0.493192488262911	-0.425217974513749	-0.524748490945674	-0.209121395036888	-0.421327967806841
Glycerolipid metabolism	-0.0224346076458752	-0.00422535211267606	-0.196646545942321	-0.177833668678739	-0.0833333333333333	0.0991951710261569	0.134942991281019	0.15523138832998	0.15177733065057	0.155801475519785	0.157511737089202	0.154024144869215	0.152749832327297	0.150503018108652	0.149865861837693	0.153588195841717	0.15083836351442	0.152984574111335	0.15167672702884	0.15167672702884	-0.0348088531187123	-0.0879946344735077	-0.0803152246814219	-0.112944332662643	-0.102850435949027	-0.0237089201877934	-0.0792085848423876	-0.21747149564051	-0.126492287055667	-0.0481891348088531	-0.0631120053655265	-0.080784708249497	-0.111468812877264	-0.111200536552649	-0.113246143527834	-0.0900067069081153	-0.0795439302481556	-0.11307847082495	0.0279007377598927	-0.246277665995976	-0.0538900067069081	-0.11307847082495	-0.141951710261569	0.113447350771294	-0.0332997987927565	0.0962105969148223	-0.139067739771965	-0.0772635814889336	0.0175385647216633
FoxO signaling pathway	-0.00241448692152917	0.0385311871227364	0.136116700201207	0.202380952380952	-0.0876592890677398	-0.120489604292421	-0.00935613682092555	-0.00871898054996646	-0.00298457411133467	-0.01841046277666	-0.0158618376928236	-0.00657276995305164	-0.00503018108651911	-0.00828303152246814	-0.00613682092555332	-0.00526492287055667	-0.00928906773977196	-0.00747820254862508	-0.00791415157612341	-0.00791415157612341	-0.0203219315895372	0.0233400402414487	0.0218645204560697	-0.00496311200536553	0.590610328638498	0.0342723004694836	0.425955734406439	0.213112005365526	-0.255801475519785	0.209087860496311	0.584004024144869	0.44466800804829	0.626995305164319	0.637860496311201	0.554225352112676	0.564755197853789	0.061569416498994	0.571629778672032	0.212005365526492	0.418108651911469	0.56757209926224	0.507981220657277	0.482763246143528	0.0797116029510396	-0.0542588866532528	0.126659959758551	-0.240912139503689	0.295405767940979	0.239637826961771
Glutamatergic synapse	-0.00241448692152917	0.0385311871227364	0.136116700201207	0.202380952380952	-0.0876592890677398	-0.120489604292421	-0.00935613682092555	-0.00871898054996646	-0.00298457411133467	-0.01841046277666	-0.0158618376928236	-0.00657276995305164	-0.00503018108651911	-0.00828303152246814	-0.00613682092555332	-0.00526492287055667	-0.00928906773977196	-0.00747820254862508	-0.00791415157612341	-0.00791415157612341	-0.0203219315895372	0.0233400402414487	0.0218645204560697	-0.00496311200536553	0.590610328638498	0.0342723004694836	0.425955734406439	0.213112005365526	-0.255801475519785	0.209087860496311	0.584004024144869	0.44466800804829	0.626995305164319	0.637860496311201	0.554225352112676	0.564755197853789	0.061569416498994	0.571629778672032	0.212005365526492	0.418108651911469	0.56757209926224	0.507981220657277	0.482763246143528	0.0797116029510396	-0.0542588866532528	0.126659959758551	-0.240912139503689	0.295405767940979	0.239637826961771
Long-term potentiation	-0.00241448692152917	0.0385311871227364	0.136116700201207	0.202380952380952	-0.0876592890677398	-0.120489604292421	-0.00935613682092555	-0.00871898054996646	-0.00298457411133467	-0.01841046277666	-0.0158618376928236	-0.00657276995305164	-0.00503018108651911	-0.00828303152246814	-0.00613682092555332	-0.00526492287055667	-0.00928906773977196	-0.00747820254862508	-0.00791415157612341	-0.00791415157612341	-0.0203219315895372	0.0233400402414487	0.0218645204560697	-0.00496311200536553	0.590610328638498	0.0342723004694836	0.425955734406439	0.213112005365526	-0.255801475519785	0.209087860496311	0.584004024144869	0.44466800804829	0.626995305164319	0.637860496311201	0.554225352112676	0.564755197853789	0.061569416498994	0.571629778672032	0.212005365526492	0.418108651911469	0.56757209926224	0.507981220657277	0.482763246143528	0.0797116029510396	-0.0542588866532528	0.126659959758551	-0.240912139503689	0.295405767940979	0.239637826961771
Neomycin, kanamycin and gentamicin biosynthesis	-0.00241448692152917	0.0385311871227364	0.136116700201207	0.202380952380952	-0.0876592890677398	-0.120489604292421	-0.00935613682092555	-0.00871898054996646	-0.00298457411133467	-0.01841046277666	-0.0158618376928236	-0.00657276995305164	-0.00503018108651911	-0.00828303152246814	-0.00613682092555332	-0.00526492287055667	-0.00928906773977196	-0.00747820254862508	-0.00791415157612341	-0.00791415157612341	-0.0203219315895372	0.0233400402414487	0.0218645204560697	-0.00496311200536553	0.590610328638498	0.0342723004694836	0.425955734406439	0.213112005365526	-0.255801475519785	0.209087860496311	0.584004024144869	0.44466800804829	0.626995305164319	0.637860496311201	0.554225352112676	0.564755197853789	0.061569416498994	0.571629778672032	0.212005365526492	0.418108651911469	0.56757209926224	0.507981220657277	0.482763246143528	0.0797116029510396	-0.0542588866532528	0.126659959758551	-0.240912139503689	0.295405767940979	0.239637826961771
Nitrogen metabolism	-0.00241448692152917	0.0385311871227364	0.136116700201207	0.202380952380952	-0.0876592890677398	-0.120489604292421	-0.00935613682092555	-0.00871898054996646	-0.00298457411133467	-0.01841046277666	-0.0158618376928236	-0.00657276995305164	-0.00503018108651911	-0.00828303152246814	-0.00613682092555332	-0.00526492287055667	-0.00928906773977196	-0.00747820254862508	-0.00791415157612341	-0.00791415157612341	-0.0203219315895372	0.0233400402414487	0.0218645204560697	-0.00496311200536553	0.590610328638498	0.0342723004694836	0.425955734406439	0.213112005365526	-0.255801475519785	0.209087860496311	0.584004024144869	0.44466800804829	0.626995305164319	0.637860496311201	0.554225352112676	0.564755197853789	0.061569416498994	0.571629778672032	0.212005365526492	0.418108651911469	0.56757209926224	0.507981220657277	0.482763246143528	0.0797116029510396	-0.0542588866532528	0.126659959758551	-0.240912139503689	0.295405767940979	0.239637826961771
Ether lipid metabolism	0.0519114688128773	0.053420523138833	-0.0598591549295775	-0.0582159624413146	0.0828638497652582	0.117940979208585	0.0162307176391683	0.00164319248826291	0.00938967136150235	-0.00016767270288397	0.00492957746478873	0.000704225352112676	0.00828303152246814	0.00375586854460094	0.0073775989268947	0.00714285714285714	0.00590207914151576	0.00486250838363514	0.00583501006036217	0.00583501006036217	-0.0606975184439973	-0.0492287055667337	-0.0539570757880617	-0.000771294433266264	0.271227364185111	0.0517102615694165	0.113447350771294	0.21224010731053	0.0792085848423876	0.0855466130114017	0.20177733065057	0.152414486921529	0.218578135479544	0.223373574782025	0.207578806170355	0.171998658618377	-0.0616700201207243	0.236753856472166	0.0460764587525151	0.166063044936284	0.187961099932931	0.231354795439302	0.254560697518444	-0.0575117370892019	0.13336686787391	-0.0360496311200537	0.0734071093226023	0.211167002012072	0.0445338698859826
Plant hormone signal transduction	0.0460764587525151	0.039570757880617	-0.31841046277666	-0.343796109993293	0.27206572769953	0.0240778001341382	0.121361502347418	0.0550637156270959	0.0644198524480215	0.053588195841717	0.0554661301140174	0.0609993293091885	0.057645875251509	0.0544600938967136	0.0641851106639839	0.0611334674714956	0.0602280348759222	0.0605633802816901	0.0615358819584172	0.0615358819584172	0.238430583501006	0.241515761234071	0.231019450033534	0.0360496311200537	0.0969483568075117	0.306036217303823	0.241415157612341	0.478202548625084	0.671596244131455	0.00949027498323273	0.0398390342052314	0.127263581488934	0.112441314553991	0.0732059020791415	0.15345405767941	0.0511737089201878	-0.0931254191817572	0.119584171696848	-0.152448021462106	-0.042018779342723	0.0661971830985915	0.160999329309188	0.324379610999329	0.052112676056338	0.351274312541918	0.029476861167002	0.543192488262911	0.118712273641851	-0.0689805499664655
Bacterial chemotaxis	-0.119919517102616	-0.198960429242119	0.360261569416499	0.406539235412475	-0.107712944332663	-0.145975855130785	-0.185647216633132	-0.190710932260228	-0.19027498323273	-0.194567404426559	-0.193594902749832	-0.186988598256204	-0.188229376257545	-0.191582830315225	-0.191415157612341	-0.186116700201207	-0.188799463447351	-0.18682092555332	-0.18869885982562	-0.18869885982562	0.070355466130114	0.119953051643192	0.122367538564722	-0.130851777330651	0.247216633132126	-0.302146210596915	0.260395707578806	0.0946009389671361	-0.117505030181087	0.463816230717639	0.278940308517773	0.467035546613011	0.439906103286385	0.390710932260228	0.42186452045607	0.510160965794769	0.0319584171696848	0.428202548625084	0.158417169684775	0.302749832327297	0.448356807511737	0.39289067739772	0.121830985915493	0.0881287726358149	-0.167303822937626	0.183333333333333	-0.14299128101945	-0.0651911468812877	0.222837022132797
cGMP-PKG signaling pathway	-0.273440643863179	-0.28242790073776	0.294600938967136	0.289201877934272	-0.167806841046278	-0.152783366867874	-0.0945338698859826	-0.135378940308518	-0.134439973172368	-0.126861167002012	-0.127833668678739	-0.123943661971831	-0.127498323272971	-0.130784708249497	-0.132830315224681	-0.127565392354125	-0.121160295103957	-0.125553319919517	-0.126224010731053	-0.126224010731053	-0.119718309859155	-0.0645204560697518	-0.0699530516431925	-0.156975184439973	0.00640509725016767	-0.274916163648558	0.233098591549296	0.354359490274983	0.362877263581489	0.242018779342723	0.109054325955734	0.348625083836351	0.310529845741113	0.220254862508384	0.378068410462777	0.30093896713615	0.0520120724346076	0.363413816230718	-0.0313547954393025	0.296378269617706	0.287525150905433	0.369986586183769	0.135345405767941	-0.00466130114017438	0.291515761234071	0.0144533869885983	0.319148222669349	-0.0684439973172367	0.0266599597585513
Thermogenesis	0.167639168343394	0.266331321260899	-0.312877263581489	-0.353319919517103	-0.0468142186452046	0.229443326626425	0.175922199865862	0.185345405767941	0.188900067069081	0.191448692152917	0.190073775989269	0.181556002682763	0.187290409121395	0.184909456740443	0.18849765258216	0.182930918846412	0.183132126089873	0.182897384305835	0.183433936955064	0.183433936955064	-0.22270288397049	-0.240006706908115	-0.251073105298457	-0.0219986586183769	-0.0349765258215962	0.0775653923541247	-0.159054325955734	-0.181254191817572	-0.275217974513749	-0.591884641180416	-0.0702548625083836	-0.433132126089873	-0.186384976525822	-0.131086519114688	-0.21150234741784	-0.365425888665325	-0.146713615023474	-0.18869885982562	-0.0529175050301811	-0.134004024144869	-0.221797451374916	-0.181991951710262	0.0459423205902079	-0.237625754527163	0.132696177062374	-0.241817572099262	-0.0598591549295775	0.398926894701543	-0.146579476861167
Clavulanic acid biosynthesis	0.212642521797451	0.125788061703555	0.154091213950369	0.158014755197854	0.371428571428571	-0.0472501676727029	-0.013514419852448	-0.0310194500335345	-0.0265928906773977	-0.0428571428571429	-0.0434607645875252	-0.0218980549966465	-0.0225687458081824	-0.0266599597585513	-0.0208920187793427	-0.0220657276995305	-0.0162307176391683	-0.0224346076458752	-0.0207243460764588	-0.0207243460764588	0.386753856472166	0.408215962441315	0.405935613682092	0.200167672702884	0.0123407109322602	0.103655264922871	0.128403755868545	0.327733065057009	0.312709590878605	0.249128101945003	0.00496311200536553	0.206203890006707	0.102816901408451	0.0432595573440644	0.108182427900738	0.132763246143528	0.146948356807512	0.096411804158283	0.0528504359490275	0.243863179074447	0.117840375586854	0.0924547283702213	0.211234071093226	-0.0323608316566063	0.136485580147552	0.0523809523809524	0.25261569416499	0.0265593561368209	0.164453386988598
Naphthalene degradation	0.116364855801476	0.07280348759222	-0.0606975184439973	-0.0863514419852448	0.28504359490275	0.0656941649899396	0.0682763246143528	-0.00412474849094567	0.00771294433266264	-0.00137491616364856	-0.00157612340710932	0.00600268276324614	0.00781354795439302	0.000838363514419852	0.00975855130784708	0.00841716968477532	0.0107981220657277	0.00828303152246814	0.0106639839034205	0.0106639839034205	0.264553990610329	0.256338028169014	0.241716968477532	-0.0524815560026828	-0.00305164319248826	0.172602280348759	0.082729711602951	0.326961770623742	0.613615023474178	0.00855130784708249	-0.0276995305164319	0.020523138832998	-0.0627431254191817	-0.0904426559356137	-0.000234741784037559	-0.0808182427900738	-0.0511737089201878	-0.0189805499664655	-0.0426894701542589	0.254091213950369	-0.0519785378940308	0.0314889336016097	0.0667337357478202	-0.15690811535882	0.400570087189805	-0.0702883970489604	0.517236753856472	0.165593561368209	0.0220321931589537
Steroid degradation	-0.033065057008719	-0.0703219315895372	0.218209255533199	0.243594902749832	0.278370221327968	-0.236116700201207	-0.206673373574782	-0.248792756539235	-0.238900067069081	-0.254828973843058	-0.254996646545942	-0.241348088531187	-0.241951710261569	-0.244735077129443	-0.238967136150235	-0.241750503018109	-0.239906103286385	-0.242924211938296	-0.241046277665996	-0.241046277665996	0.258853118712274	0.286150234741784	0.270221327967807	0.0395372233400402	0.0172367538564722	0.0706908115358819	-0.0291079812206573	0.211535881958417	0.148960429242119	0.0884641180415828	-0.0585848423876593	0.0168008048289738	0.068075117370892	-0.00727699530516432	0.0827632461435278	-0.00949027498323273	0.19748490945674	0.0762910798122066	0.0432595573440644	0.324245472837022	0.0605633802816901	0.0653252850435949	0.250134138162307	-0.148826291079812	0.149329309188464	-0.0370892018779343	0.240643863179074	0.176190476190476	0.0945674044265593
Diterpenoid biosynthesis	-0.0582830315224681	0.118913480885312	-0.37897384305835	-0.366934942991281	-0.441415157612341	0.2140174379611	0.365258215962441	0.34644533869886	0.344466800804829	0.356203890006707	0.351911468812877	0.340610328638498	0.338095238095238	0.339235412474849	0.34047619047619	0.335781354795439	0.336955063715627	0.33859825620389	0.336351441985245	0.336351441985245	-0.4219651240778	-0.446411804158283	-0.455935613682093	-0.200704225352113	-0.0126425217974514	0.087625754527163	0.0635814889336016	-0.0701207243460764	-0.0860831656606304	-0.49111334674715	0.0149564050972502	-0.15700871898055	-0.0216297786720322	0.0918175720992622	-0.0575117370892019	-0.217370892018779	-0.300201207243461	-0.050972501676727	-0.168980549966465	-0.136485580147552	-0.170724346076459	-0.0420858484238766	0.0375922199865862	-0.10261569416499	0.0273977196512408	-0.181991951710262	-0.150368879946345	0.145405767940979	-0.237156270959088
Chloroalkane and chloroalkene degradation	0.408953722334004	0.370120724346076	-0.282629107981221	-0.253353454057679	0.0291415157612341	0.275955734406439	0.333232729711603	0.333299798792757	0.326727028839705	0.333433936955064	0.337256874580818	0.332159624413146	0.330046948356807	0.333433936955064	0.328101945003353	0.332159624413146	0.330885311871227	0.332293762575453	0.331924882629108	0.331924882629108	0.115358819584172	0.0915492957746479	0.095103957075788	0.357914151576123	0.203420523138833	0.193628437290409	0.0700201207243461	-0.037290409121395	0.0461435278336687	0.117404426559356	0.0681421864520456	0.208987256874581	0.0536887994634473	0.193158953722334	0.0161636485580148	0.0871562709590878	0.00818242790073776	0.0516431924882629	0.0417505030181086	-0.0735412474849094	0.00938967136150235	0.0590878604963112	-0.0503018108651911	0.0931924882629108	0.0359490274983233	0.0613682092555332	-0.201006036217304	0.12364185110664	0.0356807511737089
Drug metabolism - other enzymes	-0.147786720321932	-0.0308182427900738	-0.0407444668008048	-0.0576794097920858	-0.450067069081154	0.16046277665996	0.258115358819584	0.244433266264252	0.251576123407109	0.254896042924212	0.255097250167673	0.249429912810194	0.250368879946345	0.247652582159624	0.254158283031522	0.253051643192488	0.252246814218645	0.254426559356137	0.254057679409792	0.254057679409792	-0.390744466800805	-0.341180415828303	-0.346780684104628	-0.306002682763246	0.0219651240778001	-0.0276995305164319	0.270657276995305	0.0892354124748491	0.00637156270959088	-0.160596914822267	0.16579476861167	0.0474178403755868	0.221462105969148	0.274446680080483	0.219450033534541	0.135613682092555	-0.133132126089873	0.24466800804829	0.00613682092555332	0.0039570757880617	0.186116700201207	0.261636485580148	0.0529175050301811	0.120053655264923	0.247518443997317	0.108048289738431	0.148490945674044	0.170657276995305	-0.000670690811535882
Riboflavin metabolism	0.0753856472166331	0.0622736418511066	0.0201207243460765	0.0507712944332663	0.0986586183769282	0.113715627095909	0.276827632461435	0.206438631790744	0.215828303152247	0.199262240107311	0.202749832327297	0.214587525150905	0.213849765258216	0.210026827632461	0.214587525150905	0.215090543259557	0.211871227364185	0.213950368879946	0.213782696177062	0.213782696177062	0.205700871898055	0.23608316566063	0.224111334674715	-0.154929577464789	0.47645875251509	0.11841046277666	0.730181086519115	0.541985244802146	0.380415828303152	0.164688128772636	0.56945003353454	0.57018779342723	0.717806841046278	0.736150234741784	0.723574782025486	0.513413816230718	0.23682092555332	0.737055667337357	0.353822937625754	0.32280348759222	0.648692152917505	0.749228705566734	0.574178403755868	0.262642521797451	0.654996646545942	0.318745808182428	0.491750503018109	0.563044936284373	0.372233400402414
Stilbenoid, diarylheptanoid and gingerol biosynthesis	0.182863849765258	0.0852112676056338	0.185110663983903	0.194064386317907	0.275117370892019	0.0642857142857143	0.074748490945674	-0.00288397048960429	0.00419181757209926	-0.00429242119382964	-0.00157612340710932	0.0148558014755198	0.0125754527162978	0.00586854460093897	0.00922199865861838	0.0147551978537894	0.0177062374245473	0.0143527833668679	0.016767270288397	0.016767270288397	0.326022803487592	0.363883299798793	0.355700871898055	0.165560026827632	0.281388329979879	0.0408450704225352	0.369181757209926	0.469014084507042	0.498189134808853	0.402649228705567	0.189235412474849	0.442857142857143	0.337256874580818	0.284808853118712	0.385412474849095	0.388061703554661	0.146076458752515	0.38252850435949	0.104359490274983	0.509926224010731	0.362508383635144	0.40533199195171	0.250804828973843	-0.0145539906103286	0.458551307847082	0.112307176391683	0.387223340040241	0.216767270288397	0.1981220657277
Biofilm formation - Escherichia coli	0.132394366197183	0.0893024815560027	0.103822937625755	0.152917505030181	0.0987927565392354	-0.035177733065057	0.133702213279678	0.0803152246814219	0.0913480885311871	0.0722334004024145	0.0775989268947015	0.0917169684775318	0.0905097250167673	0.0837357478202548	0.0908450704225352	0.0934607645875251	0.0887323943661972	0.0904091213950369	0.0915828303152247	0.0915828303152247	0.284976525821596	0.314520456069752	0.314419852448021	0.121830985915493	0.764386317907445	0.231522468142186	0.76767270288397	0.505432595573441	0.189470154258887	0.511066398390342	0.770053655264923	0.787122736418511	0.804426559356137	0.816297786720322	0.768678739101274	0.815526492287056	0.226626425217974	0.783735747820255	0.372199865861838	0.587458081824279	0.767538564721663	0.768678739101274	0.529242119382964	0.260798122065728	0.260160965794769	0.323071763916834	0.069550637156271	0.354225352112676	0.406874580818243
GnRH secretion	0.265325285043595	0.281220657276995	-0.171495640509725	-0.178236083165661	0.12887323943662	0.0240778001341382	0.0628772635814889	0.0681757209926224	0.0702883970489604	0.0635814889336016	0.0619382964453387	0.0645204560697518	0.0648558014755198	0.0667002012072435	0.0687458081824279	0.060429242119383	0.0640174379610999	0.0616700201207243	0.063514419852448	0.063514419852448	0.0410798122065728	0.00503018108651911	0.010261569416499	0.420489604292421	0.119785378940309	0.39570757880617	-0.254325955734406	-0.168745808182428	-0.120690811535882	-0.156002682763246	-0.124346076458752	-0.172367538564722	-0.296881287726358	-0.225586854460094	-0.33514419852448	-0.25177733065057	-0.0172367538564722	-0.32709590878605	-0.014822266934943	0.0245137491616365	-0.337391012743125	-0.346512407780013	0.0173038229376258	-0.0438296445338699	-0.18346747149564	-0.0856807511737089	-0.330181086519115	-0.0318242790073776	-0.0580818242790074
Estrogen signaling pathway	0.270925553319919	0.310798122065728	-0.158551307847082	-0.173105298457411	0.0539906103286385	0.050972501676727	0.0988262910798122	0.103051643192488	0.106203890006707	0.0991951710261569	0.0979543930248155	0.0995640509725016	0.101810865191147	0.102179745137492	0.105466130114017	0.0971830985915493	0.100033534540577	0.0979208584842388	0.100134138162307	0.100134138162307	-0.0132796780684105	-0.0494299128101945	-0.0435949027498323	0.432897384305835	0.153822937625754	0.44476861167002	-0.198658618376928	-0.140342052313883	-0.127464788732394	-0.129979879275654	-0.0680080482897384	-0.123038229376258	-0.253420523138833	-0.169215291750503	-0.298759221998659	-0.199027498323273	0.0343058350100604	-0.273876592890677	0.0774647887323944	0.0654258886653253	-0.298591549295775	-0.287089201877934	0.00871898054996646	0.0220992622401073	-0.144533869885983	-0.0198859825620389	-0.286955063715627	-0.0218980549966465	0.0197518443997317
Carbohydrate digestion and absorption	-0.0972837022132797	-0.260697518443997	0.52458081824279	0.541079812206573	0.274312541918176	-0.288430583501006	-0.265727699530516	-0.311133467471496	-0.304426559356137	-0.314151576123407	-0.309993293091885	-0.296780684104628	-0.299865861837693	-0.304527162977867	-0.301006036217304	-0.295539906103286	-0.29654594232059	-0.296747149564051	-0.296713615023474	-0.296713615023474	0.456505700871898	0.521495640509725	0.522266934942991	0.0918846411804158	0.242219986586184	-0.222334004024145	0.364285714285714	0.389771965124078	0.359523809523809	0.740543259557344	0.244634473507713	0.631891348088531	0.484909456740443	0.37625754527163	0.525754527162978	0.603688799463447	0.29916163648558	0.519718309859155	0.273843058350101	0.414486921529175	0.528772635814889	0.53420523138833	0.238397048960429	0.234037558685446	0.322032193158954	0.330885311871227	0.429678068410463	-0.030449362843729	0.374714956405097
Endocrine and other factor-regulated calcium reabsorption	-0.292354124748491	-0.169416498993964	-0.0611670020120724	-0.0254191817572099	-0.416096579476861	-0.0191146881287726	0.0712944332662642	0.113715627095909	0.102917505030181	0.119517102615694	0.113950368879946	0.102012072434608	0.098524480214621	0.11056338028169	0.100503018108652	0.0961435278336687	0.0990610328638498	0.0991951710261569	0.0971160295103957	0.0971160295103957	-0.455734406438632	-0.438363514419852	-0.430717639168343	-0.119885982562039	-0.124815560026828	-0.301710261569416	-0.0399396378269618	-0.145372233400402	-0.265392354124748	-0.114419852448021	-0.00405767940979209	-0.0525486250838363	0.0301475519785379	0.0503353454057679	0.0257880617035547	-0.00348759221998659	-0.20710932260228	0.0308517773306506	-0.185613682092555	-0.055700871898055	-0.015962441314554	0.00831656606304493	-0.10439302481556	0.00409121395036888	-0.178940308517773	-0.0763916834339369	-0.375620389000671	-0.194500335345406	-0.195439302481556
Apelin signaling pathway	-0.425553319919517	-0.470355466130114	0.609691482226693	0.611871227364185	-0.226559356136821	-0.156338028169014	-0.198692152917505	-0.218242790073776	-0.212005365526492	-0.215459423205902	-0.216230717639168	-0.212173038229376	-0.210831656606304	-0.215492957746479	-0.212776659959759	-0.208752515090543	-0.209490274983233	-0.209087860496311	-0.211167002012072	-0.211167002012072	-0.0592555331991952	0.00439302481556003	0.00181086519114688	-0.472870556673374	-0.0639168343393695	-0.399396378269618	0.142421193829645	0.0977867203219316	0.109456740442656	0.375050301810865	0.102883970489604	0.291784037558685	0.258215962441315	0.192085848423877	0.31663313212609	0.358484238765929	0.200335345405768	0.291549295774648	0.127162977867203	0.249530516431925	0.322367538564722	0.318108651911469	-0.0703219315895372	-0.0557344064386318	0.0945003353454058	0.0287055667337357	0.233936955063716	-0.0865526492287056	0.118142186452046
Calcium signaling pathway	-0.425553319919517	-0.470355466130114	0.609691482226693	0.611871227364185	-0.226559356136821	-0.156338028169014	-0.198692152917505	-0.218242790073776	-0.212005365526492	-0.215459423205902	-0.216230717639168	-0.212173038229376	-0.210831656606304	-0.215492957746479	-0.212776659959759	-0.208752515090543	-0.209490274983233	-0.209087860496311	-0.211167002012072	-0.211167002012072	-0.0592555331991952	0.00439302481556003	0.00181086519114688	-0.472870556673374	-0.0639168343393695	-0.399396378269618	0.142421193829645	0.0977867203219316	0.109456740442656	0.375050301810865	0.102883970489604	0.291784037558685	0.258215962441315	0.192085848423877	0.31663313212609	0.358484238765929	0.200335345405768	0.291549295774648	0.127162977867203	0.249530516431925	0.322367538564722	0.318108651911469	-0.0703219315895372	-0.0557344064386318	0.0945003353454058	0.0287055667337357	0.233936955063716	-0.0865526492287056	0.118142186452046
Progesterone-mediated oocyte maturation	-0.516700201207243	-0.557612340710932	0.923708920187793	0.893360160965795	-0.27625754527163	-0.397619047619048	-0.48148893360161	-0.466331321260899	-0.466867873910127	-0.467505030181086	-0.468544600938967	-0.46485580147552	-0.46411804158283	-0.464688128772636	-0.466465459423206	-0.46411804158283	-0.462575452716298	-0.463547954393025	-0.464453386988598	-0.464453386988598	-0.080784708249497	-0.012709590878605	-0.0166666666666667	-0.319382964453387	-0.225385647216633	-0.436183769282361	-0.040878604963112	-0.133132126089873	-0.227699530516432	0.278068410462777	-0.0207243460764588	0.0323943661971831	0.0938631790744467	0.0304828973843058	0.120053655264923	0.17897384305835	0.357411133467471	0.108283031522468	0.173105298457411	0.247250167672703	0.165492957746479	0.109490274983233	-0.201945003353454	-0.102850435949027	-0.2481220657277	-0.0372233400402414	0.0441985244802146	-0.252380952380952	0.105734406438632
Carotenoid biosynthesis	0.0900737759892689	0.203152246814219	-0.394265593561368	-0.427934272300469	0.0307511737089202	-0.0432260228034876	0.0661636485580148	0.0584171696847753	0.059926224010731	0.0545271629778672	0.0531522468142186	0.0528839704896043	0.0521797451374916	0.0552649228705567	0.0571428571428571	0.0509389671361502	0.0520120724346076	0.052280348759222	0.0534540576794098	0.0534540576794098	-0.124010731052985	-0.134674714956405	-0.146847753185781	0.220489604292421	0.0343729040912139	0.255667337357478	-0.115560026827632	0.0358484238765929	0.0626089872568746	-0.441247484909457	-0.0525821596244131	-0.355130784708249	-0.170456069751844	-0.0977531857813548	-0.199262240107311	-0.281220657276995	-0.301643192488263	-0.189503688799463	-0.38682092555332	-0.124782025486251	-0.242421193829644	-0.191415157612341	0.133903420523139	-0.266197183098592	-0.136988598256204	-0.321227364185111	-0.0619718309859155	0.064989939637827	-0.381321260898726
Pancreatic secretion	0.104862508383635	0.248256203890007	-0.497350771294433	-0.461770623742455	-0.17290409121395	0.170456069751844	0.233635144198524	0.269885982562039	0.262575452716298	0.271294433266264	0.269081153588196	0.257276995305164	0.256304493628437	0.265392354124748	0.257377598926895	0.253655264922871	0.254158283031522	0.255767940979209	0.255432595573441	0.255432595573441	-0.36851106639839	-0.401274312541918	-0.40439302481556	0.00586854460093897	0.103789403085178	0.164419852448021	-0.174815560026828	-0.177598926894702	-0.282025486250838	-0.418812877263581	-0.0226022803487592	-0.261804158283031	-0.132729711602951	-0.0338028169014084	-0.183400402414487	-0.309959758551308	-0.25	-0.177733065057009	-0.0800134138162307	-0.0605633802816901	-0.232830315224681	-0.213816230717639	-0.0233065057008719	-0.109154929577465	-0.173809523809524	-0.163950368879946	-0.438765928906774	0.231321260898726	-0.177699530516432
Regulation of actin cytoskeleton	0.104862508383635	0.248256203890007	-0.497350771294433	-0.461770623742455	-0.17290409121395	0.170456069751844	0.233635144198524	0.269885982562039	0.262575452716298	0.271294433266264	0.269081153588196	0.257276995305164	0.256304493628437	0.265392354124748	0.257377598926895	0.253655264922871	0.254158283031522	0.255767940979209	0.255432595573441	0.255432595573441	-0.36851106639839	-0.401274312541918	-0.40439302481556	0.00586854460093897	0.103789403085178	0.164419852448021	-0.174815560026828	-0.177598926894702	-0.282025486250838	-0.418812877263581	-0.0226022803487592	-0.261804158283031	-0.132729711602951	-0.0338028169014084	-0.183400402414487	-0.309959758551308	-0.25	-0.177733065057009	-0.0800134138162307	-0.0605633802816901	-0.232830315224681	-0.213816230717639	-0.0233065057008719	-0.109154929577465	-0.173809523809524	-0.163950368879946	-0.438765928906774	0.231321260898726	-0.177699530516432
Salivary secretion	0.104862508383635	0.248256203890007	-0.497350771294433	-0.461770623742455	-0.17290409121395	0.170456069751844	0.233635144198524	0.269885982562039	0.262575452716298	0.271294433266264	0.269081153588196	0.257276995305164	0.256304493628437	0.265392354124748	0.257377598926895	0.253655264922871	0.254158283031522	0.255767940979209	0.255432595573441	0.255432595573441	-0.36851106639839	-0.401274312541918	-0.40439302481556	0.00586854460093897	0.103789403085178	0.164419852448021	-0.174815560026828	-0.177598926894702	-0.282025486250838	-0.418812877263581	-0.0226022803487592	-0.261804158283031	-0.132729711602951	-0.0338028169014084	-0.183400402414487	-0.309959758551308	-0.25	-0.177733065057009	-0.0800134138162307	-0.0605633802816901	-0.232830315224681	-0.213816230717639	-0.0233065057008719	-0.109154929577465	-0.173809523809524	-0.163950368879946	-0.438765928906774	0.231321260898726	-0.177699530516432
Aldosterone-regulated sodium reabsorption	-0.376827632461435	-0.379678068410463	-0.0118376928236083	-0.0496981891348088	-0.259490274983233	-0.104996646545942	-0.0253185781354795	-0.0197853789403085	-0.0354124748490946	-0.0106639839034205	-0.0138832997987928	-0.0243125419181757	-0.0286720321931589	-0.022468142186452	-0.0344735077129443	-0.0315224681421864	-0.0275989268947015	-0.027364185110664	-0.0292421193829644	-0.0292421193829644	-0.217169684775319	-0.175586854460094	-0.171193829644534	-0.263983903420523	-0.315258215962441	-0.285077129443327	-0.0875251509054326	-0.0264922870556673	0.17270288397049	0.0342723004694836	-0.185412474849095	-0.000938967136150235	-0.0481220657276995	-0.0577464788732394	-0.00425888665325285	-0.0162642521797451	-0.182830315224681	-0.047551978537894	-0.258484238765929	-0.149396378269618	-0.0515761234071093	-0.0346076458752515	-0.290979208584842	-0.0441985244802146	-0.113648558014755	-0.0766934942991281	-0.0194164989939638	-0.330617035546613	-0.21767270288397
Starch and sucrose metabolism	-0.0871562709590878	-0.181556002682763	0.0879275653923541	0.101140174379611	0.258953722334004	-0.130013413816231	-0.119785378940309	-0.147887323943662	-0.157243460764587	-0.143158953722334	-0.147048960429242	-0.144097920858484	-0.15345405767941	-0.145975855130785	-0.156237424547284	-0.148926894701543	-0.14916163648558	-0.15	-0.150570087189805	-0.150570087189805	0.298423876592891	0.347082494969819	0.344735077129443	-0.0541918175720993	-0.098859825620389	-0.236485580147552	0.0682092555331992	0.247686116700201	0.398423876592891	0.271495640509725	-0.0366867873910127	0.159557344064386	0.0999664654594232	0.0140845070422535	0.17112676056338	0.123138832997988	-0.0428236083165661	0.11830985915493	-0.100603621730382	0.0402414486921529	0.159087860496311	0.149664654594232	0.0633132126089872	-0.0335345405767941	0.215828303152247	0.0124413145539906	0.303521126760563	-0.042186452045607	-0.00415828303152247
Glycosylphosphatidylinositol (GPI)-anchor biosynthesis	-0.0408115358819584	-0.0610999329309188	0.259523809523809	0.26851106639839	0.0124413145539906	-0.0543259557344064	-0.0295103957075788	-0.0401408450704225	-0.0418175720992622	-0.039738430583501	-0.0427565392354125	-0.0320590207914151	-0.0342387659289068	-0.0336351441985245	-0.0388329979879276	-0.0357478202548625	-0.0282025486250838	-0.0334339369550637	-0.033065057008719	-0.033065057008719	-0.0132461435278337	0.0298792756539235	0.0214285714285714	0.0435613682092555	-0.0661971830985915	-0.279610999329309	0.0348759221998659	0.212877263581489	0.10439302481556	0.0853118712273642	-0.0650905432595573	0.0643863179074447	0.149295774647887	0.117806841046278	0.172669349429913	0.110060362173038	-0.0229040912139504	0.151945003353454	-0.21579476861167	0.442957746478873	0.16391683433937	0.139134808853119	0.0288732394366197	-0.327129443326626	-0.00157612340710932	-0.233735747820255	0.0568745808182428	0.00311871227364185	-0.129040912139504
Fat digestion and absorption	0.107143755400776	0.184340915004089	-0.279814552445719	-0.2989629356488	0.0531526924288668	-0.109910378192815	-0.0886660686321287	-0.0603291442773069	-0.0613184215180965	-0.0630454648367632	-0.0645209969925172	-0.0695009180181871	-0.069936870700569	-0.0635149523408668	-0.0635149523408668	-0.0721166341124783	-0.070775241243611	-0.0720160296473133	-0.0704734278481159	-0.0704734278481159	-0.0499165821327245	-0.131372664094691	-0.126476580123326	0.227466695738173	-0.00772977640684783	0.395878570424463	-0.314975813020903	-0.322169032280204	-0.310565983964502	-0.326629163569188	-0.134256658762756	-0.430855389480177	-0.366770345170042	-0.270408034952787	-0.433186059589834	-0.435734706040682	-0.0075956371199611	-0.423695705042598	0.0898062525706659	-0.127130509146899	-0.40360834683131	-0.444470527099181	-0.179143017637228	-0.0519622062577471	-0.303456601759505	-0.103018972329009	-0.303288927650897	0.0923548990215137	-0.0427401302842844
Sesquiterpenoid and triterpenoid biosynthesis	0.228432475684542	0.263914198946637	-0.231688603552492	-0.24427672675333	0.22776110911383	-0.148472717112818	-0.0721719063514717	-0.0769050406749868	-0.0716683814234382	-0.0862370360078748	-0.0855656694371634	-0.0807653984565772	-0.0810003767563262	-0.0782813421449451	-0.0740517327494635	-0.0820745632694643	-0.0812353550560751	-0.0827123615116401	-0.0802954418570792	-0.0802954418570792	0.190600969424956	0.125612685380096	0.127358238463946	0.338301614981457	0.26465270217442	0.56354509945512	-0.0480027098058626	-0.0556227203834366	-0.100805690592311	-0.108324996184279	0.116179985061602	-0.132964149329386	-0.101174942206203	-0.0194696305506296	-0.161430091927548	-0.146693595700433	0.134172609156666	-0.162302868469472	0.248774882777096	0.0547163755129762	-0.147029278985789	-0.17959055766529	0.10634446480068	0.0863041726649459	-0.0930178383720596	0.0865727192932305	-0.138637196851897	0.266666801886554	0.171668432130896
Indole diterpene alkaloid biosynthesis	-0.152494800906652	0.00456913261143527	-0.278213140847761	-0.275055063895739	-0.466353895436272	0.00960861710934182	0.0380313096775348	0.102939870010571	0.0957502054602244	0.110465500194112	0.107240230115451	0.0882917684033228	0.0872502749404221	0.0960189779667795	0.0914162487920248	0.0838906186084844	0.0860743952242439	0.0874854508836577	0.0855704467744532	0.0855704467744532	-0.544533098280462	-0.565900512551586	-0.556459878258841	-0.0687721651147647	-0.230304441554329	-0.0673947060186703	-0.414514398234473	-0.532505528612125	-0.484395249938778	-0.339090113582472	-0.253150104611506	-0.417672475186495	-0.39203829737381	-0.291920538682067	-0.440518138243671	-0.347052499089164	-0.319604106857233	-0.442802704549389	-0.286007543537856	-0.255300284663946	-0.440316558863755	-0.482379456139615	-0.41364088758817	-0.216899412789898	-0.603629453159247	-0.329044741149978	-0.726122523021695	-0.281035252166589	-0.407391926810765
Thyroid hormone synthesis	-0.146471556479087	-0.259012967675088	0.31865488395124	0.305287446585635	0.064640029619879	-0.0745188509603327	-0.0576795697620041	-0.13228228168448	-0.123711691353458	-0.123309158735171	-0.123309158735171	-0.116248065722725	-0.120239847520735	-0.124499984397603	-0.120273391905592	-0.116432559839439	-0.116248065722725	-0.117724018656443	-0.117740790848871	-0.117740790848871	0.201786247108657	0.266661087422536	0.25911360082966	-0.0920961086255203	0.123728463545887	-0.0420311142261071	0.36041764309849	0.375445527514528	0.447230511108996	0.389349675037849	0.211933423527968	0.407983580826039	0.319225138493813	0.273956991128984	0.37239298849252	0.366187277293933	0.157859875138116	0.35459769232576	0.185953297456045	0.320667547042674	0.35496668055919	0.39527025896515	0.0896473685309427	0.166229199159995	0.418063668475636	0.230902773164731	0.473713802953778	0.101186636921829	0.249855350609065
[truncated: 151 more columns]
