# Supplementary material for: Post-transport recovery trajectory of the canine gut microbiome and metabolome
Source: J Anim Sci Biotechnol. 2026 Apr 12;17:65. doi: 10.1186/s40104-026-01385-z (PMC13070285; doi:10.1186/s40104-026-01385-z)
Supplement: Supplementary file 3 — Additional file 3. Raw data of the metabolomic compounds. [file 40104_2026_1385_MOESM3_ESM.zip › mix/KEGG_function_summary/Metabolite_function_table/function_summary_level1.csv]

	D0_1	D0_10	D0_11	D0_12	D0_2	D0_3	D0_4	D0_5	D0_6	D0_7	D0_8	D0_9	D1_1	D1_10	D1_11	D1_2	D1_3	D1_4	D1_5	D1_6	D1_7	D1_8	D1_9	D2_1	D2_10	D2_11	D2_12	D2_2	D2_3	D2_4	D2_5	D2_6	D2_7	D2_8	D2_9	D3_1	D3_10	D3_11	D3_12	D3_2	D3_3	D3_4	D3_5	D3_6	D3_7	D3_8	D3_9	D5_1	D5_10
Cellular Processes	11002348.2340642	4028408.76794869	4705419.53873777	5748159.44033509	5890686.02728324	4754179.5702978	28385101.5660787	2899030.81598708	7371161.01224737	13934884.4911902	6448334.15566733	3971957.49979923	7147768.14679552	4315410.63146995	5978354.96807713	3383426.44066342	11660588.6695863	4344723.42498119	6884340.41190245	4107733.9153503	5367615.28245867	7635754.77642144	18096323.606427	13529091.0271354	8521385.56763946	18905976.6246707	4417096.06277432	10510785.5051512	11004091.0652371	11047190.8060964	27806801.234335	10551204.3694266	1979408.18657691	14314911.8471533	7970229.03017937	7448839.74759831	15514845.1774565	9500693.96557292	8174442.21853786	9601620.42090418	3765388.08493632	2329799.42407302	6265452.73324578	11484223.5839339	5573358.01084458	5139653.71925139	9527317.31920106	7882385.04999867	22020434.2286593
Environmental Information Processing	2478506434.50683	2236522837.93205	5041099680.96939	4280934520.6586	1704531839.56219	2923245810.61828	2988123229.61709	1993938792.45374	1334512453.87262	1667718725.49351	2191297146.40827	4294006987.40174	5622963780.93153	1513886557.25285	1225831744.6042	1646145230.28047	4993248400.15004	1378031186.16244	1497387886.93653	1234477700.57565	1086888256.74754	1289061854.95661	3186827624.14275	2097845861.57449	2174600511.28377	2067927173.40949	1106944562.73771	2208777156.3215	1880360444.50718	1856035647.10835	3253428246.01841	2481468204.24239	1552233045.32554	2080224063.47507	1952910842.39465	2662063039.4629	1767169204.55586	1985468188.99262	1635884276.29752	3752771313.13435	2210900567.12607	2644258001.73189	1883472640.3887	1546636577.65473	2011331624.1326	2668237765.74943	2160603170.05944	3023811781.35611	2843665744.64251
Genetic Information Processing	433352571.462858	497876823.333137	558001191.601158	374316334.526806	466469088.318521	504523674.822027	904931367.070327	713415306.611163	299869060.113941	700025854.592118	718453814.951714	662333229.136078	660288798.69061	188249475.840147	216098145.972533	358515600.520234	1014010348.45735	224225170.542879	237474188.75889	233921241.914698	216665785.582823	168123273.255115	608730174.319522	469173352.754523	790681177.255747	345866220.356849	147918928.73366	630588685.512028	530144618.941213	455691068.895669	917836855.210816	439358339.474877	162624287.142009	484107376.101818	757338819.024891	335424247.556878	465078991.703515	284007649.235071	180152655.009682	1007623582.98699	698794616.423591	298743096.687913	272343134.648349	150337808.697515	382051333.971028	373266035.530573	605780946.035547	409250506.165318	1041576553.92041
Human Diseases	124483260.917937	81584902.9152023	64269999.530385	66755571.5972883	148374333.947908	99837397.8151995	126356335.0737	99198020.9959868	96723998.1538904	67722101.9791671	138913004.662038	86092315.4944365	135730436.515048	127043736.896495	149064875.63089	173690657.152693	139806707.497777	138371490.890561	161550166.120128	173408875.741525	191796181.780555	205411512.142052	45348524.928718	123326566.042582	164034212.100931	101104865.876379	145528309.448556	129902707.914165	126925296.147038	97872143.6448076	71026669.132581	88395594.8127521	90906018.509028	118677525.148483	171629133.866377	138346914.051041	140283075.788369	63828269.0453006	122175925.960028	121296451.231133	161679624.294943	75136977.8310575	151208207.25087	117189940.503511	142974511.928986	114442505.560604	203027793.102047	155064129.273051	208560959.69871
Metabolism	49512767058.1574	52684864881.1879	68020386573.1917	65490295960.1598	47976367145.6354	45994359463.5306	51898547166.3184	48148428915.1788	48209024558.675	45457936335.1006	51672407371.4323	67448316457.7058	70743966381.1931	39010950412.6636	32227583493.5676	39076924620.4765	67529478831.64	38429255150.8161	41387448066.943	34552218528.5382	40950080934.8973	45767934596.01	47399612681.7495	40714136384.2303	53524292720.6862	50479364459.9561	51944837387.4638	50106885803.0745	52733393396.6159	40484136406.5512	62051253815.3264	51399205216.9659	47052907306.6096	45040022078.0829	50742309434.9612	55163474609.4369	44558733123.7919	41893949421.6561	42065545909.0722	56034796956.7993	50475835754.4647	58516407794.0259	48821646517.3184	37892613180.6929	46626415421.2847	51639326773.7801	50824684587.1109	46758690808.0534	57339203789.3561
Organismal Systems	53192260043.0267	43811609339.4054	41096423281.8608	45458579892.2171	27936173429.4082	32841195225.1697	78938347849.8724	23748500961.337	27353551272.5686	19448238312.9313	31342723362.9636	26257977009.6315	39551913218.4274	25751650075.2769	25304341473.1145	33742650827.7832	65872242727.9538	24714118822.7202	34138815212.448	30324637471.4466	34344363221.2219	31046554127.7536	62635392214.7203	30567445072.8828	27852123833.7955	27605482821.6079	38938878078.3197	28754172647.2628	35285156451.1197	34388864122.0991	50790508485.8721	27876943141.7627	28430841490.6437	21979070011.4268	29974229767.1662	40425487761.4101	24363986328.7659	22008447449.8657	33199706020.6601	34129353166.3807	47034508837.0966	38266158863.7635	46464568224.5415	18129589908.1501	29405881089.0651	30916944235.4101	33490320711.3665	25860049800.7406	28290513335.04
[truncated: 22 more columns]
