# Supplementary material for: Post-transport recovery trajectory of the canine gut microbiome and metabolome
Source: J Anim Sci Biotechnol. 2026 Apr 12;17:65. doi: 10.1186/s40104-026-01385-z (PMC13070285; doi:10.1186/s40104-026-01385-z)
Supplement: Supplementary file 3 — Additional file 3. Raw data of the metabolomic compounds. [file 40104_2026_1385_MOESM3_ESM.zip › mix/KEGG_function_summary/Metabolite_function_table/function_summary_level1_Group.csv]

	Mean_D0	Mean_D1	Mean_D2	Mean_D3	Mean_D5	Mean_D7	SD_D0	SD_D1	SD_D2	SD_D3	SD_D5	SD_D7
Cellular Processes	8261639.25996972	7174730.93401213	11713180.9438646	7860469.53379632	13535085.0085037	12841982.2647259	7075560.43891309	4293760.59828535	6719890.32640424	3605868.98264857	4466570.21104822	4434330.14072459
Environmental Information Processing	2761203204.95786	2243159111.15824	2059396313.19988	2244066364.10718	2559192286.52095	2235538736.68664	1189008482.2202	1623857230.94175	512618588.975706	613028518.702914	263040803.356464	250530247.087619
Genetic Information Processing	569464026.378321	375118382.168618	510944144.117008	421133674.873888	651556131.911994	510905458.536993	173336527.922526	270955379.112357	235529478.554364	244127489.247106	180289467.613857	138427928.17295
Human Diseases	100025936.923595	149202105.93604	119110753.55364	129299183.045658	173063855.094003	139503914.419488	28787632.2064612	42397551.9673675	30889799.0613746	36996378.6885834	47704167.2575485	48524120.0715592
Metabolism	53542808490.5228	45188677608.9541	49689395367.5437	48709452504.1195	51992539865.2922	50520353971.3903	8419475606.63245	12618061880.3461	5881907231.81401	6301851221.17079	3483019167.31331	3923025068.23388
Organismal Systems	37618798331.6994	37038789035.7151	31870309660.3299	33152912716.373	30654426413.0554	29441069070.6137	16444702470.3917	14203468649.6145	7390988787.16991	9026165748.3548	5291834706.8656	3758972663.95754
