# Supplementary material for: Post-transport recovery trajectory of the canine gut microbiome and metabolome
Source: J Anim Sci Biotechnol. 2026 Apr 12;17:65. doi: 10.1186/s40104-026-01385-z (PMC13070285; doi:10.1186/s40104-026-01385-z)
Supplement: Supplementary file 3 — Additional file 3. Raw data of the metabolomic compounds. [file 40104_2026_1385_MOESM3_ESM.zip › mix/KEGG_function_summary/Metabolite_function_table/function_summary_level2.csv]

	D0_1	D0_10	D0_11	D0_12	D0_2	D0_3	D0_4	D0_5	D0_6	D0_7	D0_8	D0_9	D1_1	D1_10	D1_11	D1_2	D1_3	D1_4	D1_5	D1_6	D1_7	D1_8	D1_9	D2_1	D2_10	D2_11	D2_12	D2_2	D2_3	D2_4	D2_5	D2_6	D2_7	D2_8	D2_9	D3_1	D3_10	D3_11	D3_12	D3_2	D3_3	D3_4	D3_5	D3_6	D3_7	D3_8	D3_9	D5_1	D5_10
Aging	3937714.26015201	53840649.433403	211848803.199157	192522555.525485	6224063.2973811	25116087.2278595	2907992.74180691	2543302.39936346	5284272.34772711	36858607.0210983	42767727.523737	247027700.075922	168407799.211412	70018221.646503	38952234.5769734	30718778.7773399	37584569.5894707	162567707.824996	105690078.947041	100175711.961751	95111027.5192235	173238462.452916	140419255.380687	125140088.354913	178809078.093157	183716762.289111	170894033.010376	105896116.534493	154714666.724073	117279573.726756	149591043.336054	98528016.2214303	178790848.114848	120422293.434356	106935370.933492	257009455.067917	155462349.395049	144982038.157197	117387894.1273	7118250.67843347	5505973.68224977	109552281.53892	185702014.960423	7406036.22150164	9120074.27039952	7833098.78530614	117991179.65837	137162994.785885	186568518.521374
Amino acid metabolism	3006336088.91572	4337879426.41268	7690905201.5462	5941615121.70836	3527803727.49471	4328814245.73817	3862986842.43667	3384499081.91143	2990034042.4853	2614089184.47294	3571195468.55695	7331657397.4105	9539342165.04774	2712265636.69617	2185895237.44186	3017084638.93981	8900484914.76703	2324584323.48173	2492409233.55534	2663107671.95995	2286444456.41338	3106688480.56722	3744805110.55912	2593767347.08021	4493995417.15822	3096200406.51406	2096403616.60902	4077771340.04083	4064388880.28672	2306264907.58653	4035064533.65134	3317741620.60601	2668240083.7257	2805203184.02165	4053594484.54451	3005662015.24133	2848694260.94273	2689943270.97766	2196972987.96813	5137832514.28791	3446152973.00534	3614614474.53191	3123822308.21133	2073906437.51133	3478210009.97457	4122771677.96598	3650216876.80611	3316153364.34696	4766703663.60614
Biosynthesis of other secondary metabolites	2762175096.21723	3212642180.54717	2456171201.20934	2877284583.96228	3315607037.92415	3252905221.88129	5140465141.46039	2816171807.91704	2154606233.9092	2481744279.8147	3227155216.57196	3331812221.2497	5349191175.65054	2120836906.02591	2014281114.10753	3156333558.13218	6714955877.52234	1963097068.93075	2208866176.31091	2326904683.64249	2543552416.7496	2179769439.46413	3335608450.73425	3573533217.31127	6524520278.66924	3689941170.09633	1981609704.17079	5450493613.52097	4703771655.56378	2864952878.5876	5926894188.0221	3662467323.70767	2458475788.52042	4350926722.94419	5980702695.32135	3083156901.40806	3982180468.29111	2836374890.46104	2156368009.35816	6917598668.48654	5679851366.63513	3507165113.86017	2723977101.58556	2514686242.6108	3572516025.0106	3669356929.12533	5739919451.22673	3543176343.22926	6896196929.23053
Cancer: overview	124483260.917937	81584902.9152023	64269999.530385	66755571.5972883	148374333.947908	99837397.8151995	126356335.0737	99198020.9959868	96723998.1538904	67722101.9791671	138913004.662038	86092315.4944365	135730436.515048	127043736.896495	149064875.63089	173690657.152693	139806707.497777	138371490.890561	161550166.120128	173408875.741525	191796181.780555	205411512.142052	45348524.928718	123326566.042582	164034212.100931	101104865.876379	145528309.448556	129902707.914165	126925296.147038	97872143.6448076	71026669.132581	88395594.8127521	90906018.509028	118677525.148483	171629133.866377	138346914.051041	140283075.788369	63828269.0453006	122175925.960028	121296451.231133	161679624.294943	75136977.8310575	151208207.25087	117189940.503511	142974511.928986	114442505.560604	203027793.102047	155064129.273051	208560959.69871
Carbohydrate metabolism	824644943.638721	709729108.609751	6121547527.70127	5964063368.15741	640258851.820943	2650646516.90147	917881847.977141	633308043.525631	528942101.792715	450960049.408466	777450546.781133	6121985980.44454	8269948697.58572	775339139.38513	751354536.073959	805601181.846254	6868886093.8458	752372092.772831	1175356773.31507	785819878.484193	1209373351.65756	905857601.810816	1608026357.11341	907110196.15452	1294012724.51044	1272264289.68101	592474382.62885	984207989.44435	1228672468.8644	746887900.524147	1414536126.3918	1829223301.46569	761603075.447683	819646142.477987	1002921501.70016	1210934673.10276	1130724836.64829	968698414.765113	892241151.138893	2954903060.57203	618308785.089141	2237500984.00515	782246751.7028	1168221043.99814	950182062.63775	2472240653.96729	1272934433.60683	2277584421.47237	1514895624.35545
Cell motility	7430159.51502824	1184886.24396477	1832007.03753342	3106211.23996083	3549467.1609234	2580828.55166512	22443175.6566034	1595177.56537796	6520866.85396749	11518324.2957579	4515512.08082266	2525242.17746148	4673266.64792467	3104004.10427704	4999612.15323247	1456482.83708064	8832548.25244055	3955728.50141055	5137026.62312238	2841637.11474232	4232520.08759773	6532872.2229873	13067721.2554604	10661484.5652129	4724602.28451062	16253226.8192408	3837295.71782283	6848869.03126718	8600792.0867254	8725085.21993325	14382696.1511234	7851365.44911065	1780894.11844185	11493145.4014774	3211160.42066858	5109478.83575346	13035825.1010394	8037285.80210398	6802353.04487139	4577921.07834895	1731319.75260381	1119023.61887487	3619790.79542836	9916755.26056422	3086333.21242986	4092229.18644917	7741372.82207056	5143476.06436017	13683339.1764512
Cellular community - prokaryotes	3572188.71903592	2843522.52398391	2873412.50120436	2641948.20037427	2341218.86635984	2173351.01863268	5941925.90947532	1303853.25060912	850294.158279874	2416560.19543232	1932822.07484467	1446715.32233774	2474501.49887085	1211406.52719291	978742.814844661	1926943.60358278	2828040.41714576	388994.923570635	1747313.78878007	1266096.80060798	1135095.19486094	1102882.55343414	5028602.35096661	2867606.46192246	3796783.28312884	2652749.80542984	579800.344951485	3661916.473884	2403298.97851165	2322105.58616312	13424105.0832116	2699838.92031596	198514.068135064	2821766.44567589	4759068.6095108	2339360.91184485	2479020.07641715	1463408.16346894	1372089.17366647	5023699.34255524	2034068.33233251	1210775.80519815	2645661.93781742	1567468.32336965	2487024.79841471	1047424.53280222	1785944.49713049	2738908.9856385	8337095.05220804
Circulatory system	3166815283.78477	2668022143.47606	2367972469.28575	2622383367.7875	1502568320.70804	1794090929.77298	4922073510.22128	1218968833.68253	1469671139.25937	769168118.582439	1820578618.69954	1253391692.62125	2035040863.57461	1524495598.57779	1388062429.56783	1970617693.21088	3898225734.49201	1329225226.04829	2059684371.90814	1793576263.65268	2121387421.64539	1828236745.00183	3944601256.79789	1606039696.9844	1421197041.72814	1327270922.77352	2133057443.99327	1390919411.60115	1863409663.57894	1948090519.37545	2907327120.45889	1067263530.69841	1400133569.21857	858882035.765728	1442822027.19775	2259061246.14922	1078549880.24109	960728881.846351	1756259949.20679	1673760290.85591	2726675795.31345	2165836511.80288	2809764632.78159	797924661.410565	1417610010.86506	1461366050.35932	1765369226.4929	1168070707.54857	1348422056.46286
Development and regeneration	22961842.3788891	22611710.1714726	12817440.7519928	11802669.0465692	15567902.9143405	13280892.6603844	58954132.4935074	38089282.5578928	9356386.9018536	14057620.4796481	25010475.6326958	84275862.9434399	116307934.250502	14348747.0500013	14127268.1559841	52712905.5506552	173782666.895868	10461399.6342309	17736119.4832659	16840779.2090572	16928627.7846636	9472289.46044165	72546140.8604373	49918103.820052	45628634.5071743	26211265.1422567	10444825.9354573	100515441.198484	176080327.196933	22973613.1417474	126176220.092096	38756344.668287	43610810.0572172	29134235.6371654	56029102.5671945	54897160.4050462	34295303.9296092	12487668.788173	12309237.2383583	146830164.009833	73165977.5284912	10290794.9735451	29675769.7767639	12360920.781737	133823655.116269	17923514.9612003	76093861.0272731	46482503.8901612	80184057.7801069
Digestive system	6874939067.7866	4739422080.56063	3181099487.77213	5222808976.31594	4217725204.02721	5136602522.49875	7643527681.92277	5006368807.54753	5036226028.26307	6690879981.33522	3985129392.40269	4455589699.35076	6207677720.48088	3364846729.35642	4131267395.86086	4432981605.48931	6565778448.56142	4804433890.97423	3841331436.28351	3468643743.37554	3249028625.90028	3753086317.37909	5145729766.30278	6017239940.29928	5696351054.0473	6695301947.25807	7197689391.38211	7880874670.89934	7196675349.67533	5371301542.84075	7590853258.42426	10947929141.4918	6535078418.92236	7642226448.59274	7601796172.21563	6095954370.04979	7486331875.52608	6880512938.77901	7156881133.89952	8171456268.47529	7528212643.57502	5557822183.83016	5110090494.60639	5598728903.26697	8040794867.00776	7283482156.64717	6838043448.77633	7221214173.77292	7147703008.88337
Endocrine system	16523868402.8257	13795994961.1551	14154836691.5803	14689324305.9044	8332762017.40787	10092528841.1881	25556822682.4778	6455624557.24364	7769088738.66622	4250868595.44875	9487922518.2286	7689602478.1333	12016838481.7488	7936232555.02648	7362315146.00732	10233737138.1963	21395821060.1423	6857551479.88248	10765260881.9565	9451009951.23753	10813627949.1875	9375738402.95357	20573391325.4071	8546542980.16689	7642175979.49523	7105302524.03265	10830191149.9971	7335937554.90033	9739596991.35199	10234398725.045	15233519931.6582	5835242927.35044	7168155946.17446	4674747877.34626	7673706994.62464	11703817700.7744	5824072931.68302	5143149222.45638	9023098455.23172	9303073268.98549	14134598861.9058	11453379127.8584	14405335902.2063	4363727883.48165	7360314052.34044	7940776889.96083	9359357400.80033	6455584979.4192	7345702641.41728
Energy metabolism	609461327.523331	429889319.932469	3535229616.06841	2629227664.61885	400373901.139883	1027906732.48823	1048229591.66965	242265651.459117	212619220.817959	177710879.515001	261408374.155634	3418921740.55894	4670877919.30664	401586744.609999	353255567.290996	316156218.842168	4392519665.68195	201359885.125909	413463598.806827	259626814.048502	232575375.57903	382431966.665941	1413278343.47258	453331349.46855	649270961.045408	377560061.930935	275585890.22609	554136685.743611	403329783.4917	455456695.888994	680927115.293835	1259354453.02655	362196762.172657	485127800.049352	548343342.540984	532755132.764482	355660297.821609	231909897.296758	321857423.454677	662601030.46892	663637553.635181	750582898.725623	325353193.317596	244980793.546052	378346470.166835	1457494585.06612	611376529.401995	393888705.437262	709363863.30453
Environmental adaptation	32621050.6181214	10666488.8767175	15008278.5838297	12035089.0212503	32333920.5934631	17632086.4091487	62173465.5589856	14309713.675706	15137617.2107105	37013355.7474495	11857199.8767811	9657616.02403251	7697203.63253153	7805100.52994565	13683874.1456313	12062164.3278441	12618663.4073734	4418052.62939222	14313873.9846009	11024707.8889124	5127248.86663082	6371750.20958724	37511393.2263791	15568914.7454162	13946601.5639152	10043344.381319	4945327.47211151	8920395.48195117	5877904.58075152	21142645.0601965	35831365.6010728	25117857.3725935	6544129.82531323	7694945.86070299	10860578.0170781	10200963.7568664	14301387.0288872	9581239.4428365	4616558.07699811	27570706.5902404	13098889.950523	22138028.4921568	14670311.4719454	13898117.2147716	9476853.6376032	7712390.64013804	6460026.63689587	5619683.74738962	21863164.300828
Excretory system	22692551.3616147	3500984.22409786	3327115.45134208	8587791.50750554	16804696.737114	11907940.4183346	53944565.7567879	8092007.93867729	8378144.71208786	23062088.1081954	7319072.94702924	8117500.07680794	10792232.0939621	7875601.41691739	8788778.11768189	14285697.1690456	27507404.5921436	8106277.26893137	8624987.8378393	8610572.98882885	10088647.9569827	14000294.5387843	36228778.5032713	12833146.7471658	10080159.6770248	12104383.7657125	6392598.25644339	21132913.1796172	11598276.5756239	23649115.3138029	36593409.4675168	13274239.0912053	12073794.3057042	14716973.5365442	15770217.2218126	9481675.07420419	18584547.8273849	12640585.1797323	8434493.00480484	44466364.7127243	33724319.6655908	4668549.08044475	15841172.2469919	9287973.57511139	14000931.6943082	11951572.875505	28609178.9725306	4371723.13894833	68041234.1556057
Folding, sorting and degradation	84600360.6148409	238185745.14263	303506310.654829	107609659.903969	88789169.247104	227049068.816732	132907337.104639	472278267.921268	74694218.2768832	353078172.651104	445868382.133211	400356279.512989	51452045.2300944	16034556.9123063	11362857.1856679	29445762.8287294	58133600.9242787	97376332.0626779	18490502.0424505	15950137.7213719	16922367.2106512	19367509.123232	121481961.339889	28146824.3617551	34949237.565698	28799974.1975522	9460265.90389766	46466836.5451901	33037637.7874322	38036127.4038186	43116126.595437	18809500.1547395	13957097.4153757	28363536.9476247	46410301.7501064	31569901.430331	28830139.0369047	26285738.0382155	21902020.275711	66903220.9231523	36337714.1617876	23788143.6632737	43061294.4101232	17200706.8859851	22537191.4340425	29798031.0724999	35364996.2403933	23433844.8431558	77273510.6222682
Glycan biosynthesis and metabolism	10508923.4903289	14020599.5497069	13459109.7579792	9191812.55731667	7132908.88389557	13793654.8243697	12186210.17556	12846944.9977923	6108240.70740415	8593014.13720474	16608302.5966008	13203492.5981796	24716295.0147899	17950718.4671452	8012390.03238376	20191347.7508118	37413423.5746228	12874629.5784429	11945259.9346276	11344499.3086848	12150538.8562132	14523245.2245095	17777993.8253656	17665923.7322166	31508170.3494474	18447209.1627299	7522485.92274715	32252538.4795777	28886162.6542662	13083379.9464675	12424572.9979883	12561821.030964	20368894.707147	18610697.9440577	36153611.4468739	23174906.7164938	13866988.3770912	23615062.9492197	12520675.787466	34197419.5658913	39628937.2129611	26534142.529758	27963316.6022287	13112027.4095725	21888469.3830779	15269855.8354558	36942289.0314091	18185752.4539304	25815542.4919135
Immune system	9517858948.20764	8094820670.625	7157627422.975	7889029936.74983	4496454033.32577	5457232469.13209	14759507467.1723	3672057867.93712	4408622130.06462	2352593209.28763	5456105846.70135	3763371878.28487	6115264055.82947	4581690939.33216	4193743300.6838	5898809779.49271	11663507717.6516	3987607718.05409	6168855358.60216	5399658028.26997	6354657310.26252	5504879009.41422	11802873073.2387	4848685867.29449	4272534285.89126	4002543858.91483	6390506255.63244	4179113044.98815	5604486987.02774	5874222929.33969	8779897009.97527	3188759955.47872	4177041197.59459	2561122020.10942	4350025383.86534	6791480859.71916	3229473199.13195	2896284342.21039	5265751769.74636	4971954678.79549	8172394819.67174	6532753246.20589	8434155741.43248	2380871318.52557	4213279475.71642	4343739549.63623	5302268993.24416	3511670689.96582	4035905807.79162
Lipid metabolism	39641937774.18	40995810363.8673	43403168734.1289	43507708676.1775	37601772553.105	31427678512.8804	37272345323.3374	38156035650.0784	39847908428.8023	37129059285.5221	40715669006.2544	42338155801.6305	36766844675.1911	30935480650.9916	25422196623.1951	29454558707.0841	34844049075.0211	31308666829.8625	33343080574.8683	26816085894.9712	32604981258.8643	36951012431.105	34313309754.7186	30408576163.309	36727331647.4007	39256433444.0358	45245556554.9273	35476090002.4049	39167007489.5027	31541067950.7992	46135984085.261	38109052499.6448	38797229641.9219	33483250052.7783	35303132086.5447	44965172298.0378	33371989416.6491	32906870564.8038	34352864325.2551	35555662205.1147	36994999795.8391	45345864671.8829	39549634274.1851	29956271411.0759	35403282380.0564	36867172268.2675	36029305315.9417	34279770698.2626	39273378682.8544
Membrane transport	1059963284.13386	1157436184.20068	1276064106.20607	1063003308.19853	1003119350.36841	1125840065.13644	1670169818.53192	1349537729.23125	847144967.331828	1113506597.52215	1496738755.6529	1327552406.53197	1174382500.82439	699345933.193341	669819478.996265	815850603.929568	1738609550.38108	680464490.54757	788094763.38912	728973780.3768	601717099.593604	792971166.782618	1671880037.2615	905869494.13578	1222818229.81309	1116643196.03445	617669793.053231	1124899167.85909	899284766.191441	1027004826.51088	1744345932.21995	1021717560.40054	648229318.266186	1018766208.54764	1244605621.70062	907438235.017522	912767908.231261	971418939.242558	722921115.205501	1511877421.37751	1147420643.57516	788272331.086127	1156492352.5576	661239020.623084	876367663.462563	920505116.344975	1099929350.17985	990326641.389537	1484117866.90956
Metabolism of cofactors and vitamins	531827264.581185	848422590.550358	1909124782.83303	1331952245.32493	644557802.318049	1087396382.62263	948795679.836982	1132944846.96764	735219512.121676	859785820.83592	1273132711.3001	2195797619.4653	2354427522.93006	385655696.673781	343296729.397701	659149482.642743	2015200801.75557	540554549.793921	459298702.229687	444581044.130998	507281966.721309	579762426.185578	826784548.533768	682218765.895848	969815146.326715	609660226.297516	482604672.893888	821612926.80062	942684099.281123	623238355.382728	927329907.207689	843974538.069011	594927745.441076	646473792.915058	875823444.28872	599115458.731338	600788543.157124	519796406.996199	476795385.862692	827667456.092558	799867874.93677	855129768.290773	502082869.497362	466745131.571727	592008038.451438	879490636.50777	844479268.186715	611412020.552287	1006832563.21849
Metabolism of other amino acids	616160046.050807	543771762.61938	476118204.761692	547501425.872575	591939343.31594	453777190.290364	1120550348.41204	494335793.030014	559463560.097737	626771835.813719	497304372.590425	394413955.599714	934712769.404418	449023296.28393	394440094.720168	554984882.551549	1240741882.22245	446770285.738962	404616270.320535	433602197.098194	522082976.840257	619158525.284665	857691568.330769	810584860.214516	1146035373.46033	678912136.644564	553900165.851937	1041113194.27042	740499479.322809	661250458.905046	1075565621.96303	1077597854.40006	490256291.024236	1038870904.7221	1063966333.89934	714668335.653078	760373880.628259	607819450.642529	541725697.385802	1268719180.21927	914778543.392888	726136559.505052	507971072.525503	385669315.240166	796174476.498546	671432227.697528	960349383.822989	772785665.751573	1391592293.96224
Metabolism of terpenoids and polyketides	213014350.345189	173889870.620212	161955237.536198	262869127.509871	188667592.096387	189174148.296492	417320778.014545	165903842.601068	135086762.017386	112818784.527513	205416679.812184	221956204.033429	360019260.327251	126319676.429196	121313211.647503	234186048.949276	491092890.407053	154562564.407277	153734603.886952	142007215.287725	188512031.952321	164004168.47381	164798503.77635	296727535.596628	409529988.371541	275365236.958795	135330894.934339	336991241.130484	307412325.203904	208379508.388048	346215128.191177	204951392.839984	167528361.137114	287584035.840119	400773867.61559	170138177.187385	302281708.880597	160900284.302921	169536631.426608	353691748.780408	408329903.723218	211137209.77301	212508065.571083	194371841.914661	253086818.589276	238750614.555948	396822073.601894	183832749.902021	445354612.910114
Nervous system	9953431153.4294	8418999801.20176	8686071614.73055	9001102535.54934	4892659553.11596	6069653299.97025	15559855085.0597	4033036204.8005	4713631191.40179	2776553907.08005	5915362906.12575	5292292621.29573	8049210900.77871	4787327143.55415	4404724304.70796	6263226599.52064	13480975347.3591	4202655251.70948	6383486987.20655	5702050292.74631	6576350409.29173	5776981938.21306	12492470064.5791	5238418796.74372	4730600329.08949	4487544116.76414	6568127397.79706	4630838322.19862	6108466668.78962	6321492430.17051	9652185191.71237	3723450155.65248	4382116338.80723	2896722706.8334	4822793222.61554	7227884211.72763	3569972479.61221	3237836669.1761	5475702078.463	5669554509.01801	8521507950.18784	6925696849.86535	8983918564.78635	2623667873.76873	4647872335.05449	4960275839.08611	5687430846.26227	3950979391.33229	4690147133.57265
Nucleotide metabolism	437229316.348938	370894176.160888	355309729.804533	600975328.405232	233872355.571978	329429806.714251	506293271.453575	436223178.865968	204782084.641783	221741712.551324	414540771.271163	366640861.952217	356532686.276585	251428975.893699	199037340.384336	300501125.60463	409993450.608308	174541805.93551	276979285.229937	234801498.290923	317777470.779844	269289422.778319	300775388.383332	382882926.507581	469647936.498724	565645432.328896	152325014.385325	497332761.19524	417742919.436118	370602473.869014	918883663.712717	380149830.242089	183173810.870264	519863172.775628	742696336.774646	291011603.000472	588222833.661067	422668586.397106	440819964.482913	906939829.03816	365697023.347769	199048717.20009	592383903.482652	323861936.957917	490846709.991801	331125000.553417	536724363.912898	378897744.642327	607382064.278234
Sensory system	7073134028.37383	6003729849.68118	5305813957.53067	5808982664.80935	4423073717.28111	4223150155.89177	10318581266.4674	3299410383.5541	3918155623.74112	2497182829.84082	4590669604.82541	3454649960.82539	4824676026.82653	3457009438.78655	3748676741.2905	4833498466.04842	8616441115.26254	3347091818.69411	4773831116.23842	4373047420.116	5102055952.80701	4604548918.13009	8389621160.42406	4107057537.72649	3840800669.70278	3755443696.28626	5626629654.84333	3100024776.28061	4424249615.61869	4454313028.08517	6278533935.14642	2938620973.7373	4527296437.62341	3173400474.31046	3893490697.90776	6015700118.68596	2952942374.3906	2710243863.82956	4379264451.66525	4113568664.25924	5825623605.61594	5484021290.11572	6475413620.27232	2321716219.90347	3559588833.36235	4881883172.45826	4308696549.49543	3358892953.13937	3365975712.1543
Signal transduction	1127103347.60476	648702674.501461	3392523209.33968	2909585087.26321	548746402.792095	1479687164.84488	955311831.755864	508850732.283181	373408864.557651	361660133.511858	554912538.213972	2806627227.70968	4169986391.51068	570979971.957595	410881154.542309	569000241.434235	3047932742.33018	535199285.353247	567876026.411364	384878555.118386	378049879.157011	408914144.079837	1270645698.18819	911208474.823766	761775323.803271	771087129.514442	390110404.565068	714909915.733796	806008049.357239	652835844.658678	1209596457.23097	1047313937.50324	688876246.403352	749801130.337745	530008392.919784	1430314429.33244	712117396.964502	861441969.558746	763925995.043393	1930625506.89348	808155907.89303	1618554324.28305	607688234.616761	757261308.119762	876995811.587406	1506121106.31182	802111152.997016	1737628148.9913	1152989585.31066
Signaling molecules and interaction	291439802.76821	430383979.229917	372512365.423648	308346125.196861	152666086.40169	317718580.636965	362641579.3293	135550330.939309	113958621.983142	192551994.459501	139645852.541406	159827353.160087	278594888.596465	243560652.101916	145131111.065621	261294384.916665	206706107.438782	162367410.261623	141417097.136049	120625365.080462	107121277.99692	87176544.0941524	244301888.693059	280767892.614945	190006957.667413	180196847.860592	99164365.1194127	368968072.728616	175067628.958499	176194975.938796	299485856.567487	412436706.338603	215127480.655998	311656724.589683	178296827.77425	324310375.112938	142283899.360097	152607280.191319	149037166.048623	310268384.863366	255324015.657878	237431346.362717	119292053.214337	128136248.911887	257968149.082627	241611543.092628	258562666.882573	295856990.975275	206558292.422299
Translation	348752210.848017	259691078.190508	254494880.946329	266706674.622836	377679919.071417	277474606.005295	772024029.965688	241137038.689896	225174841.837057	346947681.941015	272585432.818503	261976949.623088	608836753.460516	172214918.927841	204735288.786865	329069837.691505	955876747.533073	126848838.480202	218983686.71644	217971104.193326	199743418.372171	148755764.131883	487248212.979633	441026528.392768	755731939.690049	317066246.159297	138458662.829763	584121848.966837	497106981.153781	417654941.491851	874720728.615379	420548839.320138	148667189.726633	455743839.154194	710928517.274784	303854346.126547	436248852.66661	257721911.196855	158250634.733971	940720362.063838	662456902.261804	274954953.024639	229281840.238226	133137101.81153	359514142.536986	343468004.458073	570415949.795154	385816661.322162	964303043.298138
Xenobiotics biodegradation and metabolism	859471926.865924	1047915482.31796	1897397227.84415	1817906605.86542	824381071.964405	1232837050.89294	651492131.544445	673894073.824697	834254371.281544	774661488.501733	712525921.541685	1713771182.76273	2117353214.4583	835062971.207047	434500649.27605	558177428.132956	1614140756.23375	549871115.188331	447697588.484781	434337131.315431	525349090.483508	595436888.450028	816756662.30192	587738098.960001	808625076.89543	638934846.305434	421524004.913549	834883510.043476	728998133.008429	692951896.673401	577428872.633658	702130581.933036	548906851.641433	584465571.614422	734201730.284335	567685107.593718	603949888.734864	525352592.063825	503843656.951787	1414983844.17285	544582997.64723	1042693253.72149	473703660.637171	550786998.856682	689873960.524379	914222324.237806	745614601.571634	983003342.002825	701687949.144075
[truncated: 22 more columns]
