# Supplementary material for: Post-transport recovery trajectory of the canine gut microbiome and metabolome
Source: J Anim Sci Biotechnol. 2026 Apr 12;17:65. doi: 10.1186/s40104-026-01385-z (PMC13070285; doi:10.1186/s40104-026-01385-z)
Supplement: Supplementary file 3 — Additional file 3. Raw data of the metabolomic compounds. [file 40104_2026_1385_MOESM3_ESM.zip › mix/KEGG_function_summary/Metabolite_function_table/function_summary_level2_Group.csv]

	Mean_D0	Mean_D1	Mean_D2	Mean_D3	Mean_D5	Mean_D7	SD_D0	SD_D1	SD_D2	SD_D3	SD_D5	SD_D7
Aging	69239956.2544243	102080349.808028	140893157.564422	93755887.2119222	150442064.933275	125959740.410626	91578003.3142049	53779129.245192	32011360.3758351	85402438.5097231	17006173.8157653	63375596.079033
Amino acid metabolism	4382317985.75747	3906646533.58449	3300719651.81873	3282399983.95203	3745348524.35797	3502292710.73428	1697417100.21564	2668053413.07051	817077594.137055	838782213.024646	599124329.915923	776899786.385392
Biosynthesis of other secondary metabolites	3085728351.8887	3083036078.84278	4264024103.03631	3865262597.33827	4794676215.08168	4243234937.82548	753677357.254173	1554369146.241	1477886853.66551	1480387492.69952	1144699614.55616	1070374965.89074
Cancer: overview	100025936.923595	149202105.93604	119110753.55364	129299183.045658	173063855.094003	139503914.419488	28787632.2064612	42397551.9673675	30889799.0613746	36996378.6885834	47704167.2575485	48524120.0715592
Carbohydrate metabolism	2195118240.56327	2173448700.3537	1071130008.27425	1388261404.26952	1589347584.1534	1335189300.72505	2405492815.38836	2699251829.43184	349023323.026418	743709154.938739	242614075.695567	239775314.433712
Cell motility	5733488.19825555	5348492.70911601	8197551.43879458	5739140.7092115	9181946.7462672	8721878.212345	6049806.12403414	3215668.43652478	4467786.7531222	3496872.06094169	3920400.66999521	3846318.34330485
Cellular community - prokaryotes	2528151.06171417	1826238.22489612	3515629.50507006	2121328.82458482	4353138.2622365	4120104.05238095	1313800.7240635	1271690.79830776	3363170.28603802	1062216.79778552	1485921.57551761	1677022.14961804
Circulatory system	2131308702.32346	2172104873.1343	1613867748.61452	1739408928.11043	1521640634.93051	1462967146.24365	1126044747.28835	905644882.749573	541824915.646512	652814616.592554	383969780.771938	283693933.521994
Development and regeneration	27398851.5777239	46842261.6668279	60456576.9970054	51179502.3780249	60201787.1033972	57212564.5333888	22747605.5553382	53965510.4714527	49043416.5241572	47803792.1005378	29583338.4202476	43258542.9938826
Digestive system	5182526577.48194	4451345970.90585	7197776444.67075	6812359273.70329	7314058651.85266	6815010106.09557	1291481689.23299	1127678541.96281	1437205346.45098	1005736157.94323	403502379.355911	679396421.429001
Endocrine system	11566603732.5216	11525593124.7042	8501626631.84527	9167891808.14039	8150979305.1781	7822589884.98658	5782159948.37561	4931653287.61526	2755871300.10324	3289958374.61554	1929836751.75136	1428627631.29306
Energy metabolism	1166103668.32896	1185193827.22096	542051741.739889	544712983.805487	459065975.628681	375913924.574317	1274144241.67117	1688858266.68706	254728847.517338	338051575.818184	124145437.539478	90150280.0339886
Environmental adaptation	22537156.849683	12057639.3498935	13874500.8302018	12810456.0783219	11748169.048256	10977064.8603019	15703493.4377668	9125957.2402068	9284007.32380104	6561770.30981783	4350055.15682465	2065405.62939674
Excretory system	14644538.2699662	14082661.1349444	15851602.2615145	17640946.9924444	19298151.7574486	15902547.2182958	14011969.3054401	9270928.87560059	8006534.07325293	11919120.2012157	16634292.6646778	6193847.62655843
Folding, sorting and degradation	244076914.331683	41456148.4164863	30796122.2190523	31964924.7977016	68924485.222183	39820879.6135702	148377961.550426	37246688.1790152	12117674.2393101	13130164.1868688	43827199.7985672	15548203.6598747
Glycan biosynthesis and metabolism	11471101.1896949	17172758.324327	20790455.6978736	24059507.6167188	19294593.9761587	23190547.2884792	3156914.96970813	8201201.7306982	9249741.01368842	9401860.75756547	6270389.45566055	14824928.5415935
Immune system	6418773490.0386	6515595117.34831	4852411566.34266	5211200666.16965	4575200023.96005	4426744329.89746	3376464052.46208	2700586881.21611	1641471959.21152	1965927629.69379	1156153537.51337	843223116.922961
Lipid metabolism	39336437509.1637	32069115134.1703	37470892634.8775	36774924077.2591	38082873743.5549	37685876819.7575	3358066604.36752	3755310217.96986	4804659885.17518	4583798504.43275	2081806761.9956	2762220508.13965
Membrane transport	1207506381.08717	942009945.934169	1049321176.22774	973054174.741976	1249286411.36725	1158056890.83755	227495018.540751	405667355.437918	294498252.893541	230507906.356159	148073329.257232	175244586.548613
Metabolism of cofactors and vitamins	1124913104.89648	828726679.181375	751696968.399999	663663903.190205	817892976.208494	748118630.79225	499108097.756914	687647890.636997	163282178.349961	163801639.364451	164512886.971833	129138083.093589
Metabolism of other amino acids	576842319.871201	623438613.5269	864879389.556533	737984843.600968	982440052.759992	860361483.108222	184352884.25952	273093459.361191	233777457.472857	234302597.650566	211450886.987888	163640075.255661
Metabolism of terpenoids and polyketides	204006114.784206	209140925.04952	281399126.350644	255962923.192251	295190567.68071	304111957.669581	78056305.435452	115085285.215473	87606740.8736223	88739307.9808585	86376621.5052081	56046245.1172652
Nervous system	7109387489.48006	7101769021.78788	5296896306.43118	5627610017.25067	5143839515.30849	4957426339.08283	3463813987.15058	3112821064.36059	1732417402.22827	2006524613.10574	1207358452.61592	905565630.483895
Nucleotide metabolism	373161049.478487	281059859.105947	466745523.216353	457445872.668855	427487575.603093	634051565.317455	117696360.097494	67588220.3287009	213109893.149934	186579550.693825	97878803.1104843	167230625.355736
Sensory system	5076377836.90185	5097318015.87493	4176655124.77239	4419055230.33784	3707018108.98322	3746279347.28502	2090870220.24388	1783597896.16525	993400564.82491	1362444418.4033	855496765.210786	797059312.113109
Signal transduction	1305593267.86486	1119485826.37119	769460942.237613	1056276095.30012	1095937382.63147	885090054.854702	1100770551.83275	1280362272.98459	216818589.625106	438357348.418884	260130555.331883	115464115.105548
Signaling molecules and interaction	248103556.005836	181663338.852883	240614194.734525	214736094.065083	213968492.522226	192391790.99439	110613681.645989	67568808.1641118	93089177.1652736	72514714.2577507	50682649.4789177	31473001.0782656
Translation	325387112.046638	333662233.752132	480148021.897956	389168750.076186	582631646.689811	471084578.923423	148403620.204008	255068832.252826	225389006.249654	233349415.611573	177603053.127553	128776038.956616
Xenobiotics biodegradation and metabolism	1086709044.60064	811698499.593828	655065764.57555	714774407.22612	778922056.28709	808012093.59769	466060193.849856	550271511.031246	117902270.70591	280816420.007578	145001020.331876	158996097.417314
