# Supplementary material for: Post-transport recovery trajectory of the canine gut microbiome and metabolome
Source: J Anim Sci Biotechnol. 2026 Apr 12;17:65. doi: 10.1186/s40104-026-01385-z (PMC13070285; doi:10.1186/s40104-026-01385-z)
Supplement: Supplementary file 3 — Additional file 3. Raw data of the metabolomic compounds. [file 40104_2026_1385_MOESM3_ESM.zip › mix/KEGG_function_summary/Metabolite_function_table/function_summary_level3.csv]

	D0_1	D0_10	D0_11	D0_12	D0_2	D0_3	D0_4	D0_5	D0_6	D0_7	D0_8	D0_9	D1_1	D1_10	D1_11	D1_2	D1_3	D1_4	D1_5	D1_6	D1_7	D1_8	D1_9	D2_1	D2_10	D2_11	D2_12	D2_2	D2_3	D2_4	D2_5	D2_6	D2_7	D2_8	D2_9	D3_1	D3_10	D3_11	D3_12	D3_2	D3_3	D3_4	D3_5	D3_6	D3_7	D3_8	D3_9	D5_1	D5_10
ABC transporters	978855843.92385	1094515399.15204	1216983832.04782	999696703.838215	926944884.91743	1052392850.84072	1514841825.95539	1252874715.19995	758051852.060451	1042768387.32319	1372618932.94009	1238777236.93659	1113811928.19963	634326500.106379	623937994.462069	765309821.527001	1631587827.72311	628324530.340733	726576433.697412	655565396.654207	546055470.853326	718182698.311718	1528430895.33123	846872427.139011	1147941690.02013	1018517360.536	546770719.230064	1067099929.84205	815616986.603548	950977393.325771	1496829828.7272	969117960.361444	580972598.837696	963351206.791242	1178081882.45337	832299506.769781	847579245.860356	904185146.405409	642432858.109339	1458734521.6582	1097593612.79251	722508640.585842	1023229788.92788	610232880.969303	817071498.546232	861471084.05694	1048153970.13423	902521350.501728	1429416583.40007
Adrenergic signaling in cardiomyocytes	8318641.23273041	6186349.30373819	9597450.92383121	11353408.8553703	8768700.07565128	5223072.32151224	9249291.20260986	5290143.143138	9659246.18779798	11296236.3557988	9898856.63408163	5785074.12930334	15806937.1669653	6794669.16672798	7705775.07485398	12469572.3109555	12252098.5945852	11702640.1037118	12092799.2555849	5037822.07572006	12314225.9859397	13541365.3695958	10658442.6434872	4406032.79206033	12202281.3965733	3932917.52615355	15868771.9275477	15061947.8102105	15136890.7294891	8290733.88310509	7402282.66900182	13429298.1731922	15681631.4994411	13041627.695516	11297346.4398878	2229300.61677073	9438073.30091888	9845719.19483066	15103394.7932925	15472115.7121417	10885648.7079446	12160525.1769186	7643894.70056257	15087281.2633037	11881780.6277131	18675609.8337059	13954735.911465	12289457.7383453	12940197.281562
Alanine, aspartate and glutamate metabolism	84887513.4134079	50222501.6403572	1120437044.18614	768018971.814888	84227315.097488	287778465.070896	189778304.82907	42053862.4604371	64373712.3554118	70134953.8085494	62931166.9644506	1060699609.83764	1504494826.4549	59251430.8631656	42895835.4105286	59882997.1576824	1253617213.80448	51779402.9510587	69487741.0369374	65293572.6668461	58413227.1343978	71156299.9273451	257185671.669775	82263637.3254294	144636685.235653	87013699.7614208	70510737.373617	76334645.0855455	101706684.058902	84148050.426549	270572774.320924	298913682.344224	75318140.5318672	65736969.0734289	96457868.8146558	114623415.615629	74470546.955799	52136398.7880289	73274819.320431	137321325.020869	64564443.1616395	218986043.085807	91911571.6716899	48641545.6923362	66806453.9522537	418694573.487268	84077386.694436	80779397.58162	127383179.807891
Aldosterone synthesis and secretion	3195244592.02949	2664862223.4528	2362184261.34861	2615676354.22428	1524000192.59001	1812428362.5113	4926496563.49146	1221034967.19343	1467582524.15211	813385365.837591	1814020428.29621	1244790920.61411	2013865664.01054	1566402229.96617	1447105068.6719	2005425329.35022	3880194883.11624	1321723051.95362	2109671954.1045	1886492466.84124	2124426993.77317	1820055042.37228	3954022403.71253	1625450930.56197	1411800268.85562	1325639308.99619	2122092624.04539	1374891666.20535	1850667032.93461	1976150956.1984	2899403634.35679	1056306984.02406	1376487403.04651	850144746.911371	1440647374.71689	2260346067.24872	1069549953.45784	961745485.322392	1742282852.5796	1644983781.92709	2716244563.76754	2158179744.85383	2805045215.78427	784442655.083787	1398339154.28926	1440841766.64822	1752469890.33982	1161782057.56162	1342346418.2905
Aldosterone-regulated sodium reabsorption	621383.983353337	366700.640951587	321340.29320931	617066.9895651	558694.561261681	532082.009419686	365264.356327109	459095.519935147	579669.242288897	909262.233540431	382973.913115131	423125.321928545	795365.226620311	831137.042266918	1393002.92446214	1736211.03824988	2992037.71416666	828896.464078155	1800158.33850723	1329938.86081232	869909.892527682	1158778.22892379	666020.336487919	1026842.91953401	478987.771728727	652322.542317282	518859.39693281	800773.235390684	862586.405161136	1362127.28141201	272934.961508773	560989.776899745	897568.376300423	716301.803356073	891812.822824568	851485.969156051	1005610.3129781	948280.684482672	1209021.12300545	474342.179760753	639448.189432688	572249.935915042	1014151.88765782	1171949.3715846	748508.437752257	813365.636986555	746740.864694075	585178.27546636	781750.981547924
alpha-Linolenic acid metabolism	1185528986.70052	1758090891.40727	2422859080.31318	1792465241.31527	1521663395.18213	441047051.890062	368986599.449611	1423289534.87274	1364392192.35435	807171342.301223	1721952671.45867	1671784430.53695	774920781.056387	1196685299.63477	753246394.401817	812852057.716524	429921520.450673	878201251.859198	1503729926.81883	819916544.87439	1090244927.68167	1086913808.2916	785644464.673532	691051380.932526	981992836.723693	1112339353.39931	763355916.601004	984662592.651166	1014464205.60553	992214252.426746	1458184223.79331	637451615.44732	1033159094.71064	818522119.813368	753521390.027568	1029937048.90583	706626322.416096	835635010.696694	787535828.526217	890166869.750971	867526684.403812	1081932623.50867	982428341.441795	823198929.297386	933559728.214978	765313478.214267	941905647.437442	819892184.141912	1246457069.0806
Amino sugar and nucleotide sugar metabolism	56470736.2951349	43774288.2947955	31919103.793869	45338543.5058916	62977742.9386193	44734904.4798301	131132450.915048	75458078.6419736	54387113.6406924	43567155.6246185	95453881.8462578	57024402.4396814	22949140.2998611	36580043.9533855	26805332.7387885	31722270.0344111	89637554.9563135	23094155.6821727	40287016.2535497	46928837.1161555	19158889.3477515	25795580.0517619	132616908.197853	33510853.0381464	27272090.6766349	45536202.8444993	29197472.57881	28912958.3534792	28883348.9501978	53005722.8744135	233416846.771787	18103265.8413883	17564268.9774059	20292149.4368712	22833445.5666508	50768185.8314201	31913600.4773502	39022110.4158021	43688616.4526282	24466660.1685495	30371339.8171227	20696805.8566654	105592731.379105	18765236.025356	22497617.0552125	20017367.7237661	17061638.8643464	54916470.6914904	25449325.1115441
Aminoacyl-tRNA biosynthesis	348752210.848017	259691078.190508	254494880.946329	266706674.622836	377679919.071417	277474606.005295	772024029.965688	241137038.689896	225174841.837057	346947681.941015	272585432.818503	261976949.623088	608836753.460516	172214918.927841	204735288.786865	329069837.691505	955876747.533073	126848838.480202	218983686.71644	217971104.193326	199743418.372171	148755764.131883	487248212.979633	441026528.392768	755731939.690049	317066246.159297	138458662.829763	584121848.966837	497106981.153781	417654941.491851	874720728.615379	420548839.320138	148667189.726633	455743839.154194	710928517.274784	303854346.126547	436248852.66661	257721911.196855	158250634.733971	940720362.063838	662456902.261804	274954953.024639	229281840.238226	133137101.81153	359514142.536986	343468004.458073	570415949.795154	385816661.322162	964303043.298138
Aminobenzoate degradation	88762548.6260243	45179449.6446095	48147739.1981886	42239149.8426419	137520443.071867	123598816.662777	84714895.2960273	49026702.1489303	159446857.000395	170830254.872984	73402980.8613525	53644713.5874565	78829835.7815076	40947643.0231183	33349279.2324687	48809237.6351963	68350608.1225886	43138463.8387956	27104492.3988226	38085484.9281421	70820100.160867	48978848.7942521	30343195.6418797	68580959.178446	108110496.092158	57608205.3113652	26513344.1825364	111587924.388802	88412019.8289297	129353856.178994	60985038.7125893	57445921.5238286	50053372.6997673	75349011.0497023	132315102.00656	39216521.0564758	52887285.0007274	34224522.275133	25868328.4041368	76515334.4069904	102467236.674194	42556651.9968456	30049073.4995002	33648315.4777592	46750886.8581253	80556071.0564602	147918005.872967	36889003.7932289	126386722.217598
AMPK signaling pathway	18196338.874723	13291592.4949018	22444556.1190172	15208001.2475947	13080909.7518341	23837536.2051808	20693333.6146697	15126519.0002488	25068004.8976919	10355919.573055	22342326.3692522	23869243.701577	31042086.8005174	17660212.4079724	14581514.2666028	14339552.8535048	20627986.0906009	20883079.400268	17724882.724877	17217666.3159371	29784175.7166843	35225125.3553876	12491502.4432427	16275950.9256479	34325793.2314999	31118024.0658443	30986464.3665799	19970274.6551104	40523646.0120181	18421908.5199338	19407411.0825096	26062203.8258303	35823042.4085456	25355371.8242605	31319588.8635642	13475355.2687391	21344503.2974324	19041737.6531706	28954291.015415	23179834.0360893	17203052.6389468	39411362.7285713	16303483.8690129	26224830.9756428	25861478.3094461	26972406.0291458	26595433.854866	26128990.6263349	15349222.9292267
Apelin signaling pathway	846070.94912769	234108.018949671	20732.8753093085	850334.291803967	163423.324554918	834516.017094327	540038.517546939	62814.2630559609	122958.706621137	790463.288907284	75796.0540710953	430012.490421669	869548.913862634	711865.700536527	997356.900936541	2229314.0187482	1344944.50287988	426868.395369819	540662.751785338	477150.220100941	382692.140121249	889917.783542793	271078.797836515	5414917.07294318	1214146.75995794	1730600.99700118	2239745.79316229	3381361.96287341	1018493.96487475	1251995.09716092	3864620.08024975	4900761.55205463	1642490.73919302	4472278.88424546	3480741.44760389	3023270.02676079	3532572.91806709	2340248.45541555	1821228.70891817	1829616.92745403	2290299.87039403	539351.936282076	2021355.88733166	4743519.90357595	2769980.88401769	1749426.10322259	1371557.26915972	1942276.9549345	982260.388214191
Arachidonic acid metabolism	3243338225.65207	2681987193.97965	2383570612.29172	2641517436.80238	1528597811.65079	1831894687.08944	5020235237.29977	1248450279.76061	1492145086.926	896481097.401862	1834638131.32925	1266528585.12578	2033503544.70661	1538252343.48924	1447012935.9585	1987746000.52647	3904095968.84684	1347964099.99202	2087449541.66358	1832107826.81479	2133967514.63683	1833978291.34311	3988608773.86822	1642305397.41953	1421424935.07195	1333697984.77565	2135366935.69788	1389227155.19358	1869135540.18103	1992143400.25027	2933099696.69723	1060975675.85464	1386489952.93309	850073206.044965	1444878988.8435	2275656868.29303	1074090737.87011	963133399.744397	1757685453.74849	1655743411.7945	2736034095.81693	2177931441.23706	2815077833.23799	792954819.472633	1407088076.66291	1448314520.16248	1767224642.68875	1172100838.12759	1346102535.99048
Arginine and proline metabolism	263832433.280048	328833420.752243	277616042.608125	256643355.206154	411897391.977825	360703620.044441	485571900.15506	322663413.433852	337634884.053396	372657284.248111	355438054.220204	295729300.856151	381713180.199908	186528305.233136	165270118.930535	236888063.049221	441362326.754838	195521565.822854	172731907.688484	170490120.01422	210180387.310889	260493268.404276	297578999.686337	249576639.721284	463010891.803871	280493787.940704	181467021.911225	376027157.599692	401155037.185077	214505025.208982	330378117.890399	319084234.715365	297258986.536851	274335832.418598	391229390.838185	236821491.843347	221646265.59801	188618063.444324	181407808.169811	431800870.496676	366878176.295258	241456475.654519	192283818.425486	167465118.324985	320238183.918045	320962403.524195	370299270.473919	256260534.194782	492787753.566621
Arginine biosynthesis	49042035.3497518	18514055.5498212	19189406.337501	23178202.7525744	63124711.242797	40868955.5732752	124442978.256934	20257513.3311248	38766669.4762911	61151211.1057667	30638834.8224659	19533230.8263504	31585342.5550958	23945272.9062832	19043820.2485266	20694745.2786062	33387093.4384578	18108897.5795773	20799397.108576	24654449.4244128	22434148.6104333	24372880.4560999	67734059.3579291	33182276.1887613	65286713.1696291	37480690.7159564	27697763.4846113	40351485.8417706	30972748.6776007	43822468.663289	79522505.8092143	44114366.2352967	22960484.9000468	41935889.3116252	70197483.1367327	35676714.7845913	59767776.3182303	34024772.1352962	21876267.1380316	73326154.958669	41427514.0908248	21681121.9887775	56896141.5436223	22943193.5311971	30026358.9772243	34317663.9627751	43370638.9840563	37497419.8611155	85851023.3292415
Ascorbate and aldarate metabolism	28542178.3246417	19254368.218911	32461966.2232412	24553043.2348019	18886492.3751645	30732460.0691131	35122516.232435	23708454.2713818	28412775.1533131	14298459.6006237	31357889.461687	35288310.1166918	44769847.6085687	28990412.4414662	19567322.2469697	25322158.2582981	39701053.3770157	28343506.3114836	26007946.5091827	25411695.5720317	41865924.5517049	45794156.2962608	24543528.7395591	28030727.4697033	55969621.8685129	54409674.4278666	39811989.3095408	41857824.8123493	65175601.8530638	28521833.912878	38584357.87851	36654363.7944491	48996013.1148483	47240130.7141095	54738198.3619369	28687958.3090181	34605699.3218995	38578061.2323581	44771361.8777644	48485930.0068603	34829631.8712837	55306978.6184456	34101041.7466492	43485946.4034498	44190137.5182586	43795464.5644359	49963507.4794184	37860258.0908303	37762649.9833543
Axon regeneration	22961842.3788891	22611710.1714726	12817440.7519928	11802669.0465692	15567902.9143405	13280892.6603844	58954132.4935074	38089282.5578928	9356386.9018536	14057620.4796481	25010475.6326958	84275862.9434399	116307934.250502	14348747.0500013	14127268.1559841	52712905.5506552	173782666.895868	10461399.6342309	17736119.4832659	16840779.2090572	16928627.7846636	9472289.46044165	72546140.8604373	49918103.820052	45628634.5071743	26211265.1422567	10444825.9354573	100515441.198484	176080327.196933	22973613.1417474	126176220.092096	38756344.668287	43610810.0572172	29134235.6371654	56029102.5671945	54897160.4050462	34295303.9296092	12487668.788173	12309237.2383583	146830164.009833	73165977.5284912	10290794.9735451	29675769.7767639	12360920.781737	133823655.116269	17923514.9612003	76093861.0272731	46482503.8901612	80184057.7801069
Bacterial chemotaxis	5999405.93133831	511998.553218164	1135183.28987276	2146961.78930218	2782737.35129122	1179957.78224262	21127366.3416086	91334.246749547	3944267.0234138	4397455.95113282	2121135.94243836	1038584.08479166	3426860.8990169	2275480.43933346	3161780.16758122	574700.145015657	6686426.91139864	3269426.86429103	3799219.83421837	1773762.51549706	3498425.45668243	5233569.29810331	11236737.8383113	9416816.18398098	4558823.0387916	16196625.6888354	3787091.7848998	6285554.26037387	8041868.69063425	7590029.89409622	13269834.2499719	7459621.67396251	1301993.44713779	10940693.3236939	2364347.28148469	4305061.99082299	12365901.2079851	7273724.55240309	6192751.07628088	3939122.90092763	1006736.74207475	692331.930577476	2779457.35062694	9300889.57321011	2583425.52437109	3075636.92297946	6903162.22449586	4573616.31577931	12974826.7200439
Benzoate degradation	24580766.5683228	46165972.7525426	51863852.5328644	46868311.7396989	24330838.886758	53009102.5142596	24529537.252314	44508749.2194916	36352424.6239637	21607581.1675954	48156103.0260165	61863901.6838297	71415051.3795648	46149440.7567118	31192448.3130531	43911338.6840655	35937651.6599507	50732341.1021587	28018987.7264828	38387661.6921811	62615884.447896	63615002.005701	15278547.9645967	25157244.0846648	77151050.7752522	57622288.3240246	52344750.1667199	61134712.4990599	79863471.078606	22228563.1950968	26740977.9704612	35622267.1378205	64158998.6390317	54769575.4638951	77650152.8161957	25792147.1930114	36459816.0880873	39848292.7427188	42237393.5527709	52998995.5227726	50228393.3999283	67889467.0642628	36882250.240635	37620664.1772793	56026310.405203	65649220.465265	75257827.4539523	41625756.2321686	40190438.2515962
Benzoxazinoid biosynthesis	8612070.9386047	21029715.762598	21161132.4478875	18776502.9398254	12982153.2315868	8365319.37627367	59128112.7380282	8518555.1283882	9949380.70715306	8254025.81512192	7190527.80887552	12254558.378599	11400817.1380156	13486194.4239325	18881397.102316	14358634.9299501	16880227.9501562	16454395.9298885	10992925.3992624	16881008.1921014	9975032.50789609	16209096.3959362	15945196.6776058	87823077.2563004	26537934.8753039	20699983.6460614	12626733.7548644	33569752.5324075	20516005.861823	8772019.93377202	17826846.7314003	22037545.4851074	31244041.6430919	26760558.602592	29075666.2282212	33106408.4208351	15572764.6097555	13521200.7811595	12278953.7194715	35605116.7417772	47135358.5554455	11495220.5272789	7232941.36277452	20191982.1034205	25139574.8915088	16423046.9756887	24247015.0612359	11007824.6055271	42444197.3431653
beta-Alanine metabolism	130265386.882429	141378997.955495	79222739.9013958	123533155.730148	118667721.145142	99821701.5411492	222176571.448157	160188951.767336	165660645.407642	156998293.246134	131078394.017867	107036828.998106	188351552.997761	129379734.714129	94170755.8599578	179993162.486385	235314266.02844	159498431.443169	112635234.536155	109799182.063486	137808755.892538	211969652.968846	211211114.50443	247111168.804544	191415108.875951	175286542.355497	189060634.612181	215887521.324552	196763178.284862	180518747.610818	149751701.564839	181216405.349627	134127348.385385	186327284.607986	195849911.556378	245723833.316705	209713181.377822	196380917.508676	180316754.567845	195522192.028911	145699445.647903	191603433.621912	184872898.527833	101329868.138383	253431214.750619	97978359.3402446	177860240.752193	265986806.378666	322429242.437484
Betalain biosynthesis	33120777.517395	6911111.0579888	5294246.34520002	5557508.7975807	43527026.0365919	21306340.9064369	117404743.879289	18595585.8734456	18023238.4581482	21476035.5874234	32543253.5835139	20696468.0194816	85953656.1764767	7238480.58658336	21071628.3564447	43538369.9451949	167091555.065008	11835307.668316	23857067.6710532	25339355.7481195	25105935.7128536	13799360.0587741	30817593.4590933	70445944.0557729	119132324.458161	46306217.2486062	14270093.6210859	76281837.9608638	58981400.4727074	49672747.9861778	103031058.032824	54925963.8519742	11123456.3175091	73731515.3299476	118028767.565671	34974262.2508999	66312650.1052745	22366865.456429	17302026.1739504	89836352.6069406	138787131.33022	42319068.7941623	33913578.7463426	19876627.3195787	31684804.6700658	51653243.4345	97458434.3200617	35402035.9967362	150400319.885521
Bile secretion	5389246817.8903	3080809525.79637	1628539520.03724	3815239213.91381	2848482427.58174	3711653048.94395	4924362990.58107	3577932333.14348	4205905804.14521	5344808227.39295	2426513260.43098	3092809141.07705	4258735071.16554	2441821075.15941	3145689859.93065	3246395114.60918	3256276068.74339	3995617640.64944	2888507812.19313	2588085606.23273	2255280936.06736	3059970154.89517	2913339723.18542	4623109762.72907	3672734878.73357	5604135175.28223	6428844195.07635	6065388889.09047	5589420470.62341	4092979217.81879	5552403919.05959	9745394971.17649	5762852704.00592	6348701141.20777	5545857765.8419	4951248355.71677	6130016311.39618	5927522504.88566	6411280882.57532	5506034726.44914	5513022425.73906	4383664674.27946	4109733643.56246	5011660772.51758	6675631375.29935	5982887504.59693	4973230477.17423	5763713788.8275	4369985869.04175
Biofilm formation - Escherichia coli	3572188.71903592	2843522.52398391	2873412.50120436	2641948.20037427	2341218.86635984	2173351.01863268	5941925.90947532	1303853.25060912	850294.158279874	2416560.19543232	1932822.07484467	1446715.32233774	2474501.49887085	1211406.52719291	978742.814844661	1926943.60358278	2828040.41714576	388994.923570635	1747313.78878007	1266096.80060798	1135095.19486094	1102882.55343414	5028602.35096661	2867606.46192246	3796783.28312884	2652749.80542984	579800.344951485	3661916.473884	2403298.97851165	2322105.58616312	13424105.0832116	2699838.92031596	198514.068135064	2821766.44567589	4759068.6095108	2339360.91184485	2479020.07641715	1463408.16346894	1372089.17366647	5023699.34255524	2034068.33233251	1210775.80519815	2645661.93781742	1567468.32336965	2487024.79841471	1047424.53280222	1785944.49713049	2738908.9856385	8337095.05220804
Biosynthesis of enediyne antibiotics	33262265.5349209	7298278.75725883	6221487.82007887	5857247.44500534	43923305.7576575	21719968.9223825	117809513.730029	19251901.2619307	18479805.0732985	21848365.239181	33142685.6646024	21122628.9541737	86364474.3224691	7651358.39466606	21544482.4517639	43940158.8772547	171663868.488069	12392856.4059796	24239215.8159556	25927081.6420934	25506645.3985211	14352097.0545728	32615603.9637652	70456235.9875528	119115902.952211	46579519.4264437	14576616.6265038	76463634.5736923	59350128.6176576	49819398.3229418	123923880.356468	54962517.9831077	11449702.0346949	73764827.5852987	118383974.805128	35308468.9243161	66646390.6909604	22789907.8798655	17602142.2929295	89850901.5337405	137155295.316648	42876003.0648522	34140721.8222005	19996572.1424696	32060719.9440637	51677704.0511685	97479010.5449414	35786820.8581863	150737398.567325
Biosynthesis of siderophore group nonribosomal peptides	26028117.2531434	33480741.1244937	33689247.2245273	33070175.7549338	38514777.0999066	36143404.9438571	28735640.5586985	30169460.7703044	25159969.5067775	11236055.7609103	28062997.0893845	39146756.4926579	51406640.6330618	51416625.6193584	21948714.8919552	44173165.8506157	49995486.5437125	46149935.4562914	24457846.7792148	32285461.6540779	58250626.4984698	52713555.9930003	37166024.2153835	28119092.7652322	45664975.941595	49039824.9400612	50848325.0158112	61810917.0703753	54086161.4083053	13258287.0714842	19183568.8779546	33048841.647849	46376702.369505	34990300.3439411	58842985.3902296	21997566.22114	30042901.5527521	41562751.8956737	40887779.7045382	41045182.1756579	47628239.4587504	40229071.2198728	45467561.7338323	30984459.2045985	43527183.0941813	36767939.3611355	56401458.7382971	29131632.970659	53358226.1566532
Biosynthesis of unsaturated fatty acids	12422850565.1011	13941345272.0882	14859839661.1646	14570001149.9073	13139089066.9796	9362683500.54219	11367684153.9838	12125904502.7571	12909383727.4355	9797432656.96803	14492761969.7356	14014722461.4058	11307987174.6259	10387573444.76	8330594885.26162	9344441355.32997	12070331933.3859	9280293350.03211	11662779897.9548	9060095500.46064	11126141593.2426	12100008093.1327	12372257204.2422	9165380821.23312	11684944365.7757	11618822407.9728	13488868695.4422	9453462112.91203	11619636094.9534	10348369445.9202	15023070951.6805	8665259591.34348	11576322043.2945	8954657877.02412	9737167250.43574	14453939505.9046	9213774657.17316	8840724120.88897	9507284802.20007	10037140953.4811	11153377601.1555	15071846693.9083	13327158861.9444	8284489677.89763	9565795992.56198	10882797558.9745	10541014745.0153	9660489148.67981	11626973298.2039
Biosynthesis of vancomycin group antibiotics	33454248.6800398	7771838.90416688	6182167.31303173	6593434.79082097	44120752.9490116	22125493.6524679	117810021.927636	19513096.4449794	18838965.2218939	22331145.5975232	33222680.9342776	22287936.2508128	90481341.0649303	8264387.31113998	21594047.6297201	49787931.6138397	165744666.563464	15239666.0830931	29949383.3777276	26366774.5220532	28055087.1465566	17894177.9271916	30855022.6363358	71760526.2794056	120807064.472092	49873563.7152607	14674150.6897569	81392368.728002	64334178.1724895	50018630.1799107	109856615.928513	55241183.3092546	14321159.1023359	76102781.5027941	120857635.99834	39887739.5792687	66945709.5246496	26482845.7692865	19125256.1888939	93216671.5489458	137787738.924505	44861457.3249215	37795843.9069572	43290033.1200717	36007925.3961687	52926877.9199278	98906937.9096905	37967115.4378198	152404114.232445
Biosynthesis of various secondary metabolites - part 1	551372635.657829	803912214.360532	589608257.010589	693560646.05035	977123953.17516	820407744.975313	841832347.5149	851858454.982144	716911653.820459	617298386.272986	971926134.923729	866751088.560236	1102875228.02602	663952613.036762	598512709.321989	762831203.762755	1262850917.56355	673145330.538994	692167222.929576	797531031.00665	746455726.405885	797907432.315495	596908806.295107	707441069.596091	1301695786.33528	779185963.508804	703760080.911015	1035634491.73774	1041204104.06307	626060718.831183	801574389.320153	739613074.466672	702787096.200348	836335043.774993	1183310844.44285	653038623.81776	935964352.455171	663967102.501665	641622685.152099	1129425108.32954	1169499476.57634	818058971.896108	768927432.578936	583227995.577458	841751085.198727	825942189.11177	1069331986.83091	772442461.52451	1257014587.76447
Biosynthesis of various secondary metabolites - part 2	78429493.645041	26396397.2782781	33291139.9639408	33809832.8257796	80294233.8260187	59057256.0238975	204746677.049262	39687009.3421854	55596555.123371	59214317.3178393	64270173.296953	50623692.4881286	132454130.672011	30649847.5295265	41226425.8996135	67549124.0954538	203150415.578017	40686025.1524423	53815543.7859829	47574371.0780315	60356382.8323103	57132046.0334046	86015938.1752651	101533531.75493	174811960.138818	92799001.1278476	52530462.7041832	113145420.784382	115641183.379406	85607075.0347898	188647460.038106	99840200.2645067	57985667.205293	110465270.90846	169202579.576066	61329932.1680079	100168406.873721	52630536.9071006	52389422.9129547	150843926.663042	164284650.575983	91959683.1359465	66284859.1781276	77298153.2657012	71962719.2486335	90157809.3687252	135966074.10492	72875641.7720953	205816460.57793
Biosynthesis of various secondary metabolites - part 3	262318121.222914	181725148.866795	192150965.964453	180466330.314844	264276670.806729	204477683.329099	630166653.801229	172932296.422714	157506701.237357	232831841.093002	194789911.800848	212177838.028659	576042228.676685	107079774.571954	130364491.339006	277806882.820216	870572456.172865	82005390.5606037	164014622.923461	156410683.820011	171182402.4433	106793385.998173	378956367.495353	381215231.579565	694432129.588376	271078114.786787	100989853.945093	499653962.02682	447395095.961469	320047718.329445	700422336.302654	350207000.941545	129290237.733149	392356416.959206	608863338.906373	230382386.586048	354620118.010903	140920768.136624	124745385.248284	820423209.127288	602265044.431377	264049753.279411	187110900.726706	126507161.984702	320616968.43483	286813609.260959	500185513.154548	287005548.771219	798313927.965782
Biotin metabolism	6914641.60227866	2408064.47223899	1549814.33573593	1688694.91656789	5563541.33452815	6957042.68966868	27391344.3124406	3067853.66152538	7461294.87330471	10892184.1935177	7603526.37282205	3575236.92689974	11215875.7148056	2535009.83129001	4352153.81269192	5428049.79969513	9508875.87493069	4586667.62616083	6727020.27517474	6990974.94511514	6741082.71988942	11347055.3295317	5739372.37428972	13805438.3407038	12910020.4819512	11357452.2760123	4432982.53934754	11631026.9406711	7416160.37993894	12133196.4588491	26334322.2882946	9127481.80681898	6993064.56282225	7984922.12255148	19012537.8366517	11559459.9195264	10526825.0268556	6775427.44333256	3000927.73006031	6973194.3821535	7007915.79513205	4801334.6660823	8808517.17475339	2466362.89073121	4670709.66798496	3197653.70503997	7828540.78129524	8022090.82468631	24559443.1295377
Bisphenol degradation	81024748.9506851	9735070.92907345	13812195.1020553	6937955.86876003	123185452.454788	87802982.1354991	79191135.1239343	21882082.7964841	143062674.083869	161988189.026085	46908197.7746547	10214980.1001095	13527539.4437127	9617655.82845106	14713473.6056699	15920653.1380245	18852456.0701986	11327222.263167	13017649.5432948	13905815.3624393	9565940.28544948	10479257.553821	26074960.9733944	49397527.3562091	25634419.1314353	24377902.4914653	7942663.39301192	16828057.2804403	16025267.6531099	120388609.975483	49860536.6150497	38040692.6488029	8554093.66801912	23759125.6950447	25487717.0714229	18773454.4183339	37339689.7182219	13169435.4180028	10781920.8227467	16038923.1001867	12094111.696727	13055062.0625894	12093853.0191055	19908054.1788282	8790051.10478815	10219908.8226229	11995025.605096	15505669.55069	25974323.9100395
Butanoate metabolism	62870074.1157131	63691389.9985541	1103928288.81282	764985114.983386	68437089.5647589	287389086.255241	92893574.5737895	41263802.0053421	60153822.9807617	45422333.1590681	49702120.0780372	1062489570.85676	1475605948.7349	48297047.4171082	40444535.2661222	47793081.2123962	1182392590.79228	54851819.2961608	55610576.1572292	50567808.5984361	54140070.5622676	75481999.0657042	161656862.834931	71726167.549164	116467070.830443	78780545.5393656	62667912.354716	57927549.6925965	94224065.1656047	53441958.9272434	135199302.138187	286688047.497344	66571508.1532419	54214185.9932413	78319307.8321105	93095182.1916628	60728280.2202713	42839032.1922037	60367948.3249824	130163902.981873	32749178.3790265	205620410.466821	40291558.1738627	49917179.8918256	47297572.765773	397458140.316346	61590991.801141	56652417.6013366	96687048.5194687
C5-Branched dibasic acid metabolism	35547067.1057639	14811404.3045114	24454704.5920845	20677575.7841368	28720619.8383597	31307957.974773	67977051.2033487	18484561.572379	31856215.2954108	31360474.4678811	26214330.0917228	27036135.1008073	35649815.349729	20212286.7540043	17013938.3573546	15856960.984521	25574060.7301606	22661380.7406744	20960780.8741199	19567671.5929928	31062063.158508	36943623.387418	39385865.5388956	23766716.5689127	41715897.4963721	36158221.0679552	33210056.7861942	25071854.0257936	43307188.9393319	32038311.8835481	49244581.2226733	34076149.5770578	37978405.1258326	29074988.5124649	38820293.5079921	16088875.8536318	27007465.4158196	23549109.4006181	31287199.8509751	45746134.2153137	19836816.1567237	40305048.1314574	21038288.8838749	29550536.5942355	30738745.2333272	29735853.2213879	29391303.0570177	28132875.6033552	32098108.7271762
Caffeine metabolism	190480414.324974	186151381.326683	197575071.998102	302798330.896131	60949747.4611435	155891067.811922	148326391.532156	192242582.353888	49377287.3015429	29730478.0337857	216063917.673096	189639080.808053	126297887.693256	105262422.58094	43374586.1632039	111906409.993317	194448317.194275	63097681.65569	55963525.3276624	50036033.0156497	150427892.975101	137583365.251775	111905187.219394	147153762.552319	243465490.764203	433059454.496195	135393802.56306	368284479.107458	394249061.359427	83192427.5998058	561855706.015905	247644882.918804	165817022.047683	356577864.723013	425558779.687528	122142173.41173	311477097.425016	285593498.448756	265375165.025895	441763360.944157	146738775.127146	129463206.16766	343604163.392603	294813051.92875	231098034.450584	206938888.360537	378059289.245246	90848036.514422	190179551.577341
Calcium signaling pathway	846070.94912769	234108.018949671	20732.8753093085	850334.291803967	163423.324554918	834516.017094327	540038.517546939	62814.2630559609	122958.706621137	790463.288907284	75796.0540710953	430012.490421669	869548.913862634	711865.700536527	997356.900936541	2229314.0187482	1344944.50287988	426868.395369819	540662.751785338	477150.220100941	382692.140121249	889917.783542793	271078.797836515	5414917.07294318	1214146.75995794	1730600.99700118	2239745.79316229	3381361.96287341	1018493.96487475	1251995.09716092	3864620.08024975	4900761.55205463	1642490.73919302	4472278.88424546	3480741.44760389	3023270.02676079	3532572.91806709	2340248.45541555	1821228.70891817	1829616.92745403	2290299.87039403	539351.936282076	2021355.88733166	4743519.90357595	2769980.88401769	1749426.10322259	1371557.26915972	1942276.9549345	982260.388214191
cAMP signaling pathway	288128330.331395	229550916.670194	1475203908.18501	1334415209.52443	138557138.213037	583463271.484922	242441951.081367	129703405.46607	93618295.8584864	71989812.4534109	213397643.664953	1279216778.43011	1811632602.21799	161176559.466725	91047793.2738696	170441286.70518	1293126764.37269	169773482.799331	152977455.843621	102236974.195639	101741077.539314	83789041.0314674	347591294.071221	288413457.730038	223376947.918689	245432474.551219	94735266.4360738	167324638.177135	222781676.507725	155327442.686372	348101555.601023	392868471.265551	160536276.076632	211696967.466917	123637161.601104	439949303.631045	253482604.61641	268211893.490574	192616483.010296	742913327.000059	166311934.679866	558476097.133827	136343610.203068	269438292.931601	265944989.36513	573072289.17666	248518576.731603	613848825.986589	333389184.202941
Caprolactam degradation	14745846.9582035	17981744.1822305	14373150.2269286	18490688.0646047	25816358.8569933	25004967.7003263	24609156.3770189	24059240.7785776	13327850.515528	15276180.5069464	21677056.1570913	24645308.8999034	13183828.7380583	13804510.0120027	11557968.4204224	14984779.9120633	21705677.9814472	14452300.3584535	13246216.0206955	5146249.41052498	5051475.33248313	16773532.6741132	13731736.9030091	12850781.9286108	3708892.60294073	12279344.6580952	11073848.926208	18926778.5877818	16353678.4548399	3443491.9714905	11917430.8291447	3127595.03970109	2568373.84457942	3655991.45790905	13758864.2200416	9162338.9791166	16285203.0407055	14035134.4390484	13915751.6285702	6149793.95065164	24041661.317037	15350450.0425799	7063105.59605018	3116570.27276933	11332534.7235884	13184887.1243198	5353239.08705478	16371511.5580322	9681653.77965476
Carbapenem biosynthesis	61476716.6937487	45761940.1007683	32402414.6150399	47582136.8002063	70629368.9602316	66685545.8685118	144719568.436597	48758452.2486799	42765255.054751	68181672.0079125	46039634.6976826	39898660.5297092	22867237.3220704	36997924.281415	39130329.738747	27477389.8604342	23226551.4960337	22243520.8135063	22785343.0828381	35562357.9322771	14867530.6832	21648480.7796462	81260316.0609123	37566902.2605421	44940368.608427	38571052.2622797	16360625.5080987	38589385.465022	27747885.7114048	52260344.5664879	100394965.058412	51102216.1454029	15098206.0270112	30388173.9698383	53749986.8132715	32965757.7714061	42902700.6307016	30642798.6930514	13721201.0922201	52880731.1393409	24965268.2750586	12303728.2059268	28111464.3394592	15105959.7148002	22322711.7604411	21024476.5756167	23633516.2022359	47119382.3666439	86254658.4920283
Carbohydrate digestion and absorption	312091.624300786	326834.764401634	1005855.80231207	923359.959558334	288313.934612388	613234.660837112	411613.523756385	521020.492673599	809715.603618368	647952.869158922	296382.660820133	2267892.87901307	631977.540288799	795970.057572056	469595.40629274	810021.821806859	1109540.73600592	570029.567019946	398664.528712236	648632.525648227	1165697.4936174	1432430.60217921	336563.353169849	1285802.91080299	3098674.81458141	4142761.35368351	1295369.80975618	4080232.0536693	3423556.89512242	762834.902075055	6456908.62276851	3787142.96384412	2458381.87828389	5084437.96783594	3333608.34366118	1768576.99698321	888542.109632674	1637693.54785462	1258470.57815175	3392189.16144669	841231.677976281	827550.342829089	1119150.8748959	1286118.6073963	1749284.02752953	4736910.06366082	2733121.84901133	1167990.97353975	5025567.8109579
Carbon fixation in photosynthetic organisms	46018519.233346	34082095.0697908	46710819.5048398	34396466.3055923	38625806.339037	44521346.1543903	81761324.5605394	30753218.0770515	41398154.2736412	43594839.5587009	41165247.2383509	40817271.5586314	70625439.4933028	34972206.7811719	24417067.4026172	39068279.4458929	92217708.0573588	31585093.4345541	31975533.3550802	29888699.1023854	46930049.8133768	56087741.3488733	69426730.1122274	41705815.3336623	66535579.9355033	54747341.0481793	43886544.7165278	61484694.8555786	68401427.211561	42565720.3995504	68483351.9597755	45395122.3469165	56097004.4421384	52819731.0702416	67387119.4318569	40537333.1365724	52819746.7876733	39603906.1910114	46504332.5618937	99646294.8389043	71968084.9546976	61070017.8175478	43525908.0290761	43592897.3884699	53535849.0611729	58819999.1918858	80650184.1161319	46930123.7800718	111801328.132474
Carbon fixation pathways in prokaryotes	23519891.690476	25473416.8400716	1089253563.88394	752433966.922151	36481403.5127944	257180372.049367	36837159.0318282	23303613.0593141	36776070.5323108	14719339.4644873	31116693.559653	1046458885.77362	1468987484.08422	34707887.2308092	26269313.291736	39881082.2914229	1172191047.78037	42092092.9216691	39543361.9512511	41975323.3158094	50603700.4195222	76341590.2154586	128301038.390377	41758495.4299093	98367465.1153628	61335916.3210646	59650083.9024936	46584810.156514	70706270.1449803	30976019.9317609	84489627.1470547	271877065.15786	62806943.2897664	44817178.7309881	62580322.8913943	80903873.6278802	51370698.2901297	31240562.094136	53605784.3439578	61051193.7637096	48929593.611901	199255264.207097	27812730.6747502	37592283.0372184	40788949.9437972	389657174.685452	70187327.0155659	44776552.7402026	105431269.543883
Carotenoid biosynthesis	913814.61025461	1779327.64574773	842147.442456966	965779.985743081	2115656.60590201	2147388.13839368	1598758.38073775	2264973.88941281	3413437.76931392	1946956.78651569	2292129.2877182	2296535.08897073	522669.093573146	1718651.39967207	968439.442150157	712356.45673401	398696.537589092	973955.12737809	1461035.97528298	920653.318357635	748125.740758415	1170776.20881577	1674041.14650528	877634.69442811	1998925.62225779	672719.994633904	521316.066089072	1985442.76422083	685715.347703081	629029.926295253	185736.557378636	257978.018017195	521246.038830351	1268235.67992619	619091.289197674	553394.492004572	471718.547666735	478709.731591598	1096744.56378223	466460.808448281	1323409.49600718	334650.184450142	666264.98573676	650679.633319823	552458.426945096	486801.411509642	1807378.78363011	622468.516979826	640524.699193639
cGMP-PKG signaling pathway	2732085.93520411	1529395.06007233	609367.167807747	890528.436544157	1036894.81310227	680158.206263079	2706327.73656767	3362484.86686189	2124900.64726096	3153478.46339305	1823649.80680709	5298699.90827935	11004136.214488	5256996.60011924	1739462.72424235	8404042.49458311	13132146.9408069	2309346.79680508	3117124.11564966	4498366.65887168	9781838.68823112	5962852.41422594	4151846.47888449	3284584.37368653	5391124.53410129	6046216.28851341	1727038.36146825	10174849.3426995	4682261.40979661	4246871.17027105	5754286.32563024	4127378.6954595	14117424.7136754	7017582.15891148	5245766.06517013	4871279.20438676	11434665.9410741	4177686.92861691	5836817.06345156	23920021.0094528	10086716.2388978	1772900.85052448	8408277.98451331	4436659.77541146	15025400.0002592	8701893.11117071	11471732.2044487	1398014.19442005	6632500.52100541
Chemical carcinogenesis	116783330.279787	72033731.3244418	57191027.4100165	57045438.1766521	134860924.765449	86073016.289998	119009253.5742	83004383.8467668	80144875.2178374	47944276.6480594	123123614.481372	72134659.760113	84950860.0170199	103788804.996188	137187185.655729	143243841.46585	117723262.521441	119421488.660791	149066207.198808	151947259.300428	160556682.012059	154460147.51622	32701854.6552479	95149902.9444574	130872370.198437	70452126.5689974	121373772.112736	77890179.6969509	81508037.9603718	76836505.601951	22666703.7725885	63565522.0748813	49675659.9394627	86736794.3294631	129087860.799199	116244718.844306	98562166.6517906	28500813.3210596	86576153.5440218	73518614.4980657	102875000.19418	33167209.3344157	113705339.731732	89236991.1457898	113119903.552591	84051548.7607282	137632662.173297	134611585.930548	133550948.850487
Chloroalkane and chloroalkene degradation	6236875.99508882	4692945.61334152	5282835.75212105	5925746.29106609	3923348.65849705	3382848.18139338	139428.913346267	3629825.25461668	3813123.47647516	3027032.74406321	3351423.76306095	7573058.96881841	2934057.94620286	5263008.94680313	5114492.22307035	5169368.90413751	8784671.29777395	4757213.68958273	4996297.88755838	5063321.71267032	2363164.45212932	6082854.69624887	13810378.9212406	4376304.50567649	6047277.03757818	5471424.25485898	4655300.43581042	3738462.41578117	4359273.40899641	5765604.92957263	7805264.24469197	2399814.67660103	3769045.00784053	2518302.26227958	4209128.05850656	4394047.83525224	2330582.1015685	3525222.79302039	4124814.25186471	3286964.55090586	5273160.51634833	3030197.97230601	4616232.11973493	3269568.11831346	3586431.68664041	3646671.0841935	4176235.58739038	3322924.24973211	4859997.09421309
Chlorocyclohexane and chlorobenzene degradation	2479286.61220002	1749688.85652498	1054788077.8804	718975501.622716	21490857.4889659	225569986.06116	2884855.93546658	3536655.56305806	1052042.10107252	1786612.61209431	1629334.67080319	1017548505.76145	1409904926.99161	2625039.01457843	4015211.25881048	3193641.9584149	1118264602.7314	1683991.8533623	4663973.2269505	2895345.83996825	2630089.00847232	3421236.21518815	97077088.6195838	12892229.6910575	43363703.886329	5119080.6360332	3664538.06989371	3982630.84741732	2109718.04217266	1061688.45738019	50529234.0143859	236770959.475232	2123399.85549938	5573619.85977609	9326377.86768313	48730749.1127974	17643106.3315499	1181124.72850453	4041390.91849944	15786780.9136813	1129700.76668392	143634004.383798	2310009.11538301	1498697.69149621	2435772.94368854	353988273.055168	16657895.3299768	3659942.46112004	25091730.1825014
Cholesterol metabolism	33163376.171579	4877537.14225031	16314216.0216841	11471527.5179979	21958487.0932023	33968570.8798207	29302016.3744247	15904481.9521103	38213754.6653561	26694028.4573845	70774686.4052032	8551091.24651725	44381925.2132204	9732940.19461496	50231924.3067089	29485667.035251	78058824.0734033	14784509.3378373	10871085.4673679	12987184.059121	20860016.6879063	27681138.1757748	53617787.3612759	25209153.54253	32777123.7723939	15331684.8833274	126592328.377645	50227368.7155754	27220720.7003617	14966088.6246243	49305711.0513499	51609972.9626018	30265774.8592478	46274669.1804184	25601892.7076744	9778008.49302897	33401638.2437056	16741377.4759556	43885923.804092	34190095.7386111	29891250.6808468	10360496.3950021	119090781.127471	21174929.5918853	30140680.9951635	63255963.0822239	43422572.8379927	15016690.0187427	30892715.9269358
Cholinergic synapse	176228436.415008	137274169.658993	292872000.527274	225056104.942932	93110308.7632829	183324158.570177	220981881.5148	120859102.027726	126527855.98067	157400583.649442	225101909.865095	229938678.420592	273938376.495219	91135290.0196902	81295088.2227715	168243962.487381	265725751.192723	106296937.160865	78147059.8534099	135237782.229228	99184168.3238568	130191694.51162	255465609.162425	173793747.096652	136258893.928028	313750286.632923	93853394.2909381	172224260.730845	179143799.698361	290340760.798482	451153513.003255	139032002.460964	85783649.7976549	167429197.712318	194693625.053912	181380804.424602	153971620.810985	230131821.317553	142542694.011441	251470719.850927	79790637.6661454	153601727.516655	335716028.025437	168733605.444769	160344874.920188	118376250.761892	129720184.573649	274055497.760899	230180838.456249
Circadian entrainment	24658175.7519774	1853606.36017842	2020289.75510068	7056214.88692215	18522243.1613899	8669532.04447703	49534907.7486107	5090159.05940122	7106269.08019488	22270444.5724949	3802166.55483522	3309836.4772842	4626106.12259921	4574279.97926373	9518278.76395798	4056930.61248888	6020606.65939924	1897697.47327067	8695601.54866423	5520416.47038472	2370768.54357993	2702607.52063716	32808499.7539888	8966300.97128591	7626850.48575776	5397805.2032941	2119177.87435073	5122462.88346728	2730415.63869819	13225806.031092	30558666.7510591	8368668.72472002	1993689.82518663	3862010.14828104	8185274.65199571	2900096.51494082	6294978.77762204	4871716.12747189	2255855.1524077	22921143.3155064	3239541.96946321	1505029.99543442	6078548.77606616	3948779.39041811	5090383.44972893	2832697.80142648	3065348.0486141	2590103.22625222	17837884.0479703
Citrate cycle (TCA cycle)	23519891.690476	17584005.7481509	1079022581.03099	736864439.465506	36481403.5127944	251610892.828249	27075310.272509	23303613.0593141	28713707.855354	14719339.4644873	27740090.4288754	1046458885.77362	1446290632.44908	24639512.3841539	21090438.7176011	25698026.5002766	1157475259.49389	24885796.4873892	25153561.6839912	23748642.5935778	39543491.8932742	49161740.0460086	118592016.898593	32208505.0852386	80212377.0596275	43477004.0586366	39362496.3622416	39768526.8806487	50634301.0973341	22258387.8814203	73040797.3383736	267402149.12059	47133099.9510565	41251596.5171306	48020122.3879004	68704767.3147861	51370698.2901297	28477987.1184066	38828950.1449977	61051193.7637096	48929593.611901	186896192.474316	27812730.6747502	33043615.2671416	36852351.0975752	389657174.685452	67517446.0644892	31725856.2483392	91762520.2377932
Clavulanic acid biosynthesis	4173049.3446857	6113452.04410466	3718963.66695627	6974474.76770188	8311997.74500733	5759351.16227687	2610683.3924415	4621541.14363984	5734834.8511165	4712687.78541869	5281446.59652802	3770367.99965331	6393122.81716917	4114983.77745472	3419783.32964331	2906106.11743482	3735545.27309128	5031237.01316127	2341853.57747472	2786874.99176703	2048205.8524327	6357808.47181723	1072273.65442904	1744404.55259027	8058002.18119131	4591774.77620308	8689031.64286409	3866114.42194094	7604827.7168024	3479281.09378209	5016089.96268593	4020611.83651698	7058703.36031221	517151.781711604	5823839.12486716	4053128.99076964	7234570.51823732	3702250.22681467	5435465.41211467	5898786.99462689	2779538.19961571	6905167.34132176	8708548.84477374	6544939.56633297	5593829.72212674	6362741.13764964	7146373.9637454	6603965.76862096	5941151.85631722
Cortisol synthesis and secretion	5128873.4468498	5141054.5695379	6095611.83691384	6241299.29164686	7049994.35853793	8691219.63256898	5464856.9174303	7065233.74077419	7277242.04816122	14304616.4989259	6126573.83023688	4866327.83115702	6952061.43574953	8492795.29002636	4164263.66447278	7230205.87971292	8868524.3881382	7057792.18794524	12788711.6790532	12384258.7996975	6805255.4432249	7030657.38512395	6658879.22787003	6659616.76889051	10773998.4337759	8999621.80247774	8116037.63231842	9972822.50248628	10529873.140992	6305214.57512633	6556692.57362149	8029548.20137214	8078462.07888089	7889807.3860567	14279023.7435753	9676145.43216354	8467876.55960295	8059950.9215484	6393922.37485876	11657920.1322959	7495838.617722	7873537.98026902	11773651.2480389	6830946.66344679	11108623.406491	8762764.91324487	8550290.1626694	8932357.73038653	11267554.8826705
Cutin, suberine and wax biosynthesis	1024989318.26574	1547874062.65208	2128212084.8151	1911053571.76792	1278804399.28081	1227376848.26027	851750906.635168	1810485856.35191	1615735936.67818	2285952928.13331	1669320648.94186	2382707170.98388	1724260838.3228	1215503854.05001	738692501.636855	1039213263.4867	909905347.2913	1501941493.71802	950186474.708669	836041396.684237	1341417853.87003	1747697902.13284	892891545.191492	1000171317.23689	1807885366.06681	1876955027.12011	2414639804.55772	1557961754.05959	1812346144.25806	983174397.654018	1661028821.26211	1449448828.55897	1689629911.79215	1366098945.41795	1627901369.70253	2196423868.24187	1470735303.70237	1415269683.20051	1260979616.2572	1477807655.91724	1230175889.36974	2021123786.29951	1371142337.10821	1226765930.42803	1320446722.14417	1404475016.59744	1722357480.94389	1435821274.8034	2220771063.68765
Cyanoamino acid metabolism	224607736.130023	216490151.324516	197534624.003825	250308473.732343	254678924.748297	184974777.911832	511325298.156258	194655557.848794	220779825.738131	270220064.726849	184639835.646877	131240955.492488	447489531.976514	113026411.5383	145392198.139064	247641363.687898	690432526.210653	123291436.829132	156949152.169822	158566833.440698	171393997.976112	170841987.384354	281838273.569475	317199950.133924	647337227.0893	227616618.489287	163629809.495811	401843960.078602	303159930.573545	304155014.99565	554391855.66131	320125857.180906	93847339.7135315	433064207.150931	541378087.094133	248528971.905416	361137957.584293	245519461.248452	173815346.447658	670704938.783199	524024036.699621	295273287.489931	159778266.392226	101015685.805755	274391736.802733	272263388.625511	487393022.355237	308866541.841728	751245622.615625
Cysteine and methionine metabolism	104177664.179567	63974082.9008106	68362255.7765439	71256119.2332579	77721725.4780963	79130169.83772	148953971.619186	57032764.647476	70279165.966791	128809163.546329	75835228.5346096	64022757.2740039	92392406.6236571	80734729.7208446	149675943.522595	94822164.055932	172898259.994625	50072924.6347517	121430337.027363	125050740.200742	69907547.3577129	81677762.5655865	211971397.111818	91642202.9266362	127796664.981519	87313458.7317929	110214695.092217	97777378.1688129	98324813.9444612	97833321.3055705	143102976.043391	115221333.203469	70340442.9900711	99501542.6518487	152207482.910931	67975973.5772531	99399458.022548	60188521.8078769	92476662.1790369	157167788.633965	117286276.194437	86021578.6211426	70154154.7168458	102291384.607935	89451168.8331635	90233229.0188571	112133737.995563	94796142.2448525	175445191.620913
Dioxin degradation	18113684.8284657	13249856.145202	22404466.8873108	15122529.4185356	13073853.8503818	23787098.914917	20619227.0347509	15072328.2427338	25046835.0890095	10265162.9308228	22293845.3844437	23858687.1764155	30911943.9368957	17542433.5199769	14551862.0444491	14177208.3645085	20382749.6977044	20841313.1260923	17638024.9524801	17107621.9902357	29711748.7814591	35111400.9762043	12137146.9940444	15907796.3467157	34224918.3723651	30985742.8308045	30976728.5503724	19829562.7493866	40482355.0574353	18322059.1644751	19233975.0998644	25764664.9882209	35730518.5706084	25275753.0967487	30999391.4978582	13147662.3058432	21223849.5109105	19012342.614359	28841451.4642425	22750780.6346667	16875321.4556087	39356124.0882635	15629893.2262721	26160683.4838272	25765901.7903091	26910064.2615463	26299346.4278518	25943914.3100404	14955586.4916096
Diterpenoid biosynthesis	8099688.53115092	4435841.17669093	3707367.6829452	4852809.03104145	6931951.0347333	5675699.86638494	10290611.6468946	4179618.52637987	2233589.82684564	4419061.75581655	3011410.64522718	4896346.34366412	5814256.17485892	7886008.72595701	8093134.84672169	10441793.093702	8079307.22854776	4612186.48930476	7341056.22387168	10185863.9032627	3549969.97160211	3453278.11652214	10844689.7239317	9241605.62738204	3909839.27320014	3854917.49239392	3587137.81389453	6449999.0676611	6104461.31340647	3804434.43447454	5642253.10604218	2725788.29842107	4696599.78739969	2301604.28148159	3570197.06776844	3120027.1594251	3679577.0808119	3841566.70408319	4284915.67354836	4638201.41614863	5271596.92416742	2999513.67529696	3993986.49184125	3586190.86992621	4007049.62207578	2211270.37603926	3515419.33656595	3315092.44509954	2756051.78222498
Dopaminergic synapse	35876125.5919782	9705520.90041537	17733541.6866845	14376238.3200985	44706341.0269512	26476337.3739001	118854651.331826	19858692.651092	18408263.5790571	22954147.9360834	33857085.9325458	22696501.249932	86139152.7973308	7293002.35614824	21198981.3314749	43728634.1552042	165048208.720579	12123416.2679855	24034385.1643127	25566242.7490992	25222084.5971576	13940183.2811276	30572177.1038511	70478856.0063111	120525393.679892	46541109.2618926	14726136.5569682	76385750.9671603	59157817.3228706	50192049.3028405	103476430.259737	54555224.8445262	11123456.3175091	73721835.2087552	119445746.513372	35208523.9191832	67086179.7951887	22902554.8043185	17655010.4784775	94778885.2289331	137526290.630139	43932515.2871293	34704419.1001617	21470352.4323809	33477242.0276611	52409094.0333645	99629109.9720421	35542255.1076718	150481840.164457
Drug metabolism - cytochrome P450	56580985.8186236	114565296.061833	65961309.8625728	72313766.9173145	140533068.771813	112626700.518056	49887629.1357114	167574584.38437	131100358.220591	87155519.4929595	163976783.566335	154916329.627475	95748515.0061794	90549182.8821514	89175612.3621049	117738657.854587	61325616.3338599	132451586.870843	104472833.84138	117977523.454574	96350625.6217755	155258654.050945	45870440.4967427	79621218.2481578	109218931.515476	94377276.0379425	116015296.739712	108948801.114938	106532000.732285	69696762.6143736	7550903.2208098	73250135.713523	105130944.526309	90012116.4520013	102679196.504458	76340989.3310972	114526466.653377	116904811.626168	120098347.314916	51729574.4072471	98083446.9282432	87906939.1060339	91988544.2933773	95016974.7818431	93516321.8221447	97645310.5670005	105854256.447476	83609647.9536579	71774193.7379736
Drug metabolism - other enzymes	7274841.96123904	1501355.86326793	1226894.47344421	2131251.10425592	1154638.02375985	2668450.10631859	2970972.34201064	2599323.40086122	267915.920479366	286305.701540063	616970.251231706	1402748.15190752	2227249.72458649	6347269.70616415	5545846.6138378	8830875.8882107	13760504.1025227	1722748.94396297	9589831.30286748	2487827.74232991	3413785.11699133	2067561.20105695	16534773.3323129	3086993.72783951	4166322.25516179	1674818.81718534	1799009.22710122	3318848.44693394	2689221.30183782	1125753.24824427	12818465.3599731	7682057.94263109	2157917.50120378	3541802.52168587	3116979.88652471	1330527.2199497	1648281.43112467	1736378.15815462	2417801.58676175	4124601.56126552	9514493.42967329	2805002.43313279	3173860.63542671	4224446.34769101	4146812.06822272	3585879.74061369	2920328.78435986	1070883.18584108	4208445.33463685
Endocrine and other factor-regulated calcium reabsorption	3187889.92138823	270090.496263252	302037.790862534	1039190.69300742	570264.651831035	2904674.14561162	4672769.36844652	1297189.82228163	644483.41188321	875164.468833348	745492.882459392	549791.45329042	897868.450098395	1140314.21711186	3511177.03588074	3380496.05245121	2671625.31355396	4918668.27115504	2110667.91236773	2421395.04118513	1845903.1180449	1788362.34104439	973779.124497571	1759870.91507284	783911.537946778	526928.537963508	552733.813163792	1256954.19724449	1371684.50270744	9272619.80386246	5027616.72644717	1138358.90527687	976058.724232654	1216149.64511279	1226643.81180813	392967.598282657	920487.669142684	612571.827503888	804769.921310885	275486.904467066	140425.876961703	356408.454120339	698231.057590898	597438.313645886	457437.62699176	1403965.04104585	1415209.4397407	1309156.07744654	646544.348388297
Estrogen signaling pathway	3114047.53572752	6961344.28447348	7415931.21767508	3803662.46401574	5035609.90864767	4661562.85303479	2406510.34588308	7393981.57556259	4025920.09372959	1642304.78448735	5910133.20036227	5434779.33875997	1287973.96525796	842980.410713386	1612660.28034403	1960965.81881426	1621413.77826715	1218741.53672478	4671440.39989894	1618135.41396974	627933.834542396	1080528.33660356	1447762.30869974	570239.775571601	681290.56330577	1330251.8098593	1519870.22998678	1664627.72241283	1308070.50160628	1619604.62640169	653473.885766577	497558.725225725	1183952.01284897	692638.196164601	496952.448980511	2304857.99137905	934689.288922703	2481011.3915274	2117181.67975091	3359186.86558983	881013.257128154	1113695.92275346	1883854.00027231	1388126.79053521	2543515.01663052	1092932.97883568	1175513.93229811	2306531.25205518	531175.625576183
Ether lipid metabolism	8847107.12220675	4549506.1731242	4219266.99698274	4531886.83991572	10430285.4965175	7431015.61668203	5768225.23090197	16505094.3710343	5569344.26197511	4469462.43748648	13480086.3446672	8405911.7189546	7538185.89185019	3771794.3523344	3556738.97602694	7068986.52346443	9070935.85715372	7260527.9455802	4527343.336286	5946351.25195473	5736352.36918719	5020908.21735303	6082526.77791209	17481545.8390324	7054832.65512978	16507299.8031355	2081222.66411292	12057544.5689993	4199484.66821638	9302242.20254403	8541683.31141788	15053879.1933502	10200703.7537091	11586326.9615699	9013904.94504277	5086687.96940848	1190058.80263885	2567433.95199997	5360801.78093153	4141072.80405253	4757662.58771232	4191198.33428453	2304439.20682184	3418689.88085282	6347416.78384334	4259544.59024472	8801241.55630775	4710420.92061288	4915299.92314157
Fat digestion and absorption	886658.315675502	919986.736790409	1421600.61344521	392402.314401646	2615008.34811566	4199182.33069731	1001674.81346267	659601.30317442	3515105.82795281	8184860.10139636	2207691.70083253	538263.972325483	219194.042784011	220986.612099544	251662.008129732	62268.4106009015	10752.0317428339	254938.270159519	324794.983195826	261931.778319169	28505.1503991784	87870.9102274464	1143361.02896699	77326.11502966	29550.3094243962	58872.1410439377	66694.1526669097	17084.5006142126	0	113293.301786345	37782.8561438212	89721.5336656349	91694.9753279264	50284.9467516139	23656.5847652658	165599.447458399	654553.124987248	253860.028368833	64430.478366493	74147.038365959	10973.1498075674	388337.052415772	105361.661901834	102402.658185473	86197.3202375773	64004.3363889975	21267.4477618518	148642.350380701	127810.457485736
Fatty acid biosynthesis	2981505460.01519	4130661931.2374	5278866749.58867	4504141752.05763	4951784599.59309	3645393442.03815	2144023483.08049	5125881011.92135	5052010131.56326	6254701902.9005	5160771727.45676	5808653454.1914	4180477877.56096	3463003340.24638	2923308992.51708	3139659770.25481	2784313668.31096	3823448402.46857	3422250170.53697	2889980319.67193	3994241058.53142	4967283478.11487	2185940987.49184	2970542456.42048	5107834825.34786	4757379832.87095	4917342087.08561	3636553759.90874	4206870588.96981	2968323294.95364	4002033304.0514	3533472096.82077	4989789640.61271	4223531280.88207	5071475827.00253	5138150147.82655	3658170773.20963	3785784535.73951	3121599704.51078	3625950947.19852	2866023860.20944	4782441342.92352	3751229259.03753	3212301438.11952	3403476807.88174	4604731595.32759	4331790625.4926	3810558215.27215	5235781603.74912
Fatty acid degradation	911453915.411663	1408729809.26963	1505713980.72555	1535409772.95167	1182198932.76228	1079288378.62129	626164490.150672	1629116799.87951	1515472434.17125	2202825443.8771	1489380377.47208	1938955432.79146	1514939265.58965	974037008.904799	593130596.685265	992456543.859914	846167225.190566	1187845341.40585	797508027.7163	715317321.767731	1165167404.35748	1510266859.92579	599501753.02783	809302577.297917	1617338154.45416	1661588571.41243	2212839823.59983	1473419540.30786	1659166658.99447	783207580.212829	1498907574.67876	1322207532.6293	1502731025.13374	1204114967.17944	1506192076.06595	1692665911.64342	1274318227.67797	1231123883.89626	1104879057.08351	1470601250.57248	1194030038.10951	1891576527.52762	1161333540.30352	1225278739.8145	1310476514.2545	1376624951.70997	1608404810.36557	1239897279.99327	1976510184.41325
Fatty acid elongation	889891542.482215	1368849919.46951	1488553379.71024	1510059661.91903	1146817960.78414	1056587379.39463	609406691.246415	1588721387.28656	1499609176.12703	2195528220.15518	1460175693.37201	1901109565.97064	1498032874.1778	964661029.508832	587549576.238981	981043561.561555	831743255.560732	1180755117.43401	789395375.329838	707943892.19239	1158787004.35401	1499873377.21195	585251719.710322	785825422.757582	1562697107.43212	1635863482.16017	2201483586.69253	1435245237.91808	1626353802.42023	765599120.969179	1482322181.59487	1300774087.7233	1484174396.85328	1182592526.01698	1474735933.69594	1680379791.80343	1255024138.82587	1211000277.82695	1091184092.43657	1437543240.89312	1153227244.54393	1861696499.42569	1135128738.9322	1208433798.17375	1286090548.90394	1346486985.04071	1559763162.44932	1231108633.28779	1960273376.4449
Fc epsilon RI signaling pathway	3172006513.08925	2766922564.76985	2434442410.22811	2656024160.78002	1496350628.01571	1853724973.12565	4915976869.31356	1228188856.7834	1468552159.54103	754893770.790566	1822639630.26269	1270812057.39674	2010096187.60734	1516100822.83694	1378869570.48407	1953060502.10149	3907209020.81583	1315589367.26579	2044925064.69541	1784580583.11006	2099469801.39925	1809149720.26663	3936576193.84591	1598489369.65066	1404852592.75028	1322290858.33154	2115808592.73846	1374523552.78744	1845209120.89316	1935692712.38057	2894493098.4137	1050049971.68001	1375024730.15102	839187985.81804	1427488354.5711	2256554833.09714	1057951071.57998	950372678.977875	1735998728.35072	1653210923.73345	2706268519.32733	2154554144.57673	2793930476.76074	778619395.329967	1392904060.2972	1434410754.05488	1741903002.62109	1167570529.7967	1330996276.83088
Fc gamma R-mediated phagocytosis	3156610627.56596	2660540507.1312	2357786384.06943	2610989764.78739	1492926149.14384	1789022215.2623	4910657929.79965	1210379019.93558	1458009951.13093	755508867.052154	1808931908.31273	1242737931.07409	2009099339.10702	1513155798.51148	1379614548.66967	1951973392.42409	3874186433.4595	1315640107.54314	2045015111.28869	1784517225.13819	2099674049.11134	1809622445.00155	3930062046.47335	1603763996.89159	1404817782.55742	1319022389.95585	2117701379.49741	1369063976.41112	1844609005.40452	1936804909.41923	2898035171.54451	1054607615.38181	1371977003.74465	843295104.795546	1429759656.1403	2254983936.35483	1061209713.91716	949045724.178319	1737140966.05896	1636197771.06177	2707993730.23701	2152442437.71172	2795733815.98385	783144240.275426	1393472811.1211	1435737973.51767	1741314315.64615	1156325512.57074	1329831619.04851
Flavone and flavonol biosynthesis	4247715.6063965	16252642.5897662	5471978.30297915	7237335.58173378	1012406.20540367	8542615.28476541	606082.948708608	1706193.81835092	647243.2661428	676507.647093761	1627370.23599766	34841687.4532378	48871666.2308346	5832180.76705854	436373.937312094	10877471.1415108	20546780.1515305	9173644.15918696	966434.937609586	950010.726586235	17941830.6308448	4524436.18324554	1079809.87680098	13043957.4835962	67964447.1326925	22791397.6545889	10133788.9498207	52255384.3735243	29111841.9783739	379013.081238651	27219979.3063913	29790389.3693986	32372562.8413107	39639537.7830233	44076510.7298361	28113172.4232602	20104208.2795628	17931112.012583	8960446.60850521	49380507.6363491	35306095.6519457	38531961.8320795	4430187.61408038	16915381.1361544	27959358.5583748	52710019.9831095	74005857.2542465	23787969.4420759	39346780.0144077
Flavonoid biosynthesis	70055099.856803	327890471.914955	111227069.494389	167437254.996769	226279688.224963	294318785.949403	2119382.57604772	234776401.690917	127135659.411746	87989011.6606369	214626838.349999	605991395.11331	654350203.867715	192397332.201636	146592458.876577	213697781.658799	188450355.925519	261601180.115442	145877615.385533	192259104.197518	181184349.777065	189054044.304503	51781908.4024576	147229111.673602	552546860.844504	269721043.729109	190988842.669781	464168258.566843	347546274.215325	75688920.2608547	120134550.724024	217370206.56516	347572831.46348	319622204.13186	313676866.827424	324935406.212922	244290845.346968	281347385.787102	174749653.981226	343209194.785806	475598502.040331	560234562.36005	116334433.110924	283089059.322211	319080537.82376	393897323.313248	702791251.725798	307847329.923108	364118358.438295
Folate biosynthesis	6343542.48580247	19777756.3860977	6799973.69123444	3599716.14330925	27350769.5709348	5775167.13372747	20507221.7635832	23818867.8131676	26765919.5591162	16422600.2884596	27605987.1173978	7261998.18633084	4451468.96078441	7589650.96469713	10596716.9284791	13562005.6100632	2459103.30629954	12760515.6955902	13266329.560752	10828784.9290272	6486776.64447978	1856220.33369285	4693463.81706891	1676334.22499917	3377269.54515185	3186886.6530139	7402365.10435223	3129095.06130541	3194994.65306789	16488354.9513721	5907356.03392201	1322047.84771494	2493543.72313464	2323037.6732146	5165340.07326167	2962854.89972797	2946895.1425806	4066113.92645836	4294424.96673391	2903797.13176446	2250679.16228504	5643207.21585114	5397344.99085619	4560240.50179314	3553438.99819795	1880245.96764704	1897835.48500904	2884233.93060488	943848.631206243
FoxO signaling pathway	17269909.1352844	1160928.96188749	1813690.38080862	5243507.48063893	14960826.7506405	7134274.74106387	46875206.5049536	2683689.91784228	6180305.56133864	20173766.5645535	3358965.58226117	2808253.61173916	4258112.22377294	2314867.62818676	2080303.88132051	1319391.78229985	4815740.81879217	992641.204894525	2889246.22088503	2014725.48573544	925016.57738374	1199357.20756221	27024245.7524301	7546674.93642476	7214924.39605479	4775450.65572737	1844050.20681936	4981729.84888228	2462598.9453606	11574470.7190499	29688921.972907	8188059.07555016	1786713.22568476	3669100.24584773	7458483.69884587	2622138.18356194	5366025.17136396	4144599.28527488	1748409.4708786	22701536.881966	2847731.63220477	843085.03250164	5058546.34148829	3170265.72210972	4748230.56450903	2612092.66824246	2939913.45295787	1605381.17384955	16748826.5647135
Fructose and mannose metabolism	104739307.372694	92738996.3168406	121089060.991485	515931925.396881	56198156.04604	289243974.882385	73106782.1299438	72614420.7525056	40759357.3861066	37658912.7853433	89072409.7445077	164316339.142532	179505243.078157	96677175.8827602	125308495.590276	103471742.814093	174674172.168379	97305861.1590447	229209070.449373	103483320.009233	209519867.73583	90029852.5669615	162180636.350609	109511179.797228	114883782.692894	156082107.599197	42710227.9441749	96929156.2106492	125115163.072106	81694878.8063827	140926573.719368	57499123.0262688	51792297.6208442	86881696.4395545	83530662.8765304	128102143.9531	147845730.358133	120979851.403578	92123038.2360305	564380674.859764	40311240.7689208	252457269.735642	79667788.4240258	181912777.810229	120951472.648268	65746862.0873742	151833243.534617	446842551.073428	184106108.544939
Furfural degradation	56274279.6041465	30146164.3669256	9817917.06158116	15911454.1486384	33922255.3977117	29228229.2777694	123019919.325601	38743237.0283009	28009562.6068192	37197275.6487165	46598972.2058789	35020095.9579278	30995679.7886314	53858581.1631178	38292159.5444447	48977994.7677693	20024486.6545189	47410584.8334787	42114416.4349523	28340473.2699732	42411249.544401	41325871.4101188	41752380.183843	78499288.484411	32301456.4318507	39610184.4878991	14825852.4748448	33026460.561418	29320053.1478113	62091867.7259358	46346686.9697118	37038915.5355878	18903781.4470552	35418384.6695081	50038954.8656566	38731274.2235991	44545356.0651628	45242164.8867016	45098435.3455716	49905851.9504521	35503032.7376384	20327192.2733343	68230362.7305518	28288360.7790698	32345295.0202229	25780663.4322273	27258862.7064667	50921584.2261007	57892218.6995612
GABAergic synapse	22287966.5006059	9546044.7292289	1063745597.48529	727766351.718384	40876816.3613206	236679094.870504	51631048.3123484	12132207.4823483	10613784.3442575	23058710.6977799	10175184.9271103	1024918773.68753	1414868037.07733	5266097.41631286	7606404.42483358	5674783.61655269	1124636516.32596	3581364.95843794	12177450.3249706	6211452.10786818	3503393.30004469	4870870.41815799	125549096.680714	20974344.3248048	51018491.6902116	10682049.1973211	6383438.75139272	10520583.789356	5197316.75521925	14216933.7070983	80861121.3780564	245317721.57048	3994285.10765042	9893955.9963183	17073771.610865	53307243.414154	23081656.0612013	7270285.31485243	7456536.49131582	41351185.8943099	4592262.26664736	144329017.200823	8247385.91105591	5327089.97613485	8446628.36938128	357154272.997506	20180367.871446	7090380.75270299	42186084.2995984
Galactose metabolism	16567050.1056347	17635632.9430279	26859375.4005354	17185439.5524677	20976592.3419109	14957212.4005149	22442420.6084583	16843993.105477	13127991.8711619	17375212.2720362	17275568.5847955	22442398.5775443	21970562.0661048	19262994.3294928	12635450.1471573	21225660.0224378	26696783.5735053	13533799.0484366	15304713.5264898	16887146.9193742	18265561.046655	20816748.851369	16212002.7347954	21456527.2873973	35208047.6554105	38049399.2610675	19661292.2397775	33928426.7629871	35554334.1186998	21952436.4969735	33950373.0870397	25543177.2111876	23371212.6945434	31824606.7388722	35714331.7389429	28641257.6349276	26433051.6870001	28803086.2117121	25379663.1303432	35019763.0835874	25215211.9631788	36055732.6349257	34325343.6504593	31224730.8265936	28139552.5073989	31479065.8857086	35106304.1553102	19339887.4062045	39783589.961428
Gastric acid secretion	17672710.0561113	107289053.348344	77373582.7816591	46843979.7350985	4354632.00606051	66938144.6498659	7174787.34645334	19376494.4295016	13241766.9472791	7296235.37194426	16177894.1424164	29990796.9057381	3112803.16309337	4485413.69094303	2090210.70098795	4198206.38820377	36513653.2002521	1062429.75513706	1788422.94740615	1608382.79121332	912539.058947857	1716495.97351146	8616209.58754484	1384958.21324011	1414736.19854098	5055670.50310048	397162.967131989	9404253.11009053	2177532.84960222	1274853.38434013	1435408.85058593	734861.625400668	5169117.81687061	917611.984522927	2056253.01758688	5398583.61400092	943854.473943346	4430764.50467201	1288592.9692637	19481567.7765565	1289671.97124843	3077750.4895856	1058350.10902156	834540.645471928	2704137.74816862	1438798.90390309	2798454.84167443	13757153.9294754	2855430.62699087
Glucagon signaling pathway	125178666.360493	96671541.6779498	1191658960.46012	1208835209.03185	82181347.6184238	532682545.198862	94607230.5752733	83917939.6109531	58317637.2698837	41740128.5079976	107601963.103524	1193182389.06015	1600295119.38324	59635058.1059218	55522119.9994039	82127950.7093695	1258719517.50414	79533470.9180516	90556946.1016264	57871123.5939052	73714545.1077935	85219130.7866771	245316068.223638	108893570.84229	173598357.569836	185602685.355905	69735489.7513319	113366918.868739	159453584.594758	94895402.545482	179846377.867364	312894076.802862	91080904.405119	123460742.382576	114927020.635532	164151928.131176	186906831.00644	143385036.714288	122480271.82449	620427267.474086	85469210.0547876	405989519.744833	93492276.3011234	207038987.229715	149530889.942575	446334774.022478	210287643.25102	430533461.296529	218607367.417704
Glucosinolate biosynthesis	327884819.049665	245583308.136929	244290506.963048	241590490.927484	345191117.3073	255940841.39346	632149587.332448	243463809.553621	222622614.907028	363784078.118322	278651959.126768	273203617.276516	614049820.260355	194045144.210093	208245255.105334	353530463.347237	903524164.15752	162984779.15671	227478464.028546	251448326.871645	252376332.181164	236660911.100937	375168420.694126	420271421.916515	756801940.372209	331746833.32185	162518885.606173	608202121.136911	543537960.491353	381801029.620815	719663134.20572	392310194.656884	195797646.942219	458862173.421261	687016165.489886	318040639.321404	438251517.788667	274176811.265183	180448548.037815	891217391.315368	656183026.094429	302083088.516186	269513239.876566	146247522.98925	391380394.461131	355784103.340161	589521532.154239	390072493.88981	885554441.088384
Glutamatergic synapse	17269909.1352844	1160928.96188749	1813690.38080862	5243507.48063893	14960826.7506405	7134274.74106387	46875206.5049536	2683689.91784228	6180305.56133864	20173766.5645535	3358965.58226117	2808253.61173916	4258112.22377294	2314867.62818676	2080303.88132051	1319391.78229985	4815740.81879217	992641.204894525	2889246.22088503	2014725.48573544	925016.57738374	1199357.20756221	27024245.7524301	7546674.93642476	7214924.39605479	4775450.65572737	1844050.20681936	4981729.84888228	2462598.9453606	11574470.7190499	29688921.972907	8188059.07555016	1786713.22568476	3669100.24584773	7458483.69884587	2622138.18356194	5366025.17136396	4144599.28527488	1748409.4708786	22701536.881966	2847731.63220477	843085.03250164	5058546.34148829	3170265.72210972	4748230.56450903	2612092.66824246	2939913.45295787	1605381.17384955	16748826.5647135
Glutathione metabolism	112529327.590651	87008707.7972941	58282553.0380765	51514936.5786749	96160740.8888766	62378206.2247548	101910680.792628	39223116.5822446	42671219.9425233	49484768.656933	38901418.680442	28101440.2332711	35179131.5277802	51935102.422934	15317571.6810229	34117488.0128629	57993853.7242489	25554788.2853831	27075334.5356374	25870169.942506	34986789.9909735	36225754.2618623	133945095.582178	36459684.0538721	36815848.5387226	52738920.6568429	48249304.4956359	53892114.4133555	37610328.0865074	35070891.356301	65645506.3344276	48103399.0924692	38831494.9467461	33417124.5436675	51205949.4985379	37089820.88103	36842834.437693	44422034.2454334	39543639.094284	104919807.375965	37537037.8764062	45372458.3335688	49588753.1652381	34462248.9298402	43984020.8252037	29083935.4669526	32058195.9055184	44639611.1761095	68425921.126843
Glycerolipid metabolism	2645915.3927048	5535290.73171164	15034949.5352941	10143135.6389476	8145377.48612571	2642368.58733033	16769475.061661	2327959.63058609	3711891.62618466	8709092.8809572	8513963.77597578	1402055.44110223	9610343.89422232	9235815.44085567	5644332.6499205	15662950.4635309	7241866.4922883	8359606.37308731	8416123.70999843	9571974.51845457	6729582.8062268	13289228.6432323	7060194.70979966	7375246.65909254	9342239.74794179	8512398.13865775	6946993.37607893	4256481.64464577	3522606.35272833	7938752.73565029	4123422.44098602	8297240.18426967	3198515.73018892	2746946.84252388	6017600.85722182	6174314.10745667	4843888.38202071	6444679.32476433	8655544.55434792	217622.36618944	2025053.71457991	13918255.2544982	7063357.25995394	14761199.0391507	7747386.99101168	3664832.53785065	8511327.80180939	15325808.5399668	6110965.42018125
Glycerophospholipid metabolism	251300832.484856	172206543.57578	470370824.809984	318588759.472457	123138711.531674	282550776.766077	257535111.91029	206215403.540241	205376595.372455	199828427.969003	337272974.453761	521326178.66011	631616963.983763	269893576.299975	180351108.228953	389963649.982116	429922678.659391	447332272.21149	148635702.617884	277357657.36792	453634008.009151	470009190.507861	336903380.403302	317197664.297767	422494928.699584	711256308.3652	429859823.307694	450176758.116051	499978230.141476	417532851.321764	689115642.856651	579935541.011599	496553091.715477	614341737.282928	488944871.529602	480311138.624519	370531858.842432	632963672.493124	458077793.592112	462228690.260908	258911470.684048	325655605.887226	683805080.364373	535474060.678697	466377751.608228	512932890.589173	423080622.170045	631087589.741413	672680183.235646
Glycine, serine and threonine metabolism	279450567.179567	256467715.603011	431575900.859467	347205147.161746	197396490.569054	289405246.639033	432023568.844213	231832999.959843	196299942.800217	240686171.462805	351327503.865683	423042687.719641	691629433.610824	231575648.062615	197121103.820675	391078419.800278	745307594.48744	243414748.134033	206907082.3898	234725153.058528	266776791.331005	354392149.94659	560171492.690675	381214236.261895	521010113.539714	586634459.000448	251572958.249882	548841998.671299	627743641.925961	401092074.256878	854622298.612065	368445771.035849	358678735.115836	393597472.394305	532281696.24859	407269999.6746	352888274.037342	382961618.815878	252162867.852362	675869507.347889	430646257.521402	346532986.936368	516519356.648443	303662798.473035	512080790.627054	404587261.67856	490250726.646502	525513171.777826	710034848.221506
Glycolysis / Gluconeogenesis	132671422.295292	98657649.3989891	140518128.794772	496150606.007223	69581812.4421368	312395193.074699	103004035.272261	87252272.7094348	64843749.9991164	61925042.2795137	109513867.435374	175720653.664774	188739859.958304	65000816.1119495	59023634.7532184	74821841.0521983	123722455.255598	83979830.1546557	91293940.0566692	61483083.3036418	67658797.6171907	84877799.3620774	144558424.885051	97818884.8991012	132022308.428089	183489168.345394	69207298.1125066	97904942.6255069	154921965.440841	102034989.94391	127885119.28857	71681350.216025	88496734.4116894	107922823.821994	103677721.829999	113011464.314352	168663568.862164	143381119.92039	122394106.430602	586625900.123024	55698815.2962651	261410144.078357	91709330.0308145	204698271.205314	145666665.406087	87801814.2633542	173202341.63149	432598650.648072	148523611.921547
Glycosylphosphatidylinositol (GPI)-anchor biosynthesis	773604.093009505	251212.415072551	196723.280665975	256558.757289996	387745.33114857	268751.772831475	169238.569769485	400086.857087863	276980.813356759	349505.267707274	291495.375992257	362633.06966402	169833.228409531	583625.662471455	139533.437155761	280097.871711894	128321.781788538	189999.961212587	366230.434047965	302576.402588303	421937.284195691	632359.993896452	204845.709619502	350691.338688446	735505.983499472	211954.043793308	637542.133834725	326811.08643001	700098.447349941	2720303.5459457	1587815.31702062	890406.529902325	720951.949230299	1015154.16327384	931332.635870488	122018.599764623	1175411.2856927	542295.733045912	1134389.2481096	1293476.54335207	975426.60972381	441021.915398257	677036.483991553	275192.898480534	659867.671285948	812807.800272906	822544.305322125	135342.097883206	548619.297993437
Glyoxylate and dicarboxylate metabolism	47654025.564835	22529457.5799744	1084820613.53497	746798022.457365	55634892.9707328	262399723.788627	84911245.0952069	28068785.8577184	36894523.4482981	38909226.466425	34632962.6943256	1051393055.52012	1453610668.91134	29463650.9644396	24808754.5270941	29741662.8419045	1167271796.79374	26588108.6565513	31347441.356597	28033418.695907	42355922.1739909	52679391.509689	156160371.979708	46380657.1731637	95788963.9555331	54801439.3268499	42193389.595711	51575475.4071386	56803217.526265	39148453.7966346	132833440.785954	281704350.496528	49628480.8716634	51223131.9495103	66350380.6794188	77005368.2882166	61868096.660347	35695667.6072252	42717358.5747043	90930603.1922803	55770119.4361143	189915231.57264	39040325.1560825	38832551.8700765	44823684.2542954	394524405.513859	73789774.9638309	39052830.7679738	130811409.934589
GnRH secretion	3151694.10704433	7569660.40957278	7571861.83876689	4268767.22239843	6698527.91630444	6102783.00237858	2453776.59080795	8698843.34230223	7040547.2549553	4707857.26866514	7465784.79506637	5858856.85268931	1387647.47697059	931973.009329993	1884046.14243009	2084174.20870197	1647745.26600168	1400154.55714383	5727653.03005431	1906788.8749309	867360.401744699	1844508.98684496	1580666.63634532	663914.440437136	812228.084549583	1519975.81444968	2080872.77304195	1939321.85399525	1565945.02310816	1831923.17524426	814217.316083195	619296.911190818	1443231.84322755	775672.186337032	913778.274498415	2445774.88606084	1030199.48432804	2723826.82408573	2454294.51563659	3680468.04796824	881013.257128154	1143971.28414118	2201875.05810677	1468346.51950106	2682203.73700623	1161373.7450316	1285773.3956899	2777915.10546628	632514.134210346
GnRH signaling pathway	3155764556.61683	2660306399.11225	2357765651.19412	2610139430.49558	1492762725.81928	1788187699.2452	4910117891.2821	1210316205.67253	1457886992.42431	754718403.763247	1808856112.25865	1242307918.58367	2008229790.19315	1512443932.81094	1378617191.76873	1949744078.40535	3872841488.95662	1315213239.14777	2044474448.53691	1784040074.91809	2099291356.97122	1808732527.21801	3929790967.67552	1598349079.81865	1403603635.79746	1317291788.95885	2115461633.70425	1365682614.44824	1843590511.43965	1935552914.32207	2894170551.46426	1049706853.82976	1370334513.00545	838822825.9113	1426278914.6927	2251960666.32806	1057677140.99909	946705475.722903	1735319737.35005	1634368154.13431	2705703430.36661	2151903085.77544	2793712460.09651	778400720.37185	1390702830.23709	1433988547.41445	1739942758.37699	1154383235.61581	1328849358.66029
HIF-1 signaling pathway	119772459.498483	92337392.0750009	135040846.316435	487093298.984878	58773797.9560112	304858751.28553	88151147.3375152	75686654.7943728	54650764.5035391	37285951.9743331	102155718.059092	170582190.462941	184916430.871056	52537979.2417448	48983543.326252	70607132.5736013	121627007.707962	75488987.5567547	83041409.3701153	51230102.9905631	63882801.9959784	71168791.7168728	138861198.319089	92592862.1037671	127610898.882574	173111424.128073	61349721.9394626	93427954.7374766	149301638.554859	90959073.8285367	126039555.628855	71256592.670493	79678323.0246709	107484898.962194	97906289.7454898	108594823.122234	156759982.22722	133919392.21024	112492773.143734	582126854.345044	53414937.8984953	258449451.35878	81309438.8526452	200156055.446401	138444440.635309	83587663.5985723	169069543.614383	424751519.358231	141800433.671521
Histidine metabolism	224682463.779537	289004210.76811	207674543.682858	126400455.107009	131202793.385023	226216831.880055	169416583.409496	85902660.176818	117740807.085037	37705847.0014332	98666839.9695377	94516509.2051041	97542487.2601127	77056771.183078	34834494.0885837	79356608.5563312	107356518.940865	38289429.6766598	53084876.0401577	48526726.9753111	31830692.9477652	44132378.5728021	162848454.828293	36200033.3464731	58036962.6361896	61494042.2580456	23172119.1047166	104065448.022561	47958503.8549629	32804941.8185925	68322864.3399375	56826158.6577145	48703718.1460716	30345584.8651343	49833311.9371774	63494978.2946632	36184288.6135109	53677479.1373849	21835566.0289897	159049731.570152	58951527.463479	54238098.4633764	40704146.6084586	30253146.2255923	63037448.4322511	32721203.1104365	51703179.7125914	75114851.406813	103790305.263391
Indole alkaloid biosynthesis	33597535.1207638	57363447.8771744	66615686.8522924	40674948.2305906	19063716.6704532	44090085.9431859	77993365.9919112	44119735.9874437	13726203.6242506	15816531.7763823	30287359.7685395	92245234.2398517	123574802.968457	24020791.3224833	20763673.1445651	59796841.390894	184486248.741045	19237443.4173783	22789449.3717481	21468689.3869349	22351443.9207942	13782798.5428312	86850482.0491624	53178125.8708423	53492849.3600994	31826537.6778735	15223997.2341507	108346265.561722	186703257.494359	24845119.3054673	129133093.148231	40652099.9065799	52495998.6494088	34086601.7511017	61068127.249697	64165985.0039466	41483736.1536666	17030597.92586	16251835.8406424	155633950.185624	86024037.3134915	14847922.8095637	31695379.6395566	16026723.5901034	144643701.751178	22475341.6417935	84569050.1622507	54969271.7462191	85728424.3210275
Indole diterpene alkaloid biosynthesis	622732.759900627	64669.9645194197	18925.1296890401	34717.3628031196	494737.713847955	229734.512900402	1503337.59567689	150677.929296752	61021.3744398714	288010.260513058	25811.6544207793	7585.35532732184	0	205239.929685239	594600.142206753	232213.012891986	104797.125399592	182618.297168944	257625.483258737	335851.660128444	79802.6908184198	132530.641801091	1294259.04179032	223628.450022653	13863.7615784781	43270.1497836871	60546.6622516187	0	0	362030.779275744	33266.3647097181	24927.2439241797	0	0	25649.7674613263	30027.6667937558	17575.3252200088	71452.9224176573	77742.9025799083	8849.55632362088	0	0	79454.849522687	63449.8202192386	29625.1305018292	0	0	106654.432732359	0
Inflammatory mediator regulation of TRP channels	3217716479.7962	2786168128.38876	2458439749.35451	2677892090.35979	1516640743.1637	1873983306.96532	4990551688.55161	1241329728.95469	1479622087.78454	807129808.712871	1834496254.79687	1285248157.45384	2025524242.28331	1530143337.61275	1401313753.09146	1978903915.23084	3930577402.96636	1327537927.84984	2059951967.5832	1805357328.26462	2117183977.41515	1827059017.42668	3978661654.10813	1629559247.62393	1417026987.28712	1333789036.87586	2125734415.32242	1396521219.77079	1863949130.15804	1949871471.24815	2915037049.7318	1056311709.00189	1387894653.91765	847124241.975137	1441319559.41151	2273148016.58507	1069760988.7161	961576733.63911	1750004376.10424	1667912579.24278	2726937523.12759	2169657848.81409	2808370511.74568	788818536.374778	1406098757.36512	1446268460.99123	1760952973.4222	1181478105.99519	1346588053.48835
Inositol phosphate metabolism	14072183.0646777	21681827.7152304	17569696.9670983	16016713.1800032	17482373.108802	17087890.992884	17548478.1453369	28443862.7774227	7194035.66074764	6145473.5899071	27738092.052991	16683756.778507	20377888.6564839	20934932.1813115	13067966.1962919	22239444.984315	21480214.5588502	21062638.1314307	18069643.6792826	20778708.8356625	16964980.4570614	22928327.4790694	14140454.3397953	13489964.0659441	26435702.1583487	29155498.6134849	14875597.5870508	30991304.3420125	28009196.2973085	14164256.8611929	20224254.2010687	11748719.4609858	16903869.730737	25955256.6758709	31696534.2724294	20963832.1050189	19919848.51279	28862790.0962001	24032894.9136068	29676414.1917715	25587128.4780651	23066458.0342178	26044088.0181819	23464754.5953919	22216659.9948511	23346601.1367384	31097842.3334858	18181927.3775749	29674937.7768701
Insect hormone biosynthesis	5445004.01664589	6491416.68912293	6809857.41440708	4616936.65426436	5086629.20343578	7383514.37163253	3956738.85134434	9387090.01352695	9508105.34467432	13519804.4482671	7806711.03088119	7279424.57922943	13169057.2236546	6629137.67972902	3122774.90679432	5943647.5931426	2026412.27193697	9594414.43152408	5237079.5552204	6113076.28896272	6876640.71626639	8867226.50162216	2056287.20913569	9458873.80713212	10759686.3521428	10273249.566258	7059950.41031355	9217729.99231448	13022378.2316181	8955955.03892715	8585796.73856893	6843571.4482532	12139609.3202072	13034613.3404832	10753280.1732869	10572423.3308299	10641484.9318226	12693454.7203613	10083873.5758718	8476509.3903481	6836174.21755796	9328654.23127278	10804392.626129	13359866.4094435	11112099.3740256	15652630.3459297	13883927.469247	9190396.61600098	8599250.82047578
Insulin secretion	19544438.4121556	13922743.8359486	23101290.6349715	16081778.8691942	13840583.660014	25187969.6843395	21935036.3497456	16576171.5613622	27623434.9195632	17386031.2754478	24688221.522828	25345345.2690853	32158349.6858035	18370957.1849204	16389694.0301004	15058991.0565734	22528871.0387463	21527614.7632119	18975831.7413841	18175496.5894809	30445843.4123744	36410703.9010883	13968130.4111935	17152464.7279477	34390697.6180841	31042343.9612099	31026932.4832954	20392877.5202799	41041278.4535264	19457114.4903121	20346837.0010158	26156408.763369	36209419.2419125	25828205.1745323	31846204.6370421	13952079.1507736	21893773.4039648	19775903.8640599	29451053.432833	23389578.812088	17599904.4661377	39782815.7765609	16470226.6710735	26776549.1711814	26268809.4783679	27926656.5250161	27137557.0254265	26513774.0586213	15664098.9480169
Intestinal immune network for IgA production	1501297.14518182	1043681.38468663	1079986.24053491	1650931.98280472	1470143.40609536	1872066.32062788	1348267.2931418	1379277.77906289	1270073.02162288	1111659.90098445	1633719.21766783	1895920.72610171	42416385.0790878	17657565.1336092	8003435.57568654	20248330.6745223	3867030.53370811	14176060.4318616	7558355.07157061	15312988.2820922	22547217.4119517	37059661.253659	1482654.48744594	22683994.9242117	28887295.2348327	20686946.3396662	16684339.8533978	33778259.4836235	34507279.8679655	16677474.7668521	44997874.5464014	16166853.1283067	28616568.1781312	19003014.4824249	32247745.314187	12229699.1075254	25467409.5567151	23874471.5516716	25680333.7466513	23174081.8420982	25390907.907054	35523512.1368784	24365071.3717938	19377668.0983746	17145569.5458207	18927343.3355845	38091395.2532428	15583791.5050028	22229608.9564052
Isoflavonoid biosynthesis	49966991.5487969	85060405.1131944	96337482.6341119	73485181.9208903	4396986.21662006	116966868.590546	7272359.78257484	6266751.16633295	2500346.33565821	1122116.21004315	13838101.8223753	186561416.69695	292008295.398597	27288580.1376652	4504766.07997425	119767820.161347	223764052.44921	44991982.965083	21960578.2852586	6659143.25506145	142950192.539214	20249716.8960519	15311821.8001325	104955281.820945	465518078.803603	153246983.791354	87850032.1582972	390219210.642432	248319171.056504	4582007.24693421	329620494.960117	266834587.968417	239515206.819043	286298776.710694	243245729.674777	132754308.708108	107459012.925384	92910690.2138037	62786578.916125	393855954.974969	316501121.602441	281640979.677926	16376303.7664663	175964277.916242	194850789.350538	388976587.842703	513839229.887142	108742635.490089	186228844.092698
Isoquinoline alkaloid biosynthesis	50422233.9045651	153742139.5567	49189971.103128	91158190.540741	63360599.9049532	105000904.055294	160841478.56538	28474308.8863365	29899260.6689583	26937074.7121568	39624669.5909065	31366359.1376095	97327666.1557381	114816731.243916	31387744.4286441	123790849.376727	183356262.112392	25822674.4030741	39516622.6215078	33346211.9993669	35812348.0992286	27641291.5372357	67753786.9930405	86148172.2366903	123485003.324537	57003040.2487961	21430362.4256779	134635889.557794	69023958.2592009	58931518.9341509	124278207.274625	60759721.1840142	29350486.9657164	87601805.9662896	124934999.211238	44140946.3717675	79577656.3208511	33438142.5604222	23048531.6537161	136942994.450757	144218346.58266	61753180.107515	44983267.4555394	49182894.5208116	58207963.8872922	65962566.3864422	114197470.005058	124363945.316152	159069948.358286
Linoleic acid metabolism	8569592822.75216	9328450961.33166	10306510403.8667	9601045201.44703	8937598708.15018	6978653849.77348	8724634492.26647	7662087388.56647	8460350301.41232	5235744922.88136	9377728247.88357	8580861446.73259	7119353450.70287	7096336632.6235	5083720654.86291	5950779617.12126	8363732934.71859	5678059231.40987	7555497371.17632	5684325969.71781	6954536175.26974	7551537570.51763	8798182869.52739	5869600378.23008	7155678657.57556	6876480348.58216	7761787456.66297	6012775358.88809	7210305358.75817	6835866236.522	10180103096.3707	5131635027.86542	6429187709.21551	4926493106.87307	5746888615.29553	8703397054.64666	5697639938.54375	5391796810.18432	5926810114.03225	6237817919.1745	7709427983.03849	9489321034.73666	8766356890.14627	5033837488.95669	5852091350.84695	6107441250.85707	6363405738.71079	5804767284.95391	6731474227.7118
Lipoic acid metabolism	85076913.6374945	24049849.4655377	33435174.3525814	25666303.7102799	59423043.3509326	60911174.1234332	119362912.538714	31220133.1469907	59483596.3983147	138404863.747292	55582064.822942	39136202.9444381	42220556.0147932	26760766.6594239	24926614.7636871	24246922.3282228	31516195.1098895	29165868.7496184	29851673.1381086	28094173.7589609	38819615.2475042	44539202.6859374	55306613.0815094	44937161.3738395	53743246.8613126	48882352.9784052	38845978.0927438	31441038.5612256	53049054.0351465	74352519.7578869	92183591.1597744	57417156.3496847	43263222.1482143	41524416.5979855	49964726.7861184	25130780.0923259	47918476.7539738	29045556.336163	38490854.4397627	41222277.293775	25157982.4742279	50682254.0839587	28464215.2672751	37954903.2764584	34795525.699498	35825486.3430671	35845696.1064632	44333716.0748356	43506250.9509605
Long-term depression	3173034465.75212	2661467328.07414	2359579341.57492	2615382937.97622	1507723552.56992	1795321973.98627	4956993097.78705	1212999895.59037	1464067297.98565	774892170.327801	1812215077.84091	1245116172.19541	2012487902.41693	1514758800.43913	1380697495.65005	1951063470.18765	3877657229.77541	1316205880.35267	2047363694.75779	1786054800.40382	2100216373.5486	1809931884.42557	3956815213.42795	1605895754.75507	1410818560.19352	1322067239.61458	2117305683.91107	1370664344.29713	1846053110.38501	1947127385.04112	2923859473.43717	1057894912.90531	1372121226.23114	842491926.157148	1433737398.39154	2254582804.51163	1063043166.17046	950850075.008178	1737068146.82092	1657069691.01628	2708551161.99882	2152746170.80794	2798771006.438	781570986.093959	1395451060.8016	1436600640.08269	1742882671.82995	1155988616.78966	1345598185.22501
Long-term potentiation	17269909.1352844	1160928.96188749	1813690.38080862	5243507.48063893	14960826.7506405	7134274.74106387	46875206.5049536	2683689.91784228	6180305.56133864	20173766.5645535	3358965.58226117	2808253.61173916	4258112.22377294	2314867.62818676	2080303.88132051	1319391.78229985	4815740.81879217	992641.204894525	2889246.22088503	2014725.48573544	925016.57738374	1199357.20756221	27024245.7524301	7546674.93642476	7214924.39605479	4775450.65572737	1844050.20681936	4981729.84888228	2462598.9453606	11574470.7190499	29688921.972907	8188059.07555016	1786713.22568476	3669100.24584773	7458483.69884587	2622138.18356194	5366025.17136396	4144599.28527488	1748409.4708786	22701536.881966	2847731.63220477	843085.03250164	5058546.34148829	3170265.72210972	4748230.56450903	2612092.66824246	2939913.45295787	1605381.17384955	16748826.5647135
Longevity regulating pathway - worm	3937714.26015201	53840649.433403	211848803.199157	192522555.525485	6224063.2973811	25116087.2278595	2907992.74180691	2543302.39936346	5284272.34772711	36858607.0210983	42767727.523737	247027700.075922	168407799.211412	70018221.646503	38952234.5769734	30718778.7773399	37584569.5894707	162567707.824996	105690078.947041	100175711.961751	95111027.5192235	173238462.452916	140419255.380687	125140088.354913	178809078.093157	183716762.289111	170894033.010376	105896116.534493	154714666.724073	117279573.726756	149591043.336054	98528016.2214303	178790848.114848	120422293.434356	106935370.933492	257009455.067917	155462349.395049	144982038.157197	117387894.1273	7118250.67843347	5505973.68224977	109552281.53892	185702014.960423	7406036.22150164	9120074.27039952	7833098.78530614	117991179.65837	137162994.785885	186568518.521374
Lysine biosynthesis	11718263.936468	3140841.8265369	3873612.66792872	6035568.95259547	9114263.42393229	9870691.1614923	41618601.545527	5762086.32183199	10130514.4854945	13805102.935657	11101684.2367993	6469837.33203762	13437676.1656787	4006003.12070487	6323369.92572898	6684242.5967657	14691973.7571626	5423577.60147005	8848592.48820787	9060944.73148131	6273763.9606263	7754720.51014505	17120801.058078	13963511.5520814	17139394.3556935	10459852.2664981	6226276.48954083	12478443.3439078	8462928.97669815	14767814.4752783	44389590.0691075	13602287.01254	6492712.34722508	10643411.2169683	22570866.1754608	13053691.6211416	13767276.5849995	7668261.74591553	4575214.72150146	11696729.1139498	9987497.4686601	8332909.45006884	11835743.0559042	4386147.13184937	5874757.47912349	5807086.89869667	10856051.9774474	10338625.6973995	33673985.2638031
Lysine degradation	214652326.793792	205205342.972511	1187038788.30891	875011023.764324	251641329.282046	435105834.499126	254665767.187203	167314411.979883	128881632.875732	247225529.867206	197634063.49213	1189892835.14549	1591872316.43861	111182496.817001	120173434.303635	139279140.140499	1337972130.33415	91910075.0462499	138267145.799894	99881626.6785702	117126930.302384	166668212.622723	336918242.987172	206280058.942295	282884289.136618	147274755.451165	108247207.467609	163070011.834605	156361157.750629	149812416.1563	261925530.335764	374257401.014163	132795161.974569	140986378.204945	215500434.884241	190855954.59605	180366980.335802	123955578.619003	113845441.439136	241781792.886487	214314539.17175	320897529.949609	154576280.415332	101535489.797638	146221279.203179	529079068.748124	230903326.600911	146331912.551845	248828430.407853
Melanogenesis	33269009.8950206	7236619.83321075	5462804.63581956	5645556.21547884	43655091.0165812	21342862.7673317	117404743.879289	19276295.5198546	18192311.7326326	21500294.6478548	32757869.6767571	21259771.0941755	87227200.7482542	7905111.56700401	21273048.321147	44486089.3665473	165145203.073717	12189210.7354704	24387177.8449091	25644810.1793245	25737503.2975438	14473665.5602832	30584531.756498	71328590.6496152	119416472.980411	47912864.0121741	14677220.7728879	76834264.0303094	59571239.0079309	50672268.3702799	104682422.307944	55017956.5547808	11733519.7837788	73883007.3978416	118440006.272032	35566850.8134517	66929441.707161	23377014.7901083	17867101.0964848	91288530.3334958	137519157.343055	43068059.9589847	34414881.4419255	20895284.0547136	32445431.9295209	51925719.4557466	97659347.0167492	35875521.8330471	150825498.358148
Methane metabolism	74513495.4607518	173661008.758983	81763348.6556496	123735526.268307	77325634.8157659	131733573.076354	206365228.938453	48020284.37214	51679560.3992349	39504261.4599109	70578070.7427404	62002301.2159392	142241605.386734	147195941.051976	53631861.1724936	151969150.528892	231999381.051007	52811820.3798476	59126190.6913754	60363785.819167	76210131.8054933	85439103.1618976	103020038.714616	110266278.12606	172201302.420539	99327510.739365	66352052.3301905	173074307.395094	116961216.211376	82255496.3345851	167225848.808329	94903448.7555731	72513668.8571055	123606207.415842	177382150.780726	63831916.495294	120906262.256551	59603215.975227	66580424.2655693	186594712.170873	196173627.121782	105942759.870728	73980862.921089	65523204.5550873	96132852.1405655	103042848.976603	175985262.520774	164223058.890354	250132139.82533
Mineral absorption	500992682.94786	334926500.124495	341542635.263843	381300880.443909	396179479.968419	301480684.907301	874825181.196322	272378619.980041	218567445.19828	311403260.724304	270626286.671106	340233440.563105	554915942.722724	242333889.405805	290806890.169071	311631201.13656	1068763270.64718	141358916.821342	315762281.41171	236943222.735173	191900279.329711	197304421.247739	844546660.155364	436201858.002617	670519230.277509	295190948.814074	153563472.704028	533106007.66124	469653848.490782	485393606.647211	777347634.779274	377446317.850693	176115316.166614	397083353.779131	615580718.031355	339330305.195078	385584938.831224	262113040.573974	197719608.183947	896873161.897575	623069980.679896	257844343.25015	254025438.503313	139527490.130472	359979203.279771	322534839.13412	515638450.311818	395887813.018881	821207159.627938
Monobactam biosynthesis	60186107.4286565	32408806.0295748	35579729.4575964	33590452.5662753	67810268.0161491	55229940.9803997	155836978.617838	42034962.1588086	56090252.813127	44874168.3380731	69585528.7096421	57403038.5421478	129086548.037868	35977101.1166007	46452416.8495098	73468362.2972567	202918957.125261	44838758.1727843	55265869.8938106	53356831.1075108	61922608.6086798	63590568.4202598	63174822.3332558	98505453.6065742	172115570.522474	89435790.5697703	57455912.4921821	108533508.291249	122643112.662284	83357225.6653135	158543285.650059	93288969.2923448	60195415.9797945	109846717.736704	171694232.998293	63448460.8185808	99491573.6261185	56826819.0774481	59266134.9494667	132505823.108527	172500696.34359	90574343.4795938	68288458.4404691	76870617.8905113	74201067.7746546	90230451.8952743	136165668.209216	74590019.5012033	195720713.920488
mTOR signaling pathway	12454803.3448925	14138944.6423941	10850957.1595484	5992220.33866263	9397053.4902742	7164111.83367772	6765234.10523452	8431481.86255874	12750925.0110437	14884351.2267878	7138500.2031786	5168590.55599972	8431722.25443375	11030415.5831095	9520361.47216436	3880732.64880876	11124022.4891588	13212200.1586996	10434301.4759528	2342124.05937087	2863245.56735318	13282519.5042978	3372840.91590867	8031261.46032346	6383591.35033061	10499758.0530947	11913489.0303177	18154412.3089783	17661445.956695	12827302.6532687	14118589.9675956	7145642.50084233	6228611.34358935	1444515.04554058	11752679.1218667	7170624.60436968	14625429.6838364	10466448.9626019	11606315.6778304	13387196.8033995	5703087.50776257	12127130.6291446	7171181.24977772	7527138.02673824	8962698.61682496	14742476.7743142	7675387.52246576	14877660.4998536	12020932.5330211
Naphthalene degradation	1907275.89495185	8472904.64036021	4526100.96354544	6410420.35577249	2103325.39268818	5151379.24199448	1699933.03818851	8766653.77368722	1085511.2606993	1291143.20908068	8071539.87365761	8977013.88775205	3584610.12856045	3397103.75801316	1953332.104835	4167610.4623687	2534390.26346367	2117231.9405328	2746955.46204628	4431231.04482564	3170506.99258536	4155821.00651985	2400481.14902879	1582904.44780453	11453537.198415	7136161.45208365	6255950.35463313	10918555.7026889	9492128.47449434	1212918.08876195	1721252.06063059	2657198.51599627	7676131.28674257	10196635.1425358	10914747.110098	5521897.12731289	3756474.16838523	5428700.95786397	3288204.32927784	5065959.68848941	7856904.07711833	7321838.69553897	13229444.1483999	4103536.7737861	8819825.53607864	3658327.80689877	12569574.5996162	2802474.34774007	1566832.55607219
Neomycin, kanamycin and gentamicin biosynthesis	17269909.1352844	1160928.96188749	1813690.38080862	5243507.48063893	14960826.7506405	7134274.74106387	46875206.5049536	2683689.91784228	6180305.56133864	20173766.5645535	3358965.58226117	2808253.61173916	4258112.22377294	2314867.62818676	2080303.88132051	1319391.78229985	4815740.81879217	992641.204894525	2889246.22088503	2014725.48573544	925016.57738374	1199357.20756221	27024245.7524301	7546674.93642476	7214924.39605479	4775450.65572737	1844050.20681936	4981729.84888228	2462598.9453606	11574470.7190499	29688921.972907	8188059.07555016	1786713.22568476	3669100.24584773	7458483.69884587	2622138.18356194	5366025.17136396	4144599.28527488	1748409.4708786	22701536.881966	2847731.63220477	843085.03250164	5058546.34148829	3170265.72210972	4748230.56450903	2612092.66824246	2939913.45295787	1605381.17384955	16748826.5647135
Neuroactive ligand-receptor interaction	291439802.76821	430383979.229917	372512365.423648	308346125.196861	152666086.40169	317718580.636965	362641579.3293	135550330.939309	113958621.983142	192551994.459501	139645852.541406	159827353.160087	278594888.596465	243560652.101916	145131111.065621	261294384.916665	206706107.438782	162367410.261623	141417097.136049	120625365.080462	107121277.99692	87176544.0941524	244301888.693059	280767892.614945	190006957.667413	180196847.860592	99164365.1194127	368968072.728616	175067628.958499	176194975.938796	299485856.567487	412436706.338603	215127480.655998	311656724.589683	178296827.77425	324310375.112938	142283899.360097	152607280.191319	149037166.048623	310268384.863366	255324015.657878	237431346.362717	119292053.214337	128136248.911887	257968149.082627	241611543.092628	258562666.882573	295856990.975275	206558292.422299
Nicotinate and nicotinamide metabolism	56154391.2198659	131737995.090816	1192310346.36165	785234940.292408	57010832.2748277	389676407.763076	66004262.4598409	43923224.5621491	55439814.4750274	31095918.0405731	60467864.7264187	1216575064.72909	1736859282.59565	56742197.7505477	43386103.6096592	175402200.045033	1245007285.54971	67177984.1974903	71084517.4952048	63489206.5119378	100524582.595387	111403959.110729	241671330.773683	107580242.392765	252413284.847463	139435786.993558	130918333.320428	228403534.432068	351051012.063246	69001617.7847344	187144032.676491	367650438.598992	204102418.09474	167086313.110185	140170370.419482	168288904.823092	95479714.1012186	74612716.8185353	102458927.321358	239787238.540879	223429798.526881	400490721.045803	89690390.8902956	163781029.354232	194406213.513648	505953186.13333	332198615.084664	94401813.1202534	151309636.255086
Nitrogen metabolism	17269909.1352844	1160928.96188749	1813690.38080862	5243507.48063893	14960826.7506405	7134274.74106387	46875206.5049536	2683689.91784228	6180305.56133864	20173766.5645535	3358965.58226117	2808253.61173916	4258112.22377294	2314867.62818676	2080303.88132051	1319391.78229985	4815740.81879217	992641.204894525	2889246.22088503	2014725.48573544	925016.57738374	1199357.20756221	27024245.7524301	7546674.93642476	7214924.39605479	4775450.65572737	1844050.20681936	4981729.84888228	2462598.9453606	11574470.7190499	29688921.972907	8188059.07555016	1786713.22568476	3669100.24584773	7458483.69884587	2622138.18356194	5366025.17136396	4144599.28527488	1748409.4708786	22701536.881966	2847731.63220477	843085.03250164	5058546.34148829	3170265.72210972	4748230.56450903	2612092.66824246	2939913.45295787	1605381.17384955	16748826.5647135
Novobiocin biosynthesis	75079635.873191	49371062.303639	33627470.1539926	46354060.2871986	97854978.6995581	79746256.4561552	213732510.433948	64374336.3764622	52822895.3622882	69790228.6250366	74865509.9118971	57232392.1425263	100106276.245437	40487328.3515373	55822073.2330754	71142429.9387567	175191232.59572	34645135.7532353	47548438.4480725	57635447.8130545	37297035.871814	32469813.7037857	82772565.9998922	96742367.2642274	144634066.080674	77243845.6366624	27158513.8588097	101518870.135323	75751337.0288095	89039166.5246049	177177825.16384	92211955.2916946	21453338.5415793	95883409.9288604	155371867.017663	64375467.2131233	100435190.873896	50384480.8182435	28508241.1825987	107678296.930532	149325825.289901	55096516.7694472	58685581.6062188	52306162.9196307	43501421.3565844	64205213.6021336	109187754.509285	75810311.0034882	204487306.229074
Ovarian steroidogenesis	3185414769.83551	2670690642.08988	2370047555.33132	2619910326.02896	1506671326.33492	1803327547.24219	4954310471.03671	1220540507.30083	1473038962.79155	797609515.562527	1820041679.88449	1250519897.52525	2021032105.31981	1526844149.797	1390010844.65773	1965439577.73531	3886564472.08455	1326261111.29112	2064050761.06022	1809066766.09874	2109268415.65869	1820979216.12063	3960934386.69871	1615445546.59301	1413853029.68854	1329155724.81861	2127290663.02514	1378822436.89702	1860106571.38802	1947658200.74347	2906695532.73368	1059428574.29704	1381553139.28432	847760888.72741	1436841151.15502	2268636283.16423	1068542110.82977	957889659.266529	1745717976.96557	1646311250.59899	2718457345.27767	2163532978.15341	2813547526.91897	787378756.565726	1405695367.52936	1443004606.74604	1752999774.85458	1167478641.97236	1342531250.63116
Oxidative phosphorylation	216162708.778627	88630110.0393544	1152022854.558	848858688.523086	110183224.243163	286644271.620259	309068270.703197	60738864.3535381	30448509.1663618	23536066.7147502	47010345.5124227	1123423639.6478	1461217675.33737	84692860.451814	116123634.992813	33134018.293239	1417381653.63506	31794948.5507938	135005134.453878	55430177.4955627	25443354.7075709	74063941.5502307	529224100.005521	98237421.4507544	104585180.468308	45607364.7336043	44791622.3620139	46117111.0982236	48396539.3725716	135455688.728411	127630832.630325	271232735.320902	50866582.3114929	32758367.8875277	61685441.1492112	134984032.803703	53199630.0405649	39275592.9755379	67499799.5452827	98682259.7679783	113203943.472723	179708763.543433	79691219.2880524	37302082.665277	46956955.4293399	395593186.314239	75564551.2488776	60975207.6780874	84812641.9432792
Oxytocin signaling pathway	3155764556.61683	2660306399.11225	2357765651.19412	2610139430.49558	1492762725.81928	1788187699.2452	4910117891.2821	1210316205.67253	1457886992.42431	754718403.763247	1808856112.25865	1242307918.58367	2008229790.19315	1512443932.81094	1378617191.76873	1949744078.40535	3872841488.95662	1315213239.14777	2044474448.53691	1784040074.91809	2099291356.97122	1808732527.21801	3929790967.67552	1598349079.81865	1403603635.79746	1317291788.95885	2115461633.70425	1365682614.44824	1843590511.43965	1935552914.32207	2894170551.46426	1049706853.82976	1370334513.00545	838822825.9113	1426278914.6927	2251960666.32806	1057677140.99909	946705475.722903	1735319737.35005	1634368154.13431	2705703430.36661	2151903085.77544	2793712460.09651	778400720.37185	1390702830.23709	1433988547.41445	1739942758.37699	1154383235.61581	1328849358.66029
Pancreatic secretion	1430753.58368993	672887.690746611	696823.747660653	959249.450658649	766729.809632179	1400870.76942251	1315809.31499475	1503843.31862841	2576599.8305537	7120868.34462504	2394376.1383843	1486658.09266983	1246405.74890777	828523.664943574	1837831.98565125	881782.692064981	2146121.34104191	686301.637119521	1337806.78890401	1067874.59924526	734094.630915303	1299302.92488398	1830983.41714912	1244668.38123195	165779.24571902	56601.1304053865	50203.9329230309	563314.770893307	558923.396091144	1135055.32583703	1112861.90115147	391743.775148135	478900.671304065	552452.07778358	846813.139183884	804416.844930469	669923.893054297	763561.249700888	609601.968590511	638798.177421316	724583.010529065	426691.688297398	840333.444801425	615865.687354119	502907.688058774	1016592.26346971	838210.597574708	569859.74858086	708512.456407384
Pantothenate and CoA biosynthesis	129951170.268131	87715959.1680787	80426931.7704371	78691019.9864146	100902597.011038	98972596.9867269	172579299.941429	102919481.636788	106353217.969015	105922934.061316	133722939.420502	113085675.945527	172097092.089112	123029767.74132	106607200.88064	164743181.711675	215642705.648599	116296812.215518	116288166.012115	106738661.454481	133106581.083943	155625641.090179	180743368.47539	232653592.500243	182647021.013547	157491356.082444	129757421.652547	197662999.824559	195144423.840498	189002906.232386	156080985.217673	156717014.549429	148532085.214434	134149628.389179	197334887.567312	192624296.029828	152106457.5254	203416708.877611	132173310.047625	204796790.902552	148919287.442423	149424893.900466	156620592.076441	88781065.5878783	173838461.812245	116723825.687363	125242314.562358	227433032.03202	239894602.875166
Parathyroid hormone synthesis, secretion and action	231981689.499593	97569040.6117711	104792849.522451	146595827.708332	96449946.2847549	72939853.262081	360071778.621418	63541041.9493148	35632174.5795385	33479954.8760712	51171960.5333823	115410703.040704	74022657.7132956	93539048.1209778	131498309.661688	53441965.0841367	330084529.964773	56405641.9222523	149205592.459719	64651110.8602005	34038856.8068882	82481280.5505111	449929442.341057	98576745.0804535	70292887.7977004	50038841.0091593	51877108.1458671	57816857.2787682	59561364.3053855	166193257.272426	107053014.718265	45424736.726703	61679274.4342173	35084201.9068614	65526086.2708677	94829861.7094936	40102044.1571806	47093227.9348178	74161794.6613058	94775726.6622483	121242094.736968	47066012.5963162	89855555.1660633	44280185.6395354	53904792.0197468	49096060.4724959	68786098.2147029	75598174.4922823	66529100.1083817
Pathways in cancer	7699930.63814965	9551171.59076046	7078972.12036846	9710133.4206362	13513409.1824589	13764381.5252015	7347081.49949976	16193637.1492201	16579122.9360531	19777825.3311076	15789390.1806663	13957655.7343235	50779576.4980281	23254931.9003062	11877689.9751609	30446815.6868425	22083444.9763365	18950002.2297698	12483958.9213201	21461616.4410969	31239499.7684959	50951364.6258322	12646670.2734701	28176663.0981247	33161841.9024939	30652739.3073813	24154537.3358207	52012528.2172146	45417258.1866665	21035638.0428566	48359965.3599925	24830072.7378708	41230358.5695653	31940730.8190198	42541273.0671787	22102195.2067357	41720909.136578	35327455.724241	35599772.4160063	47777836.7330671	58804624.100763	41969768.4966418	37502867.5191378	27952949.3577216	29854608.3763955	30390956.7998755	65395130.9287499	20452543.3425025	75010010.848223
Penicillin and cephalosporin biosynthesis	20455096.256436	11160580.2303458	22716368.7306602	20129387.8225543	23066727.9914862	17004840.1907117	18671358.2192416	18320107.5736721	24399708.8409694	26861718.1301816	23686396.8347709	20114018.1583285	7492032.56978941	24729392.5489453	22185951.1755122	20824671.4250754	19358594.6756905	22179913.9531335	23213666.9461193	23445395.4649925	23377792.368702	29960065.4905077	11978109.1379243	4626278.52955016	26884706.8580993	12879745.2889724	34962858.7473296	27431206.2405238	37413154.9926064	26262846.888916	27986381.7327793	11138188.4857072	31851611.2740648	22701780.7807035	26381827.037341	30986701.2607776	13740286.5916254	87076383.7246553	25300071.1983249	38033004.8524964	24902298.9946274	15381466.7040377	15363688.659824	8370199.0930899	24870008.1481809	28466361.8352878	30203387.8002445	25955684.968933	17857110.7762072
Pentose and glucuronate interconversions	20759600.2211705	18785146.8769137	33414966.7804124	16292104.4964686	21219231.3365075	26429467.5022473	24582855.8674805	17400287.8733199	28758726.7151941	18974255.81178	25586215.3267335	25260742.6175177	32240364.2303537	19053968.4019968	16533975.2595163	19673210.2689142	22161203.008687	22156461.09567	21205458.6915746	20748176.4292005	30705138.5032294	36082351.5533487	13383452.9311876	19523663.8476605	38131808.6674308	33783604.022902	32562167.1886847	21447283.9351701	42515464.8506049	24992126.3807072	19645750.8860715	34061905.1724906	38929034.3007973	27812801.8898989	31990026.2873985	18308233.3507466	26067737.8929312	21829875.5364989	30553028.6538474	22968403.0008562	18900375.1701886	53274379.3427618	22693250.486226	33123004.5079827	28524924.8708446	30574896.799397	27684506.6075887	26962114.7107665	16222961.8295401
Pentose phosphate pathway	44977599.3920224	57943739.6084151	49152962.8877904	45104908.8017518	26294616.3833575	36903347.406188	47704627.9529239	40486507.1559457	36391978.4101475	32930425.0507778	40014317.155385	63544142.2251967	107036830.82789	66203806.9510599	32614403.2241073	90398796.4093436	91970170.0695099	50058036.2373513	37893394.2607812	28959149.5582846	91518370.7801144	108261141.140144	37025907.5802064	85057360.0971528	159582240.155042	131460595.659717	51113321.856859	158928106.505625	163450630.162715	43323769.1674961	41945518.8401853	55773404.9724656	102419045.158551	71208576.0940093	148234501.095749	157169350.874592	119364776.324633	140967523.802417	87622987.5418208	96375646.5653831	96120079.0588513	86327605.5789477	80726883.433455	82119861.5143507	82455650.721559	93026660.0394625	162165341.017568	102649262.599901	133985898.201996
Peptidoglycan biosynthesis	9735319.39731943	13769387.1346344	13262386.4773133	8935253.80002667	6745163.552747	13524903.0515382	12016971.6057905	12446858.1407044	5831259.89404739	8243508.86949746	16316807.2206086	12840859.5285156	24546461.7863804	17367092.8046737	7872856.595228	19911249.8790999	37285101.7928342	12684629.6172303	11579029.5005797	11041922.9060965	11728601.5720175	13890885.230613	17573148.1157461	17315232.3935281	30772664.3659479	18235255.1189366	6884943.78891242	31925727.3931477	28186064.2069163	10363076.4005218	10836757.6809676	11671414.5010616	19647942.7579167	17595543.7807839	35222278.8110034	23052888.1167292	12691577.0913985	23072767.2161738	11386286.5393564	32903943.0225393	38653510.6032373	26093120.6143598	27286280.1182371	12836834.511092	21228601.711792	14457048.0351829	36119744.726087	18050410.3560472	25266923.1939201
Phenylalanine metabolism	954433842.064247	2051462512.23089	2376835255.45201	1831849630.67896	1225897142.72552	1354640791.18963	714185103.249898	1450095833.11706	1135382471.76528	499359324.111284	1334253941.44294	2010488604.40361	2088932669.91876	955967069.722827	675667457.585918	719501576.353894	1939971029.79347	781883841.631692	917182353.166232	834446607.264137	360889801.427858	632109455.339259	915517196.361125	532685387.34915	937684997.091837	581679314.935969	535726683.951302	773383248.396617	594068478.822931	489853836.305888	627683350.725668	604692194.319296	385904488.439556	522926495.587087	806405950.890674	535845446.676252	693242745.508142	779708630.389519	681496805.487176	1225779628.34731	668787553.347118	966403327.897145	735107687.693281	614197991.030761	763901565.632047	799975032.887001	597078286.312527	897122058.281824	935375100.279124
Phenylalanine, tyrosine and tryptophan biosynthesis	199651501.69378	193976071.634124	191594690.401041	188012755.085687	225107526.751672	179432550.170538	494089044.994728	173392563.254662	122650762.220715	175197309.400212	172068173.109542	217275423.53209	549629354.60892	112452518.152927	130408900.001971	284182077.985287	810787677.199458	93649495.810145	145692829.347152	152603179.332311	166975234.574451	100432454.622486	290751956.679464	347836087.086399	656466001.676724	239068199.656709	83292426.3702763	485510346.797325	427947955.589153	261321978.399783	587445141.067659	309109828.939071	120017777.839261	364875296.101768	564369490.289394	210685493.355305	319794068.865937	125676835.719785	102690031.119835	753390275.783027	592435355.60118	235922616.855019	161645672.14604	122565255.065346	301186140.827167	274891702.99068	481640037.687634	255063857.69806	746437689.79106
Phenylpropanoid biosynthesis	219448997.13735	162884430.877753	182442397.221789	177713921.683792	248345790.555721	181513500.476334	461297114.926538	181176054.933621	133806979.572791	169476963.515431	190430490.509944	153275775.991248	434088739.807409	135708691.638578	125393471.35947	278979436.640527	679441649.198982	89439321.6587013	169130636.513154	167577075.683561	197764129.039007	130267518.313692	263615787.694628	404009586.253442	638596866.40595	432827090.230905	96236169.0975352	543350766.842174	328199273.782467	295665041.365813	624432283.453907	323160340.489619	86199874.7395817	446082270.917338	573829728.099906	241531113.38838	352130752.659598	276036745.01358	162427299.682758	671163350.547489	532787420.299264	229750526.217797	223531519.390642	220270949.535126	229301908.474409	263251970.392042	411887597.337948	437627233.630953	764791291.878809
Phosphatidylinositol signaling system	12601587.0513142	18306603.1278296	14707849.0317213	11931532.2553019	12902590.3157003	14555637.969637	15776425.8207398	25202665.542288	4943772.68801877	4907080.29972891	25757464.1856741	13428675.4539866	17546520.7136633	17364283.7566257	10943210.2287145	19873889.0545267	19725471.4577454	18866916.7201922	16497390.3785517	18298306.6195832	15330635.7070398	17850976.4926958	13611471.2742167	12494134.5058797	23172933.6912251	26452781.7519422	10558385.4152777	27398923.6647605	25630058.9759411	11616423.6158427	19448654.8887416	11675253.4961332	14676280.0261661	25930449.3110676	27263641.5226717	18056528.1867139	14864672.0242415	25895456.4200908	19720849.6100596	26268734.7978933	23704414.1871208	21082788.8317369	21054753.698717	20206722.7729	19643719.2025907	20410260.377844	27651005.5049945	14679615.0400139	25110724.7878483
Phospholipase D signaling pathway	18115980.0844121	1395036.98083716	1834423.25611793	6093841.7724429	15124250.0751954	7968790.75815819	47415245.0225006	2746504.18089824	6303264.26795978	20964229.8534608	3434761.63633227	3238266.10216083	5127661.13763557	3026733.32872329	3077660.78225705	3548705.80104805	6160685.32167205	1419509.60026434	3429908.97267036	2491875.70583638	1307708.71750499	2089274.99110501	27295324.5502666	12961592.0093679	8429071.15601273	6506051.65272855	4083795.99998165	8363091.8117557	3481092.91023535	12826465.8162108	33553542.0531567	13088820.6276048	3429203.96487777	8141379.13009319	10939225.1464498	5645408.21032273	8898598.08943105	6484847.74069043	3569638.17979676	24531153.80942	5138031.5025988	1382436.96878372	7079902.22881995	7913785.62568567	7518211.44852672	4361518.77146505	4311470.72211759	3547658.12878405	17731086.9529276
Phosphonate and phosphinate metabolism	49918769.7590438	41543773.3032108	68009810.5510596	65150961.9462233	46598437.7636858	30985755.0900841	52521983.3842725	50152324.334389	64265484.828299	44874524.7956659	74365136.1489704	71774932.6421077	95031256.4073626	106849266.388626	63049565.4222585	33715921.2184751	75934347.9739097	88320206.9912693	54132640.7413234	91586268.5189059	116339300.304979	141007584.941715	87257640.0130898	68295287.1019485	73197897.0418971	86694542.786637	81479727.5842993	115010942.124033	73735455.7816242	61318531.2344281	80411210.1287168	104217349.065715	86805129.8693041	92165534.2568787	73372015.3994919	55679805.8455477	64492179.7292155	62713494.7426977	70456707.4825297	50967075.7626438	26993187.6025535	92098034.7769269	53680136.5804763	64934736.9013585	66665284.2397419	63030302.9555385	33835234.3905663	79047242.3484524	106799638.906487
Phosphotransferase system (PTS)	81107440.2100122	62920785.0486341	59080274.1582525	63306604.3603146	76174465.450975	73447214.2957127	155327992.576538	96663014.0313006	89093115.2713775	70738210.1989656	124119822.712803	88775169.5953876	60570572.6247599	65019433.086962	45881484.5341955	50540782.4025672	107021722.657975	52139960.2068375	61518329.6917079	73408383.7225938	55661628.7402786	74788468.4709006	143449141.930276	58997066.9967685	74876539.7929573	98125835.4984526	70899073.8231675	57799238.0170412	83667779.5878935	76027433.1851087	247516103.492749	52599600.0390984	67256719.4284905	55415001.7564	66523739.2472522	75138728.2477403	65188662.3709043	67233792.8371484	80488257.0961619	53142899.7193066	49827030.7826541	65763690.5002842	133262563.62973	51006139.6537813	59296164.916331	59034032.2880354	51775380.0456246	87805290.8878088	54701283.5094878
Photosynthesis	213712015.858188	87066982.4756215	97488600.4426213	130139506.749357	88749194.0428592	61338227.4937905	306185682.874835	57443994.7741725	29396467.0652893	21795507.840748	45532562.8401501	106235314.354098	51871086.994943	82584611.0744013	112210194.729644	30739592.2778004	299166267.20512	30366131.2588627	130371898.419609	52832486.9837635	23463457.8496668	71456772.5317039	432147011.385937	85368820.3848408	61416655.0762819	40892611.3038171	41593640.1863448	42242884.8801627	46969892.0643192	134432830.366764	77112107.1109421	34592676.4845856	49842962.4423762	27226150.3332217	52526134.6415003	86504211.5287974	35697930.0766782	38226085.5298013	63687809.4000497	83203265.4054957	112200000.218447	37067290.0951639	77716658.4595806	35935946.8881412	45399514.065338	41682115.6854666	59094165.7458461	57657282.7960277	59810121.5987525
Phototransduction - fly	3814746711.34839	3192642988.56561	2816751085.2135	3105571047.31598	2874016317.71713	2314415152.77482	5258574277.06658	2025291954.19166	2412968105.64126	1638844673.59743	2724495155.86503	2144546337.81495	2771178346.09251	1901726341.69753	2328215612.19173	2827216676.22929	4628808412.30401	2000805753.60036	2690773786.51667	2545028357.38682	2965912462.24848	2745638308.44077	4356564563.12349	2447041618.19978	2403616743.10538	2389930751.98882	3483073080.92016	1667517085.4969	2532615777.04845	2476034724.64051	3321611655.90545	1860300989.79729	3112241167.11152	2303304894.12214	2420460557.05713	3720440447.65084	1847662660.96184	1715111952.60236	2607540523.33731	2384998096.23776	3052358219.3604	3296270767.5883	3634496336.13583	1509974052.29533	2123265522.22262	3414025882.869	2508956535.83848	2151387475.9332	1932649651.50114
Plant hormone signal transduction	6287294.91276741	6940534.58602059	7520108.41244765	5558622.31169399	6554555.90068846	10395391.9799217	6701590.13022062	6824349.19160782	7380692.25290523	4466660.235147	7750290.31569156	8830724.29401807	8379424.00318907	9909710.15533895	7032434.82561459	7887237.77255281	4961485.29437006	9544868.96524339	5371131.53189033	8219662.76611989	8452461.43473507	7775715.60112468	4057641.24938793	6288957.30762448	9567546.47882727	7292642.09157323	5625063.38906624	10024673.8712834	8547216.97163132	4694438.13477635	1744800.95857428	3229231.89053953	8050045.2397778	6105592.59721311	7970249.26424494	4652386.28190233	4734778.71556257	7138096.77499886	5395888.74157665	6877090.05957812	8167375.56387027	7464058.01627648	5033643.62448008	3767797.08551582	6463722.34806746	6961602.62516248	10537730.8230121	5211395.06228885	6853189.69760128
Platelet activation	3186239213.26206	2665270235.95458	2363238656.19639	2618714147.21681	1504236969.35403	1810741148.10288	4930176133.47278	1230731435.66001	1479519873.34941	839967251.642941	1821266869.69061	1246030048.36183	2011235758.95693	1517119187.71653	1419252310.37869	1953279223.61809	3874378202.30882	1328026122.38144	2063798472.47492	1799934243.45754	2110419024.92803	1811987521.63872	3933269523.94453	1601064510.90381	1405089320.11389	1319856717.9481	2123627603.68977	1367968996.82234	1845654300.99413	1968370358.00618	2897372990.92426	1051768662.16028	1372806327.34266	840632900.530985	1428281882.52556	2255482692.05215	1059377594.52138	949116995.950848	1741251407.84337	1636197820.31608	2707350754.2933	2154709639.64369	2795761305.94431	780352346.723431	1392611465.20648	1435736135.39252	1742868884.47043	1156607064.58837	1330618693.99942
Polycyclic aromatic hydrocarbon degradation	8363593.38852415	39533144.0937236	33690340.3619912	38883675.4404365	13186100.7864766	34494635.1903574	7471632.09571255	30552628.7992231	13443196.2218003	14526041.8255651	26409457.7968699	41685997.9707029	44437950.5377746	29627667.6606266	17520457.6579536	33287281.7871389	22280754.8031654	30579112.1016985	12879527.9721842	21589279.1512458	32543950.121425	29122830.649503	7123403.4508977	10528313.6159075	34359923.9989055	21577441.2353879	16486102.7334473	33213740.0632494	32848473.1398076	4918495.67022689	8946948.14522382	9877043.50669245	24813166.2349676	22408517.6795894	35048160.1293543	13899117.8140885	12738125.6664959	17332688.5321889	12202608.2590162	36501183.1098725	27285101.6219765	28085586.5400056	16733779.7589753	11159475.9209633	26286126.1016444	38092240.0070324	40807555.1639208	16087985.4708467	27514096.4464315
Polyketide sugar unit biosynthesis	17619429.1153319	30796961.0665891	4542694.43688872	5912018.03842309	16669006.1143273	24367331.2504135	77182850.785285	25783162.5902347	19188109.9083786	15045267.4316461	58009829.6806657	22770874.1633243	10347554.1606938	13006880.0214629	13616288.4849306	6823030.81722623	9227389.34346156	10743647.2982406	11291479.5641255	9126688.11326605	7827099.37968861	8415546.15425552	10453667.2011719	71666470.069747	18480777.7782339	44055017.572999	3680112.81768844	31346777.1499699	15613605.042918	37716745.6739394	12223469.5654275	13092260.6137897	12648160.7743739	13303397.9462692	24576412.953968	9560754.95991409	21912856.6943367	17888657.6573609	8970399.62442853	19355086.6781228	15282336.509755	6298884.03825531	21349371.503238	8594787.70573113	16145819.7540635	9968312.55521864	22402208.0087768	12091976.4987372	10852225.6367997
Porphyrin and chlorophyll metabolism	25751115.1915958	6943460.9643001	7349632.95265703	9391315.60978338	17831233.4377666	10806864.8211607	58679100.631304	4271250.85394207	7062825.5183174	22792003.4172004	5896064.95214984	5590409.12841613	8985382.40283088	9094681.41642156	4835533.27049754	10555473.1838101	32771468.7454144	3276472.80315467	14799214.8524847	9056682.10618482	10190874.7177374	4331918.28079272	54654828.3899702	11733723.8140446	12649962.6409777	8434321.70143177	3353377.69270283	15446066.5320561	10584979.5458689	14360578.836541	93924531.23793	28429538.9170057	4614585.65459956	9720369.57443031	16042485.6740849	5331381.02681168	8214544.28442667	6135613.3701725	4263952.33702248	32849756.1524501	6535068.65520395	4088135.70020065	8457921.78324478	5843746.16560703	8870628.14055352	4806525.38381549	6620501.05663335	6008250.5923514	28728220.9871785
PPAR signaling pathway	165253476.580922	224317105.546107	980810172.290373	213136508.924093	483712396.060878	391086204.673986	188527755.785689	132740031.07207	260210269.547692	148845067.483247	145740318.384873	58531227.0428696	34372953.6050003	41583805.9768873	55505198.9751457	81389623.0222607	17065218.1193138	59689552.4241566	51027556.0092563	78720541.1226097	38534603.0476869	39757083.6533893	52461092.3795823	96758539.0116264	42020030.7893376	101156591.18368	24851917.999026	93387763.1040839	83475359.3043682	56149393.5033855	203882292.087166	36013132.808101	31488727.2085898	91438996.124629	30396690.1298562	36374124.1335051	81091268.935762	85718856.7249949	30927375.8964939	105341235.201754	40372802.4430181	61059609.3231425	84111460.1494549	100972665.233683	30402430.9115301	85928046.3008291	86664284.7499706	31206975.1480394	32853456.9508461
Primary bile acid biosynthesis	467921480.146869	490080045.159449	152336572.133975	68315019.8741632	107498020.855419	150861312.425394	1122399143.49607	71372812.080749	120841438.375976	284928588.563689	106419286.27929	105139387.62201	147151431.795695	121379508.3168	287921450.380549	156267047.979024	198656565.754738	117360575.824504	133635983.922895	214262910.584078	78883810.9999294	89840221.5361007	220623990.526414	177514469.143495	159451891.62834	142113037.022771	204809918.708202	306281967.737852	115442504.273991	104643099.211146	670913897.966025	481030893.797389	158111292.072451	321349144.523824	184430136.965645	129018226.735181	115115711.679461	104521253.038252	141985182.33556	654212465.197516	177105645.824705	85961101.3581644	176091980.949319	108411423.97545	603098802.977326	225261758.412606	212863463.340025	95222770.8275614	127149928.261892
Prodigiosin biosynthesis	101440328.959923	100891985.138426	75191618.5966861	90199631.6361569	156083437.270602	154785649.802378	157310803.59435	90614309.8458965	119834469.493701	198600653.144936	203863999.964636	63514226.3863938	48542928.6645786	71793390.3081378	81925389.6933064	50865743.2283886	49725732.8165405	55808335.6295777	55842329.9456107	70572976.4801558	75858012.1198931	65084250.3293957	142568400.261142	62695967.5931881	67163547.7809927	65727529.1069094	34287463.8650344	56816250.47029	48274055.6350674	96202876.4377738	116738477.410029	67944067.070477	33886948.7941495	43026399.2832114	89306276.3515964	118351674.182066	60880859.8204579	57151535.3563734	33660509.2177974	65789432.2841653	37583363.2366147	74524458.1945003	71283505.5203828	37710504.3536223	34475413.3980111	42682156.8842382	55701173.4183066	81985064.2226017	106813903.352487
Progesterone-mediated oocyte maturation	2022295.74128219	645449.868229367	258707.716762931	1297778.01510274	655453.14178496	807023.230666345	1160199.31477067	824744.767933636	1036545.75197766	1638531.82588047	389735.869387182	623844.273053216	949675.158780831	547404.36453781	738557.157681287	730632.367841329	529584.285042827	1105854.5234123	630781.125931159	1049689.85044044	459607.417861954	502241.699249992	667439.70834052	2023673.3529848	698408.374952518	1725321.461462	1895927.26761047	1745986.37514751	1369720.11142379	1049214.08779566	1173307.81263867	3935016.24993156	1522156.70965737	2243595.27680737	1488463.95015601	1739617.4956962	1984633.24844607	1929934.16222297	2350503.73375964	1627883.84852433	2053375.92069925	850164.343404576	963218.962174047	1905358.97349254	2098062.29980335	1965283.42470199	1181771.98052518	1749621.28317938	964341.251975278
Prolactin signaling pathway	35747870.0259144	7964356.52370991	5840185.54907907	7088740.76999901	45007845.6178342	22665023.979826	119241777.946822	21276798.1736507	19921109.1886366	23985820.4289768	33861616.9628009	21945912.0206863	90841929.9043783	9038207.62806102	22174039.792518	45980331.2395749	166792077.175871	13813994.1163563	24935823.0283857	27241236.8556987	26827665.5518098	16969090.3226188	31386100.9024718	73051614.0548961	122316154.952085	50329520.2107443	18456276.0250087	81297027.0300768	64039243.0649751	51269617.1199548	104513023.134607	60044876.2100567	14857291.2227434	77888358.8052357	122602323.114612	40263809.5692404	70785597.6553274	26401258.3277562	22097488.0875043	94801831.9314968	141177981.717422	45491217.0962268	38466501.8297561	23927755.1943032	36367825.3457352	55628905.2268867	103393949.492127	40094045.6451284	155744782.508909
Propanoate metabolism	111640927.314538	123788204.420073	1181743138.38938	1260093694.71139	75738746.8950144	513080622.071968	92608034.6149126	76419167.4363404	39696314.5966547	46667584.9638696	93220717.5034982	1180788261.42307	1618888615.70052	182043460.716018	198664018.593091	172293299.424998	1415343827.35694	158074980.395765	311762063.155352	210471042.849433	295302532.428837	123670501.772092	307395987.830803	181185062.394344	178493352.918588	190564058.238915	38787164.0181292	166999500.24072	166168656.94975	129087083.669699	179033746.454887	327925924.263056	79785635.6905443	98431489.5308281	129588895.216603	219537595.300532	167338328.163935	125029933.084235	115538888.562452	599715501.024786	48843321.2764712	394574866.22544	80911634.4430524	186561192.884219	139804093.577946	418614945.804296	177964442.120155	504560115.587299	273517921.440199
Protein digestion and absorption	817475379.929845	939711459.697215	796336825.411199	829769545.908935	831679386.652581	765851870.062376	1644640811.83477	598485560.150361	427838400.459423	597341647.165212	688730711.732471	537641550.191509	1206986014.23088	629672632.44509	591263033.613116	742124930.155731	1971089141.5585	525214123.28808	573372761.629343	577772557.005589	722396591.705566	407206192.151344	1127602323.16603	793744388.852855	1216989048.63319	695455930.985995	436891850.962685	1090613147.84156	1002214999.1111	665612544.284965	1149485527.79029	680453147.751937	478321792.800588	781145422.891273	1297577631.36703	682731171.823219	846127751.267162	597834692.304028	440558608.133519	1614933966.42312	1281275473.83613	810547873.274763	528070805.560641	379316759.19338	871804593.031942	848125233.054912	1234554147.3385	904674904.704481	1687466478.55835
Proximal tubule bicarbonate reclamation	18883277.4568732	2864193.08688302	2703737.36727024	6931533.82493302	15675737.5240213	8471184.26330331	48906532.0320143	6335722.59646051	7153992.05791575	21277661.4058216	6190606.15145472	7144583.30158898	9098998.41724335	5904150.15753862	3884598.15733901	9168990.07834456	21843741.564423	2358712.53369817	4714161.58696434	4859239.0868314	7372834.94641016	11053153.9688161	34588979.0422858	10046432.912559	8817260.36734933	10925132.6854317	5321005.04634679	19075185.7469821	9364005.66775535	13014368.2285284	31292857.7795608	11574890.4090287	10200167.2051711	12784522.0880753	13651760.5871799	8237221.50676548	16658449.8452641	11079732.6677457	6420701.9604885	43716535.6284965	32944445.5991964	3739890.69040937	14128789.3017432	7518585.8898809	12794985.6295642	9734242.19747256	26447228.6680958	2477388.78603543	66612938.8256695
Purine metabolism	353629822.272643	299141729.404895	305804553.791526	526753513.414559	162978962.355054	271250371.038946	363888732.577693	338337681.283435	126036770.985751	134532416.616592	318058900.620497	273734437.726349	235355987.509429	118147386.155042	115053001.450557	188195893.627158	269334763.574489	97700743.1715041	168993973.398629	131302232.600732	162921319.087517	148370293.873724	202697046.084385	254183457.169218	371922843.145178	470540958.981767	122743633.619333	400982031.276125	334711639.394267	249213273.218741	829846738.575672	319232268.267341	127478531.624891	422900837.964854	619992262.460521	180709377.692215	488698621.360386	326330233.045433	349894823.122117	742680136.464336	259063951.929603	145309443.988294	447324538.120353	255421253.892376	360782674.071219	268301104.697852	411198454.209702	281509497.647121	453927293.591111
Pyrimidine metabolism	83599494.0762945	71752446.7559932	49505176.0130063	74221814.9906721	70893393.2169236	58179435.6753048	142404538.875882	97885497.5825326	78745313.6560322	87209295.934732	96481870.6506661	92906424.2258679	121176698.767156	133281589.738658	83984338.9337794	112305231.977472	140658687.033819	76841062.7640063	107985311.831308	103499265.690191	154856151.692327	120919128.904595	98078342.2989463	128699469.338363	97725093.3535456	95104473.3471294	29581380.7659919	96350729.9191144	83031280.0418515	121389200.650273	89036925.1370446	60917561.9747476	55695279.2453731	96962334.8107742	122704074.314125	110302225.308257	99524212.3006815	96338353.3516724	90925141.3607958	164259692.573824	106633071.418165	53739273.2117961	145059365.362299	68440683.0655408	130064035.920581	62823895.8555651	125525909.703196	97388246.9952062	153454770.687123
Pyruvate metabolism	124204383.560161	96229189.0971151	1194121661.33507	1257442639.24464	81099780.5076587	531758316.995572	97081675.4215545	83005402.8361927	56999967.0357206	40292860.4015808	109336702.678728	1192702273.99139	1621632002.44169	116984285.357948	142912398.475129	124795731.636091	1330315035.31749	124837510.983975	250734581.880684	127672005.180961	250323022.718907	131731163.520278	279740985.533989	142837300.730361	190953583.127044	195333645.747834	76423070.4488844	130989225.704396	171843816.298035	100268529.485093	187977655.802282	319170907.924174	91148273.8585992	125260183.823905	128025955.585112	189715038.106521	186654647.174306	149968406.735026	132448912.299873	618620847.454057	84515595.1197631	430154327.274778	97622672.6796181	210993608.011003	155379340.872685	445282567.533287	213294229.166717	477453465.729913	273412587.342435
Regulation of actin cytoskeleton	1430753.58368993	672887.690746611	696823.747660653	959249.450658649	766729.809632179	1400870.76942251	1315809.31499475	1503843.31862841	2576599.8305537	7120868.34462504	2394376.1383843	1486658.09266983	1246405.74890777	828523.664943574	1837831.98565125	881782.692064981	2146121.34104191	686301.637119521	1337806.78890401	1067874.59924526	734094.630915303	1299302.92488398	1830983.41714912	1244668.38123195	165779.24571902	56601.1304053865	50203.9329230309	563314.770893307	558923.396091144	1135055.32583703	1112861.90115147	391743.775148135	478900.671304065	552452.07778358	846813.139183884	804416.844930469	669923.893054297	763561.249700888	609601.968590511	638798.177421316	724583.010529065	426691.688297398	840333.444801425	615865.687354119	502907.688058774	1016592.26346971	838210.597574708	569859.74858086	708512.456407384
Regulation of lipolysis in adipocytes	3200378804.72132	2669094731.411	2371499901.34541	2616940954.03298	1529282150.02144	1811374528.245	4934286555.72107	1226101482.72666	1469185389.46767	815595024.100092	1816606524.2993	1250454989.40437	2022815753.69335	1569513338.77686	1450582955.55443	2017412660.84133	3892594647.44607	1321403502.64192	2113751737.3003	1891229911.2131	2131570677.36561	1823560773.25544	3957404606.83241	1627808650.97212	1420955728.17937	1328390673.01109	2121803426.84833	1379882814.04489	1852759428.32074	1983778068.21699	2902170241.53499	1064744485.44825	1391902061.17345	850738169.766478	1434990771.75508	2263348758.98926	1077002282.19071	963531627.49335	1746375296.19771	1663515115.65148	2720755643.21197	2170132140.18951	2815453074.79146	792518740.008425	1410448848.84165	1448519140.1236	1754519697.44743	1158722302.88558	1339749836.73553
Renin secretion	6899973.69948754	2723568.65648595	2561156.73494832	3441599.30311217	2996101.2391642	2842038.80771761	8219643.33726812	5997777.96740412	4227524.4825595	5597420.36803237	3827483.35208092	6702616.92658258	13142312.5379182	7661093.89325781	6615163.56398784	11431624.0087742	17762849.6286534	3795308.01554693	5915091.48749791	6853097.68815714	11692106.8988318	7891848.22118099	7416551.42102686	5430980.92726448	13359154.0127417	7837950.35135703	3838043.26389998	12468366.4280289	6947657.14173707	6252934.07253484	7347863.36555166	6660179.78865992	18173070.1477634	9205722.90441214	7621241.89457842	6190154.74564382	13399100.8511551	5582013.96680523	7734695.03586377	28436222.9003466	12861055.0414264	4249612.98382271	10135169.3297532	7065957.69955344	16818495.9451461	10544488.5248472	13187690.9539906	3193731.95264074	9580959.75821953
Retinol metabolism	3013251.99203236	4642922.38676924	3486464.17292976	5346460.15673171	2918519.11508358	4893394.2405405	3239963.46822791	6744053.02694667	2510826.49797857	2132598.0001737	5541677.28409108	7404388.0933638	46028196.6548482	19480898.7456922	9293547.72821154	22750123.2605729	5095284.08303496	17104003.4625458	9845451.98536153	17456954.5378881	24682496.1116835	39328375.1863222	2459401.43363249	24531435.0875131	31125933.8150667	22344204.1713079	17676091.0212459	36367187.2302743	36939699.2405786	17694761.2803446	47685190.6100324	17318920.8006524	29663228.010456	20240799.7576047	34599818.9246043	13990798.6836951	26771091.8997594	25843141.0374871	27053031.6689573	25289012.8885413	27364969.6573047	36951612.1564837	25417303.1879888	21221890.0879432	18094961.0407582	20460820.2578405	40911392.9950269	17633549.5978875	23515073.021396
Retrograde endocannabinoid signaling	3181631379.63042	2675622446.66892	2381017642.92646	2621049217.33696	1521059610.24557	1803009342.57332	4964552059.85496	1222071420.1018	1471548369.71264	785033142.444417	1821264564.55855	1252067959.36184	2016648331.2409	1517686368.99442	1384871834.69997	1959339759.50089	3881504226.34404	1320102009.68659	2056978948.4433	1791698739.76009	2102614311.00503	1813011817.33804	3960183890.29102	1613404951.53919	1416175378.40399	1326760863.92968	2122092930.55175	1374428013.70106	1850503461.72623	1957812077.73385	2929730747.06551	1067166284.8023	1377343315.02294	846492292.709949	1435827044.58209	2264065649.8963	1069734888.63965	955799606.199949	1741717351.03609	1661538950.14112	2713667283.88155	2169024922.38555	2809842396.2149	790535050.015002	1401077870.34327	1441686015.74249	1745771087.49153	1159820716.89556	1348139571.15062
Riboflavin metabolism	3114999.1529827	2313573.1128101	2093837.31389381	2272683.57719642	1652473.92847958	2395940.67893403	4796968.01621499	1260881.8678247	1060052.17711877	2444540.05158129	1581038.77578554	5353098.03245504	11460840.9612045	1688278.57616399	1848006.64515198	2257740.9570449	2984370.81197426	1551092.6967755	2083578.82941361	1357854.11842991	1679694.97841911	1672797.80404721	4332915.39308274	4226631.59243261	7982193.00221389	1407665.89371443	1038953.97702176	5487381.75341605	5565303.4828327	2276764.45328047	3345326.27117535	2526797.09848367	1729202.75108648	3568552.9660648	10182762.8941704	5826867.01447156	1848272.53382813	1641285.62870946	1232456.18171934	4611907.1131356	4082081.35607217	4090586.2992483	2537091.38782003	1245663.61000073	4851111.06717105	4142610.28084403	8389567.04988345	2695126.88659732	5044424.27966165
Salivary secretion	1430753.58368993	672887.690746611	696823.747660653	959249.450658649	766729.809632179	1400870.76942251	1315809.31499475	1503843.31862841	2576599.8305537	7120868.34462504	2394376.1383843	1486658.09266983	1246405.74890777	828523.664943574	1837831.98565125	881782.692064981	2146121.34104191	686301.637119521	1337806.78890401	1067874.59924526	734094.630915303	1299302.92488398	1830983.41714912	1244668.38123195	165779.24571902	56601.1304053865	50203.9329230309	563314.770893307	558923.396091144	1135055.32583703	1112861.90115147	391743.775148135	478900.671304065	552452.07778358	846813.139183884	804416.844930469	669923.893054297	763561.249700888	609601.968590511	638798.177421316	724583.010529065	426691.688297398	840333.444801425	615865.687354119	502907.688058774	1016592.26346971	838210.597574708	569859.74858086	708512.456407384
Secondary bile acid biosynthesis	6962900075.94336	3824681050.32105	1680244797.42287	4604557600.0907	3236992685.69655	4789141691.48758	5762340766.9016	4794054326.98821	5066107425.73433	6361118740.16722	2747572756.01572	3823471796.56085	4992861043.50947	3159243021.01679	4035437119.59989	4036780482.6884	3732274476.55526	5381276399.24951	3757058203.44877	3225346763.41434	2725764899.38541	3738461846.08304	3139027099.75127	6382120370.83107	4393067432.45298	7096701441.9547	8237638833.85974	8217701402.46502	6985406231.33239	4739694698.30283	5780288635.70028	13558527593.122	7543230441.44182	8578709782.11241	6918444734.22954	6313063088.31438	8209404385.5027	7933530899.08093	8621154904.29111	7053931166.64957	7003990210.41793	5704060010.74415	4869817693.68799	7110119018.54775	8771771245.75218	7679478326.64335	6185196996.43544	7517468890.50669	5425513899.39029
Selenocompound metabolism	22326811.2374582	15611518.2473852	19986364.3215825	12068671.7442937	18657009.1883389	15939274.6538364	50688227.6641871	8741656.25005335	12731183.0713451	30322670.0494464	13888994.4812244	9151092.62523659	35327283.1178669	10106064.211648	5799244.5080529	14642273.0517809	50819461.4302943	7178625.24611025	10549833.3136854	7333869.25619775	9022816.33804161	6020071.84897232	41356913.6845759	23694414.3890338	28144232.910526	17359296.997299	5256182.67078474	28073876.5888667	21395886.392705	19409775.9246292	41961041.6629494	35080569.065768	15778999.674906	25595922.5449022	27871680.3697517	20834428.170993	14205477.8844858	10500145.8135741	8667279.16600039	54701688.5131371	25347329.7364121	16636626.7719279	13495559.9751046	10752680.9482129	20825874.3110084	28743028.9605365	34705237.184328	15878195.4671249	37804816.4727234
Serotonergic synapse	3286234831.15065	2798589864.31731	2467867506.96292	2722119200.07323	1628715663.76864	1924607586.2463	5087581617.86882	1409480701.0945	1585898151.72494	940965347.353769	1978514093.51274	1471641198.40299	2223073502.77194	1635699805.59215	1515941844.70506	2121270077.14144	4108535777.14252	1436898344.10471	2146747126.67505	1945624797.10361	2238622492.73704	1996717775.94108	4066141131.65684	1722921129.803	1566643644.33179	1442654258.92657	2205386147.96724	1594556398.12098	2152184145.07734	2021087241.19659	3057135029.65925	1130440378.8207	1518657230.13427	940318401.500836	1590784241.99087	2419792143.32226	1171729845.39329	1049436673.93559	1818620373.25305	1865344366.87698	2862059221.61165	2253451700.32188	2975948691.28575	842401614.24364	1625215973.8133	1542398817.9443	1932833565.64007	1293193947.89767	1510292987.22767
Sesquiterpenoid and triterpenoid biosynthesis	1017333.83764781	1721946.22083585	1930116.30416059	634366.264720439	3507269.92012679	5157844.25004333	466327.146240443	544868.440165033	2351951.26700142	3905685.67547993	1921562.96481607	761422.067828824	286055.742505618	34874.933472957	78756.3105532968	22520.7256531794	0	88190.8345517051	159887.641012826	39471.1801498958	0	92230.3357477004	804052.366780574	0	46048.5001933332	45595.0252336516	0	67465.7708652265	26646.5045617482	31092.0811375689	0	58276.5158918606	30745.3491123919	0	5668.57014551954	138811.533765098	414851.796673933	279910.143427929	0	159489.704146854	0	289616.524177101	70733.8965541561	54586.9978293742	29613.5260294908	12552.6230408783	5073.4580803838	218492.354449198	165576.850334437
Sphingolipid metabolism	498380445.930075	259983437.798099	643821944.0076	258926742.275279	271481347.565716	380950046.715869	168095075.491906	309626937.023555	421917761.107039	214122627.131898	172434108.117578	230067493.894531	697305187.365382	267755987.136843	150939032.853972	299087746.289482	160023941.937974	290109115.39398	190455652.772144	198003555.482514	178147755.012572	181457755.160123	176657240.636735	405952999.28258	280402739.507607	269205805.365122	142703961.564353	421543007.529676	429046966.851624	298064979.297476	559255500.522647	255529862.947919	361928927.548112	327496417.313114	203486984.403189	730743985.866866	190777600.507702	422636606.745072	428223664.393001	425319715.187596	506236665.701407	744279830.643246	353300147.386444	255029904.945904	365594183.646662	413377143.610124	246221390.660125	723740585.192752	557875213.849723
Sphingolipid signaling pathway	386317795.402982	175261112.427678	563499580.09801	174143364.402207	146730680.998121	218237445.968016	99991192.9851174	167652950.070299	118019319.610819	121734737.561517	110272215.517569	159270933.2346	610488558.351976	194562145.157554	93907746.7460238	217470485.446127	99586654.5135178	184752203.827745	127069307.633511	111441417.29764	106856316.446188	79634982.3209641	114401424.050511	339821553.792586	189132979.731215	195192067.181074	108241391.038764	277583151.25965	266191600.035374	174793762.65368	434333561.779381	210100656.086754	293683595.807097	294070604.017807	118024902.323612	671904520.263078	138410179.337262	323481969.863427	300359564.769046	310287806.134888	360016670.768235	527569450.180221	218002182.040987	155775619.393637	315253169.614881	351272219.021265	184398400.245249	559901392.384565	412952254.149941
Starch and sucrose metabolism	408497.215965911	623808.088248666	471278.166742999	628597.335505015	529301.559085783	615466.17917496	690789.67193275	554833.470882692	751821.744035451	713293.470553983	591381.698214213	837052.216326471	681277.27274744	994745.538036125	863871.981241883	547295.402055468	469916.39345065	938208.392069269	516584.780197212	1079171.2293006	988718.682241515	1603225.20863354	432950.737430434	606626.151003688	875876.820468917	1183124.92732216	690926.245569605	975853.945278182	2065518.14254271	955160.436554934	627807.976840436	1190462.89167922	885195.787329222	1052524.33972641	1381124.46138476	1135419.67423132	943307.286580242	713860.008441646	486196.144264999	675485.940215249	630338.685265602	1439533.97973514	669084.522642025	527776.590971198	643594.113668905	1178834.39242472	1271520.80965785	655737.335881056	1096944.82257109
Staurosporine biosynthesis	63637597.5881863	58404672.8868969	31587689.4819472	45670996.3741412	69899896.2104299	66613645.5113691	155053275.021261	82860383.3334175	43288148.5819592	61663461.7737632	66798876.0231795	118840706.444334	125859048.602611	46530480.4110751	47226322.8754025	74060432.5082618	193597463.899141	29332144.0209115	35850606.2051347	48795556.6414419	26833019.787893	25711825.4343369	128210042.571663	73193211.9551192	75801656.4219285	54429303.488002	26554789.351254	122570534.066425	188496261.606954	62182868.4588888	201469689.1274	77735121.7111787	53736355.1426743	58473092.7215354	95126186.7480867	80672932.2503079	68131659.1298741	36652677.6773028	22786163.9560203	164209108.651504	90223438.0624207	21051192.1356968	51328558.8872732	21411912.5613109	141038265.592518	39560428.0189579	89821139.2988674	83925110.8775801	137588681.38223
Steroid biosynthesis	43658005.9787186	27053066.0938662	22404770.3551344	33581362.2171681	27214356.3553937	39924790.8992077	69418738.159648	24511667.7599811	22647305.1283843	39173020.0561216	24951102.1901553	29924258.0420572	51582008.6016996	37375854.6635108	47191837.1182571	50453335.9839428	60123269.1135061	49354688.7931399	40087315.6637494	32758877.4422926	29228727.6202502	32133987.6248309	40894117.0705389	34029411.8661197	29791288.8284815	29991041.1405067	32944804.9285033	33990097.7993218	37087466.1331483	49246025.6367547	58052055.2925979	28272538.8235673	35051287.4062442	29639929.4959221	32613807.5048567	28335131.0193411	30756889.8086378	31681183.3262286	32140881.1920581	29784002.1303545	28753927.9945919	37089597.0224275	32840510.8708645	31752899.6877606	28128342.5150382	35771821.1410107	33867249.0891584	38349424.92528	24439524.854708
Steroid degradation	3651475.776369	3151345.48861267	3891241.77236782	4290630.30300727	5950562.91631859	8163138.7649358	2341318.71431857	3758451.43926327	8635119.01753991	12075106.2420397	5866737.26087469	6500227.14562764	8180550.93023041	2102841.90394101	2282255.0151254	2169217.06291437	418850.778392819	2954601.49521353	2980935.46747041	3288468.57032574	2329909.08312758	3163895.26216404	1352186.93411989	3427848.6593546	5996800.99312656	4849739.35593227	4507681.1071825	6417769.96312791	7704540.63124727	2431787.54606842	7123631.46287905	7680515.01824807	6007450.08349779	6072573.2517478	5497349.60096749	1441215.68656182	3870412.76086483	5210797.24860892	6919535.91926672	5688101.66260468	2329654.4037795	11178060.1019326	3666327.85123372	4018797.04796242	6406875.1359787	3065713.40698291	9093316.1082987	3004094.16857125	4055876.55343038
Steroid hormone biosynthesis	177133074.800628	45731382.5788753	40609656.3913545	143370381.600692	130316893.734674	151251372.77269	157132732.972971	117484687.287797	92637680.528117	340870811.69711	98295261.4274584	53096171.952458	75703703.406022	230772140.546974	253898465.824544	251082337.316916	106523486.89519	129105355.751536	291467463.491283	307109032.725697	162352590.717743	123239912.661999	177781887.109822	132724703.86167	85930045.4328001	109019103.952051	292886690.178816	86775230.7042154	74045605.6083922	245747573.182182	126943397.041526	81180494.3215346	97471607.7082935	71295738.9940776	97418595.0403112	101889528.135302	98988923.7045682	98057114.6657887	99306884.3208425	93055221.7361511	103395762.266686	52839123.071794	114555262.307391	90043392.160166	75191508.3109647	56240593.8590556	74896171.7851359	79230348.3484517	110350308.637042
Stilbenoid, diarylheptanoid and gingerol biosynthesis	763084.021165051	605811.1281148	3040800.60767725	1859679.08206459	844664.216369034	509880.724115586	1113393.65258552	1932765.30765434	30928.6602816711	90807.4724334878	1647197.73138327	2537405.97624771	562693.799103821	1728772.64126976	258177.04806234	1010689.47317416	1218377.67415851	346027.98182848	811329.451547908	496485.30282089	1670285.28429288	1019657.38936481	770390.091732638	333467.855174859	5776112.55171381	1897164.83611767	566760.415124513	4829893.34808172	4049840.77793923	441880.328428741	11128952.9411992	2592083.43075439	3586069.93069554	4918987.57436636	8582850.57206872	1280498.59601497	889956.002248002	4856549.52314087	2542473.99295358	4591945.79487911	6479750.26973088	5885519.49808018	4429479.69683268	1098880.60026543	7935928.65668884	1944618.04310362	13595827.1819428	458517.706261694	1547230.81586889
Streptomycin biosynthesis	10428493.4961761	6004512.07370903	10057499.3359304	9430513.8162663	5812638.52478271	6945361.15419617	14503289.1976841	8636126.02864799	3365940.06430365	4033296.66980095	9064044.07724334	11429622.9402763	13857903.671673	11447978.9214894	5015460.20252061	11144949.8937897	19318303.6793113	7502193.18539125	8369921.55670266	8304073.58179596	12154175.7702457	10682755.3200565	12406381.7455146	12122931.1229876	21744703.4961479	23423931.5970621	8835260.75916841	22028262.0629627	24693246.7956285	10199774.748403	19350382.7786456	10889698.8062283	13265494.5442399	21964377.6173609	23738806.8640786	15540296.0031749	13381849.810989	19565718.6179991	15929910.4135219	25735149.3721936	17954310.4156751	15950854.5301821	18471148.5203772	17325262.9196225	18424235.7279494	16885400.3028896	23664161.0515666	11916343.7807899	22807063.4917447
Styrene degradation	380450357.000587	648114684.682447	491878262.520388	762417451.43559	123468481.833348	350321296.914069	112248936.134883	183099020.474149	82363819.247143	47059616.1741345	132983540.863748	176921685.021775	217391130.071668	449441487.136654	108816090.820254	128304200.440358	137593140.616308	106989058.912856	113863368.186437	70427412.7429744	80873157.6248469	89117118.4940434	448277005.984094	136709236.591686	210641108.452205	187316182.629104	60522868.967109	326829122.801996	191737109.820288	99108222.3430353	183784756.524804	86008551.8815844	139070669.676302	147007750.089637	132605267.03965	212650054.106935	160239907.645519	149710537.933153	121267541.395406	996605719.387432	89387340.7280896	469373713.926861	101395136.551013	215475829.404805	297208103.76913	108671865.806579	173190328.974075	617465161.041331	212585469.136552
Sulfur metabolism	18264787.3666585	19814777.7867607	1066176738.64255	734420002.369719	34047811.4356237	239354667.353009	61136719.0558463	19321986.9050588	16740153.8197828	14387097.9118497	22646488.6800553	1037176074.39712	1471676515.7863	15118370.3916397	18523191.8203727	20044704.2226208	1174747867.13424	11717157.3752874	14552233.7147481	17121615.8460782	8999664.40601623	17843460.6502147	124135179.111471	68447843.8068981	138949853.633358	70873867.1291773	17467896.5217005	179651147.509155	49431839.5415315	18196469.4088723	126296425.664501	533165345.885167	68282887.6040928	200231064.365683	119323689.94745	123371626.988673	36300005.1986473	19815935.2457695	22230863.8670448	110721767.639992	118314572.623426	166695718.159152	17567267.6035597	21864113.2897488	90784118.9621123	466087167.544231	146955125.301842	17721098.3786692	80627535.6960986
Sulfur relay system	84600360.6148409	238185745.14263	303506310.654829	107609659.903969	88789169.247104	227049068.816732	132907337.104639	472278267.921268	74694218.2768832	353078172.651104	445868382.133211	400356279.512989	51452045.2300944	16034556.9123063	11362857.1856679	29445762.8287294	58133600.9242787	97376332.0626779	18490502.0424505	15950137.7213719	16922367.2106512	19367509.123232	121481961.339889	28146824.3617551	34949237.565698	28799974.1975522	9460265.90389766	46466836.5451901	33037637.7874322	38036127.4038186	43116126.595437	18809500.1547395	13957097.4153757	28363536.9476247	46410301.7501064	31569901.430331	28830139.0369047	26285738.0382155	21902020.275711	66903220.9231523	36337714.1617876	23788143.6632737	43061294.4101232	17200706.8859851	22537191.4340425	29798031.0724999	35364996.2403933	23433844.8431558	77273510.6222682
Synaptic vesicle cycle	43598130.1180493	124472568.928985	99628602.8053834	64865470.2202356	26545606.8789831	85966256.867651	65510315.3799706	30266806.0169733	24206856.9518942	31902271.5416555	27517058.3242761	40296830.7539532	13539373.5315207	10858043.4799233	8952047.91115529	11267128.8669187	48236156.2202518	5462016.76843483	12259829.5459465	7627027.42112006	5137552.62523492	5918997.88234351	43694454.7513999	15856663.3458425	14730118.0699585	15537407.8897287	4691565.35406446	22095510.8943318	11301819.9338745	17567040.9524303	46591032.9635848	12667512.0971073	9519749.74469973	9036897.05638085	16314427.0752035	14302765.8723855	10593072.3987036	13156454.0251098	7145147.42993745	52597636.2455341	9625628.86847889	6924626.28036922	10571545.1280588	7288644.11862181	14362223.6500836	6426562.18738249	10534031.9776771	22077213.7804319	29769973.9196306
Taste transduction	40670837.2292424	24918732.7268146	30623122.9626715	25519527.1335817	32416656.4002807	34751696.1516235	69455300.8492513	32788700.4077536	25565430.3153305	51208347.5305155	31678194.1635052	24855465.5565942	27973438.4507147	25139759.4762661	19147376.0073201	27377874.5882994	57055299.9921647	18748137.2439109	23105362.1385584	22661734.4645662	18959513.1433824	31851592.2626396	54394943.1924475	30456671.9027762	20156939.3102759	31723907.4215932	17822158.6007561	35986471.0129225	27684708.4121947	28406832.1965092	41885229.5091663	22008274.9381279	27160616.5942436	22971338.2131791	31710581.4391217	22111654.4500553	35518724.7126575	33555177.5880892	21719552.2236997	60657988.7787008	46327863.1279594	18092673.7133386	32546772.3908077	22923631.2333696	30224553.7746202	21588828.5980305	38787040.2347468	26027371.210988	86738007.1648165
Taurine and hypotaurine metabolism	76512014.4512009	41738613.9914792	53082112.9457527	44925226.1408925	57176509.581599	59677474.868707	181927586.966539	41374186.2471972	53355201.1097969	74871514.3386907	54430593.6150445	47108705.6085041	133334013.377133	37726717.0082922	70710759.1098124	44874674.0941472	130247426.854907	42926796.943898	43274075.0239111	40445873.8764004	52531316.3376124	53093473.8789153	102082530.977019	117824355.731193	169125059.003934	119216215.359001	66224506.9932256	226404779.741006	107834700.203564	60777497.7832202	183404306.610788	388854274.64558	120865978.434364	268300831.617733	174288689.98105	106811475.533386	73982249.6147491	48283397.0836953	68925970.6274849	191903477.755417	155177505.829992	85152718.5107864	46555457.8846243	73174094.5166167	136876345.569241	180333212.348745	194497453.235147	58367268.539492	104887052.403081
Terpenoid backbone biosynthesis	20207013.6017297	16689750.6971223	25285239.9523769	19242427.70604	18148374.3573315	26549086.4510644	23894616.9550249	18464203.4071653	27358119.4361782	11791566.481514	24300284.9061814	27121353.8562633	33743311.8797163	21318321.8743479	17271218.1542333	16774977.3071887	22242289.9242089	23219652.8344998	19467903.7364698	19923875.8664434	31425896.2222992	40321282.604379	13960389.1014133	17127254.3568029	37501550.6010672	33731729.8421309	35354487.3843971	23421943.4266385	42861492.3788028	21231923.189101	20042840.7769012	25863058.1969977	37958108.2751792	25300560.461552	35457934.0150772	16084993.8909419	26296601.3246791	22051129.2128859	33231239.6703695	26167309.5848686	18758035.7465529	41339793.2907444	20698682.3952596	29482165.1265383	28368467.7130714	29846405.0204408	29746183.2563431	29552881.0803338	19519799.4806314
Th17 cell differentiation	1501297.14518182	1043681.38468663	1079986.24053491	1650931.98280472	1470143.40609536	1872066.32062788	1348267.2931418	1379277.77906289	1270073.02162288	1111659.90098445	1633719.21766783	1895920.72610171	42416385.0790878	17657565.1336092	8003435.57568654	20248330.6745223	3867030.53370811	14176060.4318616	7558355.07157061	15312988.2820922	22547217.4119517	37059661.253659	1482654.48744594	22683994.9242117	28887295.2348327	20686946.3396662	16684339.8533978	33778259.4836235	34507279.8679655	16677474.7668521	44997874.5464014	16166853.1283067	28616568.1781312	19003014.4824249	32247745.314187	12229699.1075254	25467409.5567151	23874471.5516716	25680333.7466513	23174081.8420982	25390907.907054	35523512.1368784	24365071.3717938	19377668.0983746	17145569.5458207	18927343.3355845	38091395.2532428	15583791.5050028	22229608.9564052
Thermogenesis	7962874.86614403	8812882.51653908	12987988.828729	4978874.13432812	13811677.4320732	8962554.36467167	12638557.8103749	9219554.61630481	8031348.1305156	14742911.1749546	8055033.32194591	6347779.5467483	3071097.50993231	3230820.55068192	4165595.38167336	8005233.71535521	6598056.74797412	2520355.15612155	5618272.43593667	5504291.4185277	2756480.32305089	3669142.68895009	4702893.47239031	6602613.7741303	6319751.07815743	4645539.17802487	2826149.59776079	3797932.59848389	3147488.94205334	7916839.02910444	5272698.85001371	16749188.6478734	4550440.0001266	3832935.71242196	2675303.36508238	7300867.24192558	8006408.25126512	4709523.31536461	2360702.92459041	4649563.27473401	9859347.98105979	20632998.4967224	8591762.69587923	9949337.82435351	4386470.18787427	4879692.83871157	3394678.58828176	3029580.5211374	4025280.25285767
Thiamine metabolism	127239039.392893	354005897.160641	420227030.186344	238334872.590934	176656018.125543	359770020.223495	275206962.713331	687396964.584873	265543525.177729	390547164.147875	669004088.046758	591522046.376702	159317680.84988	47674932.8698513	58524223.377935	93292236.9128926	218898369.071347	168709038.661532	74189042.355753	74745440.5456561	74066229.2308719	77899145.6961071	160512860.056643	116491248.435598	192523431.378652	109338667.643805	59280250.2746902	143237835.502921	132147811.871791	110329305.267861	150843941.957666	97039137.2234299	61800068.8147805	125430395.347287	196873561.657644	75766781.5530142	125081385.22825	74455456.711484	77182300.2894495	146833169.022603	186836103.750223	105866390.442418	103171069.168811	65677408.3731011	83130801.7651868	105496648.177229	154814207.309188	92129222.8727718	243208421.072085
Thyroid hormone synthesis	9087.70118380118	12080.1598884465	4138.72888002924	81082.811748295	0	13917.606447586	0	6329.3964800453	3160.53694626272	13854.4564624209	0	59060.6723120982	27496.7241205283	36535.3129354542	4791.99687282644	48860.6964427584	18545.3595602578	0	14927.5098994325	24367.4198509779	27867.2272881795	17577.3656286835	31327.4956805545	29742.7705184589	0	37272.3165883845	5472.325490024	88576.1422590016	19601.1795090945	9727.40305036134	39898.0341770685	56388.1793195987	94307.5705435541	67472.3769480849	132076.240523371	70054.6574315943	98846.9082175752	43463.3060845708	47172.4497663528	740960.329414625	181002.059866649	39876.1003580232	96494.3607990068	36127.910348107	253941.173446396	67276.0239772723	172601.229352964	53395.970646523	175568.494841784
Toluene degradation	85124222.3715936	39744826.8974024	41397101.6489763	36476771.221735	132998202.920014	114959603.179139	82468922.7240109	48455148.5421353	153826516.208012	173142408.097792	73121517.5086132	48577151.8741573	52680391.2707051	37517002.7344174	30706639.9539786	44998178.5270833	33805084.3851083	40491693.2883851	24406982.1511645	36826625.2996484	41191325.6969531	39695638.5177774	28563979.0263215	58039912.0187979	56898604.0481005	44902793.5340885	24195051.8750967	48179267.4624085	47762799.9987748	124252260.648786	55168354.2715774	46575875.9004088	31643709.9890087	45255039.5044515	58392752.1752351	34678186.4553284	48095711.7222477	30294688.7596726	22662881.7063923	41171894.2812895	37840984.1691355	39062017.2660485	33842120.3941596	29730192.6996066	31784865.0772311	45617771.1923707	50356478.0456551	30542374.6072752	50480570.4771787
Tropane, piperidine and pyridine alkaloid biosynthesis	466685439.128783	625790944.965834	411760124.750446	535948550.259765	453033406.202399	516381726.661277	884650438.155335	427366715.913631	262329348.816318	347866441.281852	467067096.296773	224627730.97114	590870128.624893	222730661.858979	319415324.82377	383449889.330487	923181178.083131	239519385.523648	325159236.319103	256117062.199568	272634932.069583	170306923.343543	700965537.251403	453783655.134258	731691083.606218	374630650.26006	160880785.021115	531580018.339196	334206745.315444	414344754.846228	631526410.345379	398185217.249207	135004802.132375	491117490.324273	761554584.638309	380174460.386414	502295101.835838	313428167.528045	205005152.616243	988265584.61088	634960159.734618	362460656.647202	280230459.039676	245096306.259774	307697445.977398	334396288.750261	551800234.894764	416107478.80364	971423149.043256
Tryptophan metabolism	232234153.494672	502783429.866402	470306719.981181	399089521.840873	428696063.588092	462401756.417871	247847902.666307	594556589.603137	444987612.471332	247113954.832534	579289707.416121	655146540.313095	638460021.351867	576192239.639016	412281708.234431	593195368.94029	458147622.564203	548941824.509527	370952436.075727	626122240.621711	597911299.027388	922456456.014095	198228755.582918	325261470.619387	714581102.945894	620610220.416476	460576687.694639	803415168.398485	915970019.03411	136131770.584999	236114402.569678	275728055.919368	690481756.535761	474845892.112743	662597047.945136	646668583.253506	487438409.780633	536201692.892191	403936965.000217	611825376.709059	496699317.722904	503515249.190855	796339012.161246	325647130.253048	714998548.50161	499175818.108098	730525390.927046	541665576.177609	657977236.983275
Two-component system	243534621.135044	94322001.4367459	1158956457.46213	861314291.925213	131300857.878381	299722762.378316	376714100.381884	71304398.8640219	42122701.8453454	50163218.728656	57329410.7650189	1134054846.97342	1475420038.89423	94716337.2304226	125972409.213375	46769156.2645055	1450354888.3171	37102311.5323091	144242542.64007	63933032.5828881	36359216.4863558	89155671.8770479	577244751.48736	112667611.532534	124741218.912826	61199037.1006504	54566246.7949329	70743492.1303168	62707825.1478521	153043694.666414	169676336.812101	289770104.264377	67581749.0942487	49940111.809402	81528922.6715577	147325522.322567	75130812.0245335	53799343.3182296	77982506.9434719	150772718.160783	150981355.534243	188896858.680115	97880502.7485881	49157100.5569681	63589789.7138264	409927831.951536	106198843.7826	67793142.6264986	162436708.523482
Tyrosine metabolism	118029772.702102	226761545.791677	1178773951.56853	892095741.783443	199003860.624398	416386450.035503	223256103.79956	119430099.714188	119361580.856958	103862544.875031	122090176.466213	1164413606.39947	1698157784.00492	163041404.720479	98877575.6314962	265738571.6676	1367421789.25064	81193782.146513	125361453.674088	131698677.17169	231801983.407	268705621.625534	217803013.204255	146079711.99072	336417188.17393	215642336.727497	100359654.932454	412357957.637544	423138693.590703	121030227.656733	216821176.29101	353360459.120015	316694455.368473	221841604.617966	299903176.018516	341993603.329856	142931261.613705	85827191.0390459	98452967.5323542	368804643.921957	245396313.124171	478742626.747187	193267863.973342	130874731.085217	295253833.577057	533915318.879666	264279722.073353	207159110.223649	277749144.47083
Ubiquinone and other terpenoid-quinone biosynthesis	72932607.741268	125946402.376193	91071677.3452173	107689600.286826	177835254.462243	126894355.793452	155685880.465198	188982705.765684	157900565.473949	109938865.083286	196192153.190904	170994661.708181	98595989.0426063	35164660.5995711	41744539.0278233	75564000.3721508	187823508.268616	54386874.5969126	64923282.3236504	44962794.2722254	47478479.5660995	38912179.1816539	76492116.0214599	86423326.9276813	139242349.84446	69051968.219263	26897988.5171177	95994380.1183359	79967857.5946161	68264312.5007179	141147702.674345	68902998.2700442	29037090.189218	90371200.7612522	138681996.331353	50273482.0559982	77698794.9409373	40589591.9465896	31737970.7370968	103996593.065745	148539967.77947	60171163.4171224	53330667.5005379	59568583.635231	50021647.1826191	62134717.2384101	107222550.278978	54026863.6373238	167993486.357051
Valine, leucine and isoleucine biosynthesis	119106441.240856	47986059.7240288	67254178.5935167	63033337.6637333	97099312.6011917	75477755.9709617	133408711.448642	46801427.8440639	99530827.0773493	182353311.978489	81872038.0191929	57065387.1195074	69991424.8187304	60289439.9704567	63319556.806219	51646361.8161767	81072574.4667065	60382816.9011505	65379144.8234885	56118066.1718343	69430369.4186634	90707164.1391499	79149642.0149868	62286856.8247724	75085841.246884	67325954.0591277	75856240.4045312	73865924.9782433	99435291.8521231	117432142.699304	133392509.121289	83842363.3481259	75455843.3939355	74194177.2369618	89350806.2233693	61652138.0837564	75007979.7591637	123926046.703623	75485319.5913426	99455590.6533534	51679284.8445861	66669070.0408309	39935270.1510721	47302791.1979693	66785087.3973965	84119015.9375829	75594055.8704791	93029872.5520287	75220758.3090668
Valine, leucine and isoleucine degradation	150437109.807925	99547635.1521518	90372811.1224481	93785290.6631068	125673800.747576	111395127.247619	203728300.430846	67402856.06706	104013458.99529	234027475.299535	98048055.9970645	73361067.4463167	89503241.0357617	70042306.5836357	70001918.9310192	74134301.5412443	136491109.980534	64011941.0360464	76283936.889234	84435567.6481518	76492279.6028107	81629655.821126	131825427.326293	85295236.9449274	93958571.1640682	73709634.5922532	61483144.0823976	110292125.264425	131142925.023404	141708839.628385	180771296.455231	100543484.741513	67137379.6061734	89436638.2282739	100689478.231445	79044530.5353786	91788928.9489033	135372179.739789	73456252.3879017	190563098.844555	87098916.9979309	65214839.6512096	62645589.0005648	52139715.0944262	102348392.617003	94292298.7340419	107505064.849646	95480834.097534	96149016.2915616
Vascular smooth muscle contraction	3158496642.55204	2661835794.17232	2358375018.36192	2611029958.93213	1493799620.63239	1788867857.45147	4912824219.01867	1213678690.53939	1460011893.07157	757871882.22664	1810679762.06546	1247606618.49195	2019233926.40764	1517700929.41106	1380356654.49297	1958148120.89993	3885973635.89742	1317522585.94458	2047591572.65256	1788538441.57696	2109073195.65945	1814695379.63223	3933942814.1544	1601633664.19234	1408994760.33156	1323338005.24736	2117188672.06572	1375857463.79094	1848272772.84945	1939799785.49234	2899924837.78989	1053834232.52522	1384451937.71913	845840408.070212	1431524680.75787	2256831945.53245	1069111806.94017	950883162.65152	1741156554.4135	1658288175.14376	2715790146.60551	2153675986.62596	2802120738.08103	782837380.147261	1405728230.23735	1442690440.52562	1751414490.58144	1155781249.81023	1335481859.1813
Vitamin B6 metabolism	15335591.8968401	88880709.9668756	70373900.35035	74036638.0544764	17413519.7066719	20343418.1684152	45341763.5266989	39339430.0477451	45637874.0018047	29192149.8046449	109935306.590332	35298837.3938953	63195157.6435497	55894851.5188021	37182089.3529249	71347548.4615833	63493635.2857606	65539219.0886229	56240425.4016685	80859516.9510918	63505553.8252947	92845931.4865851	40178278.7170381	38159631.2060285	81200432.8959197	38729563.6845613	63000930.7016919	52812380.843788	67622802.5735381	49334037.8587547	22732927.0803842	37523006.6067564	62699236.2775911	44074156.6153033	67794956.1240376	47359852.6328473	52196085.7198942	53214794.8996559	54907230.1429066	18403719.5989597	19744020.3375469	32919469.3631391	20187756.0693374	15644238.088751	15774539.5635764	18868917.333183	23508047.4772163	61844120.9829543	78129155.6591625
Vitamin digestion and absorption	112327843.683549	269215407.569269	317171604.345425	134949567.620916	110634008.823218	249096044.525049	159176987.622528	518103009.458933	122980835.75485	380262032.563619	505013726.382095	440584206.330167	136201980.904534	34126774.4609965	46788555.7545994	96510630.5478467	149664954.888868	124198700.010982	47629999.5448471	48200477.0492542	55015871.1449365	55089007.5733676	192865171.630713	133737353.170666	98456252.8166541	75817701.0338017	49937909.4659975	126911058.384333	101446374.212766	107928993.22528	52154641.6119526	87629518.0768784	78845835.0768996	61864622.4794617	110071020.043298	103924935.073399	87374438.2931402	68451882.959087	59605413.2396767	95198817.6356357	77362469.8189978	90257775.3693598	95206296.3170822	43594158.5478821	97693579.9294853	58405718.9480919	63968535.7801958	125707470.452758	228724951.920156
Xylene degradation	23901136.5108988	23931032.0998627	34335741.5994132	24511302.0906503	21723282.6540244	33067815.5299704	32694632.10115	28629441.9788157	33420565.6881477	17147058.2493128	37461460.5770521	40420776.9474182	41399952.7824113	26272103.1603192	25713520.1055713	23537182.7461153	30119510.7353498	38221650.5697488	25957095.9099933	28376789.1033721	40306178.2126463	47067364.9423713	16428955.726811	27079540.0746624	45347634.1041304	44026260.2491642	39745017.7098702	28002815.1580466	53306022.2377934	27549954.9154765	26895417.1318619	32188372.428157	46545278.6110014	33651373.41791	42161589.434123	23874924.7280148	30359620.8299152	28495748.9505268	40077250.0523472	30663385.0443404	24672453.7250484	51760945.767961	32799667.4573527	33546831.7006821	34671846.4813826	33949456.4085248	35906325.377476	34180414.8464492	24469794.2750262
Zeatin biosynthesis	66967435.1643246	63423768.3381842	72744911.9453245	181123931.838878	9649869.05395455	37904416.4498516	35575698.0326546	36345467.2569687	8554708.66302446	6774875.35065911	13646387.6084301	74272926.236504	67883900.0317877	8393430.46938951	13075354.5286808	55566466.6139188	61714773.5060641	31548059.4464143	30129715.218071	11118268.7990582	26271940.8781587	16723997.5777028	24368726.2119273	18019842.008945	51245216.8785471	37239099.3833798	5028798.10988423	44834962.5867438	51327558.1864411	22914012.4698363	46570966.2839235	12857916.8084021	27386328.0854753	47517714.6983734	27706687.3524484	32913997.0957797	75229616.7362435	12831350.588384	34254280.1322455	70315935.9399808	38287077.1292744	22579566.2191673	37520506.2093339	44372500.704733	81275481.7386513	39200120.8915377	72674476.0963217	25955873.1237556	46321444.6840313
[truncated: 22 more columns]
