# Supplementary material for: Post-transport recovery trajectory of the canine gut microbiome and metabolome
Source: J Anim Sci Biotechnol. 2026 Apr 12;17:65. doi: 10.1186/s40104-026-01385-z (PMC13070285; doi:10.1186/s40104-026-01385-z)
Supplement: Supplementary file 3 — Additional file 3. Raw data of the metabolomic compounds. [file 40104_2026_1385_MOESM3_ESM.zip › mix/KEGG_function_summary/Metabolite_function_table/function_summary_level3_Group.csv]

	Mean_D0	Mean_D1	Mean_D2	Mean_D3	Mean_D5	Mean_D7	SD_D0	SD_D1	SD_D2	SD_D3	SD_D5	SD_D7
ABC transporters	1120776872.09464	870191772.473346	965179165.322294	905457729.568001	1172708123.9346	1076274424.37065	207744367.538948	381180765.492672	258295308.36622	230715223.804309	154343528.291863	171533357.439049
Adrenergic signaling in cardiomyocytes	8385539.19713027	10943304.3407389	11312646.8785149	11864839.9866307	13619590.1223017	9960175.35364594	2230786.26180085	3176055.31650196	4299834.0506306	4330773.91483827	3080715.23456737	4807062.72169023
Alanine, aspartate and glutamate metabolism	323795285.123228	317587110.825193	121134464.529351	120459043.620516	99642884.1617658	89330223.9059797	411498565.027037	531122674.55707	79347883.2697273	105001649.984676	13288182.2514446	20181845.3860742
Aldosterone synthesis and secretion	2138475562.97845	2193580462.53385	1609140244.23776	1727872594.2752	1512924371.89826	1455064903.63544	1123313275.02597	892630063.631885	544359679.164684	654698679.36063	381340900.594062	282738434.826463
Aldosterone-regulated sodium reabsorption	511388.255407997	1309223.27882755	753508.941113853	849596.216117172	838042.753491267	789902.479181487	163573.507302584	679361.373165702	287497.186869229	229281.158213407	296991.975166318	239492.685067428
alpha-Linolenic acid metabolism	1373269284.81516	921116088.859945	936743248.511015	887147209.40118	1081606800.82252	1095341039.11595	594985102.78706	283628775.111235	224224257.336005	111621131.415228	121837779.740608	158402229.509084
Amino sugar and nucleotide sugar metabolism	61853200.2013677	45052338.9665459	46544052.1591903	35405159.1722771	43046614.2937347	45802153.4867901	27545095.0891275	35037202.0482468	59794499.7809813	24558451.9188463	13548956.5680088	10120606.8448572
Aminoacyl-tRNA biosynthesis	325387112.046638	333662233.752132	480148021.897956	389168750.076186	582631646.689811	471084578.923423	148403620.204008	255068832.252826	225389006.249654	233349415.611573	177603053.127553	128776038.956616
Aminobenzoate degradation	89709545.9011045	48068835.4143308	80526270.9294732	59388186.0482763	90107667.9044563	90634049.3971951	46796942.0163891	17382866.1751373	33452007.993386	36440520.7939395	41515724.9604144	41725355.2461676
AMPK signaling pathway	18626190.1541455	21052525.8523268	27465806.6484454	23713980.8063732	24016368.6833291	24095972.5205214	5050016.31475111	7580374.83415914	7760887.21471701	6964661.23224805	5599203.15908165	5260343.68833384
Apelin signaling pathway	414272.399788664	831036.375065494	2884346.19594337	2336035.74088328	1395545.04370018	1010870.20809037	341653.686562523	561566.147879904	1560282.09524452	1087670.6581191	390959.661238292	389745.510943777
Arachidonic acid metabolism	2172448698.77578	2194062440.16784	1621568239.08028	1739244608.39411	1525395882.89504	1475055387.91211	1135818791.69101	905133058.596334	552351001.527673	658821053.01242	386046537.580408	280432303.110307
Arginine and proline metabolism	339101758.402968	247159840.281336	314876843.647519	269989828.847381	344853443.647046	291773337.441965	65447083.0942941	91912160.4446311	82289755.802588	88432984.155922	79608309.0794327	57711724.0146631
Arginine biosynthesis	42392317.0520544	27887282.4512725	44793739.6778778	39611193.201108	48540572.6037357	46850520.0186269	30454264.2376215	14055468.2669025	17707202.3422501	16347377.8031084	15246353.5485142	8219432.59617681
Ascorbate and aldarate metabolism	26884909.4401672	31847050.1738674	44999194.7931474	41733476.5791535	45075699.9304808	46046290.273529	6779762.6851825	9307175.4568161	11436915.0641855	7728462.17395126	7278169.61450378	10223259.4304028
Axon regeneration	27398851.5777239	46842261.6668279	60456576.9970054	51179502.3780249	60201787.1033972	57212564.5333888	22747605.5553382	53965510.4714527	49043416.5241572	47803792.1005378	29583338.4202476	43258542.9938826
Bacterial chemotaxis	3873032.35728334	4085126.39722267	7601108.29315524	5034850.16639628	8590321.49929384	7913251.06700822	5705907.29125194	2873129.88977397	4403684.66751791	3484230.0838073	3974710.10977496	3927260.75285241
Benzoate degradation	40319761.8306381	44295850.5211238	52870337.6792357	48907564.8588239	45318158.9387199	46233300.2647215	13594889.4025846	16949105.6178109	20979628.5010308	15051202.9485785	9037861.55983395	16143609.6838567
Benzoxazinoid biosynthesis	16351837.9394118	14678629.6951873	28124180.5459121	21829131.979196	18002759.0079806	13820818.4154816	14410814.8471309	2871188.29241293	20179623.4539619	11775472.5593486	10172344.2995625	7116716.90153587
beta-Alanine metabolism	136335782.33675	160921076.681391	186942962.777718	181702694.964921	251466549.223936	257968697.292882	37226700.5700497	47662566.7478369	28669352.8341724	47982243.4038691	59164423.7183818	56840783.842717
Betalain biosynthesis	28704694.6718746	41422573.6770834	66327610.5751084	53873753.7673688	82077335.3734532	57814778.3615742	30253244.1272432	46847906.465404	35160727.4785284	37453378.0995996	34262508.3971307	14877434.808415
Bile secretion	3670525192.57785	3095429005.71195	5752651924.22046	5464661137.84934	5511226143.93478	5336090531.79159	1156865761.85852	606835144.468685	1517785913.84992	798109877.572802	643561617.076393	864757436.476702
Biofilm formation - Escherichia coli	2528151.06171417	1826238.22489612	3515629.50507006	2121328.82458482	4353138.2622365	4120104.05238095	1313800.7240635	1271690.79830776	3363170.28603802	1062216.79778552	1485921.57551761	1677022.14961804
Biosynthesis of enediyne antibiotics	29161454.5133766	42381622.0741009	68237194.9393084	53965319.8506797	82360927.2761502	58123817.1621297	30214627.2222545	47912645.7857517	37507873.9852161	37000947.2165406	34279163.8205549	14909930.3958096
Biosynthesis of siderophore group nonribosomal peptides	30286445.2982996	42724007.6486492	41272498.5701953	39711841.1967025	38968179.4778075	44331268.0110832	7536216.39444463	12098132.0139802	15506411.1511973	8984175.78998465	14871657.3395852	15533762.988986
Biosynthesis of unsaturated fatty acids	12750308224.0057	10640227675.6753	10944663471.499	10906612097.5921	10933264338.0552	11088853785.1634	1823970486.30836	1425736669.58923	1938190831.88552	2226041776.25902	1042707362.96273	1199832012.2006
Biosynthesis of vancomycin group antibiotics	29520981.8888885	44021135.0796411	69103321.506513	58102919.7594406	84717988.3943101	60309473.0955114	30081172.2514588	46085666.7040808	35843375.9002996	35030901.1334159	34547002.808876	15961884.4104602
Biosynthesis of various secondary metabolites - part 1	775213626.442019	790467111.018435	871550221.93235	841729750.83554	939406937.58843	913758423.361347	141607329.566536	209116185.64352	216129739.387618	197958713.889728	190258227.836779	158576777.905327
Biosynthesis of various secondary metabolites - part 2	65451398.1817246	74600931.8938235	113517484.409732	92939681.2002386	128596976.187163	99518083.1603037	47111708.1114489	50910024.1523187	43545639.1875346	38160816.5611526	37985060.6895934	18804185.5896854
Biosynthesis of various secondary metabolites - part 3	240485013.574054	274657153.347421	407995953.088373	329886734.86514	479829405.548578	381520475.4824	127200221.476054	246569011.85868	195534799.229076	213231742.436033	159382202.547484	115954430.098486
Biotin metabolism	7089436.6409607	6833830.75487044	11928217.1695511	6468072.43191229	13019746.1924714	13021319.5488657	7004548.84620916	2821957.98348971	5931074.53446429	2940380.91246487	4239165.43876013	2414240.26416751
Bisphenol degradation	65478805.3621665	14272965.8243293	33858051.0816245	15354957.4972708	40998159.7914852	57949891.8311169	55673491.1856693	4820079.33614128	30528772.6248324	7682421.14692161	42019944.5541853	48873116.6657119
Butanoate metabolism	308602188.948687	295167485.448866	96352301.8061048	101843281.475482	78236776.7853644	74504429.2342564	416008030.893611	516408306.639238	65018343.2115174	105219676.282473	12377952.470106	21073080.2334882
C5-Branched dibasic acid metabolism	29870674.7775983	25898949.7698526	35371888.7261774	28689614.6678652	32082298.4398384	31645668.506416	13435171.321032	8442747.98880003	7464203.39450227	8334297.01268423	4782660.1738538	5257982.08863473
Caffeine metabolism	159935479.293456	104573028.097297	296854394.486283	263088891.994007	183474947.642134	340741617.37551	78421364.0808762	47594667.4203957	147731693.33152	100417483.579387	60597569.1587779	159233403.658159
Calcium signaling pathway	414272.399788664	831036.375065494	2884346.19594337	2336035.74088328	1395545.04370018	1010870.20809037	341653.686562523	561566.147879904	1560282.09524452	1087670.6581191	390959.661238292	389745.510943777
cAMP signaling pathway	506640555.113615	407775848.319732	219519361.334873	342939950.164178	348728593.427553	296311097.508588	534576794.117539	582175562.650184	89023110.6503239	190481662.623942	107735242.452122	60299362.2104109
Caprolactam degradation	20000629.1020294	13058025.0693885	9472089.37677857	11582555.8501243	15457467.6865817	10763672.3297656	4800036.82359887	4735576.60661317	5833015.31405154	5814599.399321	6932021.57487142	4047358.39003565
Carbapenem biosynthesis	59575113.8344866	31642452.9137346	42230842.6996832	26715026.2000216	54186432.2214927	52825107.7870249	29454057.0849539	18097769.8659043	22373379.2493917	11979761.5818908	13358468.4385261	16799354.6520329
Carbohydrate digestion and absorption	702022.3979219	760829.421119386	3267476.04300704	1853236.65311401	3579644.78725701	2781381.57751286	552783.788203641	346669.660086343	1650672.0893557	1196344.84561948	2105572.18545488	1640977.44107524
Carbon fixation in photosynthetic organisms	43653758.9894926	47926777.1224401	55792454.3959576	57689546.1729198	62374107.8178368	57594531.0684591	12990293.6798496	21569942.0596482	10598262.591193	18317482.7642018	19753981.3263548	11537310.2805736
Carbon fixation pathways in prokaryotes	281129531.360001	283717629.262968	77995849.8515957	91032952.9412995	61583452.8656559	52676093.1879815	423450413.350948	517680978.020899	63813781.0947427	104456781.199028	18918532.8272603	21624775.9548429
Carotenoid biosynthesis	1881408.80259726	1024490.9497106	851922.666581508	740722.588757681	900391.44096378	858981.327729991	732998.840963321	441528.312944761	599493.214312214	440435.960977618	593097.443030372	325005.108731322
cGMP-PKG signaling pathway	2162330.92068031	6305287.28426432	5984615.28661529	9178670.85935064	4396971.14990749	6679255.23305013	1378056.62815776	3758636.72447619	3293312.54809939	5996576.34997588	2435850.34441852	3593278.93994207
Chemical carcinogenesis	87445710.9812245	123186144.909071	83817952.999958	89765926.8126648	132491914.574684	92573642.9761209	29115480.8699464	38130770.0559583	32184196.4990311	32507326.1588596	39279873.7761179	47342080.222262
Chloroalkane and chloroalkene degradation	4248207.80099072	5848984.607038	4592933.43651616	3771677.38479489	4901690.22795611	4449410.6733772	1899651.85168691	3107821.08852668	1518270.17792559	790151.438270469	1077483.03010869	1380333.36754543
Chlorocyclohexane and chlorobenzene degradation	254457617.09716	240943195.156213	31376431.7252383	50753125.4409355	10720594.7998143	10608460.906117	419881492.332812	510809801.74887	66762928.0532347	103692315.905763	7391591.92403446	18833331.9248098
Cholesterol metabolism	25932814.4939609	32063000.173862	41281874.1148125	37944476.5388315	28223888.5787199	20643350.7128163	17719681.7530225	21962701.1509175	29871548.2980082	29750791.9804429	10671042.2445175	8805737.44892799
Cholinergic synapse	182389599.194666	153169247.241745	199788094.267028	175481747.443687	322380983.675766	328561768.586968	58135755.4930962	76517504.280488	104120946.347529	68280031.2335417	82520511.4811885	43937617.7358341
Circadian entrainment	12824487.1210722	7526526.67711223	8179760.7657657	5417009.94325835	8688844.58613544	7884567.93011991	14017709.3200103	8726432.84124336	7790792.32916421	5710791.7680839	3988097.58816135	2202918.64527777
Citrate cycle (TCA cycle)	276091180.094194	268752647.195258	65397446.9783499	86595225.0423045	45667397.7076928	42393509.1789928	421707260.762932	515613291.618629	65572987.3008807	104602956.915875	19515177.7107087	20456820.71391
Clavulanic acid biosynthesis	5148570.87496088	3655254.07962503	5039152.70428901	5863778.4098441	6178664.74972341	6629192.54166388	1561179.44035357	1710585.18393773	2523764.40895719	1682396.00290426	1971755.20308446	2158019.56013599
Cortisol synthesis and secretion	6954408.66689507	8039400.48918315	8849226.56996448	8887622.36769596	9646434.70321107	8986001.05452416	2563710.96661949	2541468.5085539	2267221.07574127	1808133.62753235	2269611.57535694	2592695.21482235
Cutin, suberine and wax biosynthesis	1644521977.73052	1172522951.91754	1603936807.30724	1509808607.51751	1851940125.43146	1733519861.09713	488014603.569789	359155363.151253	388518245.365279	312752305.224328	244980926.266748	355553305.187569
Cyanoamino acid metabolism	236788018.788353	246078519.356548	358979154.804744	317820508.345003	466953335.497241	357012329.888155	94228027.2929232	175799886.510323	164322513.627237	166486791.230159	132610136.667901	92889069.3350258
Cysteine and methionine metabolism	84129589.082866	113694019.346875	107606359.41256	95398327.8507186	116045872.192499	106361404.570077	28422426.870963	48511101.4073277	23589424.8526388	25981875.7290502	23722780.5578765	17287238.940773
Dioxin degradation	18575631.3252491	20919404.9440046	27311122.1937379	23497785.1053084	23750923.888852	23946463.5065829	5060683.51572937	7607200.18253668	7811986.2100749	7074302.04646711	5620917.64825343	5263645.91789108
Diterpenoid biosynthesis	5227833.00564789	7300140.40893477	4657403.13029381	3762442.94416083	3345140.79476842	3671115.22281807	2252359.60671517	2657764.93431558	1926668.23645757	794127.849442879	988574.911940232	750889.316092393
Dopaminergic synapse	32125287.2983803	41351497.1385701	66694150.5201529	55065014.8090817	82224152.6064045	58401208.5540853	29022998.6272054	46270547.2710079	35499679.8581256	37508673.6385725	34279243.9371248	14879861.5757129
Drug metabolism - cytochrome P450	109766027.698138	100629022.615922	88586131.9516654	95800998.606577	81070123.4825656	98772707.3268659	42639074.5475725	30698086.3939685	29636830.7432539	18828706.5615022	6543888.69567652	12080074.4453257
Drug metabolism - other enzymes	2008472.27502634	6593479.42498577	3931515.85302687	3469034.44969803	2419307.50864392	1891582.58465306	1891522.81248796	5055457.77491364	3264199.92319225	2149962.19975323	1264284.39858155	1052576.73880778
Endocrine and other factor-regulated calcium reabsorption	1421586.59217988	2332750.62521736	2092460.92673658	672949.977567026	1099881.78088583	1791461.48481412	1397235.7303704	1233143.05975574	2553183.49169762	409052.481426021	345963.798822042	1560960.41801518
Estrogen signaling pathway	4817148.96686326	1635503.28034872	1018210.87484422	1772964.92630194	1724231.53035459	2475002.31624523	1908923.77395601	1077258.62914818	460835.468259433	793455.04804887	792480.548834394	807587.806524131
Ether lipid metabolism	7850599.38420406	5961877.40900936	10256722.5471884	4368854.02075822	6206646.21318373	7577899.9742043	3940394.25459368	1692728.60353483	4656105.09604121	1995928.94772634	3664153.91078444	3390543.10173056
Fat digestion and absorption	2211836.36485583	260569.566056832	54663.451434977	165927.8120205	143065.305180306	229850.446515234	2246657.86155052	311808.947035434	34391.3326235342	186855.50727171	118552.773603805	272555.279863726
Fatty acid biosynthesis	4586532970.47033	3433991642.33689	4198762416.24388	3856804253.12308	4310387487.13951	4359566178.1653	1182014173.12107	774457830.750533	789864869.887232	709395276.486351	539628698.412	979679322.02206
Fatty acid degradation	1418725814.00701	990576122.584653	1437584673.49722	1378442787.74657	1665143647.84518	1571684977.07794	428739209.290754	325500881.990003	385813379.755878	241214060.11697	235663989.868229	386592027.414144
Fatty acid elongation	1392942548.1598	980457889.389128	1411472240.51952	1352163209.93796	1651707348.83482	1550712725.96716	428607053.320856	324545237.960134	385134120.943829	238736503.624252	233550713.675458	377265126.603377
Fc epsilon RI signaling pathway	2153377882.84138	2159602439.49352	1598592578.34717	1721389882.39226	1507065797.88289	1451113198.14957	1130894689.94317	910658976.956205	542910097.100363	654587959.627975	381207738.725637	281671665.960887
Fc gamma R-mediated phagocytosis	2121175104.60544	2155687317.88437	1599454832.64533	1720701453.00533	1505019618.702	1447338585.86504	1126083771.50994	903236472.709472	543356497.245248	654204090.034017	381853493.636336	282338163.381606
Flavone and flavonol biosynthesis	6905814.91171468	11018239.8856837	30731567.5569829	31195692.4158543	28234353.9709683	14543367.9114426	9940630.48022007	14343132.2190041	18700945.026003	20069542.4282897	21054219.4801266	16837951.3669752
Flavonoid biosynthesis	205820588.269995	219749666.792069	280522164.305997	351629846.317529	321846155.227792	243016731.23879	158006756.951594	153166921.765567	140424138.738606	163383999.492394	158009897.353119	129271662.225918
Folate biosynthesis	16002460.0115968	8050094.25008494	4638885.46204253	3529756.53240874	3796665.67330043	9653826.4851062	9476757.27407195	4364413.50496815	4131265.99236763	1277868.82025329	2217775.50941349	5124128.39038997
FoxO signaling pathway	10805277.0994177	4530331.70756939	7599264.82726288	4900214.53392159	7793421.0337657	6819360.43894375	13048478.0189255	7569565.1271663	7554874.36425777	5765025.24743751	3989521.98981125	1973540.58090594
Fructose and mannose metabolism	138122470.245605	142851403.436792	95629737.4837665	162192674.484974	240013419.948148	186854438.849048	137158300.281852	50037058.09317	35334787.6894868	138512686.335997	72152490.2149881	49289681.1360676
Furfural degradation	40324113.5525014	39591261.5995681	39785157.2334742	38438071.0125832	48584807.4593487	60964880.2691177	28791940.2279114	9797027.8278874	17687724.048322	13173918.0038272	9823518.31322047	14634137.4864029
GABAergic synapse	269452631.759726	246722315.150108	39677834.4898978	56728660.9807356	19966680.616434	19513455.9096578	415849299.343798	511193115.489847	68603059.3629066	102496665.012834	9578640.24201345	18704004.3259021
Galactose metabolism	18640740.6469637	18437402.0241653	29684513.7744082	30485230.2809288	33538539.0428171	33725916.1265027	3813709.80327949	4119767.07183765	6722017.90568171	3945307.42304487	8018059.72263333	10381610.3395743
Gastric acid secretion	34477506.476706	6009524.29611281	2618535.04341779	3728755.67062585	4033349.47155609	5594109.63795603	33106261.0174617	10357235.7543638	2638072.39490366	5171442.44621034	4035090.34138217	5881655.66189953
Glucagon signaling pathway	401381296.539623	335319186.40307	143979594.301816	236291219.641418	234963052.953449	200052440.923517	497262339.878277	548873949.35636	65241288.0827769	165667176.652334	72141752.7135044	44363767.8052685
Glucosinolate biosynthesis	306196395.841049	343592007.37397	471544125.598483	401070651.263367	564146193.323178	463057983.343971	112219672.174135	224231273.824322	195731575.660824	214916037.122412	160282511.824251	128298718.392712
Glutamatergic synapse	10805277.0994177	4530331.70756939	7599264.82726288	4900214.53392159	7793421.0337657	6819360.43894375	13048478.0189255	7569565.1271663	7554874.36425777	5765025.24743751	3989521.98981125	1973540.58090594
Glutathione metabolism	64013926.4171975	43472825.4515809	44836713.8347571	44575398.8780944	46510414.8760896	54308231.877712	28196342.8783513	32312610.7773176	9949443.51712456	19902524.0160234	11970218.8409023	14540432.7168957
Glycerolipid metabolism	7131789.64904843	9165638.15469244	6023203.72583214	7002288.44446946	8934907.98543069	4668950.00724837	5047662.73194289	2954083.1031936	2343856.22562814	4276776.38655276	3090663.44501911	1607198.0404885
Glycerophospholipid metabolism	278809261.712224	366874562.570164	509782287.387149	467529219.649574	716872614.956437	664192155.977319	118410557.043022	141410807.468053	117732369.072465	119139941.610836	144806547.39856	121659225.085019
Glycine, serine and threonine metabolism	306392828.555357	374827237.939315	485477954.609394	422952703.854953	618551625.017735	580064302.944374	88487288.6818122	200380616.501494	160999119.609026	113451803.592433	76154451.2756539	135949180.918311
Glycolysis / Gluconeogenesis	154352869.447799	95014589.3191413	111421942.280302	179521961.796851	218850947.22809	191394500.933296	127533860.200275	40961136.3704148	33298086.855066	139748597.293188	78307253.8200904	46648316.5311118
Glycosylphosphatidylinositol (GPI)-anchor biosynthesis	332044.633632977	310851.069736153	902380.597903266	744290.757870003	299132.16074741	959529.44671546	156576.874849407	173951.15626668	679071.235713578	363766.729647349	137739.795520353	635770.338686456
Glyoxylate and dicarboxylate metabolism	291220544.58155	276551017.128269	80702615.1303641	95409432.2574727	63961348.1179583	57802114.8114754	416594115.873044	516528907.463523	68666317.5751429	103222229.175408	25076490.8584237	20244107.4194937
GnRH secretion	5965746.71674598	1932974.41731803	1248364.80801359	1929926.72955703	1966783.15253466	2796109.2361673	1937883.02287264	1317484.15199253	537251.321984575	885321.092292662	905751.987397039	838121.02212269
GnRH signaling pathway	2120760832.20565	2154856281.5093	1596570486.44939	1718365417.26445	1503624073.6583	1446327715.65695	1126008690.25969	903230633.22796	543633431.355192	654733093.123362	382051174.345695	282160606.331793
HIF-1 signaling pathway	143865747.770678	87485944.1518172	105893269.517204	173193779.704421	213046579.134609	181605395.251107	129264577.972731	43113736.5155456	32714725.2854079	140432909.562403	78040479.7911226	45066125.3239204
Histidine metabolism	150760878.787502	70441767.1881782	51480307.4156314	55487566.1384072	69288072.236636	76146840.9009132	73105118.459053	40031933.3366284	21476885.4522487	35363188.4045984	27847213.2153488	41764020.6771472
Indole alkaloid biosynthesis	44632821.0069033	54465696.7505722	65921006.1007944	57904021.8348064	65760818.9484727	63730606.9719056	24878526.8741421	55534644.1449692	50431266.5077184	50308746.2085822	31349342.2022947	46646184.2702295
Indole diterpene alkaloid biosynthesis	291830.134444603	310867.093195412	65598.5982506171	31514.8477982255	42526.7168286077	95169.9889445737	430563.2923837	361816.557136176	111825.429223769	32664.5764137639	43772.5906805149	62571.3847471389
Inflammatory mediator regulation of TRP channels	2180768185.35689	2180201320.34839	1613678226.86036	1735792275.51067	1522012203.75576	1466875990.79831	1143319064.28042	916659496.629577	545624327.044478	656956806.282437	382260874.785869	283958818.67657
Inositol phosphate metabolism	17305365.336134	19276836.3181413	21970846.1888695	24856609.3675266	27578551.2430392	30128789.1599141	6684796.84613645	3287949.21500491	7484994.09314538	3500284.95373476	6089913.2240632	9633974.73453834
Insect hormone biosynthesis	7274269.38478599	6330523.12527173	10008724.5349588	11120457.5519033	8365015.71796315	9922653.64876891	2624779.50132378	3357342.70445072	2061367.15647573	2448134.03090465	1584835.25904906	2161299.27402809
Insulin secretion	20436087.1662213	22182771.2558979	27907565.3393773	24202075.6481236	24342549.1358253	24755090.6519197	4820893.0762909	7506227.80771668	7547571.03142739	6991631.8497194	5589152.71983466	5236483.96934026
Intestinal immune network for IgA production	1438085.36820941	17302698.5395632	26244803.8433334	24103955.2877842	27494856.3616261	36827693.3362255	288672.392767401	12974192.7960927	9074722.43084126	7208534.6004111	10229067.3087422	9537632.72768863
Isoflavonoid biosynthesis	53647917.3365078	83586995.4515995	235017130.13776	223159652.981821	153610555.83731	88394292.7553257	59293318.825991	98602227.3133941	130883763.945468	154711468.52876	107509176.208418	112009847.862254
Isoquinoline alkaloid biosynthesis	69168099.2188941	70961108.088261	81465263.7990609	71304496.6919027	108385558.003581	80267340.9045484	48045302.851734	52126439.9357325	38594325.683844	39894072.306669	30048612.0988758	23200701.2337808
Linoleic acid metabolism	8480271562.25533	6894187497.96799	6678066779.23661	6773278631.1562	6618257842.34801	6762312130.9167	1343492994.59012	1177282866.24461	1398021138.79507	1492565651.45867	689501710.494081	517799900.434235
Lipoic acid metabolism	60979352.6865793	34131654.6852414	52467038.7251948	35877834.0139124	50873616.0555402	58815639.699389	36618491.0474806	9834342.77502669	16488943.1685294	8185821.49077457	15665724.8580811	22900387.4786117
Long-term depression	2131566109.30507	2159386613.21687	1604169751.27665	1723265631.79837	1511417494.69207	1453147076.09589	1134358409.74661	908767421.087149	548881028.975872	654227901.022437	383239173.035456	282698500.187756
Long-term potentiation	10805277.0994177	4530331.70756939	7599264.82726288	4900214.53392159	7793421.0337657	6819360.43894375	13048478.0189255	7569565.1271663	7554874.36425777	5765025.24743751	3989521.98981125	1973540.58090594
Longevity regulating pathway - worm	69239956.2544243	102080349.808028	140893157.564422	93755887.2119222	150442064.933275	125959740.410626	91578003.3142049	53779129.245192	32011360.3758351	85402438.5097231	17006173.8157653	63375596.079033
Lysine biosynthesis	11053422.4021918	9056878.71964086	15099757.35675	8986780.60410483	16708156.1791578	15265136.6018375	10165011.9933969	4210355.84132401	10298463.9153981	3329453.21842548	6035620.60311455	1997543.1326783
Lysine degradation	446189073.847363	386477431.951898	194949566.929409	212361105.146918	164747123.85176	165521530.575575	399089678.545525	540367322.559682	77476347.6782798	117669212.365711	42487780.461346	31612498.2150623
Melanogenesis	28916935.9095005	41732141.1318817	67014152.6783321	54413068.3284497	83431464.9222953	58985398.6988122	30183759.9662558	46288840.7456841	35159474.5619355	37035841.0152187	33862235.1212785	14511536.6317697
Methane metabolism	95073524.5136859	105819000.887591	121339124.014565	109524829.105845	151071961.227425	114286377.243384	52674720.8779854	56718158.7613729	41313882.2527558	50319206.3094117	43521291.8269733	29245394.964005
Mineral absorption	378704758.165749	399660634.162034	448933526.100377	379520066.664278	529768887.87131	439759203.083542	171967948.836492	299737254.456189	187529875.052715	210144170.828918	146552561.559308	117573791.81953
Monobactam biosynthesis	59219186.1381907	75459349.4511634	110467932.955587	93364176.3011209	125356261.016165	97331335.3416318	33003763.7895198	48821083.1356266	39272767.4832698	36108966.6225073	35348627.4486622	19461171.201543
mTOR signaling pathway	9594764.48118772	8135862.37538709	10513441.5660369	10097093.0049222	13446616.7558046	8754191.10765304	3333817.05284608	4230985.83357401	4922024.9745074	3157013.46171187	8470445.86023985	2283837.60449507
Naphthalene degradation	4871933.4610315	3150843.11934361	6768176.65290705	6718390.65906385	2560853.5328782	4835836.98982635	3183261.07732016	868385.948769091	4010080.95864915	3374672.50114863	1194228.16997139	4361751.37486435
Neomycin, kanamycin and gentamicin biosynthesis	10805277.0994177	4530331.70756939	7599264.82726288	4900214.53392159	7793421.0337657	6819360.43894375	13048478.0189255	7569565.1271663	7554874.36425777	5765025.24743751	3989521.98981125	1973540.58090594
Neuroactive ligand-receptor interaction	248103556.005836	181663338.852883	240614194.734525	214736094.065083	213968492.522226	192391790.99439	110613681.645989	67568808.1641118	93089177.1652736	72514714.2577507	50682649.4789177	31473001.0782656
Nicotinate and nicotinamide metabolism	340469255.166312	355704422.748639	195413115.394513	215881454.679495	141248238.264936	127887603.862285	458932541.483191	574919742.820865	92053248.5614492	135197941.500676	47999634.8214857	68753984.2231152
Nitrogen metabolism	10805277.0994177	4530331.70756939	7599264.82726288	4900214.53392159	7793421.0337657	6819360.43894375	13048478.0189255	7569565.1271663	7554874.36425777	5765025.24743751	3989521.98981125	1973540.58090594
Novobiocin biosynthesis	76237611.3854911	66828888.9049438	96182213.5393958	73640846.0892995	121704250.772338	100595508.020553	46622183.1114074	41811891.6166898	46350162.8872759	35099959.1029388	37421690.6689094	21184119.8833117
Ovarian steroidogenesis	2139343600.08034	2170950164.22932	1608717621.61261	1730976136.4059	1515801272.85124	1459526214.26787	1131304772.84219	906586771.86781	544617024.029993	656902306.885256	381562412.836268	284168243.518544
Oxidative phosphorylation	358060629.48838	360319227.224896	88947073.9594454	110138501.424584	64913056.5305066	59249629.1276004	428856806.225907	551930673.001487	67336120.7508509	99354019.8082655	19857371.8708607	26791090.7478171
Oxytocin signaling pathway	2120760832.20565	2154856281.5093	1596570486.44939	1718365417.26445	1503624073.6583	1446327715.65695	1126008690.25969	903230633.22796	543633431.355192	654733093.123362	382051174.345695	282160606.331793
Pancreatic secretion	1860455.84097221	1263366.31189333	596443.145639334	704290.542815223	591625.246973358	808627.145336783	1763314.02117174	492404.332115242	412873.420561412	161750.669578339	127987.540226104	283389.896148152
Pantothenate and CoA biosynthesis	109270318.68045	144629016.218452	173097860.173687	153722333.704349	202646292.654084	207077278.613056	26139393.2310851	35656332.0821481	30701314.0739874	35560998.0371781	41217114.8861048	28544506.6694457
Parathyroid hormone synthesis, secretion and action	117469735.040784	138118039.589591	72427031.2455562	68766121.1642395	65227852.5514201	61465403.5254608	93836491.9438743	131723958.265841	36016015.4749597	26203736.0684637	15015341.9877442	15954071.0792599
Pathways in cancer	12580225.9423705	26015961.026969	35292800.5536821	39533256.2329928	40571940.5193187	46930271.443367	4201752.18861056	13919160.7184789	10292728.5948695	12690026.4968713	15164635.1800424	10166294.3546232
Penicillin and cephalosporin biosynthesis	20548859.0816132	20795053.2505811	24210048.9047161	28557821.571931	23287561.4942911	22022710.4953584	4102429.04773207	6161546.98012309	9881606.39408335	20304933.5475323	8680177.35619221	10682116.502568
Pentose and glucuronate interconversions	23121966.7854788	23085796.3976072	30449636.4524848	27875218.0183225	25359573.6928169	25606500.1667337	5099348.19283409	6974616.95238256	7754060.92431271	9295120.20171169	5606732.99282405	4939969.74849923
Pentose phosphate pathway	43454097.7024918	67449091.5489811	101041422.480464	107036863.872753	121350534.494514	103157328.991316	10391298.5688194	31206017.0310955	48932575.3935482	30163020.7088077	40502152.6085029	48853510.0930039
Peptidoglycan biosynthesis	11139056.5560619	16861907.2545909	19888075.0999703	23315216.8588488	18995461.8154113	22231017.8417638	3190841.57694849	8254879.25070772	9492989.5774733	9354412.00717375	6184623.88787938	14510079.5067837
Phenylalanine metabolism	1411573704.36928	983824459.869561	616057868.901331	755127058.434023	863424715.886712	831206676.227988	566122560.584423	537125275.886777	152950670.778026	185588817.113953	142144646.976167	191952378.050548
Phenylalanine, tyrosine and tryptophan biosynthesis	211037364.354066	257960516.210416	370605044.151127	306876957.168079	437318381.370261	338886250.220072	92792685.2119684	226647115.009357	181331534.270467	203728473.745572	159480629.319244	121279596.722808
Phenylpropanoid biosynthesis	205151034.783526	242855132.504337	399382440.97322	317839262.744919	591363624.579965	497578590.253241	85885684.7990204	174223798.182687	184382426.136762	150688319.713035	119535647.463518	113739669.983748
Phosphatidylinositol signaling system	14585156.978495	16900824.7639595	19693160.0721374	21546658.8012419	24022524.8062457	25735591.5875469	6428645.8152558	2703922.88077037	6997806.67091228	3698374.24554486	5673435.78469793	9134404.64297128
Phospholipase D signaling pathway	11219549.4992063	5361368.08263488	10483611.0232062	7236250.27480487	9188966.07746588	7830230.64703412	13175744.6852378	7418794.19353936	8093926.41634389	5834595.77846313	3844518.88857252	2124532.77251586
Phosphonate and phosphinate metabolism	55013491.212251	86656727.1747196	83058635.1979145	58795515.0841497	96919974.9975364	90771476.5064511	13486949.9391574	29787889.3880969	15246190.456669	16900681.4471996	22594476.1255797	29975365.2442888
Phosphotransferase system (PTS)	86729508.9925228	71818173.4608231	84142010.9054482	67596445.1739751	76578287.4326471	81782466.4668978	28070299.6869545	29041625.8754176	53048715.4102127	22837017.1112592	13957167.2210028	13330512.6432611
Photosynthesis	103757004.734311	119746319.155586	57851447.106263	59701249.4249004	54412115.5373259	48990926.0124183	81961324.8466073	129589425.535726	29373651.8780383	25246665.09024	15931338.2969088	16376076.2125995
Phototransduction - fly	2860238650.59269	2887442601.80288	2534812420.44946	2651258416.425	2149258536.44551	2247779109.36315	956005719.051613	863742273.40795	537238781.024591	766642128.739985	490864701.343015	706102268.616326
Plant hormone signal transduction	7100901.21026084	7417433.96359698	6595038.18292766	6432847.55500027	7066969.59874464	7136076.08677087	1509413.7086065	1881016.967848	2498070.85698804	1860751.10612855	2344879.28076651	2403510.9112583
Platelet activation	2141344331.85536	2165699962.89129	1601874547.6635	1720901420.1965	1508124894.65191	1454637159.2104	1120107818.90332	898039017.593038	546224492.108778	654872314.048867	384031376.829642	279130714.14286
Polycyclic aromatic hydrocarbon degradation	25186703.6642819	25544746.8994194	21252193.8460633	23426965.708015	22363962.6697298	20426786.8031805	12959050.0332155	10541104.5269024	11033572.7199297	10855667.6646561	10445864.0278801	12049041.5407428
Polyketide sugar unit biosynthesis	26490627.8817923	10079933.6853203	24866933.9966103	14810789.6407668	13407356.9332527	30049191.1784149	21030773.8710208	2080405.01560132	18883306.597684	5871072.62964126	4781554.27073525	15535450.044996
Porphyrin and chlorophyll metabolism	15197106.4565495	14777502.7426635	19107876.8184728	8501481.17134518	16221913.0496604	12892117.6932751	15414626.4352473	15464943.1339303	24418323.6840044	7829206.66185411	7107641.52111171	4139597.43826862
PPAR signaling pathway	282742544.4494	50009748.0304808	74251619.4378208	69080346.6670115	87472901.405565	126015638.438659	248695066.870096	18914528.2270846	50273997.9265984	27768247.3776478	46716009.5597955	56134504.8721769
Primary bile acid biosynthesis	270676092.251088	160543954.329157	252174354.420928	227803917.985297	125392074.952395	108316726.211604	305282426.202868	63372454.5600499	169988649.911881	192481235.587208	44785466.4705452	30620169.1331809
Prodigiosin biosynthesis	126027592.819507	69871589.9524297	65172488.3165599	57482882.1555447	80338865.7109648	85758585.5829144	47038690.1017543	26663919.9447743	25227989.2379663	24069142.7928549	15149996.484325	24789305.8777034
Progesterone-mediated oocyte maturation	946692.459735948	719224.332647314	1739232.58588064	1720817.36612085	1505759.52857831	1384733.67819451	514356.151846424	224226.124789636	815074.132592752	475596.64017046	520076.362887753	445652.116004931
Prolactin signaling pathway	30378921.432328	43272772.410704	70055443.7454163	58233676.7894819	85946462.1908164	61850409.0558686	30394778.781288	46592947.8216644	34985869.433106	37259458.5930024	34255425.6922826	15481924.2459265
Propanoate metabolism	399623784.528392	453991848.202168	155504214.132172	222869561.872293	324660403.232833	241202763.720186	503249355.50486	531278432.588574	71939932.9212407	163671217.017466	70751491.0488456	68615413.7563667
Protein digestion and absorption	789625262.432991	824972754.631751	857375452.772789	844656756.27011	1084500688.11973	895123407.375309	306952176.772127	452774137.210327	287377961.731754	369901927.078702	282188612.505246	223060847.081908
Proximal tubule bicarbonate reclamation	12711563.4223783	10440687.2308995	13005632.3936641	16118400.7987602	17360227.2230715	13321183.2543002	12876684.7408925	9587493.24957452	6637284.07635123	12121510.3562007	16805368.0825658	6137801.61489062
Purine metabolism	289512324.340662	167097512.775742	376979039.641492	352976217.716157	309139989.492695	505386210.126605	111526364.92181	53289632.1287648	199776954.329533	160019688.065806	88219730.4479958	164526137.987166
Pyrimidine metabolism	83648725.1378256	113962346.330205	89766483.574861	104469654.952698	118347586.110398	128665355.19085	23644339.5211712	23527843.1346592	29308505.9681871	33356977.8084743	29390883.4326211	21989118.029434
Pyruvate metabolism	405356237.758782	409243520.277013	155019345.71131	242887516.035636	289140212.786505	224068712.177713	504978463.571726	534775743.44688	65245132.5206253	165079168.496372	64814697.5895071	52569659.9745749
Regulation of actin cytoskeleton	1860455.84097221	1263366.31189333	596443.145639334	704290.542815223	591625.246973358	808627.145336783	1763314.02117174	492404.332115242	412873.420561412	161750.669578339	127987.540226104	283389.896148152
Regulation of lipolysis in adipocytes	2142566752.95803	2199258233.17462	1613327043.27265	1735510030.42805	1512191110.63288	1457723095.02685	1124498415.85389	894332816.666874	543594576.158997	654842306.709388	382388223.692108	281145121.30547
Renin secretion	4669742.07290362	9107004.30589391	8761930.3582108	11350388.1648629	6528782.24366983	8801413.4377315	1933465.22161523	3992626.52136636	4012899.94514338	6575159.46014985	2652979.79936952	3781739.64058893
Retinol metabolism	4322876.53623907	19411339.3808903	28015605.8291401	25780835.4634822	29421223.3331846	38889425.7882308	1704523.27482268	13562521.0938183	9651273.59904775	7424594.8775935	10639904.8384997	9629470.78434204
Retrograde endocannabinoid signaling	2141660596.28465	2164058203.3913	1609811446.81404	1730371755.99895	1515550844.71102	1458084471.43599	1134238534.26554	908495684.799359	549224172.118853	655462819.66096	383690350.550253	282293562.507946
Riboflavin metabolism	2528340.55710641	2992470.16106434	4111461.34465772	3708291.62690865	3422374.90017721	2905582.12909637	1321905.29952682	2934301.25114948	2780586.88173962	2138350.08347307	1636043.99587833	1463664.00124728
Salivary secretion	1860455.84097221	1263366.31189333	596443.145639334	704290.542815223	591625.246973358	808627.145336783	1763314.02117174	492404.332115242	412873.420561412	161750.669578339	127987.540226104	283389.896148152
Secondary bile acid biosynthesis	4471098642.7775	3811230123.15474	7369294299.81707	7121293162.17229	6983414799.7559	6753455876.51352	1511939016.66959	798457302.88983	2354308994.04398	1196759866.55586	962325179.814124	1329526100.58695
Selenocompound metabolism	19176122.7945323	18014223.2733842	24135156.5993435	21617946.4529767	24923227.0792808	22025643.8556162	11602040.6694445	16296698.907151	9474493.28647409	13096974.7160618	8311466.72418657	6309000.51089741
Serotonergic synapse	2275184646.87307	2312297515.96104	1745230687.29412	1863269415.63681	1657336552.83762	1605315151.85426	1116889009.06867	920437757.187883	557774020.590076	677346573.052856	390650945.577604	321434923.812426
Sesquiterpenoid and triterpenoid biosynthesis	1993391.19658888	146003.642766159	25961.5264284417	121270.0169771	191593.586661828	281903.76060577	1505184.98574058	233489.290139355	24704.2614643196	138695.654319145	163280.60813473	438476.405927958
Sphingolipid metabolism	319150663.921595	253631179.094702	329551512.677785	423478403.274512	475781749.174044	359578877.69468	142929092.26334	156098809.788171	113356836.213094	172290308.715018	130340220.77077	84690782.0072888
Sphingolipid signaling pathway	203427610.689745	176379203.799251	241764152.142249	321394312.636015	353063365.047016	240401800.868175	136435264.352707	150970623.596547	94183508.0762819	153364809.628355	109008307.15881	60989315.9669686
Starch and sucrose metabolism	618010.068055741	828724.14703674	1040850.17714169	859579.345674908	785267.209571063	856185.108878693	120003.197551585	348240.21285727	399215.850030188	320679.244427336	214547.484739905	371344.5120849
Staurosporine biosynthesis	72026612.4359071	71091540.2688975	90814089.2332872	68907289.6851711	98978552.3094273	98733242.0237825	34089002.5478456	54728721.7380717	54116051.9675945	46904059.5644668	28998462.3321789	39700363.5157175
Steroid biosynthesis	33705203.6029863	42834910.8814289	35892479.5713353	31741869.6497893	29402772.5452833	33464098.7252453	13331167.6127877	9680968.16654395	8879176.47332011	2846379.42857932	4217907.47379185	6241554.20231736
Steroid degradation	5689612.90343958	2838519.31845684	5643140.63944831	5240733.94450629	3611192.80475897	4645461.19088366	2813182.91210859	1962158.60523809	1617930.596294	2827858.6269447	1529869.38167246	1711060.74534891
Steroid hormone biosynthesis	128994175.645402	191730579.677066	125119898.835489	88204957.1936537	99164704.6004273	117576149.238031	80682519.1954284	79097636.6120291	70705129.8096219	19293945.4077375	21105138.4879842	23436962.5947909
Stilbenoid, diarylheptanoid and gingerol biosynthesis	1248034.88167436	899353.285214199	4058672.0468054	4627618.98799008	1530026.4015821	6354852.0663452	956919.364166743	492769.294925774	3315799.53382238	3638818.16279129	789161.959956626	8601584.89973971
Streptomycin biosynthesis	8309278.11491809	10927645.2298628	17688072.5994095	18235691.4738451	21324776.0416288	22099826.766946	3215154.18451184	3783798.01552796	6076199.8618679	3459683.31936627	6047521.11244055	8713322.45202165
Styrene degradation	290943929.358522	177372106.457318	158445070.568117	257931339.969083	290461831.102036	259688126.983736	236319917.345578	139724005.920395	69846979.5591326	255493406.734165	137492313.516793	125089802.979367
Sulfur metabolism	273623942.143669	263134541.859908	132526527.584799	111725690.202017	56917860.6161648	36297007.4955304	417534572.018595	529306268.507547	139094289.975461	124148058.485675	34042432.408666	26201465.9031
Sulfur relay system	244076914.331683	41456148.4164863	30796122.2190523	31964924.7977016	68924485.222183	39820879.6135702	148377961.550426	37246688.1790152	12117674.2393101	13130164.1868688	43827199.7985672	15548203.6598747
Synaptic vesicle cycle	55398064.5656675	15722966.2731136	16325812.1147672	13627361.5151952	19375964.1016464	20764485.7680814	33011782.8147027	15246771.6801195	10564227.1102686	12587888.6385124	6032022.0083287	7504824.98053188
Taste transduction	35371000.9522637	29674093.7236609	28164477.4625722	32004538.4021729	35747368.7819485	31624247.123565	13162051.4840405	13533770.1979531	6856911.39395771	12352903.5582225	17188077.9882878	5748213.78307372
Taurine and hypotaurine metabolism	65514978.322117	68295241.5892771	166926766.342055	113472779.875824	95666551.0859076	78275103.6874057	38376251.5926104	36363838.5537877	92983927.2491598	55771927.8084277	32325618.9826027	21311366.3436002
Terpenoid backbone biosynthesis	21587669.8173327	23606283.5913818	29654406.9087206	26839250.5193913	27349477.0424741	28434831.0678947	4897421.71107131	8130627.29274133	8421706.39856504	6877358.9545217	6046095.95745547	5223791.23622977
Th17 cell differentiation	1438085.36820941	17302698.5395632	26244803.8433334	24103955.2877842	27494856.3616261	36827693.3362255	288672.392767401	12974192.7960927	9074722.43084126	7208534.6004111	10229067.3087422	9537632.72768863
Thermogenesis	9712669.72861077	4531112.67278128	5694740.0644361	7393446.13506352	3059324.46212061	3092496.93018198	3095111.56407031	1743322.73209871	3835720.70023138	4872288.0374328	919318.63511969	848731.076087787
Thiamine metabolism	379621135.72726	109802654.511679	124611304.614677	108692643.48258	185185930.694357	126405788.863195	184626961.556823	56523701.7385247	43067859.9812264	37849578.748095	64943931.5795578	29681599.4631597
Thyroid hormone synthesis	16892.6725290821	22936.1007526957	48377.8782439169	153984.709088595	58128.1613840485	52599.7254074254	25795.6627644632	13935.5951162412	40682.1262910834	197035.066428974	48610.7649756528	45201.0577199384
Toluene degradation	85857699.4327985	37353049.1683221	53438868.4522279	37094815.9807615	61218929.4890819	76080734.6598628	47493701.301598	7907982.13769494	24591682.1967654	8223896.48493743	37057477.8536014	42387908.9753721
Tropane, piperidine and pyridine alkaloid biosynthesis	468625663.616963	400395478.129828	451542183.101005	425484168.190093	589219255.374471	486206937.235535	172271404.290896	236634514.996787	196227202.96739	218561493.868609	159354960.554184	99194912.7198784
Tryptophan metabolism	438704496.040968	540262724.778288	526359466.231389	562747624.541701	554218334.225531	569466456.853691	139492513.725735	184215453.750139	245897432.492527	139828425.438397	152399351.584626	268489057.424812
Two-component system	376736639.147849	376479123.320515	108180529.244768	130970265.478122	88375916.8296342	77699343.1891304	426168062.899962	558307397.517857	69651840.5576371	98652773.0427061	33057418.1557045	27336121.2821161
Tyrosine metabolism	406955452.884756	422709241.500384	263637220.17713	264978339.741409	216609284.05438	190384556.658507	419548296.25502	557500657.389252	109583617.106891	145814815.281798	59508253.3012041	62810607.1809826
Ubiquinone and other terpenoid-quinone biosynthesis	140172060.8077	69640765.7520699	86165264.3290337	70440477.4815613	105323685.933762	82259859.7606638	40140743.3580731	43764990.1960316	38657660.1967083	33614297.8213819	31936645.435603	14830162.3480171
Valine, leucine and isoleucine biosynthesis	89249065.7734611	67953323.7588693	85626995.9490556	72300970.8525964	90540099.3372893	87262184.7944864	40037044.9009396	11711879.7193694	21233743.801243	23048846.991407	21332362.4334666	23546045.5761487
Valine, leucine and isoleucine degradation	120982749.081411	86804698.7632597	103014062.830208	95122483.9501126	104859959.593463	113773289.020184	51075830.2769995	24486065.0854492	34178930.2024779	37580617.5370793	20619092.2402764	31675748.9637531
Vascular smooth muscle contraction	2122923163.12633	2161161568.79356	1602555101.736	1727544088.1238	1508021044.80821	1453006970.89	1125759509.8128	904931529.246824	542676839.226593	654532715.314528	382312433.499142	281092454.707321
Vitamin B6 metabolism	49260761.6257291	62752927.9757202	52140338.5390296	31060722.6022512	66733289.4570223	68310188.3490874	30206452.1919112	16029059.497204	16749130.6921227	16121093.6774954	15169334.6241313	12421130.3629197
Vitamin digestion and absorption	276626272.889968	89662920.3191769	90400106.6331656	78420335.1593361	151399733.290179	113171017.179656	154499816.265575	53348470.3867912	27568588.0354049	19264479.4435495	50994057.8632616	31867860.195241
Xylene degradation	29270353.8355597	31218209.4540645	37208272.9560164	33398204.7102977	35376385.0001809	36120727.8806887	7037456.57755373	9251750.55928267	9119621.68551185	7373014.97903503	7103373.706589	7987194.00110856
Zeatin biosynthesis	50582032.9948966	31526784.843743	32720758.5710333	46787909.1234711	35584497.0163579	68128723.1946244	48468048.8956561	20983568.8856356	15939030.1039146	22426105.8228321	19605402.1412146	64795262.8600235
